# Supplementary material for: Fast and near-optimal monitoring for healthcare acquired infection outbreaks
Source: PLoS Comput Biol. 2019 Sep 16;15(9):e1007284. doi: 10.1371/journal.pcbi.1007284 (PMC6762212; doi:10.1371/journal.pcbi.1007284)
Supplement: S1 Data — (ZIP) [file pcbi.1007284.s006.zip › MobilityLogs1/HAISE_Carilion_all_visits_day_93.txt]

#Person location Sublocation StartTime EndTime Type
411234 1164 1001 31080 37557 1
519861 599 1001 43253 43553 1
519895 788 1002 58102 60201 1
519912 695 1002 54526 58267 1
519916 991 1002 42091 43946 1
522819 985 1002 70678 71490 1
528405 824 1001 43441 43740 1
536900 849 1002 27103 31837 1
400228 99400228 1001 86380 86390 1
400438 99400438 1001 86380 86390 1
400770 99400770 1001 86380 86390 1
400922 99400922 1001 86380 86390 1
400975 99400975 1001 86380 86390 1
400984 99400984 1001 86380 86390 1
401015 99401015 1001 86380 86390 1
401189 99401189 1001 86380 86390 1
401511 99401511 1001 86380 86390 1
401538 99401538 1001 86380 86390 1
401740 99401740 1001 86380 86390 1
401892 99401892 1001 86380 86390 1
402230 99402230 1001 86380 86390 1
402357 99402357 1001 86380 86390 1
402762 99402762 1001 86380 86390 1
402796 99402796 1001 86380 86390 1
402803 99402803 1001 86380 86390 1
402987 99402987 1001 86380 86390 1
403301 99403301 1001 86380 86390 1
403792 99403792 1001 86380 86390 1
404031 99404031 1001 86380 86390 1
404077 99404077 1001 86380 86390 1
404584 99404584 1001 86380 86390 1
404895 99404895 1001 86380 86390 1
405649 99405649 1001 86380 86390 1
405821 99405821 1001 86380 86390 1
405949 99405949 1001 86380 86390 1
406028 99406028 1001 86380 86390 1
406128 99406128 1001 86380 86390 1
406157 99406157 1001 86380 86390 1
406209 99406209 1001 86380 86390 1
406330 99406330 1001 86380 86390 1
406386 99406386 1001 86380 86390 1
406621 99406621 1001 86380 86390 1
406607 99406607 1001 86380 86390 1
406820 99406820 1001 86380 86390 1
406797 99406797 1001 86380 86390 1
406867 99406867 1001 86380 86390 1
406863 99406863 1001 86380 86390 1
407004 99407004 1001 86380 86390 1
406964 99406964 1001 86380 86390 1
407147 99407147 1001 86380 86390 1
407406 99407406 1001 86380 86390 1
407354 99407354 1001 86380 86390 1
407528 99407528 1001 86380 86390 1
407662 99407662 1001 86380 86390 1
407986 99407986 1001 86380 86390 1
408094 99408094 1001 86380 86390 1
408169 99408169 1001 86380 86390 1
408179 99408179 1001 86380 86390 1
408731 99408731 1001 86380 86390 1
408677 99408677 1001 86380 86390 1
408699 99408699 1001 86380 86390 1
408846 99408846 1001 86380 86390 1
408971 99408971 1001 86380 86390 1
408959 99408959 1001 86380 86390 1
409051 99409051 1001 86380 86390 1
409158 99409158 1001 86380 86390 1
409284 99409284 1001 86380 86390 1
409259 99409259 1001 86380 86390 1
409386 99409386 1001 86380 86390 1
409969 99409969 1001 86380 86390 1
409965 99409965 1001 86380 86390 1
409993 99409993 1001 86380 86390 1
410272 99410272 1001 86380 86390 1
410225 99410225 1001 86380 86390 1
410406 99410406 1001 86380 86390 1
410349 99410349 1001 86380 86390 1
411044 99411044 1001 86380 86390 1
411169 99411169 1001 86380 86390 1
411198 99411198 1001 86380 86390 1
411308 99411308 1001 86380 86390 1
411318 99411318 1001 86380 86390 1
411265 99411265 1001 86380 86390 1
411223 99411223 1001 86380 86390 1
411337 99411337 1001 86380 86390 1
411542 99411542 1001 86380 86390 1
411856 99411856 1001 86380 86390 1
412094 99412094 1001 86380 86390 1
412150 99412150 1001 86380 86390 1
412184 99412184 1001 86380 86390 1
413601 99413601 1001 86380 86390 1
413001 99413001 1001 86380 86390 1
413189 99413189 1001 86380 86390 1
413253 99413253 1001 86380 86390 1
412719 99412719 1001 86380 86390 1
412583 99412583 1001 86380 86390 1
412615 99412615 1001 86380 86390 1
412755 99412755 1001 86380 86390 1
412606 99412606 1001 86380 86390 1
413921 99413921 1001 86380 86390 1
413730 99413730 1001 86380 86390 1
413893 99413893 1001 86380 86390 1
414007 99414007 1001 86380 86390 1
415259 99415259 1001 86380 86390 1
414973 99414973 1001 86380 86390 1
415085 99415085 1001 86380 86390 1
415306 99415306 1001 86380 86390 1
414766 99414766 1001 86380 86390 1
414577 99414577 1001 86380 86390 1
414172 99414172 1001 86380 86390 1
415367 99415367 1001 86380 86390 1
415547 99415547 1001 86380 86390 1
416694 99416694 1001 86380 86390 1
416795 99416795 1001 86380 86390 1
416869 99416869 1001 86380 86390 1
416596 99416596 1001 86380 86390 1
416773 99416773 1001 86380 86390 1
416326 99416326 1001 86380 86390 1
416309 99416309 1001 86380 86390 1
416574 99416574 1001 86380 86390 1
416155 99416155 1001 86380 86390 1
415816 99415816 1001 86380 86390 1
416065 99416065 1001 86380 86390 1
415878 99415878 1001 86380 86390 1
417141 99417141 1001 86380 86390 1
417147 99417147 1001 86380 86390 1
417183 99417183 1001 86380 86390 1
417248 99417248 1001 86380 86390 1
417510 99417510 1001 86380 86390 1
418578 99418578 1001 86380 86390 1
418432 99418432 1001 86380 86390 1
418391 99418391 1001 86380 86390 1
418057 99418057 1001 86380 86390 1
418065 99418065 1001 86380 86390 1
418242 99418242 1001 86380 86390 1
417681 99417681 1001 86380 86390 1
417620 99417620 1001 86380 86390 1
417651 99417651 1001 86380 86390 1
417988 99417988 1001 86380 86390 1
418987 99418987 1001 86380 86390 1
420066 99420066 1001 86380 86390 1
420229 99420229 1001 86380 86390 1
419784 99419784 1001 86380 86390 1
419993 99419993 1001 86380 86390 1
419568 99419568 1001 86380 86390 1
419474 99419474 1001 86380 86390 1
419500 99419500 1001 86380 86390 1
420510 99420510 1001 86380 86390 1
420456 99420456 1001 86380 86390 1
420665 99420665 1001 86380 86390 1
420462 99420462 1001 86380 86390 1
421998 99421998 1001 86380 86390 1
421820 99421820 1001 86380 86390 1
422013 99422013 1001 86380 86390 1
421760 99421760 1001 86380 86390 1
421570 99421570 1001 86380 86390 1
421381 99421381 1001 86380 86390 1
421011 99421011 1001 86380 86390 1
421040 99421040 1001 86380 86390 1
420839 99420839 1001 86380 86390 1
420867 99420867 1001 86380 86390 1
420901 99420901 1001 86380 86390 1
421049 99421049 1001 86380 86390 1
421006 99421006 1001 86380 86390 1
421055 99421055 1001 86380 86390 1
422268 99422268 1001 86380 86390 1
423434 99423434 1001 86380 86390 1
423652 99423652 1001 86380 86390 1
423586 99423586 1001 86380 86390 1
423215 99423215 1001 86380 86390 1
423296 99423296 1001 86380 86390 1
422978 99422978 1001 86380 86390 1
423189 99423189 1001 86380 86390 1
422826 99422826 1001 86380 86390 1
422929 99422929 1001 86380 86390 1
423787 99423787 1001 86380 86390 1
425328 99425328 1001 86380 86390 1
425134 99425134 1001 86380 86390 1
425189 99425189 1001 86380 86390 1
424612 99424612 1001 86380 86390 1
424905 99424905 1001 86380 86390 1
424368 99424368 1001 86380 86390 1
424532 99424532 1001 86380 86390 1
424477 99424477 1001 86380 86390 1
424542 99424542 1001 86380 86390 1
425608 99425608 1001 86380 86390 1
425712 99425712 1001 86380 86390 1
425482 99425482 1001 86380 86390 1
427021 99427021 1001 86380 86390 1
426739 99426739 1001 86380 86390 1
426596 99426596 1001 86380 86390 1
426439 99426439 1001 86380 86390 1
426641 99426641 1001 86380 86390 1
425946 99425946 1001 86380 86390 1
425842 99425842 1001 86380 86390 1
426258 99426258 1001 86380 86390 1
425855 99425855 1001 86380 86390 1
426268 99426268 1001 86380 86390 1
427377 99427377 1001 86380 86390 1
428504 99428504 1001 86380 86390 1
428695 99428695 1001 86380 86390 1
427934 99427934 1001 86380 86390 1
428271 99428271 1001 86380 86390 1
427777 99427777 1001 86380 86390 1
427577 99427577 1001 86380 86390 1
427548 99427548 1001 86380 86390 1
428813 99428813 1001 86380 86390 1
429152 99429152 1001 86380 86390 1
428787 99428787 1001 86380 86390 1
429134 99429134 1001 86380 86390 1
429053 99429053 1001 86380 86390 1
430217 99430217 1001 86380 86390 1
429991 99429991 1001 86380 86390 1
429665 99429665 1001 86380 86390 1
429853 99429853 1001 86380 86390 1
429523 99429523 1001 86380 86390 1
429296 99429296 1001 86380 86390 1
430422 99430422 1001 86380 86390 1
430446 99430446 1001 86380 86390 1
430595 99430595 1001 86380 86390 1
430597 99430597 1001 86380 86390 1
430810 99430810 1001 86380 86390 1
431820 99431820 1001 86380 86390 1
431397 99431397 1001 86380 86390 1
431472 99431472 1001 86380 86390 1
431413 99431413 1001 86380 86390 1
431392 99431392 1001 86380 86390 1
431471 99431471 1001 86380 86390 1
431130 99431130 1001 86380 86390 1
430901 99430901 1001 86380 86390 1
432319 99432319 1001 86380 86390 1
432212 99432212 1001 86380 86390 1
432446 99432446 1001 86380 86390 1
432372 99432372 1001 86380 86390 1
433617 99433617 1001 86380 86390 1
433437 99433437 1001 86380 86390 1
433643 99433643 1001 86380 86390 1
433627 99433627 1001 86380 86390 1
433708 99433708 1001 86380 86390 1
433631 99433631 1001 86380 86390 1
433272 99433272 1001 86380 86390 1
432653 99432653 1001 86380 86390 1
432734 99432734 1001 86380 86390 1
433999 99433999 1001 86380 86390 1
435039 99435039 1001 86380 86390 1
434693 99434693 1001 86380 86390 1
434230 99434230 1001 86380 86390 1
434362 99434362 1001 86380 86390 1
435678 99435678 1001 86380 86390 1
435445 99435445 1001 86380 86390 1
435844 99435844 1001 86380 86390 1
437028 99437028 1001 86380 86390 1
436879 99436879 1001 86380 86390 1
436773 99436773 1001 86380 86390 1
435927 99435927 1001 86380 86390 1
435939 99435939 1001 86380 86390 1
300044 99300044 1001 86380 86390 1
437186 99437186 1001 86380 86390 1
300007 99300007 1001 86380 86390 1
437326 99437326 1001 86380 86390 1
300100 99300100 1001 86380 86390 1
300023 99300023 1001 86380 86390 1
300088 99300088 1001 86380 86390 1
300666 99300666 1001 86380 86390 1
300606 99300606 1001 86380 86390 1
300594 99300594 1001 86380 86390 1
300572 99300572 1001 86380 86390 1
300343 99300343 1001 86380 86390 1
300239 99300239 1001 86380 86390 1
300137 99300137 1001 86380 86390 1
300164 99300164 1001 86380 86390 1
300296 99300296 1001 86380 86390 1
300830 99300830 1001 86380 86390 1
300862 99300862 1001 86380 86390 1
300798 99300798 1001 86380 86390 1
300788 99300788 1001 86380 86390 1
301464 99301464 1001 86380 86390 1
301503 99301503 1001 86380 86390 1
301414 99301414 1001 86380 86390 1
301514 99301514 1001 86380 86390 1
301274 99301274 1001 86380 86390 1
301239 99301239 1001 86380 86390 1
301292 99301292 1001 86380 86390 1
301178 99301178 1001 86380 86390 1
301076 99301076 1001 86380 86390 1
300975 99300975 1001 86380 86390 1
301080 99301080 1001 86380 86390 1
301022 99301022 1001 86380 86390 1
301669 99301669 1001 86380 86390 1
301725 99301725 1001 86380 86390 1
301688 99301688 1001 86380 86390 1
301691 99301691 1001 86380 86390 1
301731 99301731 1001 86380 86390 1
302213 99302213 1001 86380 86390 1
302360 99302360 1001 86380 86390 1
302074 99302074 1001 86380 86390 1
302050 99302050 1001 86380 86390 1
301835 99301835 1001 86380 86390 1
301760 99301760 1001 86380 86390 1
302500 99302500 1001 86380 86390 1
302529 99302529 1001 86380 86390 1
303052 99303052 1001 86380 86390 1
303004 99303004 1001 86380 86390 1
302833 99302833 1001 86380 86390 1
302834 99302834 1001 86380 86390 1
302861 99302861 1001 86380 86390 1
302891 99302891 1001 86380 86390 1
303244 99303244 1001 86380 86390 1
303278 99303278 1001 86380 86390 1
303330 99303330 1001 86380 86390 1
303345 99303345 1001 86380 86390 1
304017 99304017 1001 86380 86390 1
303979 99303979 1001 86380 86390 1
303659 99303659 1001 86380 86390 1
303685 99303685 1001 86380 86390 1
303636 99303636 1001 86380 86390 1
303585 99303585 1001 86380 86390 1
303447 99303447 1001 86380 86390 1
304064 99304064 1001 86380 86390 1
304103 99304103 1001 86380 86390 1
304195 99304195 1001 86380 86390 1
304782 99304782 1001 86380 86390 1
304719 99304719 1001 86380 86390 1
304797 99304797 1001 86380 86390 1
304828 99304828 1001 86380 86390 1
304747 99304747 1001 86380 86390 1
304684 99304684 1001 86380 86390 1
304777 99304777 1001 86380 86390 1
304856 99304856 1001 86380 86390 1
304478 99304478 1001 86380 86390 1
304638 99304638 1001 86380 86390 1
304316 99304316 1001 86380 86390 1
304355 99304355 1001 86380 86390 1
304343 99304343 1001 86380 86390 1
304305 99304305 1001 86380 86390 1
304437 99304437 1001 86380 86390 1
304351 99304351 1001 86380 86390 1
304891 99304891 1001 86380 86390 1
304995 99304995 1001 86380 86390 1
304932 99304932 1001 86380 86390 1
305049 99305049 1001 86380 86390 1
305608 99305608 1001 86380 86390 1
305544 99305544 1001 86380 86390 1
305684 99305684 1001 86380 86390 1
305672 99305672 1001 86380 86390 1
305591 99305591 1001 86380 86390 1
305593 99305593 1001 86380 86390 1
305594 99305594 1001 86380 86390 1
305389 99305389 1001 86380 86390 1
305288 99305288 1001 86380 86390 1
305436 99305436 1001 86380 86390 1
305155 99305155 1001 86380 86390 1
305166 99305166 1001 86380 86390 1
500138 99500138 1001 86380 86390 1
500009 99500009 1001 86380 86390 1
500736 99500736 1001 86380 86390 1
500742 99500742 1001 86380 86390 1
500444 99500444 1001 86380 86390 1
500449 99500449 1001 86380 86390 1
500527 99500527 1001 86380 86390 1
500286 99500286 1001 86380 86390 1
500274 99500274 1001 86380 86390 1
500277 99500277 1001 86380 86390 1
500278 99500278 1001 86380 86390 1
500333 99500333 1001 86380 86390 1
500978 99500978 1001 86380 86390 1
500877 99500877 1001 86380 86390 1
500931 99500931 1001 86380 86390 1
501537 99501537 1001 86380 86390 1
501428 99501428 1001 86380 86390 1
501431 99501431 1001 86380 86390 1
501083 99501083 1001 86380 86390 1
501127 99501127 1001 86380 86390 1
501154 99501154 1001 86380 86390 1
501193 99501193 1001 86380 86390 1
501077 99501077 1001 86380 86390 1
501065 99501065 1001 86380 86390 1
501221 99501221 1001 86380 86390 1
501739 99501739 1001 86380 86390 1
502376 99502376 1001 86380 86390 1
502312 99502312 1001 86380 86390 1
502393 99502393 1001 86380 86390 1
502082 99502082 1001 86380 86390 1
502097 99502097 1001 86380 86390 1
502152 99502152 1001 86380 86390 1
502191 99502191 1001 86380 86390 1
502114 99502114 1001 86380 86390 1
502245 99502245 1001 86380 86390 1
501854 99501854 1001 86380 86390 1
502608 99502608 1001 86380 86390 1
502479 99502479 1001 86380 86390 1
503217 99503217 1001 86380 86390 1
503105 99503105 1001 86380 86390 1
503118 99503118 1001 86380 86390 1
503073 99503073 1001 86380 86390 1
502957 99502957 1001 86380 86390 1
503080 99503080 1001 86380 86390 1
503017 99503017 1001 86380 86390 1
502889 99502889 1001 86380 86390 1
502723 99502723 1001 86380 86390 1
502793 99502793 1001 86380 86390 1
502719 99502719 1001 86380 86390 1
502693 99502693 1001 86380 86390 1
502707 99502707 1001 86380 86390 1
502838 99502838 1001 86380 86390 1
503384 99503384 1001 86380 86390 1
503400 99503400 1001 86380 86390 1
503309 99503309 1001 86380 86390 1
503926 99503926 1001 86380 86390 1
504093 99504093 1001 86380 86390 1
504047 99504047 1001 86380 86390 1
503974 99503974 1001 86380 86390 1
503811 99503811 1001 86380 86390 1
503817 99503817 1001 86380 86390 1
503741 99503741 1001 86380 86390 1
503691 99503691 1001 86380 86390 1
503695 99503695 1001 86380 86390 1
504121 99504121 1001 86380 86390 1
504751 99504751 1001 86380 86390 1
504883 99504883 1001 86380 86390 1
504759 99504759 1001 86380 86390 1
504786 99504786 1001 86380 86390 1
504665 99504665 1001 86380 86390 1
504722 99504722 1001 86380 86390 1
504724 99504724 1001 86380 86390 1
504479 99504479 1001 86380 86390 1
504364 99504364 1001 86380 86390 1
504520 99504520 1001 86380 86390 1
504420 99504420 1001 86380 86390 1
504487 99504487 1001 86380 86390 1
505012 99505012 1001 86380 86390 1
505624 99505624 1001 86380 86390 1
505692 99505692 1001 86380 86390 1
505540 99505540 1001 86380 86390 1
505517 99505517 1001 86380 86390 1
505467 99505467 1001 86380 86390 1
505483 99505483 1001 86380 86390 1
505496 99505496 1001 86380 86390 1
505510 99505510 1001 86380 86390 1
505214 99505214 1001 86380 86390 1
505204 99505204 1001 86380 86390 1
505261 99505261 1001 86380 86390 1
505287 99505287 1001 86380 86390 1
505211 99505211 1001 86380 86390 1
505786 99505786 1001 86380 86390 1
505839 99505839 1001 86380 86390 1
505829 99505829 1001 86380 86390 1
506481 99506481 1001 86380 86390 1
506562 99506562 1001 86380 86390 1
506571 99506571 1001 86380 86390 1
506537 99506537 1001 86380 86390 1
506590 99506590 1001 86380 86390 1
506505 99506505 1001 86380 86390 1
506325 99506325 1001 86380 86390 1
506185 99506185 1001 86380 86390 1
506188 99506188 1001 86380 86390 1
506027 99506027 1001 86380 86390 1
506041 99506041 1001 86380 86390 1
506110 99506110 1001 86380 86390 1
506037 99506037 1001 86380 86390 1
506778 99506778 1001 86380 86390 1
506651 99506651 1001 86380 86390 1
507373 99507373 1001 86380 86390 1
507349 99507349 1001 86380 86390 1
507233 99507233 1001 86380 86390 1
507190 99507190 1001 86380 86390 1
507152 99507152 1001 86380 86390 1
507140 99507140 1001 86380 86390 1
507064 99507064 1001 86380 86390 1
507131 99507131 1001 86380 86390 1
507029 99507029 1001 86380 86390 1
507017 99507017 1001 86380 86390 1
507111 99507111 1001 86380 86390 1
506961 99506961 1001 86380 86390 1
506979 99506979 1001 86380 86390 1
506890 99506890 1001 86380 86390 1
507496 99507496 1001 86380 86390 1
507536 99507536 1001 86380 86390 1
507581 99507581 1001 86380 86390 1
507621 99507621 1001 86380 86390 1
507483 99507483 1001 86380 86390 1
507431 99507431 1001 86380 86390 1
508073 99508073 1001 86380 86390 1
508089 99508089 1001 86380 86390 1
507953 99507953 1001 86380 86390 1
507929 99507929 1001 86380 86390 1
507944 99507944 1001 86380 86390 1
507843 99507843 1001 86380 86390 1
507975 99507975 1001 86380 86390 1
507685 99507685 1001 86380 86390 1
507791 99507791 1001 86380 86390 1
507638 99507638 1001 86380 86390 1
508272 99508272 1001 86380 86390 1
507836 99507836 1001 86380 86390 1
508355 99508355 1001 86380 86390 1
508255 99508255 1001 86380 86390 1
508882 99508882 1001 86380 86390 1
509040 99509040 1001 86380 86390 1
508884 99508884 1001 86380 86390 1
508993 99508993 1001 86380 86390 1
508892 99508892 1001 86380 86390 1
508931 99508931 1001 86380 86390 1
508667 99508667 1001 86380 86390 1
508694 99508694 1001 86380 86390 1
508798 99508798 1001 86380 86390 1
508496 99508496 1001 86380 86390 1
508601 99508601 1001 86380 86390 1
508537 99508537 1001 86380 86390 1
509110 99509110 1001 86380 86390 1
509266 99509266 1001 86380 86390 1
509190 99509190 1001 86380 86390 1
509251 99509251 1001 86380 86390 1
509883 99509883 1001 86380 86390 1
509631 99509631 1001 86380 86390 1
509582 99509582 1001 86380 86390 1
509531 99509531 1001 86380 86390 1
509687 99509687 1001 86380 86390 1
509690 99509690 1001 86380 86390 1
509486 99509486 1001 86380 86390 1
509403 99509403 1001 86380 86390 1
509391 99509391 1001 86380 86390 1
509405 99509405 1001 86380 86390 1
509963 99509963 1001 86380 86390 1
509927 99509927 1001 86380 86390 1
509903 99509903 1001 86380 86390 1
510063 99510063 1001 86380 86390 1
509960 99509960 1001 86380 86390 1
510103 99510103 1001 86380 86390 1
510039 99510039 1001 86380 86390 1
510663 99510663 1001 86380 86390 1
510576 99510576 1001 86380 86390 1
510605 99510605 1001 86380 86390 1
510379 99510379 1001 86380 86390 1
510434 99510434 1001 86380 86390 1
510210 99510210 1001 86380 86390 1
510239 99510239 1001 86380 86390 1
510749 99510749 1001 86380 86390 1
510872 99510872 1001 86380 86390 1
511470 99511470 1001 86380 86390 1
511234 99511234 1001 86380 86390 1
511275 99511275 1001 86380 86390 1
511315 99511315 1001 86380 86390 1
511174 99511174 1001 86380 86390 1
511226 99511226 1001 86380 86390 1
511003 99511003 1001 86380 86390 1
511614 99511614 1001 86380 86390 1
511707 99511707 1001 86380 86390 1
511711 99511711 1001 86380 86390 1
511714 99511714 1001 86380 86390 1
511613 99511613 1001 86380 86390 1
512343 99512343 1001 86380 86390 1
512214 99512214 1001 86380 86390 1
512322 99512322 1001 86380 86390 1
512220 99512220 1001 86380 86390 1
512174 99512174 1001 86380 86390 1
512019 99512019 1001 86380 86390 1
512072 99512072 1001 86380 86390 1
511995 99511995 1001 86380 86390 1
512125 99512125 1001 86380 86390 1
512063 99512063 1001 86380 86390 1
511940 99511940 1001 86380 86390 1
511879 99511879 1001 86380 86390 1
512494 99512494 1001 86380 86390 1
512385 99512385 1001 86380 86390 1
512425 99512425 1001 86380 86390 1
513069 99513069 1001 86380 86390 1
512986 99512986 1001 86380 86390 1
512875 99512875 1001 86380 86390 1
512693 99512693 1001 86380 86390 1
512617 99512617 1001 86380 86390 1
512759 99512759 1001 86380 86390 1
512632 99512632 1001 86380 86390 1
513309 99513309 1001 86380 86390 1
513246 99513246 1001 86380 86390 1
513340 99513340 1001 86380 86390 1
513302 99513302 1001 86380 86390 1
513929 99513929 1001 86380 86390 1
513871 99513871 1001 86380 86390 1
513872 99513872 1001 86380 86390 1
513888 99513888 1001 86380 86390 1
513696 99513696 1001 86380 86390 1
513645 99513645 1001 86380 86390 1
513751 99513751 1001 86380 86390 1
513819 99513819 1001 86380 86390 1
513625 99513625 1001 86380 86390 1
513423 99513423 1001 86380 86390 1
514144 99514144 1001 86380 86390 1
514180 99514180 1001 86380 86390 1
514050 99514050 1001 86380 86390 1
514117 99514117 1001 86380 86390 1
514793 99514793 1001 86380 86390 1
514717 99514717 1001 86380 86390 1
514783 99514783 1001 86380 86390 1
514798 99514798 1001 86380 86390 1
514811 99514811 1001 86380 86390 1
514812 99514812 1001 86380 86390 1
514800 99514800 1001 86380 86390 1
514642 99514642 1001 86380 86390 1
514270 99514270 1001 86380 86390 1
514299 99514299 1001 86380 86390 1
514973 99514973 1001 86380 86390 1
514883 99514883 1001 86380 86390 1
515051 99515051 1001 86380 86390 1
514952 99514952 1001 86380 86390 1
515518 99515518 1001 86380 86390 1
515485 99515485 1001 86380 86390 1
515401 99515401 1001 86380 86390 1
515344 99515344 1001 86380 86390 1
515425 99515425 1001 86380 86390 1
515102 99515102 1001 86380 86390 1
515180 99515180 1001 86380 86390 1
515227 99515227 1001 86380 86390 1
515756 99515756 1001 86380 86390 1
516462 99516462 1001 86380 86390 1
516323 99516323 1001 86380 86390 1
516204 99516204 1001 86380 86390 1
516282 99516282 1001 86380 86390 1
516289 99516289 1001 86380 86390 1
516303 99516303 1001 86380 86390 1
515915 99515915 1001 86380 86390 1
516076 99516076 1001 86380 86390 1
515999 99515999 1001 86380 86390 1
515922 99515922 1001 86380 86390 1
516700 99516700 1001 86380 86390 1
516529 99516529 1001 86380 86390 1
516673 99516673 1001 86380 86390 1
517275 99517275 1001 86380 86390 1
517039 99517039 1001 86380 86390 1
517097 99517097 1001 86380 86390 1
516884 99516884 1001 86380 86390 1
516874 99516874 1001 86380 86390 1
516758 99516758 1001 86380 86390 1
516850 99516850 1001 86380 86390 1
517371 99517371 1001 86380 86390 1
517501 99517501 1001 86380 86390 1
517401 99517401 1001 86380 86390 1
517493 99517493 1001 86380 86390 1
517448 99517448 1001 86380 86390 1
518062 99518062 1001 86380 86390 1
517802 99517802 1001 86380 86390 1
517911 99517911 1001 86380 86390 1
517771 99517771 1001 86380 86390 1
517890 99517890 1001 86380 86390 1
517595 99517595 1001 86380 86390 1
517675 99517675 1001 86380 86390 1
517587 99517587 1001 86380 86390 1
517549 99517549 1001 86380 86390 1
517744 99517744 1001 86380 86390 1
517552 99517552 1001 86380 86390 1
518250 99518250 1001 86380 86390 1
518354 99518354 1001 86380 86390 1
518178 99518178 1001 86380 86390 1
518169 99518169 1001 86380 86390 1
518221 99518221 1001 86380 86390 1
518967 99518967 1001 86380 86390 1
518800 99518800 1001 86380 86390 1
518867 99518867 1001 86380 86390 1
518869 99518869 1001 86380 86390 1
518934 99518934 1001 86380 86390 1
518691 99518691 1001 86380 86390 1
518591 99518591 1001 86380 86390 1
518722 99518722 1001 86380 86390 1
518685 99518685 1001 86380 86390 1
518750 99518750 1001 86380 86390 1
518380 99518380 1001 86380 86390 1
518452 99518452 1001 86380 86390 1
518414 99518414 1001 86380 86390 1
518557 99518557 1001 86380 86390 1
518455 99518455 1001 86380 86390 1
518573 99518573 1001 86380 86390 1
519766 99519766 1001 86380 86390 1
519793 99519793 1001 86380 86390 1
519448 99519448 1001 86380 86390 1
519436 99519436 1001 86380 86390 1
519361 99519361 1001 86380 86390 1
519915 99519915 1001 86380 86390 1
519838 99519838 1001 86380 86390 1
519853 99519853 1001 86380 86390 1
520639 99520639 1001 86380 86390 1
520455 99520455 1001 86380 86390 1
520377 99520377 1001 86380 86390 1
520110 99520110 1001 86380 86390 1
520730 99520730 1001 86380 86390 1
520719 99520719 1001 86380 86390 1
520682 99520682 1001 86380 86390 1
520826 99520826 1001 86380 86390 1
520815 99520815 1001 86380 86390 1
520659 99520659 1001 86380 86390 1
521367 99521367 1001 86380 86390 1
521397 99521397 1001 86380 86390 1
521308 99521308 1001 86380 86390 1
521458 99521458 1001 86380 86390 1
521183 99521183 1001 86380 86390 1
521087 99521087 1001 86380 86390 1
521078 99521078 1001 86380 86390 1
521015 99521015 1001 86380 86390 1
520939 99520939 1001 86380 86390 1
521579 99521579 1001 86380 86390 1
521547 99521547 1001 86380 86390 1
521638 99521638 1001 86380 86390 1
521564 99521564 1001 86380 86390 1
521552 99521552 1001 86380 86390 1
522212 99522212 1001 86380 86390 1
522284 99522284 1001 86380 86390 1
521973 99521973 1001 86380 86390 1
521952 99521952 1001 86380 86390 1
522031 99522031 1001 86380 86390 1
522044 99522044 1001 86380 86390 1
521828 99521828 1001 86380 86390 1
521862 99521862 1001 86380 86390 1
522433 99522433 1001 86380 86390 1
522345 99522345 1001 86380 86390 1
522399 99522399 1001 86380 86390 1
522296 99522296 1001 86380 86390 1
522365 99522365 1001 86380 86390 1
523068 99523068 1001 86380 86390 1
523000 99523000 1001 86380 86390 1
522824 99522824 1001 86380 86390 1
522843 99522843 1001 86380 86390 1
522883 99522883 1001 86380 86390 1
522691 99522691 1001 86380 86390 1
522614 99522614 1001 86380 86390 1
522672 99522672 1001 86380 86390 1
523322 99523322 1001 86380 86390 1
523145 99523145 1001 86380 86390 1
523290 99523290 1001 86380 86390 1
523318 99523318 1001 86380 86390 1
523280 99523280 1001 86380 86390 1
523307 99523307 1001 86380 86390 1
523872 99523872 1001 86380 86390 1
523924 99523924 1001 86380 86390 1
523773 99523773 1001 86380 86390 1
523739 99523739 1001 86380 86390 1
523721 99523721 1001 86380 86390 1
523566 99523566 1001 86380 86390 1
523670 99523670 1001 86380 86390 1
523388 99523388 1001 86380 86390 1
523352 99523352 1001 86380 86390 1
523971 99523971 1001 86380 86390 1
523977 99523977 1001 86380 86390 1
524567 99524567 1001 86380 86390 1
524684 99524684 1001 86380 86390 1
524569 99524569 1001 86380 86390 1
524700 99524700 1001 86380 86390 1
524400 99524400 1001 86380 86390 1
524228 99524228 1001 86380 86390 1
524296 99524296 1001 86380 86390 1
524312 99524312 1001 86380 86390 1
524235 99524235 1001 86380 86390 1
524226 99524226 1001 86380 86390 1
524939 99524939 1001 86380 86390 1
524971 99524971 1001 86380 86390 1
524894 99524894 1001 86380 86390 1
524960 99524960 1001 86380 86390 1
525523 99525523 1001 86380 86390 1
525386 99525386 1001 86380 86390 1
525192 99525192 1001 86380 86390 1
524992 99524992 1001 86380 86390 1
525084 99525084 1001 86380 86390 1
525124 99525124 1001 86380 86390 1
525165 99525165 1001 86380 86390 1
525776 99525776 1001 86380 86390 1
525792 99525792 1001 86380 86390 1
525780 99525780 1001 86380 86390 1
525642 99525642 1001 86380 86390 1
526303 99526303 1001 86380 86390 1
526412 99526412 1001 86380 86390 1
526140 99526140 1001 86380 86390 1
526167 99526167 1001 86380 86390 1
525815 99525815 1001 86380 86390 1
525994 99525994 1001 86380 86390 1
526475 99526475 1001 86380 86390 1
526612 99526612 1001 86380 86390 1
527178 99527178 1001 86380 86390 1
526889 99526889 1001 86380 86390 1
526902 99526902 1001 86380 86390 1
526916 99526916 1001 86380 86390 1
527009 99527009 1001 86380 86390 1
527011 99527011 1001 86380 86390 1
526973 99526973 1001 86380 86390 1
527016 99527016 1001 86380 86390 1
526732 99526732 1001 86380 86390 1
526686 99526686 1001 86380 86390 1
526699 99526699 1001 86380 86390 1
526807 99526807 1001 86380 86390 1
527382 99527382 1001 86380 86390 1
527348 99527348 1001 86380 86390 1
528041 99528041 1001 86380 86390 1
527953 99527953 1001 86380 86390 1
527980 99527980 1001 86380 86390 1
527916 99527916 1001 86380 86390 1
527717 99527717 1001 86380 86390 1
527782 99527782 1001 86380 86390 1
527771 99527771 1001 86380 86390 1
527824 99527824 1001 86380 86390 1
527803 99527803 1001 86380 86390 1
527532 99527532 1001 86380 86390 1
527547 99527547 1001 86380 86390 1
527469 99527469 1001 86380 86390 1
527484 99527484 1001 86380 86390 1
527627 99527627 1001 86380 86390 1
527461 99527461 1001 86380 86390 1
527617 99527617 1001 86380 86390 1
527515 99527515 1001 86380 86390 1
527479 99527479 1001 86380 86390 1
528099 99528099 1001 86380 86390 1
528165 99528165 1001 86380 86390 1
528204 99528204 1001 86380 86390 1
528168 99528168 1001 86380 86390 1
528220 99528220 1001 86380 86390 1
528724 99528724 1001 86380 86390 1
528802 99528802 1001 86380 86390 1
528783 99528783 1001 86380 86390 1
528892 99528892 1001 86380 86390 1
528732 99528732 1001 86380 86390 1
528605 99528605 1001 86380 86390 1
528584 99528584 1001 86380 86390 1
528639 99528639 1001 86380 86390 1
528550 99528550 1001 86380 86390 1
528306 99528306 1001 86380 86390 1
528374 99528374 1001 86380 86390 1
528341 99528341 1001 86380 86390 1
528393 99528393 1001 86380 86390 1
529066 99529066 1001 86380 86390 1
529058 99529058 1001 86380 86390 1
528930 99528930 1001 86380 86390 1
528995 99528995 1001 86380 86390 1
528970 99528970 1001 86380 86390 1
529050 99529050 1001 86380 86390 1
529076 99529076 1001 86380 86390 1
529574 99529574 1001 86380 86390 1
529615 99529615 1001 86380 86390 1
529592 99529592 1001 86380 86390 1
529671 99529671 1001 86380 86390 1
529462 99529462 1001 86380 86390 1
529108 99529108 1001 86380 86390 1
529136 99529136 1001 86380 86390 1
529253 99529253 1001 86380 86390 1
529297 99529297 1001 86380 86390 1
529866 99529866 1001 86380 86390 1
529913 99529913 1001 86380 86390 1
529760 99529760 1001 86380 86390 1
530531 99530531 1001 86380 86390 1
530470 99530470 1001 86380 86390 1
530409 99530409 1001 86380 86390 1
530142 99530142 1001 86380 86390 1
530314 99530314 1001 86380 86390 1
530252 99530252 1001 86380 86390 1
530266 99530266 1001 86380 86390 1
529934 99529934 1001 86380 86390 1
530067 99530067 1001 86380 86390 1
530706 99530706 1001 86380 86390 1
530724 99530724 1001 86380 86390 1
530557 99530557 1001 86380 86390 1
530729 99530729 1001 86380 86390 1
531341 99531341 1001 86380 86390 1
531265 99531265 1001 86380 86390 1
531206 99531206 1001 86380 86390 1
531299 99531299 1001 86380 86390 1
531250 99531250 1001 86380 86390 1
530976 99530976 1001 86380 86390 1
530928 99530928 1001 86380 86390 1
530852 99530852 1001 86380 86390 1
530934 99530934 1001 86380 86390 1
530818 99530818 1001 86380 86390 1
531423 99531423 1001 86380 86390 1
531398 99531398 1001 86380 86390 1
531426 99531426 1001 86380 86390 1
532039 99532039 1001 86380 86390 1
532040 99532040 1001 86380 86390 1
532043 99532043 1001 86380 86390 1
531936 99531936 1001 86380 86390 1
531874 99531874 1001 86380 86390 1
531893 99531893 1001 86380 86390 1
531947 99531947 1001 86380 86390 1
531784 99531784 1001 86380 86390 1
532215 99532215 1001 86380 86390 1
532917 99532917 1001 86380 86390 1
532958 99532958 1001 86380 86390 1
533004 99533004 1001 86380 86390 1
532855 99532855 1001 86380 86390 1
532832 99532832 1001 86380 86390 1
532910 99532910 1001 86380 86390 1
532700 99532700 1001 86380 86390 1
532791 99532791 1001 86380 86390 1
532702 99532702 1001 86380 86390 1
532625 99532625 1001 86380 86390 1
532679 99532679 1001 86380 86390 1
532708 99532708 1001 86380 86390 1
532462 99532462 1001 86380 86390 1
532564 99532564 1001 86380 86390 1
532590 99532590 1001 86380 86390 1
533073 99533073 1001 86380 86390 1
533189 99533189 1001 86380 86390 1
533164 99533164 1001 86380 86390 1
533169 99533169 1001 86380 86390 1
533847 99533847 1001 86380 86390 1
533805 99533805 1001 86380 86390 1
533460 99533460 1001 86380 86390 1
533636 99533636 1001 86380 86390 1
533585 99533585 1001 86380 86390 1
533380 99533380 1001 86380 86390 1
533252 99533252 1001 86380 86390 1
533411 99533411 1001 86380 86390 1
533297 99533297 1001 86380 86390 1
533440 99533440 1001 86380 86390 1
533880 99533880 1001 86380 86390 1
533958 99533958 1001 86380 86390 1
533998 99533998 1001 86380 86390 1
533960 99533960 1001 86380 86390 1
534038 99534038 1001 86380 86390 1
533931 99533931 1001 86380 86390 1
534507 99534507 1001 86380 86390 1
534548 99534548 1001 86380 86390 1
534486 99534486 1001 86380 86390 1
534679 99534679 1001 86380 86390 1
534288 99534288 1001 86380 86390 1
534289 99534289 1001 86380 86390 1
534463 99534463 1001 86380 86390 1
534257 99534257 1001 86380 86390 1
534116 99534116 1001 86380 86390 1
534766 99534766 1001 86380 86390 1
534872 99534872 1001 86380 86390 1
535508 99535508 1001 86380 86390 1
535414 99535414 1001 86380 86390 1
535153 99535153 1001 86380 86390 1
535230 99535230 1001 86380 86390 1
535102 99535102 1001 86380 86390 1
535288 99535288 1001 86380 86390 1
534953 99534953 1001 86380 86390 1
535065 99535065 1001 86380 86390 1
535600 99535600 1001 86380 86390 1
535605 99535605 1001 86380 86390 1
535528 99535528 1001 86380 86390 1
536157 99536157 1001 86380 86390 1
536263 99536263 1001 86380 86390 1
536027 99536027 1001 86380 86390 1
536021 99536021 1001 86380 86390 1
535971 99535971 1001 86380 86390 1
536048 99536048 1001 86380 86390 1
535859 99535859 1001 86380 86390 1
535719 99535719 1001 86380 86390 1
536507 99536507 1001 86380 86390 1
536448 99536448 1001 86380 86390 1
536461 99536461 1001 86380 86390 1
537125 99537125 1001 86380 86390 1
536967 99536967 1001 86380 86390 1
537083 99537083 1001 86380 86390 1
536932 99536932 1001 86380 86390 1
536945 99536945 1001 86380 86390 1
536903 99536903 1001 86380 86390 1
536748 99536748 1001 86380 86390 1
536608 99536608 1001 86380 86390 1
536626 99536626 1001 86380 86390 1
536654 99536654 1001 86380 86390 1
536578 99536578 1001 86380 86390 1
536657 99536657 1001 86380 86390 1
537290 99537290 1001 86380 86390 1
537304 99537304 1001 86380 86390 1
537333 99537333 1001 86380 86390 1
537822 99537822 1001 86380 86390 1
537786 99537786 1001 86380 86390 1
537813 99537813 1001 86380 86390 1
537891 99537891 1001 86380 86390 1
537943 99537943 1001 86380 86390 1
537920 99537920 1001 86380 86390 1
537640 99537640 1001 86380 86390 1
537748 99537748 1001 86380 86390 1
537579 99537579 1001 86380 86390 1
537621 99537621 1001 86380 86390 1
537422 99537422 1001 86380 86390 1
537440 99537440 1001 86380 86390 1
538084 99538084 1001 86380 86390 1
538141 99538141 1001 86380 86390 1
538186 99538186 1001 86380 86390 1
538111 99538111 1001 86380 86390 1
538638 99538638 1001 86380 86390 1
538729 99538729 1001 86380 86390 1
538627 99538627 1001 86380 86390 1
538775 99538775 1001 86380 86390 1
538463 99538463 1001 86380 86390 1
538451 99538451 1001 86380 86390 1
538261 99538261 1001 86380 86390 1
538231 99538231 1001 86380 86390 1
538995 99538995 1001 86380 86390 1
538841 99538841 1001 86380 86390 1
538828 99538828 1001 86380 86390 1
539331 99539331 1001 86380 86390 1
539306 99539306 1001 86380 86390 1
539241 99539241 1001 86380 86390 1
539315 99539315 1001 86380 86390 1
539419 99539419 1001 86380 86390 1
539032 99539032 1001 86380 86390 1
539643 99539643 1001 86380 86390 1
540269 99540269 1001 86380 86390 1
540333 99540333 1001 86380 86390 1
540461 99540461 1001 86380 86390 1
540427 99540427 1001 86380 86390 1
540209 99540209 1001 86380 86390 1
540210 99540210 1001 86380 86390 1
540121 99540121 1001 86380 86390 1
540151 99540151 1001 86380 86390 1
539936 99539936 1001 86380 86390 1
540028 99540028 1001 86380 86390 1
540016 99540016 1001 86380 86390 1
539864 99539864 1001 86380 86390 1
539878 99539878 1001 86380 86390 1
539917 99539917 1001 86380 86390 1
539996 99539996 1001 86380 86390 1
540036 99540036 1001 86380 86390 1
540562 99540562 1001 86380 86390 1
541089 99541089 1001 86380 86390 1
540945 99540945 1001 86380 86390 1
540898 99540898 1001 86380 86390 1
540977 99540977 1001 86380 86390 1
540886 99540886 1001 86380 86390 1
540788 99540788 1001 86380 86390 1
540677 99540677 1001 86380 86390 1
540824 99540824 1001 86380 86390 1
541447 99541447 1001 86380 86390 1
541473 99541473 1001 86380 86390 1
541297 99541297 1001 86380 86390 1
541364 99541364 1001 86380 86390 1
541444 99541444 1001 86380 86390 1
541992 99541992 1001 86380 86390 1
541786 99541786 1001 86380 86390 1
541868 99541868 1001 86380 86390 1
541767 99541767 1001 86380 86390 1
541706 99541706 1001 86380 86390 1
541512 99541512 1001 86380 86390 1
541682 99541682 1001 86380 86390 1
541548 99541548 1001 86380 86390 1
542179 99542179 1001 86380 86390 1
542882 99542882 1001 86380 86390 1
542824 99542824 1001 86380 86390 1
542787 99542787 1001 86380 86390 1
542703 99542703 1001 86380 86390 1
542691 99542691 1001 86380 86390 1
542640 99542640 1001 86380 86390 1
542668 99542668 1001 86380 86390 1
542710 99542710 1001 86380 86390 1
542582 99542582 1001 86380 86390 1
542403 99542403 1001 86380 86390 1
542482 99542482 1001 86380 86390 1
542444 99542444 1001 86380 86390 1
542368 99542368 1001 86380 86390 1
542372 99542372 1001 86380 86390 1
543091 99543091 1001 86380 86390 1
543759 99543759 1001 86380 86390 1
543489 99543489 1001 86380 86390 1
543502 99543502 1001 86380 86390 1
543259 99543259 1001 86380 86390 1
543315 99543315 1001 86380 86390 1
543948 99543948 1001 86380 86390 1
543961 99543961 1001 86380 86390 1
544470 99544470 1001 86380 86390 1
544446 99544446 1001 86380 86390 1
544523 99544523 1001 86380 86390 1
544574 99544574 1001 86380 86390 1
544515 99544515 1001 86380 86390 1
544429 99544429 1001 86380 86390 1
544236 99544236 1001 86380 86390 1
544353 99544353 1001 86380 86390 1
544329 99544329 1001 86380 86390 1
544252 99544252 1001 86380 86390 1
544202 99544202 1001 86380 86390 1
544282 99544282 1001 86380 86390 1
544209 99544209 1001 86380 86390 1
544066 99544066 1001 86380 86390 1
544610 99544610 1001 86380 86390 1
544709 99544709 1001 86380 86390 1
544605 99544605 1001 86380 86390 1
544606 99544606 1001 86380 86390 1
404659 645 1001 73200 74637 1
412241 638 1001 60060 69117 1
514314 1057 1002 40262 40603 1
400027 99400027 1001 86380 86390 1
400204 99400204 1001 86380 86390 1
400264 99400264 1001 86380 86390 1
400230 99400230 1001 86380 86390 1
400711 99400711 1001 86380 86390 1
400667 99400667 1001 86380 86390 1
400986 99400986 1001 86380 86390 1
401145 99401145 1001 86380 86390 1
401236 99401236 1001 86380 86390 1
401324 99401324 1001 86380 86390 1
401316 99401316 1001 86380 86390 1
401381 99401381 1001 86380 86390 1
401581 99401581 1001 86380 86390 1
401782 99401782 1001 86380 86390 1
401761 99401761 1001 86380 86390 1
401725 99401725 1001 86380 86390 1
402066 99402066 1001 86380 86390 1
402338 99402338 1001 86380 86390 1
402328 99402328 1001 86380 86390 1
402569 99402569 1001 86380 86390 1
402501 99402501 1001 86380 86390 1
402626 99402626 1001 86380 86390 1
402595 99402595 1001 86380 86390 1
402640 99402640 1001 86380 86390 1
402671 99402671 1001 86380 86390 1
402612 99402612 1001 86380 86390 1
402712 99402712 1001 86380 86390 1
402872 99402872 1001 86380 86390 1
403004 99403004 1001 86380 86390 1
403095 99403095 1001 86380 86390 1
404076 99404076 1001 86380 86390 1
404206 99404206 1001 86380 86390 1
404448 99404448 1001 86380 86390 1
404464 99404464 1001 86380 86390 1
404506 99404506 1001 86380 86390 1
404806 99404806 1001 86380 86390 1
404789 99404789 1001 86380 86390 1
404881 99404881 1001 86380 86390 1
405003 99405003 1001 86380 86390 1
405250 99405250 1001 86380 86390 1
405273 99405273 1001 86380 86390 1
405391 99405391 1001 86380 86390 1
405631 99405631 1001 86380 86390 1
405706 99405706 1001 86380 86390 1
405683 99405683 1001 86380 86390 1
405958 99405958 1001 86380 86390 1
406034 99406034 1001 86380 86390 1
406068 99406068 1001 86380 86390 1
406091 99406091 1001 86380 86390 1
406105 99406105 1001 86380 86390 1
406181 99406181 1001 86380 86390 1
406695 99406695 1001 86380 86390 1
406751 99406751 1001 86380 86390 1
406892 99406892 1001 86380 86390 1
406956 99406956 1001 86380 86390 1
407012 99407012 1001 86380 86390 1
407070 99407070 1001 86380 86390 1
407052 99407052 1001 86380 86390 1
407111 99407111 1001 86380 86390 1
407200 99407200 1001 86380 86390 1
407158 99407158 1001 86380 86390 1
407545 99407545 1001 86380 86390 1
407830 99407830 1001 86380 86390 1
408322 99408322 1001 86380 86390 1
408842 99408842 1001 86380 86390 1
408868 99408868 1001 86380 86390 1
409028 99409028 1001 86380 86390 1
409115 99409115 1001 86380 86390 1
409313 99409313 1001 86380 86390 1
409592 99409592 1001 86380 86390 1
409505 99409505 1001 86380 86390 1
409604 99409604 1001 86380 86390 1
409725 99409725 1001 86380 86390 1
409755 99409755 1001 86380 86390 1
409954 99409954 1001 86380 86390 1
409955 99409955 1001 86380 86390 1
410310 99410310 1001 86380 86390 1
410797 99410797 1001 86380 86390 1
410846 99410846 1001 86380 86390 1
411202 99411202 1001 86380 86390 1
411259 99411259 1001 86380 86390 1
411261 99411261 1001 86380 86390 1
411433 99411433 1001 86380 86390 1
411474 99411474 1001 86380 86390 1
411893 99411893 1001 86380 86390 1
412042 99412042 1001 86380 86390 1
412272 99412272 1001 86380 86390 1
412353 99412353 1001 86380 86390 1
412371 99412371 1001 86380 86390 1
413621 99413621 1001 86380 86390 1
413557 99413557 1001 86380 86390 1
413442 99413442 1001 86380 86390 1
413162 99413162 1001 86380 86390 1
413241 99413241 1001 86380 86390 1
413151 99413151 1001 86380 86390 1
413282 99413282 1001 86380 86390 1
412970 99412970 1001 86380 86390 1
413154 99413154 1001 86380 86390 1
412613 99412613 1001 86380 86390 1
412640 99412640 1001 86380 86390 1
412709 99412709 1001 86380 86390 1
413831 99413831 1001 86380 86390 1
413768 99413768 1001 86380 86390 1
413962 99413962 1001 86380 86390 1
415312 99415312 1001 86380 86390 1
415164 99415164 1001 86380 86390 1
414929 99414929 1001 86380 86390 1
414980 99414980 1001 86380 86390 1
415307 99415307 1001 86380 86390 1
414864 99414864 1001 86380 86390 1
414645 99414645 1001 86380 86390 1
414582 99414582 1001 86380 86390 1
414300 99414300 1001 86380 86390 1
414168 99414168 1001 86380 86390 1
415678 99415678 1001 86380 86390 1
415555 99415555 1001 86380 86390 1
415515 99415515 1001 86380 86390 1
416860 99416860 1001 86380 86390 1
416643 99416643 1001 86380 86390 1
416923 99416923 1001 86380 86390 1
416882 99416882 1001 86380 86390 1
416184 99416184 1001 86380 86390 1
416346 99416346 1001 86380 86390 1
416531 99416531 1001 86380 86390 1
415901 99415901 1001 86380 86390 1
416041 99416041 1001 86380 86390 1
416127 99416127 1001 86380 86390 1
416024 99416024 1001 86380 86390 1
415742 99415742 1001 86380 86390 1
417354 99417354 1001 86380 86390 1
417236 99417236 1001 86380 86390 1
417121 99417121 1001 86380 86390 1
417385 99417385 1001 86380 86390 1
417101 99417101 1001 86380 86390 1
417586 99417586 1001 86380 86390 1
417515 99417515 1001 86380 86390 1
417569 99417569 1001 86380 86390 1
418113 99418113 1001 86380 86390 1
418380 99418380 1001 86380 86390 1
418354 99418354 1001 86380 86390 1
418126 99418126 1001 86380 86390 1
417735 99417735 1001 86380 86390 1
417785 99417785 1001 86380 86390 1
417912 99417912 1001 86380 86390 1
420093 99420093 1001 86380 86390 1
420249 99420249 1001 86380 86390 1
420154 99420154 1001 86380 86390 1
420429 99420429 1001 86380 86390 1
419847 99419847 1001 86380 86390 1
419683 99419683 1001 86380 86390 1
419932 99419932 1001 86380 86390 1
419845 99419845 1001 86380 86390 1
419497 99419497 1001 86380 86390 1
419464 99419464 1001 86380 86390 1
420538 99420538 1001 86380 86390 1
420779 99420779 1001 86380 86390 1
422011 99422011 1001 86380 86390 1
421550 99421550 1001 86380 86390 1
421487 99421487 1001 86380 86390 1
421598 99421598 1001 86380 86390 1
421416 99421416 1001 86380 86390 1
421564 99421564 1001 86380 86390 1
421291 99421291 1001 86380 86390 1
420895 99420895 1001 86380 86390 1
421240 99421240 1001 86380 86390 1
420994 99420994 1001 86380 86390 1
421033 99421033 1001 86380 86390 1
421227 99421227 1001 86380 86390 1
422527 99422527 1001 86380 86390 1
423405 99423405 1001 86380 86390 1
423557 99423557 1001 86380 86390 1
423317 99423317 1001 86380 86390 1
423614 99423614 1001 86380 86390 1
423431 99423431 1001 86380 86390 1
423112 99423112 1001 86380 86390 1
423153 99423153 1001 86380 86390 1
422965 99422965 1001 86380 86390 1
423047 99423047 1001 86380 86390 1
423142 99423142 1001 86380 86390 1
422578 99422578 1001 86380 86390 1
422757 99422757 1001 86380 86390 1
423989 99423989 1001 86380 86390 1
425176 99425176 1001 86380 86390 1
425120 99425120 1001 86380 86390 1
424882 99424882 1001 86380 86390 1
424792 99424792 1001 86380 86390 1
424810 99424810 1001 86380 86390 1
424999 99424999 1001 86380 86390 1
424433 99424433 1001 86380 86390 1
424583 99424583 1001 86380 86390 1
424584 99424584 1001 86380 86390 1
425639 99425639 1001 86380 86390 1
426896 99426896 1001 86380 86390 1
426885 99426885 1001 86380 86390 1
426344 99426344 1001 86380 86390 1
425957 99425957 1001 86380 86390 1
426051 99426051 1001 86380 86390 1
427513 99427513 1001 86380 86390 1
427402 99427402 1001 86380 86390 1
427158 99427158 1001 86380 86390 1
428702 99428702 1001 86380 86390 1
428531 99428531 1001 86380 86390 1
428309 99428309 1001 86380 86390 1
428252 99428252 1001 86380 86390 1
427732 99427732 1001 86380 86390 1
427803 99427803 1001 86380 86390 1
427738 99427738 1001 86380 86390 1
427719 99427719 1001 86380 86390 1
427572 99427572 1001 86380 86390 1
429040 99429040 1001 86380 86390 1
428763 99428763 1001 86380 86390 1
428943 99428943 1001 86380 86390 1
428980 99428980 1001 86380 86390 1
430372 99430372 1001 86380 86390 1
430020 99430020 1001 86380 86390 1
430166 99430166 1001 86380 86390 1
430225 99430225 1001 86380 86390 1
430258 99430258 1001 86380 86390 1
429607 99429607 1001 86380 86390 1
429556 99429556 1001 86380 86390 1
429283 99429283 1001 86380 86390 1
430462 99430462 1001 86380 86390 1
431803 99431803 1001 86380 86390 1
431973 99431973 1001 86380 86390 1
431680 99431680 1001 86380 86390 1
431975 99431975 1001 86380 86390 1
432034 99432034 1001 86380 86390 1
431735 99431735 1001 86380 86390 1
431456 99431456 1001 86380 86390 1
431535 99431535 1001 86380 86390 1
431363 99431363 1001 86380 86390 1
431443 99431443 1001 86380 86390 1
430856 99430856 1001 86380 86390 1
430837 99430837 1001 86380 86390 1
432290 99432290 1001 86380 86390 1
432067 99432067 1001 86380 86390 1
433412 99433412 1001 86380 86390 1
433467 99433467 1001 86380 86390 1
433587 99433587 1001 86380 86390 1
433600 99433600 1001 86380 86390 1
433648 99433648 1001 86380 86390 1
433316 99433316 1001 86380 86390 1
432943 99432943 1001 86380 86390 1
433934 99433934 1001 86380 86390 1
434093 99434093 1001 86380 86390 1
434024 99434024 1001 86380 86390 1
435134 99435134 1001 86380 86390 1
435162 99435162 1001 86380 86390 1
435063 99435063 1001 86380 86390 1
435230 99435230 1001 86380 86390 1
435025 99435025 1001 86380 86390 1
434904 99434904 1001 86380 86390 1
434652 99434652 1001 86380 86390 1
434778 99434778 1001 86380 86390 1
434615 99434615 1001 86380 86390 1
434451 99434451 1001 86380 86390 1
434407 99434407 1001 86380 86390 1
434353 99434353 1001 86380 86390 1
434526 99434526 1001 86380 86390 1
434496 99434496 1001 86380 86390 1
434165 99434165 1001 86380 86390 1
435501 99435501 1001 86380 86390 1
435447 99435447 1001 86380 86390 1
436951 99436951 1001 86380 86390 1
436953 99436953 1001 86380 86390 1
436598 99436598 1001 86380 86390 1
436507 99436507 1001 86380 86390 1
436602 99436602 1001 86380 86390 1
436677 99436677 1001 86380 86390 1
436194 99436194 1001 86380 86390 1
436291 99436291 1001 86380 86390 1
436217 99436217 1001 86380 86390 1
300054 99300054 1001 86380 86390 1
436342 99436342 1001 86380 86390 1
437346 99437346 1001 86380 86390 1
300049 99300049 1001 86380 86390 1
437305 99437305 1001 86380 86390 1
300702 99300702 1001 86380 86390 1
300714 99300714 1001 86380 86390 1
300546 99300546 1001 86380 86390 1
300400 99300400 1001 86380 86390 1
300522 99300522 1001 86380 86390 1
300291 99300291 1001 86380 86390 1
300214 99300214 1001 86380 86390 1
300178 99300178 1001 86380 86390 1
300157 99300157 1001 86380 86390 1
300767 99300767 1001 86380 86390 1
300913 99300913 1001 86380 86390 1
300773 99300773 1001 86380 86390 1
301403 99301403 1001 86380 86390 1
301545 99301545 1001 86380 86390 1
301372 99301372 1001 86380 86390 1
301450 99301450 1001 86380 86390 1
301155 99301155 1001 86380 86390 1
301158 99301158 1001 86380 86390 1
301341 99301341 1001 86380 86390 1
301277 99301277 1001 86380 86390 1
301305 99301305 1001 86380 86390 1
300985 99300985 1001 86380 86390 1
301020 99301020 1001 86380 86390 1
301565 99301565 1001 86380 86390 1
301749 99301749 1001 86380 86390 1
302377 99302377 1001 86380 86390 1
302255 99302255 1001 86380 86390 1
302208 99302208 1001 86380 86390 1
302073 99302073 1001 86380 86390 1
302087 99302087 1001 86380 86390 1
301990 99301990 1001 86380 86390 1
301952 99301952 1001 86380 86390 1
302559 99302559 1001 86380 86390 1
302515 99302515 1001 86380 86390 1
302413 99302413 1001 86380 86390 1
303013 99303013 1001 86380 86390 1
302976 99302976 1001 86380 86390 1
302930 99302930 1001 86380 86390 1
302653 99302653 1001 86380 86390 1
302726 99302726 1001 86380 86390 1
303307 99303307 1001 86380 86390 1
303375 99303375 1001 86380 86390 1
303235 99303235 1001 86380 86390 1
303367 99303367 1001 86380 86390 1
303894 99303894 1001 86380 86390 1
303965 99303965 1001 86380 86390 1
303994 99303994 1001 86380 86390 1
303749 99303749 1001 86380 86390 1
303532 99303532 1001 86380 86390 1
304060 99304060 1001 86380 86390 1
304603 99304603 1001 86380 86390 1
304460 99304460 1001 86380 86390 1
304464 99304464 1001 86380 86390 1
304596 99304596 1001 86380 86390 1
304652 99304652 1001 86380 86390 1
304319 99304319 1001 86380 86390 1
304320 99304320 1001 86380 86390 1
304333 99304333 1001 86380 86390 1
304322 99304322 1001 86380 86390 1
305052 99305052 1001 86380 86390 1
304938 99304938 1001 86380 86390 1
304990 99304990 1001 86380 86390 1
305534 99305534 1001 86380 86390 1
305578 99305578 1001 86380 86390 1
305490 99305490 1001 86380 86390 1
305391 99305391 1001 86380 86390 1
305421 99305421 1001 86380 86390 1
305321 99305321 1001 86380 86390 1
305265 99305265 1001 86380 86390 1
305217 99305217 1001 86380 86390 1
500126 99500126 1001 86380 86390 1
500128 99500128 1001 86380 86390 1
305687 99305687 1001 86380 86390 1
500006 99500006 1001 86380 86390 1
500645 99500645 1001 86380 86390 1
500668 99500668 1001 86380 86390 1
500413 99500413 1001 86380 86390 1
500483 99500483 1001 86380 86390 1
500588 99500588 1001 86380 86390 1
500233 99500233 1001 86380 86390 1
500369 99500369 1001 86380 86390 1
500879 99500879 1001 86380 86390 1
501536 99501536 1001 86380 86390 1
501590 99501590 1001 86380 86390 1
501612 99501612 1001 86380 86390 1
501593 99501593 1001 86380 86390 1
501583 99501583 1001 86380 86390 1
501561 99501561 1001 86380 86390 1
501350 99501350 1001 86380 86390 1
501073 99501073 1001 86380 86390 1
501075 99501075 1001 86380 86390 1
501168 99501168 1001 86380 86390 1
501209 99501209 1001 86380 86390 1
501185 99501185 1001 86380 86390 1
501715 99501715 1001 86380 86390 1
501755 99501755 1001 86380 86390 1
501784 99501784 1001 86380 86390 1
501672 99501672 1001 86380 86390 1
502275 99502275 1001 86380 86390 1
502407 99502407 1001 86380 86390 1
502281 99502281 1001 86380 86390 1
502360 99502360 1001 86380 86390 1
502131 99502131 1001 86380 86390 1
502159 99502159 1001 86380 86390 1
502069 99502069 1001 86380 86390 1
502163 99502163 1001 86380 86390 1
502112 99502112 1001 86380 86390 1
502100 99502100 1001 86380 86390 1
502038 99502038 1001 86380 86390 1
502018 99502018 1001 86380 86390 1
502659 99502659 1001 86380 86390 1
502570 99502570 1001 86380 86390 1
502649 99502649 1001 86380 86390 1
503150 99503150 1001 86380 86390 1
503244 99503244 1001 86380 86390 1
503129 99503129 1001 86380 86390 1
503133 99503133 1001 86380 86390 1
503282 99503282 1001 86380 86390 1
503062 99503062 1001 86380 86390 1
502920 99502920 1001 86380 86390 1
502935 99502935 1001 86380 86390 1
502923 99502923 1001 86380 86390 1
502979 99502979 1001 86380 86390 1
502853 99502853 1001 86380 86390 1
502806 99502806 1001 86380 86390 1
502717 99502717 1001 86380 86390 1
502847 99502847 1001 86380 86390 1
502784 99502784 1001 86380 86390 1
503366 99503366 1001 86380 86390 1
503421 99503421 1001 86380 86390 1
503488 99503488 1001 86380 86390 1
503322 99503322 1001 86380 86390 1
503324 99503324 1001 86380 86390 1
504082 99504082 1001 86380 86390 1
504101 99504101 1001 86380 86390 1
503845 99503845 1001 86380 86390 1
503768 99503768 1001 86380 86390 1
503555 99503555 1001 86380 86390 1
503701 99503701 1001 86380 86390 1
504244 99504244 1001 86380 86390 1
504136 99504136 1001 86380 86390 1
504229 99504229 1001 86380 86390 1
504778 99504778 1001 86380 86390 1
504923 99504923 1001 86380 86390 1
504788 99504788 1001 86380 86390 1
504638 99504638 1001 86380 86390 1
504690 99504690 1001 86380 86390 1
504729 99504729 1001 86380 86390 1
504575 99504575 1001 86380 86390 1
504653 99504653 1001 86380 86390 1
504592 99504592 1001 86380 86390 1
504389 99504389 1001 86380 86390 1
504403 99504403 1001 86380 86390 1
504416 99504416 1001 86380 86390 1
504369 99504369 1001 86380 86390 1
504423 99504423 1001 86380 86390 1
504462 99504462 1001 86380 86390 1
505023 99505023 1001 86380 86390 1
505768 99505768 1001 86380 86390 1
505502 99505502 1001 86380 86390 1
505430 99505430 1001 86380 86390 1
505562 99505562 1001 86380 86390 1
505240 99505240 1001 86380 86390 1
505169 99505169 1001 86380 86390 1
505899 99505899 1001 86380 86390 1
505900 99505900 1001 86380 86390 1
506467 99506467 1001 86380 86390 1
506439 99506439 1001 86380 86390 1
506312 99506312 1001 86380 86390 1
506210 99506210 1001 86380 86390 1
506187 99506187 1001 86380 86390 1
506256 99506256 1001 86380 86390 1
506008 99506008 1001 86380 86390 1
506669 99506669 1001 86380 86390 1
507256 99507256 1001 86380 86390 1
507317 99507317 1001 86380 86390 1
507063 99507063 1001 86380 86390 1
507077 99507077 1001 86380 86390 1
507096 99507096 1001 86380 86390 1
507175 99507175 1001 86380 86390 1
506934 99506934 1001 86380 86390 1
506947 99506947 1001 86380 86390 1
506977 99506977 1001 86380 86390 1
506810 99506810 1001 86380 86390 1
506865 99506865 1001 86380 86390 1
507592 99507592 1001 86380 86390 1
507530 99507530 1001 86380 86390 1
508151 99508151 1001 86380 86390 1
508105 99508105 1001 86380 86390 1
507965 99507965 1001 86380 86390 1
507864 99507864 1001 86380 86390 1
507995 99507995 1001 86380 86390 1
507853 99507853 1001 86380 86390 1
507984 99507984 1001 86380 86390 1
507706 99507706 1001 86380 86390 1
508363 99508363 1001 86380 86390 1
508287 99508287 1001 86380 86390 1
508975 99508975 1001 86380 86390 1
509003 99509003 1001 86380 86390 1
508904 99508904 1001 86380 86390 1
508778 99508778 1001 86380 86390 1
508740 99508740 1001 86380 86390 1
508753 99508753 1001 86380 86390 1
508676 99508676 1001 86380 86390 1
508774 99508774 1001 86380 86390 1
508787 99508787 1001 86380 86390 1
508535 99508535 1001 86380 86390 1
508470 99508470 1001 86380 86390 1
508458 99508458 1001 86380 86390 1
508472 99508472 1001 86380 86390 1
508538 99508538 1001 86380 86390 1
508565 99508565 1001 86380 86390 1
509086 99509086 1001 86380 86390 1
509271 99509271 1001 86380 86390 1
509208 99509208 1001 86380 86390 1
509863 99509863 1001 86380 86390 1
509817 99509817 1001 86380 86390 1
509857 99509857 1001 86380 86390 1
509539 99509539 1001 86380 86390 1
509502 99509502 1001 86380 86390 1
509548 99509548 1001 86380 86390 1
509344 99509344 1001 86380 86390 1
509319 99509319 1001 86380 86390 1
509417 99509417 1001 86380 86390 1
509408 99509408 1001 86380 86390 1
510017 99510017 1001 86380 86390 1
509958 99509958 1001 86380 86390 1
510062 99510062 1001 86380 86390 1
510024 99510024 1001 86380 86390 1
510025 99510025 1001 86380 86390 1
510561 99510561 1001 86380 86390 1
510483 99510483 1001 86380 86390 1
510289 99510289 1001 86380 86390 1
510767 99510767 1001 86380 86390 1
510901 99510901 1001 86380 86390 1
511352 99511352 1001 86380 86390 1
511443 99511443 1001 86380 86390 1
511456 99511456 1001 86380 86390 1
511359 99511359 1001 86380 86390 1
511260 99511260 1001 86380 86390 1
511203 99511203 1001 86380 86390 1
510970 99510970 1001 86380 86390 1
510997 99510997 1001 86380 86390 1
511106 99511106 1001 86380 86390 1
511029 99511029 1001 86380 86390 1
511107 99511107 1001 86380 86390 1
511108 99511108 1001 86380 86390 1
510955 99510955 1001 86380 86390 1
511601 99511601 1001 86380 86390 1
511679 99511679 1001 86380 86390 1
511629 99511629 1001 86380 86390 1
511736 99511736 1001 86380 86390 1
511659 99511659 1001 86380 86390 1
511559 99511559 1001 86380 86390 1
512188 99512188 1001 86380 86390 1
512360 99512360 1001 86380 86390 1
512246 99512246 1001 86380 86390 1
512074 99512074 1001 86380 86390 1
512139 99512139 1001 86380 86390 1
511972 99511972 1001 86380 86390 1
512167 99512167 1001 86380 86390 1
511759 99511759 1001 86380 86390 1
511789 99511789 1001 86380 86390 1
511882 99511882 1001 86380 86390 1
512583 99512583 1001 86380 86390 1
512559 99512559 1001 86380 86390 1
512457 99512457 1001 86380 86390 1
512536 99512536 1001 86380 86390 1
513163 99513163 1001 86380 86390 1
513022 99513022 1001 86380 86390 1
513048 99513048 1001 86380 86390 1
512929 99512929 1001 86380 86390 1
512616 99512616 1001 86380 86390 1
513269 99513269 1001 86380 86390 1
513274 99513274 1001 86380 86390 1
513330 99513330 1001 86380 86390 1
513846 99513846 1001 86380 86390 1
513901 99513901 1001 86380 86390 1
513657 99513657 1001 86380 86390 1
513724 99513724 1001 86380 86390 1
513766 99513766 1001 86380 86390 1
513780 99513780 1001 86380 86390 1
513677 99513677 1001 86380 86390 1
513821 99513821 1001 86380 86390 1
513502 99513502 1001 86380 86390 1
513470 99513470 1001 86380 86390 1
513459 99513459 1001 86380 86390 1
514211 99514211 1001 86380 86390 1
514085 99514085 1001 86380 86390 1
514034 99514034 1001 86380 86390 1
514730 99514730 1001 86380 86390 1
514723 99514723 1001 86380 86390 1
514509 99514509 1001 86380 86390 1
514535 99514535 1001 86380 86390 1
514499 99514499 1001 86380 86390 1
514569 99514569 1001 86380 86390 1
514481 99514481 1001 86380 86390 1
514387 99514387 1001 86380 86390 1
514998 99514998 1001 86380 86390 1
514899 99514899 1001 86380 86390 1
515029 99515029 1001 86380 86390 1
515632 99515632 1001 86380 86390 1
515595 99515595 1001 86380 86390 1
515532 99515532 1001 86380 86390 1
515520 99515520 1001 86380 86390 1
515660 99515660 1001 86380 86390 1
515602 99515602 1001 86380 86390 1
515473 99515473 1001 86380 86390 1
515154 99515154 1001 86380 86390 1
515838 99515838 1001 86380 86390 1
515814 99515814 1001 86380 86390 1
516460 99516460 1001 86380 86390 1
516362 99516362 1001 86380 86390 1
516507 99516507 1001 86380 86390 1
516138 99516138 1001 86380 86390 1
516205 99516205 1001 86380 86390 1
516195 99516195 1001 86380 86390 1
516134 99516134 1001 86380 86390 1
516264 99516264 1001 86380 86390 1
516083 99516083 1001 86380 86390 1
515970 99515970 1001 86380 86390 1
515996 99515996 1001 86380 86390 1
515945 99515945 1001 86380 86390 1
516010 99516010 1001 86380 86390 1
515908 99515908 1001 86380 86390 1
516649 99516649 1001 86380 86390 1
516511 99516511 1001 86380 86390 1
516606 99516606 1001 86380 86390 1
517220 99517220 1001 86380 86390 1
517222 99517222 1001 86380 86390 1
517291 99517291 1001 86380 86390 1
516961 99516961 1001 86380 86390 1
517027 99517027 1001 86380 86390 1
517017 99517017 1001 86380 86390 1
517073 99517073 1001 86380 86390 1
517125 99517125 1001 86380 86390 1
517405 99517405 1001 86380 86390 1
518066 99518066 1001 86380 86390 1
518054 99518054 1001 86380 86390 1
517830 99517830 1001 86380 86390 1
517882 99517882 1001 86380 86390 1
517846 99517846 1001 86380 86390 1
517592 99517592 1001 86380 86390 1
517728 99517728 1001 86380 86390 1
517716 99517716 1001 86380 86390 1
517742 99517742 1001 86380 86390 1
518279 99518279 1001 86380 86390 1
518323 99518323 1001 86380 86390 1
518336 99518336 1001 86380 86390 1
518261 99518261 1001 86380 86390 1
518986 99518986 1001 86380 86390 1
518824 99518824 1001 86380 86390 1
518907 99518907 1001 86380 86390 1
518590 99518590 1001 86380 86390 1
518763 99518763 1001 86380 86390 1
518714 99518714 1001 86380 86390 1
518565 99518565 1001 86380 86390 1
518531 99518531 1001 86380 86390 1
519166 99519166 1001 86380 86390 1
519051 99519051 1001 86380 86390 1
519141 99519141 1001 86380 86390 1
519090 99519090 1001 86380 86390 1
519168 99519168 1001 86380 86390 1
519145 99519145 1001 86380 86390 1
519107 99519107 1001 86380 86390 1
519160 99519160 1001 86380 86390 1
519750 99519750 1001 86380 86390 1
519712 99519712 1001 86380 86390 1
519714 99519714 1001 86380 86390 1
519627 99519627 1001 86380 86390 1
519572 99519572 1001 86380 86390 1
519604 99519604 1001 86380 86390 1
519528 99519528 1001 86380 86390 1
519503 99519503 1001 86380 86390 1
519374 99519374 1001 86380 86390 1
519327 99519327 1001 86380 86390 1
519255 99519255 1001 86380 86390 1
519947 99519947 1001 86380 86390 1
519833 99519833 1001 86380 86390 1
519926 99519926 1001 86380 86390 1
520550 99520550 1001 86380 86390 1
520518 99520518 1001 86380 86390 1
520352 99520352 1001 86380 86390 1
520327 99520327 1001 86380 86390 1
520109 99520109 1001 86380 86390 1
520123 99520123 1001 86380 86390 1
520026 99520026 1001 86380 86390 1
520222 99520222 1001 86380 86390 1
520119 99520119 1001 86380 86390 1
520171 99520171 1001 86380 86390 1
521298 99521298 1001 86380 86390 1
521274 99521274 1001 86380 86390 1
521438 99521438 1001 86380 86390 1
521268 99521268 1001 86380 86390 1
521280 99521280 1001 86380 86390 1
521411 99521411 1001 86380 86390 1
521093 99521093 1001 86380 86390 1
521108 99521108 1001 86380 86390 1
521122 99521122 1001 86380 86390 1
521239 99521239 1001 86380 86390 1
521150 99521150 1001 86380 86390 1
520858 99520858 1001 86380 86390 1
520997 99520997 1001 86380 86390 1
520985 99520985 1001 86380 86390 1
521516 99521516 1001 86380 86390 1
521555 99521555 1001 86380 86390 1
521521 99521521 1001 86380 86390 1
521473 99521473 1001 86380 86390 1
522153 99522153 1001 86380 86390 1
522169 99522169 1001 86380 86390 1
522247 99522247 1001 86380 86390 1
522185 99522185 1001 86380 86390 1
521885 99521885 1001 86380 86390 1
522030 99522030 1001 86380 86390 1
521870 99521870 1001 86380 86390 1
521782 99521782 1001 86380 86390 1
522418 99522418 1001 86380 86390 1
522457 99522457 1001 86380 86390 1
522408 99522408 1001 86380 86390 1
522487 99522487 1001 86380 86390 1
522410 99522410 1001 86380 86390 1
522464 99522464 1001 86380 86390 1
522490 99522490 1001 86380 86390 1
523094 99523094 1001 86380 86390 1
523035 99523035 1001 86380 86390 1
522946 99522946 1001 86380 86390 1
522510 99522510 1001 86380 86390 1
522601 99522601 1001 86380 86390 1
522590 99522590 1001 86380 86390 1
522501 99522501 1001 86380 86390 1
522699 99522699 1001 86380 86390 1
522635 99522635 1001 86380 86390 1
522639 99522639 1001 86380 86390 1
523313 99523313 1001 86380 86390 1
523133 99523133 1001 86380 86390 1
523185 99523185 1001 86380 86390 1
523149 99523149 1001 86380 86390 1
523150 99523150 1001 86380 86390 1
523189 99523189 1001 86380 86390 1
523818 99523818 1001 86380 86390 1
523756 99523756 1001 86380 86390 1
523850 99523850 1001 86380 86390 1
523665 99523665 1001 86380 86390 1
523512 99523512 1001 86380 86390 1
523359 99523359 1001 86380 86390 1
523501 99523501 1001 86380 86390 1
523373 99523373 1001 86380 86390 1
523954 99523954 1001 86380 86390 1
524038 99524038 1001 86380 86390 1
524077 99524077 1001 86380 86390 1
524016 99524016 1001 86380 86390 1
524042 99524042 1001 86380 86390 1
524651 99524651 1001 86380 86390 1
524445 99524445 1001 86380 86390 1
524523 99524523 1001 86380 86390 1
524331 99524331 1001 86380 86390 1
524357 99524357 1001 86380 86390 1
524257 99524257 1001 86380 86390 1
524297 99524297 1001 86380 86390 1
524938 99524938 1001 86380 86390 1
524868 99524868 1001 86380 86390 1
525429 99525429 1001 86380 86390 1
525405 99525405 1001 86380 86390 1
525511 99525511 1001 86380 86390 1
525512 99525512 1001 86380 86390 1
525474 99525474 1001 86380 86390 1
525359 99525359 1001 86380 86390 1
525145 99525145 1001 86380 86390 1
525046 99525046 1001 86380 86390 1
524995 99524995 1001 86380 86390 1
525701 99525701 1001 86380 86390 1
525740 99525740 1001 86380 86390 1
525617 99525617 1001 86380 86390 1
526248 99526248 1001 86380 86390 1
526262 99526262 1001 86380 86390 1
526096 99526096 1001 86380 86390 1
525996 99525996 1001 86380 86390 1
525844 99525844 1001 86380 86390 1
525990 99525990 1001 86380 86390 1
525903 99525903 1001 86380 86390 1
525826 99525826 1001 86380 86390 1
526541 99526541 1001 86380 86390 1
526491 99526491 1001 86380 86390 1
527215 99527215 1001 86380 86390 1
527066 99527066 1001 86380 86390 1
527093 99527093 1001 86380 86390 1
526929 99526929 1001 86380 86390 1
526981 99526981 1001 86380 86390 1
526996 99526996 1001 86380 86390 1
527013 99527013 1001 86380 86390 1
526963 99526963 1001 86380 86390 1
526697 99526697 1001 86380 86390 1
527323 99527323 1001 86380 86390 1
527326 99527326 1001 86380 86390 1
527391 99527391 1001 86380 86390 1
527301 99527301 1001 86380 86390 1
527419 99527419 1001 86380 86390 1
527439 99527439 1001 86380 86390 1
527922 99527922 1001 86380 86390 1
527961 99527961 1001 86380 86390 1
527817 99527817 1001 86380 86390 1
527806 99527806 1001 86380 86390 1
527822 99527822 1001 86380 86390 1
527811 99527811 1001 86380 86390 1
527868 99527868 1001 86380 86390 1
527545 99527545 1001 86380 86390 1
527571 99527571 1001 86380 86390 1
527483 99527483 1001 86380 86390 1
527587 99527587 1001 86380 86390 1
527603 99527603 1001 86380 86390 1
527592 99527592 1001 86380 86390 1
528269 99528269 1001 86380 86390 1
528130 99528130 1001 86380 86390 1
528262 99528262 1001 86380 86390 1
528172 99528172 1001 86380 86390 1
528710 99528710 1001 86380 86390 1
528801 99528801 1001 86380 86390 1
528881 99528881 1001 86380 86390 1
528846 99528846 1001 86380 86390 1
528718 99528718 1001 86380 86390 1
528637 99528637 1001 86380 86390 1
528693 99528693 1001 86380 86390 1
528461 99528461 1001 86380 86390 1
528297 99528297 1001 86380 86390 1
528388 99528388 1001 86380 86390 1
528403 99528403 1001 86380 86390 1
528470 99528470 1001 86380 86390 1
529001 99529001 1001 86380 86390 1
529057 99529057 1001 86380 86390 1
528980 99528980 1001 86380 86390 1
529084 99529084 1001 86380 86390 1
529021 99529021 1001 86380 86390 1
528944 99528944 1001 86380 86390 1
528999 99528999 1001 86380 86390 1
529624 99529624 1001 86380 86390 1
529422 99529422 1001 86380 86390 1
529334 99529334 1001 86380 86390 1
529348 99529348 1001 86380 86390 1
529350 99529350 1001 86380 86390 1
529188 99529188 1001 86380 86390 1
529266 99529266 1001 86380 86390 1
529930 99529930 1001 86380 86390 1
530453 99530453 1001 86380 86390 1
530432 99530432 1001 86380 86390 1
530398 99530398 1001 86380 86390 1
530155 99530155 1001 86380 86390 1
530246 99530246 1001 86380 86390 1
530301 99530301 1001 86380 86390 1
530162 99530162 1001 86380 86390 1
529976 99529976 1001 86380 86390 1
529939 99529939 1001 86380 86390 1
530086 99530086 1001 86380 86390 1
530641 99530641 1001 86380 86390 1
530588 99530588 1001 86380 86390 1
531229 99531229 1001 86380 86390 1
531207 99531207 1001 86380 86390 1
531337 99531337 1001 86380 86390 1
531135 99531135 1001 86380 86390 1
531058 99531058 1001 86380 86390 1
531071 99531071 1001 86380 86390 1
530985 99530985 1001 86380 86390 1
530914 99530914 1001 86380 86390 1
530929 99530929 1001 86380 86390 1
530840 99530840 1001 86380 86390 1
530866 99530866 1001 86380 86390 1
530858 99530858 1001 86380 86390 1
530897 99530897 1001 86380 86390 1
531532 99531532 1001 86380 86390 1
531390 99531390 1001 86380 86390 1
531494 99531494 1001 86380 86390 1
531491 99531491 1001 86380 86390 1
532183 99532183 1001 86380 86390 1
532019 99532019 1001 86380 86390 1
532137 99532137 1001 86380 86390 1
531670 99531670 1001 86380 86390 1
531593 99531593 1001 86380 86390 1
532299 99532299 1001 86380 86390 1
532250 99532250 1001 86380 86390 1
532367 99532367 1001 86380 86390 1
532866 99532866 1001 86380 86390 1
532630 99532630 1001 86380 86390 1
532541 99532541 1001 86380 86390 1
532608 99532608 1001 86380 86390 1
532466 99532466 1001 86380 86390 1
532518 99532518 1001 86380 86390 1
533681 99533681 1001 86380 86390 1
533832 99533832 1001 86380 86390 1
533711 99533711 1001 86380 86390 1
533448 99533448 1001 86380 86390 1
533508 99533508 1001 86380 86390 1
533330 99533330 1001 86380 86390 1
533268 99533268 1001 86380 86390 1
533363 99533363 1001 86380 86390 1
533313 99533313 1001 86380 86390 1
533901 99533901 1001 86380 86390 1
534005 99534005 1001 86380 86390 1
534520 99534520 1001 86380 86390 1
534205 99534205 1001 86380 86390 1
534169 99534169 1001 86380 86390 1
534210 99534210 1001 86380 86390 1
534160 99534160 1001 86380 86390 1
534122 99534122 1001 86380 86390 1
534253 99534253 1001 86380 86390 1
534075 99534075 1001 86380 86390 1
534706 99534706 1001 86380 86390 1
534855 99534855 1001 86380 86390 1
534883 99534883 1001 86380 86390 1
534728 99534728 1001 86380 86390 1
534847 99534847 1001 86380 86390 1
535433 99535433 1001 86380 86390 1
535309 99535309 1001 86380 86390 1
535311 99535311 1001 86380 86390 1
535341 99535341 1001 86380 86390 1
535137 99535137 1001 86380 86390 1
535143 99535143 1001 86380 86390 1
535184 99535184 1001 86380 86390 1
535238 99535238 1001 86380 86390 1
535121 99535121 1001 86380 86390 1
534996 99534996 1001 86380 86390 1
534977 99534977 1001 86380 86390 1
536334 99536334 1001 86380 86390 1
536289 99536289 1001 86380 86390 1
536294 99536294 1001 86380 86390 1
536179 99536179 1001 86380 86390 1
536329 99536329 1001 86380 86390 1
536014 99536014 1001 86380 86390 1
536092 99536092 1001 86380 86390 1
535989 99535989 1001 86380 86390 1
535951 99535951 1001 86380 86390 1
535729 99535729 1001 86380 86390 1
535796 99535796 1001 86380 86390 1
535825 99535825 1001 86380 86390 1
535737 99535737 1001 86380 86390 1
536404 99536404 1001 86380 86390 1
537099 99537099 1001 86380 86390 1
537035 99537035 1001 86380 86390 1
537133 99537133 1001 86380 86390 1
537106 99537106 1001 86380 86390 1
537122 99537122 1001 86380 86390 1
536893 99536893 1001 86380 86390 1
536935 99536935 1001 86380 86390 1
536545 99536545 1001 86380 86390 1
536546 99536546 1001 86380 86390 1
537366 99537366 1001 86380 86390 1
537200 99537200 1001 86380 86390 1
537348 99537348 1001 86380 86390 1
537261 99537261 1001 86380 86390 1
537932 99537932 1001 86380 86390 1
537933 99537933 1001 86380 86390 1
537984 99537984 1001 86380 86390 1
537602 99537602 1001 86380 86390 1
537734 99537734 1001 86380 86390 1
537689 99537689 1001 86380 86390 1
537510 99537510 1001 86380 86390 1
537501 99537501 1001 86380 86390 1
537425 99537425 1001 86380 86390 1
537560 99537560 1001 86380 86390 1
537496 99537496 1001 86380 86390 1
538067 99538067 1001 86380 86390 1
537994 99537994 1001 86380 86390 1
538190 99538190 1001 86380 86390 1
538154 99538154 1001 86380 86390 1
538776 99538776 1001 86380 86390 1
538778 99538778 1001 86380 86390 1
538674 99538674 1001 86380 86390 1
538417 99538417 1001 86380 86390 1
538521 99538521 1001 86380 86390 1
538548 99538548 1001 86380 86390 1
538577 99538577 1001 86380 86390 1
538488 99538488 1001 86380 86390 1
538543 99538543 1001 86380 86390 1
538316 99538316 1001 86380 86390 1
538994 99538994 1001 86380 86390 1
539010 99539010 1001 86380 86390 1
538947 99538947 1001 86380 86390 1
538964 99538964 1001 86380 86390 1
539625 99539625 1001 86380 86390 1
539447 99539447 1001 86380 86390 1
539345 99539345 1001 86380 86390 1
539410 99539410 1001 86380 86390 1
539310 99539310 1001 86380 86390 1
539259 99539259 1001 86380 86390 1
539417 99539417 1001 86380 86390 1
539085 99539085 1001 86380 86390 1
539158 99539158 1001 86380 86390 1
539689 99539689 1001 86380 86390 1
539706 99539706 1001 86380 86390 1
539788 99539788 1001 86380 86390 1
539647 99539647 1001 86380 86390 1
540326 99540326 1001 86380 86390 1
540437 99540437 1001 86380 86390 1
540358 99540358 1001 86380 86390 1
540308 99540308 1001 86380 86390 1
540271 99540271 1001 86380 86390 1
540413 99540413 1001 86380 86390 1
540067 99540067 1001 86380 86390 1
539927 99539927 1001 86380 86390 1
539935 99539935 1001 86380 86390 1
539961 99539961 1001 86380 86390 1
540593 99540593 1001 86380 86390 1
540479 99540479 1001 86380 86390 1
540494 99540494 1001 86380 86390 1
540663 99540663 1001 86380 86390 1
540498 99540498 1001 86380 86390 1
540485 99540485 1001 86380 86390 1
540643 99540643 1001 86380 86390 1
541126 99541126 1001 86380 86390 1
541205 99541205 1001 86380 86390 1
540936 99540936 1001 86380 86390 1
540697 99540697 1001 86380 86390 1
540827 99540827 1001 86380 86390 1
540684 99540684 1001 86380 86390 1
540738 99540738 1001 86380 86390 1
540707 99540707 1001 86380 86390 1
541459 99541459 1001 86380 86390 1
541409 99541409 1001 86380 86390 1
541412 99541412 1001 86380 86390 1
541298 99541298 1001 86380 86390 1
541905 99541905 1001 86380 86390 1
541880 99541880 1001 86380 86390 1
541817 99541817 1001 86380 86390 1
541896 99541896 1001 86380 86390 1
541909 99541909 1001 86380 86390 1
541729 99541729 1001 86380 86390 1
541607 99541607 1001 86380 86390 1
541633 99541633 1001 86380 86390 1
541698 99541698 1001 86380 86390 1
541547 99541547 1001 86380 86390 1
542155 99542155 1001 86380 86390 1
542241 99542241 1001 86380 86390 1
542139 99542139 1001 86380 86390 1
542308 99542308 1001 86380 86390 1
542774 99542774 1001 86380 86390 1
542726 99542726 1001 86380 86390 1
542565 99542565 1001 86380 86390 1
542593 99542593 1001 86380 86390 1
542433 99542433 1001 86380 86390 1
542485 99542485 1001 86380 86390 1
542382 99542382 1001 86380 86390 1
543103 99543103 1001 86380 86390 1
543054 99543054 1001 86380 86390 1
543120 99543120 1001 86380 86390 1
543740 99543740 1001 86380 86390 1
543555 99543555 1001 86380 86390 1
543417 99543417 1001 86380 86390 1
543418 99543418 1001 86380 86390 1
543393 99543393 1001 86380 86390 1
543358 99543358 1001 86380 86390 1
543323 99543323 1001 86380 86390 1
543349 99543349 1001 86380 86390 1
543252 99543252 1001 86380 86390 1
543816 99543816 1001 86380 86390 1
543843 99543843 1001 86380 86390 1
543819 99543819 1001 86380 86390 1
544580 99544580 1001 86380 86390 1
544532 99544532 1001 86380 86390 1
544262 99544262 1001 86380 86390 1
544240 99544240 1001 86380 86390 1
544324 99544324 1001 86380 86390 1
543989 99543989 1001 86380 86390 1
544017 99544017 1001 86380 86390 1
544108 99544108 1001 86380 86390 1
544046 99544046 1001 86380 86390 1
544064 99544064 1001 86380 86390 1
544155 99544155 1001 86380 86390 1
544185 99544185 1001 86380 86390 1
426365 217 1001 45060 45477 1
416762 231 1001 50400 50817 1
506098 870 1002 58757 61678 1
508752 694 1001 42266 42566 1
514365 663 1002 44166 49281 1
517182 1006 1002 35021 47551 1
528379 871 1002 37361 40397 1
400083 99400083 1001 86380 86390 1
400255 99400255 1001 86380 86390 1
400452 99400452 1001 86380 86390 1
400436 99400436 1001 86380 86390 1
400807 99400807 1001 86380 86390 1
400980 99400980 1001 86380 86390 1
401013 99401013 1001 86380 86390 1
401080 99401080 1001 86380 86390 1
401306 99401306 1001 86380 86390 1
401620 99401620 1001 86380 86390 1
401805 99401805 1001 86380 86390 1
401763 99401763 1001 86380 86390 1
401937 99401937 1001 86380 86390 1
402133 99402133 1001 86380 86390 1
402081 99402081 1001 86380 86390 1
402114 99402114 1001 86380 86390 1
402271 99402271 1001 86380 86390 1
402441 99402441 1001 86380 86390 1
402524 99402524 1001 86380 86390 1
402503 99402503 1001 86380 86390 1
402647 99402647 1001 86380 86390 1
402816 99402816 1001 86380 86390 1
403018 99403018 1001 86380 86390 1
403061 99403061 1001 86380 86390 1
403264 99403264 1001 86380 86390 1
403440 99403440 1001 86380 86390 1
403405 99403405 1001 86380 86390 1
403555 99403555 1001 86380 86390 1
403583 99403583 1001 86380 86390 1
403800 99403800 1001 86380 86390 1
403842 99403842 1001 86380 86390 1
403910 99403910 1001 86380 86390 1
403951 99403951 1001 86380 86390 1
404011 99404011 1001 86380 86390 1
404214 99404214 1001 86380 86390 1
404517 99404517 1001 86380 86390 1
404572 99404572 1001 86380 86390 1
404814 99404814 1001 86380 86390 1
404903 99404903 1001 86380 86390 1
404929 99404929 1001 86380 86390 1
405090 99405090 1001 86380 86390 1
405071 99405071 1001 86380 86390 1
405188 99405188 1001 86380 86390 1
405207 99405207 1001 86380 86390 1
405164 99405164 1001 86380 86390 1
405284 99405284 1001 86380 86390 1
405440 99405440 1001 86380 86390 1
405591 99405591 1001 86380 86390 1
405694 99405694 1001 86380 86390 1
405761 99405761 1001 86380 86390 1
406331 99406331 1001 86380 86390 1
406333 99406333 1001 86380 86390 1
406404 99406404 1001 86380 86390 1
406491 99406491 1001 86380 86390 1
406462 99406462 1001 86380 86390 1
406416 99406416 1001 86380 86390 1
406418 99406418 1001 86380 86390 1
406513 99406513 1001 86380 86390 1
406967 99406967 1001 86380 86390 1
407361 99407361 1001 86380 86390 1
407400 99407400 1001 86380 86390 1
407572 99407572 1001 86380 86390 1
407671 99407671 1001 86380 86390 1
407832 99407832 1001 86380 86390 1
407973 99407973 1001 86380 86390 1
407887 99407887 1001 86380 86390 1
407911 99407911 1001 86380 86390 1
408258 99408258 1001 86380 86390 1
408434 99408434 1001 86380 86390 1
408564 99408564 1001 86380 86390 1
408785 99408785 1001 86380 86390 1
408951 99408951 1001 86380 86390 1
408983 99408983 1001 86380 86390 1
409257 99409257 1001 86380 86390 1
409728 99409728 1001 86380 86390 1
409984 99409984 1001 86380 86390 1
410199 99410199 1001 86380 86390 1
410294 99410294 1001 86380 86390 1
410407 99410407 1001 86380 86390 1
410553 99410553 1001 86380 86390 1
410633 99410633 1001 86380 86390 1
410653 99410653 1001 86380 86390 1
410637 99410637 1001 86380 86390 1
410885 99410885 1001 86380 86390 1
411066 99411066 1001 86380 86390 1
411384 99411384 1001 86380 86390 1
411613 99411613 1001 86380 86390 1
411863 99411863 1001 86380 86390 1
412002 99412002 1001 86380 86390 1
412263 99412263 1001 86380 86390 1
412291 99412291 1001 86380 86390 1
412363 99412363 1001 86380 86390 1
412455 99412455 1001 86380 86390 1
412464 99412464 1001 86380 86390 1
413503 99413503 1001 86380 86390 1
413504 99413504 1001 86380 86390 1
413684 99413684 1001 86380 86390 1
412973 99412973 1001 86380 86390 1
413163 99413163 1001 86380 86390 1
412890 99412890 1001 86380 86390 1
412862 99412862 1001 86380 86390 1
412645 99412645 1001 86380 86390 1
412729 99412729 1001 86380 86390 1
413756 99413756 1001 86380 86390 1
413785 99413785 1001 86380 86390 1
414064 99414064 1001 86380 86390 1
413872 99413872 1001 86380 86390 1
414928 99414928 1001 86380 86390 1
414653 99414653 1001 86380 86390 1
414741 99414741 1001 86380 86390 1
414791 99414791 1001 86380 86390 1
414562 99414562 1001 86380 86390 1
414250 99414250 1001 86380 86390 1
415452 99415452 1001 86380 86390 1
415323 99415323 1001 86380 86390 1
415611 99415611 1001 86380 86390 1
415666 99415666 1001 86380 86390 1
415360 99415360 1001 86380 86390 1
416769 99416769 1001 86380 86390 1
416749 99416749 1001 86380 86390 1
416218 99416218 1001 86380 86390 1
416527 99416527 1001 86380 86390 1
416101 99416101 1001 86380 86390 1
417279 99417279 1001 86380 86390 1
417219 99417219 1001 86380 86390 1
417154 99417154 1001 86380 86390 1
417156 99417156 1001 86380 86390 1
417583 99417583 1001 86380 86390 1
418730 99418730 1001 86380 86390 1
418800 99418800 1001 86380 86390 1
418759 99418759 1001 86380 86390 1
418585 99418585 1001 86380 86390 1
418663 99418663 1001 86380 86390 1
418178 99418178 1001 86380 86390 1
418278 99418278 1001 86380 86390 1
418202 99418202 1001 86380 86390 1
418313 99418313 1001 86380 86390 1
418093 99418093 1001 86380 86390 1
418299 99418299 1001 86380 86390 1
417948 99417948 1001 86380 86390 1
417757 99417757 1001 86380 86390 1
418803 99418803 1001 86380 86390 1
419084 99419084 1001 86380 86390 1
419144 99419144 1001 86380 86390 1
419201 99419201 1001 86380 86390 1
418945 99418945 1001 86380 86390 1
420303 99420303 1001 86380 86390 1
420401 99420401 1001 86380 86390 1
420156 99420156 1001 86380 86390 1
420263 99420263 1001 86380 86390 1
419848 99419848 1001 86380 86390 1
419749 99419749 1001 86380 86390 1
419754 99419754 1001 86380 86390 1
419757 99419757 1001 86380 86390 1
419844 99419844 1001 86380 86390 1
419819 99419819 1001 86380 86390 1
419270 99419270 1001 86380 86390 1
419325 99419325 1001 86380 86390 1
419354 99419354 1001 86380 86390 1
419548 99419548 1001 86380 86390 1
419555 99419555 1001 86380 86390 1
419333 99419333 1001 86380 86390 1
420642 99420642 1001 86380 86390 1
420674 99420674 1001 86380 86390 1
420829 99420829 1001 86380 86390 1
421740 99421740 1001 86380 86390 1
421944 99421944 1001 86380 86390 1
421966 99421966 1001 86380 86390 1
421951 99421951 1001 86380 86390 1
421724 99421724 1001 86380 86390 1
422017 99422017 1001 86380 86390 1
421552 99421552 1001 86380 86390 1
421062 99421062 1001 86380 86390 1
420896 99420896 1001 86380 86390 1
421083 99421083 1001 86380 86390 1
420978 99420978 1001 86380 86390 1
422479 99422479 1001 86380 86390 1
422436 99422436 1001 86380 86390 1
422311 99422311 1001 86380 86390 1
422132 99422132 1001 86380 86390 1
423336 99423336 1001 86380 86390 1
423389 99423389 1001 86380 86390 1
422967 99422967 1001 86380 86390 1
422806 99422806 1001 86380 86390 1
422636 99422636 1001 86380 86390 1
422785 99422785 1001 86380 86390 1
422735 99422735 1001 86380 86390 1
422671 99422671 1001 86380 86390 1
422938 99422938 1001 86380 86390 1
423769 99423769 1001 86380 86390 1
423943 99423943 1001 86380 86390 1
424099 99424099 1001 86380 86390 1
423858 99423858 1001 86380 86390 1
423880 99423880 1001 86380 86390 1
425087 99425087 1001 86380 86390 1
425335 99425335 1001 86380 86390 1
425158 99425158 1001 86380 86390 1
425018 99425018 1001 86380 86390 1
425024 99425024 1001 86380 86390 1
424789 99424789 1001 86380 86390 1
424914 99424914 1001 86380 86390 1
424605 99424605 1001 86380 86390 1
424635 99424635 1001 86380 86390 1
424698 99424698 1001 86380 86390 1
424495 99424495 1001 86380 86390 1
424269 99424269 1001 86380 86390 1
424439 99424439 1001 86380 86390 1
424345 99424345 1001 86380 86390 1
425690 99425690 1001 86380 86390 1
425444 99425444 1001 86380 86390 1
425810 99425810 1001 86380 86390 1
425596 99425596 1001 86380 86390 1
427036 99427036 1001 86380 86390 1
426793 99426793 1001 86380 86390 1
426923 99426923 1001 86380 86390 1
427014 99427014 1001 86380 86390 1
426854 99426854 1001 86380 86390 1
425973 99425973 1001 86380 86390 1
426085 99426085 1001 86380 86390 1
427316 99427316 1001 86380 86390 1
427387 99427387 1001 86380 86390 1
428687 99428687 1001 86380 86390 1
428597 99428597 1001 86380 86390 1
428188 99428188 1001 86380 86390 1
428070 99428070 1001 86380 86390 1
428101 99428101 1001 86380 86390 1
427932 99427932 1001 86380 86390 1
428134 99428134 1001 86380 86390 1
428247 99428247 1001 86380 86390 1
427940 99427940 1001 86380 86390 1
427714 99427714 1001 86380 86390 1
427608 99427608 1001 86380 86390 1
429103 99429103 1001 86380 86390 1
429157 99429157 1001 86380 86390 1
428886 99428886 1001 86380 86390 1
430097 99430097 1001 86380 86390 1
430032 99430032 1001 86380 86390 1
430348 99430348 1001 86380 86390 1
429752 99429752 1001 86380 86390 1
429759 99429759 1001 86380 86390 1
429790 99429790 1001 86380 86390 1
429890 99429890 1001 86380 86390 1
429628 99429628 1001 86380 86390 1
429629 99429629 1001 86380 86390 1
430438 99430438 1001 86380 86390 1
430490 99430490 1001 86380 86390 1
430690 99430690 1001 86380 86390 1
430721 99430721 1001 86380 86390 1
430785 99430785 1001 86380 86390 1
430730 99430730 1001 86380 86390 1
430700 99430700 1001 86380 86390 1
431943 99431943 1001 86380 86390 1
431839 99431839 1001 86380 86390 1
430952 99430952 1001 86380 86390 1
431138 99431138 1001 86380 86390 1
430881 99430881 1001 86380 86390 1
431077 99431077 1001 86380 86390 1
432080 99432080 1001 86380 86390 1
433462 99433462 1001 86380 86390 1
433436 99433436 1001 86380 86390 1
433586 99433586 1001 86380 86390 1
433320 99433320 1001 86380 86390 1
433694 99433694 1001 86380 86390 1
433571 99433571 1001 86380 86390 1
433714 99433714 1001 86380 86390 1
432907 99432907 1001 86380 86390 1
432937 99432937 1001 86380 86390 1
432744 99432744 1001 86380 86390 1
432875 99432875 1001 86380 86390 1
434061 99434061 1001 86380 86390 1
433783 99433783 1001 86380 86390 1
434119 99434119 1001 86380 86390 1
433792 99433792 1001 86380 86390 1
435184 99435184 1001 86380 86390 1
435000 99435000 1001 86380 86390 1
434692 99434692 1001 86380 86390 1
434395 99434395 1001 86380 86390 1
434149 99434149 1001 86380 86390 1
435818 99435818 1001 86380 86390 1
435506 99435506 1001 86380 86390 1
436832 99436832 1001 86380 86390 1
437086 99437086 1001 86380 86390 1
436993 99436993 1001 86380 86390 1
436445 99436445 1001 86380 86390 1
436544 99436544 1001 86380 86390 1
436593 99436593 1001 86380 86390 1
436312 99436312 1001 86380 86390 1
435952 99435952 1001 86380 86390 1
436201 99436201 1001 86380 86390 1
436324 99436324 1001 86380 86390 1
436204 99436204 1001 86380 86390 1
300036 99300036 1001 86380 86390 1
300605 99300605 1001 86380 86390 1
300686 99300686 1001 86380 86390 1
300407 99300407 1001 86380 86390 1
300320 99300320 1001 86380 86390 1
300347 99300347 1001 86380 86390 1
300392 99300392 1001 86380 86390 1
300115 99300115 1001 86380 86390 1
300142 99300142 1001 86380 86390 1
300155 99300155 1001 86380 86390 1
300117 99300117 1001 86380 86390 1
300158 99300158 1001 86380 86390 1
300210 99300210 1001 86380 86390 1
300751 99300751 1001 86380 86390 1
300881 99300881 1001 86380 86390 1
300911 99300911 1001 86380 86390 1
300733 99300733 1001 86380 86390 1
301478 99301478 1001 86380 86390 1
301363 99301363 1001 86380 86390 1
301445 99301445 1001 86380 86390 1
301074 99301074 1001 86380 86390 1
301087 99301087 1001 86380 86390 1
302246 99302246 1001 86380 86390 1
302259 99302259 1001 86380 86390 1
302286 99302286 1001 86380 86390 1
302209 99302209 1001 86380 86390 1
302290 99302290 1001 86380 86390 1
302153 99302153 1001 86380 86390 1
301972 99301972 1001 86380 86390 1
302012 99302012 1001 86380 86390 1
302145 99302145 1001 86380 86390 1
301858 99301858 1001 86380 86390 1
301871 99301871 1001 86380 86390 1
302176 99302176 1001 86380 86390 1
302447 99302447 1001 86380 86390 1
302476 99302476 1001 86380 86390 1
302398 99302398 1001 86380 86390 1
303104 99303104 1001 86380 86390 1
303093 99303093 1001 86380 86390 1
303194 99303194 1001 86380 86390 1
302871 99302871 1001 86380 86390 1
302820 99302820 1001 86380 86390 1
302952 99302952 1001 86380 86390 1
302813 99302813 1001 86380 86390 1
302970 99302970 1001 86380 86390 1
302588 99302588 1001 86380 86390 1
302602 99302602 1001 86380 86390 1
302610 99302610 1001 86380 86390 1
303348 99303348 1001 86380 86390 1
303323 99303323 1001 86380 86390 1
303261 99303261 1001 86380 86390 1
303254 99303254 1001 86380 86390 1
303887 99303887 1001 86380 86390 1
303750 99303750 1001 86380 86390 1
303639 99303639 1001 86380 86390 1
303679 99303679 1001 86380 86390 1
303722 99303722 1001 86380 86390 1
303439 99303439 1001 86380 86390 1
303413 99303413 1001 86380 86390 1
303519 99303519 1001 86380 86390 1
304162 99304162 1001 86380 86390 1
304150 99304150 1001 86380 86390 1
304141 99304141 1001 86380 86390 1
304233 99304233 1001 86380 86390 1
304209 99304209 1001 86380 86390 1
304678 99304678 1001 86380 86390 1
304857 99304857 1001 86380 86390 1
304755 99304755 1001 86380 86390 1
304634 99304634 1001 86380 86390 1
304635 99304635 1001 86380 86390 1
304361 99304361 1001 86380 86390 1
304261 99304261 1001 86380 86390 1
305021 99305021 1001 86380 86390 1
305488 99305488 1001 86380 86390 1
305680 99305680 1001 86380 86390 1
305363 99305363 1001 86380 86390 1
305305 99305305 1001 86380 86390 1
305280 99305280 1001 86380 86390 1
305133 99305133 1001 86380 86390 1
305147 99305147 1001 86380 86390 1
305161 99305161 1001 86380 86390 1
305177 99305177 1001 86380 86390 1
305204 99305204 1001 86380 86390 1
305076 99305076 1001 86380 86390 1
500001 99500001 1001 86380 86390 1
500188 99500188 1001 86380 86390 1
500711 99500711 1001 86380 86390 1
500804 99500804 1001 86380 86390 1
500747 99500747 1001 86380 86390 1
500406 99500406 1001 86380 86390 1
500412 99500412 1001 86380 86390 1
500264 99500264 1001 86380 86390 1
500927 99500927 1001 86380 86390 1
500997 99500997 1001 86380 86390 1
501609 99501609 1001 86380 86390 1
501265 99501265 1001 86380 86390 1
501279 99501279 1001 86380 86390 1
501384 99501384 1001 86380 86390 1
501385 99501385 1001 86380 86390 1
501245 99501245 1001 86380 86390 1
501173 99501173 1001 86380 86390 1
501061 99501061 1001 86380 86390 1
501093 99501093 1001 86380 86390 1
501743 99501743 1001 86380 86390 1
501657 99501657 1001 86380 86390 1
501724 99501724 1001 86380 86390 1
502263 99502263 1001 86380 86390 1
502361 99502361 1001 86380 86390 1
502297 99502297 1001 86380 86390 1
502124 99502124 1001 86380 86390 1
502204 99502204 1001 86380 86390 1
501974 99501974 1001 86380 86390 1
501988 99501988 1001 86380 86390 1
501862 99501862 1001 86380 86390 1
502032 99502032 1001 86380 86390 1
502007 99502007 1001 86380 86390 1
502034 99502034 1001 86380 86390 1
502037 99502037 1001 86380 86390 1
502645 99502645 1001 86380 86390 1
502543 99502543 1001 86380 86390 1
502597 99502597 1001 86380 86390 1
503235 99503235 1001 86380 86390 1
503149 99503149 1001 86380 86390 1
502917 99502917 1001 86380 86390 1
502905 99502905 1001 86380 86390 1
502681 99502681 1001 86380 86390 1
503410 99503410 1001 86380 86390 1
503307 99503307 1001 86380 86390 1
503451 99503451 1001 86380 86390 1
503413 99503413 1001 86380 86390 1
503296 99503296 1001 86380 86390 1
503389 99503389 1001 86380 86390 1
503977 99503977 1001 86380 86390 1
504017 99504017 1001 86380 86390 1
504048 99504048 1001 86380 86390 1
503891 99503891 1001 86380 86390 1
503764 99503764 1001 86380 86390 1
503842 99503842 1001 86380 86390 1
503752 99503752 1001 86380 86390 1
503871 99503871 1001 86380 86390 1
503833 99503833 1001 86380 86390 1
503628 99503628 1001 86380 86390 1
503572 99503572 1001 86380 86390 1
504284 99504284 1001 86380 86390 1
504289 99504289 1001 86380 86390 1
504252 99504252 1001 86380 86390 1
504880 99504880 1001 86380 86390 1
504753 99504753 1001 86380 86390 1
504874 99504874 1001 86380 86390 1
504888 99504888 1001 86380 86390 1
504892 99504892 1001 86380 86390 1
504701 99504701 1001 86380 86390 1
504560 99504560 1001 86380 86390 1
504728 99504728 1001 86380 86390 1
504504 99504504 1001 86380 86390 1
504447 99504447 1001 86380 86390 1
505096 99505096 1001 86380 86390 1
505475 99505475 1001 86380 86390 1
505516 99505516 1001 86380 86390 1
505374 99505374 1001 86380 86390 1
505433 99505433 1001 86380 86390 1
505304 99505304 1001 86380 86390 1
505190 99505190 1001 86380 86390 1
505346 99505346 1001 86380 86390 1
505156 99505156 1001 86380 86390 1
505948 99505948 1001 86380 86390 1
505873 99505873 1001 86380 86390 1
505887 99505887 1001 86380 86390 1
506510 99506510 1001 86380 86390 1
506378 99506378 1001 86380 86390 1
506227 99506227 1001 86380 86390 1
506295 99506295 1001 86380 86390 1
506207 99506207 1001 86380 86390 1
506208 99506208 1001 86380 86390 1
506118 99506118 1001 86380 86390 1
506081 99506081 1001 86380 86390 1
506098 99506098 1001 86380 86390 1
505981 99505981 1001 86380 86390 1
505995 99505995 1001 86380 86390 1
506798 99506798 1001 86380 86390 1
507247 99507247 1001 86380 86390 1
507367 99507367 1001 86380 86390 1
507216 99507216 1001 86380 86390 1
507139 99507139 1001 86380 86390 1
506946 99506946 1001 86380 86390 1
506987 99506987 1001 86380 86390 1
506825 99506825 1001 86380 86390 1
507475 99507475 1001 86380 86390 1
507568 99507568 1001 86380 86390 1
507492 99507492 1001 86380 86390 1
507611 99507611 1001 86380 86390 1
508109 99508109 1001 86380 86390 1
508220 99508220 1001 86380 86390 1
508221 99508221 1001 86380 86390 1
508143 99508143 1001 86380 86390 1
507874 99507874 1001 86380 86390 1
508032 99508032 1001 86380 86390 1
507866 99507866 1001 86380 86390 1
507881 99507881 1001 86380 86390 1
508011 99508011 1001 86380 86390 1
507844 99507844 1001 86380 86390 1
507911 99507911 1001 86380 86390 1
507668 99507668 1001 86380 86390 1
508299 99508299 1001 86380 86390 1
508325 99508325 1001 86380 86390 1
508260 99508260 1001 86380 86390 1
508366 99508366 1001 86380 86390 1
508433 99508433 1001 86380 86390 1
508344 99508344 1001 86380 86390 1
508990 99508990 1001 86380 86390 1
509018 99509018 1001 86380 86390 1
508958 99508958 1001 86380 86390 1
508805 99508805 1001 86380 86390 1
508742 99508742 1001 86380 86390 1
508808 99508808 1001 86380 86390 1
508861 99508861 1001 86380 86390 1
508815 99508815 1001 86380 86390 1
508481 99508481 1001 86380 86390 1
508543 99508543 1001 86380 86390 1
509241 99509241 1001 86380 86390 1
509179 99509179 1001 86380 86390 1
509836 99509836 1001 86380 86390 1
509850 99509850 1001 86380 86390 1
509700 99509700 1001 86380 86390 1
509701 99509701 1001 86380 86390 1
509856 99509856 1001 86380 86390 1
509769 99509769 1001 86380 86390 1
509514 99509514 1001 86380 86390 1
509541 99509541 1001 86380 86390 1
509632 99509632 1001 86380 86390 1
509516 99509516 1001 86380 86390 1
509487 99509487 1001 86380 86390 1
509320 99509320 1001 86380 86390 1
509427 99509427 1001 86380 86390 1
509467 99509467 1001 86380 86390 1
509317 99509317 1001 86380 86390 1
509976 99509976 1001 86380 86390 1
509904 99509904 1001 86380 86390 1
509946 99509946 1001 86380 86390 1
509959 99509959 1001 86380 86390 1
510586 99510586 1001 86380 86390 1
510697 99510697 1001 86380 86390 1
510657 99510657 1001 86380 86390 1
510609 99510609 1001 86380 86390 1
510533 99510533 1001 86380 86390 1
510331 99510331 1001 86380 86390 1
510350 99510350 1001 86380 86390 1
510200 99510200 1001 86380 86390 1
510815 99510815 1001 86380 86390 1
510831 99510831 1001 86380 86390 1
510835 99510835 1001 86380 86390 1
510772 99510772 1001 86380 86390 1
511400 99511400 1001 86380 86390 1
511528 99511528 1001 86380 86390 1
511392 99511392 1001 86380 86390 1
511420 99511420 1001 86380 86390 1
511283 99511283 1001 86380 86390 1
511311 99511311 1001 86380 86390 1
511228 99511228 1001 86380 86390 1
511114 99511114 1001 86380 86390 1
511131 99511131 1001 86380 86390 1
511031 99511031 1001 86380 86390 1
511020 99511020 1001 86380 86390 1
511554 99511554 1001 86380 86390 1
511704 99511704 1001 86380 86390 1
512229 99512229 1001 86380 86390 1
511997 99511997 1001 86380 86390 1
512062 99512062 1001 86380 86390 1
511927 99511927 1001 86380 86390 1
511876 99511876 1001 86380 86390 1
511921 99511921 1001 86380 86390 1
511922 99511922 1001 86380 86390 1
511898 99511898 1001 86380 86390 1
512545 99512545 1001 86380 86390 1
512417 99512417 1001 86380 86390 1
512381 99512381 1001 86380 86390 1
512422 99512422 1001 86380 86390 1
513030 99513030 1001 86380 86390 1
513159 99513159 1001 86380 86390 1
512831 99512831 1001 86380 86390 1
512863 99512863 1001 86380 86390 1
512931 99512931 1001 86380 86390 1
512754 99512754 1001 86380 86390 1
512720 99512720 1001 86380 86390 1
513337 99513337 1001 86380 86390 1
513234 99513234 1001 86380 86390 1
513247 99513247 1001 86380 86390 1
513365 99513365 1001 86380 86390 1
513262 99513262 1001 86380 86390 1
513251 99513251 1001 86380 86390 1
513303 99513303 1001 86380 86390 1
513941 99513941 1001 86380 86390 1
513890 99513890 1001 86380 86390 1
513930 99513930 1001 86380 86390 1
513858 99513858 1001 86380 86390 1
513700 99513700 1001 86380 86390 1
513793 99513793 1001 86380 86390 1
513746 99513746 1001 86380 86390 1
514216 99514216 1001 86380 86390 1
514066 99514066 1001 86380 86390 1
514754 99514754 1001 86380 86390 1
514743 99514743 1001 86380 86390 1
514771 99514771 1001 86380 86390 1
514797 99514797 1001 86380 86390 1
514787 99514787 1001 86380 86390 1
514749 99514749 1001 86380 86390 1
514762 99514762 1001 86380 86390 1
514711 99514711 1001 86380 86390 1
514662 99514662 1001 86380 86390 1
514554 99514554 1001 86380 86390 1
514371 99514371 1001 86380 86390 1
514298 99514298 1001 86380 86390 1
514925 99514925 1001 86380 86390 1
514978 99514978 1001 86380 86390 1
514916 99514916 1001 86380 86390 1
515633 99515633 1001 86380 86390 1
515363 99515363 1001 86380 86390 1
515166 99515166 1001 86380 86390 1
515078 99515078 1001 86380 86390 1
515209 99515209 1001 86380 86390 1
515135 99515135 1001 86380 86390 1
515174 99515174 1001 86380 86390 1
515214 99515214 1001 86380 86390 1
515771 99515771 1001 86380 86390 1
515863 99515863 1001 86380 86390 1
515830 99515830 1001 86380 86390 1
515846 99515846 1001 86380 86390 1
515731 99515731 1001 86380 86390 1
516401 99516401 1001 86380 86390 1
516502 99516502 1001 86380 86390 1
516327 99516327 1001 86380 86390 1
516123 99516123 1001 86380 86390 1
516215 99516215 1001 86380 86390 1
516140 99516140 1001 86380 86390 1
516247 99516247 1001 86380 86390 1
516584 99516584 1001 86380 86390 1
516681 99516681 1001 86380 86390 1
516566 99516566 1001 86380 86390 1
516531 99516531 1001 86380 86390 1
517310 99517310 1001 86380 86390 1
517163 99517163 1001 86380 86390 1
516977 99516977 1001 86380 86390 1
517098 99517098 1001 86380 86390 1
516930 99516930 1001 86380 86390 1
517100 99517100 1001 86380 86390 1
516819 99516819 1001 86380 86390 1
516774 99516774 1001 86380 86390 1
516878 99516878 1001 86380 86390 1
516905 99516905 1001 86380 86390 1
517376 99517376 1001 86380 86390 1
518088 99518088 1001 86380 86390 1
517858 99517858 1001 86380 86390 1
517925 99517925 1001 86380 86390 1
517758 99517758 1001 86380 86390 1
517724 99517724 1001 86380 86390 1
517651 99517651 1001 86380 86390 1
517652 99517652 1001 86380 86390 1
518288 99518288 1001 86380 86390 1
518265 99518265 1001 86380 86390 1
518924 99518924 1001 86380 86390 1
518975 99518975 1001 86380 86390 1
518856 99518856 1001 86380 86390 1
518936 99518936 1001 86380 86390 1
518604 99518604 1001 86380 86390 1
518695 99518695 1001 86380 86390 1
518670 99518670 1001 86380 86390 1
518738 99518738 1001 86380 86390 1
518406 99518406 1001 86380 86390 1
518538 99518538 1001 86380 86390 1
518488 99518488 1001 86380 86390 1
518411 99518411 1001 86380 86390 1
518427 99518427 1001 86380 86390 1
518389 99518389 1001 86380 86390 1
518429 99518429 1001 86380 86390 1
518468 99518468 1001 86380 86390 1
519154 99519154 1001 86380 86390 1
519096 99519096 1001 86380 86390 1
519739 99519739 1001 86380 86390 1
519715 99519715 1001 86380 86390 1
519760 99519760 1001 86380 86390 1
519644 99519644 1001 86380 86390 1
519578 99519578 1001 86380 86390 1
519298 99519298 1001 86380 86390 1
519196 99519196 1001 86380 86390 1
519329 99519329 1001 86380 86390 1
519866 99519866 1001 86380 86390 1
519874 99519874 1001 86380 86390 1
520572 99520572 1001 86380 86390 1
520348 99520348 1001 86380 86390 1
520259 99520259 1001 86380 86390 1
520288 99520288 1001 86380 86390 1
520095 99520095 1001 86380 86390 1
520643 99520643 1001 86380 86390 1
521383 99521383 1001 86380 86390 1
521460 99521460 1001 86380 86390 1
521173 99521173 1001 86380 86390 1
520846 99520846 1001 86380 86390 1
520980 99520980 1001 86380 86390 1
520892 99520892 1001 86380 86390 1
520866 99520866 1001 86380 86390 1
520996 99520996 1001 86380 86390 1
521599 99521599 1001 86380 86390 1
521512 99521512 1001 86380 86390 1
522205 99522205 1001 86380 86390 1
522272 99522272 1001 86380 86390 1
522075 99522075 1001 86380 86390 1
521889 99521889 1001 86380 86390 1
521778 99521778 1001 86380 86390 1
521708 99521708 1001 86380 86390 1
522432 99522432 1001 86380 86390 1
522329 99522329 1001 86380 86390 1
522355 99522355 1001 86380 86390 1
522396 99522396 1001 86380 86390 1
522486 99522486 1001 86380 86390 1
522930 99522930 1001 86380 86390 1
522710 99522710 1001 86380 86390 1
522653 99522653 1001 86380 86390 1
522692 99522692 1001 86380 86390 1
522662 99522662 1001 86380 86390 1
523184 99523184 1001 86380 86390 1
523908 99523908 1001 86380 86390 1
523844 99523844 1001 86380 86390 1
523768 99523768 1001 86380 86390 1
523927 99523927 1001 86380 86390 1
523732 99523732 1001 86380 86390 1
523349 99523349 1001 86380 86390 1
523517 99523517 1001 86380 86390 1
523337 99523337 1001 86380 86390 1
523498 99523498 1001 86380 86390 1
523385 99523385 1001 86380 86390 1
524119 99524119 1001 86380 86390 1
523965 99523965 1001 86380 86390 1
524577 99524577 1001 86380 86390 1
524671 99524671 1001 86380 86390 1
524728 99524728 1001 86380 86390 1
524638 99524638 1001 86380 86390 1
524469 99524469 1001 86380 86390 1
524854 99524854 1001 86380 86390 1
525416 99525416 1001 86380 86390 1
525524 99525524 1001 86380 86390 1
525426 99525426 1001 86380 86390 1
525414 99525414 1001 86380 86390 1
525379 99525379 1001 86380 86390 1
525290 99525290 1001 86380 86390 1
525279 99525279 1001 86380 86390 1
525100 99525100 1001 86380 86390 1
525025 99525025 1001 86380 86390 1
525064 99525064 1001 86380 86390 1
525749 99525749 1001 86380 86390 1
525744 99525744 1001 86380 86390 1
525734 99525734 1001 86380 86390 1
526314 99526314 1001 86380 86390 1
526368 99526368 1001 86380 86390 1
526063 99526063 1001 86380 86390 1
526129 99526129 1001 86380 86390 1
526207 99526207 1001 86380 86390 1
526069 99526069 1001 86380 86390 1
526031 99526031 1001 86380 86390 1
526149 99526149 1001 86380 86390 1
525816 99525816 1001 86380 86390 1
526486 99526486 1001 86380 86390 1
525802 99525802 1001 86380 86390 1
526506 99526506 1001 86380 86390 1
526520 99526520 1001 86380 86390 1
526521 99526521 1001 86380 86390 1
526483 99526483 1001 86380 86390 1
527172 99527172 1001 86380 86390 1
527175 99527175 1001 86380 86390 1
527165 99527165 1001 86380 86390 1
527235 99527235 1001 86380 86390 1
526967 99526967 1001 86380 86390 1
526656 99526656 1001 86380 86390 1
526651 99526651 1001 86380 86390 1
527405 99527405 1001 86380 86390 1
527380 99527380 1001 86380 86390 1
527296 99527296 1001 86380 86390 1
527999 99527999 1001 86380 86390 1
527996 99527996 1001 86380 86390 1
527881 99527881 1001 86380 86390 1
527778 99527778 1001 86380 86390 1
527730 99527730 1001 86380 86390 1
527705 99527705 1001 86380 86390 1
527681 99527681 1001 86380 86390 1
527572 99527572 1001 86380 86390 1
527549 99527549 1001 86380 86390 1
527565 99527565 1001 86380 86390 1
527540 99527540 1001 86380 86390 1
527620 99527620 1001 86380 86390 1
527582 99527582 1001 86380 86390 1
527634 99527634 1001 86380 86390 1
528194 99528194 1001 86380 86390 1
528249 99528249 1001 86380 86390 1
528573 99528573 1001 86380 86390 1
528548 99528548 1001 86380 86390 1
528690 99528690 1001 86380 86390 1
528397 99528397 1001 86380 86390 1
528299 99528299 1001 86380 86390 1
528939 99528939 1001 86380 86390 1
529030 99529030 1001 86380 86390 1
529082 99529082 1001 86380 86390 1
529072 99529072 1001 86380 86390 1
529026 99529026 1001 86380 86390 1
529104 99529104 1001 86380 86390 1
529548 99529548 1001 86380 86390 1
529575 99529575 1001 86380 86390 1
529530 99529530 1001 86380 86390 1
529717 99529717 1001 86380 86390 1
529418 99529418 1001 86380 86390 1
529367 99529367 1001 86380 86390 1
529344 99529344 1001 86380 86390 1
529372 99529372 1001 86380 86390 1
529301 99529301 1001 86380 86390 1
529237 99529237 1001 86380 86390 1
529276 99529276 1001 86380 86390 1
529174 99529174 1001 86380 86390 1
529110 99529110 1001 86380 86390 1
529151 99529151 1001 86380 86390 1
529818 99529818 1001 86380 86390 1
529822 99529822 1001 86380 86390 1
529810 99529810 1001 86380 86390 1
530469 99530469 1001 86380 86390 1
530168 99530168 1001 86380 86390 1
530324 99530324 1001 86380 86390 1
530337 99530337 1001 86380 86390 1
530300 99530300 1001 86380 86390 1
530158 99530158 1001 86380 86390 1
530172 99530172 1001 86380 86390 1
530227 99530227 1001 86380 86390 1
530216 99530216 1001 86380 86390 1
530052 99530052 1001 86380 86390 1
530092 99530092 1001 86380 86390 1
529979 99529979 1001 86380 86390 1
530647 99530647 1001 86380 86390 1
530611 99530611 1001 86380 86390 1
530704 99530704 1001 86380 86390 1
531267 99531267 1001 86380 86390 1
531294 99531294 1001 86380 86390 1
531179 99531179 1001 86380 86390 1
530970 99530970 1001 86380 86390 1
530941 99530941 1001 86380 86390 1
530801 99530801 1001 86380 86390 1
530857 99530857 1001 86380 86390 1
531448 99531448 1001 86380 86390 1
531383 99531383 1001 86380 86390 1
531579 99531579 1001 86380 86390 1
532031 99532031 1001 86380 86390 1
532198 99532198 1001 86380 86390 1
531962 99531962 1001 86380 86390 1
531900 99531900 1001 86380 86390 1
531753 99531753 1001 86380 86390 1
531619 99531619 1001 86380 86390 1
532209 99532209 1001 86380 86390 1
532368 99532368 1001 86380 86390 1
532394 99532394 1001 86380 86390 1
532864 99532864 1001 86380 86390 1
532905 99532905 1001 86380 86390 1
532671 99532671 1001 86380 86390 1
532648 99532648 1001 86380 86390 1
532651 99532651 1001 86380 86390 1
532718 99532718 1001 86380 86390 1
532505 99532505 1001 86380 86390 1
532461 99532461 1001 86380 86390 1
533108 99533108 1001 86380 86390 1
533057 99533057 1001 86380 86390 1
533226 99533226 1001 86380 86390 1
532827 99532827 1001 86380 86390 1
533128 99533128 1001 86380 86390 1
533066 99533066 1001 86380 86390 1
533828 99533828 1001 86380 86390 1
533673 99533673 1001 86380 86390 1
533493 99533493 1001 86380 86390 1
533572 99533572 1001 86380 86390 1
533886 99533886 1001 86380 86390 1
533862 99533862 1001 86380 86390 1
534019 99534019 1001 86380 86390 1
534009 99534009 1001 86380 86390 1
534683 99534683 1001 86380 86390 1
534600 99534600 1001 86380 86390 1
534376 99534376 1001 86380 86390 1
534313 99534313 1001 86380 86390 1
534301 99534301 1001 86380 86390 1
534472 99534472 1001 86380 86390 1
534318 99534318 1001 86380 86390 1
534462 99534462 1001 86380 86390 1
534293 99534293 1001 86380 86390 1
534194 99534194 1001 86380 86390 1
534259 99534259 1001 86380 86390 1
534234 99534234 1001 86380 86390 1
534237 99534237 1001 86380 86390 1
534071 99534071 1001 86380 86390 1
534241 99534241 1001 86380 86390 1
534100 99534100 1001 86380 86390 1
534204 99534204 1001 86380 86390 1
534746 99534746 1001 86380 86390 1
534751 99534751 1001 86380 86390 1
534687 99534687 1001 86380 86390 1
534857 99534857 1001 86380 86390 1
534846 99534846 1001 86380 86390 1
535486 99535486 1001 86380 86390 1
535458 99535458 1001 86380 86390 1
535257 99535257 1001 86380 86390 1
535233 99535233 1001 86380 86390 1
535187 99535187 1001 86380 86390 1
534937 99534937 1001 86380 86390 1
534989 99534989 1001 86380 86390 1
534898 99534898 1001 86380 86390 1
535625 99535625 1001 86380 86390 1
535565 99535565 1001 86380 86390 1
535710 99535710 1001 86380 86390 1
535713 99535713 1001 86380 86390 1
536276 99536276 1001 86380 86390 1
536140 99536140 1001 86380 86390 1
536004 99536004 1001 86380 86390 1
535929 99535929 1001 86380 86390 1
536047 99536047 1001 86380 86390 1
535741 99535741 1001 86380 86390 1
535877 99535877 1001 86380 86390 1
535826 99535826 1001 86380 86390 1
535920 99535920 1001 86380 86390 1
536456 99536456 1001 86380 86390 1
536457 99536457 1001 86380 86390 1
536470 99536470 1001 86380 86390 1
537142 99537142 1001 86380 86390 1
536991 99536991 1001 86380 86390 1
536943 99536943 1001 86380 86390 1
536779 99536779 1001 86380 86390 1
536594 99536594 1001 86380 86390 1
536638 99536638 1001 86380 86390 1
536691 99536691 1001 86380 86390 1
537343 99537343 1001 86380 86390 1
537242 99537242 1001 86380 86390 1
537257 99537257 1001 86380 86390 1
537859 99537859 1001 86380 86390 1
537925 99537925 1001 86380 86390 1
537862 99537862 1001 86380 86390 1
537945 99537945 1001 86380 86390 1
537715 99537715 1001 86380 86390 1
537400 99537400 1001 86380 86390 1
537427 99537427 1001 86380 86390 1
537456 99537456 1001 86380 86390 1
538069 99538069 1001 86380 86390 1
538005 99538005 1001 86380 86390 1
538006 99538006 1001 86380 86390 1
538181 99538181 1001 86380 86390 1
538146 99538146 1001 86380 86390 1
538162 99538162 1001 86380 86390 1
538763 99538763 1001 86380 86390 1
538762 99538762 1001 86380 86390 1
538498 99538498 1001 86380 86390 1
538503 99538503 1001 86380 86390 1
538285 99538285 1001 86380 86390 1
538263 99538263 1001 86380 86390 1
538289 99538289 1001 86380 86390 1
538309 99538309 1001 86380 86390 1
538967 99538967 1001 86380 86390 1
538887 99538887 1001 86380 86390 1
539253 99539253 1001 86380 86390 1
539305 99539305 1001 86380 86390 1
539311 99539311 1001 86380 86390 1
539366 99539366 1001 86380 86390 1
539071 99539071 1001 86380 86390 1
539101 99539101 1001 86380 86390 1
539117 99539117 1001 86380 86390 1
539070 99539070 1001 86380 86390 1
539717 99539717 1001 86380 86390 1
539808 99539808 1001 86380 86390 1
539686 99539686 1001 86380 86390 1
540328 99540328 1001 86380 86390 1
540394 99540394 1001 86380 86390 1
540307 99540307 1001 86380 86390 1
540284 99540284 1001 86380 86390 1
540235 99540235 1001 86380 86390 1
540059 99540059 1001 86380 86390 1
540241 99540241 1001 86380 86390 1
540152 99540152 1001 86380 86390 1
539962 99539962 1001 86380 86390 1
540567 99540567 1001 86380 86390 1
540491 99540491 1001 86380 86390 1
540526 99540526 1001 86380 86390 1
541029 99541029 1001 86380 86390 1
540967 99540967 1001 86380 86390 1
540816 99540816 1001 86380 86390 1
540843 99540843 1001 86380 86390 1
540753 99540753 1001 86380 86390 1
540733 99540733 1001 86380 86390 1
540785 99540785 1001 86380 86390 1
540722 99540722 1001 86380 86390 1
541304 99541304 1001 86380 86390 1
541466 99541466 1001 86380 86390 1
541481 99541481 1001 86380 86390 1
542094 99542094 1001 86380 86390 1
541666 99541666 1001 86380 86390 1
541673 99541673 1001 86380 86390 1
541915 99541915 1001 86380 86390 1
542250 99542250 1001 86380 86390 1
542756 99542756 1001 86380 86390 1
542860 99542860 1001 86380 86390 1
542749 99542749 1001 86380 86390 1
542545 99542545 1001 86380 86390 1
542633 99542633 1001 86380 86390 1
542660 99542660 1001 86380 86390 1
542459 99542459 1001 86380 86390 1
542500 99542500 1001 86380 86390 1
543071 99543071 1001 86380 86390 1
543073 99543073 1001 86380 86390 1
543131 99543131 1001 86380 86390 1
542989 99542989 1001 86380 86390 1
543093 99543093 1001 86380 86390 1
543109 99543109 1001 86380 86390 1
543644 99543644 1001 86380 86390 1
543569 99543569 1001 86380 86390 1
543673 99543673 1001 86380 86390 1
543650 99543650 1001 86380 86390 1
543639 99543639 1001 86380 86390 1
543439 99543439 1001 86380 86390 1
543536 99543536 1001 86380 86390 1
543203 99543203 1001 86380 86390 1
543346 99543346 1001 86380 86390 1
543152 99543152 1001 86380 86390 1
543155 99543155 1001 86380 86390 1
543313 99543313 1001 86380 86390 1
543262 99543262 1001 86380 86390 1
543317 99543317 1001 86380 86390 1
543837 99543837 1001 86380 86390 1
543967 99543967 1001 86380 86390 1
543839 99543839 1001 86380 86390 1
543829 99543829 1001 86380 86390 1
543894 99543894 1001 86380 86390 1
544549 99544549 1001 86380 86390 1
544447 99544447 1001 86380 86390 1
544474 99544474 1001 86380 86390 1
544326 99544326 1001 86380 86390 1
544029 99544029 1001 86380 86390 1
544133 99544133 1001 86380 86390 1
544089 99544089 1001 86380 86390 1
544090 99544090 1001 86380 86390 1
544713 99544713 1001 86380 86390 1
426051 208 1001 59280 61137 1
531261 694 1002 40565 45708 1
534028 569 1002 44340 52674 1
400104 99400104 1001 86380 86390 1
400250 99400250 1001 86380 86390 1
400523 99400523 1001 86380 86390 1
400501 99400501 1001 86380 86390 1
400642 99400642 1001 86380 86390 1
400795 99400795 1001 86380 86390 1
400992 99400992 1001 86380 86390 1
401070 99401070 1001 86380 86390 1
401215 99401215 1001 86380 86390 1
401183 99401183 1001 86380 86390 1
401436 99401436 1001 86380 86390 1
401830 99401830 1001 86380 86390 1
401871 99401871 1001 86380 86390 1
401901 99401901 1001 86380 86390 1
401854 99401854 1001 86380 86390 1
402030 99402030 1001 86380 86390 1
402293 99402293 1001 86380 86390 1
402570 99402570 1001 86380 86390 1
402635 99402635 1001 86380 86390 1
402685 99402685 1001 86380 86390 1
402619 99402619 1001 86380 86390 1
402713 99402713 1001 86380 86390 1
402950 99402950 1001 86380 86390 1
402892 99402892 1001 86380 86390 1
403221 99403221 1001 86380 86390 1
403272 99403272 1001 86380 86390 1
403472 99403472 1001 86380 86390 1
403561 99403561 1001 86380 86390 1
403678 99403678 1001 86380 86390 1
403812 99403812 1001 86380 86390 1
404161 99404161 1001 86380 86390 1
404458 99404458 1001 86380 86390 1
404555 99404555 1001 86380 86390 1
404768 99404768 1001 86380 86390 1
404753 99404753 1001 86380 86390 1
404718 99404718 1001 86380 86390 1
404831 99404831 1001 86380 86390 1
404915 99404915 1001 86380 86390 1
405129 99405129 1001 86380 86390 1
405320 99405320 1001 86380 86390 1
405835 99405835 1001 86380 86390 1
405870 99405870 1001 86380 86390 1
406051 99406051 1001 86380 86390 1
406104 99406104 1001 86380 86390 1
406302 99406302 1001 86380 86390 1
406625 99406625 1001 86380 86390 1
406672 99406672 1001 86380 86390 1
406726 99406726 1001 86380 86390 1
406937 99406937 1001 86380 86390 1
407429 99407429 1001 86380 86390 1
407574 99407574 1001 86380 86390 1
407770 99407770 1001 86380 86390 1
408229 99408229 1001 86380 86390 1
408303 99408303 1001 86380 86390 1
408348 99408348 1001 86380 86390 1
408332 99408332 1001 86380 86390 1
408469 99408469 1001 86380 86390 1
408741 99408741 1001 86380 86390 1
408857 99408857 1001 86380 86390 1
408801 99408801 1001 86380 86390 1
408906 99408906 1001 86380 86390 1
409043 99409043 1001 86380 86390 1
409070 99409070 1001 86380 86390 1
409290 99409290 1001 86380 86390 1
409219 99409219 1001 86380 86390 1
409379 99409379 1001 86380 86390 1
409300 99409300 1001 86380 86390 1
409405 99409405 1001 86380 86390 1
409683 99409683 1001 86380 86390 1
409890 99409890 1001 86380 86390 1
409855 99409855 1001 86380 86390 1
410205 99410205 1001 86380 86390 1
410360 99410360 1001 86380 86390 1
410554 99410554 1001 86380 86390 1
410876 99410876 1001 86380 86390 1
410949 99410949 1001 86380 86390 1
411091 99411091 1001 86380 86390 1
411235 99411235 1001 86380 86390 1
411510 99411510 1001 86380 86390 1
411591 99411591 1001 86380 86390 1
411757 99411757 1001 86380 86390 1
411760 99411760 1001 86380 86390 1
411904 99411904 1001 86380 86390 1
411924 99411924 1001 86380 86390 1
411955 99411955 1001 86380 86390 1
412257 99412257 1001 86380 86390 1
412308 99412308 1001 86380 86390 1
412334 99412334 1001 86380 86390 1
413564 99413564 1001 86380 86390 1
413402 99413402 1001 86380 86390 1
413476 99413476 1001 86380 86390 1
413317 99413317 1001 86380 86390 1
413671 99413671 1001 86380 86390 1
413360 99413360 1001 86380 86390 1
413153 99413153 1001 86380 86390 1
413052 99413052 1001 86380 86390 1
413255 99413255 1001 86380 86390 1
412791 99412791 1001 86380 86390 1
412859 99412859 1001 86380 86390 1
414036 99414036 1001 86380 86390 1
414093 99414093 1001 86380 86390 1
413776 99413776 1001 86380 86390 1
415056 99415056 1001 86380 86390 1
414946 99414946 1001 86380 86390 1
415275 99415275 1001 86380 86390 1
414567 99414567 1001 86380 86390 1
414789 99414789 1001 86380 86390 1
414188 99414188 1001 86380 86390 1
414387 99414387 1001 86380 86390 1
414173 99414173 1001 86380 86390 1
415449 99415449 1001 86380 86390 1
415389 99415389 1001 86380 86390 1
415576 99415576 1001 86380 86390 1
415497 99415497 1001 86380 86390 1
415595 99415595 1001 86380 86390 1
416659 99416659 1001 86380 86390 1
416686 99416686 1001 86380 86390 1
416900 99416900 1001 86380 86390 1
416370 99416370 1001 86380 86390 1
416224 99416224 1001 86380 86390 1
416004 99416004 1001 86380 86390 1
415842 99415842 1001 86380 86390 1
415792 99415792 1001 86380 86390 1
416105 99416105 1001 86380 86390 1
415981 99415981 1001 86380 86390 1
417140 99417140 1001 86380 86390 1
417281 99417281 1001 86380 86390 1
417193 99417193 1001 86380 86390 1
418489 99418489 1001 86380 86390 1
418491 99418491 1001 86380 86390 1
418521 99418521 1001 86380 86390 1
418792 99418792 1001 86380 86390 1
418130 99418130 1001 86380 86390 1
418310 99418310 1001 86380 86390 1
418231 99418231 1001 86380 86390 1
418054 99418054 1001 86380 86390 1
418071 99418071 1001 86380 86390 1
417767 99417767 1001 86380 86390 1
417727 99417727 1001 86380 86390 1
418842 99418842 1001 86380 86390 1
418952 99418952 1001 86380 86390 1
418959 99418959 1001 86380 86390 1
418831 99418831 1001 86380 86390 1
418832 99418832 1001 86380 86390 1
419094 99419094 1001 86380 86390 1
419154 99419154 1001 86380 86390 1
420076 99420076 1001 86380 86390 1
420256 99420256 1001 86380 86390 1
419701 99419701 1001 86380 86390 1
420029 99420029 1001 86380 86390 1
419348 99419348 1001 86380 86390 1
419590 99419590 1001 86380 86390 1
420691 99420691 1001 86380 86390 1
420464 99420464 1001 86380 86390 1
420677 99420677 1001 86380 86390 1
420569 99420569 1001 86380 86390 1
420505 99420505 1001 86380 86390 1
421692 99421692 1001 86380 86390 1
421661 99421661 1001 86380 86390 1
421646 99421646 1001 86380 86390 1
421648 99421648 1001 86380 86390 1
421658 99421658 1001 86380 86390 1
421171 99421171 1001 86380 86390 1
421174 99421174 1001 86380 86390 1
420955 99420955 1001 86380 86390 1
422169 99422169 1001 86380 86390 1
422121 99422121 1001 86380 86390 1
422328 99422328 1001 86380 86390 1
423395 99423395 1001 86380 86390 1
423647 99423647 1001 86380 86390 1
422815 99422815 1001 86380 86390 1
422690 99422690 1001 86380 86390 1
423877 99423877 1001 86380 86390 1
423762 99423762 1001 86380 86390 1
425302 99425302 1001 86380 86390 1
425033 99425033 1001 86380 86390 1
425232 99425232 1001 86380 86390 1
425141 99425141 1001 86380 86390 1
424648 99424648 1001 86380 86390 1
424899 99424899 1001 86380 86390 1
424564 99424564 1001 86380 86390 1
424538 99424538 1001 86380 86390 1
424238 99424238 1001 86380 86390 1
425561 99425561 1001 86380 86390 1
425533 99425533 1001 86380 86390 1
426765 99426765 1001 86380 86390 1
427062 99427062 1001 86380 86390 1
427094 99427094 1001 86380 86390 1
427025 99427025 1001 86380 86390 1
426277 99426277 1001 86380 86390 1
426649 99426649 1001 86380 86390 1
426336 99426336 1001 86380 86390 1
425902 99425902 1001 86380 86390 1
425924 99425924 1001 86380 86390 1
425903 99425903 1001 86380 86390 1
428477 99428477 1001 86380 86390 1
428561 99428561 1001 86380 86390 1
428242 99428242 1001 86380 86390 1
428292 99428292 1001 86380 86390 1
428132 99428132 1001 86380 86390 1
428109 99428109 1001 86380 86390 1
427736 99427736 1001 86380 86390 1
428810 99428810 1001 86380 86390 1
429041 99429041 1001 86380 86390 1
428832 99428832 1001 86380 86390 1
429082 99429082 1001 86380 86390 1
429989 99429989 1001 86380 86390 1
430150 99430150 1001 86380 86390 1
429973 99429973 1001 86380 86390 1
430260 99430260 1001 86380 86390 1
429835 99429835 1001 86380 86390 1
429840 99429840 1001 86380 86390 1
429945 99429945 1001 86380 86390 1
429869 99429869 1001 86380 86390 1
429703 99429703 1001 86380 86390 1
429408 99429408 1001 86380 86390 1
429199 99429199 1001 86380 86390 1
429503 99429503 1001 86380 86390 1
429557 99429557 1001 86380 86390 1
429402 99429402 1001 86380 86390 1
429340 99429340 1001 86380 86390 1
429562 99429562 1001 86380 86390 1
430432 99430432 1001 86380 86390 1
430401 99430401 1001 86380 86390 1
431286 99431286 1001 86380 86390 1
431629 99431629 1001 86380 86390 1
431266 99431266 1001 86380 86390 1
431632 99431632 1001 86380 86390 1
431496 99431496 1001 86380 86390 1
431343 99431343 1001 86380 86390 1
430850 99430850 1001 86380 86390 1
430928 99430928 1001 86380 86390 1
432081 99432081 1001 86380 86390 1
432154 99432154 1001 86380 86390 1
433466 99433466 1001 86380 86390 1
433662 99433662 1001 86380 86390 1
433344 99433344 1001 86380 86390 1
433159 99433159 1001 86380 86390 1
433139 99433139 1001 86380 86390 1
433141 99433141 1001 86380 86390 1
433253 99433253 1001 86380 86390 1
433003 99433003 1001 86380 86390 1
432709 99432709 1001 86380 86390 1
432620 99432620 1001 86380 86390 1
432714 99432714 1001 86380 86390 1
432893 99432893 1001 86380 86390 1
434088 99434088 1001 86380 86390 1
433892 99433892 1001 86380 86390 1
433835 99433835 1001 86380 86390 1
433837 99433837 1001 86380 86390 1
434125 99434125 1001 86380 86390 1
435428 99435428 1001 86380 86390 1
435107 99435107 1001 86380 86390 1
434680 99434680 1001 86380 86390 1
434638 99434638 1001 86380 86390 1
434843 99434843 1001 86380 86390 1
434764 99434764 1001 86380 86390 1
434421 99434421 1001 86380 86390 1
434328 99434328 1001 86380 86390 1
434414 99434414 1001 86380 86390 1
435515 99435515 1001 86380 86390 1
435862 99435862 1001 86380 86390 1
435708 99435708 1001 86380 86390 1
435439 99435439 1001 86380 86390 1
435767 99435767 1001 86380 86390 1
435444 99435444 1001 86380 86390 1
435632 99435632 1001 86380 86390 1
436965 99436965 1001 86380 86390 1
436995 99436995 1001 86380 86390 1
436378 99436378 1001 86380 86390 1
436679 99436679 1001 86380 86390 1
436295 99436295 1001 86380 86390 1
436002 99436002 1001 86380 86390 1
436088 99436088 1001 86380 86390 1
436233 99436233 1001 86380 86390 1
437184 99437184 1001 86380 86390 1
300097 99300097 1001 86380 86390 1
437328 99437328 1001 86380 86390 1
300078 99300078 1001 86380 86390 1
300556 99300556 1001 86380 86390 1
300544 99300544 1001 86380 86390 1
300573 99300573 1001 86380 86390 1
300650 99300650 1001 86380 86390 1
300126 99300126 1001 86380 86390 1
300247 99300247 1001 86380 86390 1
300287 99300287 1001 86380 86390 1
300145 99300145 1001 86380 86390 1
300249 99300249 1001 86380 86390 1
300806 99300806 1001 86380 86390 1
300858 99300858 1001 86380 86390 1
300794 99300794 1001 86380 86390 1
300923 99300923 1001 86380 86390 1
300822 99300822 1001 86380 86390 1
300826 99300826 1001 86380 86390 1
300905 99300905 1001 86380 86390 1
301351 99301351 1001 86380 86390 1
301552 99301552 1001 86380 86390 1
301235 99301235 1001 86380 86390 1
301313 99301313 1001 86380 86390 1
301346 99301346 1001 86380 86390 1
301322 99301322 1001 86380 86390 1
300986 99300986 1001 86380 86390 1
301036 99301036 1001 86380 86390 1
300945 99300945 1001 86380 86390 1
301609 99301609 1001 86380 86390 1
301717 99301717 1001 86380 86390 1
302347 99302347 1001 86380 86390 1
302180 99302180 1001 86380 86390 1
302285 99302285 1001 86380 86390 1
302223 99302223 1001 86380 86390 1
302288 99302288 1001 86380 86390 1
301981 99301981 1001 86380 86390 1
302062 99302062 1001 86380 86390 1
302166 99302166 1001 86380 86390 1
302156 99302156 1001 86380 86390 1
301787 99301787 1001 86380 86390 1
301897 99301897 1001 86380 86390 1
301794 99301794 1001 86380 86390 1
302474 99302474 1001 86380 86390 1
303068 99303068 1001 86380 86390 1
303179 99303179 1001 86380 86390 1
303134 99303134 1001 86380 86390 1
303112 99303112 1001 86380 86390 1
302890 99302890 1001 86380 86390 1
302918 99302918 1001 86380 86390 1
302841 99302841 1001 86380 86390 1
302922 99302922 1001 86380 86390 1
302609 99302609 1001 86380 86390 1
303372 99303372 1001 86380 86390 1
303370 99303370 1001 86380 86390 1
303919 99303919 1001 86380 86390 1
303984 99303984 1001 86380 86390 1
303912 99303912 1001 86380 86390 1
303913 99303913 1001 86380 86390 1
303966 99303966 1001 86380 86390 1
303839 99303839 1001 86380 86390 1
303737 99303737 1001 86380 86390 1
303661 99303661 1001 86380 86390 1
303663 99303663 1001 86380 86390 1
303781 99303781 1001 86380 86390 1
303573 99303573 1001 86380 86390 1
303617 99303617 1001 86380 86390 1
303436 99303436 1001 86380 86390 1
303514 99303514 1001 86380 86390 1
303592 99303592 1001 86380 86390 1
304147 99304147 1001 86380 86390 1
304088 99304088 1001 86380 86390 1
304157 99304157 1001 86380 86390 1
304674 99304674 1001 86380 86390 1
304702 99304702 1001 86380 86390 1
304488 99304488 1001 86380 86390 1
304463 99304463 1001 86380 86390 1
304380 99304380 1001 86380 86390 1
304445 99304445 1001 86380 86390 1
304382 99304382 1001 86380 86390 1
305056 99305056 1001 86380 86390 1
305060 99305060 1001 86380 86390 1
305517 99305517 1001 86380 86390 1
305546 99305546 1001 86380 86390 1
305390 99305390 1001 86380 86390 1
305368 99305368 1001 86380 86390 1
305323 99305323 1001 86380 86390 1
305116 99305116 1001 86380 86390 1
305220 99305220 1001 86380 86390 1
305137 99305137 1001 86380 86390 1
305176 99305176 1001 86380 86390 1
500091 99500091 1001 86380 86390 1
500679 99500679 1001 86380 86390 1
500705 99500705 1001 86380 86390 1
500618 99500618 1001 86380 86390 1
500575 99500575 1001 86380 86390 1
500459 99500459 1001 86380 86390 1
500578 99500578 1001 86380 86390 1
500477 99500477 1001 86380 86390 1
500361 99500361 1001 86380 86390 1
500376 99500376 1001 86380 86390 1
500287 99500287 1001 86380 86390 1
500301 99500301 1001 86380 86390 1
500306 99500306 1001 86380 86390 1
500215 99500215 1001 86380 86390 1
501006 99501006 1001 86380 86390 1
500814 99500814 1001 86380 86390 1
500984 99500984 1001 86380 86390 1
500830 99500830 1001 86380 86390 1
500976 99500976 1001 86380 86390 1
501527 99501527 1001 86380 86390 1
501457 99501457 1001 86380 86390 1
501365 99501365 1001 86380 86390 1
501418 99501418 1001 86380 86390 1
501264 99501264 1001 86380 86390 1
501205 99501205 1001 86380 86390 1
501050 99501050 1001 86380 86390 1
501115 99501115 1001 86380 86390 1
501206 99501206 1001 86380 86390 1
501116 99501116 1001 86380 86390 1
501158 99501158 1001 86380 86390 1
501780 99501780 1001 86380 86390 1
501651 99501651 1001 86380 86390 1
501720 99501720 1001 86380 86390 1
501721 99501721 1001 86380 86390 1
501786 99501786 1001 86380 86390 1
502382 99502382 1001 86380 86390 1
502451 99502451 1001 86380 86390 1
502308 99502308 1001 86380 86390 1
502081 99502081 1001 86380 86390 1
502172 99502172 1001 86380 86390 1
502189 99502189 1001 86380 86390 1
502164 99502164 1001 86380 86390 1
501926 99501926 1001 86380 86390 1
501917 99501917 1001 86380 86390 1
501969 99501969 1001 86380 86390 1
501869 99501869 1001 86380 86390 1
502497 99502497 1001 86380 86390 1
502654 99502654 1001 86380 86390 1
503208 99503208 1001 86380 86390 1
503097 99503097 1001 86380 86390 1
502885 99502885 1001 86380 86390 1
503068 99503068 1001 86380 86390 1
502811 99502811 1001 86380 86390 1
504108 99504108 1001 86380 86390 1
504113 99504113 1001 86380 86390 1
503810 99503810 1001 86380 86390 1
503852 99503852 1001 86380 86390 1
503709 99503709 1001 86380 86390 1
503537 99503537 1001 86380 86390 1
503603 99503603 1001 86380 86390 1
503664 99503664 1001 86380 86390 1
504287 99504287 1001 86380 86390 1
504213 99504213 1001 86380 86390 1
504176 99504176 1001 86380 86390 1
504216 99504216 1001 86380 86390 1
504242 99504242 1001 86380 86390 1
504743 99504743 1001 86380 86390 1
504821 99504821 1001 86380 86390 1
504822 99504822 1001 86380 86390 1
504678 99504678 1001 86380 86390 1
504655 99504655 1001 86380 86390 1
504593 99504593 1001 86380 86390 1
504554 99504554 1001 86380 86390 1
504440 99504440 1001 86380 86390 1
504429 99504429 1001 86380 86390 1
504379 99504379 1001 86380 86390 1
504329 99504329 1001 86380 86390 1
504382 99504382 1001 86380 86390 1
505097 99505097 1001 86380 86390 1
504981 99504981 1001 86380 86390 1
504959 99504959 1001 86380 86390 1
505051 99505051 1001 86380 86390 1
505704 99505704 1001 86380 86390 1
505375 99505375 1001 86380 86390 1
505511 99505511 1001 86380 86390 1
505162 99505162 1001 86380 86390 1
505218 99505218 1001 86380 86390 1
505154 99505154 1001 86380 86390 1
505870 99505870 1001 86380 86390 1
505809 99505809 1001 86380 86390 1
506395 99506395 1001 86380 86390 1
506433 99506433 1001 86380 86390 1
506498 99506498 1001 86380 86390 1
506592 99506592 1001 86380 86390 1
506209 99506209 1001 86380 86390 1
506338 99506338 1001 86380 86390 1
506226 99506226 1001 86380 86390 1
506368 99506368 1001 86380 86390 1
506348 99506348 1001 86380 86390 1
506232 99506232 1001 86380 86390 1
506083 99506083 1001 86380 86390 1
506020 99506020 1001 86380 86390 1
506670 99506670 1001 86380 86390 1
506774 99506774 1001 86380 86390 1
506597 99506597 1001 86380 86390 1
506625 99506625 1001 86380 86390 1
506664 99506664 1001 86380 86390 1
506743 99506743 1001 86380 86390 1
506782 99506782 1001 86380 86390 1
506692 99506692 1001 86380 86390 1
506744 99506744 1001 86380 86390 1
507308 99507308 1001 86380 86390 1
507362 99507362 1001 86380 86390 1
507399 99507399 1001 86380 86390 1
507381 99507381 1001 86380 86390 1
507165 99507165 1001 86380 86390 1
507039 99507039 1001 86380 86390 1
507183 99507183 1001 86380 86390 1
507162 99507162 1001 86380 86390 1
506986 99506986 1001 86380 86390 1
506872 99506872 1001 86380 86390 1
506990 99506990 1001 86380 86390 1
506837 99506837 1001 86380 86390 1
507460 99507460 1001 86380 86390 1
507620 99507620 1001 86380 86390 1
507608 99507608 1001 86380 86390 1
507493 99507493 1001 86380 86390 1
507481 99507481 1001 86380 86390 1
508160 99508160 1001 86380 86390 1
508098 99508098 1001 86380 86390 1
508234 99508234 1001 86380 86390 1
508042 99508042 1001 86380 86390 1
507862 99507862 1001 86380 86390 1
507952 99507952 1001 86380 86390 1
507979 99507979 1001 86380 86390 1
508012 99508012 1001 86380 86390 1
507987 99507987 1001 86380 86390 1
508026 99508026 1001 86380 86390 1
507735 99507735 1001 86380 86390 1
507711 99507711 1001 86380 86390 1
507674 99507674 1001 86380 86390 1
507779 99507779 1001 86380 86390 1
508354 99508354 1001 86380 86390 1
508446 99508446 1001 86380 86390 1
508409 99508409 1001 86380 86390 1
508398 99508398 1001 86380 86390 1
508360 99508360 1001 86380 86390 1
508934 99508934 1001 86380 86390 1
508942 99508942 1001 86380 86390 1
508792 99508792 1001 86380 86390 1
508731 99508731 1001 86380 86390 1
508785 99508785 1001 86380 86390 1
508867 99508867 1001 86380 86390 1
508455 99508455 1001 86380 86390 1
508593 99508593 1001 86380 86390 1
508594 99508594 1001 86380 86390 1
509163 99509163 1001 86380 86390 1
509256 99509256 1001 86380 86390 1
509720 99509720 1001 86380 86390 1
509776 99509776 1001 86380 86390 1
509882 99509882 1001 86380 86390 1
509741 99509741 1001 86380 86390 1
509860 99509860 1001 86380 86390 1
509796 99509796 1001 86380 86390 1
509552 99509552 1001 86380 86390 1
509508 99509508 1001 86380 86390 1
509497 99509497 1001 86380 86390 1
509524 99509524 1001 86380 86390 1
510652 99510652 1001 86380 86390 1
510704 99510704 1001 86380 86390 1
510630 99510630 1001 86380 86390 1
510353 99510353 1001 86380 86390 1
510369 99510369 1001 86380 86390 1
510512 99510512 1001 86380 86390 1
510348 99510348 1001 86380 86390 1
510429 99510429 1001 86380 86390 1
510455 99510455 1001 86380 86390 1
510236 99510236 1001 86380 86390 1
510172 99510172 1001 86380 86390 1
510224 99510224 1001 86380 86390 1
510232 99510232 1001 86380 86390 1
510756 99510756 1001 86380 86390 1
510811 99510811 1001 86380 86390 1
511495 99511495 1001 86380 86390 1
511395 99511395 1001 86380 86390 1
511408 99511408 1001 86380 86390 1
511179 99511179 1001 86380 86390 1
511170 99511170 1001 86380 86390 1
511209 99511209 1001 86380 86390 1
511342 99511342 1001 86380 86390 1
511201 99511201 1001 86380 86390 1
511229 99511229 1001 86380 86390 1
511059 99511059 1001 86380 86390 1
511673 99511673 1001 86380 86390 1
512293 99512293 1001 86380 86390 1
512356 99512356 1001 86380 86390 1
512235 99512235 1001 86380 86390 1
512169 99512169 1001 86380 86390 1
511784 99511784 1001 86380 86390 1
512508 99512508 1001 86380 86390 1
512547 99512547 1001 86380 86390 1
512535 99512535 1001 86380 86390 1
512436 99512436 1001 86380 86390 1
512516 99512516 1001 86380 86390 1
512529 99512529 1001 86380 86390 1
513170 99513170 1001 86380 86390 1
513093 99513093 1001 86380 86390 1
513138 99513138 1001 86380 86390 1
512846 99512846 1001 86380 86390 1
512807 99512807 1001 86380 86390 1
512886 99512886 1001 86380 86390 1
512925 99512925 1001 86380 86390 1
512913 99512913 1001 86380 86390 1
512876 99512876 1001 86380 86390 1
512993 99512993 1001 86380 86390 1
512674 99512674 1001 86380 86390 1
512743 99512743 1001 86380 86390 1
512614 99512614 1001 86380 86390 1
512735 99512735 1001 86380 86390 1
512725 99512725 1001 86380 86390 1
513293 99513293 1001 86380 86390 1
513301 99513301 1001 86380 86390 1
513922 99513922 1001 86380 86390 1
513758 99513758 1001 86380 86390 1
513449 99513449 1001 86380 86390 1
513456 99513456 1001 86380 86390 1
513588 99513588 1001 86380 86390 1
513432 99513432 1001 86380 86390 1
514035 99514035 1001 86380 86390 1
514677 99514677 1001 86380 86390 1
514785 99514785 1001 86380 86390 1
514634 99514634 1001 86380 86390 1
514506 99514506 1001 86380 86390 1
514321 99514321 1001 86380 86390 1
514361 99514361 1001 86380 86390 1
515024 99515024 1001 86380 86390 1
514931 99514931 1001 86380 86390 1
515559 99515559 1001 86380 86390 1
515340 99515340 1001 86380 86390 1
515329 99515329 1001 86380 86390 1
515306 99515306 1001 86380 86390 1
515264 99515264 1001 86380 86390 1
515163 99515163 1001 86380 86390 1
515202 99515202 1001 86380 86390 1
515125 99515125 1001 86380 86390 1
515748 99515748 1001 86380 86390 1
515826 99515826 1001 86380 86390 1
515852 99515852 1001 86380 86390 1
515840 99515840 1001 86380 86390 1
515740 99515740 1001 86380 86390 1
515805 99515805 1001 86380 86390 1
515754 99515754 1001 86380 86390 1
516476 99516476 1001 86380 86390 1
516450 99516450 1001 86380 86390 1
516104 99516104 1001 86380 86390 1
516276 99516276 1001 86380 86390 1
515984 99515984 1001 86380 86390 1
515935 99515935 1001 86380 86390 1
516638 99516638 1001 86380 86390 1
516548 99516548 1001 86380 86390 1
516639 99516639 1001 86380 86390 1
516588 99516588 1001 86380 86390 1
516633 99516633 1001 86380 86390 1
517278 99517278 1001 86380 86390 1
517058 99517058 1001 86380 86390 1
517074 99517074 1001 86380 86390 1
517128 99517128 1001 86380 86390 1
517364 99517364 1001 86380 86390 1
517428 99517428 1001 86380 86390 1
517431 99517431 1001 86380 86390 1
518137 99518137 1001 86380 86390 1
518147 99518147 1001 86380 86390 1
518082 99518082 1001 86380 86390 1
517778 99517778 1001 86380 86390 1
517831 99517831 1001 86380 86390 1
517796 99517796 1001 86380 86390 1
517618 99517618 1001 86380 86390 1
517670 99517670 1001 86380 86390 1
517702 99517702 1001 86380 86390 1
517599 99517599 1001 86380 86390 1
518284 99518284 1001 86380 86390 1
518310 99518310 1001 86380 86390 1
518833 99518833 1001 86380 86390 1
518904 99518904 1001 86380 86390 1
518855 99518855 1001 86380 86390 1
518806 99518806 1001 86380 86390 1
518641 99518641 1001 86380 86390 1
518772 99518772 1001 86380 86390 1
518671 99518671 1001 86380 86390 1
518634 99518634 1001 86380 86390 1
518686 99518686 1001 86380 86390 1
519155 99519155 1001 86380 86390 1
519110 99519110 1001 86380 86390 1
519149 99519149 1001 86380 86390 1
519716 99519716 1001 86380 86390 1
519696 99519696 1001 86380 86390 1
519530 99519530 1001 86380 86390 1
519544 99519544 1001 86380 86390 1
519533 99519533 1001 86380 86390 1
519586 99519586 1001 86380 86390 1
519483 99519483 1001 86380 86390 1
519409 99519409 1001 86380 86390 1
519275 99519275 1001 86380 86390 1
519290 99519290 1001 86380 86390 1
519892 99519892 1001 86380 86390 1
519822 99519822 1001 86380 86390 1
520320 99520320 1001 86380 86390 1
520333 99520333 1001 86380 86390 1
520272 99520272 1001 86380 86390 1
520218 99520218 1001 86380 86390 1
520080 99520080 1001 86380 86390 1
520223 99520223 1001 86380 86390 1
520740 99520740 1001 86380 86390 1
520717 99520717 1001 86380 86390 1
520700 99520700 1001 86380 86390 1
520778 99520778 1001 86380 86390 1
521285 99521285 1001 86380 86390 1
521290 99521290 1001 86380 86390 1
521382 99521382 1001 86380 86390 1
521445 99521445 1001 86380 86390 1
521446 99521446 1001 86380 86390 1
521211 99521211 1001 86380 86390 1
521052 99521052 1001 86380 86390 1
520875 99520875 1001 86380 86390 1
520994 99520994 1001 86380 86390 1
521035 99521035 1001 86380 86390 1
520945 99520945 1001 86380 86390 1
520920 99520920 1001 86380 86390 1
521605 99521605 1001 86380 86390 1
521539 99521539 1001 86380 86390 1
521487 99521487 1001 86380 86390 1
522108 99522108 1001 86380 86390 1
522201 99522201 1001 86380 86390 1
522060 99522060 1001 86380 86390 1
521801 99521801 1001 86380 86390 1
521724 99521724 1001 86380 86390 1
521676 99521676 1001 86380 86390 1
522462 99522462 1001 86380 86390 1
522360 99522360 1001 86380 86390 1
522438 99522438 1001 86380 86390 1
522299 99522299 1001 86380 86390 1
522314 99522314 1001 86380 86390 1
523011 99523011 1001 86380 86390 1
522986 99522986 1001 86380 86390 1
523110 99523110 1001 86380 86390 1
523001 99523001 1001 86380 86390 1
522709 99522709 1001 86380 86390 1
522832 99522832 1001 86380 86390 1
522630 99522630 1001 86380 86390 1
522618 99522618 1001 86380 86390 1
522689 99522689 1001 86380 86390 1
523284 99523284 1001 86380 86390 1
523246 99523246 1001 86380 86390 1
523285 99523285 1001 86380 86390 1
523267 99523267 1001 86380 86390 1
523229 99523229 1001 86380 86390 1
523139 99523139 1001 86380 86390 1
523831 99523831 1001 86380 86390 1
523811 99523811 1001 86380 86390 1
523787 99523787 1001 86380 86390 1
523826 99523826 1001 86380 86390 1
523575 99523575 1001 86380 86390 1
523603 99523603 1001 86380 86390 1
523618 99523618 1001 86380 86390 1
523646 99523646 1001 86380 86390 1
523595 99523595 1001 86380 86390 1
523326 99523326 1001 86380 86390 1
523511 99523511 1001 86380 86390 1
524141 99524141 1001 86380 86390 1
524604 99524604 1001 86380 86390 1
524662 99524662 1001 86380 86390 1
524574 99524574 1001 86380 86390 1
524625 99524625 1001 86380 86390 1
524691 99524691 1001 86380 86390 1
524679 99524679 1001 86380 86390 1
524425 99524425 1001 86380 86390 1
524417 99524417 1001 86380 86390 1
524240 99524240 1001 86380 86390 1
524162 99524162 1001 86380 86390 1
524271 99524271 1001 86380 86390 1
524336 99524336 1001 86380 86390 1
524796 99524796 1001 86380 86390 1
525418 99525418 1001 86380 86390 1
525335 99525335 1001 86380 86390 1
525219 99525219 1001 86380 86390 1
525157 99525157 1001 86380 86390 1
525162 99525162 1001 86380 86390 1
525113 99525113 1001 86380 86390 1
525012 99525012 1001 86380 86390 1
525128 99525128 1001 86380 86390 1
525799 99525799 1001 86380 86390 1
526419 99526419 1001 86380 86390 1
526325 99526325 1001 86380 86390 1
526404 99526404 1001 86380 86390 1
526252 99526252 1001 86380 86390 1
526132 99526132 1001 86380 86390 1
526210 99526210 1001 86380 86390 1
525880 99525880 1001 86380 86390 1
525803 99525803 1001 86380 86390 1
525889 99525889 1001 86380 86390 1
526514 99526514 1001 86380 86390 1
526595 99526595 1001 86380 86390 1
527226 99527226 1001 86380 86390 1
527230 99527230 1001 86380 86390 1
527155 99527155 1001 86380 86390 1
526982 99526982 1001 86380 86390 1
526666 99526666 1001 86380 86390 1
526746 99526746 1001 86380 86390 1
526695 99526695 1001 86380 86390 1
526826 99526826 1001 86380 86390 1
526738 99526738 1001 86380 86390 1
527349 99527349 1001 86380 86390 1
527324 99527324 1001 86380 86390 1
528046 99528046 1001 86380 86390 1
527887 99527887 1001 86380 86390 1
527928 99527928 1001 86380 86390 1
527457 99527457 1001 86380 86390 1
527523 99527523 1001 86380 86390 1
527615 99527615 1001 86380 86390 1
528227 99528227 1001 86380 86390 1
528217 99528217 1001 86380 86390 1
528736 99528736 1001 86380 86390 1
528842 99528842 1001 86380 86390 1
528643 99528643 1001 86380 86390 1
528685 99528685 1001 86380 86390 1
528570 99528570 1001 86380 86390 1
528532 99528532 1001 86380 86390 1
528293 99528293 1001 86380 86390 1
528476 99528476 1001 86380 86390 1
528373 99528373 1001 86380 86390 1
528339 99528339 1001 86380 86390 1
529073 99529073 1001 86380 86390 1
528918 99528918 1001 86380 86390 1
529048 99529048 1001 86380 86390 1
529051 99529051 1001 86380 86390 1
528949 99528949 1001 86380 86390 1
529585 99529585 1001 86380 86390 1
529534 99529534 1001 86380 86390 1
529680 99529680 1001 86380 86390 1
529538 99529538 1001 86380 86390 1
529606 99529606 1001 86380 86390 1
529720 99529720 1001 86380 86390 1
529317 99529317 1001 86380 86390 1
529515 99529515 1001 86380 86390 1
529223 99529223 1001 86380 86390 1
529163 99529163 1001 86380 86390 1
529267 99529267 1001 86380 86390 1
529168 99529168 1001 86380 86390 1
529117 99529117 1001 86380 86390 1
529745 99529745 1001 86380 86390 1
529902 99529902 1001 86380 86390 1
529787 99529787 1001 86380 86390 1
530552 99530552 1001 86380 86390 1
530426 99530426 1001 86380 86390 1
530352 99530352 1001 86380 86390 1
530511 99530511 1001 86380 86390 1
530336 99530336 1001 86380 86390 1
530184 99530184 1001 86380 86390 1
530275 99530275 1001 86380 86390 1
530277 99530277 1001 86380 86390 1
530177 99530177 1001 86380 86390 1
530294 99530294 1001 86380 86390 1
530243 99530243 1001 86380 86390 1
529971 99529971 1001 86380 86390 1
530064 99530064 1001 86380 86390 1
530028 99530028 1001 86380 86390 1
530576 99530576 1001 86380 86390 1
530732 99530732 1001 86380 86390 1
530566 99530566 1001 86380 86390 1
531306 99531306 1001 86380 86390 1
531308 99531308 1001 86380 86390 1
531334 99531334 1001 86380 86390 1
530797 99530797 1001 86380 86390 1
530768 99530768 1001 86380 86390 1
530820 99530820 1001 86380 86390 1
530809 99530809 1001 86380 86390 1
531519 99531519 1001 86380 86390 1
531497 99531497 1001 86380 86390 1
532168 99532168 1001 86380 86390 1
532130 99532130 1001 86380 86390 1
531935 99531935 1001 86380 86390 1
531861 99531861 1001 86380 86390 1
531995 99531995 1001 86380 86390 1
531958 99531958 1001 86380 86390 1
531998 99531998 1001 86380 86390 1
531655 99531655 1001 86380 86390 1
531604 99531604 1001 86380 86390 1
531606 99531606 1001 86380 86390 1
531763 99531763 1001 86380 86390 1
531687 99531687 1001 86380 86390 1
532333 99532333 1001 86380 86390 1
532387 99532387 1001 86380 86390 1
532275 99532275 1001 86380 86390 1
532741 99532741 1001 86380 86390 1
532665 99532665 1001 86380 86390 1
532719 99532719 1001 86380 86390 1
532582 99532582 1001 86380 86390 1
532495 99532495 1001 86380 86390 1
532471 99532471 1001 86380 86390 1
532446 99532446 1001 86380 86390 1
533212 99533212 1001 86380 86390 1
533215 99533215 1001 86380 86390 1
533730 99533730 1001 86380 86390 1
533792 99533792 1001 86380 86390 1
533549 99533549 1001 86380 86390 1
533602 99533602 1001 86380 86390 1
533542 99533542 1001 86380 86390 1
533583 99533583 1001 86380 86390 1
533520 99533520 1001 86380 86390 1
533239 99533239 1001 86380 86390 1
533369 99533369 1001 86380 86390 1
533434 99533434 1001 86380 86390 1
533409 99533409 1001 86380 86390 1
533336 99533336 1001 86380 86390 1
533349 99533349 1001 86380 86390 1
533427 99533427 1001 86380 86390 1
533893 99533893 1001 86380 86390 1
533925 99533925 1001 86380 86390 1
534018 99534018 1001 86380 86390 1
533981 99533981 1001 86380 86390 1
534611 99534611 1001 86380 86390 1
534535 99534535 1001 86380 86390 1
534549 99534549 1001 86380 86390 1
534606 99534606 1001 86380 86390 1
534426 99534426 1001 86380 86390 1
534375 99534375 1001 86380 86390 1
534360 99534360 1001 86380 86390 1
534192 99534192 1001 86380 86390 1
534803 99534803 1001 86380 86390 1
534686 99534686 1001 86380 86390 1
534688 99534688 1001 86380 86390 1
534834 99534834 1001 86380 86390 1
535487 99535487 1001 86380 86390 1
535363 99535363 1001 86380 86390 1
535457 99535457 1001 86380 86390 1
535240 99535240 1001 86380 86390 1
535292 99535292 1001 86380 86390 1
535242 99535242 1001 86380 86390 1
535231 99535231 1001 86380 86390 1
535261 99535261 1001 86380 86390 1
535185 99535185 1001 86380 86390 1
535251 99535251 1001 86380 86390 1
534895 99534895 1001 86380 86390 1
535560 99535560 1001 86380 86390 1
535523 99535523 1001 86380 86390 1
535602 99535602 1001 86380 86390 1
535630 99535630 1001 86380 86390 1
536186 99536186 1001 86380 86390 1
536174 99536174 1001 86380 86390 1
536314 99536314 1001 86380 86390 1
536126 99536126 1001 86380 86390 1
535946 99535946 1001 86380 86390 1
535743 99535743 1001 86380 86390 1
535761 99535761 1001 86380 86390 1
535804 99535804 1001 86380 86390 1
535739 99535739 1001 86380 86390 1
536385 99536385 1001 86380 86390 1
536391 99536391 1001 86380 86390 1
536473 99536473 1001 86380 86390 1
536396 99536396 1001 86380 86390 1
536539 99536539 1001 86380 86390 1
537134 99537134 1001 86380 86390 1
537028 99537028 1001 86380 86390 1
537058 99537058 1001 86380 86390 1
536920 99536920 1001 86380 86390 1
536882 99536882 1001 86380 86390 1
536937 99536937 1001 86380 86390 1
536822 99536822 1001 86380 86390 1
536874 99536874 1001 86380 86390 1
536696 99536696 1001 86380 86390 1
536735 99536735 1001 86380 86390 1
536653 99536653 1001 86380 86390 1
537354 99537354 1001 86380 86390 1
537187 99537187 1001 86380 86390 1
537248 99537248 1001 86380 86390 1
537834 99537834 1001 86380 86390 1
537942 99537942 1001 86380 86390 1
537881 99537881 1001 86380 86390 1
537907 99537907 1001 86380 86390 1
537935 99537935 1001 86380 86390 1
537589 99537589 1001 86380 86390 1
537719 99537719 1001 86380 86390 1
537771 99537771 1001 86380 86390 1
537658 99537658 1001 86380 86390 1
537593 99537593 1001 86380 86390 1
537445 99537445 1001 86380 86390 1
537472 99537472 1001 86380 86390 1
537375 99537375 1001 86380 86390 1
538064 99538064 1001 86380 86390 1
538660 99538660 1001 86380 86390 1
538759 99538759 1001 86380 86390 1
538631 99538631 1001 86380 86390 1
538454 99538454 1001 86380 86390 1
538526 99538526 1001 86380 86390 1
538607 99538607 1001 86380 86390 1
538337 99538337 1001 86380 86390 1
538247 99538247 1001 86380 86390 1
538288 99538288 1001 86380 86390 1
538384 99538384 1001 86380 86390 1
539018 99539018 1001 86380 86390 1
538891 99538891 1001 86380 86390 1
539474 99539474 1001 86380 86390 1
539502 99539502 1001 86380 86390 1
539508 99539508 1001 86380 86390 1
539511 99539511 1001 86380 86390 1
539524 99539524 1001 86380 86390 1
539374 99539374 1001 86380 86390 1
539364 99539364 1001 86380 86390 1
539330 99539330 1001 86380 86390 1
539203 99539203 1001 86380 86390 1
539119 99539119 1001 86380 86390 1
539757 99539757 1001 86380 86390 1
539709 99539709 1001 86380 86390 1
539815 99539815 1001 86380 86390 1
539829 99539829 1001 86380 86390 1
540300 99540300 1001 86380 86390 1
540293 99540293 1001 86380 86390 1
540251 99540251 1001 86380 86390 1
540230 99540230 1001 86380 86390 1
540063 99540063 1001 86380 86390 1
539926 99539926 1001 86380 86390 1
539889 99539889 1001 86380 86390 1
539863 99539863 1001 86380 86390 1
540021 99540021 1001 86380 86390 1
540580 99540580 1001 86380 86390 1
540505 99540505 1001 86380 86390 1
540587 99540587 1001 86380 86390 1
541127 99541127 1001 86380 86390 1
541104 99541104 1001 86380 86390 1
541210 99541210 1001 86380 86390 1
540882 99540882 1001 86380 86390 1
540762 99540762 1001 86380 86390 1
540735 99540735 1001 86380 86390 1
540813 99540813 1001 86380 86390 1
541472 99541472 1001 86380 86390 1
542091 99542091 1001 86380 86390 1
542097 99542097 1001 86380 86390 1
541936 99541936 1001 86380 86390 1
542065 99542065 1001 86380 86390 1
541963 99541963 1001 86380 86390 1
541906 99541906 1001 86380 86390 1
541783 99541783 1001 86380 86390 1
541694 99541694 1001 86380 86390 1
541568 99541568 1001 86380 86390 1
541585 99541585 1001 86380 86390 1
541573 99541573 1001 86380 86390 1
542275 99542275 1001 86380 86390 1
542791 99542791 1001 86380 86390 1
542795 99542795 1001 86380 86390 1
542880 99542880 1001 86380 86390 1
542597 99542597 1001 86380 86390 1
542714 99542714 1001 86380 86390 1
542650 99542650 1001 86380 86390 1
542664 99542664 1001 86380 86390 1
542537 99542537 1001 86380 86390 1
542383 99542383 1001 86380 86390 1
543137 99543137 1001 86380 86390 1
543118 99543118 1001 86380 86390 1
543057 99543057 1001 86380 86390 1
543578 99543578 1001 86380 86390 1
543653 99543653 1001 86380 86390 1
543398 99543398 1001 86380 86390 1
543425 99543425 1001 86380 86390 1
543366 99543366 1001 86380 86390 1
543419 99543419 1001 86380 86390 1
543151 99543151 1001 86380 86390 1
543261 99543261 1001 86380 86390 1
543937 99543937 1001 86380 86390 1
543849 99543849 1001 86380 86390 1
544517 99544517 1001 86380 86390 1
544230 99544230 1001 86380 86390 1
544386 99544386 1001 86380 86390 1
544388 99544388 1001 86380 86390 1
544009 99544009 1001 86380 86390 1
544087 99544087 1001 86380 86390 1
544152 99544152 1001 86380 86390 1
543996 99543996 1001 86380 86390 1
544036 99544036 1001 86380 86390 1
544102 99544102 1001 86380 86390 1
544732 99544732 1001 86380 86390 1
544733 99544733 1001 86380 86390 1
503382 887 1001 58501 58800 1
522775 647 1002 46913 49509 1
539693 848 1002 37278 39549 1
400182 99400182 1001 86380 86390 1
400510 99400510 1001 86380 86390 1
400821 99400821 1001 86380 86390 1
401207 99401207 1001 86380 86390 1
401326 99401326 1001 86380 86390 1
401287 99401287 1001 86380 86390 1
401292 99401292 1001 86380 86390 1
401470 99401470 1001 86380 86390 1
401701 99401701 1001 86380 86390 1
402070 99402070 1001 86380 86390 1
402218 99402218 1001 86380 86390 1
402564 99402564 1001 86380 86390 1
402539 99402539 1001 86380 86390 1
402489 99402489 1001 86380 86390 1
403011 99403011 1001 86380 86390 1
403014 99403014 1001 86380 86390 1
403107 99403107 1001 86380 86390 1
403282 99403282 1001 86380 86390 1
403265 99403265 1001 86380 86390 1
403562 99403562 1001 86380 86390 1
403664 99403664 1001 86380 86390 1
403854 99403854 1001 86380 86390 1
403920 99403920 1001 86380 86390 1
404003 99404003 1001 86380 86390 1
403966 99403966 1001 86380 86390 1
404227 99404227 1001 86380 86390 1
404238 99404238 1001 86380 86390 1
404428 99404428 1001 86380 86390 1
404629 99404629 1001 86380 86390 1
404761 99404761 1001 86380 86390 1
404848 99404848 1001 86380 86390 1
405040 99405040 1001 86380 86390 1
405421 99405421 1001 86380 86390 1
405661 99405661 1001 86380 86390 1
405988 99405988 1001 86380 86390 1
406126 99406126 1001 86380 86390 1
406182 99406182 1001 86380 86390 1
406282 99406282 1001 86380 86390 1
406497 99406497 1001 86380 86390 1
406772 99406772 1001 86380 86390 1
406739 99406739 1001 86380 86390 1
406852 99406852 1001 86380 86390 1
407015 99407015 1001 86380 86390 1
406942 99406942 1001 86380 86390 1
407106 99407106 1001 86380 86390 1
407136 99407136 1001 86380 86390 1
407346 99407346 1001 86380 86390 1
407294 99407294 1001 86380 86390 1
407297 99407297 1001 86380 86390 1
407458 99407458 1001 86380 86390 1
407661 99407661 1001 86380 86390 1
407618 99407618 1001 86380 86390 1
407805 99407805 1001 86380 86390 1
407816 99407816 1001 86380 86390 1
408293 99408293 1001 86380 86390 1
408378 99408378 1001 86380 86390 1
408902 99408902 1001 86380 86390 1
409260 99409260 1001 86380 86390 1
409425 99409425 1001 86380 86390 1
409561 99409561 1001 86380 86390 1
409662 99409662 1001 86380 86390 1
409640 99409640 1001 86380 86390 1
409812 99409812 1001 86380 86390 1
410098 99410098 1001 86380 86390 1
410203 99410203 1001 86380 86390 1
410236 99410236 1001 86380 86390 1
410404 99410404 1001 86380 86390 1
410455 99410455 1001 86380 86390 1
410709 99410709 1001 86380 86390 1
410721 99410721 1001 86380 86390 1
410770 99410770 1001 86380 86390 1
410944 99410944 1001 86380 86390 1
411019 99411019 1001 86380 86390 1
411126 99411126 1001 86380 86390 1
411129 99411129 1001 86380 86390 1
411263 99411263 1001 86380 86390 1
411383 99411383 1001 86380 86390 1
411370 99411370 1001 86380 86390 1
411340 99411340 1001 86380 86390 1
411419 99411419 1001 86380 86390 1
411694 99411694 1001 86380 86390 1
411691 99411691 1001 86380 86390 1
411793 99411793 1001 86380 86390 1
412193 99412193 1001 86380 86390 1
412200 99412200 1001 86380 86390 1
412274 99412274 1001 86380 86390 1
412316 99412316 1001 86380 86390 1
412374 99412374 1001 86380 86390 1
412433 99412433 1001 86380 86390 1
413460 99413460 1001 86380 86390 1
413060 99413060 1001 86380 86390 1
413038 99413038 1001 86380 86390 1
413244 99413244 1001 86380 86390 1
413072 99413072 1001 86380 86390 1
413096 99413096 1001 86380 86390 1
412998 99412998 1001 86380 86390 1
412638 99412638 1001 86380 86390 1
412872 99412872 1001 86380 86390 1
412516 99412516 1001 86380 86390 1
413794 99413794 1001 86380 86390 1
414048 99414048 1001 86380 86390 1
415023 99415023 1001 86380 86390 1
415168 99415168 1001 86380 86390 1
415019 99415019 1001 86380 86390 1
414675 99414675 1001 86380 86390 1
414879 99414879 1001 86380 86390 1
414828 99414828 1001 86380 86390 1
414647 99414647 1001 86380 86390 1
414814 99414814 1001 86380 86390 1
414614 99414614 1001 86380 86390 1
414290 99414290 1001 86380 86390 1
414400 99414400 1001 86380 86390 1
414119 99414119 1001 86380 86390 1
414170 99414170 1001 86380 86390 1
416891 99416891 1001 86380 86390 1
416343 99416343 1001 86380 86390 1
416579 99416579 1001 86380 86390 1
416264 99416264 1001 86380 86390 1
416144 99416144 1001 86380 86390 1
416146 99416146 1001 86380 86390 1
416244 99416244 1001 86380 86390 1
415860 99415860 1001 86380 86390 1
416008 99416008 1001 86380 86390 1
416035 99416035 1001 86380 86390 1
415840 99415840 1001 86380 86390 1
415728 99415728 1001 86380 86390 1
417158 99417158 1001 86380 86390 1
417054 99417054 1001 86380 86390 1
417132 99417132 1001 86380 86390 1
417514 99417514 1001 86380 86390 1
417465 99417465 1001 86380 86390 1
417567 99417567 1001 86380 86390 1
417419 99417419 1001 86380 86390 1
418726 99418726 1001 86380 86390 1
418552 99418552 1001 86380 86390 1
418653 99418653 1001 86380 86390 1
418512 99418512 1001 86380 86390 1
418765 99418765 1001 86380 86390 1
418068 99418068 1001 86380 86390 1
417814 99417814 1001 86380 86390 1
417935 99417935 1001 86380 86390 1
417630 99417630 1001 86380 86390 1
419192 99419192 1001 86380 86390 1
419165 99419165 1001 86380 86390 1
418847 99418847 1001 86380 86390 1
419121 99419121 1001 86380 86390 1
420192 99420192 1001 86380 86390 1
420061 99420061 1001 86380 86390 1
420063 99420063 1001 86380 86390 1
420048 99420048 1001 86380 86390 1
419652 99419652 1001 86380 86390 1
419900 99419900 1001 86380 86390 1
419419 99419419 1001 86380 86390 1
420655 99420655 1001 86380 86390 1
420570 99420570 1001 86380 86390 1
420601 99420601 1001 86380 86390 1
420507 99420507 1001 86380 86390 1
421712 99421712 1001 86380 86390 1
421968 99421968 1001 86380 86390 1
421700 99421700 1001 86380 86390 1
421789 99421789 1001 86380 86390 1
421671 99421671 1001 86380 86390 1
421039 99421039 1001 86380 86390 1
421147 99421147 1001 86380 86390 1
421262 99421262 1001 86380 86390 1
422317 99422317 1001 86380 86390 1
422515 99422515 1001 86380 86390 1
422208 99422208 1001 86380 86390 1
423744 99423744 1001 86380 86390 1
423370 99423370 1001 86380 86390 1
423694 99423694 1001 86380 86390 1
423465 99423465 1001 86380 86390 1
423391 99423391 1001 86380 86390 1
423424 99423424 1001 86380 86390 1
423567 99423567 1001 86380 86390 1
423598 99423598 1001 86380 86390 1
423148 99423148 1001 86380 86390 1
423108 99423108 1001 86380 86390 1
423269 99423269 1001 86380 86390 1
422993 99422993 1001 86380 86390 1
422783 99422783 1001 86380 86390 1
424036 99424036 1001 86380 86390 1
424123 99424123 1001 86380 86390 1
423797 99423797 1001 86380 86390 1
423803 99423803 1001 86380 86390 1
425331 99425331 1001 86380 86390 1
424707 99424707 1001 86380 86390 1
424657 99424657 1001 86380 86390 1
424813 99424813 1001 86380 86390 1
424946 99424946 1001 86380 86390 1
424902 99424902 1001 86380 86390 1
424365 99424365 1001 86380 86390 1
424444 99424444 1001 86380 86390 1
425785 99425785 1001 86380 86390 1
425544 99425544 1001 86380 86390 1
426931 99426931 1001 86380 86390 1
427085 99427085 1001 86380 86390 1
426637 99426637 1001 86380 86390 1
426413 99426413 1001 86380 86390 1
426591 99426591 1001 86380 86390 1
426095 99426095 1001 86380 86390 1
426165 99426165 1001 86380 86390 1
426257 99426257 1001 86380 86390 1
426241 99426241 1001 86380 86390 1
427250 99427250 1001 86380 86390 1
428424 99428424 1001 86380 86390 1
428505 99428505 1001 86380 86390 1
428506 99428506 1001 86380 86390 1
428696 99428696 1001 86380 86390 1
428140 99428140 1001 86380 86390 1
427952 99427952 1001 86380 86390 1
428336 99428336 1001 86380 86390 1
427829 99427829 1001 86380 86390 1
427866 99427866 1001 86380 86390 1
427647 99427647 1001 86380 86390 1
428748 99428748 1001 86380 86390 1
428799 99428799 1001 86380 86390 1
429121 99429121 1001 86380 86390 1
430043 99430043 1001 86380 86390 1
430118 99430118 1001 86380 86390 1
430243 99430243 1001 86380 86390 1
430069 99430069 1001 86380 86390 1
430204 99430204 1001 86380 86390 1
429877 99429877 1001 86380 86390 1
429717 99429717 1001 86380 86390 1
429740 99429740 1001 86380 86390 1
429702 99429702 1001 86380 86390 1
429748 99429748 1001 86380 86390 1
429654 99429654 1001 86380 86390 1
429222 99429222 1001 86380 86390 1
429366 99429366 1001 86380 86390 1
429293 99429293 1001 86380 86390 1
429247 99429247 1001 86380 86390 1
429474 99429474 1001 86380 86390 1
429375 99429375 1001 86380 86390 1
429339 99429339 1001 86380 86390 1
430496 99430496 1001 86380 86390 1
430414 99430414 1001 86380 86390 1
430482 99430482 1001 86380 86390 1
431935 99431935 1001 86380 86390 1
431673 99431673 1001 86380 86390 1
431828 99431828 1001 86380 86390 1
431331 99431331 1001 86380 86390 1
431628 99431628 1001 86380 86390 1
431565 99431565 1001 86380 86390 1
431387 99431387 1001 86380 86390 1
431468 99431468 1001 86380 86390 1
431366 99431366 1001 86380 86390 1
431346 99431346 1001 86380 86390 1
430904 99430904 1001 86380 86390 1
430876 99430876 1001 86380 86390 1
431088 99431088 1001 86380 86390 1
432271 99432271 1001 86380 86390 1
432068 99432068 1001 86380 86390 1
433726 99433726 1001 86380 86390 1
433684 99433684 1001 86380 86390 1
433446 99433446 1001 86380 86390 1
432944 99432944 1001 86380 86390 1
433291 99433291 1001 86380 86390 1
433269 99433269 1001 86380 86390 1
433053 99433053 1001 86380 86390 1
433081 99433081 1001 86380 86390 1
432936 99432936 1001 86380 86390 1
432918 99432918 1001 86380 86390 1
432962 99432962 1001 86380 86390 1
432828 99432828 1001 86380 86390 1
432530 99432530 1001 86380 86390 1
432515 99432515 1001 86380 86390 1
433853 99433853 1001 86380 86390 1
433863 99433863 1001 86380 86390 1
434023 99434023 1001 86380 86390 1
434051 99434051 1001 86380 86390 1
433906 99433906 1001 86380 86390 1
434130 99434130 1001 86380 86390 1
433994 99433994 1001 86380 86390 1
435106 99435106 1001 86380 86390 1
435005 99435005 1001 86380 86390 1
435380 99435380 1001 86380 86390 1
435303 99435303 1001 86380 86390 1
435046 99435046 1001 86380 86390 1
435357 99435357 1001 86380 86390 1
434917 99434917 1001 86380 86390 1
434659 99434659 1001 86380 86390 1
434738 99434738 1001 86380 86390 1
434613 99434613 1001 86380 86390 1
434991 99434991 1001 86380 86390 1
434146 99434146 1001 86380 86390 1
435792 99435792 1001 86380 86390 1
435526 99435526 1001 86380 86390 1
435565 99435565 1001 86380 86390 1
435696 99435696 1001 86380 86390 1
437080 99437080 1001 86380 86390 1
436916 99436916 1001 86380 86390 1
436878 99436878 1001 86380 86390 1
436867 99436867 1001 86380 86390 1
436521 99436521 1001 86380 86390 1
436528 99436528 1001 86380 86390 1
436214 99436214 1001 86380 86390 1
435902 99435902 1001 86380 86390 1
436274 99436274 1001 86380 86390 1
300041 99300041 1001 86380 86390 1
300029 99300029 1001 86380 86390 1
300069 99300069 1001 86380 86390 1
437248 99437248 1001 86380 86390 1
437303 99437303 1001 86380 86390 1
300011 99300011 1001 86380 86390 1
437181 99437181 1001 86380 86390 1
300652 99300652 1001 86380 86390 1
300591 99300591 1001 86380 86390 1
300644 99300644 1001 86380 86390 1
300580 99300580 1001 86380 86390 1
300646 99300646 1001 86380 86390 1
300486 99300486 1001 86380 86390 1
300418 99300418 1001 86380 86390 1
300305 99300305 1001 86380 86390 1
300271 99300271 1001 86380 86390 1
300248 99300248 1001 86380 86390 1
300300 99300300 1001 86380 86390 1
300919 99300919 1001 86380 86390 1
300921 99300921 1001 86380 86390 1
301512 99301512 1001 86380 86390 1
301234 99301234 1001 86380 86390 1
301248 99301248 1001 86380 86390 1
301280 99301280 1001 86380 86390 1
301616 99301616 1001 86380 86390 1
301745 99301745 1001 86380 86390 1
301350 99301350 1001 86380 86390 1
301626 99301626 1001 86380 86390 1
301692 99301692 1001 86380 86390 1
302343 99302343 1001 86380 86390 1
302348 99302348 1001 86380 86390 1
302194 99302194 1001 86380 86390 1
302277 99302277 1001 86380 86390 1
302168 99302168 1001 86380 86390 1
302078 99302078 1001 86380 86390 1
302171 99302171 1001 86380 86390 1
301930 99301930 1001 86380 86390 1
301912 99301912 1001 86380 86390 1
302501 99302501 1001 86380 86390 1
302424 99302424 1001 86380 86390 1
303170 99303170 1001 86380 86390 1
303184 99303184 1001 86380 86390 1
303088 99303088 1001 86380 86390 1
302978 99302978 1001 86380 86390 1
302797 99302797 1001 86380 86390 1
302849 99302849 1001 86380 86390 1
302979 99302979 1001 86380 86390 1
302816 99302816 1001 86380 86390 1
302947 99302947 1001 86380 86390 1
302704 99302704 1001 86380 86390 1
302658 99302658 1001 86380 86390 1
302672 99302672 1001 86380 86390 1
303295 99303295 1001 86380 86390 1
303223 99303223 1001 86380 86390 1
303340 99303340 1001 86380 86390 1
303227 99303227 1001 86380 86390 1
303228 99303228 1001 86380 86390 1
303997 99303997 1001 86380 86390 1
303936 99303936 1001 86380 86390 1
303939 99303939 1001 86380 86390 1
303623 99303623 1001 86380 86390 1
303793 99303793 1001 86380 86390 1
303729 99303729 1001 86380 86390 1
303691 99303691 1001 86380 86390 1
303785 99303785 1001 86380 86390 1
303614 99303614 1001 86380 86390 1
303446 99303446 1001 86380 86390 1
304217 99304217 1001 86380 86390 1
304077 99304077 1001 86380 86390 1
304041 99304041 1001 86380 86390 1
304171 99304171 1001 86380 86390 1
304693 99304693 1001 86380 86390 1
304783 99304783 1001 86380 86390 1
304733 99304733 1001 86380 86390 1
304658 99304658 1001 86380 86390 1
304851 99304851 1001 86380 86390 1
304641 99304641 1001 86380 86390 1
304461 99304461 1001 86380 86390 1
304545 99304545 1001 86380 86390 1
304548 99304548 1001 86380 86390 1
304344 99304344 1001 86380 86390 1
304422 99304422 1001 86380 86390 1
305012 99305012 1001 86380 86390 1
305000 99305000 1001 86380 86390 1
304884 99304884 1001 86380 86390 1
304962 99304962 1001 86380 86390 1
305044 99305044 1001 86380 86390 1
305036 99305036 1001 86380 86390 1
305656 99305656 1001 86380 86390 1
305523 99305523 1001 86380 86390 1
305499 99305499 1001 86380 86390 1
305365 99305365 1001 86380 86390 1
305314 99305314 1001 86380 86390 1
305371 99305371 1001 86380 86390 1
305333 99305333 1001 86380 86390 1
305451 99305451 1001 86380 86390 1
305185 99305185 1001 86380 86390 1
305186 99305186 1001 86380 86390 1
305164 99305164 1001 86380 86390 1
305178 99305178 1001 86380 86390 1
305257 99305257 1001 86380 86390 1
500129 99500129 1001 86380 86390 1
500151 99500151 1001 86380 86390 1
500775 99500775 1001 86380 86390 1
500651 99500651 1001 86380 86390 1
500510 99500510 1001 86380 86390 1
500399 99500399 1001 86380 86390 1
500338 99500338 1001 86380 86390 1
500305 99500305 1001 86380 86390 1
500869 99500869 1001 86380 86390 1
500884 99500884 1001 86380 86390 1
501512 99501512 1001 86380 86390 1
501538 99501538 1001 86380 86390 1
501487 99501487 1001 86380 86390 1
501519 99501519 1001 86380 86390 1
501599 99501599 1001 86380 86390 1
501162 99501162 1001 86380 86390 1
501137 99501137 1001 86380 86390 1
501138 99501138 1001 86380 86390 1
501145 99501145 1001 86380 86390 1
501818 99501818 1001 86380 86390 1
501690 99501690 1001 86380 86390 1
501742 99501742 1001 86380 86390 1
501666 99501666 1001 86380 86390 1
501821 99501821 1001 86380 86390 1
501822 99501822 1001 86380 86390 1
501641 99501641 1001 86380 86390 1
501774 99501774 1001 86380 86390 1
502404 99502404 1001 86380 86390 1
502335 99502335 1001 86380 86390 1
502461 99502461 1001 86380 86390 1
502074 99502074 1001 86380 86390 1
501987 99501987 1001 86380 86390 1
502036 99502036 1001 86380 86390 1
502553 99502553 1001 86380 86390 1
502542 99502542 1001 86380 86390 1
502536 99502536 1001 86380 86390 1
502525 99502525 1001 86380 86390 1
503228 99503228 1001 86380 86390 1
503145 99503145 1001 86380 86390 1
503147 99503147 1001 86380 86390 1
503136 99503136 1001 86380 86390 1
503027 99503027 1001 86380 86390 1
502953 99502953 1001 86380 86390 1
502966 99502966 1001 86380 86390 1
502688 99502688 1001 86380 86390 1
502821 99502821 1001 86380 86390 1
503444 99503444 1001 86380 86390 1
503478 99503478 1001 86380 86390 1
503428 99503428 1001 86380 86390 1
503951 99503951 1001 86380 86390 1
503954 99503954 1001 86380 86390 1
503961 99503961 1001 86380 86390 1
503821 99503821 1001 86380 86390 1
503902 99503902 1001 86380 86390 1
503734 99503734 1001 86380 86390 1
503819 99503819 1001 86380 86390 1
503514 99503514 1001 86380 86390 1
503596 99503596 1001 86380 86390 1
503508 99503508 1001 86380 86390 1
504177 99504177 1001 86380 86390 1
504867 99504867 1001 86380 86390 1
504804 99504804 1001 86380 86390 1
504779 99504779 1001 86380 86390 1
504792 99504792 1001 86380 86390 1
504767 99504767 1001 86380 86390 1
504782 99504782 1001 86380 86390 1
504879 99504879 1001 86380 86390 1
504622 99504622 1001 86380 86390 1
504626 99504626 1001 86380 86390 1
504652 99504652 1001 86380 86390 1
504704 99504704 1001 86380 86390 1
504566 99504566 1001 86380 86390 1
504605 99504605 1001 86380 86390 1
504439 99504439 1001 86380 86390 1
504522 99504522 1001 86380 86390 1
504394 99504394 1001 86380 86390 1
504395 99504395 1001 86380 86390 1
504994 99504994 1001 86380 86390 1
505138 99505138 1001 86380 86390 1
505089 99505089 1001 86380 86390 1
504947 99504947 1001 86380 86390 1
505055 99505055 1001 86380 86390 1
504965 99504965 1001 86380 86390 1
505671 99505671 1001 86380 86390 1
505626 99505626 1001 86380 86390 1
505363 99505363 1001 86380 86390 1
505545 99505545 1001 86380 86390 1
505507 99505507 1001 86380 86390 1
505484 99505484 1001 86380 86390 1
505317 99505317 1001 86380 86390 1
505191 99505191 1001 86380 86390 1
505159 99505159 1001 86380 86390 1
505290 99505290 1001 86380 86390 1
505774 99505774 1001 86380 86390 1
505866 99505866 1001 86380 86390 1
505894 99505894 1001 86380 86390 1
506430 99506430 1001 86380 86390 1
506561 99506561 1001 86380 86390 1
506552 99506552 1001 86380 86390 1
506225 99506225 1001 86380 86390 1
506316 99506316 1001 86380 86390 1
506319 99506319 1001 86380 86390 1
505977 99505977 1001 86380 86390 1
506012 99506012 1001 86380 86390 1
507395 99507395 1001 86380 86390 1
507264 99507264 1001 86380 86390 1
507030 99507030 1001 86380 86390 1
507173 99507173 1001 86380 86390 1
507072 99507072 1001 86380 86390 1
506938 99506938 1001 86380 86390 1
507511 99507511 1001 86380 86390 1
507512 99507512 1001 86380 86390 1
507514 99507514 1001 86380 86390 1
507566 99507566 1001 86380 86390 1
507491 99507491 1001 86380 86390 1
507607 99507607 1001 86380 86390 1
507533 99507533 1001 86380 86390 1
508158 99508158 1001 86380 86390 1
508231 99508231 1001 86380 86390 1
508205 99508205 1001 86380 86390 1
508063 99508063 1001 86380 86390 1
508102 99508102 1001 86380 86390 1
507887 99507887 1001 86380 86390 1
508016 99508016 1001 86380 86390 1
507888 99507888 1001 86380 86390 1
507907 99507907 1001 86380 86390 1
507857 99507857 1001 86380 86390 1
507860 99507860 1001 86380 86390 1
507671 99507671 1001 86380 86390 1
507743 99507743 1001 86380 86390 1
508254 99508254 1001 86380 86390 1
508410 99508410 1001 86380 86390 1
508321 99508321 1001 86380 86390 1
508412 99508412 1001 86380 86390 1
508973 99508973 1001 86380 86390 1
509025 99509025 1001 86380 86390 1
509026 99509026 1001 86380 86390 1
508924 99508924 1001 86380 86390 1
508899 99508899 1001 86380 86390 1
508940 99508940 1001 86380 86390 1
508955 99508955 1001 86380 86390 1
508930 99508930 1001 86380 86390 1
508672 99508672 1001 86380 86390 1
508803 99508803 1001 86380 86390 1
508525 99508525 1001 86380 86390 1
509176 99509176 1001 86380 86390 1
508871 99508871 1001 86380 86390 1
509168 99509168 1001 86380 86390 1
509077 99509077 1001 86380 86390 1
509885 99509885 1001 86380 86390 1
509730 99509730 1001 86380 86390 1
509898 99509898 1001 86380 86390 1
509657 99509657 1001 86380 86390 1
509606 99509606 1001 86380 86390 1
509530 99509530 1001 86380 86390 1
509523 99509523 1001 86380 86390 1
509551 99509551 1001 86380 86390 1
509465 99509465 1001 86380 86390 1
509478 99509478 1001 86380 86390 1
509484 99509484 1001 86380 86390 1
509447 99509447 1001 86380 86390 1
510651 99510651 1001 86380 86390 1
510664 99510664 1001 86380 86390 1
510589 99510589 1001 86380 86390 1
510643 99510643 1001 86380 86390 1
510721 99510721 1001 86380 86390 1
510340 99510340 1001 86380 86390 1
510419 99510419 1001 86380 86390 1
510492 99510492 1001 86380 86390 1
510313 99510313 1001 86380 86390 1
510736 99510736 1001 86380 86390 1
510789 99510789 1001 86380 86390 1
510791 99510791 1001 86380 86390 1
510914 99510914 1001 86380 86390 1
511398 99511398 1001 86380 86390 1
511520 99511520 1001 86380 86390 1
511440 99511440 1001 86380 86390 1
511351 99511351 1001 86380 86390 1
511537 99511537 1001 86380 86390 1
511269 99511269 1001 86380 86390 1
511265 99511265 1001 86380 86390 1
511242 99511242 1001 86380 86390 1
510959 99510959 1001 86380 86390 1
510985 99510985 1001 86380 86390 1
511037 99511037 1001 86380 86390 1
511046 99511046 1001 86380 86390 1
511589 99511589 1001 86380 86390 1
511590 99511590 1001 86380 86390 1
511578 99511578 1001 86380 86390 1
511730 99511730 1001 86380 86390 1
512317 99512317 1001 86380 86390 1
512191 99512191 1001 86380 86390 1
511982 99511982 1001 86380 86390 1
512075 99512075 1001 86380 86390 1
512168 99512168 1001 86380 86390 1
511799 99511799 1001 86380 86390 1
511857 99511857 1001 86380 86390 1
512392 99512392 1001 86380 86390 1
512555 99512555 1001 86380 86390 1
513102 99513102 1001 86380 86390 1
513115 99513115 1001 86380 86390 1
513002 99513002 1001 86380 86390 1
513196 99513196 1001 86380 86390 1
513061 99513061 1001 86380 86390 1
512902 99512902 1001 86380 86390 1
512853 99512853 1001 86380 86390 1
512881 99512881 1001 86380 86390 1
512701 99512701 1001 86380 86390 1
512729 99512729 1001 86380 86390 1
512691 99512691 1001 86380 86390 1
512694 99512694 1001 86380 86390 1
512785 99512785 1001 86380 86390 1
512709 99512709 1001 86380 86390 1
513285 99513285 1001 86380 86390 1
513211 99513211 1001 86380 86390 1
513225 99513225 1001 86380 86390 1
513959 99513959 1001 86380 86390 1
513847 99513847 1001 86380 86390 1
513991 99513991 1001 86380 86390 1
513792 99513792 1001 86380 86390 1
513716 99513716 1001 86380 86390 1
513781 99513781 1001 86380 86390 1
513513 99513513 1001 86380 86390 1
513528 99513528 1001 86380 86390 1
513567 99513567 1001 86380 86390 1
513557 99513557 1001 86380 86390 1
513538 99513538 1001 86380 86390 1
514111 99514111 1001 86380 86390 1
514116 99514116 1001 86380 86390 1
514689 99514689 1001 86380 86390 1
514758 99514758 1001 86380 86390 1
514657 99514657 1001 86380 86390 1
514842 99514842 1001 86380 86390 1
514688 99514688 1001 86380 86390 1
514537 99514537 1001 86380 86390 1
514635 99514635 1001 86380 86390 1
514350 99514350 1001 86380 86390 1
514932 99514932 1001 86380 86390 1
514945 99514945 1001 86380 86390 1
515569 99515569 1001 86380 86390 1
515402 99515402 1001 86380 86390 1
515325 99515325 1001 86380 86390 1
515450 99515450 1001 86380 86390 1
515067 99515067 1001 86380 86390 1
515121 99515121 1001 86380 86390 1
515213 99515213 1001 86380 86390 1
515150 99515150 1001 86380 86390 1
515229 99515229 1001 86380 86390 1
515100 99515100 1001 86380 86390 1
516359 99516359 1001 86380 86390 1
516441 99516441 1001 86380 86390 1
516417 99516417 1001 86380 86390 1
516122 99516122 1001 86380 86390 1
516200 99516200 1001 86380 86390 1
516191 99516191 1001 86380 86390 1
516113 99516113 1001 86380 86390 1
516168 99516168 1001 86380 86390 1
516186 99516186 1001 86380 86390 1
515940 99515940 1001 86380 86390 1
516082 99516082 1001 86380 86390 1
515941 99515941 1001 86380 86390 1
515943 99515943 1001 86380 86390 1
516545 99516545 1001 86380 86390 1
516579 99516579 1001 86380 86390 1
517249 99517249 1001 86380 86390 1
517226 99517226 1001 86380 86390 1
517026 99517026 1001 86380 86390 1
517066 99517066 1001 86380 86390 1
516836 99516836 1001 86380 86390 1
516917 99516917 1001 86380 86390 1
516817 99516817 1001 86380 86390 1
517362 99517362 1001 86380 86390 1
517350 99517350 1001 86380 86390 1
517482 99517482 1001 86380 86390 1
517495 99517495 1001 86380 86390 1
517537 99517537 1001 86380 86390 1
517499 99517499 1001 86380 86390 1
517487 99517487 1001 86380 86390 1
518124 99518124 1001 86380 86390 1
518049 99518049 1001 86380 86390 1
517757 99517757 1001 86380 86390 1
517567 99517567 1001 86380 86390 1
517686 99517686 1001 86380 86390 1
517637 99517637 1001 86380 86390 1
517743 99517743 1001 86380 86390 1
517565 99517565 1001 86380 86390 1
518187 99518187 1001 86380 86390 1
518347 99518347 1001 86380 86390 1
518271 99518271 1001 86380 86390 1
518890 99518890 1001 86380 86390 1
518790 99518790 1001 86380 86390 1
518694 99518694 1001 86380 86390 1
518684 99518684 1001 86380 86390 1
518659 99518659 1001 86380 86390 1
518561 99518561 1001 86380 86390 1
518497 99518497 1001 86380 86390 1
518416 99518416 1001 86380 86390 1
519102 99519102 1001 86380 86390 1
519143 99519143 1001 86380 86390 1
519027 99519027 1001 86380 86390 1
519171 99519171 1001 86380 86390 1
519778 99519778 1001 86380 86390 1
519625 99519625 1001 86380 86390 1
519720 99519720 1001 86380 86390 1
519428 99519428 1001 86380 86390 1
519585 99519585 1001 86380 86390 1
519540 99519540 1001 86380 86390 1
519437 99519437 1001 86380 86390 1
519272 99519272 1001 86380 86390 1
519234 99519234 1001 86380 86390 1
519326 99519326 1001 86380 86390 1
519875 99519875 1001 86380 86390 1
519992 99519992 1001 86380 86390 1
519401 99519401 1001 86380 86390 1
519815 99519815 1001 86380 86390 1
519964 99519964 1001 86380 86390 1
520607 99520607 1001 86380 86390 1
520570 99520570 1001 86380 86390 1
520629 99520629 1001 86380 86390 1
520456 99520456 1001 86380 86390 1
520422 99520422 1001 86380 86390 1
520255 99520255 1001 86380 86390 1
520251 99520251 1001 86380 86390 1
520161 99520161 1001 86380 86390 1
520187 99520187 1001 86380 86390 1
520162 99520162 1001 86380 86390 1
521340 99521340 1001 86380 86390 1
521305 99521305 1001 86380 86390 1
521409 99521409 1001 86380 86390 1
521372 99521372 1001 86380 86390 1
521221 99521221 1001 86380 86390 1
521055 99521055 1001 86380 86390 1
521228 99521228 1001 86380 86390 1
521034 99521034 1001 86380 86390 1
521489 99521489 1001 86380 86390 1
521556 99521556 1001 86380 86390 1
521591 99521591 1001 86380 86390 1
521656 99521656 1001 86380 86390 1
522112 99522112 1001 86380 86390 1
522089 99522089 1001 86380 86390 1
522161 99522161 1001 86380 86390 1
522005 99522005 1001 86380 86390 1
521777 99521777 1001 86380 86390 1
521702 99521702 1001 86380 86390 1
521754 99521754 1001 86380 86390 1
521695 99521695 1001 86380 86390 1
522496 99522496 1001 86380 86390 1
523007 99523007 1001 86380 86390 1
522934 99522934 1001 86380 86390 1
522960 99522960 1001 86380 86390 1
523066 99523066 1001 86380 86390 1
522751 99522751 1001 86380 86390 1
522766 99522766 1001 86380 86390 1
522714 99522714 1001 86380 86390 1
522670 99522670 1001 86380 86390 1
522698 99522698 1001 86380 86390 1
523167 99523167 1001 86380 86390 1
523247 99523247 1001 86380 86390 1
523228 99523228 1001 86380 86390 1
523752 99523752 1001 86380 86390 1
523806 99523806 1001 86380 86390 1
523758 99523758 1001 86380 86390 1
523653 99523653 1001 86380 86390 1
523667 99523667 1001 86380 86390 1
523722 99523722 1001 86380 86390 1
523362 99523362 1001 86380 86390 1
523401 99523401 1001 86380 86390 1
523427 99523427 1001 86380 86390 1
523525 99523525 1001 86380 86390 1
524032 99524032 1001 86380 86390 1
523982 99523982 1001 86380 86390 1
524669 99524669 1001 86380 86390 1
524607 99524607 1001 86380 86390 1
524652 99524652 1001 86380 86390 1
524463 99524463 1001 86380 86390 1
524412 99524412 1001 86380 86390 1
524466 99524466 1001 86380 86390 1
524507 99524507 1001 86380 86390 1
524153 99524153 1001 86380 86390 1
524160 99524160 1001 86380 86390 1
524900 99524900 1001 86380 86390 1
524797 99524797 1001 86380 86390 1
525444 99525444 1001 86380 86390 1
525462 99525462 1001 86380 86390 1
525437 99525437 1001 86380 86390 1
525463 99525463 1001 86380 86390 1
525240 99525240 1001 86380 86390 1
525333 99525333 1001 86380 86390 1
525284 99525284 1001 86380 86390 1
525233 99525233 1001 86380 86390 1
525364 99525364 1001 86380 86390 1
524999 99524999 1001 86380 86390 1
525698 99525698 1001 86380 86390 1
525681 99525681 1001 86380 86390 1
525797 99525797 1001 86380 86390 1
525798 99525798 1001 86380 86390 1
526274 99526274 1001 86380 86390 1
526079 99526079 1001 86380 86390 1
526044 99526044 1001 86380 86390 1
526215 99526215 1001 86380 86390 1
525925 99525925 1001 86380 86390 1
525926 99525926 1001 86380 86390 1
525966 99525966 1001 86380 86390 1
526434 99526434 1001 86380 86390 1
526590 99526590 1001 86380 86390 1
527198 99527198 1001 86380 86390 1
527046 99527046 1001 86380 86390 1
527136 99527136 1001 86380 86390 1
527189 99527189 1001 86380 86390 1
527225 99527225 1001 86380 86390 1
527115 99527115 1001 86380 86390 1
526837 99526837 1001 86380 86390 1
527007 99527007 1001 86380 86390 1
526920 99526920 1001 86380 86390 1
526858 99526858 1001 86380 86390 1
526644 99526644 1001 86380 86390 1
526710 99526710 1001 86380 86390 1
526801 99526801 1001 86380 86390 1
526727 99526727 1001 86380 86390 1
526703 99526703 1001 86380 86390 1
527304 99527304 1001 86380 86390 1
527308 99527308 1001 86380 86390 1
527269 99527269 1001 86380 86390 1
528074 99528074 1001 86380 86390 1
527945 99527945 1001 86380 86390 1
527690 99527690 1001 86380 86390 1
527682 99527682 1001 86380 86390 1
527865 99527865 1001 86380 86390 1
527829 99527829 1001 86380 86390 1
527583 99527583 1001 86380 86390 1
527584 99527584 1001 86380 86390 1
528156 99528156 1001 86380 86390 1
528157 99528157 1001 86380 86390 1
528853 99528853 1001 86380 86390 1
528766 99528766 1001 86380 86390 1
528768 99528768 1001 86380 86390 1
528745 99528745 1001 86380 86390 1
528897 99528897 1001 86380 86390 1
528535 99528535 1001 86380 86390 1
528392 99528392 1001 86380 86390 1
528976 99528976 1001 86380 86390 1
529059 99529059 1001 86380 86390 1
529646 99529646 1001 86380 86390 1
529470 99529470 1001 86380 86390 1
529332 99529332 1001 86380 86390 1
529346 99529346 1001 86380 86390 1
529481 99529481 1001 86380 86390 1
529225 99529225 1001 86380 86390 1
529201 99529201 1001 86380 86390 1
529137 99529137 1001 86380 86390 1
529177 99529177 1001 86380 86390 1
529231 99529231 1001 86380 86390 1
529855 99529855 1001 86380 86390 1
530438 99530438 1001 86380 86390 1
530374 99530374 1001 86380 86390 1
530519 99530519 1001 86380 86390 1
530348 99530348 1001 86380 86390 1
530290 99530290 1001 86380 86390 1
530256 99530256 1001 86380 86390 1
529988 99529988 1001 86380 86390 1
529965 99529965 1001 86380 86390 1
530137 99530137 1001 86380 86390 1
530615 99530615 1001 86380 86390 1
530604 99530604 1001 86380 86390 1
530726 99530726 1001 86380 86390 1
530597 99530597 1001 86380 86390 1
530559 99530559 1001 86380 86390 1
531297 99531297 1001 86380 86390 1
531182 99531182 1001 86380 86390 1
530918 99530918 1001 86380 86390 1
530881 99530881 1001 86380 86390 1
530780 99530780 1001 86380 86390 1
531560 99531560 1001 86380 86390 1
531452 99531452 1001 86380 86390 1
531400 99531400 1001 86380 86390 1
532045 99532045 1001 86380 86390 1
531845 99531845 1001 86380 86390 1
531824 99531824 1001 86380 86390 1
531889 99531889 1001 86380 86390 1
531916 99531916 1001 86380 86390 1
531880 99531880 1001 86380 86390 1
531740 99531740 1001 86380 86390 1
531722 99531722 1001 86380 86390 1
531710 99531710 1001 86380 86390 1
531685 99531685 1001 86380 86390 1
532226 99532226 1001 86380 86390 1
532884 99532884 1001 86380 86390 1
532990 99532990 1001 86380 86390 1
532818 99532818 1001 86380 86390 1
532786 99532786 1001 86380 86390 1
532451 99532451 1001 86380 86390 1
532581 99532581 1001 86380 86390 1
532533 99532533 1001 86380 86390 1
532611 99532611 1001 86380 86390 1
532613 99532613 1001 86380 86390 1
533059 99533059 1001 86380 86390 1
533137 99533137 1001 86380 86390 1
533179 99533179 1001 86380 86390 1
533194 99533194 1001 86380 86390 1
533209 99533209 1001 86380 86390 1
533749 99533749 1001 86380 86390 1
533817 99533817 1001 86380 86390 1
533548 99533548 1001 86380 86390 1
533641 99533641 1001 86380 86390 1
533603 99533603 1001 86380 86390 1
533489 99533489 1001 86380 86390 1
533491 99533491 1001 86380 86390 1
533870 99533870 1001 86380 86390 1
533967 99533967 1001 86380 86390 1
534034 99534034 1001 86380 86390 1
534483 99534483 1001 86380 86390 1
534363 99534363 1001 86380 86390 1
534389 99534389 1001 86380 86390 1
534467 99534467 1001 86380 86390 1
534406 99534406 1001 86380 86390 1
534447 99534447 1001 86380 86390 1
534424 99534424 1001 86380 86390 1
534154 99534154 1001 86380 86390 1
534264 99534264 1001 86380 86390 1
534110 99534110 1001 86380 86390 1
534714 99534714 1001 86380 86390 1
534793 99534793 1001 86380 86390 1
535434 99535434 1001 86380 86390 1
535503 99535503 1001 86380 86390 1
535220 99535220 1001 86380 86390 1
535116 99535116 1001 86380 86390 1
535234 99535234 1001 86380 86390 1
535078 99535078 1001 86380 86390 1
535015 99535015 1001 86380 86390 1
535003 99535003 1001 86380 86390 1
534912 99534912 1001 86380 86390 1
535587 99535587 1001 86380 86390 1
535626 99535626 1001 86380 86390 1
535515 99535515 1001 86380 86390 1
535568 99535568 1001 86380 86390 1
536260 99536260 1001 86380 86390 1
536240 99536240 1001 86380 86390 1
536164 99536164 1001 86380 86390 1
536256 99536256 1001 86380 86390 1
536331 99536331 1001 86380 86390 1
536019 99536019 1001 86380 86390 1
536097 99536097 1001 86380 86390 1
536063 99536063 1001 86380 86390 1
535768 99535768 1001 86380 86390 1
535885 99535885 1001 86380 86390 1
535889 99535889 1001 86380 86390 1
535891 99535891 1001 86380 86390 1
536423 99536423 1001 86380 86390 1
536454 99536454 1001 86380 86390 1
536429 99536429 1001 86380 86390 1
536484 99536484 1001 86380 86390 1
536485 99536485 1001 86380 86390 1
536460 99536460 1001 86380 86390 1
536487 99536487 1001 86380 86390 1
536995 99536995 1001 86380 86390 1
536988 99536988 1001 86380 86390 1
536830 99536830 1001 86380 86390 1
536766 99536766 1001 86380 86390 1
536948 99536948 1001 86380 86390 1
536871 99536871 1001 86380 86390 1
536782 99536782 1001 86380 86390 1
536769 99536769 1001 86380 86390 1
536850 99536850 1001 86380 86390 1
536671 99536671 1001 86380 86390 1
536589 99536589 1001 86380 86390 1
536603 99536603 1001 86380 86390 1
536604 99536604 1001 86380 86390 1
537278 99537278 1001 86380 86390 1
537322 99537322 1001 86380 86390 1
537361 99537361 1001 86380 86390 1
537325 99537325 1001 86380 86390 1
537878 99537878 1001 86380 86390 1
537922 99537922 1001 86380 86390 1
537641 99537641 1001 86380 86390 1
537660 99537660 1001 86380 86390 1
537699 99537699 1001 86380 86390 1
537487 99537487 1001 86380 86390 1
537388 99537388 1001 86380 86390 1
537494 99537494 1001 86380 86390 1
537996 99537996 1001 86380 86390 1
538024 99538024 1001 86380 86390 1
538033 99538033 1001 86380 86390 1
538811 99538811 1001 86380 86390 1
538727 99538727 1001 86380 86390 1
538745 99538745 1001 86380 86390 1
538536 99538536 1001 86380 86390 1
538424 99538424 1001 86380 86390 1
538336 99538336 1001 86380 86390 1
538301 99538301 1001 86380 86390 1
539485 99539485 1001 86380 86390 1
539307 99539307 1001 86380 86390 1
539282 99539282 1001 86380 86390 1
539387 99539387 1001 86380 86390 1
539365 99539365 1001 86380 86390 1
539378 99539378 1001 86380 86390 1
539301 99539301 1001 86380 86390 1
539189 99539189 1001 86380 86390 1
539140 99539140 1001 86380 86390 1
539219 99539219 1001 86380 86390 1
539753 99539753 1001 86380 86390 1
540434 99540434 1001 86380 86390 1
540301 99540301 1001 86380 86390 1
540306 99540306 1001 86380 86390 1
540397 99540397 1001 86380 86390 1
540334 99540334 1001 86380 86390 1
540184 99540184 1001 86380 86390 1
540065 99540065 1001 86380 86390 1
539899 99539899 1001 86380 86390 1
540570 99540570 1001 86380 86390 1
540533 99540533 1001 86380 86390 1
540509 99540509 1001 86380 86390 1
540589 99540589 1001 86380 86390 1
540566 99540566 1001 86380 86390 1
541164 99541164 1001 86380 86390 1
541242 99541242 1001 86380 86390 1
541115 99541115 1001 86380 86390 1
541181 99541181 1001 86380 86390 1
541239 99541239 1001 86380 86390 1
540899 99540899 1001 86380 86390 1
540926 99540926 1001 86380 86390 1
541042 99541042 1001 86380 86390 1
540905 99540905 1001 86380 86390 1
540857 99540857 1001 86380 86390 1
540734 99540734 1001 86380 86390 1
541344 99541344 1001 86380 86390 1
541335 99541335 1001 86380 86390 1
541426 99541426 1001 86380 86390 1
541299 99541299 1001 86380 86390 1
541990 99541990 1001 86380 86390 1
542088 99542088 1001 86380 86390 1
542050 99542050 1001 86380 86390 1
541833 99541833 1001 86380 86390 1
541899 99541899 1001 86380 86390 1
541680 99541680 1001 86380 86390 1
541518 99541518 1001 86380 86390 1
541650 99541650 1001 86380 86390 1
542285 99542285 1001 86380 86390 1
542304 99542304 1001 86380 86390 1
542253 99542253 1001 86380 86390 1
542321 99542321 1001 86380 86390 1
542309 99542309 1001 86380 86390 1
542750 99542750 1001 86380 86390 1
542638 99542638 1001 86380 86390 1
542600 99542600 1001 86380 86390 1
542536 99542536 1001 86380 86390 1
542694 99542694 1001 86380 86390 1
542670 99542670 1001 86380 86390 1
542685 99542685 1001 86380 86390 1
542595 99542595 1001 86380 86390 1
542622 99542622 1001 86380 86390 1
542466 99542466 1001 86380 86390 1
542441 99542441 1001 86380 86390 1
542454 99542454 1001 86380 86390 1
542469 99542469 1001 86380 86390 1
542446 99542446 1001 86380 86390 1
542332 99542332 1001 86380 86390 1
543136 99543136 1001 86380 86390 1
543092 99543092 1001 86380 86390 1
543105 99543105 1001 86380 86390 1
543121 99543121 1001 86380 86390 1
543642 99543642 1001 86380 86390 1
543738 99543738 1001 86380 86390 1
543550 99543550 1001 86380 86390 1
543357 99543357 1001 86380 86390 1
543874 99543874 1001 86380 86390 1
543838 99543838 1001 86380 86390 1
543932 99543932 1001 86380 86390 1
543778 99543778 1001 86380 86390 1
544495 99544495 1001 86380 86390 1
544497 99544497 1001 86380 86390 1
544525 99544525 1001 86380 86390 1
544513 99544513 1001 86380 86390 1
544528 99544528 1001 86380 86390 1
544402 99544402 1001 86380 86390 1
544244 99544244 1001 86380 86390 1
544220 99544220 1001 86380 86390 1
544272 99544272 1001 86380 86390 1
544222 99544222 1001 86380 86390 1
544095 99544095 1001 86380 86390 1
544044 99544044 1001 86380 86390 1
544061 99544061 1001 86380 86390 1
544648 99544648 1001 86380 86390 1
544700 99544700 1001 86380 86390 1
544645 99544645 1001 86380 86390 1
414221 306 1001 78720 80097 1
430647 880 1001 20400 23277 1
435824 681 1001 34260 38697 1
412688 943 1001 64920 67797 1
500596 1005 1001 69017 69317 1
400147 99400147 1001 86380 86390 1
400493 99400493 1001 86380 86390 1
400461 99400461 1001 86380 86390 1
400562 99400562 1001 86380 86390 1
400657 99400657 1001 86380 86390 1
400851 99400851 1001 86380 86390 1
401132 99401132 1001 86380 86390 1
401206 99401206 1001 86380 86390 1
401339 99401339 1001 86380 86390 1
401669 99401669 1001 86380 86390 1
401929 99401929 1001 86380 86390 1
402115 99402115 1001 86380 86390 1
402234 99402234 1001 86380 86390 1
402472 99402472 1001 86380 86390 1
402396 99402396 1001 86380 86390 1
402439 99402439 1001 86380 86390 1
402507 99402507 1001 86380 86390 1
402899 99402899 1001 86380 86390 1
402929 99402929 1001 86380 86390 1
403015 99403015 1001 86380 86390 1
403122 99403122 1001 86380 86390 1
403212 99403212 1001 86380 86390 1
403432 99403432 1001 86380 86390 1
403507 99403507 1001 86380 86390 1
403465 99403465 1001 86380 86390 1
403490 99403490 1001 86380 86390 1
403641 99403641 1001 86380 86390 1
403679 99403679 1001 86380 86390 1
403729 99403729 1001 86380 86390 1
404212 99404212 1001 86380 86390 1
404353 99404353 1001 86380 86390 1
404295 99404295 1001 86380 86390 1
404507 99404507 1001 86380 86390 1
405063 99405063 1001 86380 86390 1
405066 99405066 1001 86380 86390 1
405099 99405099 1001 86380 86390 1
405498 99405498 1001 86380 86390 1
405606 99405606 1001 86380 86390 1
405951 99405951 1001 86380 86390 1
406024 99406024 1001 86380 86390 1
406036 99406036 1001 86380 86390 1
406248 99406248 1001 86380 86390 1
406326 99406326 1001 86380 86390 1
406553 99406553 1001 86380 86390 1
406714 99406714 1001 86380 86390 1
406923 99406923 1001 86380 86390 1
406978 99406978 1001 86380 86390 1
407079 99407079 1001 86380 86390 1
407325 99407325 1001 86380 86390 1
407383 99407383 1001 86380 86390 1
407450 99407450 1001 86380 86390 1
407718 99407718 1001 86380 86390 1
407697 99407697 1001 86380 86390 1
407804 99407804 1001 86380 86390 1
407849 99407849 1001 86380 86390 1
407828 99407828 1001 86380 86390 1
407927 99407927 1001 86380 86390 1
408145 99408145 1001 86380 86390 1
408119 99408119 1001 86380 86390 1
408280 99408280 1001 86380 86390 1
408234 99408234 1001 86380 86390 1
408316 99408316 1001 86380 86390 1
408309 99408309 1001 86380 86390 1
408472 99408472 1001 86380 86390 1
408632 99408632 1001 86380 86390 1
408547 99408547 1001 86380 86390 1
408593 99408593 1001 86380 86390 1
408696 99408696 1001 86380 86390 1
408856 99408856 1001 86380 86390 1
408927 99408927 1001 86380 86390 1
409023 99409023 1001 86380 86390 1
409046 99409046 1001 86380 86390 1
409007 99409007 1001 86380 86390 1
409128 99409128 1001 86380 86390 1
409380 99409380 1001 86380 86390 1
409318 99409318 1001 86380 86390 1
409548 99409548 1001 86380 86390 1
409649 99409649 1001 86380 86390 1
409738 99409738 1001 86380 86390 1
409950 99409950 1001 86380 86390 1
409922 99409922 1001 86380 86390 1
409966 99409966 1001 86380 86390 1
410101 99410101 1001 86380 86390 1
410342 99410342 1001 86380 86390 1
410380 99410380 1001 86380 86390 1
410328 99410328 1001 86380 86390 1
410461 99410461 1001 86380 86390 1
410671 99410671 1001 86380 86390 1
410902 99410902 1001 86380 86390 1
410867 99410867 1001 86380 86390 1
411117 99411117 1001 86380 86390 1
411709 99411709 1001 86380 86390 1
411790 99411790 1001 86380 86390 1
411824 99411824 1001 86380 86390 1
411829 99411829 1001 86380 86390 1
411842 99411842 1001 86380 86390 1
412029 99412029 1001 86380 86390 1
412161 99412161 1001 86380 86390 1
412474 99412474 1001 86380 86390 1
412332 99412332 1001 86380 86390 1
413648 99413648 1001 86380 86390 1
413530 99413530 1001 86380 86390 1
413538 99413538 1001 86380 86390 1
413133 99413133 1001 86380 86390 1
412911 99412911 1001 86380 86390 1
413166 99413166 1001 86380 86390 1
412861 99412861 1001 86380 86390 1
412674 99412674 1001 86380 86390 1
413786 99413786 1001 86380 86390 1
413979 99413979 1001 86380 86390 1
415217 99415217 1001 86380 86390 1
415238 99415238 1001 86380 86390 1
415207 99415207 1001 86380 86390 1
414543 99414543 1001 86380 86390 1
414815 99414815 1001 86380 86390 1
414247 99414247 1001 86380 86390 1
415699 99415699 1001 86380 86390 1
415422 99415422 1001 86380 86390 1
415501 99415501 1001 86380 86390 1
415628 99415628 1001 86380 86390 1
415330 99415330 1001 86380 86390 1
415359 99415359 1001 86380 86390 1
416814 99416814 1001 86380 86390 1
416683 99416683 1001 86380 86390 1
416164 99416164 1001 86380 86390 1
416483 99416483 1001 86380 86390 1
416535 99416535 1001 86380 86390 1
416310 99416310 1001 86380 86390 1
416032 99416032 1001 86380 86390 1
415839 99415839 1001 86380 86390 1
415943 99415943 1001 86380 86390 1
416582 99416582 1001 86380 86390 1
417480 99417480 1001 86380 86390 1
418468 99418468 1001 86380 86390 1
418191 99418191 1001 86380 86390 1
418308 99418308 1001 86380 86390 1
418060 99418060 1001 86380 86390 1
418139 99418139 1001 86380 86390 1
418345 99418345 1001 86380 86390 1
418023 99418023 1001 86380 86390 1
417673 99417673 1001 86380 86390 1
418828 99418828 1001 86380 86390 1
420147 99420147 1001 86380 86390 1
420382 99420382 1001 86380 86390 1
420278 99420278 1001 86380 86390 1
420251 99420251 1001 86380 86390 1
420367 99420367 1001 86380 86390 1
420269 99420269 1001 86380 86390 1
420034 99420034 1001 86380 86390 1
419537 99419537 1001 86380 86390 1
419591 99419591 1001 86380 86390 1
419295 99419295 1001 86380 86390 1
419594 99419594 1001 86380 86390 1
419306 99419306 1001 86380 86390 1
419412 99419412 1001 86380 86390 1
419397 99419397 1001 86380 86390 1
419444 99419444 1001 86380 86390 1
420708 99420708 1001 86380 86390 1
420698 99420698 1001 86380 86390 1
420719 99420719 1001 86380 86390 1
420580 99420580 1001 86380 86390 1
421886 99421886 1001 86380 86390 1
421798 99421798 1001 86380 86390 1
421693 99421693 1001 86380 86390 1
421984 99421984 1001 86380 86390 1
421702 99421702 1001 86380 86390 1
421589 99421589 1001 86380 86390 1
421489 99421489 1001 86380 86390 1
421096 99421096 1001 86380 86390 1
420944 99420944 1001 86380 86390 1
421120 99421120 1001 86380 86390 1
420991 99420991 1001 86380 86390 1
421016 99421016 1001 86380 86390 1
420936 99420936 1001 86380 86390 1
422330 99422330 1001 86380 86390 1
422250 99422250 1001 86380 86390 1
422285 99422285 1001 86380 86390 1
422415 99422415 1001 86380 86390 1
422322 99422322 1001 86380 86390 1
423576 99423576 1001 86380 86390 1
423653 99423653 1001 86380 86390 1
423351 99423351 1001 86380 86390 1
423483 99423483 1001 86380 86390 1
423365 99423365 1001 86380 86390 1
423131 99423131 1001 86380 86390 1
423119 99423119 1001 86380 86390 1
422877 99422877 1001 86380 86390 1
422907 99422907 1001 86380 86390 1
422917 99422917 1001 86380 86390 1
423966 99423966 1001 86380 86390 1
424071 99424071 1001 86380 86390 1
424043 99424043 1001 86380 86390 1
423883 99423883 1001 86380 86390 1
423914 99423914 1001 86380 86390 1
425103 99425103 1001 86380 86390 1
425276 99425276 1001 86380 86390 1
425334 99425334 1001 86380 86390 1
425226 99425226 1001 86380 86390 1
425109 99425109 1001 86380 86390 1
425185 99425185 1001 86380 86390 1
424748 99424748 1001 86380 86390 1
424212 99424212 1001 86380 86390 1
424213 99424213 1001 86380 86390 1
425827 99425827 1001 86380 86390 1
425711 99425711 1001 86380 86390 1
425744 99425744 1001 86380 86390 1
425570 99425570 1001 86380 86390 1
425721 99425721 1001 86380 86390 1
425818 99425818 1001 86380 86390 1
425467 99425467 1001 86380 86390 1
425600 99425600 1001 86380 86390 1
426974 99426974 1001 86380 86390 1
426816 99426816 1001 86380 86390 1
426844 99426844 1001 86380 86390 1
426646 99426646 1001 86380 86390 1
426377 99426377 1001 86380 86390 1
426668 99426668 1001 86380 86390 1
425914 99425914 1001 86380 86390 1
425944 99425944 1001 86380 86390 1
425995 99425995 1001 86380 86390 1
426058 99426058 1001 86380 86390 1
426209 99426209 1001 86380 86390 1
425879 99425879 1001 86380 86390 1
425932 99425932 1001 86380 86390 1
427167 99427167 1001 86380 86390 1
427389 99427389 1001 86380 86390 1
427202 99427202 1001 86380 86390 1
427358 99427358 1001 86380 86390 1
428669 99428669 1001 86380 86390 1
428361 99428361 1001 86380 86390 1
427955 99427955 1001 86380 86390 1
428017 99428017 1001 86380 86390 1
428204 99428204 1001 86380 86390 1
428114 99428114 1001 86380 86390 1
428223 99428223 1001 86380 86390 1
427689 99427689 1001 86380 86390 1
427547 99427547 1001 86380 86390 1
429085 99429085 1001 86380 86390 1
430207 99430207 1001 86380 86390 1
430293 99430293 1001 86380 86390 1
429770 99429770 1001 86380 86390 1
429605 99429605 1001 86380 86390 1
429953 99429953 1001 86380 86390 1
429465 99429465 1001 86380 86390 1
429558 99429558 1001 86380 86390 1
429193 99429193 1001 86380 86390 1
430688 99430688 1001 86380 86390 1
430777 99430777 1001 86380 86390 1
430387 99430387 1001 86380 86390 1
430415 99430415 1001 86380 86390 1
432048 99432048 1001 86380 86390 1
431605 99431605 1001 86380 86390 1
431503 99431503 1001 86380 86390 1
431332 99431332 1001 86380 86390 1
431386 99431386 1001 86380 86390 1
431274 99431274 1001 86380 86390 1
431327 99431327 1001 86380 86390 1
430974 99430974 1001 86380 86390 1
431007 99431007 1001 86380 86390 1
432383 99432383 1001 86380 86390 1
432130 99432130 1001 86380 86390 1
432384 99432384 1001 86380 86390 1
432236 99432236 1001 86380 86390 1
433352 99433352 1001 86380 86390 1
433402 99433402 1001 86380 86390 1
433357 99433357 1001 86380 86390 1
433478 99433478 1001 86380 86390 1
432929 99432929 1001 86380 86390 1
432945 99432945 1001 86380 86390 1
433045 99433045 1001 86380 86390 1
432584 99432584 1001 86380 86390 1
432729 99432729 1001 86380 86390 1
432801 99432801 1001 86380 86390 1
432759 99432759 1001 86380 86390 1
432786 99432786 1001 86380 86390 1
435037 99435037 1001 86380 86390 1
435370 99435370 1001 86380 86390 1
435372 99435372 1001 86380 86390 1
435135 99435135 1001 86380 86390 1
435273 99435273 1001 86380 86390 1
434867 99434867 1001 86380 86390 1
434715 99434715 1001 86380 86390 1
434669 99434669 1001 86380 86390 1
434694 99434694 1001 86380 86390 1
434938 99434938 1001 86380 86390 1
434518 99434518 1001 86380 86390 1
435465 99435465 1001 86380 86390 1
435673 99435673 1001 86380 86390 1
437093 99437093 1001 86380 86390 1
436975 99436975 1001 86380 86390 1
436358 99436358 1001 86380 86390 1
436617 99436617 1001 86380 86390 1
436140 99436140 1001 86380 86390 1
435912 99435912 1001 86380 86390 1
436026 99436026 1001 86380 86390 1
437362 99437362 1001 86380 86390 1
300550 99300550 1001 86380 86390 1
300657 99300657 1001 86380 86390 1
300555 99300555 1001 86380 86390 1
300367 99300367 1001 86380 86390 1
300409 99300409 1001 86380 86390 1
300436 99300436 1001 86380 86390 1
300489 99300489 1001 86380 86390 1
300387 99300387 1001 86380 86390 1
300482 99300482 1001 86380 86390 1
300176 99300176 1001 86380 86390 1
300228 99300228 1001 86380 86390 1
300132 99300132 1001 86380 86390 1
300740 99300740 1001 86380 86390 1
300729 99300729 1001 86380 86390 1
300835 99300835 1001 86380 86390 1
300915 99300915 1001 86380 86390 1
300879 99300879 1001 86380 86390 1
300750 99300750 1001 86380 86390 1
301337 99301337 1001 86380 86390 1
301185 99301185 1001 86380 86390 1
301212 99301212 1001 86380 86390 1
301230 99301230 1001 86380 86390 1
301051 99301051 1001 86380 86390 1
301054 99301054 1001 86380 86390 1
301135 99301135 1001 86380 86390 1
301644 99301644 1001 86380 86390 1
302226 99302226 1001 86380 86390 1
302356 99302356 1001 86380 86390 1
302210 99302210 1001 86380 86390 1
302007 99302007 1001 86380 86390 1
302020 99302020 1001 86380 86390 1
301970 99301970 1001 86380 86390 1
302035 99302035 1001 86380 86390 1
302037 99302037 1001 86380 86390 1
302141 99302141 1001 86380 86390 1
302013 99302013 1001 86380 86390 1
302081 99302081 1001 86380 86390 1
301904 99301904 1001 86380 86390 1
301853 99301853 1001 86380 86390 1
301932 99301932 1001 86380 86390 1
301770 99301770 1001 86380 86390 1
302430 99302430 1001 86380 86390 1
302469 99302469 1001 86380 86390 1
302409 99302409 1001 86380 86390 1
302491 99302491 1001 86380 86390 1
302466 99302466 1001 86380 86390 1
302518 99302518 1001 86380 86390 1
303092 99303092 1001 86380 86390 1
303020 99303020 1001 86380 86390 1
303076 99303076 1001 86380 86390 1
303001 99303001 1001 86380 86390 1
302836 99302836 1001 86380 86390 1
302956 99302956 1001 86380 86390 1
302768 99302768 1001 86380 86390 1
302627 99302627 1001 86380 86390 1
302643 99302643 1001 86380 86390 1
303281 99303281 1001 86380 86390 1
302586 99302586 1001 86380 86390 1
303389 99303389 1001 86380 86390 1
303342 99303342 1001 86380 86390 1
303343 99303343 1001 86380 86390 1
303396 99303396 1001 86380 86390 1
303930 99303930 1001 86380 86390 1
303874 99303874 1001 86380 86390 1
303684 99303684 1001 86380 86390 1
303815 99303815 1001 86380 86390 1
303766 99303766 1001 86380 86390 1
303807 99303807 1001 86380 86390 1
303681 99303681 1001 86380 86390 1
303425 99303425 1001 86380 86390 1
303586 99303586 1001 86380 86390 1
303431 99303431 1001 86380 86390 1
303509 99303509 1001 86380 86390 1
304187 99304187 1001 86380 86390 1
304149 99304149 1001 86380 86390 1
304138 99304138 1001 86380 86390 1
304140 99304140 1001 86380 86390 1
304207 99304207 1001 86380 86390 1
304670 99304670 1001 86380 86390 1
304724 99304724 1001 86380 86390 1
304738 99304738 1001 86380 86390 1
304850 99304850 1001 86380 86390 1
304472 99304472 1001 86380 86390 1
304538 99304538 1001 86380 86390 1
304480 99304480 1001 86380 86390 1
304534 99304534 1001 86380 86390 1
304509 99304509 1001 86380 86390 1
304275 99304275 1001 86380 86390 1
304920 99304920 1001 86380 86390 1
305492 99305492 1001 86380 86390 1
305573 99305573 1001 86380 86390 1
305537 99305537 1001 86380 86390 1
305629 99305629 1001 86380 86390 1
305678 99305678 1001 86380 86390 1
305620 99305620 1001 86380 86390 1
305300 99305300 1001 86380 86390 1
305329 99305329 1001 86380 86390 1
305446 99305446 1001 86380 86390 1
305449 99305449 1001 86380 86390 1
305439 99305439 1001 86380 86390 1
305142 99305142 1001 86380 86390 1
305233 99305233 1001 86380 86390 1
305105 99305105 1001 86380 86390 1
305261 99305261 1001 86380 86390 1
305121 99305121 1001 86380 86390 1
305191 99305191 1001 86380 86390 1
500014 99500014 1001 86380 86390 1
500636 99500636 1001 86380 86390 1
500617 99500617 1001 86380 86390 1
500557 99500557 1001 86380 86390 1
500207 99500207 1001 86380 86390 1
500367 99500367 1001 86380 86390 1
500238 99500238 1001 86380 86390 1
500385 99500385 1001 86380 86390 1
500908 99500908 1001 86380 86390 1
500949 99500949 1001 86380 86390 1
501562 99501562 1001 86380 86390 1
501490 99501490 1001 86380 86390 1
501548 99501548 1001 86380 86390 1
501259 99501259 1001 86380 86390 1
501311 99501311 1001 86380 86390 1
501394 99501394 1001 86380 86390 1
501174 99501174 1001 86380 86390 1
501218 99501218 1001 86380 86390 1
501039 99501039 1001 86380 86390 1
501183 99501183 1001 86380 86390 1
501120 99501120 1001 86380 86390 1
501794 99501794 1001 86380 86390 1
501691 99501691 1001 86380 86390 1
501706 99501706 1001 86380 86390 1
502366 99502366 1001 86380 86390 1
502272 99502272 1001 86380 86390 1
502055 99502055 1001 86380 86390 1
502199 99502199 1001 86380 86390 1
502239 99502239 1001 86380 86390 1
502217 99502217 1001 86380 86390 1
501849 99501849 1001 86380 86390 1
501966 99501966 1001 86380 86390 1
501903 99501903 1001 86380 86390 1
501982 99501982 1001 86380 86390 1
501918 99501918 1001 86380 86390 1
501957 99501957 1001 86380 86390 1
501893 99501893 1001 86380 86390 1
501934 99501934 1001 86380 86390 1
502598 99502598 1001 86380 86390 1
502521 99502521 1001 86380 86390 1
502625 99502625 1001 86380 86390 1
502510 99502510 1001 86380 86390 1
502499 99502499 1001 86380 86390 1
503191 99503191 1001 86380 86390 1
503231 99503231 1001 86380 86390 1
503142 99503142 1001 86380 86390 1
503156 99503156 1001 86380 86390 1
503106 99503106 1001 86380 86390 1
503238 99503238 1001 86380 86390 1
503289 99503289 1001 86380 86390 1
503086 99503086 1001 86380 86390 1
503040 99503040 1001 86380 86390 1
502890 99502890 1001 86380 86390 1
502698 99502698 1001 86380 86390 1
503318 99503318 1001 86380 86390 1
503422 99503422 1001 86380 86390 1
504086 99504086 1001 86380 86390 1
503879 99503879 1001 86380 86390 1
503711 99503711 1001 86380 86390 1
503881 99503881 1001 86380 86390 1
503907 99503907 1001 86380 86390 1
503568 99503568 1001 86380 86390 1
503504 99503504 1001 86380 86390 1
504135 99504135 1001 86380 86390 1
504241 99504241 1001 86380 86390 1
504868 99504868 1001 86380 86390 1
504898 99504898 1001 86380 86390 1
504769 99504769 1001 86380 86390 1
504812 99504812 1001 86380 86390 1
504852 99504852 1001 86380 86390 1
504775 99504775 1001 86380 86390 1
504827 99504827 1001 86380 86390 1
504675 99504675 1001 86380 86390 1
504433 99504433 1001 86380 86390 1
504975 99504975 1001 86380 86390 1
505722 99505722 1001 86380 86390 1
505660 99505660 1001 86380 86390 1
505673 99505673 1001 86380 86390 1
505648 99505648 1001 86380 86390 1
505690 99505690 1001 86380 86390 1
505532 99505532 1001 86380 86390 1
505281 99505281 1001 86380 86390 1
505186 99505186 1001 86380 86390 1
505328 99505328 1001 86380 86390 1
505927 99505927 1001 86380 86390 1
505816 99505816 1001 86380 86390 1
505830 99505830 1001 86380 86390 1
506397 99506397 1001 86380 86390 1
506354 99506354 1001 86380 86390 1
506303 99506303 1001 86380 86390 1
506219 99506219 1001 86380 86390 1
506285 99506285 1001 86380 86390 1
506105 99506105 1001 86380 86390 1
506084 99506084 1001 86380 86390 1
505994 99505994 1001 86380 86390 1
506115 99506115 1001 86380 86390 1
505999 99505999 1001 86380 86390 1
506722 99506722 1001 86380 86390 1
506748 99506748 1001 86380 86390 1
506738 99506738 1001 86380 86390 1
506790 99506790 1001 86380 86390 1
506687 99506687 1001 86380 86390 1
506642 99506642 1001 86380 86390 1
507322 99507322 1001 86380 86390 1
507348 99507348 1001 86380 86390 1
507151 99507151 1001 86380 86390 1
507075 99507075 1001 86380 86390 1
507179 99507179 1001 86380 86390 1
507205 99507205 1001 86380 86390 1
507132 99507132 1001 86380 86390 1
507033 99507033 1001 86380 86390 1
506867 99506867 1001 86380 86390 1
506963 99506963 1001 86380 86390 1
507576 99507576 1001 86380 86390 1
507461 99507461 1001 86380 86390 1
507619 99507619 1001 86380 86390 1
508202 99508202 1001 86380 86390 1
507886 99507886 1001 86380 86390 1
507697 99507697 1001 86380 86390 1
507792 99507792 1001 86380 86390 1
508258 99508258 1001 86380 86390 1
508415 99508415 1001 86380 86390 1
508418 99508418 1001 86380 86390 1
508383 99508383 1001 86380 86390 1
508385 99508385 1001 86380 86390 1
509045 99509045 1001 86380 86390 1
508888 99508888 1001 86380 86390 1
508984 99508984 1001 86380 86390 1
508664 99508664 1001 86380 86390 1
508811 99508811 1001 86380 86390 1
508505 99508505 1001 86380 86390 1
508649 99508649 1001 86380 86390 1
508605 99508605 1001 86380 86390 1
508620 99508620 1001 86380 86390 1
509139 99509139 1001 86380 86390 1
509257 99509257 1001 86380 86390 1
509155 99509155 1001 86380 86390 1
509078 99509078 1001 86380 86390 1
509799 99509799 1001 86380 86390 1
509737 99509737 1001 86380 86390 1
509886 99509886 1001 86380 86390 1
509704 99509704 1001 86380 86390 1
509594 99509594 1001 86380 86390 1
509556 99509556 1001 86380 86390 1
509599 99509599 1001 86380 86390 1
509678 99509678 1001 86380 86390 1
509550 99509550 1001 86380 86390 1
509474 99509474 1001 86380 86390 1
509451 99509451 1001 86380 86390 1
509350 99509350 1001 86380 86390 1
509339 99509339 1001 86380 86390 1
509382 99509382 1001 86380 86390 1
510095 99510095 1001 86380 86390 1
510725 99510725 1001 86380 86390 1
510607 99510607 1001 86380 86390 1
510399 99510399 1001 86380 86390 1
510387 99510387 1001 86380 86390 1
510389 99510389 1001 86380 86390 1
510505 99510505 1001 86380 86390 1
510223 99510223 1001 86380 86390 1
510290 99510290 1001 86380 86390 1
510128 99510128 1001 86380 86390 1
510106 99510106 1001 86380 86390 1
510847 99510847 1001 86380 86390 1
511549 99511549 1001 86380 86390 1
511511 99511511 1001 86380 86390 1
511195 99511195 1001 86380 86390 1
511196 99511196 1001 86380 86390 1
510996 99510996 1001 86380 86390 1
511062 99511062 1001 86380 86390 1
511025 99511025 1001 86380 86390 1
511091 99511091 1001 86380 86390 1
510988 99510988 1001 86380 86390 1
512177 99512177 1001 86380 86390 1
512283 99512283 1001 86380 86390 1
512366 99512366 1001 86380 86390 1
512032 99512032 1001 86380 86390 1
512024 99512024 1001 86380 86390 1
512027 99512027 1001 86380 86390 1
512081 99512081 1001 86380 86390 1
511944 99511944 1001 86380 86390 1
511763 99511763 1001 86380 86390 1
511945 99511945 1001 86380 86390 1
513181 99513181 1001 86380 86390 1
513070 99513070 1001 86380 86390 1
513011 99513011 1001 86380 86390 1
512923 99512923 1001 86380 86390 1
512861 99512861 1001 86380 86390 1
512939 99512939 1001 86380 86390 1
512914 99512914 1001 86380 86390 1
512810 99512810 1001 86380 86390 1
512916 99512916 1001 86380 86390 1
512995 99512995 1001 86380 86390 1
512970 99512970 1001 86380 86390 1
512646 99512646 1001 86380 86390 1
513971 99513971 1001 86380 86390 1
513845 99513845 1001 86380 86390 1
513964 99513964 1001 86380 86390 1
513624 99513624 1001 86380 86390 1
513796 99513796 1001 86380 86390 1
513530 99513530 1001 86380 86390 1
513598 99513598 1001 86380 86390 1
513534 99513534 1001 86380 86390 1
513419 99513419 1001 86380 86390 1
513590 99513590 1001 86380 86390 1
514222 99514222 1001 86380 86390 1
514108 99514108 1001 86380 86390 1
514136 99514136 1001 86380 86390 1
514691 99514691 1001 86380 86390 1
514737 99514737 1001 86380 86390 1
514490 99514490 1001 86380 86390 1
514585 99514585 1001 86380 86390 1
514423 99514423 1001 86380 86390 1
514426 99514426 1001 86380 86390 1
514324 99514324 1001 86380 86390 1
514919 99514919 1001 86380 86390 1
515062 99515062 1001 86380 86390 1
515491 99515491 1001 86380 86390 1
515655 99515655 1001 86380 86390 1
515497 99515497 1001 86380 86390 1
515527 99515527 1001 86380 86390 1
515326 99515326 1001 86380 86390 1
515359 99515359 1001 86380 86390 1
515088 99515088 1001 86380 86390 1
515183 99515183 1001 86380 86390 1
515224 99515224 1001 86380 86390 1
515082 99515082 1001 86380 86390 1
515254 99515254 1001 86380 86390 1
515759 99515759 1001 86380 86390 1
516384 99516384 1001 86380 86390 1
516142 99516142 1001 86380 86390 1
516224 99516224 1001 86380 86390 1
516013 99516013 1001 86380 86390 1
515936 99515936 1001 86380 86390 1
516618 99516618 1001 86380 86390 1
517195 99517195 1001 86380 86390 1
517221 99517221 1001 86380 86390 1
517171 99517171 1001 86380 86390 1
517202 99517202 1001 86380 86390 1
517153 99517153 1001 86380 86390 1
517142 99517142 1001 86380 86390 1
516994 99516994 1001 86380 86390 1
516809 99516809 1001 86380 86390 1
516738 99516738 1001 86380 86390 1
517479 99517479 1001 86380 86390 1
518033 99518033 1001 86380 86390 1
518060 99518060 1001 86380 86390 1
517971 99517971 1001 86380 86390 1
517878 99517878 1001 86380 86390 1
517827 99517827 1001 86380 86390 1
517879 99517879 1001 86380 86390 1
517844 99517844 1001 86380 86390 1
517877 99517877 1001 86380 86390 1
517662 99517662 1001 86380 86390 1
517663 99517663 1001 86380 86390 1
517679 99517679 1001 86380 86390 1
517693 99517693 1001 86380 86390 1
517681 99517681 1001 86380 86390 1
518276 99518276 1001 86380 86390 1
518302 99518302 1001 86380 86390 1
518176 99518176 1001 86380 86390 1
518296 99518296 1001 86380 86390 1
518324 99518324 1001 86380 86390 1
518835 99518835 1001 86380 86390 1
518981 99518981 1001 86380 86390 1
518949 99518949 1001 86380 86390 1
518679 99518679 1001 86380 86390 1
518473 99518473 1001 86380 86390 1
518469 99518469 1001 86380 86390 1
519040 99519040 1001 86380 86390 1
519144 99519144 1001 86380 86390 1
519087 99519087 1001 86380 86390 1
519637 99519637 1001 86380 86390 1
519787 99519787 1001 86380 86390 1
519613 99519613 1001 86380 86390 1
519651 99519651 1001 86380 86390 1
519539 99519539 1001 86380 86390 1
519579 99519579 1001 86380 86390 1
519248 99519248 1001 86380 86390 1
519339 99519339 1001 86380 86390 1
519213 99519213 1001 86380 86390 1
519253 99519253 1001 86380 86390 1
519204 99519204 1001 86380 86390 1
519836 99519836 1001 86380 86390 1
519981 99519981 1001 86380 86390 1
519917 99519917 1001 86380 86390 1
519867 99519867 1001 86380 86390 1
519946 99519946 1001 86380 86390 1
519937 99519937 1001 86380 86390 1
519977 99519977 1001 86380 86390 1
520003 99520003 1001 86380 86390 1
520551 99520551 1001 86380 86390 1
520517 99520517 1001 86380 86390 1
520330 99520330 1001 86380 86390 1
520358 99520358 1001 86380 86390 1
520385 99520385 1001 86380 86390 1
520361 99520361 1001 86380 86390 1
520350 99520350 1001 86380 86390 1
520252 99520252 1001 86380 86390 1
520176 99520176 1001 86380 86390 1
520127 99520127 1001 86380 86390 1
520793 99520793 1001 86380 86390 1
520720 99520720 1001 86380 86390 1
520644 99520644 1001 86380 86390 1
520698 99520698 1001 86380 86390 1
521339 99521339 1001 86380 86390 1
521354 99521354 1001 86380 86390 1
521319 99521319 1001 86380 86390 1
521398 99521398 1001 86380 86390 1
521200 99521200 1001 86380 86390 1
521213 99521213 1001 86380 86390 1
521189 99521189 1001 86380 86390 1
520847 99520847 1001 86380 86390 1
520862 99520862 1001 86380 86390 1
520889 99520889 1001 86380 86390 1
521580 99521580 1001 86380 86390 1
521671 99521671 1001 86380 86390 1
521529 99521529 1001 86380 86390 1
521650 99521650 1001 86380 86390 1
521501 99521501 1001 86380 86390 1
522111 99522111 1001 86380 86390 1
522068 99522068 1001 86380 86390 1
521992 99521992 1001 86380 86390 1
521968 99521968 1001 86380 86390 1
522046 99522046 1001 86380 86390 1
521775 99521775 1001 86380 86390 1
521776 99521776 1001 86380 86390 1
521842 99521842 1001 86380 86390 1
521844 99521844 1001 86380 86390 1
521811 99521811 1001 86380 86390 1
522380 99522380 1001 86380 86390 1
522395 99522395 1001 86380 86390 1
522963 99522963 1001 86380 86390 1
522941 99522941 1001 86380 86390 1
523108 99523108 1001 86380 86390 1
522669 99522669 1001 86380 86390 1
523207 99523207 1001 86380 86390 1
523221 99523221 1001 86380 86390 1
523196 99523196 1001 86380 86390 1
523881 99523881 1001 86380 86390 1
523572 99523572 1001 86380 86390 1
523708 99523708 1001 86380 86390 1
523659 99523659 1001 86380 86390 1
523530 99523530 1001 86380 86390 1
523402 99523402 1001 86380 86390 1
523457 99523457 1001 86380 86390 1
523500 99523500 1001 86380 86390 1
523438 99523438 1001 86380 86390 1
524060 99524060 1001 86380 86390 1
524708 99524708 1001 86380 86390 1
524618 99524618 1001 86380 86390 1
524750 99524750 1001 86380 86390 1
524474 99524474 1001 86380 86390 1
524520 99524520 1001 86380 86390 1
524420 99524420 1001 86380 86390 1
524313 99524313 1001 86380 86390 1
524914 99524914 1001 86380 86390 1
524863 99524863 1001 86380 86390 1
524966 99524966 1001 86380 86390 1
525455 99525455 1001 86380 86390 1
525542 99525542 1001 86380 86390 1
525479 99525479 1001 86380 86390 1
525519 99525519 1001 86380 86390 1
525318 99525318 1001 86380 86390 1
525206 99525206 1001 86380 86390 1
525286 99525286 1001 86380 86390 1
525080 99525080 1001 86380 86390 1
525058 99525058 1001 86380 86390 1
525071 99525071 1001 86380 86390 1
525008 99525008 1001 86380 86390 1
525137 99525137 1001 86380 86390 1
525727 99525727 1001 86380 86390 1
525758 99525758 1001 86380 86390 1
525695 99525695 1001 86380 86390 1
526348 99526348 1001 86380 86390 1
526310 99526310 1001 86380 86390 1
526355 99526355 1001 86380 86390 1
526319 99526319 1001 86380 86390 1
526345 99526345 1001 86380 86390 1
526217 99526217 1001 86380 86390 1
526107 99526107 1001 86380 86390 1
525944 99525944 1001 86380 86390 1
525804 99525804 1001 86380 86390 1
525948 99525948 1001 86380 86390 1
525806 99525806 1001 86380 86390 1
525965 99525965 1001 86380 86390 1
525836 99525836 1001 86380 86390 1
525929 99525929 1001 86380 86390 1
526570 99526570 1001 86380 86390 1
527212 99527212 1001 86380 86390 1
527035 99527035 1001 86380 86390 1
526985 99526985 1001 86380 86390 1
526951 99526951 1001 86380 86390 1
526791 99526791 1001 86380 86390 1
527390 99527390 1001 86380 86390 1
527447 99527447 1001 86380 86390 1
527960 99527960 1001 86380 86390 1
527872 99527872 1001 86380 86390 1
528070 99528070 1001 86380 86390 1
527727 99527727 1001 86380 86390 1
527844 99527844 1001 86380 86390 1
527676 99527676 1001 86380 86390 1
527853 99527853 1001 86380 86390 1
527533 99527533 1001 86380 86390 1
528188 99528188 1001 86380 86390 1
528112 99528112 1001 86380 86390 1
528224 99528224 1001 86380 86390 1
528811 99528811 1001 86380 86390 1
528776 99528776 1001 86380 86390 1
528739 99528739 1001 86380 86390 1
528742 99528742 1001 86380 86390 1
528823 99528823 1001 86380 86390 1
528553 99528553 1001 86380 86390 1
528674 99528674 1001 86380 86390 1
528650 99528650 1001 86380 86390 1
528370 99528370 1001 86380 86390 1
528375 99528375 1001 86380 86390 1
528380 99528380 1001 86380 86390 1
528964 99528964 1001 86380 86390 1
529097 99529097 1001 86380 86390 1
528981 99528981 1001 86380 86390 1
528905 99528905 1001 86380 86390 1
529036 99529036 1001 86380 86390 1
529088 99529088 1001 86380 86390 1
529577 99529577 1001 86380 86390 1
529527 99529527 1001 86380 86390 1
529582 99529582 1001 86380 86390 1
529608 99529608 1001 86380 86390 1
529532 99529532 1001 86380 86390 1
529584 99529584 1001 86380 86390 1
529393 99529393 1001 86380 86390 1
529504 99529504 1001 86380 86390 1
529378 99529378 1001 86380 86390 1
529279 99529279 1001 86380 86390 1
529815 99529815 1001 86380 86390 1
529830 99529830 1001 86380 86390 1
530411 99530411 1001 86380 86390 1
530475 99530475 1001 86380 86390 1
530284 99530284 1001 86380 86390 1
530051 99530051 1001 86380 86390 1
530002 99530002 1001 86380 86390 1
529955 99529955 1001 86380 86390 1
530740 99530740 1001 86380 86390 1
530614 99530614 1001 86380 86390 1
530575 99530575 1001 86380 86390 1
531241 99531241 1001 86380 86390 1
531205 99531205 1001 86380 86390 1
531283 99531283 1001 86380 86390 1
531286 99531286 1001 86380 86390 1
531080 99531080 1001 86380 86390 1
531160 99531160 1001 86380 86390 1
530896 99530896 1001 86380 86390 1
530924 99530924 1001 86380 86390 1
531457 99531457 1001 86380 86390 1
531551 99531551 1001 86380 86390 1
531564 99531564 1001 86380 86390 1
531399 99531399 1001 86380 86390 1
532038 99532038 1001 86380 86390 1
532175 99532175 1001 86380 86390 1
532028 99532028 1001 86380 86390 1
532017 99532017 1001 86380 86390 1
531963 99531963 1001 86380 86390 1
531917 99531917 1001 86380 86390 1
531892 99531892 1001 86380 86390 1
531728 99531728 1001 86380 86390 1
531592 99531592 1001 86380 86390 1
531723 99531723 1001 86380 86390 1
532363 99532363 1001 86380 86390 1
532366 99532366 1001 86380 86390 1
532253 99532253 1001 86380 86390 1
532331 99532331 1001 86380 86390 1
532998 99532998 1001 86380 86390 1
532972 99532972 1001 86380 86390 1
532921 99532921 1001 86380 86390 1
532924 99532924 1001 86380 86390 1
532674 99532674 1001 86380 86390 1
532746 99532746 1001 86380 86390 1
532540 99532540 1001 86380 86390 1
532587 99532587 1001 86380 86390 1
532434 99532434 1001 86380 86390 1
532551 99532551 1001 86380 86390 1
533186 99533186 1001 86380 86390 1
533175 99533175 1001 86380 86390 1
533126 99533126 1001 86380 86390 1
533820 99533820 1001 86380 86390 1
533824 99533824 1001 86380 86390 1
533496 99533496 1001 86380 86390 1
533593 99533593 1001 86380 86390 1
533606 99533606 1001 86380 86390 1
533611 99533611 1001 86380 86390 1
533288 99533288 1001 86380 86390 1
533405 99533405 1001 86380 86390 1
533249 99533249 1001 86380 86390 1
533345 99533345 1001 86380 86390 1
533286 99533286 1001 86380 86390 1
533919 99533919 1001 86380 86390 1
533882 99533882 1001 86380 86390 1
533988 99533988 1001 86380 86390 1
533955 99533955 1001 86380 86390 1
534555 99534555 1001 86380 86390 1
534633 99534633 1001 86380 86390 1
534496 99534496 1001 86380 86390 1
534615 99534615 1001 86380 86390 1
534490 99534490 1001 86380 86390 1
534297 99534297 1001 86380 86390 1
534408 99534408 1001 86380 86390 1
534279 99534279 1001 86380 86390 1
534409 99534409 1001 86380 86390 1
534332 99534332 1001 86380 86390 1
534219 99534219 1001 86380 86390 1
534104 99534104 1001 86380 86390 1
534066 99534066 1001 86380 86390 1
534239 99534239 1001 86380 86390 1
534201 99534201 1001 86380 86390 1
534720 99534720 1001 86380 86390 1
534850 99534850 1001 86380 86390 1
534778 99534778 1001 86380 86390 1
534870 99534870 1001 86380 86390 1
534871 99534871 1001 86380 86390 1
534692 99534692 1001 86380 86390 1
534796 99534796 1001 86380 86390 1
534835 99534835 1001 86380 86390 1
535407 99535407 1001 86380 86390 1
535399 99535399 1001 86380 86390 1
535348 99535348 1001 86380 86390 1
535378 99535378 1001 86380 86390 1
535470 99535470 1001 86380 86390 1
535419 99535419 1001 86380 86390 1
535111 99535111 1001 86380 86390 1
535284 99535284 1001 86380 86390 1
535155 99535155 1001 86380 86390 1
535273 99535273 1001 86380 86390 1
534961 99534961 1001 86380 86390 1
535095 99535095 1001 86380 86390 1
535637 99535637 1001 86380 86390 1
535548 99535548 1001 86380 86390 1
535629 99535629 1001 86380 86390 1
536250 99536250 1001 86380 86390 1
536201 99536201 1001 86380 86390 1
536150 99536150 1001 86380 86390 1
536189 99536189 1001 86380 86390 1
536255 99536255 1001 86380 86390 1
536008 99536008 1001 86380 86390 1
536112 99536112 1001 86380 86390 1
536088 99536088 1001 86380 86390 1
536000 99536000 1001 86380 86390 1
535811 99535811 1001 86380 86390 1
536527 99536527 1001 86380 86390 1
536132 99536132 1001 86380 86390 1
536337 99536337 1001 86380 86390 1
536408 99536408 1001 86380 86390 1
536397 99536397 1001 86380 86390 1
537124 99537124 1001 86380 86390 1
537087 99537087 1001 86380 86390 1
536984 99536984 1001 86380 86390 1
537062 99537062 1001 86380 86390 1
537088 99537088 1001 86380 86390 1
537131 99537131 1001 86380 86390 1
537039 99537039 1001 86380 86390 1
537027 99537027 1001 86380 86390 1
537160 99537160 1001 86380 86390 1
536867 99536867 1001 86380 86390 1
536756 99536756 1001 86380 86390 1
536758 99536758 1001 86380 86390 1
536875 99536875 1001 86380 86390 1
536865 99536865 1001 86380 86390 1
536569 99536569 1001 86380 86390 1
536623 99536623 1001 86380 86390 1
537263 99537263 1001 86380 86390 1
537305 99537305 1001 86380 86390 1
537360 99537360 1001 86380 86390 1
537885 99537885 1001 86380 86390 1
537887 99537887 1001 86380 86390 1
537815 99537815 1001 86380 86390 1
537906 99537906 1001 86380 86390 1
537975 99537975 1001 86380 86390 1
537627 99537627 1001 86380 86390 1
537671 99537671 1001 86380 86390 1
537779 99537779 1001 86380 86390 1
537663 99537663 1001 86380 86390 1
537511 99537511 1001 86380 86390 1
538012 99538012 1001 86380 86390 1
538089 99538089 1001 86380 86390 1
537991 99537991 1001 86380 86390 1
538071 99538071 1001 86380 86390 1
537995 99537995 1001 86380 86390 1
538142 99538142 1001 86380 86390 1
538781 99538781 1001 86380 86390 1
538744 99538744 1001 86380 86390 1
538804 99538804 1001 86380 86390 1
538531 99538531 1001 86380 86390 1
538583 99538583 1001 86380 86390 1
538459 99538459 1001 86380 86390 1
538562 99538562 1001 86380 86390 1
538434 99538434 1001 86380 86390 1
538552 99538552 1001 86380 86390 1
538464 99538464 1001 86380 86390 1
538363 99538363 1001 86380 86390 1
538236 99538236 1001 86380 86390 1
538355 99538355 1001 86380 86390 1
538252 99538252 1001 86380 86390 1
538344 99538344 1001 86380 86390 1
538919 99538919 1001 86380 86390 1
538963 99538963 1001 86380 86390 1
538925 99538925 1001 86380 86390 1
539566 99539566 1001 86380 86390 1
539398 99539398 1001 86380 86390 1
539283 99539283 1001 86380 86390 1
539090 99539090 1001 86380 86390 1
539200 99539200 1001 86380 86390 1
539663 99539663 1001 86380 86390 1
539691 99539691 1001 86380 86390 1
539680 99539680 1001 86380 86390 1
539784 99539784 1001 86380 86390 1
539814 99539814 1001 86380 86390 1
540370 99540370 1001 86380 86390 1
540257 99540257 1001 86380 86390 1
540129 99540129 1001 86380 86390 1
540182 99540182 1001 86380 86390 1
540195 99540195 1001 86380 86390 1
539901 99539901 1001 86380 86390 1
540007 99540007 1001 86380 86390 1
539893 99539893 1001 86380 86390 1
539958 99539958 1001 86380 86390 1
539896 99539896 1001 86380 86390 1
540000 99540000 1001 86380 86390 1
539870 99539870 1001 86380 86390 1
540559 99540559 1001 86380 86390 1
541229 99541229 1001 86380 86390 1
541163 99541163 1001 86380 86390 1
540883 99540883 1001 86380 86390 1
541027 99541027 1001 86380 86390 1
540803 99540803 1001 86380 86390 1
540679 99540679 1001 86380 86390 1
540680 99540680 1001 86380 86390 1
540876 99540876 1001 86380 86390 1
541396 99541396 1001 86380 86390 1
541413 99541413 1001 86380 86390 1
541427 99541427 1001 86380 86390 1
541494 99541494 1001 86380 86390 1
541991 99541991 1001 86380 86390 1
541928 99541928 1001 86380 86390 1
542009 99542009 1001 86380 86390 1
542066 99542066 1001 86380 86390 1
542067 99542067 1001 86380 86390 1
541722 99541722 1001 86380 86390 1
541813 99541813 1001 86380 86390 1
541730 99541730 1001 86380 86390 1
541567 99541567 1001 86380 86390 1
541703 99541703 1001 86380 86390 1
542165 99542165 1001 86380 86390 1
542897 99542897 1001 86380 86390 1
542745 99542745 1001 86380 86390 1
542747 99542747 1001 86380 86390 1
542937 99542937 1001 86380 86390 1
542866 99542866 1001 86380 86390 1
542599 99542599 1001 86380 86390 1
542680 99542680 1001 86380 86390 1
542673 99542673 1001 86380 86390 1
542583 99542583 1001 86380 86390 1
542337 99542337 1001 86380 86390 1
542411 99542411 1001 86380 86390 1
542464 99542464 1001 86380 86390 1
542348 99542348 1001 86380 86390 1
543697 99543697 1001 86380 86390 1
543647 99543647 1001 86380 86390 1
543745 99543745 1001 86380 86390 1
543428 99543428 1001 86380 86390 1
543431 99543431 1001 86380 86390 1
543206 99543206 1001 86380 86390 1
543297 99543297 1001 86380 86390 1
543221 99543221 1001 86380 86390 1
543224 99543224 1001 86380 86390 1
543808 99543808 1001 86380 86390 1
543828 99543828 1001 86380 86390 1
544507 99544507 1001 86380 86390 1
544508 99544508 1001 86380 86390 1
544281 99544281 1001 86380 86390 1
544389 99544389 1001 86380 86390 1
543980 99543980 1001 86380 86390 1
544088 99544088 1001 86380 86390 1
544011 99544011 1001 86380 86390 1
544684 99544684 1001 86380 86390 1
544697 99544697 1001 86380 86390 1
404858 1134 1001 33420 34797 1
503401 994 1001 49360 49659 1
528350 805 1001 46277 46577 1
528364 821 1002 51654 61050 1
400103 99400103 1001 86380 86390 1
400267 99400267 1001 86380 86390 1
400322 99400322 1001 86380 86390 1
400332 99400332 1001 86380 86390 1
400371 99400371 1001 86380 86390 1
400479 99400479 1001 86380 86390 1
400537 99400537 1001 86380 86390 1
400676 99400676 1001 86380 86390 1
400709 99400709 1001 86380 86390 1
400655 99400655 1001 86380 86390 1
401066 99401066 1001 86380 86390 1
401222 99401222 1001 86380 86390 1
401579 99401579 1001 86380 86390 1
401580 99401580 1001 86380 86390 1
401599 99401599 1001 86380 86390 1
401642 99401642 1001 86380 86390 1
401679 99401679 1001 86380 86390 1
401613 99401613 1001 86380 86390 1
401931 99401931 1001 86380 86390 1
401926 99401926 1001 86380 86390 1
401968 99401968 1001 86380 86390 1
402546 99402546 1001 86380 86390 1
402613 99402613 1001 86380 86390 1
402653 99402653 1001 86380 86390 1
403085 99403085 1001 86380 86390 1
403176 99403176 1001 86380 86390 1
403151 99403151 1001 86380 86390 1
403096 99403096 1001 86380 86390 1
403385 99403385 1001 86380 86390 1
403506 99403506 1001 86380 86390 1
403469 99403469 1001 86380 86390 1
403543 99403543 1001 86380 86390 1
403597 99403597 1001 86380 86390 1
403538 99403538 1001 86380 86390 1
403741 99403741 1001 86380 86390 1
404151 99404151 1001 86380 86390 1
404078 99404078 1001 86380 86390 1
404461 99404461 1001 86380 86390 1
404551 99404551 1001 86380 86390 1
404553 99404553 1001 86380 86390 1
404597 99404597 1001 86380 86390 1
404665 99404665 1001 86380 86390 1
404667 99404667 1001 86380 86390 1
404752 99404752 1001 86380 86390 1
404865 99404865 1001 86380 86390 1
404986 99404986 1001 86380 86390 1
405064 99405064 1001 86380 86390 1
405378 99405378 1001 86380 86390 1
405601 99405601 1001 86380 86390 1
405721 99405721 1001 86380 86390 1
405823 99405823 1001 86380 86390 1
405948 99405948 1001 86380 86390 1
405973 99405973 1001 86380 86390 1
405899 99405899 1001 86380 86390 1
406039 99406039 1001 86380 86390 1
406127 99406127 1001 86380 86390 1
406381 99406381 1001 86380 86390 1
406575 99406575 1001 86380 86390 1
406500 99406500 1001 86380 86390 1
406776 99406776 1001 86380 86390 1
406905 99406905 1001 86380 86390 1
406911 99406911 1001 86380 86390 1
407370 99407370 1001 86380 86390 1
407516 99407516 1001 86380 86390 1
407688 99407688 1001 86380 86390 1
407736 99407736 1001 86380 86390 1
407874 99407874 1001 86380 86390 1
407811 99407811 1001 86380 86390 1
408087 99408087 1001 86380 86390 1
408096 99408096 1001 86380 86390 1
408249 99408249 1001 86380 86390 1
408367 99408367 1001 86380 86390 1
408368 99408368 1001 86380 86390 1
408396 99408396 1001 86380 86390 1
408539 99408539 1001 86380 86390 1
408754 99408754 1001 86380 86390 1
408714 99408714 1001 86380 86390 1
408804 99408804 1001 86380 86390 1
408961 99408961 1001 86380 86390 1
408975 99408975 1001 86380 86390 1
409126 99409126 1001 86380 86390 1
409236 99409236 1001 86380 86390 1
409326 99409326 1001 86380 86390 1
409422 99409422 1001 86380 86390 1
409560 99409560 1001 86380 86390 1
409593 99409593 1001 86380 86390 1
409674 99409674 1001 86380 86390 1
409660 99409660 1001 86380 86390 1
409885 99409885 1001 86380 86390 1
409949 99409949 1001 86380 86390 1
409947 99409947 1001 86380 86390 1
410094 99410094 1001 86380 86390 1
410154 99410154 1001 86380 86390 1
410218 99410218 1001 86380 86390 1
410285 99410285 1001 86380 86390 1
410519 99410519 1001 86380 86390 1
410865 99410865 1001 86380 86390 1
410976 99410976 1001 86380 86390 1
411094 99411094 1001 86380 86390 1
411188 99411188 1001 86380 86390 1
411157 99411157 1001 86380 86390 1
411195 99411195 1001 86380 86390 1
411431 99411431 1001 86380 86390 1
411954 99411954 1001 86380 86390 1
411971 99411971 1001 86380 86390 1
413312 99413312 1001 86380 86390 1
413404 99413404 1001 86380 86390 1
413260 99413260 1001 86380 86390 1
412941 99412941 1001 86380 86390 1
413019 99413019 1001 86380 86390 1
413197 99413197 1001 86380 86390 1
412824 99412824 1001 86380 86390 1
413801 99413801 1001 86380 86390 1
413861 99413861 1001 86380 86390 1
413839 99413839 1001 86380 86390 1
414065 99414065 1001 86380 86390 1
415253 99415253 1001 86380 86390 1
415090 99415090 1001 86380 86390 1
414271 99414271 1001 86380 86390 1
414375 99414375 1001 86380 86390 1
414476 99414476 1001 86380 86390 1
414284 99414284 1001 86380 86390 1
416941 99416941 1001 86380 86390 1
416817 99416817 1001 86380 86390 1
416779 99416779 1001 86380 86390 1
416187 99416187 1001 86380 86390 1
416555 99416555 1001 86380 86390 1
416202 99416202 1001 86380 86390 1
416210 99416210 1001 86380 86390 1
415963 99415963 1001 86380 86390 1
415732 99415732 1001 86380 86390 1
416002 99416002 1001 86380 86390 1
415900 99415900 1001 86380 86390 1
417010 99417010 1001 86380 86390 1
417392 99417392 1001 86380 86390 1
417304 99417304 1001 86380 86390 1
417484 99417484 1001 86380 86390 1
417468 99417468 1001 86380 86390 1
418735 99418735 1001 86380 86390 1
418688 99418688 1001 86380 86390 1
418039 99418039 1001 86380 86390 1
418234 99418234 1001 86380 86390 1
417664 99417664 1001 86380 86390 1
417748 99417748 1001 86380 86390 1
417805 99417805 1001 86380 86390 1
417911 99417911 1001 86380 86390 1
417954 99417954 1001 86380 86390 1
418891 99418891 1001 86380 86390 1
420283 99420283 1001 86380 86390 1
420223 99420223 1001 86380 86390 1
420070 99420070 1001 86380 86390 1
420164 99420164 1001 86380 86390 1
420431 99420431 1001 86380 86390 1
419703 99419703 1001 86380 86390 1
419676 99419676 1001 86380 86390 1
419677 99419677 1001 86380 86390 1
419630 99419630 1001 86380 86390 1
419226 99419226 1001 86380 86390 1
420694 99420694 1001 86380 86390 1
420620 99420620 1001 86380 86390 1
420519 99420519 1001 86380 86390 1
420725 99420725 1001 86380 86390 1
421814 99421814 1001 86380 86390 1
421748 99421748 1001 86380 86390 1
421758 99421758 1001 86380 86390 1
421881 99421881 1001 86380 86390 1
421959 99421959 1001 86380 86390 1
421346 99421346 1001 86380 86390 1
421432 99421432 1001 86380 86390 1
421667 99421667 1001 86380 86390 1
421548 99421548 1001 86380 86390 1
421676 99421676 1001 86380 86390 1
421609 99421609 1001 86380 86390 1
421313 99421313 1001 86380 86390 1
420899 99420899 1001 86380 86390 1
421133 99421133 1001 86380 86390 1
420933 99420933 1001 86380 86390 1
421137 99421137 1001 86380 86390 1
422162 99422162 1001 86380 86390 1
422437 99422437 1001 86380 86390 1
422470 99422470 1001 86380 86390 1
423484 99423484 1001 86380 86390 1
423498 99423498 1001 86380 86390 1
422966 99422966 1001 86380 86390 1
423212 99423212 1001 86380 86390 1
423284 99423284 1001 86380 86390 1
423242 99423242 1001 86380 86390 1
422655 99422655 1001 86380 86390 1
422657 99422657 1001 86380 86390 1
422632 99422632 1001 86380 86390 1
422910 99422910 1001 86380 86390 1
422810 99422810 1001 86380 86390 1
422867 99422867 1001 86380 86390 1
424015 99424015 1001 86380 86390 1
423775 99423775 1001 86380 86390 1
423998 99423998 1001 86380 86390 1
423901 99423901 1001 86380 86390 1
424054 99424054 1001 86380 86390 1
423763 99423763 1001 86380 86390 1
425081 99425081 1001 86380 86390 1
425330 99425330 1001 86380 86390 1
425303 99425303 1001 86380 86390 1
425313 99425313 1001 86380 86390 1
425346 99425346 1001 86380 86390 1
425186 99425186 1001 86380 86390 1
425374 99425374 1001 86380 86390 1
424640 99424640 1001 86380 86390 1
424663 99424663 1001 86380 86390 1
424823 99424823 1001 86380 86390 1
424880 99424880 1001 86380 86390 1
424787 99424787 1001 86380 86390 1
424726 99424726 1001 86380 86390 1
424812 99424812 1001 86380 86390 1
424294 99424294 1001 86380 86390 1
424362 99424362 1001 86380 86390 1
425641 99425641 1001 86380 86390 1
425673 99425673 1001 86380 86390 1
425708 99425708 1001 86380 86390 1
426815 99426815 1001 86380 86390 1
426934 99426934 1001 86380 86390 1
427095 99427095 1001 86380 86390 1
426762 99426762 1001 86380 86390 1
426423 99426423 1001 86380 86390 1
426391 99426391 1001 86380 86390 1
426441 99426441 1001 86380 86390 1
426569 99426569 1001 86380 86390 1
425905 99425905 1001 86380 86390 1
427416 99427416 1001 86380 86390 1
427156 99427156 1001 86380 86390 1
427339 99427339 1001 86380 86390 1
427256 99427256 1001 86380 86390 1
427410 99427410 1001 86380 86390 1
428572 99428572 1001 86380 86390 1
428680 99428680 1001 86380 86390 1
428683 99428683 1001 86380 86390 1
428373 99428373 1001 86380 86390 1
428551 99428551 1001 86380 86390 1
428388 99428388 1001 86380 86390 1
428065 99428065 1001 86380 86390 1
428053 99428053 1001 86380 86390 1
428226 99428226 1001 86380 86390 1
427703 99427703 1001 86380 86390 1
427653 99427653 1001 86380 86390 1
427753 99427753 1001 86380 86390 1
427546 99427546 1001 86380 86390 1
429124 99429124 1001 86380 86390 1
428841 99428841 1001 86380 86390 1
428953 99428953 1001 86380 86390 1
430065 99430065 1001 86380 86390 1
429954 99429954 1001 86380 86390 1
429755 99429755 1001 86380 86390 1
429697 99429697 1001 86380 86390 1
429677 99429677 1001 86380 86390 1
429181 99429181 1001 86380 86390 1
429401 99429401 1001 86380 86390 1
429537 99429537 1001 86380 86390 1
429561 99429561 1001 86380 86390 1
430552 99430552 1001 86380 86390 1
430375 99430375 1001 86380 86390 1
430466 99430466 1001 86380 86390 1
430542 99430542 1001 86380 86390 1
430570 99430570 1001 86380 86390 1
431696 99431696 1001 86380 86390 1
431512 99431512 1001 86380 86390 1
431549 99431549 1001 86380 86390 1
431123 99431123 1001 86380 86390 1
431148 99431148 1001 86380 86390 1
431131 99431131 1001 86380 86390 1
431106 99431106 1001 86380 86390 1
432316 99432316 1001 86380 86390 1
433364 99433364 1001 86380 86390 1
433486 99433486 1001 86380 86390 1
433350 99433350 1001 86380 86390 1
433606 99433606 1001 86380 86390 1
432991 99432991 1001 86380 86390 1
433054 99433054 1001 86380 86390 1
432758 99432758 1001 86380 86390 1
432777 99432777 1001 86380 86390 1
432694 99432694 1001 86380 86390 1
432767 99432767 1001 86380 86390 1
433898 99433898 1001 86380 86390 1
435112 99435112 1001 86380 86390 1
435124 99435124 1001 86380 86390 1
435423 99435423 1001 86380 86390 1
434918 99434918 1001 86380 86390 1
434871 99434871 1001 86380 86390 1
434873 99434873 1001 86380 86390 1
434954 99434954 1001 86380 86390 1
434729 99434729 1001 86380 86390 1
434783 99434783 1001 86380 86390 1
434562 99434562 1001 86380 86390 1
434260 99434260 1001 86380 86390 1
434468 99434468 1001 86380 86390 1
434456 99434456 1001 86380 86390 1
435457 99435457 1001 86380 86390 1
435577 99435577 1001 86380 86390 1
435779 99435779 1001 86380 86390 1
436873 99436873 1001 86380 86390 1
436996 99436996 1001 86380 86390 1
437065 99437065 1001 86380 86390 1
436710 99436710 1001 86380 86390 1
436404 99436404 1001 86380 86390 1
436540 99436540 1001 86380 86390 1
300084 99300084 1001 86380 86390 1
300009 99300009 1001 86380 86390 1
437176 99437176 1001 86380 86390 1
437307 99437307 1001 86380 86390 1
300040 99300040 1001 86380 86390 1
300015 99300015 1001 86380 86390 1
300565 99300565 1001 86380 86390 1
300608 99300608 1001 86380 86390 1
300459 99300459 1001 86380 86390 1
300521 99300521 1001 86380 86390 1
300496 99300496 1001 86380 86390 1
300134 99300134 1001 86380 86390 1
300238 99300238 1001 86380 86390 1
300203 99300203 1001 86380 86390 1
300310 99300310 1001 86380 86390 1
300222 99300222 1001 86380 86390 1
300802 99300802 1001 86380 86390 1
301453 99301453 1001 86380 86390 1
301454 99301454 1001 86380 86390 1
301501 99301501 1001 86380 86390 1
301186 99301186 1001 86380 86390 1
301191 99301191 1001 86380 86390 1
300972 99300972 1001 86380 86390 1
301025 99301025 1001 86380 86390 1
300944 99300944 1001 86380 86390 1
301735 99301735 1001 86380 86390 1
301593 99301593 1001 86380 86390 1
301597 99301597 1001 86380 86390 1
301586 99301586 1001 86380 86390 1
301728 99301728 1001 86380 86390 1
302284 99302284 1001 86380 86390 1
302006 99302006 1001 86380 86390 1
302124 99302124 1001 86380 86390 1
302060 99302060 1001 86380 86390 1
302130 99302130 1001 86380 86390 1
302083 99302083 1001 86380 86390 1
301811 99301811 1001 86380 86390 1
301847 99301847 1001 86380 86390 1
302578 99302578 1001 86380 86390 1
302566 99302566 1001 86380 86390 1
302402 99302402 1001 86380 86390 1
303144 99303144 1001 86380 86390 1
303152 99303152 1001 86380 86390 1
303050 99303050 1001 86380 86390 1
302923 99302923 1001 86380 86390 1
302795 99302795 1001 86380 86390 1
302913 99302913 1001 86380 86390 1
302965 99302965 1001 86380 86390 1
302929 99302929 1001 86380 86390 1
302843 99302843 1001 86380 86390 1
302638 99302638 1001 86380 86390 1
302723 99302723 1001 86380 86390 1
302620 99302620 1001 86380 86390 1
302727 99302727 1001 86380 86390 1
303347 99303347 1001 86380 86390 1
303366 99303366 1001 86380 86390 1
303306 99303306 1001 86380 86390 1
303982 99303982 1001 86380 86390 1
303858 99303858 1001 86380 86390 1
303777 99303777 1001 86380 86390 1
303652 99303652 1001 86380 86390 1
303707 99303707 1001 86380 86390 1
303486 99303486 1001 86380 86390 1
303500 99303500 1001 86380 86390 1
304087 99304087 1001 86380 86390 1
304197 99304197 1001 86380 86390 1
304735 99304735 1001 86380 86390 1
304711 99304711 1001 86380 86390 1
304476 99304476 1001 86380 86390 1
304533 99304533 1001 86380 86390 1
304585 99304585 1001 86380 86390 1
304253 99304253 1001 86380 86390 1
304940 99304940 1001 86380 86390 1
304875 99304875 1001 86380 86390 1
304906 99304906 1001 86380 86390 1
305504 99305504 1001 86380 86390 1
305507 99305507 1001 86380 86390 1
305522 99305522 1001 86380 86390 1
305551 99305551 1001 86380 86390 1
305579 99305579 1001 86380 86390 1
305679 99305679 1001 86380 86390 1
305334 99305334 1001 86380 86390 1
305477 99305477 1001 86380 86390 1
305282 99305282 1001 86380 86390 1
305077 99305077 1001 86380 86390 1
305170 99305170 1001 86380 86390 1
305132 99305132 1001 86380 86390 1
305230 99305230 1001 86380 86390 1
305243 99305243 1001 86380 86390 1
500077 99500077 1001 86380 86390 1
500776 99500776 1001 86380 86390 1
500673 99500673 1001 86380 86390 1
500635 99500635 1001 86380 86390 1
500716 99500716 1001 86380 86390 1
500581 99500581 1001 86380 86390 1
500571 99500571 1001 86380 86390 1
500533 99500533 1001 86380 86390 1
500534 99500534 1001 86380 86390 1
500540 99500540 1001 86380 86390 1
500312 99500312 1001 86380 86390 1
500196 99500196 1001 86380 86390 1
500223 99500223 1001 86380 86390 1
500294 99500294 1001 86380 86390 1
500837 99500837 1001 86380 86390 1
500876 99500876 1001 86380 86390 1
500915 99500915 1001 86380 86390 1
500967 99500967 1001 86380 86390 1
500826 99500826 1001 86380 86390 1
500834 99500834 1001 86380 86390 1
501549 99501549 1001 86380 86390 1
501436 99501436 1001 86380 86390 1
501521 99501521 1001 86380 86390 1
501522 99501522 1001 86380 86390 1
501358 99501358 1001 86380 86390 1
501307 99501307 1001 86380 86390 1
501336 99501336 1001 86380 86390 1
501342 99501342 1001 86380 86390 1
501086 99501086 1001 86380 86390 1
501048 99501048 1001 86380 86390 1
501146 99501146 1001 86380 86390 1
501791 99501791 1001 86380 86390 1
502429 99502429 1001 86380 86390 1
502315 99502315 1001 86380 86390 1
502307 99502307 1001 86380 86390 1
502425 99502425 1001 86380 86390 1
502309 99502309 1001 86380 86390 1
502157 99502157 1001 86380 86390 1
502209 99502209 1001 86380 86390 1
502210 99502210 1001 86380 86390 1
502051 99502051 1001 86380 86390 1
502031 99502031 1001 86380 86390 1
501876 99501876 1001 86380 86390 1
502579 99502579 1001 86380 86390 1
502490 99502490 1001 86380 86390 1
502483 99502483 1001 86380 86390 1
502627 99502627 1001 86380 86390 1
503138 99503138 1001 86380 86390 1
503263 99503263 1001 86380 86390 1
503184 99503184 1001 86380 86390 1
503095 99503095 1001 86380 86390 1
502982 99502982 1001 86380 86390 1
503002 99503002 1001 86380 86390 1
503003 99503003 1001 86380 86390 1
503044 99503044 1001 86380 86390 1
502685 99502685 1001 86380 86390 1
502727 99502727 1001 86380 86390 1
502720 99502720 1001 86380 86390 1
503314 99503314 1001 86380 86390 1
503380 99503380 1001 86380 86390 1
503925 99503925 1001 86380 86390 1
503992 99503992 1001 86380 86390 1
504008 99504008 1001 86380 86390 1
503919 99503919 1001 86380 86390 1
503564 99503564 1001 86380 86390 1
503620 99503620 1001 86380 86390 1
504870 99504870 1001 86380 86390 1
504925 99504925 1001 86380 86390 1
504824 99504824 1001 86380 86390 1
504533 99504533 1001 86380 86390 1
504375 99504375 1001 86380 86390 1
504453 99504453 1001 86380 86390 1
504431 99504431 1001 86380 86390 1
504980 99504980 1001 86380 86390 1
505019 99505019 1001 86380 86390 1
505078 99505078 1001 86380 86390 1
505014 99505014 1001 86380 86390 1
504989 99504989 1001 86380 86390 1
505698 99505698 1001 86380 86390 1
505613 99505613 1001 86380 86390 1
505396 99505396 1001 86380 86390 1
505399 99505399 1001 86380 86390 1
505361 99505361 1001 86380 86390 1
505222 99505222 1001 86380 86390 1
505905 99505905 1001 86380 86390 1
505932 99505932 1001 86380 86390 1
505869 99505869 1001 86380 86390 1
506421 99506421 1001 86380 86390 1
506486 99506486 1001 86380 86390 1
506588 99506588 1001 86380 86390 1
506516 99506516 1001 86380 86390 1
506290 99506290 1001 86380 86390 1
506323 99506323 1001 86380 86390 1
506157 99506157 1001 86380 86390 1
505978 99505978 1001 86380 86390 1
506109 99506109 1001 86380 86390 1
506128 99506128 1001 86380 86390 1
506702 99506702 1001 86380 86390 1
506784 99506784 1001 86380 86390 1
507386 99507386 1001 86380 86390 1
507221 99507221 1001 86380 86390 1
507291 99507291 1001 86380 86390 1
507331 99507331 1001 86380 86390 1
507208 99507208 1001 86380 86390 1
507014 99507014 1001 86380 86390 1
507040 99507040 1001 86380 86390 1
507016 99507016 1001 86380 86390 1
506918 99506918 1001 86380 86390 1
506805 99506805 1001 86380 86390 1
506935 99506935 1001 86380 86390 1
506846 99506846 1001 86380 86390 1
506849 99506849 1001 86380 86390 1
507562 99507562 1001 86380 86390 1
507453 99507453 1001 86380 86390 1
507622 99507622 1001 86380 86390 1
507545 99507545 1001 86380 86390 1
508173 99508173 1001 86380 86390 1
508186 99508186 1001 86380 86390 1
508214 99508214 1001 86380 86390 1
508219 99508219 1001 86380 86390 1
508204 99508204 1001 86380 86390 1
507910 99507910 1001 86380 86390 1
507801 99507801 1001 86380 86390 1
507648 99507648 1001 86380 86390 1
507753 99507753 1001 86380 86390 1
507767 99507767 1001 86380 86390 1
508350 99508350 1001 86380 86390 1
508422 99508422 1001 86380 86390 1
508269 99508269 1001 86380 86390 1
508907 99508907 1001 86380 86390 1
508901 99508901 1001 86380 86390 1
508831 99508831 1001 86380 86390 1
508833 99508833 1001 86380 86390 1
508756 99508756 1001 86380 86390 1
508757 99508757 1001 86380 86390 1
508638 99508638 1001 86380 86390 1
508459 99508459 1001 86380 86390 1
508462 99508462 1001 86380 86390 1
509269 99509269 1001 86380 86390 1
509198 99509198 1001 86380 86390 1
509762 99509762 1001 86380 86390 1
509724 99509724 1001 86380 86390 1
509543 99509543 1001 86380 86390 1
509661 99509661 1001 86380 86390 1
509533 99509533 1001 86380 86390 1
509411 99509411 1001 86380 86390 1
509453 99509453 1001 86380 86390 1
509428 99509428 1001 86380 86390 1
509483 99509483 1001 86380 86390 1
509989 99509989 1001 86380 86390 1
510020 99510020 1001 86380 86390 1
510077 99510077 1001 86380 86390 1
510052 99510052 1001 86380 86390 1
510588 99510588 1001 86380 86390 1
510571 99510571 1001 86380 86390 1
510511 99510511 1001 86380 86390 1
510474 99510474 1001 86380 86390 1
510464 99510464 1001 86380 86390 1
510211 99510211 1001 86380 86390 1
510173 99510173 1001 86380 86390 1
510252 99510252 1001 86380 86390 1
510291 99510291 1001 86380 86390 1
510175 99510175 1001 86380 86390 1
511362 99511362 1001 86380 86390 1
511178 99511178 1001 86380 86390 1
511308 99511308 1001 86380 86390 1
511263 99511263 1001 86380 86390 1
510950 99510950 1001 86380 86390 1
511710 99511710 1001 86380 86390 1
511652 99511652 1001 86380 86390 1
512375 99512375 1001 86380 86390 1
512231 99512231 1001 86380 86390 1
512372 99512372 1001 86380 86390 1
512301 99512301 1001 86380 86390 1
512136 99512136 1001 86380 86390 1
512129 99512129 1001 86380 86390 1
512092 99512092 1001 86380 86390 1
511926 99511926 1001 86380 86390 1
511767 99511767 1001 86380 86390 1
511964 99511964 1001 86380 86390 1
512576 99512576 1001 86380 86390 1
512526 99512526 1001 86380 86390 1
512400 99512400 1001 86380 86390 1
513130 99513130 1001 86380 86390 1
513174 99513174 1001 86380 86390 1
513083 99513083 1001 86380 86390 1
513122 99513122 1001 86380 86390 1
513162 99513162 1001 86380 86390 1
512908 99512908 1001 86380 86390 1
512936 99512936 1001 86380 86390 1
512860 99512860 1001 86380 86390 1
512899 99512899 1001 86380 86390 1
512977 99512977 1001 86380 86390 1
512823 99512823 1001 86380 86390 1
512971 99512971 1001 86380 86390 1
512907 99512907 1001 86380 86390 1
512588 99512588 1001 86380 86390 1
512721 99512721 1001 86380 86390 1
512683 99512683 1001 86380 86390 1
513319 99513319 1001 86380 86390 1
513278 99513278 1001 86380 86390 1
513928 99513928 1001 86380 86390 1
513969 99513969 1001 86380 86390 1
514010 99514010 1001 86380 86390 1
513898 99513898 1001 86380 86390 1
513874 99513874 1001 86380 86390 1
513667 99513667 1001 86380 86390 1
513732 99513732 1001 86380 86390 1
513411 99513411 1001 86380 86390 1
513603 99513603 1001 86380 86390 1
514170 99514170 1001 86380 86390 1
514228 99514228 1001 86380 86390 1
514052 99514052 1001 86380 86390 1
514718 99514718 1001 86380 86390 1
514844 99514844 1001 86380 86390 1
514739 99514739 1001 86380 86390 1
514522 99514522 1001 86380 86390 1
514625 99514625 1001 86380 86390 1
514564 99514564 1001 86380 86390 1
514480 99514480 1001 86380 86390 1
514482 99514482 1001 86380 86390 1
514302 99514302 1001 86380 86390 1
514331 99514331 1001 86380 86390 1
514403 99514403 1001 86380 86390 1
514901 99514901 1001 86380 86390 1
514979 99514979 1001 86380 86390 1
515556 99515556 1001 86380 86390 1
515493 99515493 1001 86380 86390 1
515657 99515657 1001 86380 86390 1
515668 99515668 1001 86380 86390 1
515361 99515361 1001 86380 86390 1
515349 99515349 1001 86380 86390 1
515457 99515457 1001 86380 86390 1
515373 99515373 1001 86380 86390 1
515115 99515115 1001 86380 86390 1
515822 99515822 1001 86380 86390 1
515708 99515708 1001 86380 86390 1
515761 99515761 1001 86380 86390 1
515725 99515725 1001 86380 86390 1
515690 99515690 1001 86380 86390 1
516420 99516420 1001 86380 86390 1
516306 99516306 1001 86380 86390 1
516309 99516309 1001 86380 86390 1
516375 99516375 1001 86380 86390 1
516444 99516444 1001 86380 86390 1
516304 99516304 1001 86380 86390 1
516221 99516221 1001 86380 86390 1
516085 99516085 1001 86380 86390 1
516305 99516305 1001 86380 86390 1
516602 99516602 1001 86380 86390 1
516694 99516694 1001 86380 86390 1
516695 99516695 1001 86380 86390 1
517261 99517261 1001 86380 86390 1
517198 99517198 1001 86380 86390 1
517216 99517216 1001 86380 86390 1
517327 99517327 1001 86380 86390 1
517330 99517330 1001 86380 86390 1
516925 99516925 1001 86380 86390 1
517016 99517016 1001 86380 86390 1
517036 99517036 1001 86380 86390 1
516893 99516893 1001 86380 86390 1
517449 99517449 1001 86380 86390 1
517442 99517442 1001 86380 86390 1
517520 99517520 1001 86380 86390 1
517432 99517432 1001 86380 86390 1
517368 99517368 1001 86380 86390 1
517484 99517484 1001 86380 86390 1
517394 99517394 1001 86380 86390 1
517461 99517461 1001 86380 86390 1
518024 99518024 1001 86380 86390 1
518102 99518102 1001 86380 86390 1
518116 99518116 1001 86380 86390 1
518117 99518117 1001 86380 86390 1
517977 99517977 1001 86380 86390 1
518122 99518122 1001 86380 86390 1
517791 99517791 1001 86380 86390 1
517622 99517622 1001 86380 86390 1
517586 99517586 1001 86380 86390 1
517577 99517577 1001 86380 86390 1
518952 99518952 1001 86380 86390 1
518886 99518886 1001 86380 86390 1
518962 99518962 1001 86380 86390 1
518815 99518815 1001 86380 86390 1
518974 99518974 1001 86380 86390 1
518588 99518588 1001 86380 86390 1
518778 99518778 1001 86380 86390 1
518729 99518729 1001 86380 86390 1
518457 99518457 1001 86380 86390 1
518501 99518501 1001 86380 86390 1
518530 99518530 1001 86380 86390 1
518387 99518387 1001 86380 86390 1
518377 99518377 1001 86380 86390 1
519119 99519119 1001 86380 86390 1
519779 99519779 1001 86380 86390 1
519610 99519610 1001 86380 86390 1
519609 99519609 1001 86380 86390 1
519270 99519270 1001 86380 86390 1
519227 99519227 1001 86380 86390 1
519968 99519968 1001 86380 86390 1
520622 99520622 1001 86380 86390 1
520347 99520347 1001 86380 86390 1
520246 99520246 1001 86380 86390 1
520312 99520312 1001 86380 86390 1
520083 99520083 1001 86380 86390 1
520122 99520122 1001 86380 86390 1
520227 99520227 1001 86380 86390 1
520202 99520202 1001 86380 86390 1
520197 99520197 1001 86380 86390 1
520768 99520768 1001 86380 86390 1
520019 99520019 1001 86380 86390 1
521270 99521270 1001 86380 86390 1
521334 99521334 1001 86380 86390 1
521146 99521146 1001 86380 86390 1
521121 99521121 1001 86380 86390 1
521069 99521069 1001 86380 86390 1
521226 99521226 1001 86380 86390 1
521181 99521181 1001 86380 86390 1
521169 99521169 1001 86380 86390 1
520871 99520871 1001 86380 86390 1
520917 99520917 1001 86380 86390 1
521048 99521048 1001 86380 86390 1
521023 99521023 1001 86380 86390 1
520959 99520959 1001 86380 86390 1
520999 99520999 1001 86380 86390 1
521517 99521517 1001 86380 86390 1
521595 99521595 1001 86380 86390 1
521622 99521622 1001 86380 86390 1
521666 99521666 1001 86380 86390 1
521602 99521602 1001 86380 86390 1
521538 99521538 1001 86380 86390 1
522279 99522279 1001 86380 86390 1
522211 99522211 1001 86380 86390 1
522123 99522123 1001 86380 86390 1
522098 99522098 1001 86380 86390 1
521897 99521897 1001 86380 86390 1
521928 99521928 1001 86380 86390 1
522033 99522033 1001 86380 86390 1
521854 99521854 1001 86380 86390 1
521700 99521700 1001 86380 86390 1
521739 99521739 1001 86380 86390 1
521718 99521718 1001 86380 86390 1
521746 99521746 1001 86380 86390 1
522356 99522356 1001 86380 86390 1
522359 99522359 1001 86380 86390 1
522321 99522321 1001 86380 86390 1
522416 99522416 1001 86380 86390 1
522378 99522378 1001 86380 86390 1
522353 99522353 1001 86380 86390 1
522379 99522379 1001 86380 86390 1
522989 99522989 1001 86380 86390 1
523028 99523028 1001 86380 86390 1
522948 99522948 1001 86380 86390 1
522962 99522962 1001 86380 86390 1
522851 99522851 1001 86380 86390 1
522864 99522864 1001 86380 86390 1
522736 99522736 1001 86380 86390 1
522866 99522866 1001 86380 86390 1
522816 99522816 1001 86380 86390 1
522791 99522791 1001 86380 86390 1
522729 99522729 1001 86380 86390 1
522536 99522536 1001 86380 86390 1
522575 99522575 1001 86380 86390 1
522576 99522576 1001 86380 86390 1
522656 99522656 1001 86380 86390 1
522557 99522557 1001 86380 86390 1
522624 99522624 1001 86380 86390 1
522586 99522586 1001 86380 86390 1
523289 99523289 1001 86380 86390 1
523137 99523137 1001 86380 86390 1
523125 99523125 1001 86380 86390 1
523204 99523204 1001 86380 86390 1
523701 99523701 1001 86380 86390 1
523547 99523547 1001 86380 86390 1
523574 99523574 1001 86380 86390 1
523626 99523626 1001 86380 86390 1
523707 99523707 1001 86380 86390 1
523521 99523521 1001 86380 86390 1
523382 99523382 1001 86380 86390 1
523370 99523370 1001 86380 86390 1
524028 99524028 1001 86380 86390 1
524031 99524031 1001 86380 86390 1
524593 99524593 1001 86380 86390 1
524660 99524660 1001 86380 86390 1
524572 99524572 1001 86380 86390 1
524623 99524623 1001 86380 86390 1
524527 99524527 1001 86380 86390 1
524440 99524440 1001 86380 86390 1
524454 99524454 1001 86380 86390 1
524214 99524214 1001 86380 86390 1
524878 99524878 1001 86380 86390 1
524919 99524919 1001 86380 86390 1
524779 99524779 1001 86380 86390 1
525481 99525481 1001 86380 86390 1
525510 99525510 1001 86380 86390 1
525409 99525409 1001 86380 86390 1
525540 99525540 1001 86380 86390 1
525353 99525353 1001 86380 86390 1
525237 99525237 1001 86380 86390 1
525250 99525250 1001 86380 86390 1
525354 99525354 1001 86380 86390 1
525227 99525227 1001 86380 86390 1
525376 99525376 1001 86380 86390 1
525144 99525144 1001 86380 86390 1
525106 99525106 1001 86380 86390 1
525132 99525132 1001 86380 86390 1
525099 99525099 1001 86380 86390 1
525009 99525009 1001 86380 86390 1
525126 99525126 1001 86380 86390 1
525152 99525152 1001 86380 86390 1
525788 99525788 1001 86380 86390 1
525750 99525750 1001 86380 86390 1
525794 99525794 1001 86380 86390 1
525745 99525745 1001 86380 86390 1
526285 99526285 1001 86380 86390 1
526417 99526417 1001 86380 86390 1
526126 99526126 1001 86380 86390 1
526110 99526110 1001 86380 86390 1
525987 99525987 1001 86380 86390 1
525858 99525858 1001 86380 86390 1
525924 99525924 1001 86380 86390 1
525821 99525821 1001 86380 86390 1
525851 99525851 1001 86380 86390 1
526549 99526549 1001 86380 86390 1
526487 99526487 1001 86380 86390 1
526516 99526516 1001 86380 86390 1
527219 99527219 1001 86380 86390 1
527190 99527190 1001 86380 86390 1
527101 99527101 1001 86380 86390 1
527078 99527078 1001 86380 86390 1
526926 99526926 1001 86380 86390 1
526734 99526734 1001 86380 86390 1
526671 99526671 1001 86380 86390 1
526752 99526752 1001 86380 86390 1
526754 99526754 1001 86380 86390 1
526690 99526690 1001 86380 86390 1
527415 99527415 1001 86380 86390 1
527291 99527291 1001 86380 86390 1
527305 99527305 1001 86380 86390 1
527978 99527978 1001 86380 86390 1
527794 99527794 1001 86380 86390 1
527664 99527664 1001 86380 86390 1
527846 99527846 1001 86380 86390 1
527823 99527823 1001 86380 86390 1
527761 99527761 1001 86380 86390 1
527738 99527738 1001 86380 86390 1
527625 99527625 1001 86380 86390 1
527605 99527605 1001 86380 86390 1
528183 99528183 1001 86380 86390 1
528187 99528187 1001 86380 86390 1
528712 99528712 1001 86380 86390 1
528686 99528686 1001 86380 86390 1
528602 99528602 1001 86380 86390 1
528642 99528642 1001 86380 86390 1
528513 99528513 1001 86380 86390 1
528347 99528347 1001 86380 86390 1
528483 99528483 1001 86380 86390 1
528989 99528989 1001 86380 86390 1
528951 99528951 1001 86380 86390 1
528902 99528902 1001 86380 86390 1
529007 99529007 1001 86380 86390 1
529038 99529038 1001 86380 86390 1
529628 99529628 1001 86380 86390 1
529551 99529551 1001 86380 86390 1
529655 99529655 1001 86380 86390 1
529552 99529552 1001 86380 86390 1
529683 99529683 1001 86380 86390 1
529431 99529431 1001 86380 86390 1
529492 99529492 1001 86380 86390 1
529119 99529119 1001 86380 86390 1
529210 99529210 1001 86380 86390 1
529121 99529121 1001 86380 86390 1
529138 99529138 1001 86380 86390 1
529905 99529905 1001 86380 86390 1
529790 99529790 1001 86380 86390 1
529812 99529812 1001 86380 86390 1
530387 99530387 1001 86380 86390 1
530455 99530455 1001 86380 86390 1
530358 99530358 1001 86380 86390 1
530323 99530323 1001 86380 86390 1
530298 99530298 1001 86380 86390 1
530156 99530156 1001 86380 86390 1
530144 99530144 1001 86380 86390 1
530316 99530316 1001 86380 86390 1
530305 99530305 1001 86380 86390 1
529997 99529997 1001 86380 86390 1
529998 99529998 1001 86380 86390 1
530132 99530132 1001 86380 86390 1
530731 99530731 1001 86380 86390 1
530749 99530749 1001 86380 86390 1
530570 99530570 1001 86380 86390 1
530623 99530623 1001 86380 86390 1
530651 99530651 1001 86380 86390 1
530639 99530639 1001 86380 86390 1
531254 99531254 1001 86380 86390 1
531340 99531340 1001 86380 86390 1
530974 99530974 1001 86380 86390 1
531145 99531145 1001 86380 86390 1
531056 99531056 1001 86380 86390 1
530851 99530851 1001 86380 86390 1
530814 99530814 1001 86380 86390 1
531396 99531396 1001 86380 86390 1
531543 99531543 1001 86380 86390 1
532158 99532158 1001 86380 86390 1
531816 99531816 1001 86380 86390 1
531999 99531999 1001 86380 86390 1
531754 99531754 1001 86380 86390 1
531692 99531692 1001 86380 86390 1
531615 99531615 1001 86380 86390 1
531746 99531746 1001 86380 86390 1
531618 99531618 1001 86380 86390 1
532235 99532235 1001 86380 86390 1
532249 99532249 1001 86380 86390 1
532213 99532213 1001 86380 86390 1
532357 99532357 1001 86380 86390 1
532982 99532982 1001 86380 86390 1
532857 99532857 1001 86380 86390 1
532963 99532963 1001 86380 86390 1
532914 99532914 1001 86380 86390 1
532670 99532670 1001 86380 86390 1
532752 99532752 1001 86380 86390 1
532441 99532441 1001 86380 86390 1
532447 99532447 1001 86380 86390 1
532526 99532526 1001 86380 86390 1
533794 99533794 1001 86380 86390 1
533656 99533656 1001 86380 86390 1
533833 99533833 1001 86380 86390 1
533714 99533714 1001 86380 86390 1
533806 99533806 1001 86380 86390 1
533392 99533392 1001 86380 86390 1
533406 99533406 1001 86380 86390 1
533373 99533373 1001 86380 86390 1
533412 99533412 1001 86380 86390 1
533284 99533284 1001 86380 86390 1
533259 99533259 1001 86380 86390 1
533985 99533985 1001 86380 86390 1
534025 99534025 1001 86380 86390 1
534000 99534000 1001 86380 86390 1
534663 99534663 1001 86380 86390 1
534641 99534641 1001 86380 86390 1
534324 99534324 1001 86380 86390 1
534442 99534442 1001 86380 86390 1
534344 99534344 1001 86380 86390 1
534296 99534296 1001 86380 86390 1
534103 99534103 1001 86380 86390 1
534224 99534224 1001 86380 86390 1
534081 99534081 1001 86380 86390 1
534251 99534251 1001 86380 86390 1
534215 99534215 1001 86380 86390 1
534217 99534217 1001 86380 86390 1
535485 99535485 1001 86380 86390 1
535314 99535314 1001 86380 86390 1
535114 99535114 1001 86380 86390 1
534955 99534955 1001 86380 86390 1
535073 99535073 1001 86380 86390 1
535024 99535024 1001 86380 86390 1
534988 99534988 1001 86380 86390 1
535081 99535081 1001 86380 86390 1
535562 99535562 1001 86380 86390 1
535641 99535641 1001 86380 86390 1
535527 99535527 1001 86380 86390 1
535699 99535699 1001 86380 86390 1
535700 99535700 1001 86380 86390 1
536299 99536299 1001 86380 86390 1
536134 99536134 1001 86380 86390 1
536142 99536142 1001 86380 86390 1
536066 99536066 1001 86380 86390 1
536005 99536005 1001 86380 86390 1
536052 99536052 1001 86380 86390 1
535846 99535846 1001 86380 86390 1
535759 99535759 1001 86380 86390 1
535800 99535800 1001 86380 86390 1
536510 99536510 1001 86380 86390 1
537159 99537159 1001 86380 86390 1
536960 99536960 1001 86380 86390 1
537038 99537038 1001 86380 86390 1
537079 99537079 1001 86380 86390 1
536940 99536940 1001 86380 86390 1
536749 99536749 1001 86380 86390 1
536649 99536649 1001 86380 86390 1
536694 99536694 1001 86380 86390 1
537241 99537241 1001 86380 86390 1
537229 99537229 1001 86380 86390 1
537295 99537295 1001 86380 86390 1
537222 99537222 1001 86380 86390 1
537988 99537988 1001 86380 86390 1
537797 99537797 1001 86380 86390 1
537931 99537931 1001 86380 86390 1
537603 99537603 1001 86380 86390 1
537763 99537763 1001 86380 86390 1
537687 99537687 1001 86380 86390 1
537662 99537662 1001 86380 86390 1
537540 99537540 1001 86380 86390 1
537566 99537566 1001 86380 86390 1
538065 99538065 1001 86380 86390 1
538131 99538131 1001 86380 86390 1
538158 99538158 1001 86380 86390 1
538097 99538097 1001 86380 86390 1
538175 99538175 1001 86380 86390 1
538647 99538647 1001 86380 86390 1
538690 99538690 1001 86380 86390 1
538797 99538797 1001 86380 86390 1
538500 99538500 1001 86380 86390 1
538491 99538491 1001 86380 86390 1
538413 99538413 1001 86380 86390 1
538275 99538275 1001 86380 86390 1
538327 99538327 1001 86380 86390 1
538396 99538396 1001 86380 86390 1
538879 99538879 1001 86380 86390 1
538939 99538939 1001 86380 86390 1
539500 99539500 1001 86380 86390 1
539468 99539468 1001 86380 86390 1
539599 99539599 1001 86380 86390 1
539280 99539280 1001 86380 86390 1
539415 99539415 1001 86380 86390 1
539250 99539250 1001 86380 86390 1
539406 99539406 1001 86380 86390 1
539076 99539076 1001 86380 86390 1
539065 99539065 1001 86380 86390 1
539212 99539212 1001 86380 86390 1
539109 99539109 1001 86380 86390 1
539174 99539174 1001 86380 86390 1
539690 99539690 1001 86380 86390 1
539710 99539710 1001 86380 86390 1
539763 99539763 1001 86380 86390 1
540431 99540431 1001 86380 86390 1
540265 99540265 1001 86380 86390 1
540408 99540408 1001 86380 86390 1
540449 99540449 1001 86380 86390 1
540362 99540362 1001 86380 86390 1
540273 99540273 1001 86380 86390 1
540389 99540389 1001 86380 86390 1
540190 99540190 1001 86380 86390 1
540206 99540206 1001 86380 86390 1
540027 99540027 1001 86380 86390 1
539928 99539928 1001 86380 86390 1
539854 99539854 1001 86380 86390 1
540503 99540503 1001 86380 86390 1
540595 99540595 1001 86380 86390 1
540647 99540647 1001 86380 86390 1
540598 99540598 1001 86380 86390 1
540521 99540521 1001 86380 86390 1
540548 99540548 1001 86380 86390 1
541192 99541192 1001 86380 86390 1
541105 99541105 1001 86380 86390 1
541208 99541208 1001 86380 86390 1
541225 99541225 1001 86380 86390 1
541136 99541136 1001 86380 86390 1
541024 99541024 1001 86380 86390 1
541082 99541082 1001 86380 86390 1
540705 99540705 1001 86380 86390 1
540693 99540693 1001 86380 86390 1
540837 99540837 1001 86380 86390 1
540826 99540826 1001 86380 86390 1
541381 99541381 1001 86380 86390 1
541382 99541382 1001 86380 86390 1
541453 99541453 1001 86380 86390 1
541350 99541350 1001 86380 86390 1
541376 99541376 1001 86380 86390 1
541351 99541351 1001 86380 86390 1
541951 99541951 1001 86380 86390 1
542036 99542036 1001 86380 86390 1
541822 99541822 1001 86380 86390 1
541692 99541692 1001 86380 86390 1
541615 99541615 1001 86380 86390 1
541517 99541517 1001 86380 86390 1
541570 99541570 1001 86380 86390 1
541533 99541533 1001 86380 86390 1
542759 99542759 1001 86380 86390 1
542561 99542561 1001 86380 86390 1
542725 99542725 1001 86380 86390 1
542460 99542460 1001 86380 86390 1
542437 99542437 1001 86380 86390 1
542463 99542463 1001 86380 86390 1
543130 99543130 1001 86380 86390 1
543053 99543053 1001 86380 86390 1
542954 99542954 1001 86380 86390 1
543677 99543677 1001 86380 86390 1
543732 99543732 1001 86380 86390 1
543477 99543477 1001 86380 86390 1
543481 99543481 1001 86380 86390 1
543406 99543406 1001 86380 86390 1
543445 99543445 1001 86380 86390 1
543189 99543189 1001 86380 86390 1
543166 99543166 1001 86380 86390 1
543272 99543272 1001 86380 86390 1
543975 99543975 1001 86380 86390 1
543921 99543921 1001 86380 86390 1
543870 99543870 1001 86380 86390 1
544553 99544553 1001 86380 86390 1
544451 99544451 1001 86380 86390 1
544249 99544249 1001 86380 86390 1
544380 99544380 1001 86380 86390 1
544257 99544257 1001 86380 86390 1
544140 99544140 1001 86380 86390 1
544025 99544025 1001 86380 86390 1
544659 99544659 1001 86380 86390 1
544738 99544738 1001 86380 86390 1
543977 99543977 1001 86380 86390 1
544740 99544740 1001 86380 86390 1
544677 99544677 1001 86380 86390 1
544667 99544667 1001 86380 86390 1
544602 99544602 1001 86380 86390 1
544655 99544655 1001 86380 86390 1
435824 753 1001 31080 31617 1
405443 841 1001 47940 48477 1
506091 618 1002 38929 39196 1
522773 1108 1002 48476 55685 1
531255 1180 1002 25560 26426 1
536852 488 1002 36125 38696 1
400120 99400120 1001 86380 86390 1
400111 99400111 1001 86380 86390 1
400282 99400282 1001 86380 86390 1
400392 99400392 1001 86380 86390 1
400596 99400596 1001 86380 86390 1
400635 99400635 1001 86380 86390 1
400710 99400710 1001 86380 86390 1
400673 99400673 1001 86380 86390 1
400929 99400929 1001 86380 86390 1
401016 99401016 1001 86380 86390 1
400943 99400943 1001 86380 86390 1
401229 99401229 1001 86380 86390 1
401289 99401289 1001 86380 86390 1
401344 99401344 1001 86380 86390 1
401382 99401382 1001 86380 86390 1
401626 99401626 1001 86380 86390 1
401662 99401662 1001 86380 86390 1
401942 99401942 1001 86380 86390 1
402013 99402013 1001 86380 86390 1
402184 99402184 1001 86380 86390 1
402181 99402181 1001 86380 86390 1
402352 99402352 1001 86380 86390 1
402511 99402511 1001 86380 86390 1
402591 99402591 1001 86380 86390 1
402662 99402662 1001 86380 86390 1
402585 99402585 1001 86380 86390 1
402879 99402879 1001 86380 86390 1
402815 99402815 1001 86380 86390 1
402897 99402897 1001 86380 86390 1
402946 99402946 1001 86380 86390 1
403322 99403322 1001 86380 86390 1
403535 99403535 1001 86380 86390 1
404066 99404066 1001 86380 86390 1
404364 99404364 1001 86380 86390 1
404432 99404432 1001 86380 86390 1
404562 99404562 1001 86380 86390 1
404668 99404668 1001 86380 86390 1
404738 99404738 1001 86380 86390 1
404847 99404847 1001 86380 86390 1
404923 99404923 1001 86380 86390 1
405204 99405204 1001 86380 86390 1
405464 99405464 1001 86380 86390 1
405423 99405423 1001 86380 86390 1
405459 99405459 1001 86380 86390 1
405554 99405554 1001 86380 86390 1
405705 99405705 1001 86380 86390 1
405811 99405811 1001 86380 86390 1
405849 99405849 1001 86380 86390 1
406073 99406073 1001 86380 86390 1
406423 99406423 1001 86380 86390 1
406426 99406426 1001 86380 86390 1
406396 99406396 1001 86380 86390 1
406953 99406953 1001 86380 86390 1
407010 99407010 1001 86380 86390 1
407065 99407065 1001 86380 86390 1
407177 99407177 1001 86380 86390 1
407213 99407213 1001 86380 86390 1
407262 99407262 1001 86380 86390 1
407296 99407296 1001 86380 86390 1
407263 99407263 1001 86380 86390 1
407437 99407437 1001 86380 86390 1
407518 99407518 1001 86380 86390 1
407498 99407498 1001 86380 86390 1
407669 99407669 1001 86380 86390 1
407566 99407566 1001 86380 86390 1
407568 99407568 1001 86380 86390 1
408006 99408006 1001 86380 86390 1
408098 99408098 1001 86380 86390 1
408517 99408517 1001 86380 86390 1
409033 99409033 1001 86380 86390 1
409035 99409035 1001 86380 86390 1
409150 99409150 1001 86380 86390 1
409152 99409152 1001 86380 86390 1
409261 99409261 1001 86380 86390 1
409385 99409385 1001 86380 86390 1
409436 99409436 1001 86380 86390 1
409970 99409970 1001 86380 86390 1
410057 99410057 1001 86380 86390 1
410156 99410156 1001 86380 86390 1
410278 99410278 1001 86380 86390 1
410299 99410299 1001 86380 86390 1
410515 99410515 1001 86380 86390 1
410891 99410891 1001 86380 86390 1
410830 99410830 1001 86380 86390 1
411537 99411537 1001 86380 86390 1
411689 99411689 1001 86380 86390 1
411845 99411845 1001 86380 86390 1
411816 99411816 1001 86380 86390 1
411819 99411819 1001 86380 86390 1
411881 99411881 1001 86380 86390 1
411975 99411975 1001 86380 86390 1
412254 99412254 1001 86380 86390 1
412355 99412355 1001 86380 86390 1
412352 99412352 1001 86380 86390 1
413520 99413520 1001 86380 86390 1
413656 99413656 1001 86380 86390 1
413238 99413238 1001 86380 86390 1
412749 99412749 1001 86380 86390 1
412826 99412826 1001 86380 86390 1
414089 99414089 1001 86380 86390 1
414037 99414037 1001 86380 86390 1
413955 99413955 1001 86380 86390 1
413703 99413703 1001 86380 86390 1
415187 99415187 1001 86380 86390 1
414947 99414947 1001 86380 86390 1
415172 99415172 1001 86380 86390 1
414930 99414930 1001 86380 86390 1
414545 99414545 1001 86380 86390 1
414643 99414643 1001 86380 86390 1
414891 99414891 1001 86380 86390 1
414919 99414919 1001 86380 86390 1
414505 99414505 1001 86380 86390 1
414232 99414232 1001 86380 86390 1
414254 99414254 1001 86380 86390 1
414438 99414438 1001 86380 86390 1
415626 99415626 1001 86380 86390 1
415399 99415399 1001 86380 86390 1
415585 99415585 1001 86380 86390 1
415440 99415440 1001 86380 86390 1
416908 99416908 1001 86380 86390 1
416590 99416590 1001 86380 86390 1
416820 99416820 1001 86380 86390 1
416142 99416142 1001 86380 86390 1
416311 99416311 1001 86380 86390 1
416086 99416086 1001 86380 86390 1
415786 99415786 1001 86380 86390 1
415939 99415939 1001 86380 86390 1
415922 99415922 1001 86380 86390 1
415923 99415923 1001 86380 86390 1
418598 99418598 1001 86380 86390 1
418483 99418483 1001 86380 86390 1
418535 99418535 1001 86380 86390 1
418762 99418762 1001 86380 86390 1
418520 99418520 1001 86380 86390 1
418783 99418783 1001 86380 86390 1
417967 99417967 1001 86380 86390 1
417619 99417619 1001 86380 86390 1
417879 99417879 1001 86380 86390 1
418906 99418906 1001 86380 86390 1
418877 99418877 1001 86380 86390 1
419150 99419150 1001 86380 86390 1
420216 99420216 1001 86380 86390 1
420124 99420124 1001 86380 86390 1
420183 99420183 1001 86380 86390 1
420350 99420350 1001 86380 86390 1
419832 99419832 1001 86380 86390 1
419952 99419952 1001 86380 86390 1
419743 99419743 1001 86380 86390 1
419767 99419767 1001 86380 86390 1
419471 99419471 1001 86380 86390 1
419302 99419302 1001 86380 86390 1
419554 99419554 1001 86380 86390 1
419284 99419284 1001 86380 86390 1
420537 99420537 1001 86380 86390 1
420565 99420565 1001 86380 86390 1
420683 99420683 1001 86380 86390 1
420762 99420762 1001 86380 86390 1
420459 99420459 1001 86380 86390 1
420705 99420705 1001 86380 86390 1
421900 99421900 1001 86380 86390 1
421949 99421949 1001 86380 86390 1
421787 99421787 1001 86380 86390 1
421826 99421826 1001 86380 86390 1
421828 99421828 1001 86380 86390 1
421708 99421708 1001 86380 86390 1
421567 99421567 1001 86380 86390 1
421378 99421378 1001 86380 86390 1
421440 99421440 1001 86380 86390 1
422197 99422197 1001 86380 86390 1
422149 99422149 1001 86380 86390 1
422179 99422179 1001 86380 86390 1
422321 99422321 1001 86380 86390 1
422430 99422430 1001 86380 86390 1
422473 99422473 1001 86380 86390 1
423650 99423650 1001 86380 86390 1
423563 99423563 1001 86380 86390 1
423497 99423497 1001 86380 86390 1
422981 99422981 1001 86380 86390 1
423030 99423030 1001 86380 86390 1
423236 99423236 1001 86380 86390 1
423299 99423299 1001 86380 86390 1
422979 99422979 1001 86380 86390 1
422940 99422940 1001 86380 86390 1
422553 99422553 1001 86380 86390 1
422887 99422887 1001 86380 86390 1
422648 99422648 1001 86380 86390 1
422795 99422795 1001 86380 86390 1
423865 99423865 1001 86380 86390 1
423873 99423873 1001 86380 86390 1
423893 99423893 1001 86380 86390 1
423971 99423971 1001 86380 86390 1
424133 99424133 1001 86380 86390 1
423784 99423784 1001 86380 86390 1
424971 99424971 1001 86380 86390 1
424691 99424691 1001 86380 86390 1
424977 99424977 1001 86380 86390 1
424535 99424535 1001 86380 86390 1
425391 99425391 1001 86380 86390 1
425456 99425456 1001 86380 86390 1
426873 99426873 1001 86380 86390 1
426335 99426335 1001 86380 86390 1
426588 99426588 1001 86380 86390 1
427148 99427148 1001 86380 86390 1
427465 99427465 1001 86380 86390 1
427469 99427469 1001 86380 86390 1
427184 99427184 1001 86380 86390 1
428632 99428632 1001 86380 86390 1
428612 99428612 1001 86380 86390 1
428377 99428377 1001 86380 86390 1
428317 99428317 1001 86380 86390 1
428256 99428256 1001 86380 86390 1
428146 99428146 1001 86380 86390 1
428335 99428335 1001 86380 86390 1
428085 99428085 1001 86380 86390 1
427654 99427654 1001 86380 86390 1
427739 99427739 1001 86380 86390 1
427585 99427585 1001 86380 86390 1
427833 99427833 1001 86380 86390 1
428887 99428887 1001 86380 86390 1
430028 99430028 1001 86380 86390 1
430007 99430007 1001 86380 86390 1
429854 99429854 1001 86380 86390 1
429297 99429297 1001 86380 86390 1
429554 99429554 1001 86380 86390 1
429232 99429232 1001 86380 86390 1
429300 99429300 1001 86380 86390 1
429233 99429233 1001 86380 86390 1
429398 99429398 1001 86380 86390 1
430770 99430770 1001 86380 86390 1
430806 99430806 1001 86380 86390 1
430412 99430412 1001 86380 86390 1
431937 99431937 1001 86380 86390 1
432015 99432015 1001 86380 86390 1
431701 99431701 1001 86380 86390 1
431723 99431723 1001 86380 86390 1
431664 99431664 1001 86380 86390 1
431635 99431635 1001 86380 86390 1
431494 99431494 1001 86380 86390 1
431520 99431520 1001 86380 86390 1
431350 99431350 1001 86380 86390 1
431371 99431371 1001 86380 86390 1
430871 99430871 1001 86380 86390 1
431194 99431194 1001 86380 86390 1
432142 99432142 1001 86380 86390 1
432374 99432374 1001 86380 86390 1
432467 99432467 1001 86380 86390 1
432209 99432209 1001 86380 86390 1
432252 99432252 1001 86380 86390 1
432137 99432137 1001 86380 86390 1
432141 99432141 1001 86380 86390 1
433361 99433361 1001 86380 86390 1
433553 99433553 1001 86380 86390 1
433537 99433537 1001 86380 86390 1
433100 99433100 1001 86380 86390 1
433216 99433216 1001 86380 86390 1
433196 99433196 1001 86380 86390 1
433085 99433085 1001 86380 86390 1
433260 99433260 1001 86380 86390 1
432748 99432748 1001 86380 86390 1
432571 99432571 1001 86380 86390 1
432662 99432662 1001 86380 86390 1
434106 99434106 1001 86380 86390 1
435244 99435244 1001 86380 86390 1
435174 99435174 1001 86380 86390 1
434607 99434607 1001 86380 86390 1
434186 99434186 1001 86380 86390 1
435716 99435716 1001 86380 86390 1
435741 99435741 1001 86380 86390 1
435693 99435693 1001 86380 86390 1
437079 99437079 1001 86380 86390 1
436907 99436907 1001 86380 86390 1
437125 99437125 1001 86380 86390 1
436511 99436511 1001 86380 86390 1
436699 99436699 1001 86380 86390 1
436512 99436512 1001 86380 86390 1
436302 99436302 1001 86380 86390 1
436211 99436211 1001 86380 86390 1
435921 99435921 1001 86380 86390 1
300071 99300071 1001 86380 86390 1
437194 99437194 1001 86380 86390 1
437245 99437245 1001 86380 86390 1
300536 99300536 1001 86380 86390 1
300627 99300627 1001 86380 86390 1
300552 99300552 1001 86380 86390 1
300513 99300513 1001 86380 86390 1
300360 99300360 1001 86380 86390 1
300451 99300451 1001 86380 86390 1
300441 99300441 1001 86380 86390 1
300240 99300240 1001 86380 86390 1
300110 99300110 1001 86380 86390 1
300258 99300258 1001 86380 86390 1
300909 99300909 1001 86380 86390 1
300735 99300735 1001 86380 86390 1
300852 99300852 1001 86380 86390 1
301379 99301379 1001 86380 86390 1
301472 99301472 1001 86380 86390 1
301547 99301547 1001 86380 86390 1
301273 99301273 1001 86380 86390 1
301301 99301301 1001 86380 86390 1
301314 99301314 1001 86380 86390 1
301291 99301291 1001 86380 86390 1
301190 99301190 1001 86380 86390 1
301294 99301294 1001 86380 86390 1
301347 99301347 1001 86380 86390 1
301348 99301348 1001 86380 86390 1
300948 99300948 1001 86380 86390 1
301065 99301065 1001 86380 86390 1
300936 99300936 1001 86380 86390 1
301023 99301023 1001 86380 86390 1
301564 99301564 1001 86380 86390 1
301707 99301707 1001 86380 86390 1
301734 99301734 1001 86380 86390 1
301672 99301672 1001 86380 86390 1
301677 99301677 1001 86380 86390 1
301705 99301705 1001 86380 86390 1
302242 99302242 1001 86380 86390 1
302126 99302126 1001 86380 86390 1
302027 99302027 1001 86380 86390 1
302170 99302170 1001 86380 86390 1
302043 99302043 1001 86380 86390 1
301889 99301889 1001 86380 86390 1
301776 99301776 1001 86380 86390 1
301963 99301963 1001 86380 86390 1
301914 99301914 1001 86380 86390 1
302433 99302433 1001 86380 86390 1
302543 99302543 1001 86380 86390 1
303162 99303162 1001 86380 86390 1
303033 99303033 1001 86380 86390 1
302927 99302927 1001 86380 86390 1
302640 99302640 1001 86380 86390 1
302746 99302746 1001 86380 86390 1
302595 99302595 1001 86380 86390 1
303360 99303360 1001 86380 86390 1
303386 99303386 1001 86380 86390 1
303376 99303376 1001 86380 86390 1
303252 99303252 1001 86380 86390 1
303356 99303356 1001 86380 86390 1
303371 99303371 1001 86380 86390 1
303907 99303907 1001 86380 86390 1
303910 99303910 1001 86380 86390 1
303980 99303980 1001 86380 86390 1
303660 99303660 1001 86380 86390 1
303817 99303817 1001 86380 86390 1
303692 99303692 1001 86380 86390 1
303811 99303811 1001 86380 86390 1
303502 99303502 1001 86380 86390 1
303544 99303544 1001 86380 86390 1
303525 99303525 1001 86380 86390 1
304224 99304224 1001 86380 86390 1
304236 99304236 1001 86380 86390 1
304772 99304772 1001 86380 86390 1
304785 99304785 1001 86380 86390 1
304749 99304749 1001 86380 86390 1
304665 99304665 1001 86380 86390 1
304628 99304628 1001 86380 86390 1
304592 99304592 1001 86380 86390 1
304493 99304493 1001 86380 86390 1
304454 99304454 1001 86380 86390 1
304471 99304471 1001 86380 86390 1
304330 99304330 1001 86380 86390 1
304240 99304240 1001 86380 86390 1
304372 99304372 1001 86380 86390 1
304426 99304426 1001 86380 86390 1
304392 99304392 1001 86380 86390 1
304960 99304960 1001 86380 86390 1
304948 99304948 1001 86380 86390 1
305040 99305040 1001 86380 86390 1
305028 99305028 1001 86380 86390 1
304942 99304942 1001 86380 86390 1
304955 99304955 1001 86380 86390 1
305569 99305569 1001 86380 86390 1
305627 99305627 1001 86380 86390 1
305602 99305602 1001 86380 86390 1
305456 99305456 1001 86380 86390 1
305355 99305355 1001 86380 86390 1
305297 99305297 1001 86380 86390 1
305091 99305091 1001 86380 86390 1
305195 99305195 1001 86380 86390 1
305095 99305095 1001 86380 86390 1
500168 99500168 1001 86380 86390 1
500104 99500104 1001 86380 86390 1
305688 99305688 1001 86380 86390 1
500150 99500150 1001 86380 86390 1
500634 99500634 1001 86380 86390 1
500779 99500779 1001 86380 86390 1
500743 99500743 1001 86380 86390 1
500732 99500732 1001 86380 86390 1
500431 99500431 1001 86380 86390 1
500593 99500593 1001 86380 86390 1
500933 99500933 1001 86380 86390 1
501012 99501012 1001 86380 86390 1
500911 99500911 1001 86380 86390 1
501513 99501513 1001 86380 86390 1
501489 99501489 1001 86380 86390 1
501482 99501482 1001 86380 86390 1
501409 99501409 1001 86380 86390 1
501371 99501371 1001 86380 86390 1
501372 99501372 1001 86380 86390 1
501386 99501386 1001 86380 86390 1
501251 99501251 1001 86380 86390 1
501099 99501099 1001 86380 86390 1
501112 99501112 1001 86380 86390 1
501028 99501028 1001 86380 86390 1
501741 99501741 1001 86380 86390 1
501756 99501756 1001 86380 86390 1
501758 99501758 1001 86380 86390 1
501694 99501694 1001 86380 86390 1
501735 99501735 1001 86380 86390 1
501700 99501700 1001 86380 86390 1
502326 99502326 1001 86380 86390 1
502355 99502355 1001 86380 86390 1
502066 99502066 1001 86380 86390 1
502212 99502212 1001 86380 86390 1
502226 99502226 1001 86380 86390 1
502244 99502244 1001 86380 86390 1
502129 99502129 1001 86380 86390 1
502207 99502207 1001 86380 86390 1
501897 99501897 1001 86380 86390 1
501887 99501887 1001 86380 86390 1
502043 99502043 1001 86380 86390 1
501915 99501915 1001 86380 86390 1
502047 99502047 1001 86380 86390 1
502024 99502024 1001 86380 86390 1
502637 99502637 1001 86380 86390 1
502547 99502547 1001 86380 86390 1
502573 99502573 1001 86380 86390 1
503259 99503259 1001 86380 86390 1
503165 99503165 1001 86380 86390 1
503204 99503204 1001 86380 86390 1
503155 99503155 1001 86380 86390 1
503236 99503236 1001 86380 86390 1
502951 99502951 1001 86380 86390 1
502991 99502991 1001 86380 86390 1
502941 99502941 1001 86380 86390 1
502994 99502994 1001 86380 86390 1
502790 99502790 1001 86380 86390 1
502804 99502804 1001 86380 86390 1
502779 99502779 1001 86380 86390 1
502870 99502870 1001 86380 86390 1
503495 99503495 1001 86380 86390 1
503328 99503328 1001 86380 86390 1
503479 99503479 1001 86380 86390 1
504080 99504080 1001 86380 86390 1
503990 99503990 1001 86380 86390 1
504004 99504004 1001 86380 86390 1
503917 99503917 1001 86380 86390 1
504035 99504035 1001 86380 86390 1
503945 99503945 1001 86380 86390 1
503921 99503921 1001 86380 86390 1
503785 99503785 1001 86380 86390 1
503735 99503735 1001 86380 86390 1
503882 99503882 1001 86380 86390 1
503626 99503626 1001 86380 86390 1
503667 99503667 1001 86380 86390 1
503503 99503503 1001 86380 86390 1
504310 99504310 1001 86380 86390 1
504265 99504265 1001 86380 86390 1
504151 99504151 1001 86380 86390 1
504924 99504924 1001 86380 86390 1
504635 99504635 1001 86380 86390 1
504615 99504615 1001 86380 86390 1
504731 99504731 1001 86380 86390 1
504721 99504721 1001 86380 86390 1
504347 99504347 1001 86380 86390 1
505070 99505070 1001 86380 86390 1
504953 99504953 1001 86380 86390 1
505585 99505585 1001 86380 86390 1
505468 99505468 1001 86380 86390 1
505495 99505495 1001 86380 86390 1
505292 99505292 1001 86380 86390 1
505320 99505320 1001 86380 86390 1
505173 99505173 1001 86380 86390 1
505264 99505264 1001 86380 86390 1
505803 99505803 1001 86380 86390 1
506428 99506428 1001 86380 86390 1
506545 99506545 1001 86380 86390 1
506499 99506499 1001 86380 86390 1
506584 99506584 1001 86380 86390 1
506270 99506270 1001 86380 86390 1
506336 99506336 1001 86380 86390 1
505982 99505982 1001 86380 86390 1
505984 99505984 1001 86380 86390 1
506644 99506644 1001 86380 86390 1
506801 99506801 1001 86380 86390 1
507297 99507297 1001 86380 86390 1
507273 99507273 1001 86380 86390 1
507365 99507365 1001 86380 86390 1
507405 99507405 1001 86380 86390 1
507411 99507411 1001 86380 86390 1
507127 99507127 1001 86380 86390 1
507083 99507083 1001 86380 86390 1
507008 99507008 1001 86380 86390 1
506874 99506874 1001 86380 86390 1
507436 99507436 1001 86380 86390 1
507598 99507598 1001 86380 86390 1
508057 99508057 1001 86380 86390 1
508138 99508138 1001 86380 86390 1
508005 99508005 1001 86380 86390 1
507993 99507993 1001 86380 86390 1
507924 99507924 1001 86380 86390 1
507723 99507723 1001 86380 86390 1
507751 99507751 1001 86380 86390 1
507832 99507832 1001 86380 86390 1
508951 99508951 1001 86380 86390 1
508879 99508879 1001 86380 86390 1
508943 99508943 1001 86380 86390 1
508700 99508700 1001 86380 86390 1
508702 99508702 1001 86380 86390 1
508858 99508858 1001 86380 86390 1
508745 99508745 1001 86380 86390 1
508850 99508850 1001 86380 86390 1
508735 99508735 1001 86380 86390 1
508864 99508864 1001 86380 86390 1
508698 99508698 1001 86380 86390 1
508598 99508598 1001 86380 86390 1
508615 99508615 1001 86380 86390 1
509164 99509164 1001 86380 86390 1
509100 99509100 1001 86380 86390 1
509083 99509083 1001 86380 86390 1
509708 99509708 1001 86380 86390 1
509801 99509801 1001 86380 86390 1
509702 99509702 1001 86380 86390 1
509731 99509731 1001 86380 86390 1
509744 99509744 1001 86380 86390 1
509463 99509463 1001 86380 86390 1
509284 99509284 1001 86380 86390 1
510006 99510006 1001 86380 86390 1
509997 99509997 1001 86380 86390 1
510101 99510101 1001 86380 86390 1
510624 99510624 1001 86380 86390 1
510560 99510560 1001 86380 86390 1
510614 99510614 1001 86380 86390 1
510582 99510582 1001 86380 86390 1
510558 99510558 1001 86380 86390 1
510370 99510370 1001 86380 86390 1
510515 99510515 1001 86380 86390 1
510491 99510491 1001 86380 86390 1
510160 99510160 1001 86380 86390 1
510167 99510167 1001 86380 86390 1
510762 99510762 1001 86380 86390 1
510764 99510764 1001 86380 86390 1
510813 99510813 1001 86380 86390 1
510839 99510839 1001 86380 86390 1
511489 99511489 1001 86380 86390 1
511525 99511525 1001 86380 86390 1
511526 99511526 1001 86380 86390 1
511446 99511446 1001 86380 86390 1
511461 99511461 1001 86380 86390 1
511184 99511184 1001 86380 86390 1
511210 99511210 1001 86380 86390 1
511341 99511341 1001 86380 86390 1
511199 99511199 1001 86380 86390 1
511240 99511240 1001 86380 86390 1
511176 99511176 1001 86380 86390 1
511105 99511105 1001 86380 86390 1
511085 99511085 1001 86380 86390 1
511705 99511705 1001 86380 86390 1
511745 99511745 1001 86380 86390 1
511656 99511656 1001 86380 86390 1
511726 99511726 1001 86380 86390 1
511752 99511752 1001 86380 86390 1
511649 99511649 1001 86380 86390 1
511701 99511701 1001 86380 86390 1
512250 99512250 1001 86380 86390 1
512201 99512201 1001 86380 86390 1
512134 99512134 1001 86380 86390 1
512097 99512097 1001 86380 86390 1
512106 99512106 1001 86380 86390 1
511976 99511976 1001 86380 86390 1
511809 99511809 1001 86380 86390 1
511891 99511891 1001 86380 86390 1
511905 99511905 1001 86380 86390 1
511867 99511867 1001 86380 86390 1
511868 99511868 1001 86380 86390 1
511818 99511818 1001 86380 86390 1
511873 99511873 1001 86380 86390 1
512561 99512561 1001 86380 86390 1
513009 99513009 1001 86380 86390 1
512836 99512836 1001 86380 86390 1
512812 99512812 1001 86380 86390 1
512994 99512994 1001 86380 86390 1
512943 99512943 1001 86380 86390 1
512957 99512957 1001 86380 86390 1
512668 99512668 1001 86380 86390 1
512790 99512790 1001 86380 86390 1
513263 99513263 1001 86380 86390 1
513980 99513980 1001 86380 86390 1
513891 99513891 1001 86380 86390 1
513935 99513935 1001 86380 86390 1
514018 99514018 1001 86380 86390 1
514022 99514022 1001 86380 86390 1
513800 99513800 1001 86380 86390 1
513749 99513749 1001 86380 86390 1
513777 99513777 1001 86380 86390 1
513713 99513713 1001 86380 86390 1
513794 99513794 1001 86380 86390 1
513704 99513704 1001 86380 86390 1
513653 99513653 1001 86380 86390 1
513757 99513757 1001 86380 86390 1
513641 99513641 1001 86380 86390 1
513515 99513515 1001 86380 86390 1
513439 99513439 1001 86380 86390 1
513422 99513422 1001 86380 86390 1
514081 99514081 1001 86380 86390 1
514212 99514212 1001 86380 86390 1
514738 99514738 1001 86380 86390 1
514505 99514505 1001 86380 86390 1
514636 99514636 1001 86380 86390 1
514421 99514421 1001 86380 86390 1
514413 99514413 1001 86380 86390 1
514245 99514245 1001 86380 86390 1
514336 99514336 1001 86380 86390 1
514440 99514440 1001 86380 86390 1
514248 99514248 1001 86380 86390 1
514908 99514908 1001 86380 86390 1
514976 99514976 1001 86380 86390 1
514872 99514872 1001 86380 86390 1
514964 99514964 1001 86380 86390 1
515019 99515019 1001 86380 86390 1
515649 99515649 1001 86380 86390 1
515625 99515625 1001 86380 86390 1
515642 99515642 1001 86380 86390 1
515279 99515279 1001 86380 86390 1
515080 99515080 1001 86380 86390 1
515123 99515123 1001 86380 86390 1
515137 99515137 1001 86380 86390 1
515861 99515861 1001 86380 86390 1
516387 99516387 1001 86380 86390 1
516440 99516440 1001 86380 86390 1
516351 99516351 1001 86380 86390 1
516390 99516390 1001 86380 86390 1
516156 99516156 1001 86380 86390 1
516260 99516260 1001 86380 86390 1
516144 99516144 1001 86380 86390 1
516209 99516209 1001 86380 86390 1
516288 99516288 1001 86380 86390 1
515992 99515992 1001 86380 86390 1
515980 99515980 1001 86380 86390 1
516074 99516074 1001 86380 86390 1
515947 99515947 1001 86380 86390 1
516040 99516040 1001 86380 86390 1
515925 99515925 1001 86380 86390 1
515965 99515965 1001 86380 86390 1
516689 99516689 1001 86380 86390 1
516599 99516599 1001 86380 86390 1
516621 99516621 1001 86380 86390 1
516660 99516660 1001 86380 86390 1
517148 99517148 1001 86380 86390 1
517229 99517229 1001 86380 86390 1
517031 99517031 1001 86380 86390 1
516862 99516862 1001 86380 86390 1
516811 99516811 1001 86380 86390 1
516837 99516837 1001 86380 86390 1
516852 99516852 1001 86380 86390 1
516788 99516788 1001 86380 86390 1
516736 99516736 1001 86380 86390 1
517423 99517423 1001 86380 86390 1
517360 99517360 1001 86380 86390 1
517418 99517418 1001 86380 86390 1
518099 99518099 1001 86380 86390 1
518025 99518025 1001 86380 86390 1
518055 99518055 1001 86380 86390 1
517891 99517891 1001 86380 86390 1
517947 99517947 1001 86380 86390 1
517779 99517779 1001 86380 86390 1
517884 99517884 1001 86380 86390 1
517820 99517820 1001 86380 86390 1
517885 99517885 1001 86380 86390 1
517756 99517756 1001 86380 86390 1
517735 99517735 1001 86380 86390 1
517671 99517671 1001 86380 86390 1
517649 99517649 1001 86380 86390 1
517655 99517655 1001 86380 86390 1
517541 99517541 1001 86380 86390 1
518173 99518173 1001 86380 86390 1
518305 99518305 1001 86380 86390 1
518320 99518320 1001 86380 86390 1
518939 99518939 1001 86380 86390 1
518914 99518914 1001 86380 86390 1
518798 99518798 1001 86380 86390 1
518929 99518929 1001 86380 86390 1
518832 99518832 1001 86380 86390 1
518668 99518668 1001 86380 86390 1
518581 99518581 1001 86380 86390 1
518700 99518700 1001 86380 86390 1
518768 99518768 1001 86380 86390 1
518464 99518464 1001 86380 86390 1
519026 99519026 1001 86380 86390 1
519118 99519118 1001 86380 86390 1
519081 99519081 1001 86380 86390 1
519190 99519190 1001 86380 86390 1
519801 99519801 1001 86380 86390 1
519527 99519527 1001 86380 86390 1
519342 99519342 1001 86380 86390 1
519305 99519305 1001 86380 86390 1
519228 99519228 1001 86380 86390 1
519966 99519966 1001 86380 86390 1
519929 99519929 1001 86380 86390 1
519955 99519955 1001 86380 86390 1
519897 99519897 1001 86380 86390 1
520616 99520616 1001 86380 86390 1
520635 99520635 1001 86380 86390 1
520396 99520396 1001 86380 86390 1
520360 99520360 1001 86380 86390 1
520414 99520414 1001 86380 86390 1
520311 99520311 1001 86380 86390 1
520324 99520324 1001 86380 86390 1
520275 99520275 1001 86380 86390 1
520278 99520278 1001 86380 86390 1
520174 99520174 1001 86380 86390 1
520045 99520045 1001 86380 86390 1
520115 99520115 1001 86380 86390 1
520172 99520172 1001 86380 86390 1
520845 99520845 1001 86380 86390 1
520821 99520821 1001 86380 86390 1
520641 99520641 1001 86380 86390 1
520775 99520775 1001 86380 86390 1
521350 99521350 1001 86380 86390 1
521355 99521355 1001 86380 86390 1
521237 99521237 1001 86380 86390 1
521214 99521214 1001 86380 86390 1
521164 99521164 1001 86380 86390 1
521217 99521217 1001 86380 86390 1
521153 99521153 1001 86380 86390 1
521076 99521076 1001 86380 86390 1
521116 99521116 1001 86380 86390 1
520913 99520913 1001 86380 86390 1
520956 99520956 1001 86380 86390 1
520857 99520857 1001 86380 86390 1
521528 99521528 1001 86380 86390 1
521651 99521651 1001 86380 86390 1
522138 99522138 1001 86380 86390 1
522204 99522204 1001 86380 86390 1
522134 99522134 1001 86380 86390 1
521829 99521829 1001 86380 86390 1
521727 99521727 1001 86380 86390 1
521767 99521767 1001 86380 86390 1
521847 99521847 1001 86380 86390 1
522339 99522339 1001 86380 86390 1
522917 99522917 1001 86380 86390 1
522981 99522981 1001 86380 86390 1
522958 99522958 1001 86380 86390 1
522974 99522974 1001 86380 86390 1
522786 99522786 1001 86380 86390 1
522788 99522788 1001 86380 86390 1
522767 99522767 1001 86380 86390 1
522768 99522768 1001 86380 86390 1
522539 99522539 1001 86380 86390 1
522505 99522505 1001 86380 86390 1
523273 99523273 1001 86380 86390 1
523172 99523172 1001 86380 86390 1
523292 99523292 1001 86380 86390 1
523763 99523763 1001 86380 86390 1
523609 99523609 1001 86380 86390 1
523688 99523688 1001 86380 86390 1
523702 99523702 1001 86380 86390 1
523614 99523614 1001 86380 86390 1
523633 99523633 1001 86380 86390 1
523442 99523442 1001 86380 86390 1
523509 99523509 1001 86380 86390 1
523357 99523357 1001 86380 86390 1
523398 99523398 1001 86380 86390 1
524111 99524111 1001 86380 86390 1
524116 99524116 1001 86380 86390 1
523960 99523960 1001 86380 86390 1
524105 99524105 1001 86380 86390 1
523951 99523951 1001 86380 86390 1
523978 99523978 1001 86380 86390 1
524696 99524696 1001 86380 86390 1
524726 99524726 1001 86380 86390 1
524624 99524624 1001 86380 86390 1
524487 99524487 1001 86380 86390 1
524515 99524515 1001 86380 86390 1
524360 99524360 1001 86380 86390 1
524389 99524389 1001 86380 86390 1
524203 99524203 1001 86380 86390 1
524875 99524875 1001 86380 86390 1
524857 99524857 1001 86380 86390 1
525562 99525562 1001 86380 86390 1
525441 99525441 1001 86380 86390 1
525282 99525282 1001 86380 86390 1
525347 99525347 1001 86380 86390 1
525171 99525171 1001 86380 86390 1
525030 99525030 1001 86380 86390 1
525115 99525115 1001 86380 86390 1
525180 99525180 1001 86380 86390 1
525646 99525646 1001 86380 86390 1
525801 99525801 1001 86380 86390 1
525765 99525765 1001 86380 86390 1
526337 99526337 1001 86380 86390 1
526365 99526365 1001 86380 86390 1
526328 99526328 1001 86380 86390 1
526254 99526254 1001 86380 86390 1
526014 99526014 1001 86380 86390 1
526058 99526058 1001 86380 86390 1
526097 99526097 1001 86380 86390 1
526032 99526032 1001 86380 86390 1
526190 99526190 1001 86380 86390 1
525860 99525860 1001 86380 86390 1
525938 99525938 1001 86380 86390 1
525914 99525914 1001 86380 86390 1
525930 99525930 1001 86380 86390 1
526010 99526010 1001 86380 86390 1
527059 99527059 1001 86380 86390 1
527167 99527167 1001 86380 86390 1
527168 99527168 1001 86380 86390 1
527105 99527105 1001 86380 86390 1
526969 99526969 1001 86380 86390 1
526848 99526848 1001 86380 86390 1
526799 99526799 1001 86380 86390 1
526789 99526789 1001 86380 86390 1
526764 99526764 1001 86380 86390 1
526662 99526662 1001 86380 86390 1
526701 99526701 1001 86380 86390 1
527311 99527311 1001 86380 86390 1
527345 99527345 1001 86380 86390 1
527371 99527371 1001 86380 86390 1
528001 99528001 1001 86380 86390 1
527938 99527938 1001 86380 86390 1
528005 99528005 1001 86380 86390 1
528031 99528031 1001 86380 86390 1
527877 99527877 1001 86380 86390 1
527932 99527932 1001 86380 86390 1
527675 99527675 1001 86380 86390 1
527715 99527715 1001 86380 86390 1
527677 99527677 1001 86380 86390 1
527704 99527704 1001 86380 86390 1
527786 99527786 1001 86380 86390 1
527698 99527698 1001 86380 86390 1
527510 99527510 1001 86380 86390 1
527628 99527628 1001 86380 86390 1
527551 99527551 1001 86380 86390 1
528128 99528128 1001 86380 86390 1
528827 99528827 1001 86380 86390 1
528873 99528873 1001 86380 86390 1
528876 99528876 1001 86380 86390 1
528754 99528754 1001 86380 86390 1
528719 99528719 1001 86380 86390 1
528544 99528544 1001 86380 86390 1
528572 99528572 1001 86380 86390 1
528448 99528448 1001 86380 86390 1
528487 99528487 1001 86380 86390 1
528353 99528353 1001 86380 86390 1
529559 99529559 1001 86380 86390 1
529725 99529725 1001 86380 86390 1
529553 99529553 1001 86380 86390 1
529482 99529482 1001 86380 86390 1
529403 99529403 1001 86380 86390 1
529198 99529198 1001 86380 86390 1
529250 99529250 1001 86380 86390 1
529123 99529123 1001 86380 86390 1
529742 99529742 1001 86380 86390 1
529769 99529769 1001 86380 86390 1
529770 99529770 1001 86380 86390 1
529851 99529851 1001 86380 86390 1
530478 99530478 1001 86380 86390 1
530536 99530536 1001 86380 86390 1
530395 99530395 1001 86380 86390 1
530205 99530205 1001 86380 86390 1
530143 99530143 1001 86380 86390 1
530315 99530315 1001 86380 86390 1
530202 99530202 1001 86380 86390 1
530164 99530164 1001 86380 86390 1
529999 99529999 1001 86380 86390 1
530040 99530040 1001 86380 86390 1
530071 99530071 1001 86380 86390 1
530705 99530705 1001 86380 86390 1
530616 99530616 1001 86380 86390 1
530695 99530695 1001 86380 86390 1
530659 99530659 1001 86380 86390 1
530689 99530689 1001 86380 86390 1
531317 99531317 1001 86380 86390 1
531355 99531355 1001 86380 86390 1
531275 99531275 1001 86380 86390 1
531085 99531085 1001 86380 86390 1
530983 99530983 1001 86380 86390 1
531027 99531027 1001 86380 86390 1
531105 99531105 1001 86380 86390 1
531118 99531118 1001 86380 86390 1
531017 99531017 1001 86380 86390 1
530863 99530863 1001 86380 86390 1
530943 99530943 1001 86380 86390 1
530855 99530855 1001 86380 86390 1
531402 99531402 1001 86380 86390 1
531576 99531576 1001 86380 86390 1
532041 99532041 1001 86380 86390 1
532007 99532007 1001 86380 86390 1
531822 99531822 1001 86380 86390 1
531802 99531802 1001 86380 86390 1
531766 99531766 1001 86380 86390 1
531707 99531707 1001 86380 86390 1
532261 99532261 1001 86380 86390 1
532722 99532722 1001 86380 86390 1
532801 99532801 1001 86380 86390 1
532668 99532668 1001 86380 86390 1
532468 99532468 1001 86380 86390 1
533058 99533058 1001 86380 86390 1
533125 99533125 1001 86380 86390 1
533219 99533219 1001 86380 86390 1
533695 99533695 1001 86380 86390 1
533683 99533683 1001 86380 86390 1
533752 99533752 1001 86380 86390 1
533853 99533853 1001 86380 86390 1
533715 99533715 1001 86380 86390 1
533564 99533564 1001 86380 86390 1
533482 99533482 1001 86380 86390 1
533303 99533303 1001 86380 86390 1
533410 99533410 1001 86380 86390 1
533372 99533372 1001 86380 86390 1
533360 99533360 1001 86380 86390 1
533300 99533300 1001 86380 86390 1
533959 99533959 1001 86380 86390 1
533922 99533922 1001 86380 86390 1
534516 99534516 1001 86380 86390 1
534452 99534452 1001 86380 86390 1
534440 99534440 1001 86380 86390 1
534404 99534404 1001 86380 86390 1
534141 99534141 1001 86380 86390 1
534222 99534222 1001 86380 86390 1
534120 99534120 1001 86380 86390 1
534086 99534086 1001 86380 86390 1
534697 99534697 1001 86380 86390 1
534723 99534723 1001 86380 86390 1
534726 99534726 1001 86380 86390 1
535346 99535346 1001 86380 86390 1
535321 99535321 1001 86380 86390 1
535323 99535323 1001 86380 86390 1
535213 99535213 1001 86380 86390 1
535304 99535304 1001 86380 86390 1
535192 99535192 1001 86380 86390 1
535096 99535096 1001 86380 86390 1
534903 99534903 1001 86380 86390 1
535650 99535650 1001 86380 86390 1
536235 99536235 1001 86380 86390 1
536311 99536311 1001 86380 86390 1
536138 99536138 1001 86380 86390 1
536191 99536191 1001 86380 86390 1
536065 99536065 1001 86380 86390 1
535833 99535833 1001 86380 86390 1
535848 99535848 1001 86380 86390 1
535852 99535852 1001 86380 86390 1
535878 99535878 1001 86380 86390 1
536424 99536424 1001 86380 86390 1
536471 99536471 1001 86380 86390 1
536536 99536536 1001 86380 86390 1
537112 99537112 1001 86380 86390 1
537102 99537102 1001 86380 86390 1
536989 99536989 1001 86380 86390 1
537149 99537149 1001 86380 86390 1
536771 99536771 1001 86380 86390 1
536659 99536659 1001 86380 86390 1
536673 99536673 1001 86380 86390 1
536636 99536636 1001 86380 86390 1
536680 99536680 1001 86380 86390 1
536708 99536708 1001 86380 86390 1
537268 99537268 1001 86380 86390 1
537233 99537233 1001 86380 86390 1
537311 99537311 1001 86380 86390 1
537876 99537876 1001 86380 86390 1
537895 99537895 1001 86380 86390 1
537977 99537977 1001 86380 86390 1
537845 99537845 1001 86380 86390 1
537605 99537605 1001 86380 86390 1
537631 99537631 1001 86380 86390 1
537729 99537729 1001 86380 86390 1
537370 99537370 1001 86380 86390 1
537410 99537410 1001 86380 86390 1
537482 99537482 1001 86380 86390 1
538121 99538121 1001 86380 86390 1
538699 99538699 1001 86380 86390 1
538791 99538791 1001 86380 86390 1
538722 99538722 1001 86380 86390 1
538476 99538476 1001 86380 86390 1
538229 99538229 1001 86380 86390 1
538399 99538399 1001 86380 86390 1
538283 99538283 1001 86380 86390 1
538944 99538944 1001 86380 86390 1
538831 99538831 1001 86380 86390 1
539004 99539004 1001 86380 86390 1
539437 99539437 1001 86380 86390 1
539527 99539527 1001 86380 86390 1
539464 99539464 1001 86380 86390 1
539585 99539585 1001 86380 86390 1
539631 99539631 1001 86380 86390 1
539258 99539258 1001 86380 86390 1
539734 99539734 1001 86380 86390 1
540440 99540440 1001 86380 86390 1
540344 99540344 1001 86380 86390 1
540350 99540350 1001 86380 86390 1
540110 99540110 1001 86380 86390 1
540075 99540075 1001 86380 86390 1
540141 99540141 1001 86380 86390 1
540002 99540002 1001 86380 86390 1
539879 99539879 1001 86380 86390 1
539983 99539983 1001 86380 86390 1
539881 99539881 1001 86380 86390 1
540556 99540556 1001 86380 86390 1
540640 99540640 1001 86380 86390 1
540578 99540578 1001 86380 86390 1
541257 99541257 1001 86380 86390 1
541182 99541182 1001 86380 86390 1
541223 99541223 1001 86380 86390 1
540893 99540893 1001 86380 86390 1
541013 99541013 1001 86380 86390 1
541054 99541054 1001 86380 86390 1
541081 99541081 1001 86380 86390 1
541084 99541084 1001 86380 86390 1
540829 99540829 1001 86380 86390 1
540800 99540800 1001 86380 86390 1
541319 99541319 1001 86380 86390 1
541965 99541965 1001 86380 86390 1
541943 99541943 1001 86380 86390 1
541841 99541841 1001 86380 86390 1
541893 99541893 1001 86380 86390 1
541753 99541753 1001 86380 86390 1
541770 99541770 1001 86380 86390 1
541595 99541595 1001 86380 86390 1
541678 99541678 1001 86380 86390 1
541691 99541691 1001 86380 86390 1
542170 99542170 1001 86380 86390 1
542282 99542282 1001 86380 86390 1
542792 99542792 1001 86380 86390 1
542914 99542914 1001 86380 86390 1
542917 99542917 1001 86380 86390 1
542928 99542928 1001 86380 86390 1
542865 99542865 1001 86380 86390 1
542653 99542653 1001 86380 86390 1
542644 99542644 1001 86380 86390 1
542724 99542724 1001 86380 86390 1
542507 99542507 1001 86380 86390 1
542483 99542483 1001 86380 86390 1
542328 99542328 1001 86380 86390 1
542342 99542342 1001 86380 86390 1
543025 99543025 1001 86380 86390 1
543147 99543147 1001 86380 86390 1
543616 99543616 1001 86380 86390 1
543655 99543655 1001 86380 86390 1
543711 99543711 1001 86380 86390 1
543725 99543725 1001 86380 86390 1
543648 99543648 1001 86380 86390 1
543651 99543651 1001 86380 86390 1
543717 99543717 1001 86380 86390 1
543404 99543404 1001 86380 86390 1
543456 99543456 1001 86380 86390 1
543548 99543548 1001 86380 86390 1
543551 99543551 1001 86380 86390 1
543279 99543279 1001 86380 86390 1
543332 99543332 1001 86380 86390 1
543333 99543333 1001 86380 86390 1
543167 99543167 1001 86380 86390 1
543325 99543325 1001 86380 86390 1
543157 99543157 1001 86380 86390 1
543185 99543185 1001 86380 86390 1
543917 99543917 1001 86380 86390 1
544533 99544533 1001 86380 86390 1
544561 99544561 1001 86380 86390 1
544483 99544483 1001 86380 86390 1
544597 99544597 1001 86380 86390 1
544421 99544421 1001 86380 86390 1
544478 99544478 1001 86380 86390 1
544506 99544506 1001 86380 86390 1
544291 99544291 1001 86380 86390 1
544317 99544317 1001 86380 86390 1
544330 99544330 1001 86380 86390 1
544204 99544204 1001 86380 86390 1
544205 99544205 1001 86380 86390 1
544259 99544259 1001 86380 86390 1
544131 99544131 1001 86380 86390 1
543990 99543990 1001 86380 86390 1
544111 99544111 1001 86380 86390 1
544125 99544125 1001 86380 86390 1
544126 99544126 1001 86380 86390 1
544673 99544673 1001 86380 86390 1
544716 99544716 1001 86380 86390 1
506087 1014 1001 45000 45300 1
514270 792 1001 31438 31737 1
514387 770 1001 30897 31196 1
528414 1105 1001 65829 66128 1
536852 488 1001 35815 36114 1
400309 99400309 1001 86380 86390 1
400232 99400232 1001 86380 86390 1
400357 99400357 1001 86380 86390 1
400365 99400365 1001 86380 86390 1
400700 99400700 1001 86380 86390 1
400725 99400725 1001 86380 86390 1
400882 99400882 1001 86380 86390 1
400981 99400981 1001 86380 86390 1
401335 99401335 1001 86380 86390 1
401363 99401363 1001 86380 86390 1
401464 99401464 1001 86380 86390 1
401702 99401702 1001 86380 86390 1
401919 99401919 1001 86380 86390 1
401858 99401858 1001 86380 86390 1
402064 99402064 1001 86380 86390 1
402143 99402143 1001 86380 86390 1
402196 99402196 1001 86380 86390 1
402228 99402228 1001 86380 86390 1
402351 99402351 1001 86380 86390 1
402480 99402480 1001 86380 86390 1
402502 99402502 1001 86380 86390 1
402679 99402679 1001 86380 86390 1
402865 99402865 1001 86380 86390 1
403317 99403317 1001 86380 86390 1
403426 99403426 1001 86380 86390 1
403600 99403600 1001 86380 86390 1
403727 99403727 1001 86380 86390 1
404103 99404103 1001 86380 86390 1
404203 99404203 1001 86380 86390 1
404502 99404502 1001 86380 86390 1
404533 99404533 1001 86380 86390 1
404877 99404877 1001 86380 86390 1
404887 99404887 1001 86380 86390 1
405007 99405007 1001 86380 86390 1
405109 99405109 1001 86380 86390 1
405114 99405114 1001 86380 86390 1
405200 99405200 1001 86380 86390 1
405307 99405307 1001 86380 86390 1
405331 99405331 1001 86380 86390 1
405344 99405344 1001 86380 86390 1
405448 99405448 1001 86380 86390 1
405494 99405494 1001 86380 86390 1
405599 99405599 1001 86380 86390 1
405623 99405623 1001 86380 86390 1
405646 99405646 1001 86380 86390 1
405651 99405651 1001 86380 86390 1
405652 99405652 1001 86380 86390 1
405676 99405676 1001 86380 86390 1
405744 99405744 1001 86380 86390 1
405764 99405764 1001 86380 86390 1
405997 99405997 1001 86380 86390 1
406161 99406161 1001 86380 86390 1
406360 99406360 1001 86380 86390 1
406613 99406613 1001 86380 86390 1
406510 99406510 1001 86380 86390 1
406571 99406571 1001 86380 86390 1
406735 99406735 1001 86380 86390 1
406940 99406940 1001 86380 86390 1
407152 99407152 1001 86380 86390 1
407212 99407212 1001 86380 86390 1
407341 99407341 1001 86380 86390 1
407889 99407889 1001 86380 86390 1
408106 99408106 1001 86380 86390 1
408198 99408198 1001 86380 86390 1
408471 99408471 1001 86380 86390 1
408589 99408589 1001 86380 86390 1
408688 99408688 1001 86380 86390 1
408799 99408799 1001 86380 86390 1
408871 99408871 1001 86380 86390 1
409131 99409131 1001 86380 86390 1
409233 99409233 1001 86380 86390 1
409314 99409314 1001 86380 86390 1
409445 99409445 1001 86380 86390 1
409423 99409423 1001 86380 86390 1
409451 99409451 1001 86380 86390 1
409473 99409473 1001 86380 86390 1
409773 99409773 1001 86380 86390 1
409816 99409816 1001 86380 86390 1
409817 99409817 1001 86380 86390 1
409892 99409892 1001 86380 86390 1
409927 99409927 1001 86380 86390 1
409945 99409945 1001 86380 86390 1
410113 99410113 1001 86380 86390 1
410682 99410682 1001 86380 86390 1
410937 99410937 1001 86380 86390 1
410996 99410996 1001 86380 86390 1
411506 99411506 1001 86380 86390 1
411420 99411420 1001 86380 86390 1
411697 99411697 1001 86380 86390 1
411655 99411655 1001 86380 86390 1
411865 99411865 1001 86380 86390 1
411879 99411879 1001 86380 86390 1
412043 99412043 1001 86380 86390 1
411997 99411997 1001 86380 86390 1
412132 99412132 1001 86380 86390 1
412266 99412266 1001 86380 86390 1
412234 99412234 1001 86380 86390 1
412389 99412389 1001 86380 86390 1
412295 99412295 1001 86380 86390 1
412462 99412462 1001 86380 86390 1
412336 99412336 1001 86380 86390 1
412472 99412472 1001 86380 86390 1
413646 99413646 1001 86380 86390 1
413330 99413330 1001 86380 86390 1
413362 99413362 1001 86380 86390 1
413274 99413274 1001 86380 86390 1
413173 99413173 1001 86380 86390 1
413230 99413230 1001 86380 86390 1
412721 99412721 1001 86380 86390 1
412822 99412822 1001 86380 86390 1
412752 99412752 1001 86380 86390 1
412853 99412853 1001 86380 86390 1
412877 99412877 1001 86380 86390 1
412495 99412495 1001 86380 86390 1
414011 99414011 1001 86380 86390 1
413873 99413873 1001 86380 86390 1
413701 99413701 1001 86380 86390 1
413846 99413846 1001 86380 86390 1
414601 99414601 1001 86380 86390 1
414909 99414909 1001 86380 86390 1
414817 99414817 1001 86380 86390 1
414123 99414123 1001 86380 86390 1
414189 99414189 1001 86380 86390 1
414446 99414446 1001 86380 86390 1
415335 99415335 1001 86380 86390 1
415713 99415713 1001 86380 86390 1
415590 99415590 1001 86380 86390 1
416766 99416766 1001 86380 86390 1
416980 99416980 1001 86380 86390 1
416285 99416285 1001 86380 86390 1
416447 99416447 1001 86380 86390 1
416460 99416460 1001 86380 86390 1
415984 99415984 1001 86380 86390 1
417083 99417083 1001 86380 86390 1
417105 99417105 1001 86380 86390 1
417130 99417130 1001 86380 86390 1
418619 99418619 1001 86380 86390 1
418731 99418731 1001 86380 86390 1
418532 99418532 1001 86380 86390 1
418791 99418791 1001 86380 86390 1
418471 99418471 1001 86380 86390 1
418183 99418183 1001 86380 86390 1
418152 99418152 1001 86380 86390 1
418409 99418409 1001 86380 86390 1
417745 99417745 1001 86380 86390 1
417827 99417827 1001 86380 86390 1
417944 99417944 1001 86380 86390 1
417725 99417725 1001 86380 86390 1
417901 99417901 1001 86380 86390 1
417624 99417624 1001 86380 86390 1
417728 99417728 1001 86380 86390 1
419001 99419001 1001 86380 86390 1
419010 99419010 1001 86380 86390 1
420355 99420355 1001 86380 86390 1
420392 99420392 1001 86380 86390 1
420133 99420133 1001 86380 86390 1
420086 99420086 1001 86380 86390 1
420325 99420325 1001 86380 86390 1
420435 99420435 1001 86380 86390 1
419984 99419984 1001 86380 86390 1
420649 99420649 1001 86380 86390 1
422060 99422060 1001 86380 86390 1
421880 99421880 1001 86380 86390 1
421393 99421393 1001 86380 86390 1
421520 99421520 1001 86380 86390 1
421258 99421258 1001 86380 86390 1
420918 99420918 1001 86380 86390 1
421022 99421022 1001 86380 86390 1
421023 99421023 1001 86380 86390 1
421115 99421115 1001 86380 86390 1
422304 99422304 1001 86380 86390 1
422282 99422282 1001 86380 86390 1
422172 99422172 1001 86380 86390 1
422376 99422376 1001 86380 86390 1
422324 99422324 1001 86380 86390 1
423690 99423690 1001 86380 86390 1
423386 99423386 1001 86380 86390 1
423610 99423610 1001 86380 86390 1
423714 99423714 1001 86380 86390 1
423664 99423664 1001 86380 86390 1
423328 99423328 1001 86380 86390 1
423253 99423253 1001 86380 86390 1
422688 99422688 1001 86380 86390 1
422616 99422616 1001 86380 86390 1
425156 99425156 1001 86380 86390 1
425065 99425065 1001 86380 86390 1
425266 99425266 1001 86380 86390 1
425289 99425289 1001 86380 86390 1
425360 99425360 1001 86380 86390 1
424625 99424625 1001 86380 86390 1
424888 99424888 1001 86380 86390 1
424847 99424847 1001 86380 86390 1
424247 99424247 1001 86380 86390 1
424234 99424234 1001 86380 86390 1
425473 99425473 1001 86380 86390 1
425476 99425476 1001 86380 86390 1
425592 99425592 1001 86380 86390 1
425728 99425728 1001 86380 86390 1
425703 99425703 1001 86380 86390 1
427030 99427030 1001 86380 86390 1
426871 99426871 1001 86380 86390 1
426705 99426705 1001 86380 86390 1
426776 99426776 1001 86380 86390 1
426908 99426908 1001 86380 86390 1
426839 99426839 1001 86380 86390 1
426394 99426394 1001 86380 86390 1
426395 99426395 1001 86380 86390 1
426593 99426593 1001 86380 86390 1
426451 99426451 1001 86380 86390 1
425913 99425913 1001 86380 86390 1
425889 99425889 1001 86380 86390 1
426206 99426206 1001 86380 86390 1
426235 99426235 1001 86380 86390 1
426108 99426108 1001 86380 86390 1
427236 99427236 1001 86380 86390 1
427448 99427448 1001 86380 86390 1
427216 99427216 1001 86380 86390 1
428182 99428182 1001 86380 86390 1
428142 99428142 1001 86380 86390 1
428217 99428217 1001 86380 86390 1
428181 99428181 1001 86380 86390 1
428209 99428209 1001 86380 86390 1
427757 99427757 1001 86380 86390 1
427702 99427702 1001 86380 86390 1
429098 99429098 1001 86380 86390 1
428873 99428873 1001 86380 86390 1
429052 99429052 1001 86380 86390 1
429010 99429010 1001 86380 86390 1
429092 99429092 1001 86380 86390 1
430148 99430148 1001 86380 86390 1
430227 99430227 1001 86380 86390 1
429782 99429782 1001 86380 86390 1
429573 99429573 1001 86380 86390 1
429203 99429203 1001 86380 86390 1
429472 99429472 1001 86380 86390 1
429212 99429212 1001 86380 86390 1
430741 99430741 1001 86380 86390 1
430533 99430533 1001 86380 86390 1
430515 99430515 1001 86380 86390 1
431789 99431789 1001 86380 86390 1
431777 99431777 1001 86380 86390 1
431946 99431946 1001 86380 86390 1
431948 99431948 1001 86380 86390 1
432049 99432049 1001 86380 86390 1
431457 99431457 1001 86380 86390 1
431610 99431610 1001 86380 86390 1
431439 99431439 1001 86380 86390 1
431599 99431599 1001 86380 86390 1
431301 99431301 1001 86380 86390 1
431451 99431451 1001 86380 86390 1
431246 99431246 1001 86380 86390 1
432158 99432158 1001 86380 86390 1
432332 99432332 1001 86380 86390 1
432283 99432283 1001 86380 86390 1
432340 99432340 1001 86380 86390 1
433703 99433703 1001 86380 86390 1
433609 99433609 1001 86380 86390 1
432932 99432932 1001 86380 86390 1
432980 99432980 1001 86380 86390 1
433065 99433065 1001 86380 86390 1
432881 99432881 1001 86380 86390 1
432661 99432661 1001 86380 86390 1
432695 99432695 1001 86380 86390 1
434079 99434079 1001 86380 86390 1
435052 99435052 1001 86380 86390 1
435318 99435318 1001 86380 86390 1
435390 99435390 1001 86380 86390 1
435044 99435044 1001 86380 86390 1
435336 99435336 1001 86380 86390 1
434939 99434939 1001 86380 86390 1
434792 99434792 1001 86380 86390 1
434928 99434928 1001 86380 86390 1
434648 99434648 1001 86380 86390 1
434673 99434673 1001 86380 86390 1
434813 99434813 1001 86380 86390 1
434263 99434263 1001 86380 86390 1
434470 99434470 1001 86380 86390 1
434567 99434567 1001 86380 86390 1
434324 99434324 1001 86380 86390 1
434521 99434521 1001 86380 86390 1
435679 99435679 1001 86380 86390 1
435651 99435651 1001 86380 86390 1
435778 99435778 1001 86380 86390 1
435476 99435476 1001 86380 86390 1
436833 99436833 1001 86380 86390 1
436343 99436343 1001 86380 86390 1
436687 99436687 1001 86380 86390 1
436743 99436743 1001 86380 86390 1
435973 99435973 1001 86380 86390 1
436329 99436329 1001 86380 86390 1
436112 99436112 1001 86380 86390 1
436306 99436306 1001 86380 86390 1
300033 99300033 1001 86380 86390 1
300072 99300072 1001 86380 86390 1
437223 99437223 1001 86380 86390 1
437224 99437224 1001 86380 86390 1
437308 99437308 1001 86380 86390 1
300586 99300586 1001 86380 86390 1
300603 99300603 1001 86380 86390 1
300689 99300689 1001 86380 86390 1
300393 99300393 1001 86380 86390 1
300512 99300512 1001 86380 86390 1
300372 99300372 1001 86380 86390 1
300348 99300348 1001 86380 86390 1
300401 99300401 1001 86380 86390 1
300507 99300507 1001 86380 86390 1
300508 99300508 1001 86380 86390 1
300200 99300200 1001 86380 86390 1
300109 99300109 1001 86380 86390 1
300229 99300229 1001 86380 86390 1
300152 99300152 1001 86380 86390 1
300193 99300193 1001 86380 86390 1
300144 99300144 1001 86380 86390 1
300171 99300171 1001 86380 86390 1
300738 99300738 1001 86380 86390 1
300869 99300869 1001 86380 86390 1
301415 99301415 1001 86380 86390 1
301480 99301480 1001 86380 86390 1
301493 99301493 1001 86380 86390 1
301495 99301495 1001 86380 86390 1
301406 99301406 1001 86380 86390 1
301383 99301383 1001 86380 86390 1
301371 99301371 1001 86380 86390 1
301223 99301223 1001 86380 86390 1
301302 99301302 1001 86380 86390 1
301303 99301303 1001 86380 86390 1
301161 99301161 1001 86380 86390 1
301189 99301189 1001 86380 86390 1
301269 99301269 1001 86380 86390 1
301257 99301257 1001 86380 86390 1
301309 99301309 1001 86380 86390 1
300981 99300981 1001 86380 86390 1
301010 99301010 1001 86380 86390 1
301630 99301630 1001 86380 86390 1
301556 99301556 1001 86380 86390 1
301700 99301700 1001 86380 86390 1
301636 99301636 1001 86380 86390 1
301741 99301741 1001 86380 86390 1
302321 99302321 1001 86380 86390 1
302187 99302187 1001 86380 86390 1
302023 99302023 1001 86380 86390 1
302089 99302089 1001 86380 86390 1
301999 99301999 1001 86380 86390 1
302148 99302148 1001 86380 86390 1
301815 99301815 1001 86380 86390 1
301895 99301895 1001 86380 86390 1
301766 99301766 1001 86380 86390 1
301873 99301873 1001 86380 86390 1
302443 99302443 1001 86380 86390 1
302585 99302585 1001 86380 86390 1
303171 99303171 1001 86380 86390 1
303108 99303108 1001 86380 86390 1
303178 99303178 1001 86380 86390 1
303070 99303070 1001 86380 86390 1
302808 99302808 1001 86380 86390 1
302900 99302900 1001 86380 86390 1
302967 99302967 1001 86380 86390 1
302981 99302981 1001 86380 86390 1
302720 99302720 1001 86380 86390 1
303242 99303242 1001 86380 86390 1
303285 99303285 1001 86380 86390 1
303209 99303209 1001 86380 86390 1
303391 99303391 1001 86380 86390 1
303905 99303905 1001 86380 86390 1
304015 99304015 1001 86380 86390 1
303900 99303900 1001 86380 86390 1
303877 99303877 1001 86380 86390 1
303671 99303671 1001 86380 86390 1
303710 99303710 1001 86380 86390 1
303714 99303714 1001 86380 86390 1
303783 99303783 1001 86380 86390 1
303629 99303629 1001 86380 86390 1
303489 99303489 1001 86380 86390 1
303546 99303546 1001 86380 86390 1
303612 99303612 1001 86380 86390 1
303551 99303551 1001 86380 86390 1
303461 99303461 1001 86380 86390 1
303475 99303475 1001 86380 86390 1
304164 99304164 1001 86380 86390 1
304743 99304743 1001 86380 86390 1
304680 99304680 1001 86380 86390 1
304511 99304511 1001 86380 86390 1
304514 99304514 1001 86380 86390 1
304651 99304651 1001 86380 86390 1
304255 99304255 1001 86380 86390 1
304360 99304360 1001 86380 86390 1
304338 99304338 1001 86380 86390 1
304248 99304248 1001 86380 86390 1
304391 99304391 1001 86380 86390 1
304973 99304973 1001 86380 86390 1
304974 99304974 1001 86380 86390 1
304238 99304238 1001 86380 86390 1
304867 99304867 1001 86380 86390 1
305531 99305531 1001 86380 86390 1
305592 99305592 1001 86380 86390 1
305273 99305273 1001 86380 86390 1
305379 99305379 1001 86380 86390 1
305422 99305422 1001 86380 86390 1
305269 99305269 1001 86380 86390 1
500110 99500110 1001 86380 86390 1
500033 99500033 1001 86380 86390 1
500784 99500784 1001 86380 86390 1
500615 99500615 1001 86380 86390 1
500616 99500616 1001 86380 86390 1
500467 99500467 1001 86380 86390 1
500560 99500560 1001 86380 86390 1
500405 99500405 1001 86380 86390 1
500418 99500418 1001 86380 86390 1
500435 99500435 1001 86380 86390 1
500564 99500564 1001 86380 86390 1
500310 99500310 1001 86380 86390 1
500965 99500965 1001 86380 86390 1
500954 99500954 1001 86380 86390 1
500818 99500818 1001 86380 86390 1
501013 99501013 1001 86380 86390 1
500820 99500820 1001 86380 86390 1
500873 99500873 1001 86380 86390 1
501523 99501523 1001 86380 86390 1
501605 99501605 1001 86380 86390 1
501504 99501504 1001 86380 86390 1
501543 99501543 1001 86380 86390 1
501626 99501626 1001 86380 86390 1
501363 99501363 1001 86380 86390 1
501036 99501036 1001 86380 86390 1
501144 99501144 1001 86380 86390 1
501067 99501067 1001 86380 86390 1
501834 99501834 1001 86380 86390 1
501811 99501811 1001 86380 86390 1
502286 99502286 1001 86380 86390 1
502265 99502265 1001 86380 86390 1
502331 99502331 1001 86380 86390 1
502448 99502448 1001 86380 86390 1
502078 99502078 1001 86380 86390 1
502235 99502235 1001 86380 86390 1
502174 99502174 1001 86380 86390 1
502125 99502125 1001 86380 86390 1
502126 99502126 1001 86380 86390 1
501899 99501899 1001 86380 86390 1
502003 99502003 1001 86380 86390 1
501888 99501888 1001 86380 86390 1
501944 99501944 1001 86380 86390 1
503230 99503230 1001 86380 86390 1
502894 99502894 1001 86380 86390 1
502907 99502907 1001 86380 86390 1
502711 99502711 1001 86380 86390 1
502718 99502718 1001 86380 86390 1
502810 99502810 1001 86380 86390 1
503315 99503315 1001 86380 86390 1
503383 99503383 1001 86380 86390 1
503461 99503461 1001 86380 86390 1
503414 99503414 1001 86380 86390 1
503376 99503376 1001 86380 86390 1
503936 99503936 1001 86380 86390 1
503759 99503759 1001 86380 86390 1
503522 99503522 1001 86380 86390 1
503528 99503528 1001 86380 86390 1
503517 99503517 1001 86380 86390 1
503662 99503662 1001 86380 86390 1
504311 99504311 1001 86380 86390 1
504234 99504234 1001 86380 86390 1
504214 99504214 1001 86380 86390 1
504318 99504318 1001 86380 86390 1
504942 99504942 1001 86380 86390 1
504837 99504837 1001 86380 86390 1
504585 99504585 1001 86380 86390 1
504681 99504681 1001 86380 86390 1
504656 99504656 1001 86380 86390 1
504540 99504540 1001 86380 86390 1
504607 99504607 1001 86380 86390 1
504485 99504485 1001 86380 86390 1
504437 99504437 1001 86380 86390 1
505020 99505020 1001 86380 86390 1
505008 99505008 1001 86380 86390 1
505114 99505114 1001 86380 86390 1
505144 99505144 1001 86380 86390 1
505525 99505525 1001 86380 86390 1
505462 99505462 1001 86380 86390 1
505542 99505542 1001 86380 86390 1
505518 99505518 1001 86380 86390 1
505252 99505252 1001 86380 86390 1
505160 99505160 1001 86380 86390 1
505896 99505896 1001 86380 86390 1
505940 99505940 1001 86380 86390 1
505958 99505958 1001 86380 86390 1
506469 99506469 1001 86380 86390 1
506405 99506405 1001 86380 86390 1
506444 99506444 1001 86380 86390 1
506460 99506460 1001 86380 86390 1
506465 99506465 1001 86380 86390 1
506263 99506263 1001 86380 86390 1
506251 99506251 1001 86380 86390 1
506133 99506133 1001 86380 86390 1
506138 99506138 1001 86380 86390 1
506620 99506620 1001 86380 86390 1
506607 99506607 1001 86380 86390 1
506639 99506639 1001 86380 86390 1
506613 99506613 1001 86380 86390 1
507293 99507293 1001 86380 86390 1
507295 99507295 1001 86380 86390 1
507231 99507231 1001 86380 86390 1
507309 99507309 1001 86380 86390 1
507220 99507220 1001 86380 86390 1
507339 99507339 1001 86380 86390 1
507154 99507154 1001 86380 86390 1
507028 99507028 1001 86380 86390 1
507045 99507045 1001 86380 86390 1
507060 99507060 1001 86380 86390 1
507021 99507021 1001 86380 86390 1
506880 99506880 1001 86380 86390 1
506962 99506962 1001 86380 86390 1
506980 99506980 1001 86380 86390 1
507458 99507458 1001 86380 86390 1
507010 99507010 1001 86380 86390 1
507569 99507569 1001 86380 86390 1
507521 99507521 1001 86380 86390 1
507444 99507444 1001 86380 86390 1
508133 99508133 1001 86380 86390 1
508163 99508163 1001 86380 86390 1
508190 99508190 1001 86380 86390 1
508064 99508064 1001 86380 86390 1
508077 99508077 1001 86380 86390 1
508116 99508116 1001 86380 86390 1
507850 99507850 1001 86380 86390 1
507951 99507951 1001 86380 86390 1
507744 99507744 1001 86380 86390 1
507676 99507676 1001 86380 86390 1
508427 99508427 1001 86380 86390 1
508373 99508373 1001 86380 86390 1
508980 99508980 1001 86380 86390 1
508891 99508891 1001 86380 86390 1
508768 99508768 1001 86380 86390 1
508691 99508691 1001 86380 86390 1
508758 99508758 1001 86380 86390 1
508761 99508761 1001 86380 86390 1
508521 99508521 1001 86380 86390 1
509111 99509111 1001 86380 86390 1
509267 99509267 1001 86380 86390 1
508662 99508662 1001 86380 86390 1
509128 99509128 1001 86380 86390 1
509143 99509143 1001 86380 86390 1
509697 99509697 1001 86380 86390 1
509736 99509736 1001 86380 86390 1
509775 99509775 1001 86380 86390 1
509877 99509877 1001 86380 86390 1
509779 99509779 1001 86380 86390 1
509695 99509695 1001 86380 86390 1
509511 99509511 1001 86380 86390 1
509654 99509654 1001 86380 86390 1
509450 99509450 1001 86380 86390 1
509914 99509914 1001 86380 86390 1
509993 99509993 1001 86380 86390 1
509907 99509907 1001 86380 86390 1
509920 99509920 1001 86380 86390 1
509908 99509908 1001 86380 86390 1
510612 99510612 1001 86380 86390 1
510726 99510726 1001 86380 86390 1
510627 99510627 1001 86380 86390 1
510606 99510606 1001 86380 86390 1
510339 99510339 1001 86380 86390 1
510367 99510367 1001 86380 86390 1
510346 99510346 1001 86380 86390 1
510437 99510437 1001 86380 86390 1
510480 99510480 1001 86380 86390 1
510188 99510188 1001 86380 86390 1
510266 99510266 1001 86380 86390 1
510207 99510207 1001 86380 86390 1
510792 99510792 1001 86380 86390 1
510781 99510781 1001 86380 86390 1
511387 99511387 1001 86380 86390 1
511271 99511271 1001 86380 86390 1
511338 99511338 1001 86380 86390 1
511237 99511237 1001 86380 86390 1
511291 99511291 1001 86380 86390 1
511036 99511036 1001 86380 86390 1
511139 99511139 1001 86380 86390 1
511103 99511103 1001 86380 86390 1
511013 99511013 1001 86380 86390 1
511588 99511588 1001 86380 86390 1
512334 99512334 1001 86380 86390 1
512369 99512369 1001 86380 86390 1
512327 99512327 1001 86380 86390 1
512004 99512004 1001 86380 86390 1
512121 99512121 1001 86380 86390 1
512059 99512059 1001 86380 86390 1
512127 99512127 1001 86380 86390 1
512038 99512038 1001 86380 86390 1
512051 99512051 1001 86380 86390 1
511974 99511974 1001 86380 86390 1
512107 99512107 1001 86380 86390 1
511978 99511978 1001 86380 86390 1
511939 99511939 1001 86380 86390 1
511772 99511772 1001 86380 86390 1
511932 99511932 1001 86380 86390 1
511907 99511907 1001 86380 86390 1
511947 99511947 1001 86380 86390 1
512534 99512534 1001 86380 86390 1
513052 99513052 1001 86380 86390 1
513034 99513034 1001 86380 86390 1
512911 99512911 1001 86380 86390 1
512893 99512893 1001 86380 86390 1
512739 99512739 1001 86380 86390 1
512791 99512791 1001 86380 86390 1
512636 99512636 1001 86380 86390 1
512696 99512696 1001 86380 86390 1
513267 99513267 1001 86380 86390 1
513242 99513242 1001 86380 86390 1
513347 99513347 1001 86380 86390 1
513288 99513288 1001 86380 86390 1
513304 99513304 1001 86380 86390 1
514002 99514002 1001 86380 86390 1
513698 99513698 1001 86380 86390 1
513703 99513703 1001 86380 86390 1
513626 99513626 1001 86380 86390 1
513630 99513630 1001 86380 86390 1
513544 99513544 1001 86380 86390 1
513493 99513493 1001 86380 86390 1
513471 99513471 1001 86380 86390 1
513562 99513562 1001 86380 86390 1
514135 99514135 1001 86380 86390 1
514097 99514097 1001 86380 86390 1
514190 99514190 1001 86380 86390 1
514077 99514077 1001 86380 86390 1
514091 99514091 1001 86380 86390 1
514467 99514467 1001 86380 86390 1
514314 99514314 1001 86380 86390 1
514944 99514944 1001 86380 86390 1
514859 99514859 1001 86380 86390 1
514862 99514862 1001 86380 86390 1
514954 99514954 1001 86380 86390 1
515568 99515568 1001 86380 86390 1
515597 99515597 1001 86380 86390 1
515610 99515610 1001 86380 86390 1
515486 99515486 1001 86380 86390 1
515676 99515676 1001 86380 86390 1
515418 99515418 1001 86380 86390 1
515144 99515144 1001 86380 86390 1
515189 99515189 1001 86380 86390 1
515797 99515797 1001 86380 86390 1
515742 99515742 1001 86380 86390 1
516496 99516496 1001 86380 86390 1
516503 99516503 1001 86380 86390 1
516170 99516170 1001 86380 86390 1
516249 99516249 1001 86380 86390 1
515901 99515901 1001 86380 86390 1
516035 99516035 1001 86380 86390 1
516012 99516012 1001 86380 86390 1
515974 99515974 1001 86380 86390 1
515896 99515896 1001 86380 86390 1
516597 99516597 1001 86380 86390 1
516687 99516687 1001 86380 86390 1
516623 99516623 1001 86380 86390 1
516535 99516535 1001 86380 86390 1
516536 99516536 1001 86380 86390 1
516576 99516576 1001 86380 86390 1
516528 99516528 1001 86380 86390 1
516632 99516632 1001 86380 86390 1
516671 99516671 1001 86380 86390 1
516697 99516697 1001 86380 86390 1
516544 99516544 1001 86380 86390 1
516596 99516596 1001 86380 86390 1
516609 99516609 1001 86380 86390 1
517260 99517260 1001 86380 86390 1
517290 99517290 1001 86380 86390 1
517193 99517193 1001 86380 86390 1
516934 99516934 1001 86380 86390 1
516800 99516800 1001 86380 86390 1
517491 99517491 1001 86380 86390 1
517519 99517519 1001 86380 86390 1
517391 99517391 1001 86380 86390 1
517339 99517339 1001 86380 86390 1
517370 99517370 1001 86380 86390 1
518047 99518047 1001 86380 86390 1
517973 99517973 1001 86380 86390 1
518071 99518071 1001 86380 86390 1
517951 99517951 1001 86380 86390 1
517590 99517590 1001 86380 86390 1
518179 99518179 1001 86380 86390 1
518195 99518195 1001 86380 86390 1
518802 99518802 1001 86380 86390 1
518842 99518842 1001 86380 86390 1
518882 99518882 1001 86380 86390 1
518985 99518985 1001 86380 86390 1
518600 99518600 1001 86380 86390 1
518667 99518667 1001 86380 86390 1
518661 99518661 1001 86380 86390 1
518611 99518611 1001 86380 86390 1
518485 99518485 1001 86380 86390 1
518448 99518448 1001 86380 86390 1
518571 99518571 1001 86380 86390 1
519012 99519012 1001 86380 86390 1
519151 99519151 1001 86380 86390 1
519672 99519672 1001 86380 86390 1
519725 99519725 1001 86380 86390 1
519665 99519665 1001 86380 86390 1
519470 99519470 1001 86380 86390 1
519418 99519418 1001 86380 86390 1
519474 99519474 1001 86380 86390 1
519477 99519477 1001 86380 86390 1
519316 99519316 1001 86380 86390 1
519935 99519935 1001 86380 86390 1
520450 99520450 1001 86380 86390 1
520446 99520446 1001 86380 86390 1
520318 99520318 1001 86380 86390 1
520388 99520388 1001 86380 86390 1
520247 99520247 1001 86380 86390 1
520391 99520391 1001 86380 86390 1
520277 99520277 1001 86380 86390 1
520047 99520047 1001 86380 86390 1
520153 99520153 1001 86380 86390 1
520065 99520065 1001 86380 86390 1
520831 99520831 1001 86380 86390 1
520754 99520754 1001 86380 86390 1
520758 99520758 1001 86380 86390 1
520823 99520823 1001 86380 86390 1
521318 99521318 1001 86380 86390 1
521449 99521449 1001 86380 86390 1
521385 99521385 1001 86380 86390 1
521455 99521455 1001 86380 86390 1
521387 99521387 1001 86380 86390 1
521388 99521388 1001 86380 86390 1
521252 99521252 1001 86380 86390 1
521231 99521231 1001 86380 86390 1
521026 99521026 1001 86380 86390 1
520879 99520879 1001 86380 86390 1
521011 99521011 1001 86380 86390 1
521598 99521598 1001 86380 86390 1
521508 99521508 1001 86380 86390 1
521550 99521550 1001 86380 86390 1
522261 99522261 1001 86380 86390 1
522264 99522264 1001 86380 86390 1
522214 99522214 1001 86380 86390 1
522039 99522039 1001 86380 86390 1
521789 99521789 1001 86380 86390 1
521816 99521816 1001 86380 86390 1
523089 99523089 1001 86380 86390 1
522988 99522988 1001 86380 86390 1
522937 99522937 1001 86380 86390 1
522835 99522835 1001 86380 86390 1
522787 99522787 1001 86380 86390 1
522906 99522906 1001 86380 86390 1
522807 99522807 1001 86380 86390 1
522565 99522565 1001 86380 86390 1
522657 99522657 1001 86380 86390 1
522623 99522623 1001 86380 86390 1
523141 99523141 1001 86380 86390 1
523206 99523206 1001 86380 86390 1
523223 99523223 1001 86380 86390 1
523191 99523191 1001 86380 86390 1
523179 99523179 1001 86380 86390 1
523793 99523793 1001 86380 86390 1
523781 99523781 1001 86380 86390 1
523797 99523797 1001 86380 86390 1
523714 99523714 1001 86380 86390 1
523612 99523612 1001 86380 86390 1
523615 99523615 1001 86380 86390 1
523683 99523683 1001 86380 86390 1
523658 99523658 1001 86380 86390 1
523494 99523494 1001 86380 86390 1
523343 99523343 1001 86380 86390 1
524124 99524124 1001 86380 86390 1
524137 99524137 1001 86380 86390 1
524040 99524040 1001 86380 86390 1
524756 99524756 1001 86380 86390 1
524702 99524702 1001 86380 86390 1
524500 99524500 1001 86380 86390 1
524475 99524475 1001 86380 86390 1
524403 99524403 1001 86380 86390 1
524456 99524456 1001 86380 86390 1
524393 99524393 1001 86380 86390 1
524292 99524292 1001 86380 86390 1
524216 99524216 1001 86380 86390 1
524182 99524182 1001 86380 86390 1
524781 99524781 1001 86380 86390 1
524809 99524809 1001 86380 86390 1
524849 99524849 1001 86380 86390 1
524879 99524879 1001 86380 86390 1
525440 99525440 1001 86380 86390 1
525108 99525108 1001 86380 86390 1
525097 99525097 1001 86380 86390 1
525130 99525130 1001 86380 86390 1
525729 99525729 1001 86380 86390 1
525691 99525691 1001 86380 86390 1
525693 99525693 1001 86380 86390 1
525707 99525707 1001 86380 86390 1
525772 99525772 1001 86380 86390 1
525721 99525721 1001 86380 86390 1
526295 99526295 1001 86380 86390 1
526299 99526299 1001 86380 86390 1
526364 99526364 1001 86380 86390 1
526406 99526406 1001 86380 86390 1
526414 99526414 1001 86380 86390 1
526054 99526054 1001 86380 86390 1
526071 99526071 1001 86380 86390 1
526136 99526136 1001 86380 86390 1
526020 99526020 1001 86380 86390 1
525970 99525970 1001 86380 86390 1
525921 99525921 1001 86380 86390 1
525922 99525922 1001 86380 86390 1
525961 99525961 1001 86380 86390 1
526459 99526459 1001 86380 86390 1
526607 99526607 1001 86380 86390 1
526559 99526559 1001 86380 86390 1
527073 99527073 1001 86380 86390 1
527236 99527236 1001 86380 86390 1
526914 99526914 1001 86380 86390 1
526838 99526838 1001 86380 86390 1
526923 99526923 1001 86380 86390 1
527441 99527441 1001 86380 86390 1
527273 99527273 1001 86380 86390 1
527378 99527378 1001 86380 86390 1
527277 99527277 1001 86380 86390 1
527424 99527424 1001 86380 86390 1
527322 99527322 1001 86380 86390 1
527335 99527335 1001 86380 86390 1
527913 99527913 1001 86380 86390 1
527952 99527952 1001 86380 86390 1
527694 99527694 1001 86380 86390 1
527773 99527773 1001 86380 86390 1
527788 99527788 1001 86380 86390 1
527737 99527737 1001 86380 86390 1
528246 99528246 1001 86380 86390 1
528223 99528223 1001 86380 86390 1
528148 99528148 1001 86380 86390 1
528856 99528856 1001 86380 86390 1
528566 99528566 1001 86380 86390 1
528531 99528531 1001 86380 86390 1
528474 99528474 1001 86380 86390 1
528319 99528319 1001 86380 86390 1
528294 99528294 1001 86380 86390 1
528325 99528325 1001 86380 86390 1
528301 99528301 1001 86380 86390 1
528471 99528471 1001 86380 86390 1
528343 99528343 1001 86380 86390 1
529089 99529089 1001 86380 86390 1
528934 99528934 1001 86380 86390 1
529659 99529659 1001 86380 86390 1
529509 99529509 1001 86380 86390 1
529356 99529356 1001 86380 86390 1
529447 99529447 1001 86380 86390 1
529414 99529414 1001 86380 86390 1
529215 99529215 1001 86380 86390 1
529931 99529931 1001 86380 86390 1
529894 99529894 1001 86380 86390 1
529781 99529781 1001 86380 86390 1
529833 99529833 1001 86380 86390 1
529900 99529900 1001 86380 86390 1
529747 99529747 1001 86380 86390 1
530452 99530452 1001 86380 86390 1
530505 99530505 1001 86380 86390 1
530382 99530382 1001 86380 86390 1
530460 99530460 1001 86380 86390 1
530244 99530244 1001 86380 86390 1
530224 99530224 1001 86380 86390 1
530214 99530214 1001 86380 86390 1
530037 99530037 1001 86380 86390 1
529935 99529935 1001 86380 86390 1
530027 99530027 1001 86380 86390 1
529991 99529991 1001 86380 86390 1
530020 99530020 1001 86380 86390 1
530073 99530073 1001 86380 86390 1
530757 99530757 1001 86380 86390 1
530581 99530581 1001 86380 86390 1
530646 99530646 1001 86380 86390 1
530582 99530582 1001 86380 86390 1
530650 99530650 1001 86380 86390 1
530652 99530652 1001 86380 86390 1
531202 99531202 1001 86380 86390 1
531332 99531332 1001 86380 86390 1
531219 99531219 1001 86380 86390 1
531365 99531365 1001 86380 86390 1
531236 99531236 1001 86380 86390 1
531150 99531150 1001 86380 86390 1
531035 99531035 1001 86380 86390 1
530978 99530978 1001 86380 86390 1
530826 99530826 1001 86380 86390 1
530761 99530761 1001 86380 86390 1
530867 99530867 1001 86380 86390 1
530967 99530967 1001 86380 86390 1
531393 99531393 1001 86380 86390 1
531512 99531512 1001 86380 86390 1
531565 99531565 1001 86380 86390 1
531514 99531514 1001 86380 86390 1
531413 99531413 1001 86380 86390 1
532067 99532067 1001 86380 86390 1
532109 99532109 1001 86380 86390 1
532152 99532152 1001 86380 86390 1
532000 99532000 1001 86380 86390 1
531872 99531872 1001 86380 86390 1
531937 99531937 1001 86380 86390 1
531952 99531952 1001 86380 86390 1
531851 99531851 1001 86380 86390 1
531801 99531801 1001 86380 86390 1
531804 99531804 1001 86380 86390 1
531684 99531684 1001 86380 86390 1
531672 99531672 1001 86380 86390 1
532385 99532385 1001 86380 86390 1
532326 99532326 1001 86380 86390 1
532406 99532406 1001 86380 86390 1
532212 99532212 1001 86380 86390 1
532303 99532303 1001 86380 86390 1
532317 99532317 1001 86380 86390 1
532920 99532920 1001 86380 86390 1
533007 99533007 1001 86380 86390 1
532895 99532895 1001 86380 86390 1
532912 99532912 1001 86380 86390 1
532967 99532967 1001 86380 86390 1
532749 99532749 1001 86380 86390 1
532789 99532789 1001 86380 86390 1
532771 99532771 1001 86380 86390 1
532542 99532542 1001 86380 86390 1
532517 99532517 1001 86380 86390 1
532556 99532556 1001 86380 86390 1
532585 99532585 1001 86380 86390 1
532509 99532509 1001 86380 86390 1
532422 99532422 1001 86380 86390 1
533659 99533659 1001 86380 86390 1
533841 99533841 1001 86380 86390 1
533778 99533778 1001 86380 86390 1
533767 99533767 1001 86380 86390 1
533605 99533605 1001 86380 86390 1
533569 99533569 1001 86380 86390 1
533367 99533367 1001 86380 86390 1
534024 99534024 1001 86380 86390 1
533895 99533895 1001 86380 86390 1
534055 99534055 1001 86380 86390 1
533968 99533968 1001 86380 86390 1
534533 99534533 1001 86380 86390 1
534488 99534488 1001 86380 86390 1
534342 99534342 1001 86380 86390 1
534277 99534277 1001 86380 86390 1
534156 99534156 1001 86380 86390 1
534209 99534209 1001 86380 86390 1
534096 99534096 1001 86380 86390 1
534881 99534881 1001 86380 86390 1
535331 99535331 1001 86380 86390 1
535289 99535289 1001 86380 86390 1
535160 99535160 1001 86380 86390 1
534945 99534945 1001 86380 86390 1
534949 99534949 1001 86380 86390 1
535093 99535093 1001 86380 86390 1
535538 99535538 1001 86380 86390 1
535697 99535697 1001 86380 86390 1
536153 99536153 1001 86380 86390 1
536104 99536104 1001 86380 86390 1
536033 99536033 1001 86380 86390 1
535884 99535884 1001 86380 86390 1
535847 99535847 1001 86380 86390 1
535770 99535770 1001 86380 86390 1
536373 99536373 1001 86380 86390 1
536764 99536764 1001 86380 86390 1
536792 99536792 1001 86380 86390 1
536913 99536913 1001 86380 86390 1
536812 99536812 1001 86380 86390 1
536890 99536890 1001 86380 86390 1
536661 99536661 1001 86380 86390 1
536739 99536739 1001 86380 86390 1
536676 99536676 1001 86380 86390 1
536715 99536715 1001 86380 86390 1
536728 99536728 1001 86380 86390 1
536678 99536678 1001 86380 86390 1
536627 99536627 1001 86380 86390 1
536706 99536706 1001 86380 86390 1
537318 99537318 1001 86380 86390 1
537259 99537259 1001 86380 86390 1
537313 99537313 1001 86380 86390 1
537679 99537679 1001 86380 86390 1
537484 99537484 1001 86380 86390 1
537413 99537413 1001 86380 86390 1
538078 99538078 1001 86380 86390 1
538040 99538040 1001 86380 86390 1
538004 99538004 1001 86380 86390 1
538058 99538058 1001 86380 86390 1
538139 99538139 1001 86380 86390 1
538167 99538167 1001 86380 86390 1
538472 99538472 1001 86380 86390 1
538538 99538538 1001 86380 86390 1
538579 99538579 1001 86380 86390 1
538238 99538238 1001 86380 86390 1
538380 99538380 1001 86380 86390 1
538253 99538253 1001 86380 86390 1
538266 99538266 1001 86380 86390 1
538215 99538215 1001 86380 86390 1
538895 99538895 1001 86380 86390 1
538820 99538820 1001 86380 86390 1
539465 99539465 1001 86380 86390 1
539584 99539584 1001 86380 86390 1
539244 99539244 1001 86380 86390 1
539403 99539403 1001 86380 86390 1
539382 99539382 1001 86380 86390 1
539055 99539055 1001 86380 86390 1
539225 99539225 1001 86380 86390 1
539658 99539658 1001 86380 86390 1
540366 99540366 1001 86380 86390 1
540419 99540419 1001 86380 86390 1
540321 99540321 1001 86380 86390 1
540296 99540296 1001 86380 86390 1
540458 99540458 1001 86380 86390 1
540336 99540336 1001 86380 86390 1
540261 99540261 1001 86380 86390 1
540094 99540094 1001 86380 86390 1
540199 99540199 1001 86380 86390 1
540100 99540100 1001 86380 86390 1
540255 99540255 1001 86380 86390 1
540113 99540113 1001 86380 86390 1
540126 99540126 1001 86380 86390 1
540143 99540143 1001 86380 86390 1
539865 99539865 1001 86380 86390 1
539894 99539894 1001 86380 86390 1
540012 99540012 1001 86380 86390 1
540657 99540657 1001 86380 86390 1
541134 99541134 1001 86380 86390 1
541135 99541135 1001 86380 86390 1
541149 99541149 1001 86380 86390 1
540961 99540961 1001 86380 86390 1
540962 99540962 1001 86380 86390 1
540690 99540690 1001 86380 86390 1
540797 99540797 1001 86380 86390 1
540720 99540720 1001 86380 86390 1
541422 99541422 1001 86380 86390 1
541423 99541423 1001 86380 86390 1
541482 99541482 1001 86380 86390 1
541819 99541819 1001 86380 86390 1
541592 99541592 1001 86380 86390 1
541530 99541530 1001 86380 86390 1
541647 99541647 1001 86380 86390 1
542289 99542289 1001 86380 86390 1
542205 99542205 1001 86380 86390 1
542777 99542777 1001 86380 86390 1
542778 99542778 1001 86380 86390 1
542843 99542843 1001 86380 86390 1
542815 99542815 1001 86380 86390 1
542713 99542713 1001 86380 86390 1
542535 99542535 1001 86380 86390 1
542398 99542398 1001 86380 86390 1
542412 99542412 1001 86380 86390 1
543097 99543097 1001 86380 86390 1
543023 99543023 1001 86380 86390 1
543050 99543050 1001 86380 86390 1
543609 99543609 1001 86380 86390 1
543727 99543727 1001 86380 86390 1
543586 99543586 1001 86380 86390 1
543475 99543475 1001 86380 86390 1
543441 99543441 1001 86380 86390 1
543430 99543430 1001 86380 86390 1
543365 99543365 1001 86380 86390 1
543459 99543459 1001 86380 86390 1
543164 99543164 1001 86380 86390 1
543820 99543820 1001 86380 86390 1
543567 99543567 1001 86380 86390 1
543888 99543888 1001 86380 86390 1
543826 99543826 1001 86380 86390 1
543947 99543947 1001 86380 86390 1
544455 99544455 1001 86380 86390 1
544509 99544509 1001 86380 86390 1
544445 99544445 1001 86380 86390 1
544407 99544407 1001 86380 86390 1
544459 99544459 1001 86380 86390 1
544551 99544551 1001 86380 86390 1
544410 99544410 1001 86380 86390 1
544516 99544516 1001 86380 86390 1
544543 99544543 1001 86380 86390 1
544544 99544544 1001 86380 86390 1
544224 99544224 1001 86380 86390 1
544316 99544316 1001 86380 86390 1
544022 99544022 1001 86380 86390 1
544717 99544717 1001 86380 86390 1
544619 99544619 1001 86380 86390 1
508777 689 1002 27929 41029 1
519912 695 1001 54216 54516 1
400007 99400007 1001 86380 86390 1
400124 99400124 1001 86380 86390 1
400221 99400221 1001 86380 86390 1
400399 99400399 1001 86380 86390 1
400390 99400390 1001 86380 86390 1
400323 99400323 1001 86380 86390 1
400633 99400633 1001 86380 86390 1
400724 99400724 1001 86380 86390 1
401009 99401009 1001 86380 86390 1
401041 99401041 1001 86380 86390 1
401121 99401121 1001 86380 86390 1
401106 99401106 1001 86380 86390 1
401177 99401177 1001 86380 86390 1
401181 99401181 1001 86380 86390 1
401327 99401327 1001 86380 86390 1
401358 99401358 1001 86380 86390 1
401274 99401274 1001 86380 86390 1
401369 99401369 1001 86380 86390 1
401531 99401531 1001 86380 86390 1
401661 99401661 1001 86380 86390 1
401715 99401715 1001 86380 86390 1
401883 99401883 1001 86380 86390 1
401860 99401860 1001 86380 86390 1
402020 99402020 1001 86380 86390 1
402314 99402314 1001 86380 86390 1
402324 99402324 1001 86380 86390 1
402279 99402279 1001 86380 86390 1
402450 99402450 1001 86380 86390 1
402707 99402707 1001 86380 86390 1
402733 99402733 1001 86380 86390 1
403016 99403016 1001 86380 86390 1
403116 99403116 1001 86380 86390 1
403397 99403397 1001 86380 86390 1
403513 99403513 1001 86380 86390 1
403746 99403746 1001 86380 86390 1
403889 99403889 1001 86380 86390 1
403927 99403927 1001 86380 86390 1
403883 99403883 1001 86380 86390 1
404052 99404052 1001 86380 86390 1
404389 99404389 1001 86380 86390 1
404634 99404634 1001 86380 86390 1
404748 99404748 1001 86380 86390 1
405086 99405086 1001 86380 86390 1
405196 99405196 1001 86380 86390 1
405262 99405262 1001 86380 86390 1
405289 99405289 1001 86380 86390 1
405294 99405294 1001 86380 86390 1
405334 99405334 1001 86380 86390 1
405454 99405454 1001 86380 86390 1
406054 99406054 1001 86380 86390 1
406116 99406116 1001 86380 86390 1
406184 99406184 1001 86380 86390 1
406465 99406465 1001 86380 86390 1
406604 99406604 1001 86380 86390 1
406722 99406722 1001 86380 86390 1
406691 99406691 1001 86380 86390 1
406775 99406775 1001 86380 86390 1
406870 99406870 1001 86380 86390 1
406951 99406951 1001 86380 86390 1
406996 99406996 1001 86380 86390 1
407073 99407073 1001 86380 86390 1
407214 99407214 1001 86380 86390 1
407245 99407245 1001 86380 86390 1
407420 99407420 1001 86380 86390 1
407577 99407577 1001 86380 86390 1
407627 99407627 1001 86380 86390 1
407940 99407940 1001 86380 86390 1
407937 99407937 1001 86380 86390 1
408131 99408131 1001 86380 86390 1
408187 99408187 1001 86380 86390 1
408289 99408289 1001 86380 86390 1
408380 99408380 1001 86380 86390 1
408369 99408369 1001 86380 86390 1
408326 99408326 1001 86380 86390 1
408757 99408757 1001 86380 86390 1
409010 99409010 1001 86380 86390 1
409053 99409053 1001 86380 86390 1
409123 99409123 1001 86380 86390 1
409087 99409087 1001 86380 86390 1
409296 99409296 1001 86380 86390 1
409237 99409237 1001 86380 86390 1
409361 99409361 1001 86380 86390 1
409394 99409394 1001 86380 86390 1
409478 99409478 1001 86380 86390 1
409466 99409466 1001 86380 86390 1
409467 99409467 1001 86380 86390 1
410322 99410322 1001 86380 86390 1
410704 99410704 1001 86380 86390 1
410868 99410868 1001 86380 86390 1
411027 99411027 1001 86380 86390 1
411098 99411098 1001 86380 86390 1
411193 99411193 1001 86380 86390 1
411230 99411230 1001 86380 86390 1
411621 99411621 1001 86380 86390 1
411737 99411737 1001 86380 86390 1
411686 99411686 1001 86380 86390 1
412404 99412404 1001 86380 86390 1
412469 99412469 1001 86380 86390 1
413495 99413495 1001 86380 86390 1
413551 99413551 1001 86380 86390 1
412887 99412887 1001 86380 86390 1
413246 99413246 1001 86380 86390 1
412917 99412917 1001 86380 86390 1
413098 99413098 1001 86380 86390 1
413279 99413279 1001 86380 86390 1
413176 99413176 1001 86380 86390 1
413212 99413212 1001 86380 86390 1
413287 99413287 1001 86380 86390 1
412657 99412657 1001 86380 86390 1
413856 99413856 1001 86380 86390 1
415198 99415198 1001 86380 86390 1
415014 99415014 1001 86380 86390 1
415088 99415088 1001 86380 86390 1
414757 99414757 1001 86380 86390 1
414536 99414536 1001 86380 86390 1
414805 99414805 1001 86380 86390 1
414788 99414788 1001 86380 86390 1
414325 99414325 1001 86380 86390 1
414297 99414297 1001 86380 86390 1
414460 99414460 1001 86380 86390 1
414233 99414233 1001 86380 86390 1
415651 99415651 1001 86380 86390 1
415630 99415630 1001 86380 86390 1
415496 99415496 1001 86380 86390 1
416471 99416471 1001 86380 86390 1
416305 99416305 1001 86380 86390 1
416451 99416451 1001 86380 86390 1
416488 99416488 1001 86380 86390 1
416051 99416051 1001 86380 86390 1
416015 99416015 1001 86380 86390 1
415766 99415766 1001 86380 86390 1
417258 99417258 1001 86380 86390 1
417339 99417339 1001 86380 86390 1
417303 99417303 1001 86380 86390 1
418774 99418774 1001 86380 86390 1
418218 99418218 1001 86380 86390 1
418182 99418182 1001 86380 86390 1
418147 99418147 1001 86380 86390 1
418172 99418172 1001 86380 86390 1
417762 99417762 1001 86380 86390 1
418914 99418914 1001 86380 86390 1
418859 99418859 1001 86380 86390 1
420307 99420307 1001 86380 86390 1
420300 99420300 1001 86380 86390 1
419860 99419860 1001 86380 86390 1
419862 99419862 1001 86380 86390 1
419890 99419890 1001 86380 86390 1
419975 99419975 1001 86380 86390 1
420049 99420049 1001 86380 86390 1
419876 99419876 1001 86380 86390 1
419231 99419231 1001 86380 86390 1
419519 99419519 1001 86380 86390 1
419575 99419575 1001 86380 86390 1
419274 99419274 1001 86380 86390 1
419431 99419431 1001 86380 86390 1
419277 99419277 1001 86380 86390 1
420610 99420610 1001 86380 86390 1
420702 99420702 1001 86380 86390 1
420799 99420799 1001 86380 86390 1
422026 99422026 1001 86380 86390 1
422116 99422116 1001 86380 86390 1
421743 99421743 1001 86380 86390 1
421912 99421912 1001 86380 86390 1
421807 99421807 1001 86380 86390 1
422108 99422108 1001 86380 86390 1
421476 99421476 1001 86380 86390 1
421395 99421395 1001 86380 86390 1
421458 99421458 1001 86380 86390 1
421519 99421519 1001 86380 86390 1
421160 99421160 1001 86380 86390 1
420937 99420937 1001 86380 86390 1
422502 99422502 1001 86380 86390 1
422194 99422194 1001 86380 86390 1
422360 99422360 1001 86380 86390 1
422489 99422489 1001 86380 86390 1
423422 99423422 1001 86380 86390 1
423570 99423570 1001 86380 86390 1
422999 99422999 1001 86380 86390 1
422963 99422963 1001 86380 86390 1
423274 99423274 1001 86380 86390 1
422989 99422989 1001 86380 86390 1
422622 99422622 1001 86380 86390 1
422939 99422939 1001 86380 86390 1
422562 99422562 1001 86380 86390 1
422583 99422583 1001 86380 86390 1
422691 99422691 1001 86380 86390 1
425008 99425008 1001 86380 86390 1
425180 99425180 1001 86380 86390 1
425349 99425349 1001 86380 86390 1
425098 99425098 1001 86380 86390 1
425291 99425291 1001 86380 86390 1
424904 99424904 1001 86380 86390 1
424837 99424837 1001 86380 86390 1
424794 99424794 1001 86380 86390 1
424390 99424390 1001 86380 86390 1
424231 99424231 1001 86380 86390 1
424429 99424429 1001 86380 86390 1
424336 99424336 1001 86380 86390 1
425387 99425387 1001 86380 86390 1
426743 99426743 1001 86380 86390 1
426954 99426954 1001 86380 86390 1
427023 99427023 1001 86380 86390 1
426356 99426356 1001 86380 86390 1
426491 99426491 1001 86380 86390 1
425938 99425938 1001 86380 86390 1
425960 99425960 1001 86380 86390 1
425918 99425918 1001 86380 86390 1
426129 99426129 1001 86380 86390 1
426026 99426026 1001 86380 86390 1
426208 99426208 1001 86380 86390 1
426146 99426146 1001 86380 86390 1
427257 99427257 1001 86380 86390 1
427288 99427288 1001 86380 86390 1
427276 99427276 1001 86380 86390 1
427383 99427383 1001 86380 86390 1
428363 99428363 1001 86380 86390 1
428541 99428541 1001 86380 86390 1
428694 99428694 1001 86380 86390 1
428701 99428701 1001 86380 86390 1
428600 99428600 1001 86380 86390 1
428435 99428435 1001 86380 86390 1
428457 99428457 1001 86380 86390 1
428511 99428511 1001 86380 86390 1
428582 99428582 1001 86380 86390 1
428337 99428337 1001 86380 86390 1
428143 99428143 1001 86380 86390 1
428098 99428098 1001 86380 86390 1
427816 99427816 1001 86380 86390 1
427573 99427573 1001 86380 86390 1
428937 99428937 1001 86380 86390 1
428907 99428907 1001 86380 86390 1
428993 99428993 1001 86380 86390 1
429021 99429021 1001 86380 86390 1
428897 99428897 1001 86380 86390 1
430056 99430056 1001 86380 86390 1
430010 99430010 1001 86380 86390 1
429596 99429596 1001 86380 86390 1
429675 99429675 1001 86380 86390 1
429943 99429943 1001 86380 86390 1
429551 99429551 1001 86380 86390 1
429555 99429555 1001 86380 86390 1
429376 99429376 1001 86380 86390 1
429378 99429378 1001 86380 86390 1
429289 99429289 1001 86380 86390 1
430681 99430681 1001 86380 86390 1
430689 99430689 1001 86380 86390 1
430449 99430449 1001 86380 86390 1
430540 99430540 1001 86380 86390 1
430452 99430452 1001 86380 86390 1
431525 99431525 1001 86380 86390 1
431645 99431645 1001 86380 86390 1
431144 99431144 1001 86380 86390 1
431238 99431238 1001 86380 86390 1
431248 99431248 1001 86380 86390 1
431078 99431078 1001 86380 86390 1
432123 99432123 1001 86380 86390 1
432186 99432186 1001 86380 86390 1
432263 99432263 1001 86380 86390 1
432483 99432483 1001 86380 86390 1
433712 99433712 1001 86380 86390 1
433390 99433390 1001 86380 86390 1
432930 99432930 1001 86380 86390 1
432946 99432946 1001 86380 86390 1
433185 99433185 1001 86380 86390 1
432846 99432846 1001 86380 86390 1
432876 99432876 1001 86380 86390 1
432854 99432854 1001 86380 86390 1
432654 99432654 1001 86380 86390 1
432889 99432889 1001 86380 86390 1
432787 99432787 1001 86380 86390 1
433936 99433936 1001 86380 86390 1
433966 99433966 1001 86380 86390 1
435377 99435377 1001 86380 86390 1
435160 99435160 1001 86380 86390 1
435296 99435296 1001 86380 86390 1
435356 99435356 1001 86380 86390 1
434563 99434563 1001 86380 86390 1
434284 99434284 1001 86380 86390 1
434173 99434173 1001 86380 86390 1
434251 99434251 1001 86380 86390 1
434391 99434391 1001 86380 86390 1
435833 99435833 1001 86380 86390 1
435672 99435672 1001 86380 86390 1
436908 99436908 1001 86380 86390 1
436886 99436886 1001 86380 86390 1
436545 99436545 1001 86380 86390 1
436594 99436594 1001 86380 86390 1
436596 99436596 1001 86380 86390 1
436711 99436711 1001 86380 86390 1
436314 99436314 1001 86380 86390 1
436098 99436098 1001 86380 86390 1
435938 99435938 1001 86380 86390 1
437316 99437316 1001 86380 86390 1
437216 99437216 1001 86380 86390 1
437337 99437337 1001 86380 86390 1
300397 99300397 1001 86380 86390 1
300477 99300477 1001 86380 86390 1
300349 99300349 1001 86380 86390 1
300880 99300880 1001 86380 86390 1
300890 99300890 1001 86380 86390 1
300865 99300865 1001 86380 86390 1
301504 99301504 1001 86380 86390 1
301401 99301401 1001 86380 86390 1
301393 99301393 1001 86380 86390 1
301473 99301473 1001 86380 86390 1
301486 99301486 1001 86380 86390 1
301226 99301226 1001 86380 86390 1
301345 99301345 1001 86380 86390 1
300937 99300937 1001 86380 86390 1
300984 99300984 1001 86380 86390 1
301601 99301601 1001 86380 86390 1
302249 99302249 1001 86380 86390 1
302303 99302303 1001 86380 86390 1
302167 99302167 1001 86380 86390 1
302105 99302105 1001 86380 86390 1
301992 99301992 1001 86380 86390 1
301761 99301761 1001 86380 86390 1
301896 99301896 1001 86380 86390 1
301795 99301795 1001 86380 86390 1
302390 99302390 1001 86380 86390 1
302511 99302511 1001 86380 86390 1
302512 99302512 1001 86380 86390 1
302450 99302450 1001 86380 86390 1
303029 99303029 1001 86380 86390 1
303190 99303190 1001 86380 86390 1
303139 99303139 1001 86380 86390 1
302912 99302912 1001 86380 86390 1
302992 99302992 1001 86380 86390 1
302815 99302815 1001 86380 86390 1
302920 99302920 1001 86380 86390 1
302692 99302692 1001 86380 86390 1
302724 99302724 1001 86380 86390 1
303385 99303385 1001 86380 86390 1
303302 99303302 1001 86380 86390 1
303384 99303384 1001 86380 86390 1
303711 99303711 1001 86380 86390 1
303804 99303804 1001 86380 86390 1
303821 99303821 1001 86380 86390 1
303667 99303667 1001 86380 86390 1
303504 99303504 1001 86380 86390 1
303506 99303506 1001 86380 86390 1
304098 99304098 1001 86380 86390 1
304051 99304051 1001 86380 86390 1
304730 99304730 1001 86380 86390 1
304697 99304697 1001 86380 86390 1
304630 99304630 1001 86380 86390 1
304580 99304580 1001 86380 86390 1
304543 99304543 1001 86380 86390 1
304268 99304268 1001 86380 86390 1
304444 99304444 1001 86380 86390 1
304965 99304965 1001 86380 86390 1
304994 99304994 1001 86380 86390 1
304943 99304943 1001 86380 86390 1
304868 99304868 1001 86380 86390 1
305501 99305501 1001 86380 86390 1
305302 99305302 1001 86380 86390 1
305475 99305475 1001 86380 86390 1
305346 99305346 1001 86380 86390 1
305399 99305399 1001 86380 86390 1
305069 99305069 1001 86380 86390 1
305239 99305239 1001 86380 86390 1
305165 99305165 1001 86380 86390 1
500139 99500139 1001 86380 86390 1
500075 99500075 1001 86380 86390 1
500127 99500127 1001 86380 86390 1
500116 99500116 1001 86380 86390 1
500134 99500134 1001 86380 86390 1
305690 99305690 1001 86380 86390 1
500111 99500111 1001 86380 86390 1
500176 99500176 1001 86380 86390 1
500697 99500697 1001 86380 86390 1
500726 99500726 1001 86380 86390 1
500639 99500639 1001 86380 86390 1
500666 99500666 1001 86380 86390 1
500680 99500680 1001 86380 86390 1
500506 99500506 1001 86380 86390 1
500574 99500574 1001 86380 86390 1
500485 99500485 1001 86380 86390 1
500386 99500386 1001 86380 86390 1
500257 99500257 1001 86380 86390 1
500247 99500247 1001 86380 86390 1
500343 99500343 1001 86380 86390 1
500217 99500217 1001 86380 86390 1
501007 99501007 1001 86380 86390 1
500828 99500828 1001 86380 86390 1
500921 99500921 1001 86380 86390 1
500848 99500848 1001 86380 86390 1
501514 99501514 1001 86380 86390 1
501580 99501580 1001 86380 86390 1
501633 99501633 1001 86380 86390 1
501471 99501471 1001 86380 86390 1
501354 99501354 1001 86380 86390 1
501124 99501124 1001 86380 86390 1
501125 99501125 1001 86380 86390 1
501055 99501055 1001 86380 86390 1
501675 99501675 1001 86380 86390 1
501727 99501727 1001 86380 86390 1
502464 99502464 1001 86380 86390 1
502325 99502325 1001 86380 86390 1
502439 99502439 1001 86380 86390 1
502303 99502303 1001 86380 86390 1
502304 99502304 1001 86380 86390 1
502359 99502359 1001 86380 86390 1
502251 99502251 1001 86380 86390 1
502001 99502001 1001 86380 86390 1
501928 99501928 1001 86380 86390 1
502021 99502021 1001 86380 86390 1
502035 99502035 1001 86380 86390 1
501971 99501971 1001 86380 86390 1
502644 99502644 1001 86380 86390 1
502657 99502657 1001 86380 86390 1
502567 99502567 1001 86380 86390 1
502477 99502477 1001 86380 86390 1
502586 99502586 1001 86380 86390 1
502575 99502575 1001 86380 86390 1
503090 99503090 1001 86380 86390 1
503182 99503182 1001 86380 86390 1
503010 99503010 1001 86380 86390 1
502998 99502998 1001 86380 86390 1
503042 99503042 1001 86380 86390 1
503018 99503018 1001 86380 86390 1
502839 99502839 1001 86380 86390 1
502699 99502699 1001 86380 86390 1
502740 99502740 1001 86380 86390 1
502808 99502808 1001 86380 86390 1
502849 99502849 1001 86380 86390 1
502759 99502759 1001 86380 86390 1
502850 99502850 1001 86380 86390 1
503470 99503470 1001 86380 86390 1
503416 99503416 1001 86380 86390 1
503482 99503482 1001 86380 86390 1
504002 99504002 1001 86380 86390 1
504067 99504067 1001 86380 86390 1
503967 99503967 1001 86380 86390 1
504092 99504092 1001 86380 86390 1
503931 99503931 1001 86380 86390 1
504026 99504026 1001 86380 86390 1
503771 99503771 1001 86380 86390 1
503906 99503906 1001 86380 86390 1
503897 99503897 1001 86380 86390 1
503911 99503911 1001 86380 86390 1
503549 99503549 1001 86380 86390 1
503512 99503512 1001 86380 86390 1
503502 99503502 1001 86380 86390 1
504218 99504218 1001 86380 86390 1
504298 99504298 1001 86380 86390 1
504854 99504854 1001 86380 86390 1
504843 99504843 1001 86380 86390 1
504882 99504882 1001 86380 86390 1
504887 99504887 1001 86380 86390 1
504545 99504545 1001 86380 86390 1
504577 99504577 1001 86380 86390 1
504543 99504543 1001 86380 86390 1
504401 99504401 1001 86380 86390 1
504507 99504507 1001 86380 86390 1
504344 99504344 1001 86380 86390 1
505122 99505122 1001 86380 86390 1
505125 99505125 1001 86380 86390 1
504972 99504972 1001 86380 86390 1
505015 99505015 1001 86380 86390 1
505108 99505108 1001 86380 86390 1
505739 99505739 1001 86380 86390 1
505685 99505685 1001 86380 86390 1
505634 99505634 1001 86380 86390 1
505564 99505564 1001 86380 86390 1
505501 99505501 1001 86380 86390 1
505157 99505157 1001 86380 86390 1
505288 99505288 1001 86380 86390 1
505795 99505795 1001 86380 86390 1
505860 99505860 1001 86380 86390 1
505836 99505836 1001 86380 86390 1
505801 99505801 1001 86380 86390 1
505789 99505789 1001 86380 86390 1
505920 99505920 1001 86380 86390 1
505856 99505856 1001 86380 86390 1
506521 99506521 1001 86380 86390 1
506549 99506549 1001 86380 86390 1
506424 99506424 1001 86380 86390 1
506593 99506593 1001 86380 86390 1
506365 99506365 1001 86380 86390 1
506259 99506259 1001 86380 86390 1
506234 99506234 1001 86380 86390 1
506104 99506104 1001 86380 86390 1
506130 99506130 1001 86380 86390 1
506068 99506068 1001 86380 86390 1
506712 99506712 1001 86380 86390 1
507400 99507400 1001 86380 86390 1
507142 99507142 1001 86380 86390 1
506828 99506828 1001 86380 86390 1
507485 99507485 1001 86380 86390 1
507434 99507434 1001 86380 86390 1
507455 99507455 1001 86380 86390 1
508149 99508149 1001 86380 86390 1
508235 99508235 1001 86380 86390 1
508240 99508240 1001 86380 86390 1
507978 99507978 1001 86380 86390 1
507954 99507954 1001 86380 86390 1
507996 99507996 1001 86380 86390 1
507949 99507949 1001 86380 86390 1
507759 99507759 1001 86380 86390 1
507749 99507749 1001 86380 86390 1
507815 99507815 1001 86380 86390 1
507817 99507817 1001 86380 86390 1
508378 99508378 1001 86380 86390 1
508327 99508327 1001 86380 86390 1
508395 99508395 1001 86380 86390 1
508370 99508370 1001 86380 86390 1
508293 99508293 1001 86380 86390 1
508334 99508334 1001 86380 86390 1
508950 99508950 1001 86380 86390 1
508992 99508992 1001 86380 86390 1
508821 99508821 1001 86380 86390 1
508724 99508724 1001 86380 86390 1
508610 99508610 1001 86380 86390 1
508473 99508473 1001 86380 86390 1
508606 99508606 1001 86380 86390 1
509084 99509084 1001 86380 86390 1
509279 99509279 1001 86380 86390 1
509722 99509722 1001 86380 86390 1
509854 99509854 1001 86380 86390 1
509816 99509816 1001 86380 86390 1
509858 99509858 1001 86380 86390 1
509892 99509892 1001 86380 86390 1
509758 99509758 1001 86380 86390 1
509636 99509636 1001 86380 86390 1
509473 99509473 1001 86380 86390 1
509297 99509297 1001 86380 86390 1
509389 99509389 1001 86380 86390 1
509480 99509480 1001 86380 86390 1
510021 99510021 1001 86380 86390 1
510699 99510699 1001 86380 86390 1
510712 99510712 1001 86380 86390 1
510532 99510532 1001 86380 86390 1
510508 99510508 1001 86380 86390 1
510516 99510516 1001 86380 86390 1
510517 99510517 1001 86380 86390 1
510466 99510466 1001 86380 86390 1
510519 99510519 1001 86380 86390 1
510142 99510142 1001 86380 86390 1
510893 99510893 1001 86380 86390 1
510738 99510738 1001 86380 86390 1
510895 99510895 1001 86380 86390 1
510741 99510741 1001 86380 86390 1
510887 99510887 1001 86380 86390 1
510823 99510823 1001 86380 86390 1
511373 99511373 1001 86380 86390 1
511146 99511146 1001 86380 86390 1
511087 99511087 1001 86380 86390 1
511064 99511064 1001 86380 86390 1
511092 99511092 1001 86380 86390 1
511123 99511123 1001 86380 86390 1
511021 99511021 1001 86380 86390 1
511604 99511604 1001 86380 86390 1
511635 99511635 1001 86380 86390 1
511610 99511610 1001 86380 86390 1
512252 99512252 1001 86380 86390 1
512291 99512291 1001 86380 86390 1
512228 99512228 1001 86380 86390 1
512267 99512267 1001 86380 86390 1
512262 99512262 1001 86380 86390 1
511770 99511770 1001 86380 86390 1
511864 99511864 1001 86380 86390 1
511859 99511859 1001 86380 86390 1
512479 99512479 1001 86380 86390 1
512509 99512509 1001 86380 86390 1
512548 99512548 1001 86380 86390 1
512448 99512448 1001 86380 86390 1
513154 99513154 1001 86380 86390 1
513042 99513042 1001 86380 86390 1
513031 99513031 1001 86380 86390 1
513190 99513190 1001 86380 86390 1
513073 99513073 1001 86380 86390 1
512953 99512953 1001 86380 86390 1
512879 99512879 1001 86380 86390 1
512828 99512828 1001 86380 86390 1
512612 99512612 1001 86380 86390 1
512599 99512599 1001 86380 86390 1
512627 99512627 1001 86380 86390 1
512772 99512772 1001 86380 86390 1
512673 99512673 1001 86380 86390 1
513409 99513409 1001 86380 86390 1
513281 99513281 1001 86380 86390 1
513986 99513986 1001 86380 86390 1
513909 99513909 1001 86380 86390 1
513739 99513739 1001 86380 86390 1
513555 99513555 1001 86380 86390 1
513520 99513520 1001 86380 86390 1
514073 99514073 1001 86380 86390 1
514217 99514217 1001 86380 86390 1
514665 99514665 1001 86380 86390 1
514818 99514818 1001 86380 86390 1
514471 99514471 1001 86380 86390 1
514511 99514511 1001 86380 86390 1
514460 99514460 1001 86380 86390 1
514618 99514618 1001 86380 86390 1
514316 99514316 1001 86380 86390 1
514267 99514267 1001 86380 86390 1
514332 99514332 1001 86380 86390 1
514881 99514881 1001 86380 86390 1
515040 99515040 1001 86380 86390 1
514917 99514917 1001 86380 86390 1
515528 99515528 1001 86380 86390 1
515510 99515510 1001 86380 86390 1
515613 99515613 1001 86380 86390 1
515453 99515453 1001 86380 86390 1
515430 99515430 1001 86380 86390 1
515396 99515396 1001 86380 86390 1
515474 99515474 1001 86380 86390 1
515244 99515244 1001 86380 86390 1
515077 99515077 1001 86380 86390 1
515065 99515065 1001 86380 86390 1
515149 99515149 1001 86380 86390 1
515835 99515835 1001 86380 86390 1
515758 99515758 1001 86380 86390 1
515873 99515873 1001 86380 86390 1
516446 99516446 1001 86380 86390 1
516318 99516318 1001 86380 86390 1
516489 99516489 1001 86380 86390 1
516454 99516454 1001 86380 86390 1
516404 99516404 1001 86380 86390 1
516213 99516213 1001 86380 86390 1
516265 99516265 1001 86380 86390 1
516293 99516293 1001 86380 86390 1
516132 99516132 1001 86380 86390 1
516077 99516077 1001 86380 86390 1
515975 99515975 1001 86380 86390 1
516068 99516068 1001 86380 86390 1
516710 99516710 1001 86380 86390 1
516634 99516634 1001 86380 86390 1
517333 99517333 1001 86380 86390 1
517052 99517052 1001 86380 86390 1
516963 99516963 1001 86380 86390 1
517092 99517092 1001 86380 86390 1
517119 99517119 1001 86380 86390 1
516951 99516951 1001 86380 86390 1
517095 99517095 1001 86380 86390 1
517018 99517018 1001 86380 86390 1
516941 99516941 1001 86380 86390 1
516981 99516981 1001 86380 86390 1
516982 99516982 1001 86380 86390 1
516984 99516984 1001 86380 86390 1
517114 99517114 1001 86380 86390 1
516859 99516859 1001 86380 86390 1
516760 99516760 1001 86380 86390 1
516828 99516828 1001 86380 86390 1
516867 99516867 1001 86380 86390 1
517476 99517476 1001 86380 86390 1
517480 99517480 1001 86380 86390 1
517486 99517486 1001 86380 86390 1
517996 99517996 1001 86380 86390 1
517867 99517867 1001 86380 86390 1
517819 99517819 1001 86380 86390 1
517754 99517754 1001 86380 86390 1
517949 99517949 1001 86380 86390 1
517953 99517953 1001 86380 86390 1
517634 99517634 1001 86380 86390 1
518171 99518171 1001 86380 86390 1
518346 99518346 1001 86380 86390 1
518283 99518283 1001 86380 86390 1
518182 99518182 1001 86380 86390 1
518807 99518807 1001 86380 86390 1
518831 99518831 1001 86380 86390 1
518633 99518633 1001 86380 86390 1
518660 99518660 1001 86380 86390 1
518405 99518405 1001 86380 86390 1
518434 99518434 1001 86380 86390 1
518526 99518526 1001 86380 86390 1
518508 99518508 1001 86380 86390 1
518547 99518547 1001 86380 86390 1
518575 99518575 1001 86380 86390 1
519150 99519150 1001 86380 86390 1
519701 99519701 1001 86380 86390 1
519690 99519690 1001 86380 86390 1
519626 99519626 1001 86380 86390 1
519755 99519755 1001 86380 86390 1
519770 99519770 1001 86380 86390 1
519582 99519582 1001 86380 86390 1
519532 99519532 1001 86380 86390 1
519375 99519375 1001 86380 86390 1
519287 99519287 1001 86380 86390 1
519238 99519238 1001 86380 86390 1
519294 99519294 1001 86380 86390 1
519399 99519399 1001 86380 86390 1
519910 99519910 1001 86380 86390 1
520473 99520473 1001 86380 86390 1
520531 99520531 1001 86380 86390 1
520534 99520534 1001 86380 86390 1
520317 99520317 1001 86380 86390 1
520413 99520413 1001 86380 86390 1
520236 99520236 1001 86380 86390 1
520237 99520237 1001 86380 86390 1
520190 99520190 1001 86380 86390 1
520023 99520023 1001 86380 86390 1
520724 99520724 1001 86380 86390 1
520686 99520686 1001 86380 86390 1
520751 99520751 1001 86380 86390 1
521329 99521329 1001 86380 86390 1
521370 99521370 1001 86380 86390 1
521080 99521080 1001 86380 86390 1
521101 99521101 1001 86380 86390 1
521219 99521219 1001 86380 86390 1
521077 99521077 1001 86380 86390 1
520935 99520935 1001 86380 86390 1
520895 99520895 1001 86380 86390 1
521554 99521554 1001 86380 86390 1
521477 99521477 1001 86380 86390 1
522289 99522289 1001 86380 86390 1
522116 99522116 1001 86380 86390 1
522269 99522269 1001 86380 86390 1
522277 99522277 1001 86380 86390 1
522107 99522107 1001 86380 86390 1
522135 99522135 1001 86380 86390 1
521971 99521971 1001 86380 86390 1
522056 99522056 1001 86380 86390 1
521803 99521803 1001 86380 86390 1
521818 99521818 1001 86380 86390 1
521696 99521696 1001 86380 86390 1
522476 99522476 1001 86380 86390 1
522477 99522477 1001 86380 86390 1
522427 99522427 1001 86380 86390 1
522915 99522915 1001 86380 86390 1
522927 99522927 1001 86380 86390 1
523019 99523019 1001 86380 86390 1
522950 99522950 1001 86380 86390 1
523079 99523079 1001 86380 86390 1
522753 99522753 1001 86380 86390 1
522820 99522820 1001 86380 86390 1
522584 99522584 1001 86380 86390 1
523136 99523136 1001 86380 86390 1
523893 99523893 1001 86380 86390 1
523765 99523765 1001 86380 86390 1
523833 99523833 1001 86380 86390 1
523762 99523762 1001 86380 86390 1
523715 99523715 1001 86380 86390 1
523588 99523588 1001 86380 86390 1
523593 99523593 1001 86380 86390 1
523383 99523383 1001 86380 86390 1
523478 99523478 1001 86380 86390 1
523970 99523970 1001 86380 86390 1
524089 99524089 1001 86380 86390 1
523949 99523949 1001 86380 86390 1
523966 99523966 1001 86380 86390 1
524724 99524724 1001 86380 86390 1
524369 99524369 1001 86380 86390 1
524438 99524438 1001 86380 86390 1
524477 99524477 1001 86380 86390 1
524503 99524503 1001 86380 86390 1
524480 99524480 1001 86380 86390 1
524506 99524506 1001 86380 86390 1
524368 99524368 1001 86380 86390 1
524308 99524308 1001 86380 86390 1
524181 99524181 1001 86380 86390 1
524285 99524285 1001 86380 86390 1
524172 99524172 1001 86380 86390 1
524790 99524790 1001 86380 86390 1
524972 99524972 1001 86380 86390 1
525417 99525417 1001 86380 86390 1
525457 99525457 1001 86380 86390 1
525445 99525445 1001 86380 86390 1
525566 99525566 1001 86380 86390 1
525398 99525398 1001 86380 86390 1
525553 99525553 1001 86380 86390 1
525371 99525371 1001 86380 86390 1
525118 99525118 1001 86380 86390 1
524986 99524986 1001 86380 86390 1
525743 99525743 1001 86380 86390 1
525601 99525601 1001 86380 86390 1
525680 99525680 1001 86380 86390 1
526284 99526284 1001 86380 86390 1
526367 99526367 1001 86380 86390 1
526182 99526182 1001 86380 86390 1
526195 99526195 1001 86380 86390 1
526092 99526092 1001 86380 86390 1
526188 99526188 1001 86380 86390 1
525958 99525958 1001 86380 86390 1
525960 99525960 1001 86380 86390 1
525954 99525954 1001 86380 86390 1
527064 99527064 1001 86380 86390 1
526878 99526878 1001 86380 86390 1
526760 99526760 1001 86380 86390 1
526683 99526683 1001 86380 86390 1
527374 99527374 1001 86380 86390 1
528064 99528064 1001 86380 86390 1
527956 99527956 1001 86380 86390 1
527679 99527679 1001 86380 86390 1
527837 99527837 1001 86380 86390 1
527558 99527558 1001 86380 86390 1
527485 99527485 1001 86380 86390 1
527589 99527589 1001 86380 86390 1
527473 99527473 1001 86380 86390 1
527526 99527526 1001 86380 86390 1
527541 99527541 1001 86380 86390 1
528138 99528138 1001 86380 86390 1
528115 99528115 1001 86380 86390 1
528207 99528207 1001 86380 86390 1
528248 99528248 1001 86380 86390 1
528731 99528731 1001 86380 86390 1
528695 99528695 1001 86380 86390 1
528567 99528567 1001 86380 86390 1
528624 99528624 1001 86380 86390 1
528379 99528379 1001 86380 86390 1
528929 99528929 1001 86380 86390 1
528959 99528959 1001 86380 86390 1
529025 99529025 1001 86380 86390 1
529090 99529090 1001 86380 86390 1
529535 99529535 1001 86380 86390 1
529528 99529528 1001 86380 86390 1
529685 99529685 1001 86380 86390 1
529570 99529570 1001 86380 86390 1
529458 99529458 1001 86380 86390 1
529438 99529438 1001 86380 86390 1
529295 99529295 1001 86380 86390 1
529129 99529129 1001 86380 86390 1
529932 99529932 1001 86380 86390 1
529856 99529856 1001 86380 86390 1
529895 99529895 1001 86380 86390 1
529910 99529910 1001 86380 86390 1
530491 99530491 1001 86380 86390 1
530407 99530407 1001 86380 86390 1
530447 99530447 1001 86380 86390 1
530291 99530291 1001 86380 86390 1
530043 99530043 1001 86380 86390 1
530565 99530565 1001 86380 86390 1
530670 99530670 1001 86380 86390 1
530622 99530622 1001 86380 86390 1
531328 99531328 1001 86380 86390 1
531293 99531293 1001 86380 86390 1
531353 99531353 1001 86380 86390 1
531243 99531243 1001 86380 86390 1
531180 99531180 1001 86380 86390 1
531249 99531249 1001 86380 86390 1
531039 99531039 1001 86380 86390 1
531003 99531003 1001 86380 86390 1
531029 99531029 1001 86380 86390 1
530787 99530787 1001 86380 86390 1
530777 99530777 1001 86380 86390 1
530947 99530947 1001 86380 86390 1
531520 99531520 1001 86380 86390 1
532156 99532156 1001 86380 86390 1
532190 99532190 1001 86380 86390 1
532203 99532203 1001 86380 86390 1
531884 99531884 1001 86380 86390 1
531808 99531808 1001 86380 86390 1
531919 99531919 1001 86380 86390 1
531650 99531650 1001 86380 86390 1
531588 99531588 1001 86380 86390 1
531697 99531697 1001 86380 86390 1
532319 99532319 1001 86380 86390 1
532207 99532207 1001 86380 86390 1
532364 99532364 1001 86380 86390 1
532327 99532327 1001 86380 86390 1
532305 99532305 1001 86380 86390 1
532829 99532829 1001 86380 86390 1
532842 99532842 1001 86380 86390 1
533014 99533014 1001 86380 86390 1
532936 99532936 1001 86380 86390 1
532887 99532887 1001 86380 86390 1
532979 99532979 1001 86380 86390 1
532627 99532627 1001 86380 86390 1
532557 99532557 1001 86380 86390 1
532467 99532467 1001 86380 86390 1
532416 99532416 1001 86380 86390 1
532472 99532472 1001 86380 86390 1
533178 99533178 1001 86380 86390 1
533153 99533153 1001 86380 86390 1
533703 99533703 1001 86380 86390 1
533761 99533761 1001 86380 86390 1
533804 99533804 1001 86380 86390 1
533702 99533702 1001 86380 86390 1
533536 99533536 1001 86380 86390 1
533476 99533476 1001 86380 86390 1
533531 99533531 1001 86380 86390 1
533418 99533418 1001 86380 86390 1
533251 99533251 1001 86380 86390 1
533244 99533244 1001 86380 86390 1
533285 99533285 1001 86380 86390 1
533376 99533376 1001 86380 86390 1
534029 99534029 1001 86380 86390 1
534008 99534008 1001 86380 86390 1
534585 99534585 1001 86380 86390 1
534510 99534510 1001 86380 86390 1
534644 99534644 1001 86380 86390 1
534388 99534388 1001 86380 86390 1
534458 99534458 1001 86380 86390 1
534331 99534331 1001 86380 86390 1
534461 99534461 1001 86380 86390 1
534280 99534280 1001 86380 86390 1
534425 99534425 1001 86380 86390 1
534179 99534179 1001 86380 86390 1
534077 99534077 1001 86380 86390 1
534196 99534196 1001 86380 86390 1
534080 99534080 1001 86380 86390 1
534147 99534147 1001 86380 86390 1
534265 99534265 1001 86380 86390 1
534266 99534266 1001 86380 86390 1
534139 99534139 1001 86380 86390 1
534784 99534784 1001 86380 86390 1
534862 99534862 1001 86380 86390 1
534787 99534787 1001 86380 86390 1
534702 99534702 1001 86380 86390 1
534718 99534718 1001 86380 86390 1
535344 99535344 1001 86380 86390 1
535397 99535397 1001 86380 86390 1
535449 99535449 1001 86380 86390 1
535441 99535441 1001 86380 86390 1
535467 99535467 1001 86380 86390 1
535099 99535099 1001 86380 86390 1
535129 99535129 1001 86380 86390 1
535018 99535018 1001 86380 86390 1
535034 99535034 1001 86380 86390 1
535675 99535675 1001 86380 86390 1
535638 99535638 1001 86380 86390 1
535550 99535550 1001 86380 86390 1
535696 99535696 1001 86380 86390 1
535711 99535711 1001 86380 86390 1
536226 99536226 1001 86380 86390 1
536323 99536323 1001 86380 86390 1
536328 99536328 1001 86380 86390 1
535956 99535956 1001 86380 86390 1
535780 99535780 1001 86380 86390 1
535756 99535756 1001 86380 86390 1
535860 99535860 1001 86380 86390 1
535730 99535730 1001 86380 86390 1
535757 99535757 1001 86380 86390 1
535912 99535912 1001 86380 86390 1
535837 99535837 1001 86380 86390 1
535838 99535838 1001 86380 86390 1
535802 99535802 1001 86380 86390 1
537127 99537127 1001 86380 86390 1
536999 99536999 1001 86380 86390 1
537092 99537092 1001 86380 86390 1
537119 99537119 1001 86380 86390 1
537055 99537055 1001 86380 86390 1
537121 99537121 1001 86380 86390 1
536828 99536828 1001 86380 86390 1
536886 99536886 1001 86380 86390 1
536902 99536902 1001 86380 86390 1
536878 99536878 1001 86380 86390 1
536582 99536582 1001 86380 86390 1
536677 99536677 1001 86380 86390 1
536579 99536579 1001 86380 86390 1
537341 99537341 1001 86380 86390 1
537238 99537238 1001 86380 86390 1
537355 99537355 1001 86380 86390 1
537254 99537254 1001 86380 86390 1
537270 99537270 1001 86380 86390 1
537324 99537324 1001 86380 86390 1
537839 99537839 1001 86380 86390 1
537880 99537880 1001 86380 86390 1
537855 99537855 1001 86380 86390 1
537732 99537732 1001 86380 86390 1
537772 99537772 1001 86380 86390 1
537747 99537747 1001 86380 86390 1
537618 99537618 1001 86380 86390 1
537594 99537594 1001 86380 86390 1
537529 99537529 1001 86380 86390 1
537535 99537535 1001 86380 86390 1
538018 99538018 1001 86380 86390 1
538059 99538059 1001 86380 86390 1
538164 99538164 1001 86380 86390 1
538135 99538135 1001 86380 86390 1
538687 99538687 1001 86380 86390 1
538756 99538756 1001 86380 86390 1
538593 99538593 1001 86380 86390 1
538219 99538219 1001 86380 86390 1
538323 99538323 1001 86380 86390 1
538326 99538326 1001 86380 86390 1
538366 99538366 1001 86380 86390 1
538302 99538302 1001 86380 86390 1
538332 99538332 1001 86380 86390 1
538333 99538333 1001 86380 86390 1
539007 99539007 1001 86380 86390 1
538969 99538969 1001 86380 86390 1
538996 99538996 1001 86380 86390 1
538922 99538922 1001 86380 86390 1
539014 99539014 1001 86380 86390 1
538989 99538989 1001 86380 86390 1
538979 99538979 1001 86380 86390 1
539475 99539475 1001 86380 86390 1
539609 99539609 1001 86380 86390 1
539613 99539613 1001 86380 86390 1
539312 99539312 1001 86380 86390 1
539274 99539274 1001 86380 86390 1
539252 99539252 1001 86380 86390 1
539218 99539218 1001 86380 86390 1
539050 99539050 1001 86380 86390 1
539155 99539155 1001 86380 86390 1
539677 99539677 1001 86380 86390 1
539820 99539820 1001 86380 86390 1
539228 99539228 1001 86380 86390 1
539772 99539772 1001 86380 86390 1
540354 99540354 1001 86380 86390 1
540382 99540382 1001 86380 86390 1
540108 99540108 1001 86380 86390 1
539950 99539950 1001 86380 86390 1
540018 99540018 1001 86380 86390 1
539849 99539849 1001 86380 86390 1
539956 99539956 1001 86380 86390 1
540476 99540476 1001 86380 86390 1
540501 99540501 1001 86380 86390 1
541139 99541139 1001 86380 86390 1
541243 99541243 1001 86380 86390 1
541232 99541232 1001 86380 86390 1
541106 99541106 1001 86380 86390 1
541145 99541145 1001 86380 86390 1
540879 99540879 1001 86380 86390 1
540687 99540687 1001 86380 86390 1
540714 99540714 1001 86380 86390 1
540758 99540758 1001 86380 86390 1
541368 99541368 1001 86380 86390 1
541373 99541373 1001 86380 86390 1
541349 99541349 1001 86380 86390 1
541467 99541467 1001 86380 86390 1
541390 99541390 1001 86380 86390 1
541352 99541352 1001 86380 86390 1
542030 99542030 1001 86380 86390 1
542085 99542085 1001 86380 86390 1
541984 99541984 1001 86380 86390 1
541985 99541985 1001 86380 86390 1
541986 99541986 1001 86380 86390 1
541950 99541950 1001 86380 86390 1
541759 99541759 1001 86380 86390 1
541768 99541768 1001 86380 86390 1
541743 99541743 1001 86380 86390 1
541873 99541873 1001 86380 86390 1
541535 99541535 1001 86380 86390 1
541665 99541665 1001 86380 86390 1
542324 99542324 1001 86380 86390 1
542175 99542175 1001 86380 86390 1
542202 99542202 1001 86380 86390 1
542177 99542177 1001 86380 86390 1
542796 99542796 1001 86380 86390 1
542825 99542825 1001 86380 86390 1
542636 99542636 1001 86380 86390 1
542585 99542585 1001 86380 86390 1
542646 99542646 1001 86380 86390 1
542352 99542352 1001 86380 86390 1
542355 99542355 1001 86380 86390 1
542331 99542331 1001 86380 86390 1
542436 99542436 1001 86380 86390 1
543149 99543149 1001 86380 86390 1
543020 99543020 1001 86380 86390 1
543010 99543010 1001 86380 86390 1
543771 99543771 1001 86380 86390 1
543410 99543410 1001 86380 86390 1
543556 99543556 1001 86380 86390 1
543403 99543403 1001 86380 86390 1
543381 99543381 1001 86380 86390 1
543228 99543228 1001 86380 86390 1
543181 99543181 1001 86380 86390 1
543162 99543162 1001 86380 86390 1
543879 99543879 1001 86380 86390 1
543830 99543830 1001 86380 86390 1
543908 99543908 1001 86380 86390 1
544457 99544457 1001 86380 86390 1
544563 99544563 1001 86380 86390 1
544401 99544401 1001 86380 86390 1
544211 99544211 1001 86380 86390 1
544289 99544289 1001 86380 86390 1
544286 99544286 1001 86380 86390 1
544312 99544312 1001 86380 86390 1
544364 99544364 1001 86380 86390 1
544041 99544041 1001 86380 86390 1
544094 99544094 1001 86380 86390 1
544161 99544161 1001 86380 86390 1
544034 99544034 1001 86380 86390 1
544633 99544633 1001 86380 86390 1
544680 99544680 1001 86380 86390 1
544603 99544603 1001 86380 86390 1
544681 99544681 1001 86380 86390 1
544720 99544720 1001 86380 86390 1
416885 240 1001 35880 36357 1
415922 1142 1001 64500 66297 1
431307 899 1001 11940 13377 1
503385 856 1001 40097 40396 1
508761 972 1001 47059 47358 1
400127 99400127 1001 86380 86390 1
400161 99400161 1001 86380 86390 1
400367 99400367 1001 86380 86390 1
400617 99400617 1001 86380 86390 1
400580 99400580 1001 86380 86390 1
400776 99400776 1001 86380 86390 1
400933 99400933 1001 86380 86390 1
401146 99401146 1001 86380 86390 1
401154 99401154 1001 86380 86390 1
401053 99401053 1001 86380 86390 1
401165 99401165 1001 86380 86390 1
401158 99401158 1001 86380 86390 1
401503 99401503 1001 86380 86390 1
401749 99401749 1001 86380 86390 1
402006 99402006 1001 86380 86390 1
402219 99402219 1001 86380 86390 1
402187 99402187 1001 86380 86390 1
402308 99402308 1001 86380 86390 1
402337 99402337 1001 86380 86390 1
402319 99402319 1001 86380 86390 1
402695 99402695 1001 86380 86390 1
402977 99402977 1001 86380 86390 1
402984 99402984 1001 86380 86390 1
403170 99403170 1001 86380 86390 1
403192 99403192 1001 86380 86390 1
403181 99403181 1001 86380 86390 1
403280 99403280 1001 86380 86390 1
403213 99403213 1001 86380 86390 1
403341 99403341 1001 86380 86390 1
403616 99403616 1001 86380 86390 1
403586 99403586 1001 86380 86390 1
403717 99403717 1001 86380 86390 1
403815 99403815 1001 86380 86390 1
403793 99403793 1001 86380 86390 1
403760 99403760 1001 86380 86390 1
403832 99403832 1001 86380 86390 1
403967 99403967 1001 86380 86390 1
404256 99404256 1001 86380 86390 1
404394 99404394 1001 86380 86390 1
404487 99404487 1001 86380 86390 1
404871 99404871 1001 86380 86390 1
405183 99405183 1001 86380 86390 1
405299 99405299 1001 86380 86390 1
405483 99405483 1001 86380 86390 1
405469 99405469 1001 86380 86390 1
405677 99405677 1001 86380 86390 1
405930 99405930 1001 86380 86390 1
405875 99405875 1001 86380 86390 1
406005 99406005 1001 86380 86390 1
406173 99406173 1001 86380 86390 1
406480 99406480 1001 86380 86390 1
406531 99406531 1001 86380 86390 1
406676 99406676 1001 86380 86390 1
406773 99406773 1001 86380 86390 1
406829 99406829 1001 86380 86390 1
406816 99406816 1001 86380 86390 1
406759 99406759 1001 86380 86390 1
406994 99406994 1001 86380 86390 1
406976 99406976 1001 86380 86390 1
407038 99407038 1001 86380 86390 1
407098 99407098 1001 86380 86390 1
407050 99407050 1001 86380 86390 1
407197 99407197 1001 86380 86390 1
407168 99407168 1001 86380 86390 1
407146 99407146 1001 86380 86390 1
407279 99407279 1001 86380 86390 1
407319 99407319 1001 86380 86390 1
407360 99407360 1001 86380 86390 1
407619 99407619 1001 86380 86390 1
407782 99407782 1001 86380 86390 1
408035 99408035 1001 86380 86390 1
407992 99407992 1001 86380 86390 1
408233 99408233 1001 86380 86390 1
408269 99408269 1001 86380 86390 1
408245 99408245 1001 86380 86390 1
408375 99408375 1001 86380 86390 1
408312 99408312 1001 86380 86390 1
408527 99408527 1001 86380 86390 1
408797 99408797 1001 86380 86390 1
409171 99409171 1001 86380 86390 1
409298 99409298 1001 86380 86390 1
409243 99409243 1001 86380 86390 1
409542 99409542 1001 86380 86390 1
409749 99409749 1001 86380 86390 1
409985 99409985 1001 86380 86390 1
410099 99410099 1001 86380 86390 1
410051 99410051 1001 86380 86390 1
410213 99410213 1001 86380 86390 1
410347 99410347 1001 86380 86390 1
410436 99410436 1001 86380 86390 1
410444 99410444 1001 86380 86390 1
410595 99410595 1001 86380 86390 1
410771 99410771 1001 86380 86390 1
410991 99410991 1001 86380 86390 1
411107 99411107 1001 86380 86390 1
411135 99411135 1001 86380 86390 1
411282 99411282 1001 86380 86390 1
411301 99411301 1001 86380 86390 1
411329 99411329 1001 86380 86390 1
411612 99411612 1001 86380 86390 1
411695 99411695 1001 86380 86390 1
411717 99411717 1001 86380 86390 1
411841 99411841 1001 86380 86390 1
411995 99411995 1001 86380 86390 1
412165 99412165 1001 86380 86390 1
412248 99412248 1001 86380 86390 1
412230 99412230 1001 86380 86390 1
412402 99412402 1001 86380 86390 1
413542 99413542 1001 86380 86390 1
413649 99413649 1001 86380 86390 1
413654 99413654 1001 86380 86390 1
413322 99413322 1001 86380 86390 1
413490 99413490 1001 86380 86390 1
413589 99413589 1001 86380 86390 1
413082 99413082 1001 86380 86390 1
412978 99412978 1001 86380 86390 1
413120 99413120 1001 86380 86390 1
412820 99412820 1001 86380 86390 1
412777 99412777 1001 86380 86390 1
412733 99412733 1001 86380 86390 1
413833 99413833 1001 86380 86390 1
413740 99413740 1001 86380 86390 1
414022 99414022 1001 86380 86390 1
413707 99413707 1001 86380 86390 1
414025 99414025 1001 86380 86390 1
415121 99415121 1001 86380 86390 1
415063 99415063 1001 86380 86390 1
415273 99415273 1001 86380 86390 1
415294 99415294 1001 86380 86390 1
414854 99414854 1001 86380 86390 1
414728 99414728 1001 86380 86390 1
414445 99414445 1001 86380 86390 1
416889 99416889 1001 86380 86390 1
416600 99416600 1001 86380 86390 1
416979 99416979 1001 86380 86390 1
416992 99416992 1001 86380 86390 1
416499 99416499 1001 86380 86390 1
416219 99416219 1001 86380 86390 1
416238 99416238 1001 86380 86390 1
416151 99416151 1001 86380 86390 1
416393 99416393 1001 86380 86390 1
416429 99416429 1001 86380 86390 1
415883 99415883 1001 86380 86390 1
415921 99415921 1001 86380 86390 1
415978 99415978 1001 86380 86390 1
417092 99417092 1001 86380 86390 1
417380 99417380 1001 86380 86390 1
417384 99417384 1001 86380 86390 1
417181 99417181 1001 86380 86390 1
417607 99417607 1001 86380 86390 1
417552 99417552 1001 86380 86390 1
417554 99417554 1001 86380 86390 1
417584 99417584 1001 86380 86390 1
417593 99417593 1001 86380 86390 1
418597 99418597 1001 86380 86390 1
418624 99418624 1001 86380 86390 1
418171 99418171 1001 86380 86390 1
418427 99418427 1001 86380 86390 1
417793 99417793 1001 86380 86390 1
417795 99417795 1001 86380 86390 1
417921 99417921 1001 86380 86390 1
417798 99417798 1001 86380 86390 1
417777 99417777 1001 86380 86390 1
419074 99419074 1001 86380 86390 1
418920 99418920 1001 86380 86390 1
419189 99419189 1001 86380 86390 1
420186 99420186 1001 86380 86390 1
419800 99419800 1001 86380 86390 1
419741 99419741 1001 86380 86390 1
419406 99419406 1001 86380 86390 1
419273 99419273 1001 86380 86390 1
419220 99419220 1001 86380 86390 1
420707 99420707 1001 86380 86390 1
420684 99420684 1001 86380 86390 1
422042 99422042 1001 86380 86390 1
421782 99421782 1001 86380 86390 1
421907 99421907 1001 86380 86390 1
421764 99421764 1001 86380 86390 1
421539 99421539 1001 86380 86390 1
421592 99421592 1001 86380 86390 1
421583 99421583 1001 86380 86390 1
420987 99420987 1001 86380 86390 1
420919 99420919 1001 86380 86390 1
421080 99421080 1001 86380 86390 1
420922 99420922 1001 86380 86390 1
420877 99420877 1001 86380 86390 1
422458 99422458 1001 86380 86390 1
422277 99422277 1001 86380 86390 1
423750 99423750 1001 86380 86390 1
423347 99423347 1001 86380 86390 1
423304 99423304 1001 86380 86390 1
422984 99422984 1001 86380 86390 1
423005 99423005 1001 86380 86390 1
422994 99422994 1001 86380 86390 1
422545 99422545 1001 86380 86390 1
422569 99422569 1001 86380 86390 1
424103 99424103 1001 86380 86390 1
423972 99423972 1001 86380 86390 1
425088 99425088 1001 86380 86390 1
425062 99425062 1001 86380 86390 1
424642 99424642 1001 86380 86390 1
424762 99424762 1001 86380 86390 1
424804 99424804 1001 86380 86390 1
424892 99424892 1001 86380 86390 1
424950 99424950 1001 86380 86390 1
424195 99424195 1001 86380 86390 1
424258 99424258 1001 86380 86390 1
424385 99424385 1001 86380 86390 1
424205 99424205 1001 86380 86390 1
425591 99425591 1001 86380 86390 1
425791 99425791 1001 86380 86390 1
425490 99425490 1001 86380 86390 1
426767 99426767 1001 86380 86390 1
426817 99426817 1001 86380 86390 1
426473 99426473 1001 86380 86390 1
426482 99426482 1001 86380 86390 1
426093 99426093 1001 86380 86390 1
426221 99426221 1001 86380 86390 1
426239 99426239 1001 86380 86390 1
427235 99427235 1001 86380 86390 1
427352 99427352 1001 86380 86390 1
428671 99428671 1001 86380 86390 1
428577 99428577 1001 86380 86390 1
428416 99428416 1001 86380 86390 1
428025 99428025 1001 86380 86390 1
427802 99427802 1001 86380 86390 1
427541 99427541 1001 86380 86390 1
427550 99427550 1001 86380 86390 1
428866 99428866 1001 86380 86390 1
428964 99428964 1001 86380 86390 1
430194 99430194 1001 86380 86390 1
430285 99430285 1001 86380 86390 1
429828 99429828 1001 86380 86390 1
429686 99429686 1001 86380 86390 1
429641 99429641 1001 86380 86390 1
429862 99429862 1001 86380 86390 1
429180 99429180 1001 86380 86390 1
429422 99429422 1001 86380 86390 1
429235 99429235 1001 86380 86390 1
429458 99429458 1001 86380 86390 1
430484 99430484 1001 86380 86390 1
430402 99430402 1001 86380 86390 1
430623 99430623 1001 86380 86390 1
430645 99430645 1001 86380 86390 1
431942 99431942 1001 86380 86390 1
431306 99431306 1001 86380 86390 1
431583 99431583 1001 86380 86390 1
431403 99431403 1001 86380 86390 1
431575 99431575 1001 86380 86390 1
431243 99431243 1001 86380 86390 1
430829 99430829 1001 86380 86390 1
430833 99430833 1001 86380 86390 1
431254 99431254 1001 86380 86390 1
433686 99433686 1001 86380 86390 1
433691 99433691 1001 86380 86390 1
433331 99433331 1001 86380 86390 1
432999 99432999 1001 86380 86390 1
433145 99433145 1001 86380 86390 1
433205 99433205 1001 86380 86390 1
432651 99432651 1001 86380 86390 1
432678 99432678 1001 86380 86390 1
433786 99433786 1001 86380 86390 1
434050 99434050 1001 86380 86390 1
435085 99435085 1001 86380 86390 1
435329 99435329 1001 86380 86390 1
434788 99434788 1001 86380 86390 1
434880 99434880 1001 86380 86390 1
434832 99434832 1001 86380 86390 1
434798 99434798 1001 86380 86390 1
434228 99434228 1001 86380 86390 1
434291 99434291 1001 86380 86390 1
434148 99434148 1001 86380 86390 1
435446 99435446 1001 86380 86390 1
435816 99435816 1001 86380 86390 1
435618 99435618 1001 86380 86390 1
436806 99436806 1001 86380 86390 1
436959 99436959 1001 86380 86390 1
437033 99437033 1001 86380 86390 1
436888 99436888 1001 86380 86390 1
436715 99436715 1001 86380 86390 1
436464 99436464 1001 86380 86390 1
436438 99436438 1001 86380 86390 1
436011 99436011 1001 86380 86390 1
436218 99436218 1001 86380 86390 1
435964 99435964 1001 86380 86390 1
435999 99435999 1001 86380 86390 1
300003 99300003 1001 86380 86390 1
437320 99437320 1001 86380 86390 1
437270 99437270 1001 86380 86390 1
300045 99300045 1001 86380 86390 1
437277 99437277 1001 86380 86390 1
300062 99300062 1001 86380 86390 1
300103 99300103 1001 86380 86390 1
437229 99437229 1001 86380 86390 1
300579 99300579 1001 86380 86390 1
300609 99300609 1001 86380 86390 1
300585 99300585 1001 86380 86390 1
300381 99300381 1001 86380 86390 1
300476 99300476 1001 86380 86390 1
300322 99300322 1001 86380 86390 1
300211 99300211 1001 86380 86390 1
300226 99300226 1001 86380 86390 1
300162 99300162 1001 86380 86390 1
300151 99300151 1001 86380 86390 1
300230 99300230 1001 86380 86390 1
300131 99300131 1001 86380 86390 1
300756 99300756 1001 86380 86390 1
300759 99300759 1001 86380 86390 1
301523 99301523 1001 86380 86390 1
301416 99301416 1001 86380 86390 1
301378 99301378 1001 86380 86390 1
301546 99301546 1001 86380 86390 1
301180 99301180 1001 86380 86390 1
301187 99301187 1001 86380 86390 1
301050 99301050 1001 86380 86390 1
301118 99301118 1001 86380 86390 1
301119 99301119 1001 86380 86390 1
301098 99301098 1001 86380 86390 1
301124 99301124 1001 86380 86390 1
300983 99300983 1001 86380 86390 1
301645 99301645 1001 86380 86390 1
301706 99301706 1001 86380 86390 1
302252 99302252 1001 86380 86390 1
302320 99302320 1001 86380 86390 1
302276 99302276 1001 86380 86390 1
302091 99302091 1001 86380 86390 1
301991 99301991 1001 86380 86390 1
302391 99302391 1001 86380 86390 1
303026 99303026 1001 86380 86390 1
303197 99303197 1001 86380 86390 1
303075 99303075 1001 86380 86390 1
303025 99303025 1001 86380 86390 1
302878 99302878 1001 86380 86390 1
302905 99302905 1001 86380 86390 1
302624 99302624 1001 86380 86390 1
302680 99302680 1001 86380 86390 1
303255 99303255 1001 86380 86390 1
303401 99303401 1001 86380 86390 1
303344 99303344 1001 86380 86390 1
303880 99303880 1001 86380 86390 1
303856 99303856 1001 86380 86390 1
303476 99303476 1001 86380 86390 1
303583 99303583 1001 86380 86390 1
303609 99303609 1001 86380 86390 1
303598 99303598 1001 86380 86390 1
303435 99303435 1001 86380 86390 1
303591 99303591 1001 86380 86390 1
304068 99304068 1001 86380 86390 1
304160 99304160 1001 86380 86390 1
304043 99304043 1001 86380 86390 1
304216 99304216 1001 86380 86390 1
304230 99304230 1001 86380 86390 1
304115 99304115 1001 86380 86390 1
304708 99304708 1001 86380 86390 1
304805 99304805 1001 86380 86390 1
304806 99304806 1001 86380 86390 1
304576 99304576 1001 86380 86390 1
304473 99304473 1001 86380 86390 1
304541 99304541 1001 86380 86390 1
304506 99304506 1001 86380 86390 1
304381 99304381 1001 86380 86390 1
304260 99304260 1001 86380 86390 1
304874 99304874 1001 86380 86390 1
305543 99305543 1001 86380 86390 1
305652 99305652 1001 86380 86390 1
305564 99305564 1001 86380 86390 1
305516 99305516 1001 86380 86390 1
305433 99305433 1001 86380 86390 1
305357 99305357 1001 86380 86390 1
305359 99305359 1001 86380 86390 1
305361 99305361 1001 86380 86390 1
305182 99305182 1001 86380 86390 1
305248 99305248 1001 86380 86390 1
305127 99305127 1001 86380 86390 1
500103 99500103 1001 86380 86390 1
500133 99500133 1001 86380 86390 1
500749 99500749 1001 86380 86390 1
500810 99500810 1001 86380 86390 1
500724 99500724 1001 86380 86390 1
500375 99500375 1001 86380 86390 1
500307 99500307 1001 86380 86390 1
500216 99500216 1001 86380 86390 1
500849 99500849 1001 86380 86390 1
500941 99500941 1001 86380 86390 1
500878 99500878 1001 86380 86390 1
500996 99500996 1001 86380 86390 1
500819 99500819 1001 86380 86390 1
500885 99500885 1001 86380 86390 1
501515 99501515 1001 86380 86390 1
501441 99501441 1001 86380 86390 1
501401 99501401 1001 86380 86390 1
501066 99501066 1001 86380 86390 1
501169 99501169 1001 86380 86390 1
501210 99501210 1001 86380 86390 1
501773 99501773 1001 86380 86390 1
501656 99501656 1001 86380 86390 1
501750 99501750 1001 86380 86390 1
502384 99502384 1001 86380 86390 1
502399 99502399 1001 86380 86390 1
502310 99502310 1001 86380 86390 1
502145 99502145 1001 86380 86390 1
502223 99502223 1001 86380 86390 1
502202 99502202 1001 86380 86390 1
502215 99502215 1001 86380 86390 1
502256 99502256 1001 86380 86390 1
501979 99501979 1001 86380 86390 1
501850 99501850 1001 86380 86390 1
501851 99501851 1001 86380 86390 1
501970 99501970 1001 86380 86390 1
502606 99502606 1001 86380 86390 1
502559 99502559 1001 86380 86390 1
502638 99502638 1001 86380 86390 1
502485 99502485 1001 86380 86390 1
502513 99502513 1001 86380 86390 1
503201 99503201 1001 86380 86390 1
503241 99503241 1001 86380 86390 1
503254 99503254 1001 86380 86390 1
503088 99503088 1001 86380 86390 1
503103 99503103 1001 86380 86390 1
503117 99503117 1001 86380 86390 1
503132 99503132 1001 86380 86390 1
503287 99503287 1001 86380 86390 1
503037 99503037 1001 86380 86390 1
503063 99503063 1001 86380 86390 1
503077 99503077 1001 86380 86390 1
502962 99502962 1001 86380 86390 1
503030 99503030 1001 86380 86390 1
503082 99503082 1001 86380 86390 1
502814 99502814 1001 86380 86390 1
502715 99502715 1001 86380 86390 1
502754 99502754 1001 86380 86390 1
502781 99502781 1001 86380 86390 1
502785 99502785 1001 86380 86390 1
503343 99503343 1001 86380 86390 1
503331 99503331 1001 86380 86390 1
503358 99503358 1001 86380 86390 1
503927 99503927 1001 86380 86390 1
503809 99503809 1001 86380 86390 1
503797 99503797 1001 86380 86390 1
503888 99503888 1001 86380 86390 1
503825 99503825 1001 86380 86390 1
503742 99503742 1001 86380 86390 1
503561 99503561 1001 86380 86390 1
503588 99503588 1001 86380 86390 1
503526 99503526 1001 86380 86390 1
503684 99503684 1001 86380 86390 1
503570 99503570 1001 86380 86390 1
503520 99503520 1001 86380 86390 1
504129 99504129 1001 86380 86390 1
504198 99504198 1001 86380 86390 1
504251 99504251 1001 86380 86390 1
504806 99504806 1001 86380 86390 1
504609 99504609 1001 86380 86390 1
504546 99504546 1001 86380 86390 1
504663 99504663 1001 86380 86390 1
504519 99504519 1001 86380 86390 1
504393 99504393 1001 86380 86390 1
504500 99504500 1001 86380 86390 1
505011 99505011 1001 86380 86390 1
505668 99505668 1001 86380 86390 1
505580 99505580 1001 86380 86390 1
505699 99505699 1001 86380 86390 1
505755 99505755 1001 86380 86390 1
505561 99505561 1001 86380 86390 1
505536 99505536 1001 86380 86390 1
505241 99505241 1001 86380 86390 1
505255 99505255 1001 86380 86390 1
505298 99505298 1001 86380 86390 1
505355 99505355 1001 86380 86390 1
505844 99505844 1001 86380 86390 1
505848 99505848 1001 86380 86390 1
506511 99506511 1001 86380 86390 1
506573 99506573 1001 86380 86390 1
506489 99506489 1001 86380 86390 1
506288 99506288 1001 86380 86390 1
506276 99506276 1001 86380 86390 1
506309 99506309 1001 86380 86390 1
506324 99506324 1001 86380 86390 1
506060 99506060 1001 86380 86390 1
506780 99506780 1001 86380 86390 1
507420 99507420 1001 86380 86390 1
507294 99507294 1001 86380 86390 1
507260 99507260 1001 86380 86390 1
507378 99507378 1001 86380 86390 1
507292 99507292 1001 86380 86390 1
507088 99507088 1001 86380 86390 1
507051 99507051 1001 86380 86390 1
507052 99507052 1001 86380 86390 1
507085 99507085 1001 86380 86390 1
506821 99506821 1001 86380 86390 1
506809 99506809 1001 86380 86390 1
506965 99506965 1001 86380 86390 1
506811 99506811 1001 86380 86390 1
506903 99506903 1001 86380 86390 1
507515 99507515 1001 86380 86390 1
507597 99507597 1001 86380 86390 1
507457 99507457 1001 86380 86390 1
508081 99508081 1001 86380 86390 1
508114 99508114 1001 86380 86390 1
508182 99508182 1001 86380 86390 1
507939 99507939 1001 86380 86390 1
508030 99508030 1001 86380 86390 1
507837 99507837 1001 86380 86390 1
507838 99507838 1001 86380 86390 1
507990 99507990 1001 86380 86390 1
507731 99507731 1001 86380 86390 1
507758 99507758 1001 86380 86390 1
507689 99507689 1001 86380 86390 1
507728 99507728 1001 86380 86390 1
508312 99508312 1001 86380 86390 1
508391 99508391 1001 86380 86390 1
508404 99508404 1001 86380 86390 1
508264 99508264 1001 86380 86390 1
508436 99508436 1001 86380 86390 1
508874 99508874 1001 86380 86390 1
508914 99508914 1001 86380 86390 1
509071 99509071 1001 86380 86390 1
508727 99508727 1001 86380 86390 1
508707 99508707 1001 86380 86390 1
508625 99508625 1001 86380 86390 1
509205 99509205 1001 86380 86390 1
509232 99509232 1001 86380 86390 1
509158 99509158 1001 86380 86390 1
509723 99509723 1001 86380 86390 1
509706 99509706 1001 86380 86390 1
509719 99509719 1001 86380 86390 1
509671 99509671 1001 86380 86390 1
509660 99509660 1001 86380 86390 1
509496 99509496 1001 86380 86390 1
509458 99509458 1001 86380 86390 1
509954 99509954 1001 86380 86390 1
510575 99510575 1001 86380 86390 1
510685 99510685 1001 86380 86390 1
510446 99510446 1001 86380 86390 1
510449 99510449 1001 86380 86390 1
510402 99510402 1001 86380 86390 1
510122 99510122 1001 86380 86390 1
510292 99510292 1001 86380 86390 1
510181 99510181 1001 86380 86390 1
510919 99510919 1001 86380 86390 1
510921 99510921 1001 86380 86390 1
510910 99510910 1001 86380 86390 1
511424 99511424 1001 86380 86390 1
511388 99511388 1001 86380 86390 1
511453 99511453 1001 86380 86390 1
511415 99511415 1001 86380 86390 1
511354 99511354 1001 86380 86390 1
511474 99511474 1001 86380 86390 1
511324 99511324 1001 86380 86390 1
511049 99511049 1001 86380 86390 1
511032 99511032 1001 86380 86390 1
511110 99511110 1001 86380 86390 1
511577 99511577 1001 86380 86390 1
511618 99511618 1001 86380 86390 1
511722 99511722 1001 86380 86390 1
511567 99511567 1001 86380 86390 1
511725 99511725 1001 86380 86390 1
511728 99511728 1001 86380 86390 1
511638 99511638 1001 86380 86390 1
512211 99512211 1001 86380 86390 1
512308 99512308 1001 86380 86390 1
512232 99512232 1001 86380 86390 1
512287 99512287 1001 86380 86390 1
511993 99511993 1001 86380 86390 1
511968 99511968 1001 86380 86390 1
512157 99512157 1001 86380 86390 1
511874 99511874 1001 86380 86390 1
511881 99511881 1001 86380 86390 1
511856 99511856 1001 86380 86390 1
512388 99512388 1001 86380 86390 1
512428 99512428 1001 86380 86390 1
512429 99512429 1001 86380 86390 1
512404 99512404 1001 86380 86390 1
512460 99512460 1001 86380 86390 1
512435 99512435 1001 86380 86390 1
512396 99512396 1001 86380 86390 1
512464 99512464 1001 86380 86390 1
513041 99513041 1001 86380 86390 1
513056 99513056 1001 86380 86390 1
513095 99513095 1001 86380 86390 1
513112 99513112 1001 86380 86390 1
513139 99513139 1001 86380 86390 1
512873 99512873 1001 86380 86390 1
512862 99512862 1001 86380 86390 1
512826 99512826 1001 86380 86390 1
512880 99512880 1001 86380 86390 1
512622 99512622 1001 86380 86390 1
512653 99512653 1001 86380 86390 1
512590 99512590 1001 86380 86390 1
512595 99512595 1001 86380 86390 1
513256 99513256 1001 86380 86390 1
513408 99513408 1001 86380 86390 1
514001 99514001 1001 86380 86390 1
514000 99514000 1001 86380 86390 1
514013 99514013 1001 86380 86390 1
513734 99513734 1001 86380 86390 1
513826 99513826 1001 86380 86390 1
513619 99513619 1001 86380 86390 1
513691 99513691 1001 86380 86390 1
513797 99513797 1001 86380 86390 1
513694 99513694 1001 86380 86390 1
513500 99513500 1001 86380 86390 1
513596 99513596 1001 86380 86390 1
513509 99513509 1001 86380 86390 1
513616 99513616 1001 86380 86390 1
514080 99514080 1001 86380 86390 1
514110 99514110 1001 86380 86390 1
514827 99514827 1001 86380 86390 1
514669 99514669 1001 86380 86390 1
514682 99514682 1001 86380 86390 1
514835 99514835 1001 86380 86390 1
514840 99514840 1001 86380 86390 1
514752 99514752 1001 86380 86390 1
514551 99514551 1001 86380 86390 1
514648 99514648 1001 86380 86390 1
514381 99514381 1001 86380 86390 1
514407 99514407 1001 86380 86390 1
514880 99514880 1001 86380 86390 1
515026 99515026 1001 86380 86390 1
515039 99515039 1001 86380 86390 1
514860 99514860 1001 86380 86390 1
515683 99515683 1001 86380 86390 1
515672 99515672 1001 86380 86390 1
515387 99515387 1001 86380 86390 1
515160 99515160 1001 86380 86390 1
515788 99515788 1001 86380 86390 1
515816 99515816 1001 86380 86390 1
515718 99515718 1001 86380 86390 1
516475 99516475 1001 86380 86390 1
516478 99516478 1001 86380 86390 1
516499 99516499 1001 86380 86390 1
516365 99516365 1001 86380 86390 1
516379 99516379 1001 86380 86390 1
516392 99516392 1001 86380 86390 1
516241 99516241 1001 86380 86390 1
516280 99516280 1001 86380 86390 1
516217 99516217 1001 86380 86390 1
516193 99516193 1001 86380 86390 1
516060 99516060 1001 86380 86390 1
516533 99516533 1001 86380 86390 1
516706 99516706 1001 86380 86390 1
516711 99516711 1001 86380 86390 1
517146 99517146 1001 86380 86390 1
517279 99517279 1001 86380 86390 1
516808 99516808 1001 86380 86390 1
516821 99516821 1001 86380 86390 1
516887 99516887 1001 86380 86390 1
516826 99516826 1001 86380 86390 1
517515 99517515 1001 86380 86390 1
516715 99516715 1001 86380 86390 1
518129 99518129 1001 86380 86390 1
518101 99518101 1001 86380 86390 1
517962 99517962 1001 86380 86390 1
517990 99517990 1001 86380 86390 1
517909 99517909 1001 86380 86390 1
517937 99517937 1001 86380 86390 1
517912 99517912 1001 86380 86390 1
517850 99517850 1001 86380 86390 1
517636 99517636 1001 86380 86390 1
517548 99517548 1001 86380 86390 1
518301 99518301 1001 86380 86390 1
518330 99518330 1001 86380 86390 1
518268 99518268 1001 86380 86390 1
518281 99518281 1001 86380 86390 1
518359 99518359 1001 86380 86390 1
518232 99518232 1001 86380 86390 1
518298 99518298 1001 86380 86390 1
518364 99518364 1001 86380 86390 1
518657 99518657 1001 86380 86390 1
518609 99518609 1001 86380 86390 1
518583 99518583 1001 86380 86390 1
518624 99518624 1001 86380 86390 1
518780 99518780 1001 86380 86390 1
518599 99518599 1001 86380 86390 1
518781 99518781 1001 86380 86390 1
518407 99518407 1001 86380 86390 1
518463 99518463 1001 86380 86390 1
518515 99518515 1001 86380 86390 1
518495 99518495 1001 86380 86390 1
519038 99519038 1001 86380 86390 1
519080 99519080 1001 86380 86390 1
519146 99519146 1001 86380 86390 1
519057 99519057 1001 86380 86390 1
519073 99519073 1001 86380 86390 1
519635 99519635 1001 86380 86390 1
519692 99519692 1001 86380 86390 1
519774 99519774 1001 86380 86390 1
519402 99519402 1001 86380 86390 1
519584 99519584 1001 86380 86390 1
519497 99519497 1001 86380 86390 1
519498 99519498 1001 86380 86390 1
519310 99519310 1001 86380 86390 1
519328 99519328 1001 86380 86390 1
519956 99519956 1001 86380 86390 1
519950 99519950 1001 86380 86390 1
519899 99519899 1001 86380 86390 1
520512 99520512 1001 86380 86390 1
520567 99520567 1001 86380 86390 1
520596 99520596 1001 86380 86390 1
520585 99520585 1001 86380 86390 1
520445 99520445 1001 86380 86390 1
520400 99520400 1001 86380 86390 1
520363 99520363 1001 86380 86390 1
520402 99520402 1001 86380 86390 1
520302 99520302 1001 86380 86390 1
520073 99520073 1001 86380 86390 1
520216 99520216 1001 86380 86390 1
520204 99520204 1001 86380 86390 1
520088 99520088 1001 86380 86390 1
520066 99520066 1001 86380 86390 1
520792 99520792 1001 86380 86390 1
520669 99520669 1001 86380 86390 1
520837 99520837 1001 86380 86390 1
520722 99520722 1001 86380 86390 1
520697 99520697 1001 86380 86390 1
520712 99520712 1001 86380 86390 1
521148 99521148 1001 86380 86390 1
521174 99521174 1001 86380 86390 1
521176 99521176 1001 86380 86390 1
521013 99521013 1001 86380 86390 1
520924 99520924 1001 86380 86390 1
520937 99520937 1001 86380 86390 1
521020 99521020 1001 86380 86390 1
[truncated: 4,070,267 more chars]
