# Supplementary material for: Fast and near-optimal monitoring for healthcare acquired infection outbreaks
Source: PLoS Comput Biol. 2019 Sep 16;15(9):e1007284. doi: 10.1371/journal.pcbi.1007284 (PMC6762212; doi:10.1371/journal.pcbi.1007284)
Supplement: S1 Data — (ZIP) [file pcbi.1007284.s006.zip › MobilityLogs1/HAISE_Carilion_all_visits_day_94.txt]

#Person location Sublocation StartTime EndTime Type
426622 208 1001 41820 42237 1
429644 675 1001 52140 52557 1
506043 1019 1001 36584 36883 1
400044 99400044 1001 86380 86390 1
400390 99400390 1001 86380 86390 1
400451 99400451 1001 86380 86390 1
400946 99400946 1001 86380 86390 1
401226 99401226 1001 86380 86390 1
401260 99401260 1001 86380 86390 1
401484 99401484 1001 86380 86390 1
401620 99401620 1001 86380 86390 1
401586 99401586 1001 86380 86390 1
401947 99401947 1001 86380 86390 1
402166 99402166 1001 86380 86390 1
402418 99402418 1001 86380 86390 1
402548 99402548 1001 86380 86390 1
402527 99402527 1001 86380 86390 1
402985 99402985 1001 86380 86390 1
403013 99403013 1001 86380 86390 1
403152 99403152 1001 86380 86390 1
403202 99403202 1001 86380 86390 1
403179 99403179 1001 86380 86390 1
403259 99403259 1001 86380 86390 1
403380 99403380 1001 86380 86390 1
403415 99403415 1001 86380 86390 1
403497 99403497 1001 86380 86390 1
403711 99403711 1001 86380 86390 1
403886 99403886 1001 86380 86390 1
404126 99404126 1001 86380 86390 1
404213 99404213 1001 86380 86390 1
404244 99404244 1001 86380 86390 1
404266 99404266 1001 86380 86390 1
404275 99404275 1001 86380 86390 1
404304 99404304 1001 86380 86390 1
404305 99404305 1001 86380 86390 1
404344 99404344 1001 86380 86390 1
404640 99404640 1001 86380 86390 1
404739 99404739 1001 86380 86390 1
404822 99404822 1001 86380 86390 1
405003 99405003 1001 86380 86390 1
405175 99405175 1001 86380 86390 1
405277 99405277 1001 86380 86390 1
405278 99405278 1001 86380 86390 1
405289 99405289 1001 86380 86390 1
405320 99405320 1001 86380 86390 1
405325 99405325 1001 86380 86390 1
405433 99405433 1001 86380 86390 1
405574 99405574 1001 86380 86390 1
405956 99405956 1001 86380 86390 1
406028 99406028 1001 86380 86390 1
406698 99406698 1001 86380 86390 1
406735 99406735 1001 86380 86390 1
406632 99406632 1001 86380 86390 1
406896 99406896 1001 86380 86390 1
407151 99407151 1001 86380 86390 1
407231 99407231 1001 86380 86390 1
407326 99407326 1001 86380 86390 1
407547 99407547 1001 86380 86390 1
407450 99407450 1001 86380 86390 1
407616 99407616 1001 86380 86390 1
407617 99407617 1001 86380 86390 1
407848 99407848 1001 86380 86390 1
407817 99407817 1001 86380 86390 1
408032 99408032 1001 86380 86390 1
408375 99408375 1001 86380 86390 1
408312 99408312 1001 86380 86390 1
408422 99408422 1001 86380 86390 1
408810 99408810 1001 86380 86390 1
408863 99408863 1001 86380 86390 1
408788 99408788 1001 86380 86390 1
408915 99408915 1001 86380 86390 1
409109 99409109 1001 86380 86390 1
409225 99409225 1001 86380 86390 1
409349 99409349 1001 86380 86390 1
409308 99409308 1001 86380 86390 1
409466 99409466 1001 86380 86390 1
409457 99409457 1001 86380 86390 1
409729 99409729 1001 86380 86390 1
409799 99409799 1001 86380 86390 1
409885 99409885 1001 86380 86390 1
409862 99409862 1001 86380 86390 1
410210 99410210 1001 86380 86390 1
410382 99410382 1001 86380 86390 1
410439 99410439 1001 86380 86390 1
410627 99410627 1001 86380 86390 1
410749 99410749 1001 86380 86390 1
410874 99410874 1001 86380 86390 1
410988 99410988 1001 86380 86390 1
411097 99411097 1001 86380 86390 1
411070 99411070 1001 86380 86390 1
411137 99411137 1001 86380 86390 1
411232 99411232 1001 86380 86390 1
411510 99411510 1001 86380 86390 1
411538 99411538 1001 86380 86390 1
411715 99411715 1001 86380 86390 1
411779 99411779 1001 86380 86390 1
411840 99411840 1001 86380 86390 1
412076 99412076 1001 86380 86390 1
412125 99412125 1001 86380 86390 1
412093 99412093 1001 86380 86390 1
412189 99412189 1001 86380 86390 1
412342 99412342 1001 86380 86390 1
413620 99413620 1001 86380 86390 1
413417 99413417 1001 86380 86390 1
412954 99412954 1001 86380 86390 1
413165 99413165 1001 86380 86390 1
413069 99413069 1001 86380 86390 1
413019 99413019 1001 86380 86390 1
413129 99413129 1001 86380 86390 1
412997 99412997 1001 86380 86390 1
412662 99412662 1001 86380 86390 1
412777 99412777 1001 86380 86390 1
412779 99412779 1001 86380 86390 1
412540 99412540 1001 86380 86390 1
413983 99413983 1001 86380 86390 1
414011 99414011 1001 86380 86390 1
413923 99413923 1001 86380 86390 1
413926 99413926 1001 86380 86390 1
413954 99413954 1001 86380 86390 1
414014 99414014 1001 86380 86390 1
415311 99415311 1001 86380 86390 1
414849 99414849 1001 86380 86390 1
414692 99414692 1001 86380 86390 1
414850 99414850 1001 86380 86390 1
414277 99414277 1001 86380 86390 1
414414 99414414 1001 86380 86390 1
415388 99415388 1001 86380 86390 1
415647 99415647 1001 86380 86390 1
415360 99415360 1001 86380 86390 1
416935 99416935 1001 86380 86390 1
416791 99416791 1001 86380 86390 1
416882 99416882 1001 86380 86390 1
416546 99416546 1001 86380 86390 1
416232 99416232 1001 86380 86390 1
416351 99416351 1001 86380 86390 1
416357 99416357 1001 86380 86390 1
415888 99415888 1001 86380 86390 1
415921 99415921 1001 86380 86390 1
415774 99415774 1001 86380 86390 1
417181 99417181 1001 86380 86390 1
417062 99417062 1001 86380 86390 1
417500 99417500 1001 86380 86390 1
417561 99417561 1001 86380 86390 1
418767 99418767 1001 86380 86390 1
418467 99418467 1001 86380 86390 1
418432 99418432 1001 86380 86390 1
418178 99418178 1001 86380 86390 1
418255 99418255 1001 86380 86390 1
418379 99418379 1001 86380 86390 1
418402 99418402 1001 86380 86390 1
417681 99417681 1001 86380 86390 1
418012 99418012 1001 86380 86390 1
417862 99417862 1001 86380 86390 1
417866 99417866 1001 86380 86390 1
417815 99417815 1001 86380 86390 1
418991 99418991 1001 86380 86390 1
419092 99419092 1001 86380 86390 1
420383 99420383 1001 86380 86390 1
419777 99419777 1001 86380 86390 1
419826 99419826 1001 86380 86390 1
419787 99419787 1001 86380 86390 1
419869 99419869 1001 86380 86390 1
420051 99420051 1001 86380 86390 1
420469 99420469 1001 86380 86390 1
421966 99421966 1001 86380 86390 1
421778 99421778 1001 86380 86390 1
421787 99421787 1001 86380 86390 1
421504 99421504 1001 86380 86390 1
421439 99421439 1001 86380 86390 1
421672 99421672 1001 86380 86390 1
421381 99421381 1001 86380 86390 1
421361 99421361 1001 86380 86390 1
420999 99420999 1001 86380 86390 1
420905 99420905 1001 86380 86390 1
422371 99422371 1001 86380 86390 1
423680 99423680 1001 86380 86390 1
423413 99423413 1001 86380 86390 1
423722 99423722 1001 86380 86390 1
423402 99423402 1001 86380 86390 1
423058 99423058 1001 86380 86390 1
423234 99423234 1001 86380 86390 1
423243 99423243 1001 86380 86390 1
422763 99422763 1001 86380 86390 1
422719 99422719 1001 86380 86390 1
422795 99422795 1001 86380 86390 1
425245 99425245 1001 86380 86390 1
425196 99425196 1001 86380 86390 1
424615 99424615 1001 86380 86390 1
424658 99424658 1001 86380 86390 1
424246 99424246 1001 86380 86390 1
424478 99424478 1001 86380 86390 1
425473 99425473 1001 86380 86390 1
425533 99425533 1001 86380 86390 1
425476 99425476 1001 86380 86390 1
425802 99425802 1001 86380 86390 1
425387 99425387 1001 86380 86390 1
425480 99425480 1001 86380 86390 1
425641 99425641 1001 86380 86390 1
426790 99426790 1001 86380 86390 1
426697 99426697 1001 86380 86390 1
426751 99426751 1001 86380 86390 1
426772 99426772 1001 86380 86390 1
426806 99426806 1001 86380 86390 1
426536 99426536 1001 86380 86390 1
425898 99425898 1001 86380 86390 1
426255 99426255 1001 86380 86390 1
428669 99428669 1001 86380 86390 1
428733 99428733 1001 86380 86390 1
428608 99428608 1001 86380 86390 1
428682 99428682 1001 86380 86390 1
428592 99428592 1001 86380 86390 1
428723 99428723 1001 86380 86390 1
427874 99427874 1001 86380 86390 1
427680 99427680 1001 86380 86390 1
427584 99427584 1001 86380 86390 1
427695 99427695 1001 86380 86390 1
429003 99429003 1001 86380 86390 1
428970 99428970 1001 86380 86390 1
428936 99428936 1001 86380 86390 1
430298 99430298 1001 86380 86390 1
430225 99430225 1001 86380 86390 1
430331 99430331 1001 86380 86390 1
430197 99430197 1001 86380 86390 1
430126 99430126 1001 86380 86390 1
429779 99429779 1001 86380 86390 1
429827 99429827 1001 86380 86390 1
429554 99429554 1001 86380 86390 1
429254 99429254 1001 86380 86390 1
429277 99429277 1001 86380 86390 1
429300 99429300 1001 86380 86390 1
429538 99429538 1001 86380 86390 1
429385 99429385 1001 86380 86390 1
430527 99430527 1001 86380 86390 1
430451 99430451 1001 86380 86390 1
431736 99431736 1001 86380 86390 1
431794 99431794 1001 86380 86390 1
431889 99431889 1001 86380 86390 1
431502 99431502 1001 86380 86390 1
431369 99431369 1001 86380 86390 1
431325 99431325 1001 86380 86390 1
430869 99430869 1001 86380 86390 1
430901 99430901 1001 86380 86390 1
430906 99430906 1001 86380 86390 1
430907 99430907 1001 86380 86390 1
432312 99432312 1001 86380 86390 1
432197 99432197 1001 86380 86390 1
433411 99433411 1001 86380 86390 1
433638 99433638 1001 86380 86390 1
433604 99433604 1001 86380 86390 1
433628 99433628 1001 86380 86390 1
433450 99433450 1001 86380 86390 1
433629 99433629 1001 86380 86390 1
433278 99433278 1001 86380 86390 1
433133 99433133 1001 86380 86390 1
432851 99432851 1001 86380 86390 1
432504 99432504 1001 86380 86390 1
432710 99432710 1001 86380 86390 1
432787 99432787 1001 86380 86390 1
434065 99434065 1001 86380 86390 1
434092 99434092 1001 86380 86390 1
433868 99433868 1001 86380 86390 1
435434 99435434 1001 86380 86390 1
435253 99435253 1001 86380 86390 1
435383 99435383 1001 86380 86390 1
435063 99435063 1001 86380 86390 1
435000 99435000 1001 86380 86390 1
434260 99434260 1001 86380 86390 1
434564 99434564 1001 86380 86390 1
434407 99434407 1001 86380 86390 1
434327 99434327 1001 86380 86390 1
434431 99434431 1001 86380 86390 1
434463 99434463 1001 86380 86390 1
434419 99434419 1001 86380 86390 1
435856 99435856 1001 86380 86390 1
435532 99435532 1001 86380 86390 1
435882 99435882 1001 86380 86390 1
436963 99436963 1001 86380 86390 1
437117 99437117 1001 86380 86390 1
436793 99436793 1001 86380 86390 1
436669 99436669 1001 86380 86390 1
436425 99436425 1001 86380 86390 1
436711 99436711 1001 86380 86390 1
436524 99436524 1001 86380 86390 1
436642 99436642 1001 86380 86390 1
436540 99436540 1001 86380 86390 1
436141 99436141 1001 86380 86390 1
300009 99300009 1001 86380 86390 1
300633 99300633 1001 86380 86390 1
300611 99300611 1001 86380 86390 1
300384 99300384 1001 86380 86390 1
300423 99300423 1001 86380 86390 1
300109 99300109 1001 86380 86390 1
300222 99300222 1001 86380 86390 1
300764 99300764 1001 86380 86390 1
300922 99300922 1001 86380 86390 1
300832 99300832 1001 86380 86390 1
300899 99300899 1001 86380 86390 1
300851 99300851 1001 86380 86390 1
300852 99300852 1001 86380 86390 1
300878 99300878 1001 86380 86390 1
301469 99301469 1001 86380 86390 1
301483 99301483 1001 86380 86390 1
301356 99301356 1001 86380 86390 1
301408 99301408 1001 86380 86390 1
301197 99301197 1001 86380 86390 1
301158 99301158 1001 86380 86390 1
301226 99301226 1001 86380 86390 1
301279 99301279 1001 86380 86390 1
301335 99301335 1001 86380 86390 1
300980 99300980 1001 86380 86390 1
300997 99300997 1001 86380 86390 1
301606 99301606 1001 86380 86390 1
301582 99301582 1001 86380 86390 1
302200 99302200 1001 86380 86390 1
302231 99302231 1001 86380 86390 1
302340 99302340 1001 86380 86390 1
302212 99302212 1001 86380 86390 1
302264 99302264 1001 86380 86390 1
302136 99302136 1001 86380 86390 1
302046 99302046 1001 86380 86390 1
302111 99302111 1001 86380 86390 1
302101 99302101 1001 86380 86390 1
302077 99302077 1001 86380 86390 1
302000 99302000 1001 86380 86390 1
302052 99302052 1001 86380 86390 1
302042 99302042 1001 86380 86390 1
301828 99301828 1001 86380 86390 1
301920 99301920 1001 86380 86390 1
301781 99301781 1001 86380 86390 1
301924 99301924 1001 86380 86390 1
302488 99302488 1001 86380 86390 1
302571 99302571 1001 86380 86390 1
303028 99303028 1001 86380 86390 1
303166 99303166 1001 86380 86390 1
303012 99303012 1001 86380 86390 1
302950 99302950 1001 86380 86390 1
302842 99302842 1001 86380 86390 1
302705 99302705 1001 86380 86390 1
302745 99302745 1001 86380 86390 1
302694 99302694 1001 86380 86390 1
302779 99302779 1001 86380 86390 1
303264 99303264 1001 86380 86390 1
303408 99303408 1001 86380 86390 1
303855 99303855 1001 86380 86390 1
303947 99303947 1001 86380 86390 1
303874 99303874 1001 86380 86390 1
303801 99303801 1001 86380 86390 1
303765 99303765 1001 86380 86390 1
303704 99303704 1001 86380 86390 1
303437 99303437 1001 86380 86390 1
303593 99303593 1001 86380 86390 1
304229 99304229 1001 86380 86390 1
304038 99304038 1001 86380 86390 1
304763 99304763 1001 86380 86390 1
304700 99304700 1001 86380 86390 1
304476 99304476 1001 86380 86390 1
304592 99304592 1001 86380 86390 1
304317 99304317 1001 86380 86390 1
304423 99304423 1001 86380 86390 1
304374 99304374 1001 86380 86390 1
304985 99304985 1001 86380 86390 1
305015 99305015 1001 86380 86390 1
304891 99304891 1001 86380 86390 1
305493 99305493 1001 86380 86390 1
305637 99305637 1001 86380 86390 1
305663 99305663 1001 86380 86390 1
305476 99305476 1001 86380 86390 1
305283 99305283 1001 86380 86390 1
305187 99305187 1001 86380 86390 1
305243 99305243 1001 86380 86390 1
500192 99500192 1001 86380 86390 1
500080 99500080 1001 86380 86390 1
500726 99500726 1001 86380 86390 1
500721 99500721 1001 86380 86390 1
500439 99500439 1001 86380 86390 1
500571 99500571 1001 86380 86390 1
500559 99500559 1001 86380 86390 1
500264 99500264 1001 86380 86390 1
500384 99500384 1001 86380 86390 1
500269 99500269 1001 86380 86390 1
500838 99500838 1001 86380 86390 1
500903 99500903 1001 86380 86390 1
500897 99500897 1001 86380 86390 1
500938 99500938 1001 86380 86390 1
501623 99501623 1001 86380 86390 1
501627 99501627 1001 86380 86390 1
501637 99501637 1001 86380 86390 1
501262 99501262 1001 86380 86390 1
501391 99501391 1001 86380 86390 1
501367 99501367 1001 86380 86390 1
501176 99501176 1001 86380 86390 1
501190 99501190 1001 86380 86390 1
501062 99501062 1001 86380 86390 1
501108 99501108 1001 86380 86390 1
501224 99501224 1001 86380 86390 1
502420 99502420 1001 86380 86390 1
502318 99502318 1001 86380 86390 1
502269 99502269 1001 86380 86390 1
502463 99502463 1001 86380 86390 1
502040 99502040 1001 86380 86390 1
501851 99501851 1001 86380 86390 1
502049 99502049 1001 86380 86390 1
502594 99502594 1001 86380 86390 1
502612 99502612 1001 86380 86390 1
502470 99502470 1001 86380 86390 1
502549 99502549 1001 86380 86390 1
503241 99503241 1001 86380 86390 1
503164 99503164 1001 86380 86390 1
503114 99503114 1001 86380 86390 1
503264 99503264 1001 86380 86390 1
502930 99502930 1001 86380 86390 1
502996 99502996 1001 86380 86390 1
503000 99503000 1001 86380 86390 1
503040 99503040 1001 86380 86390 1
502723 99502723 1001 86380 86390 1
502852 99502852 1001 86380 86390 1
502711 99502711 1001 86380 86390 1
502718 99502718 1001 86380 86390 1
502770 99502770 1001 86380 86390 1
502799 99502799 1001 86380 86390 1
503421 99503421 1001 86380 86390 1
503334 99503334 1001 86380 86390 1
503478 99503478 1001 86380 86390 1
503312 99503312 1001 86380 86390 1
504085 99504085 1001 86380 86390 1
503953 99503953 1001 86380 86390 1
504088 99504088 1001 86380 86390 1
503942 99503942 1001 86380 86390 1
503982 99503982 1001 86380 86390 1
503960 99503960 1001 86380 86390 1
503864 99503864 1001 86380 86390 1
503787 99503787 1001 86380 86390 1
503906 99503906 1001 86380 86390 1
503640 99503640 1001 86380 86390 1
503538 99503538 1001 86380 86390 1
504259 99504259 1001 86380 86390 1
504318 99504318 1001 86380 86390 1
504124 99504124 1001 86380 86390 1
504864 99504864 1001 86380 86390 1
504827 99504827 1001 86380 86390 1
504563 99504563 1001 86380 86390 1
504723 99504723 1001 86380 86390 1
504354 99504354 1001 86380 86390 1
504434 99504434 1001 86380 86390 1
505713 99505713 1001 86380 86390 1
505575 99505575 1001 86380 86390 1
505652 99505652 1001 86380 86390 1
505386 99505386 1001 86380 86390 1
505417 99505417 1001 86380 86390 1
505177 99505177 1001 86380 86390 1
505151 99505151 1001 86380 86390 1
505322 99505322 1001 86380 86390 1
505183 99505183 1001 86380 86390 1
505262 99505262 1001 86380 86390 1
505772 99505772 1001 86380 86390 1
505879 99505879 1001 86380 86390 1
505918 99505918 1001 86380 86390 1
506535 99506535 1001 86380 86390 1
506550 99506550 1001 86380 86390 1
506401 99506401 1001 86380 86390 1
506313 99506313 1001 86380 86390 1
506249 99506249 1001 86380 86390 1
506323 99506323 1001 86380 86390 1
506091 99506091 1001 86380 86390 1
506160 99506160 1001 86380 86390 1
505979 99505979 1001 86380 86390 1
505984 99505984 1001 86380 86390 1
505997 99505997 1001 86380 86390 1
506696 99506696 1001 86380 86390 1
506646 99506646 1001 86380 86390 1
505975 99505975 1001 86380 86390 1
506604 99506604 1001 86380 86390 1
507334 99507334 1001 86380 86390 1
507240 99507240 1001 86380 86390 1
507208 99507208 1001 86380 86390 1
506906 99506906 1001 86380 86390 1
506998 99506998 1001 86380 86390 1
507622 99507622 1001 86380 86390 1
508184 99508184 1001 86380 86390 1
508031 99508031 1001 86380 86390 1
508009 99508009 1001 86380 86390 1
507880 99507880 1001 86380 86390 1
507961 99507961 1001 86380 86390 1
507962 99507962 1001 86380 86390 1
507807 99507807 1001 86380 86390 1
508285 99508285 1001 86380 86390 1
508363 99508363 1001 86380 86390 1
508273 99508273 1001 86380 86390 1
508289 99508289 1001 86380 86390 1
508318 99508318 1001 86380 86390 1
508411 99508411 1001 86380 86390 1
508989 99508989 1001 86380 86390 1
508942 99508942 1001 86380 86390 1
508689 99508689 1001 86380 86390 1
508786 99508786 1001 86380 86390 1
508723 99508723 1001 86380 86390 1
508583 99508583 1001 86380 86390 1
508569 99508569 1001 86380 86390 1
509239 99509239 1001 86380 86390 1
509163 99509163 1001 86380 86390 1
509205 99509205 1001 86380 86390 1
509235 99509235 1001 86380 86390 1
509080 99509080 1001 86380 86390 1
509096 99509096 1001 86380 86390 1
509737 99509737 1001 86380 86390 1
509583 99509583 1001 86380 86390 1
509558 99509558 1001 86380 86390 1
509493 99509493 1001 86380 86390 1
509571 99509571 1001 86380 86390 1
509585 99509585 1001 86380 86390 1
509439 99509439 1001 86380 86390 1
509480 99509480 1001 86380 86390 1
509429 99509429 1001 86380 86390 1
509395 99509395 1001 86380 86390 1
509952 99509952 1001 86380 86390 1
510033 99510033 1001 86380 86390 1
510707 99510707 1001 86380 86390 1
510711 99510711 1001 86380 86390 1
510554 99510554 1001 86380 86390 1
510545 99510545 1001 86380 86390 1
510431 99510431 1001 86380 86390 1
510367 99510367 1001 86380 86390 1
510470 99510470 1001 86380 86390 1
510329 99510329 1001 86380 86390 1
510330 99510330 1001 86380 86390 1
510399 99510399 1001 86380 86390 1
510107 99510107 1001 86380 86390 1
510174 99510174 1001 86380 86390 1
510176 99510176 1001 86380 86390 1
510255 99510255 1001 86380 86390 1
510270 99510270 1001 86380 86390 1
510907 99510907 1001 86380 86390 1
510791 99510791 1001 86380 86390 1
510522 99510522 1001 86380 86390 1
510848 99510848 1001 86380 86390 1
510878 99510878 1001 86380 86390 1
511471 99511471 1001 86380 86390 1
511313 99511313 1001 86380 86390 1
511075 99511075 1001 86380 86390 1
510987 99510987 1001 86380 86390 1
511003 99511003 1001 86380 86390 1
511030 99511030 1001 86380 86390 1
511657 99511657 1001 86380 86390 1
511698 99511698 1001 86380 86390 1
511686 99511686 1001 86380 86390 1
511623 99511623 1001 86380 86390 1
511690 99511690 1001 86380 86390 1
511716 99511716 1001 86380 86390 1
512176 99512176 1001 86380 86390 1
512371 99512371 1001 86380 86390 1
512005 99512005 1001 86380 86390 1
512037 99512037 1001 86380 86390 1
512053 99512053 1001 86380 86390 1
512068 99512068 1001 86380 86390 1
511762 99511762 1001 86380 86390 1
511880 99511880 1001 86380 86390 1
511821 99511821 1001 86380 86390 1
513103 99513103 1001 86380 86390 1
513042 99513042 1001 86380 86390 1
513111 99513111 1001 86380 86390 1
512871 99512871 1001 86380 86390 1
512821 99512821 1001 86380 86390 1
512963 99512963 1001 86380 86390 1
512887 99512887 1001 86380 86390 1
512920 99512920 1001 86380 86390 1
512714 99512714 1001 86380 86390 1
512600 99512600 1001 86380 86390 1
512665 99512665 1001 86380 86390 1
512614 99512614 1001 86380 86390 1
512645 99512645 1001 86380 86390 1
513268 99513268 1001 86380 86390 1
513346 99513346 1001 86380 86390 1
513290 99513290 1001 86380 86390 1
513382 99513382 1001 86380 86390 1
513929 99513929 1001 86380 86390 1
513955 99513955 1001 86380 86390 1
513917 99513917 1001 86380 86390 1
513936 99513936 1001 86380 86390 1
513859 99513859 1001 86380 86390 1
513701 99513701 1001 86380 86390 1
513664 99513664 1001 86380 86390 1
513797 99513797 1001 86380 86390 1
513628 99513628 1001 86380 86390 1
513733 99513733 1001 86380 86390 1
513581 99513581 1001 86380 86390 1
513414 99513414 1001 86380 86390 1
513471 99513471 1001 86380 86390 1
514081 99514081 1001 86380 86390 1
514208 99514208 1001 86380 86390 1
514824 99514824 1001 86380 86390 1
514749 99514749 1001 86380 86390 1
514498 99514498 1001 86380 86390 1
514630 99514630 1001 86380 86390 1
514518 99514518 1001 86380 86390 1
514353 99514353 1001 86380 86390 1
514418 99514418 1001 86380 86390 1
514406 99514406 1001 86380 86390 1
514342 99514342 1001 86380 86390 1
514265 99514265 1001 86380 86390 1
515587 99515587 1001 86380 86390 1
515324 99515324 1001 86380 86390 1
515245 99515245 1001 86380 86390 1
515220 99515220 1001 86380 86390 1
515183 99515183 1001 86380 86390 1
515148 99515148 1001 86380 86390 1
515110 99515110 1001 86380 86390 1
515175 99515175 1001 86380 86390 1
516445 99516445 1001 86380 86390 1
516369 99516369 1001 86380 86390 1
516410 99516410 1001 86380 86390 1
516423 99516423 1001 86380 86390 1
516360 99516360 1001 86380 86390 1
516417 99516417 1001 86380 86390 1
516507 99516507 1001 86380 86390 1
516272 99516272 1001 86380 86390 1
516274 99516274 1001 86380 86390 1
515968 99515968 1001 86380 86390 1
516064 99516064 1001 86380 86390 1
516026 99516026 1001 86380 86390 1
515925 99515925 1001 86380 86390 1
516029 99516029 1001 86380 86390 1
516649 99516649 1001 86380 86390 1
516611 99516611 1001 86380 86390 1
516524 99516524 1001 86380 86390 1
516602 99516602 1001 86380 86390 1
516590 99516590 1001 86380 86390 1
516514 99516514 1001 86380 86390 1
516696 99516696 1001 86380 86390 1
516608 99516608 1001 86380 86390 1
516583 99516583 1001 86380 86390 1
517261 99517261 1001 86380 86390 1
517250 99517250 1001 86380 86390 1
517319 99517319 1001 86380 86390 1
517081 99517081 1001 86380 86390 1
517120 99517120 1001 86380 86390 1
517086 99517086 1001 86380 86390 1
517023 99517023 1001 86380 86390 1
516859 99516859 1001 86380 86390 1
516824 99516824 1001 86380 86390 1
516790 99516790 1001 86380 86390 1
517539 99517539 1001 86380 86390 1
517476 99517476 1001 86380 86390 1
517505 99517505 1001 86380 86390 1
517430 99517430 1001 86380 86390 1
517470 99517470 1001 86380 86390 1
518112 99518112 1001 86380 86390 1
518061 99518061 1001 86380 86390 1
518127 99518127 1001 86380 86390 1
518044 99518044 1001 86380 86390 1
517826 99517826 1001 86380 86390 1
517827 99517827 1001 86380 86390 1
517776 99517776 1001 86380 86390 1
517843 99517843 1001 86380 86390 1
517856 99517856 1001 86380 86390 1
517863 99517863 1001 86380 86390 1
517676 99517676 1001 86380 86390 1
517693 99517693 1001 86380 86390 1
517551 99517551 1001 86380 86390 1
518224 99518224 1001 86380 86390 1
518199 99518199 1001 86380 86390 1
518173 99518173 1001 86380 86390 1
518201 99518201 1001 86380 86390 1
518164 99518164 1001 86380 86390 1
518205 99518205 1001 86380 86390 1
518943 99518943 1001 86380 86390 1
518866 99518866 1001 86380 86390 1
518661 99518661 1001 86380 86390 1
518753 99518753 1001 86380 86390 1
518549 99518549 1001 86380 86390 1
518382 99518382 1001 86380 86390 1
518426 99518426 1001 86380 86390 1
518504 99518504 1001 86380 86390 1
519089 99519089 1001 86380 86390 1
519647 99519647 1001 86380 86390 1
519782 99519782 1001 86380 86390 1
519786 99519786 1001 86380 86390 1
519637 99519637 1001 86380 86390 1
519616 99519616 1001 86380 86390 1
519533 99519533 1001 86380 86390 1
519574 99519574 1001 86380 86390 1
519512 99519512 1001 86380 86390 1
519579 99519579 1001 86380 86390 1
519281 99519281 1001 86380 86390 1
519992 99519992 1001 86380 86390 1
519819 99519819 1001 86380 86390 1
520421 99520421 1001 86380 86390 1
520433 99520433 1001 86380 86390 1
520033 99520033 1001 86380 86390 1
520088 99520088 1001 86380 86390 1
520027 99520027 1001 86380 86390 1
520792 99520792 1001 86380 86390 1
520745 99520745 1001 86380 86390 1
520707 99520707 1001 86380 86390 1
520827 99520827 1001 86380 86390 1
520712 99520712 1001 86380 86390 1
521337 99521337 1001 86380 86390 1
521382 99521382 1001 86380 86390 1
521249 99521249 1001 86380 86390 1
521185 99521185 1001 86380 86390 1
521084 99521084 1001 86380 86390 1
521139 99521139 1001 86380 86390 1
520858 99520858 1001 86380 86390 1
520887 99520887 1001 86380 86390 1
521043 99521043 1001 86380 86390 1
520994 99520994 1001 86380 86390 1
520943 99520943 1001 86380 86390 1
521506 99521506 1001 86380 86390 1
522190 99522190 1001 86380 86390 1
522292 99522292 1001 86380 86390 1
522052 99522052 1001 86380 86390 1
522027 99522027 1001 86380 86390 1
521889 99521889 1001 86380 86390 1
521767 99521767 1001 86380 86390 1
522367 99522367 1001 86380 86390 1
522393 99522393 1001 86380 86390 1
522471 99522471 1001 86380 86390 1
522475 99522475 1001 86380 86390 1
522335 99522335 1001 86380 86390 1
522362 99522362 1001 86380 86390 1
522338 99522338 1001 86380 86390 1
522326 99522326 1001 86380 86390 1
522443 99522443 1001 86380 86390 1
523015 99523015 1001 86380 86390 1
523029 99523029 1001 86380 86390 1
523019 99523019 1001 86380 86390 1
522934 99522934 1001 86380 86390 1
523078 99523078 1001 86380 86390 1
522789 99522789 1001 86380 86390 1
522804 99522804 1001 86380 86390 1
522741 99522741 1001 86380 86390 1
522884 99522884 1001 86380 86390 1
522716 99522716 1001 86380 86390 1
522594 99522594 1001 86380 86390 1
522584 99522584 1001 86380 86390 1
523260 99523260 1001 86380 86390 1
523276 99523276 1001 86380 86390 1
523204 99523204 1001 86380 86390 1
523752 99523752 1001 86380 86390 1
523778 99523778 1001 86380 86390 1
523742 99523742 1001 86380 86390 1
523768 99523768 1001 86380 86390 1
523809 99523809 1001 86380 86390 1
523705 99523705 1001 86380 86390 1
523720 99523720 1001 86380 86390 1
523643 99523643 1001 86380 86390 1
523618 99523618 1001 86380 86390 1
523634 99523634 1001 86380 86390 1
523699 99523699 1001 86380 86390 1
523506 99523506 1001 86380 86390 1
523379 99523379 1001 86380 86390 1
523380 99523380 1001 86380 86390 1
523498 99523498 1001 86380 86390 1
523422 99523422 1001 86380 86390 1
523516 99523516 1001 86380 86390 1
524138 99524138 1001 86380 86390 1
524127 99524127 1001 86380 86390 1
524025 99524025 1001 86380 86390 1
524001 99524001 1001 86380 86390 1
524709 99524709 1001 86380 86390 1
524718 99524718 1001 86380 86390 1
524382 99524382 1001 86380 86390 1
524423 99524423 1001 86380 86390 1
524441 99524441 1001 86380 86390 1
524215 99524215 1001 86380 86390 1
524305 99524305 1001 86380 86390 1
524349 99524349 1001 86380 86390 1
524277 99524277 1001 86380 86390 1
524932 99524932 1001 86380 86390 1
525401 99525401 1001 86380 86390 1
525256 99525256 1001 86380 86390 1
525321 99525321 1001 86380 86390 1
525244 99525244 1001 86380 86390 1
525272 99525272 1001 86380 86390 1
525146 99525146 1001 86380 86390 1
525174 99525174 1001 86380 86390 1
525036 99525036 1001 86380 86390 1
525101 99525101 1001 86380 86390 1
525801 99525801 1001 86380 86390 1
525635 99525635 1001 86380 86390 1
525726 99525726 1001 86380 86390 1
525649 99525649 1001 86380 86390 1
525689 99525689 1001 86380 86390 1
525715 99525715 1001 86380 86390 1
525640 99525640 1001 86380 86390 1
525796 99525796 1001 86380 86390 1
525695 99525695 1001 86380 86390 1
525631 99525631 1001 86380 86390 1
526351 99526351 1001 86380 86390 1
526378 99526378 1001 86380 86390 1
526172 99526172 1001 86380 86390 1
526057 99526057 1001 86380 86390 1
525827 99525827 1001 86380 86390 1
525832 99525832 1001 86380 86390 1
525834 99525834 1001 86380 86390 1
525811 99525811 1001 86380 86390 1
525967 99525967 1001 86380 86390 1
525980 99525980 1001 86380 86390 1
525981 99525981 1001 86380 86390 1
526437 99526437 1001 86380 86390 1
526608 99526608 1001 86380 86390 1
526468 99526468 1001 86380 86390 1
526623 99526623 1001 86380 86390 1
527058 99527058 1001 86380 86390 1
527110 99527110 1001 86380 86390 1
527085 99527085 1001 86380 86390 1
527111 99527111 1001 86380 86390 1
527104 99527104 1001 86380 86390 1
527241 99527241 1001 86380 86390 1
526995 99526995 1001 86380 86390 1
526882 99526882 1001 86380 86390 1
526682 99526682 1001 86380 86390 1
526813 99526813 1001 86380 86390 1
526684 99526684 1001 86380 86390 1
526829 99526829 1001 86380 86390 1
527335 99527335 1001 86380 86390 1
527883 99527883 1001 86380 86390 1
528005 99528005 1001 86380 86390 1
528064 99528064 1001 86380 86390 1
527806 99527806 1001 86380 86390 1
527772 99527772 1001 86380 86390 1
527674 99527674 1001 86380 86390 1
527483 99527483 1001 86380 86390 1
527653 99527653 1001 86380 86390 1
527461 99527461 1001 86380 86390 1
527462 99527462 1001 86380 86390 1
527454 99527454 1001 86380 86390 1
528159 99528159 1001 86380 86390 1
528160 99528160 1001 86380 86390 1
528801 99528801 1001 86380 86390 1
528804 99528804 1001 86380 86390 1
528542 99528542 1001 86380 86390 1
528608 99528608 1001 86380 86390 1
528478 99528478 1001 86380 86390 1
528298 99528298 1001 86380 86390 1
528382 99528382 1001 86380 86390 1
529070 99529070 1001 86380 86390 1
529689 99529689 1001 86380 86390 1
529573 99529573 1001 86380 86390 1
529702 99529702 1001 86380 86390 1
529568 99529568 1001 86380 86390 1
529383 99529383 1001 86380 86390 1
529436 99529436 1001 86380 86390 1
529402 99529402 1001 86380 86390 1
529390 99529390 1001 86380 86390 1
529261 99529261 1001 86380 86390 1
529199 99529199 1001 86380 86390 1
529294 99529294 1001 86380 86390 1
529143 99529143 1001 86380 86390 1
529144 99529144 1001 86380 86390 1
529804 99529804 1001 86380 86390 1
529850 99529850 1001 86380 86390 1
529902 99529902 1001 86380 86390 1
530424 99530424 1001 86380 86390 1
530404 99530404 1001 86380 86390 1
530457 99530457 1001 86380 86390 1
530445 99530445 1001 86380 86390 1
530551 99530551 1001 86380 86390 1
529984 99529984 1001 86380 86390 1
530139 99530139 1001 86380 86390 1
530101 99530101 1001 86380 86390 1
530000 99530000 1001 86380 86390 1
530028 99530028 1001 86380 86390 1
530018 99530018 1001 86380 86390 1
530084 99530084 1001 86380 86390 1
530124 99530124 1001 86380 86390 1
530655 99530655 1001 86380 86390 1
530656 99530656 1001 86380 86390 1
530600 99530600 1001 86380 86390 1
531378 99531378 1001 86380 86390 1
531239 99531239 1001 86380 86390 1
531269 99531269 1001 86380 86390 1
531373 99531373 1001 86380 86390 1
531046 99531046 1001 86380 86390 1
531158 99531158 1001 86380 86390 1
530899 99530899 1001 86380 86390 1
531548 99531548 1001 86380 86390 1
531175 99531175 1001 86380 86390 1
531421 99531421 1001 86380 86390 1
531490 99531490 1001 86380 86390 1
532141 99532141 1001 86380 86390 1
532099 99532099 1001 86380 86390 1
531979 99531979 1001 86380 86390 1
531968 99531968 1001 86380 86390 1
531624 99531624 1001 86380 86390 1
531653 99531653 1001 86380 86390 1
531666 99531666 1001 86380 86390 1
531759 99531759 1001 86380 86390 1
531709 99531709 1001 86380 86390 1
531605 99531605 1001 86380 86390 1
532257 99532257 1001 86380 86390 1
532335 99532335 1001 86380 86390 1
532337 99532337 1001 86380 86390 1
532261 99532261 1001 86380 86390 1
532276 99532276 1001 86380 86390 1
532341 99532341 1001 86380 86390 1
533028 99533028 1001 86380 86390 1
532982 99532982 1001 86380 86390 1
532879 99532879 1001 86380 86390 1
532880 99532880 1001 86380 86390 1
532846 99532846 1001 86380 86390 1
533017 99533017 1001 86380 86390 1
532683 99532683 1001 86380 86390 1
532761 99532761 1001 86380 86390 1
532648 99532648 1001 86380 86390 1
532778 99532778 1001 86380 86390 1
532636 99532636 1001 86380 86390 1
532584 99532584 1001 86380 86390 1
532447 99532447 1001 86380 86390 1
533067 99533067 1001 86380 86390 1
533047 99533047 1001 86380 86390 1
533167 99533167 1001 86380 86390 1
533155 99533155 1001 86380 86390 1
533809 99533809 1001 86380 86390 1
533829 99533829 1001 86380 86390 1
533657 99533657 1001 86380 86390 1
533813 99533813 1001 86380 86390 1
533725 99533725 1001 86380 86390 1
533753 99533753 1001 86380 86390 1
533819 99533819 1001 86380 86390 1
533617 99533617 1001 86380 86390 1
533541 99533541 1001 86380 86390 1
533621 99533621 1001 86380 86390 1
533293 99533293 1001 86380 86390 1
533294 99533294 1001 86380 86390 1
533440 99533440 1001 86380 86390 1
533415 99533415 1001 86380 86390 1
534014 99534014 1001 86380 86390 1
534027 99534027 1001 86380 86390 1
533968 99533968 1001 86380 86390 1
534595 99534595 1001 86380 86390 1
534493 99534493 1001 86380 86390 1
534657 99534657 1001 86380 86390 1
534534 99534534 1001 86380 86390 1
534673 99534673 1001 86380 86390 1
534490 99534490 1001 86380 86390 1
534385 99534385 1001 86380 86390 1
534145 99534145 1001 86380 86390 1
534070 99534070 1001 86380 86390 1
534202 99534202 1001 86380 86390 1
534267 99534267 1001 86380 86390 1
534786 99534786 1001 86380 86390 1
535356 99535356 1001 86380 86390 1
535310 99535310 1001 86380 86390 1
535315 99535315 1001 86380 86390 1
535152 99535152 1001 86380 86390 1
535007 99535007 1001 86380 86390 1
534918 99534918 1001 86380 86390 1
534998 99534998 1001 86380 86390 1
535024 99535024 1001 86380 86390 1
535042 99535042 1001 86380 86390 1
534940 99534940 1001 86380 86390 1
535571 99535571 1001 86380 86390 1
535715 99535715 1001 86380 86390 1
535599 99535599 1001 86380 86390 1
535638 99535638 1001 86380 86390 1
535646 99535646 1001 86380 86390 1
536235 99536235 1001 86380 86390 1
536186 99536186 1001 86380 86390 1
536189 99536189 1001 86380 86390 1
536139 99536139 1001 86380 86390 1
536190 99536190 1001 86380 86390 1
536219 99536219 1001 86380 86390 1
536271 99536271 1001 86380 86390 1
536131 99536131 1001 86380 86390 1
536109 99536109 1001 86380 86390 1
536034 99536034 1001 86380 86390 1
535806 99535806 1001 86380 86390 1
535814 99535814 1001 86380 86390 1
535854 99535854 1001 86380 86390 1
535804 99535804 1001 86380 86390 1
536424 99536424 1001 86380 86390 1
536529 99536529 1001 86380 86390 1
536353 99536353 1001 86380 86390 1
537111 99537111 1001 86380 86390 1
537078 99537078 1001 86380 86390 1
537043 99537043 1001 86380 86390 1
537152 99537152 1001 86380 86390 1
536877 99536877 1001 86380 86390 1
536700 99536700 1001 86380 86390 1
536562 99536562 1001 86380 86390 1
537263 99537263 1001 86380 86390 1
537329 99537329 1001 86380 86390 1
537332 99537332 1001 86380 86390 1
537270 99537270 1001 86380 86390 1
537167 99537167 1001 86380 86390 1
537965 99537965 1001 86380 86390 1
537982 99537982 1001 86380 86390 1
537646 99537646 1001 86380 86390 1
537730 99537730 1001 86380 86390 1
537385 99537385 1001 86380 86390 1
537387 99537387 1001 86380 86390 1
537404 99537404 1001 86380 86390 1
537509 99537509 1001 86380 86390 1
538072 99538072 1001 86380 86390 1
538115 99538115 1001 86380 86390 1
538157 99538157 1001 86380 86390 1
538712 99538712 1001 86380 86390 1
538676 99538676 1001 86380 86390 1
538732 99538732 1001 86380 86390 1
538708 99538708 1001 86380 86390 1
538597 99538597 1001 86380 86390 1
538494 99538494 1001 86380 86390 1
538430 99538430 1001 86380 86390 1
538489 99538489 1001 86380 86390 1
538285 99538285 1001 86380 86390 1
538353 99538353 1001 86380 86390 1
538393 99538393 1001 86380 86390 1
538303 99538303 1001 86380 86390 1
538333 99538333 1001 86380 86390 1
538967 99538967 1001 86380 86390 1
538846 99538846 1001 86380 86390 1
538976 99538976 1001 86380 86390 1
539003 99539003 1001 86380 86390 1
539639 99539639 1001 86380 86390 1
539456 99539456 1001 86380 86390 1
539536 99539536 1001 86380 86390 1
539340 99539340 1001 86380 86390 1
539264 99539264 1001 86380 86390 1
539205 99539205 1001 86380 86390 1
539120 99539120 1001 86380 86390 1
539742 99539742 1001 86380 86390 1
539756 99539756 1001 86380 86390 1
539655 99539655 1001 86380 86390 1
540353 99540353 1001 86380 86390 1
540368 99540368 1001 86380 86390 1
540133 99540133 1001 86380 86390 1
540160 99540160 1001 86380 86390 1
540208 99540208 1001 86380 86390 1
539848 99539848 1001 86380 86390 1
539919 99539919 1001 86380 86390 1
540557 99540557 1001 86380 86390 1
540472 99540472 1001 86380 86390 1
540540 99540540 1001 86380 86390 1
541267 99541267 1001 86380 86390 1
541235 99541235 1001 86380 86390 1
541137 99541137 1001 86380 86390 1
540957 99540957 1001 86380 86390 1
540996 99540996 1001 86380 86390 1
541048 99541048 1001 86380 86390 1
540916 99540916 1001 86380 86390 1
540843 99540843 1001 86380 86390 1
540688 99540688 1001 86380 86390 1
540679 99540679 1001 86380 86390 1
540760 99540760 1001 86380 86390 1
541381 99541381 1001 86380 86390 1
541330 99541330 1001 86380 86390 1
542056 99542056 1001 86380 86390 1
542062 99542062 1001 86380 86390 1
541836 99541836 1001 86380 86390 1
541901 99541901 1001 86380 86390 1
541752 99541752 1001 86380 86390 1
541805 99541805 1001 86380 86390 1
541883 99541883 1001 86380 86390 1
541795 99541795 1001 86380 86390 1
541911 99541911 1001 86380 86390 1
541860 99541860 1001 86380 86390 1
541698 99541698 1001 86380 86390 1
541634 99541634 1001 86380 86390 1
541623 99541623 1001 86380 86390 1
542259 99542259 1001 86380 86390 1
542236 99542236 1001 86380 86390 1
542185 99542185 1001 86380 86390 1
542128 99542128 1001 86380 86390 1
542764 99542764 1001 86380 86390 1
542685 99542685 1001 86380 86390 1
542479 99542479 1001 86380 86390 1
542483 99542483 1001 86380 86390 1
542451 99542451 1001 86380 86390 1
542504 99542504 1001 86380 86390 1
543013 99543013 1001 86380 86390 1
542989 99542989 1001 86380 86390 1
543068 99543068 1001 86380 86390 1
543581 99543581 1001 86380 86390 1
543589 99543589 1001 86380 86390 1
543602 99543602 1001 86380 86390 1
543534 99543534 1001 86380 86390 1
543561 99543561 1001 86380 86390 1
543461 99543461 1001 86380 86390 1
543255 99543255 1001 86380 86390 1
543179 99543179 1001 86380 86390 1
543245 99543245 1001 86380 86390 1
543158 99543158 1001 86380 86390 1
543810 99543810 1001 86380 86390 1
543784 99543784 1001 86380 86390 1
543957 99543957 1001 86380 86390 1
543789 99543789 1001 86380 86390 1
543819 99543819 1001 86380 86390 1
544406 99544406 1001 86380 86390 1
544433 99544433 1001 86380 86390 1
544552 99544552 1001 86380 86390 1
544378 99544378 1001 86380 86390 1
544187 99544187 1001 86380 86390 1
544233 99544233 1001 86380 86390 1
544160 99544160 1001 86380 86390 1
543978 99543978 1001 86380 86390 1
544059 99544059 1001 86380 86390 1
544124 99544124 1001 86380 86390 1
544152 99544152 1001 86380 86390 1
544049 99544049 1001 86380 86390 1
544065 99544065 1001 86380 86390 1
544040 99544040 1001 86380 86390 1
544624 99544624 1001 86380 86390 1
544605 99544605 1001 86380 86390 1
432920 824 1001 60300 71277 1
404161 827 1001 45480 46917 1
429008 536 1001 35700 36057 1
531281 614 1002 43983 56616 1
534028 569 1001 26039 26338 1
400028 99400028 1001 86380 86390 1
400630 99400630 1001 86380 86390 1
400725 99400725 1001 86380 86390 1
400925 99400925 1001 86380 86390 1
401002 99401002 1001 86380 86390 1
401085 99401085 1001 86380 86390 1
401306 99401306 1001 86380 86390 1
401443 99401443 1001 86380 86390 1
401538 99401538 1001 86380 86390 1
401687 99401687 1001 86380 86390 1
401749 99401749 1001 86380 86390 1
401765 99401765 1001 86380 86390 1
401742 99401742 1001 86380 86390 1
402048 99402048 1001 86380 86390 1
402128 99402128 1001 86380 86390 1
402155 99402155 1001 86380 86390 1
402131 99402131 1001 86380 86390 1
402218 99402218 1001 86380 86390 1
402267 99402267 1001 86380 86390 1
402327 99402327 1001 86380 86390 1
402439 99402439 1001 86380 86390 1
402574 99402574 1001 86380 86390 1
402524 99402524 1001 86380 86390 1
402586 99402586 1001 86380 86390 1
402587 99402587 1001 86380 86390 1
402701 99402701 1001 86380 86390 1
402743 99402743 1001 86380 86390 1
402733 99402733 1001 86380 86390 1
403137 99403137 1001 86380 86390 1
403413 99403413 1001 86380 86390 1
403615 99403615 1001 86380 86390 1
403698 99403698 1001 86380 86390 1
403641 99403641 1001 86380 86390 1
403709 99403709 1001 86380 86390 1
403842 99403842 1001 86380 86390 1
403968 99403968 1001 86380 86390 1
403996 99403996 1001 86380 86390 1
404119 99404119 1001 86380 86390 1
404504 99404504 1001 86380 86390 1
404639 99404639 1001 86380 86390 1
404649 99404649 1001 86380 86390 1
404744 99404744 1001 86380 86390 1
404970 99404970 1001 86380 86390 1
405257 99405257 1001 86380 86390 1
405238 99405238 1001 86380 86390 1
405364 99405364 1001 86380 86390 1
405436 99405436 1001 86380 86390 1
405535 99405535 1001 86380 86390 1
405974 99405974 1001 86380 86390 1
405906 99405906 1001 86380 86390 1
406114 99406114 1001 86380 86390 1
406373 99406373 1001 86380 86390 1
406331 99406331 1001 86380 86390 1
406179 99406179 1001 86380 86390 1
406725 99406725 1001 86380 86390 1
406769 99406769 1001 86380 86390 1
406738 99406738 1001 86380 86390 1
406905 99406905 1001 86380 86390 1
406986 99406986 1001 86380 86390 1
407070 99407070 1001 86380 86390 1
407627 99407627 1001 86380 86390 1
407721 99407721 1001 86380 86390 1
407794 99407794 1001 86380 86390 1
408085 99408085 1001 86380 86390 1
408086 99408086 1001 86380 86390 1
408071 99408071 1001 86380 86390 1
408155 99408155 1001 86380 86390 1
408241 99408241 1001 86380 86390 1
408441 99408441 1001 86380 86390 1
408309 99408309 1001 86380 86390 1
408696 99408696 1001 86380 86390 1
408782 99408782 1001 86380 86390 1
408763 99408763 1001 86380 86390 1
409070 99409070 1001 86380 86390 1
409237 99409237 1001 86380 86390 1
409305 99409305 1001 86380 86390 1
409424 99409424 1001 86380 86390 1
409586 99409586 1001 86380 86390 1
409565 99409565 1001 86380 86390 1
409684 99409684 1001 86380 86390 1
409714 99409714 1001 86380 86390 1
409696 99409696 1001 86380 86390 1
409775 99409775 1001 86380 86390 1
409907 99409907 1001 86380 86390 1
409975 99409975 1001 86380 86390 1
409967 99409967 1001 86380 86390 1
410193 99410193 1001 86380 86390 1
410198 99410198 1001 86380 86390 1
410408 99410408 1001 86380 86390 1
410454 99410454 1001 86380 86390 1
410475 99410475 1001 86380 86390 1
410590 99410590 1001 86380 86390 1
410961 99410961 1001 86380 86390 1
411072 99411072 1001 86380 86390 1
411122 99411122 1001 86380 86390 1
411216 99411216 1001 86380 86390 1
411338 99411338 1001 86380 86390 1
411426 99411426 1001 86380 86390 1
411587 99411587 1001 86380 86390 1
411738 99411738 1001 86380 86390 1
411924 99411924 1001 86380 86390 1
411991 99411991 1001 86380 86390 1
413322 99413322 1001 86380 86390 1
413386 99413386 1001 86380 86390 1
413353 99413353 1001 86380 86390 1
412977 99412977 1001 86380 86390 1
413216 99413216 1001 86380 86390 1
412640 99412640 1001 86380 86390 1
412668 99412668 1001 86380 86390 1
412741 99412741 1001 86380 86390 1
413897 99413897 1001 86380 86390 1
413854 99413854 1001 86380 86390 1
415192 99415192 1001 86380 86390 1
415020 99415020 1001 86380 86390 1
414663 99414663 1001 86380 86390 1
414880 99414880 1001 86380 86390 1
414625 99414625 1001 86380 86390 1
414753 99414753 1001 86380 86390 1
414389 99414389 1001 86380 86390 1
414442 99414442 1001 86380 86390 1
414391 99414391 1001 86380 86390 1
414241 99414241 1001 86380 86390 1
415659 99415659 1001 86380 86390 1
415713 99415713 1001 86380 86390 1
416636 99416636 1001 86380 86390 1
416884 99416884 1001 86380 86390 1
416983 99416983 1001 86380 86390 1
416507 99416507 1001 86380 86390 1
416450 99416450 1001 86380 86390 1
416000 99416000 1001 86380 86390 1
417376 99417376 1001 86380 86390 1
417034 99417034 1001 86380 86390 1
417403 99417403 1001 86380 86390 1
418539 99418539 1001 86380 86390 1
418593 99418593 1001 86380 86390 1
418711 99418711 1001 86380 86390 1
418102 99418102 1001 86380 86390 1
417765 99417765 1001 86380 86390 1
417728 99417728 1001 86380 86390 1
417951 99417951 1001 86380 86390 1
417759 99417759 1001 86380 86390 1
418026 99418026 1001 86380 86390 1
417656 99417656 1001 86380 86390 1
419027 99419027 1001 86380 86390 1
418954 99418954 1001 86380 86390 1
419199 99419199 1001 86380 86390 1
418971 99418971 1001 86380 86390 1
420311 99420311 1001 86380 86390 1
420144 99420144 1001 86380 86390 1
420090 99420090 1001 86380 86390 1
420056 99420056 1001 86380 86390 1
419811 99419811 1001 86380 86390 1
419743 99419743 1001 86380 86390 1
419844 99419844 1001 86380 86390 1
419445 99419445 1001 86380 86390 1
419322 99419322 1001 86380 86390 1
419332 99419332 1001 86380 86390 1
419400 99419400 1001 86380 86390 1
420513 99420513 1001 86380 86390 1
420795 99420795 1001 86380 86390 1
421783 99421783 1001 86380 86390 1
421348 99421348 1001 86380 86390 1
421642 99421642 1001 86380 86390 1
421334 99421334 1001 86380 86390 1
421422 99421422 1001 86380 86390 1
421424 99421424 1001 86380 86390 1
421006 99421006 1001 86380 86390 1
421249 99421249 1001 86380 86390 1
421034 99421034 1001 86380 86390 1
421262 99421262 1001 86380 86390 1
422209 99422209 1001 86380 86390 1
423367 99423367 1001 86380 86390 1
423635 99423635 1001 86380 86390 1
423454 99423454 1001 86380 86390 1
423525 99423525 1001 86380 86390 1
423054 99423054 1001 86380 86390 1
423288 99423288 1001 86380 86390 1
423296 99423296 1001 86380 86390 1
422630 99422630 1001 86380 86390 1
422683 99422683 1001 86380 86390 1
422761 99422761 1001 86380 86390 1
422872 99422872 1001 86380 86390 1
422941 99422941 1001 86380 86390 1
423895 99423895 1001 86380 86390 1
423863 99423863 1001 86380 86390 1
425029 99425029 1001 86380 86390 1
425103 99425103 1001 86380 86390 1
424828 99424828 1001 86380 86390 1
424623 99424623 1001 86380 86390 1
424769 99424769 1001 86380 86390 1
424370 99424370 1001 86380 86390 1
424234 99424234 1001 86380 86390 1
425778 99425778 1001 86380 86390 1
425392 99425392 1001 86380 86390 1
426805 99426805 1001 86380 86390 1
426904 99426904 1001 86380 86390 1
427001 99427001 1001 86380 86390 1
426344 99426344 1001 86380 86390 1
426577 99426577 1001 86380 86390 1
426583 99426583 1001 86380 86390 1
426588 99426588 1001 86380 86390 1
426417 99426417 1001 86380 86390 1
426017 99426017 1001 86380 86390 1
426196 99426196 1001 86380 86390 1
426076 99426076 1001 86380 86390 1
426057 99426057 1001 86380 86390 1
425883 99425883 1001 86380 86390 1
427452 99427452 1001 86380 86390 1
428523 99428523 1001 86380 86390 1
428553 99428553 1001 86380 86390 1
428655 99428655 1001 86380 86390 1
428377 99428377 1001 86380 86390 1
428602 99428602 1001 86380 86390 1
428022 99428022 1001 86380 86390 1
428316 99428316 1001 86380 86390 1
427648 99427648 1001 86380 86390 1
429136 99429136 1001 86380 86390 1
428797 99428797 1001 86380 86390 1
430208 99430208 1001 86380 86390 1
430192 99430192 1001 86380 86390 1
430243 99430243 1001 86380 86390 1
430124 99430124 1001 86380 86390 1
430061 99430061 1001 86380 86390 1
429928 99429928 1001 86380 86390 1
429615 99429615 1001 86380 86390 1
429869 99429869 1001 86380 86390 1
430634 99430634 1001 86380 86390 1
430390 99430390 1001 86380 86390 1
431942 99431942 1001 86380 86390 1
432004 99432004 1001 86380 86390 1
431805 99431805 1001 86380 86390 1
431877 99431877 1001 86380 86390 1
431398 99431398 1001 86380 86390 1
431390 99431390 1001 86380 86390 1
431641 99431641 1001 86380 86390 1
431123 99431123 1001 86380 86390 1
430895 99430895 1001 86380 86390 1
433534 99433534 1001 86380 86390 1
432972 99432972 1001 86380 86390 1
433193 99433193 1001 86380 86390 1
433029 99433029 1001 86380 86390 1
433204 99433204 1001 86380 86390 1
433306 99433306 1001 86380 86390 1
432664 99432664 1001 86380 86390 1
432587 99432587 1001 86380 86390 1
432842 99432842 1001 86380 86390 1
432518 99432518 1001 86380 86390 1
432550 99432550 1001 86380 86390 1
435178 99435178 1001 86380 86390 1
435132 99435132 1001 86380 86390 1
435248 99435248 1001 86380 86390 1
435108 99435108 1001 86380 86390 1
435382 99435382 1001 86380 86390 1
435162 99435162 1001 86380 86390 1
434817 99434817 1001 86380 86390 1
434918 99434918 1001 86380 86390 1
434370 99434370 1001 86380 86390 1
434469 99434469 1001 86380 86390 1
434146 99434146 1001 86380 86390 1
434189 99434189 1001 86380 86390 1
434364 99434364 1001 86380 86390 1
434497 99434497 1001 86380 86390 1
435642 99435642 1001 86380 86390 1
435458 99435458 1001 86380 86390 1
435692 99435692 1001 86380 86390 1
437151 99437151 1001 86380 86390 1
436790 99436790 1001 86380 86390 1
437059 99437059 1001 86380 86390 1
436672 99436672 1001 86380 86390 1
437345 99437345 1001 86380 86390 1
437329 99437329 1001 86380 86390 1
300076 99300076 1001 86380 86390 1
300064 99300064 1001 86380 86390 1
300666 99300666 1001 86380 86390 1
300643 99300643 1001 86380 86390 1
300557 99300557 1001 86380 86390 1
300597 99300597 1001 86380 86390 1
300345 99300345 1001 86380 86390 1
300517 99300517 1001 86380 86390 1
300391 99300391 1001 86380 86390 1
300245 99300245 1001 86380 86390 1
300258 99300258 1001 86380 86390 1
300284 99300284 1001 86380 86390 1
300234 99300234 1001 86380 86390 1
300158 99300158 1001 86380 86390 1
300760 99300760 1001 86380 86390 1
301527 99301527 1001 86380 86390 1
301508 99301508 1001 86380 86390 1
301200 99301200 1001 86380 86390 1
301295 99301295 1001 86380 86390 1
301348 99301348 1001 86380 86390 1
300936 99300936 1001 86380 86390 1
301724 99301724 1001 86380 86390 1
301573 99301573 1001 86380 86390 1
302345 99302345 1001 86380 86390 1
302287 99302287 1001 86380 86390 1
302165 99302165 1001 86380 86390 1
302029 99302029 1001 86380 86390 1
302018 99302018 1001 86380 86390 1
301813 99301813 1001 86380 86390 1
301916 99301916 1001 86380 86390 1
301762 99301762 1001 86380 86390 1
301884 99301884 1001 86380 86390 1
301926 99301926 1001 86380 86390 1
302430 99302430 1001 86380 86390 1
302578 99302578 1001 86380 86390 1
302466 99302466 1001 86380 86390 1
302506 99302506 1001 86380 86390 1
303206 99303206 1001 86380 86390 1
302821 99302821 1001 86380 86390 1
302900 99302900 1001 86380 86390 1
302927 99302927 1001 86380 86390 1
302916 99302916 1001 86380 86390 1
302826 99302826 1001 86380 86390 1
302741 99302741 1001 86380 86390 1
302639 99302639 1001 86380 86390 1
302619 99302619 1001 86380 86390 1
302645 99302645 1001 86380 86390 1
303270 99303270 1001 86380 86390 1
303260 99303260 1001 86380 86390 1
303971 99303971 1001 86380 86390 1
303896 99303896 1001 86380 86390 1
303686 99303686 1001 86380 86390 1
303781 99303781 1001 86380 86390 1
303625 99303625 1001 86380 86390 1
304211 99304211 1001 86380 86390 1
304200 99304200 1001 86380 86390 1
304073 99304073 1001 86380 86390 1
304164 99304164 1001 86380 86390 1
304204 99304204 1001 86380 86390 1
304117 99304117 1001 86380 86390 1
304093 99304093 1001 86380 86390 1
304223 99304223 1001 86380 86390 1
304668 99304668 1001 86380 86390 1
304617 99304617 1001 86380 86390 1
304593 99304593 1001 86380 86390 1
304652 99304652 1001 86380 86390 1
304458 99304458 1001 86380 86390 1
304294 99304294 1001 86380 86390 1
304299 99304299 1001 86380 86390 1
304326 99304326 1001 86380 86390 1
304250 99304250 1001 86380 86390 1
304972 99304972 1001 86380 86390 1
304998 99304998 1001 86380 86390 1
304961 99304961 1001 86380 86390 1
304901 99304901 1001 86380 86390 1
304940 99304940 1001 86380 86390 1
304969 99304969 1001 86380 86390 1
304982 99304982 1001 86380 86390 1
305518 99305518 1001 86380 86390 1
305571 99305571 1001 86380 86390 1
305508 99305508 1001 86380 86390 1
305522 99305522 1001 86380 86390 1
305603 99305603 1001 86380 86390 1
305672 99305672 1001 86380 86390 1
305379 99305379 1001 86380 86390 1
305328 99305328 1001 86380 86390 1
305473 99305473 1001 86380 86390 1
305079 99305079 1001 86380 86390 1
305265 99305265 1001 86380 86390 1
500051 99500051 1001 86380 86390 1
500032 99500032 1001 86380 86390 1
500587 99500587 1001 86380 86390 1
500600 99500600 1001 86380 86390 1
500577 99500577 1001 86380 86390 1
500288 99500288 1001 86380 86390 1
500394 99500394 1001 86380 86390 1
500204 99500204 1001 86380 86390 1
500217 99500217 1001 86380 86390 1
500973 99500973 1001 86380 86390 1
501487 99501487 1001 86380 86390 1
501592 99501592 1001 86380 86390 1
501505 99501505 1001 86380 86390 1
501545 99501545 1001 86380 86390 1
501383 99501383 1001 86380 86390 1
501374 99501374 1001 86380 86390 1
501388 99501388 1001 86380 86390 1
501163 99501163 1001 86380 86390 1
501165 99501165 1001 86380 86390 1
501662 99501662 1001 86380 86390 1
501843 99501843 1001 86380 86390 1
501797 99501797 1001 86380 86390 1
501668 99501668 1001 86380 86390 1
502431 99502431 1001 86380 86390 1
502460 99502460 1001 86380 86390 1
502078 99502078 1001 86380 86390 1
502215 99502215 1001 86380 86390 1
502164 99502164 1001 86380 86390 1
502178 99502178 1001 86380 86390 1
502243 99502243 1001 86380 86390 1
501925 99501925 1001 86380 86390 1
502495 99502495 1001 86380 86390 1
502560 99502560 1001 86380 86390 1
502535 99502535 1001 86380 86390 1
503158 99503158 1001 86380 86390 1
503185 99503185 1001 86380 86390 1
503198 99503198 1001 86380 86390 1
502907 99502907 1001 86380 86390 1
503052 99503052 1001 86380 86390 1
502803 99502803 1001 86380 86390 1
502869 99502869 1001 86380 86390 1
502693 99502693 1001 86380 86390 1
502864 99502864 1001 86380 86390 1
503495 99503495 1001 86380 86390 1
503383 99503383 1001 86380 86390 1
503403 99503403 1001 86380 86390 1
503916 99503916 1001 86380 86390 1
503850 99503850 1001 86380 86390 1
503838 99503838 1001 86380 86390 1
503763 99503763 1001 86380 86390 1
503894 99503894 1001 86380 86390 1
503704 99503704 1001 86380 86390 1
503512 99503512 1001 86380 86390 1
503566 99503566 1001 86380 86390 1
503572 99503572 1001 86380 86390 1
504166 99504166 1001 86380 86390 1
504131 99504131 1001 86380 86390 1
504317 99504317 1001 86380 86390 1
504871 99504871 1001 86380 86390 1
504897 99504897 1001 86380 86390 1
504809 99504809 1001 86380 86390 1
504700 99504700 1001 86380 86390 1
504454 99504454 1001 86380 86390 1
504340 99504340 1001 86380 86390 1
504356 99504356 1001 86380 86390 1
505097 99505097 1001 86380 86390 1
505112 99505112 1001 86380 86390 1
505076 99505076 1001 86380 86390 1
505143 99505143 1001 86380 86390 1
505759 99505759 1001 86380 86390 1
505588 99505588 1001 86380 86390 1
505614 99505614 1001 86380 86390 1
505387 99505387 1001 86380 86390 1
505429 99505429 1001 86380 86390 1
505367 99505367 1001 86380 86390 1
505563 99505563 1001 86380 86390 1
505221 99505221 1001 86380 86390 1
505261 99505261 1001 86380 86390 1
505185 99505185 1001 86380 86390 1
505238 99505238 1001 86380 86390 1
505832 99505832 1001 86380 86390 1
505871 99505871 1001 86380 86390 1
505889 99505889 1001 86380 86390 1
505839 99505839 1001 86380 86390 1
505973 99505973 1001 86380 86390 1
506443 99506443 1001 86380 86390 1
506490 99506490 1001 86380 86390 1
506202 99506202 1001 86380 86390 1
506203 99506203 1001 86380 86390 1
506042 99506042 1001 86380 86390 1
506008 99506008 1001 86380 86390 1
506180 99506180 1001 86380 86390 1
506653 99506653 1001 86380 86390 1
507371 99507371 1001 86380 86390 1
507337 99507337 1001 86380 86390 1
507415 99507415 1001 86380 86390 1
507058 99507058 1001 86380 86390 1
506827 99506827 1001 86380 86390 1
506841 99506841 1001 86380 86390 1
506951 99506951 1001 86380 86390 1
507471 99507471 1001 86380 86390 1
507527 99507527 1001 86380 86390 1
507596 99507596 1001 86380 86390 1
507560 99507560 1001 86380 86390 1
508071 99508071 1001 86380 86390 1
508099 99508099 1001 86380 86390 1
508100 99508100 1001 86380 86390 1
508141 99508141 1001 86380 86390 1
508028 99508028 1001 86380 86390 1
507655 99507655 1001 86380 86390 1
507669 99507669 1001 86380 86390 1
507824 99507824 1001 86380 86390 1
507762 99507762 1001 86380 86390 1
507675 99507675 1001 86380 86390 1
507715 99507715 1001 86380 86390 1
508325 99508325 1001 86380 86390 1
508447 99508447 1001 86380 86390 1
508280 99508280 1001 86380 86390 1
509019 99509019 1001 86380 86390 1
508916 99508916 1001 86380 86390 1
508859 99508859 1001 86380 86390 1
508834 99508834 1001 86380 86390 1
508771 99508771 1001 86380 86390 1
508493 99508493 1001 86380 86390 1
508520 99508520 1001 86380 86390 1
508624 99508624 1001 86380 86390 1
508574 99508574 1001 86380 86390 1
508652 99508652 1001 86380 86390 1
508471 99508471 1001 86380 86390 1
508501 99508501 1001 86380 86390 1
508515 99508515 1001 86380 86390 1
509202 99509202 1001 86380 86390 1
509256 99509256 1001 86380 86390 1
509088 99509088 1001 86380 86390 1
509157 99509157 1001 86380 86390 1
509748 99509748 1001 86380 86390 1
509704 99509704 1001 86380 86390 1
509604 99509604 1001 86380 86390 1
509581 99509581 1001 86380 86390 1
509531 99509531 1001 86380 86390 1
509506 99509506 1001 86380 86390 1
509649 99509649 1001 86380 86390 1
509533 99509533 1001 86380 86390 1
509575 99509575 1001 86380 86390 1
509691 99509691 1001 86380 86390 1
509426 99509426 1001 86380 86390 1
509353 99509353 1001 86380 86390 1
509431 99509431 1001 86380 86390 1
510047 99510047 1001 86380 86390 1
510065 99510065 1001 86380 86390 1
510572 99510572 1001 86380 86390 1
510637 99510637 1001 86380 86390 1
510303 99510303 1001 86380 86390 1
510189 99510189 1001 86380 86390 1
510280 99510280 1001 86380 86390 1
510876 99510876 1001 86380 86390 1
511399 99511399 1001 86380 86390 1
511438 99511438 1001 86380 86390 1
511389 99511389 1001 86380 86390 1
511429 99511429 1001 86380 86390 1
511212 99511212 1001 86380 86390 1
511225 99511225 1001 86380 86390 1
510974 99510974 1001 86380 86390 1
511096 99511096 1001 86380 86390 1
511008 99511008 1001 86380 86390 1
511034 99511034 1001 86380 86390 1
511706 99511706 1001 86380 86390 1
511694 99511694 1001 86380 86390 1
511633 99511633 1001 86380 86390 1
511559 99511559 1001 86380 86390 1
512343 99512343 1001 86380 86390 1
512134 99512134 1001 86380 86390 1
512026 99512026 1001 86380 86390 1
511809 99511809 1001 86380 86390 1
511861 99511861 1001 86380 86390 1
511862 99511862 1001 86380 86390 1
512485 99512485 1001 86380 86390 1
512449 99512449 1001 86380 86390 1
512503 99512503 1001 86380 86390 1
513068 99513068 1001 86380 86390 1
513043 99513043 1001 86380 86390 1
513074 99513074 1001 86380 86390 1
512860 99512860 1001 86380 86390 1
512893 99512893 1001 86380 86390 1
512751 99512751 1001 86380 86390 1
513331 99513331 1001 86380 86390 1
513380 99513380 1001 86380 86390 1
513982 99513982 1001 86380 86390 1
513867 99513867 1001 86380 86390 1
514008 99514008 1001 86380 86390 1
513973 99513973 1001 86380 86390 1
513977 99513977 1001 86380 86390 1
513901 99513901 1001 86380 86390 1
513671 99513671 1001 86380 86390 1
513623 99513623 1001 86380 86390 1
513654 99513654 1001 86380 86390 1
513667 99513667 1001 86380 86390 1
513580 99513580 1001 86380 86390 1
513507 99513507 1001 86380 86390 1
513429 99513429 1001 86380 86390 1
513456 99513456 1001 86380 86390 1
514132 99514132 1001 86380 86390 1
514159 99514159 1001 86380 86390 1
514083 99514083 1001 86380 86390 1
514060 99514060 1001 86380 86390 1
514756 99514756 1001 86380 86390 1
514692 99514692 1001 86380 86390 1
514751 99514751 1001 86380 86390 1
514600 99514600 1001 86380 86390 1
514613 99514613 1001 86380 86390 1
514472 99514472 1001 86380 86390 1
514525 99514525 1001 86380 86390 1
514502 99514502 1001 86380 86390 1
514645 99514645 1001 86380 86390 1
514516 99514516 1001 86380 86390 1
514451 99514451 1001 86380 86390 1
514634 99514634 1001 86380 86390 1
514519 99514519 1001 86380 86390 1
514610 99514610 1001 86380 86390 1
514559 99514559 1001 86380 86390 1
514343 99514343 1001 86380 86390 1
514318 99514318 1001 86380 86390 1
514260 99514260 1001 86380 86390 1
514944 99514944 1001 86380 86390 1
515011 99515011 1001 86380 86390 1
514949 99514949 1001 86380 86390 1
515001 99515001 1001 86380 86390 1
515529 99515529 1001 86380 86390 1
515635 99515635 1001 86380 86390 1
515563 99515563 1001 86380 86390 1
515616 99515616 1001 86380 86390 1
515540 99515540 1001 86380 86390 1
515379 99515379 1001 86380 86390 1
515342 99515342 1001 86380 86390 1
515321 99515321 1001 86380 86390 1
515100 99515100 1001 86380 86390 1
515839 99515839 1001 86380 86390 1
515775 99515775 1001 86380 86390 1
515776 99515776 1001 86380 86390 1
515712 99515712 1001 86380 86390 1
515792 99515792 1001 86380 86390 1
515845 99515845 1001 86380 86390 1
515858 99515858 1001 86380 86390 1
515729 99515729 1001 86380 86390 1
515781 99515781 1001 86380 86390 1
515808 99515808 1001 86380 86390 1
516432 99516432 1001 86380 86390 1
516506 99516506 1001 86380 86390 1
516508 99516508 1001 86380 86390 1
516371 99516371 1001 86380 86390 1
516320 99516320 1001 86380 86390 1
516312 99516312 1001 86380 86390 1
516498 99516498 1001 86380 86390 1
516430 99516430 1001 86380 86390 1
516502 99516502 1001 86380 86390 1
516227 99516227 1001 86380 86390 1
516217 99516217 1001 86380 86390 1
516155 99516155 1001 86380 86390 1
516260 99516260 1001 86380 86390 1
516046 99516046 1001 86380 86390 1
516073 99516073 1001 86380 86390 1
516049 99516049 1001 86380 86390 1
515912 99515912 1001 86380 86390 1
516640 99516640 1001 86380 86390 1
516679 99516679 1001 86380 86390 1
516582 99516582 1001 86380 86390 1
517149 99517149 1001 86380 86390 1
516926 99516926 1001 86380 86390 1
516759 99516759 1001 86380 86390 1
516919 99516919 1001 86380 86390 1
517345 99517345 1001 86380 86390 1
517350 99517350 1001 86380 86390 1
517434 99517434 1001 86380 86390 1
518130 99518130 1001 86380 86390 1
518038 99518038 1001 86380 86390 1
518146 99518146 1001 86380 86390 1
518095 99518095 1001 86380 86390 1
517944 99517944 1001 86380 86390 1
517765 99517765 1001 86380 86390 1
517883 99517883 1001 86380 86390 1
517909 99517909 1001 86380 86390 1
517846 99517846 1001 86380 86390 1
517837 99517837 1001 86380 86390 1
517595 99517595 1001 86380 86390 1
517690 99517690 1001 86380 86390 1
518210 99518210 1001 86380 86390 1
518327 99518327 1001 86380 86390 1
518213 99518213 1001 86380 86390 1
518181 99518181 1001 86380 86390 1
518286 99518286 1001 86380 86390 1
518222 99518222 1001 86380 86390 1
518849 99518849 1001 86380 86390 1
518875 99518875 1001 86380 86390 1
518895 99518895 1001 86380 86390 1
518683 99518683 1001 86380 86390 1
518685 99518685 1001 86380 86390 1
518483 99518483 1001 86380 86390 1
518409 99518409 1001 86380 86390 1
518398 99518398 1001 86380 86390 1
518424 99518424 1001 86380 86390 1
518557 99518557 1001 86380 86390 1
518570 99518570 1001 86380 86390 1
519168 99519168 1001 86380 86390 1
519040 99519040 1001 86380 86390 1
519066 99519066 1001 86380 86390 1
519738 99519738 1001 86380 86390 1
519767 99519767 1001 86380 86390 1
519653 99519653 1001 86380 86390 1
519770 99519770 1001 86380 86390 1
519644 99519644 1001 86380 86390 1
519749 99519749 1001 86380 86390 1
519420 99519420 1001 86380 86390 1
519590 99519590 1001 86380 86390 1
519603 99519603 1001 86380 86390 1
519565 99519565 1001 86380 86390 1
519578 99519578 1001 86380 86390 1
519503 99519503 1001 86380 86390 1
519555 99519555 1001 86380 86390 1
519350 99519350 1001 86380 86390 1
519256 99519256 1001 86380 86390 1
519866 99519866 1001 86380 86390 1
519978 99519978 1001 86380 86390 1
520639 99520639 1001 86380 86390 1
520440 99520440 1001 86380 86390 1
520457 99520457 1001 86380 86390 1
520273 99520273 1001 86380 86390 1
520314 99520314 1001 86380 86390 1
520406 99520406 1001 86380 86390 1
520045 99520045 1001 86380 86390 1
520114 99520114 1001 86380 86390 1
520212 99520212 1001 86380 86390 1
520766 99520766 1001 86380 86390 1
520731 99520731 1001 86380 86390 1
520667 99520667 1001 86380 86390 1
520693 99520693 1001 86380 86390 1
520823 99520823 1001 86380 86390 1
520710 99520710 1001 86380 86390 1
521376 99521376 1001 86380 86390 1
521408 99521408 1001 86380 86390 1
521385 99521385 1001 86380 86390 1
521386 99521386 1001 86380 86390 1
521208 99521208 1001 86380 86390 1
521247 99521247 1001 86380 86390 1
521061 99521061 1001 86380 86390 1
521089 99521089 1001 86380 86390 1
521168 99521168 1001 86380 86390 1
521045 99521045 1001 86380 86390 1
520851 99520851 1001 86380 86390 1
521618 99521618 1001 86380 86390 1
521657 99521657 1001 86380 86390 1
521528 99521528 1001 86380 86390 1
521494 99521494 1001 86380 86390 1
522216 99522216 1001 86380 86390 1
522217 99522217 1001 86380 86390 1
522118 99522118 1001 86380 86390 1
522271 99522271 1001 86380 86390 1
522158 99522158 1001 86380 86390 1
521957 99521957 1001 86380 86390 1
521911 99521911 1001 86380 86390 1
522003 99522003 1001 86380 86390 1
522033 99522033 1001 86380 86390 1
521698 99521698 1001 86380 86390 1
521672 99521672 1001 86380 86390 1
521819 99521819 1001 86380 86390 1
521691 99521691 1001 86380 86390 1
521681 99521681 1001 86380 86390 1
522313 99522313 1001 86380 86390 1
522340 99522340 1001 86380 86390 1
523064 99523064 1001 86380 86390 1
522755 99522755 1001 86380 86390 1
522847 99522847 1001 86380 86390 1
522673 99522673 1001 86380 86390 1
522521 99522521 1001 86380 86390 1
523322 99523322 1001 86380 86390 1
523169 99523169 1001 86380 86390 1
523191 99523191 1001 86380 86390 1
523918 99523918 1001 86380 86390 1
523756 99523756 1001 86380 86390 1
523879 99523879 1001 86380 86390 1
523702 99523702 1001 86380 86390 1
523561 99523561 1001 86380 86390 1
523377 99523377 1001 86380 86390 1
523471 99523471 1001 86380 86390 1
523370 99523370 1001 86380 86390 1
524085 99524085 1001 86380 86390 1
524108 99524108 1001 86380 86390 1
524734 99524734 1001 86380 86390 1
524608 99524608 1001 86380 86390 1
524653 99524653 1001 86380 86390 1
524517 99524517 1001 86380 86390 1
524496 99524496 1001 86380 86390 1
524393 99524393 1001 86380 86390 1
524177 99524177 1001 86380 86390 1
524299 99524299 1001 86380 86390 1
524317 99524317 1001 86380 86390 1
524925 99524925 1001 86380 86390 1
524864 99524864 1001 86380 86390 1
524958 99524958 1001 86380 86390 1
524920 99524920 1001 86380 86390 1
525549 99525549 1001 86380 86390 1
525570 99525570 1001 86380 86390 1
525289 99525289 1001 86380 86390 1
525329 99525329 1001 86380 86390 1
525233 99525233 1001 86380 86390 1
524992 99524992 1001 86380 86390 1
525035 99525035 1001 86380 86390 1
525023 99525023 1001 86380 86390 1
525788 99525788 1001 86380 86390 1
525755 99525755 1001 86380 86390 1
525795 99525795 1001 86380 86390 1
525720 99525720 1001 86380 86390 1
525785 99525785 1001 86380 86390 1
525656 99525656 1001 86380 86390 1
526239 99526239 1001 86380 86390 1
526329 99526329 1001 86380 86390 1
526292 99526292 1001 86380 86390 1
526180 99526180 1001 86380 86390 1
526043 99526043 1001 86380 86390 1
525987 99525987 1001 86380 86390 1
525819 99525819 1001 86380 86390 1
525821 99525821 1001 86380 86390 1
525995 99525995 1001 86380 86390 1
526603 99526603 1001 86380 86390 1
526450 99526450 1001 86380 86390 1
526440 99526440 1001 86380 86390 1
526431 99526431 1001 86380 86390 1
526626 99526626 1001 86380 86390 1
527120 99527120 1001 86380 86390 1
527121 99527121 1001 86380 86390 1
527090 99527090 1001 86380 86390 1
526993 99526993 1001 86380 86390 1
526837 99526837 1001 86380 86390 1
526935 99526935 1001 86380 86390 1
526987 99526987 1001 86380 86390 1
526796 99526796 1001 86380 86390 1
526764 99526764 1001 86380 86390 1
526820 99526820 1001 86380 86390 1
527350 99527350 1001 86380 86390 1
527378 99527378 1001 86380 86390 1
527448 99527448 1001 86380 86390 1
527321 99527321 1001 86380 86390 1
527920 99527920 1001 86380 86390 1
527926 99527926 1001 86380 86390 1
528029 99528029 1001 86380 86390 1
527881 99527881 1001 86380 86390 1
527677 99527677 1001 86380 86390 1
527705 99527705 1001 86380 86390 1
527821 99527821 1001 86380 86390 1
527651 99527651 1001 86380 86390 1
527485 99527485 1001 86380 86390 1
527490 99527490 1001 86380 86390 1
527594 99527594 1001 86380 86390 1
527659 99527659 1001 86380 86390 1
528254 99528254 1001 86380 86390 1
528229 99528229 1001 86380 86390 1
528139 99528139 1001 86380 86390 1
528762 99528762 1001 86380 86390 1
528806 99528806 1001 86380 86390 1
528897 99528897 1001 86380 86390 1
528680 99528680 1001 86380 86390 1
528564 99528564 1001 86380 86390 1
528441 99528441 1001 86380 86390 1
528381 99528381 1001 86380 86390 1
528344 99528344 1001 86380 86390 1
529055 99529055 1001 86380 86390 1
529641 99529641 1001 86380 86390 1
529699 99529699 1001 86380 86390 1
529605 99529605 1001 86380 86390 1
529661 99529661 1001 86380 86390 1
529723 99529723 1001 86380 86390 1
529503 99529503 1001 86380 86390 1
529171 99529171 1001 86380 86390 1
529136 99529136 1001 86380 86390 1
529115 99529115 1001 86380 86390 1
529154 99529154 1001 86380 86390 1
529131 99529131 1001 86380 86390 1
529735 99529735 1001 86380 86390 1
530360 99530360 1001 86380 86390 1
530427 99530427 1001 86380 86390 1
530407 99530407 1001 86380 86390 1
529945 99529945 1001 86380 86390 1
530013 99530013 1001 86380 86390 1
530131 99530131 1001 86380 86390 1
530007 99530007 1001 86380 86390 1
529995 99529995 1001 86380 86390 1
530667 99530667 1001 86380 86390 1
530737 99530737 1001 86380 86390 1
530610 99530610 1001 86380 86390 1
531288 99531288 1001 86380 86390 1
531035 99531035 1001 86380 86390 1
530997 99530997 1001 86380 86390 1
531080 99531080 1001 86380 86390 1
531133 99531133 1001 86380 86390 1
531017 99531017 1001 86380 86390 1
530862 99530862 1001 86380 86390 1
530824 99530824 1001 86380 86390 1
530923 99530923 1001 86380 86390 1
531455 99531455 1001 86380 86390 1
531417 99531417 1001 86380 86390 1
531432 99531432 1001 86380 86390 1
531514 99531514 1001 86380 86390 1
531437 99531437 1001 86380 86390 1
531386 99531386 1001 86380 86390 1
532064 99532064 1001 86380 86390 1
532143 99532143 1001 86380 86390 1
532205 99532205 1001 86380 86390 1
532171 99532171 1001 86380 86390 1
532082 99532082 1001 86380 86390 1
532162 99532162 1001 86380 86390 1
532196 99532196 1001 86380 86390 1
532000 99532000 1001 86380 86390 1
531887 99531887 1001 86380 86390 1
531965 99531965 1001 86380 86390 1
531940 99531940 1001 86380 86390 1
531650 99531650 1001 86380 86390 1
531766 99531766 1001 86380 86390 1
531781 99531781 1001 86380 86390 1
531669 99531669 1001 86380 86390 1
531659 99531659 1001 86380 86390 1
532397 99532397 1001 86380 86390 1
532905 99532905 1001 86380 86390 1
532987 99532987 1001 86380 86390 1
532816 99532816 1001 86380 86390 1
532701 99532701 1001 86380 86390 1
532758 99532758 1001 86380 86390 1
532438 99532438 1001 86380 86390 1
532413 99532413 1001 86380 86390 1
532484 99532484 1001 86380 86390 1
532485 99532485 1001 86380 86390 1
533198 99533198 1001 86380 86390 1
533212 99533212 1001 86380 86390 1
533157 99533157 1001 86380 86390 1
533718 99533718 1001 86380 86390 1
533771 99533771 1001 86380 86390 1
533789 99533789 1001 86380 86390 1
533843 99533843 1001 86380 86390 1
533664 99533664 1001 86380 86390 1
533472 99533472 1001 86380 86390 1
533576 99533576 1001 86380 86390 1
533479 99533479 1001 86380 86390 1
533467 99533467 1001 86380 86390 1
533354 99533354 1001 86380 86390 1
533424 99533424 1001 86380 86390 1
534013 99534013 1001 86380 86390 1
534059 99534059 1001 86380 86390 1
534622 99534622 1001 86380 86390 1
534545 99534545 1001 86380 86390 1
534537 99534537 1001 86380 86390 1
534499 99534499 1001 86380 86390 1
534604 99534604 1001 86380 86390 1
534465 99534465 1001 86380 86390 1
534303 99534303 1001 86380 86390 1
534357 99534357 1001 86380 86390 1
534101 99534101 1001 86380 86390 1
534229 99534229 1001 86380 86390 1
534738 99534738 1001 86380 86390 1
535374 99535374 1001 86380 86390 1
535240 99535240 1001 86380 86390 1
535164 99535164 1001 86380 86390 1
535262 99535262 1001 86380 86390 1
535198 99535198 1001 86380 86390 1
535038 99535038 1001 86380 86390 1
534964 99534964 1001 86380 86390 1
535558 99535558 1001 86380 86390 1
535586 99535586 1001 86380 86390 1
535548 99535548 1001 86380 86390 1
535696 99535696 1001 86380 86390 1
536249 99536249 1001 86380 86390 1
536173 99536173 1001 86380 86390 1
536003 99536003 1001 86380 86390 1
536082 99536082 1001 86380 86390 1
535956 99535956 1001 86380 86390 1
536077 99536077 1001 86380 86390 1
535751 99535751 1001 86380 86390 1
535817 99535817 1001 86380 86390 1
536414 99536414 1001 86380 86390 1
536337 99536337 1001 86380 86390 1
536454 99536454 1001 86380 86390 1
536455 99536455 1001 86380 86390 1
536418 99536418 1001 86380 86390 1
536367 99536367 1001 86380 86390 1
536998 99536998 1001 86380 86390 1
536960 99536960 1001 86380 86390 1
537054 99537054 1001 86380 86390 1
537070 99537070 1001 86380 86390 1
536930 99536930 1001 86380 86390 1
536764 99536764 1001 86380 86390 1
536765 99536765 1001 86380 86390 1
536857 99536857 1001 86380 86390 1
536872 99536872 1001 86380 86390 1
536837 99536837 1001 86380 86390 1
536891 99536891 1001 86380 86390 1
536594 99536594 1001 86380 86390 1
536570 99536570 1001 86380 86390 1
536649 99536649 1001 86380 86390 1
536715 99536715 1001 86380 86390 1
537280 99537280 1001 86380 86390 1
537193 99537193 1001 86380 86390 1
537872 99537872 1001 86380 86390 1
537981 99537981 1001 86380 86390 1
537731 99537731 1001 86380 86390 1
537630 99537630 1001 86380 86390 1
537709 99537709 1001 86380 86390 1
537735 99537735 1001 86380 86390 1
537580 99537580 1001 86380 86390 1
537608 99537608 1001 86380 86390 1
537728 99537728 1001 86380 86390 1
537755 99537755 1001 86380 86390 1
537717 99537717 1001 86380 86390 1
537562 99537562 1001 86380 86390 1
537426 99537426 1001 86380 86390 1
537560 99537560 1001 86380 86390 1
538014 99538014 1001 86380 86390 1
538743 99538743 1001 86380 86390 1
538609 99538609 1001 86380 86390 1
538421 99538421 1001 86380 86390 1
538540 99538540 1001 86380 86390 1
538376 99538376 1001 86380 86390 1
538270 99538270 1001 86380 86390 1
538890 99538890 1001 86380 86390 1
538931 99538931 1001 86380 86390 1
538817 99538817 1001 86380 86390 1
538974 99538974 1001 86380 86390 1
539582 99539582 1001 86380 86390 1
539467 99539467 1001 86380 86390 1
539257 99539257 1001 86380 86390 1
539326 99539326 1001 86380 86390 1
539062 99539062 1001 86380 86390 1
539121 99539121 1001 86380 86390 1
539749 99539749 1001 86380 86390 1
539840 99539840 1001 86380 86390 1
539779 99539779 1001 86380 86390 1
540423 99540423 1001 86380 86390 1
540297 99540297 1001 86380 86390 1
540311 99540311 1001 86380 86390 1
539992 99539992 1001 86380 86390 1
539851 99539851 1001 86380 86390 1
540645 99540645 1001 86380 86390 1
540479 99540479 1001 86380 86390 1
540584 99540584 1001 86380 86390 1
540481 99540481 1001 86380 86390 1
540940 99540940 1001 86380 86390 1
541018 99541018 1001 86380 86390 1
541019 99541019 1001 86380 86390 1
541045 99541045 1001 86380 86390 1
540742 99540742 1001 86380 86390 1
541322 99541322 1001 86380 86390 1
541364 99541364 1001 86380 86390 1
542008 99542008 1001 86380 86390 1
541984 99541984 1001 86380 86390 1
541824 99541824 1001 86380 86390 1
541708 99541708 1001 86380 86390 1
541751 99541751 1001 86380 86390 1
541912 99541912 1001 86380 86390 1
541694 99541694 1001 86380 86390 1
541635 99541635 1001 86380 86390 1
542288 99542288 1001 86380 86390 1
542137 99542137 1001 86380 86390 1
542152 99542152 1001 86380 86390 1
542826 99542826 1001 86380 86390 1
542545 99542545 1001 86380 86390 1
542675 99542675 1001 86380 86390 1
542728 99542728 1001 86380 86390 1
542653 99542653 1001 86380 86390 1
542590 99542590 1001 86380 86390 1
542440 99542440 1001 86380 86390 1
542439 99542439 1001 86380 86390 1
543014 99543014 1001 86380 86390 1
543120 99543120 1001 86380 86390 1
543731 99543731 1001 86380 86390 1
543654 99543654 1001 86380 86390 1
543438 99543438 1001 86380 86390 1
543530 99543530 1001 86380 86390 1
543493 99543493 1001 86380 86390 1
543333 99543333 1001 86380 86390 1
543351 99543351 1001 86380 86390 1
543261 99543261 1001 86380 86390 1
543339 99543339 1001 86380 86390 1
543159 99543159 1001 86380 86390 1
543872 99543872 1001 86380 86390 1
543878 99543878 1001 86380 86390 1
544539 99544539 1001 86380 86390 1
544577 99544577 1001 86380 86390 1
544467 99544467 1001 86380 86390 1
544493 99544493 1001 86380 86390 1
544532 99544532 1001 86380 86390 1
544265 99544265 1001 86380 86390 1
544193 99544193 1001 86380 86390 1
544067 99544067 1001 86380 86390 1
544178 99544178 1001 86380 86390 1
544685 99544685 1001 86380 86390 1
544621 99544621 1001 86380 86390 1
421310 212 1001 85740 86097 1
400238 601 1001 32400 33177 1
506046 820 1001 33244 33544 1
522801 1044 1001 49145 49444 1
531292 826 1001 54406 54705 1
539700 1026 1001 31937 32036 1
400040 99400040 1001 86380 86390 1
400109 99400109 1001 86380 86390 1
400408 99400408 1001 86380 86390 1
400398 99400398 1001 86380 86390 1
400488 99400488 1001 86380 86390 1
400655 99400655 1001 86380 86390 1
400745 99400745 1001 86380 86390 1
401527 99401527 1001 86380 86390 1
401666 99401666 1001 86380 86390 1
401699 99401699 1001 86380 86390 1
402110 99402110 1001 86380 86390 1
402113 99402113 1001 86380 86390 1
402504 99402504 1001 86380 86390 1
402803 99402803 1001 86380 86390 1
403052 99403052 1001 86380 86390 1
403192 99403192 1001 86380 86390 1
403291 99403291 1001 86380 86390 1
403296 99403296 1001 86380 86390 1
403209 99403209 1001 86380 86390 1
403427 99403427 1001 86380 86390 1
403356 99403356 1001 86380 86390 1
403472 99403472 1001 86380 86390 1
403554 99403554 1001 86380 86390 1
403601 99403601 1001 86380 86390 1
403636 99403636 1001 86380 86390 1
403791 99403791 1001 86380 86390 1
403850 99403850 1001 86380 86390 1
403909 99403909 1001 86380 86390 1
404003 99404003 1001 86380 86390 1
404031 99404031 1001 86380 86390 1
404367 99404367 1001 86380 86390 1
404361 99404361 1001 86380 86390 1
404456 99404456 1001 86380 86390 1
404528 99404528 1001 86380 86390 1
404553 99404553 1001 86380 86390 1
404684 99404684 1001 86380 86390 1
404753 99404753 1001 86380 86390 1
405064 99405064 1001 86380 86390 1
405034 99405034 1001 86380 86390 1
405189 99405189 1001 86380 86390 1
405387 99405387 1001 86380 86390 1
405318 99405318 1001 86380 86390 1
405578 99405578 1001 86380 86390 1
405508 99405508 1001 86380 86390 1
405663 99405663 1001 86380 86390 1
405761 99405761 1001 86380 86390 1
405891 99405891 1001 86380 86390 1
406122 99406122 1001 86380 86390 1
406214 99406214 1001 86380 86390 1
406197 99406197 1001 86380 86390 1
406235 99406235 1001 86380 86390 1
406312 99406312 1001 86380 86390 1
406315 99406315 1001 86380 86390 1
406342 99406342 1001 86380 86390 1
406485 99406485 1001 86380 86390 1
406750 99406750 1001 86380 86390 1
406995 99406995 1001 86380 86390 1
407073 99407073 1001 86380 86390 1
407051 99407051 1001 86380 86390 1
407262 99407262 1001 86380 86390 1
407433 99407433 1001 86380 86390 1
407355 99407355 1001 86380 86390 1
407639 99407639 1001 86380 86390 1
407725 99407725 1001 86380 86390 1
407724 99407724 1001 86380 86390 1
407832 99407832 1001 86380 86390 1
407978 99407978 1001 86380 86390 1
408002 99408002 1001 86380 86390 1
408125 99408125 1001 86380 86390 1
408320 99408320 1001 86380 86390 1
408589 99408589 1001 86380 86390 1
408590 99408590 1001 86380 86390 1
408706 99408706 1001 86380 86390 1
408858 99408858 1001 86380 86390 1
409127 99409127 1001 86380 86390 1
409506 99409506 1001 86380 86390 1
409540 99409540 1001 86380 86390 1
409531 99409531 1001 86380 86390 1
409667 99409667 1001 86380 86390 1
409780 99409780 1001 86380 86390 1
410093 99410093 1001 86380 86390 1
410150 99410150 1001 86380 86390 1
410241 99410241 1001 86380 86390 1
410457 99410457 1001 86380 86390 1
410433 99410433 1001 86380 86390 1
410872 99410872 1001 86380 86390 1
410931 99410931 1001 86380 86390 1
411173 99411173 1001 86380 86390 1
411355 99411355 1001 86380 86390 1
411543 99411543 1001 86380 86390 1
411656 99411656 1001 86380 86390 1
411732 99411732 1001 86380 86390 1
411853 99411853 1001 86380 86390 1
411939 99411939 1001 86380 86390 1
411892 99411892 1001 86380 86390 1
411929 99411929 1001 86380 86390 1
412013 99412013 1001 86380 86390 1
412077 99412077 1001 86380 86390 1
412161 99412161 1001 86380 86390 1
412193 99412193 1001 86380 86390 1
412345 99412345 1001 86380 86390 1
413648 99413648 1001 86380 86390 1
413678 99413678 1001 86380 86390 1
413213 99413213 1001 86380 86390 1
413060 99413060 1001 86380 86390 1
413241 99413241 1001 86380 86390 1
413189 99413189 1001 86380 86390 1
412913 99412913 1001 86380 86390 1
412900 99412900 1001 86380 86390 1
413255 99413255 1001 86380 86390 1
412527 99412527 1001 86380 86390 1
412755 99412755 1001 86380 86390 1
412683 99412683 1001 86380 86390 1
412878 99412878 1001 86380 86390 1
413738 99413738 1001 86380 86390 1
413740 99413740 1001 86380 86390 1
415317 99415317 1001 86380 86390 1
415017 99415017 1001 86380 86390 1
414587 99414587 1001 86380 86390 1
414571 99414571 1001 86380 86390 1
414828 99414828 1001 86380 86390 1
414911 99414911 1001 86380 86390 1
414614 99414614 1001 86380 86390 1
414451 99414451 1001 86380 86390 1
414184 99414184 1001 86380 86390 1
414131 99414131 1001 86380 86390 1
416758 99416758 1001 86380 86390 1
416745 99416745 1001 86380 86390 1
416749 99416749 1001 86380 86390 1
416923 99416923 1001 86380 86390 1
416226 99416226 1001 86380 86390 1
415816 99415816 1001 86380 86390 1
415840 99415840 1001 86380 86390 1
415890 99415890 1001 86380 86390 1
416041 99416041 1001 86380 86390 1
416047 99416047 1001 86380 86390 1
415943 99415943 1001 86380 86390 1
415900 99415900 1001 86380 86390 1
417090 99417090 1001 86380 86390 1
417336 99417336 1001 86380 86390 1
417252 99417252 1001 86380 86390 1
418720 99418720 1001 86380 86390 1
418077 99418077 1001 86380 86390 1
418210 99418210 1001 86380 86390 1
417826 99417826 1001 86380 86390 1
417777 99417777 1001 86380 86390 1
420075 99420075 1001 86380 86390 1
420079 99420079 1001 86380 86390 1
420318 99420318 1001 86380 86390 1
419918 99419918 1001 86380 86390 1
419676 99419676 1001 86380 86390 1
419756 99419756 1001 86380 86390 1
419421 99419421 1001 86380 86390 1
419449 99419449 1001 86380 86390 1
419214 99419214 1001 86380 86390 1
421871 99421871 1001 86380 86390 1
421720 99421720 1001 86380 86390 1
422065 99422065 1001 86380 86390 1
422078 99422078 1001 86380 86390 1
421912 99421912 1001 86380 86390 1
421369 99421369 1001 86380 86390 1
421395 99421395 1001 86380 86390 1
421641 99421641 1001 86380 86390 1
421643 99421643 1001 86380 86390 1
421387 99421387 1001 86380 86390 1
421473 99421473 1001 86380 86390 1
421038 99421038 1001 86380 86390 1
421079 99421079 1001 86380 86390 1
421245 99421245 1001 86380 86390 1
420936 99420936 1001 86380 86390 1
421095 99421095 1001 86380 86390 1
422405 99422405 1001 86380 86390 1
422335 99422335 1001 86380 86390 1
422154 99422154 1001 86380 86390 1
422427 99422427 1001 86380 86390 1
422157 99422157 1001 86380 86390 1
422299 99422299 1001 86380 86390 1
423685 99423685 1001 86380 86390 1
423669 99423669 1001 86380 86390 1
423251 99423251 1001 86380 86390 1
423293 99423293 1001 86380 86390 1
422967 99422967 1001 86380 86390 1
422859 99422859 1001 86380 86390 1
422917 99422917 1001 86380 86390 1
422545 99422545 1001 86380 86390 1
422742 99422742 1001 86380 86390 1
424147 99424147 1001 86380 86390 1
423885 99423885 1001 86380 86390 1
423954 99423954 1001 86380 86390 1
425080 99425080 1001 86380 86390 1
425149 99425149 1001 86380 86390 1
425030 99425030 1001 86380 86390 1
425104 99425104 1001 86380 86390 1
425009 99425009 1001 86380 86390 1
425130 99425130 1001 86380 86390 1
425207 99425207 1001 86380 86390 1
425161 99425161 1001 86380 86390 1
425098 99425098 1001 86380 86390 1
424812 99424812 1001 86380 86390 1
424999 99424999 1001 86380 86390 1
424636 99424636 1001 86380 86390 1
424207 99424207 1001 86380 86390 1
424261 99424261 1001 86380 86390 1
424271 99424271 1001 86380 86390 1
424446 99424446 1001 86380 86390 1
424161 99424161 1001 86380 86390 1
424256 99424256 1001 86380 86390 1
425715 99425715 1001 86380 86390 1
425616 99425616 1001 86380 86390 1
425485 99425485 1001 86380 86390 1
426991 99426991 1001 86380 86390 1
426762 99426762 1001 86380 86390 1
426319 99426319 1001 86380 86390 1
426574 99426574 1001 86380 86390 1
426446 99426446 1001 86380 86390 1
426628 99426628 1001 86380 86390 1
426438 99426438 1001 86380 86390 1
426566 99426566 1001 86380 86390 1
426608 99426608 1001 86380 86390 1
426414 99426414 1001 86380 86390 1
426289 99426289 1001 86380 86390 1
426442 99426442 1001 86380 86390 1
425855 99425855 1001 86380 86390 1
426060 99426060 1001 86380 86390 1
426274 99426274 1001 86380 86390 1
427494 99427494 1001 86380 86390 1
427505 99427505 1001 86380 86390 1
427506 99427506 1001 86380 86390 1
428607 99428607 1001 86380 86390 1
428279 99428279 1001 86380 86390 1
427899 99427899 1001 86380 86390 1
427538 99427538 1001 86380 86390 1
427871 99427871 1001 86380 86390 1
428829 99428829 1001 86380 86390 1
428834 99428834 1001 86380 86390 1
430313 99430313 1001 86380 86390 1
430237 99430237 1001 86380 86390 1
430189 99430189 1001 86380 86390 1
429573 99429573 1001 86380 86390 1
429721 99429721 1001 86380 86390 1
429890 99429890 1001 86380 86390 1
429728 99429728 1001 86380 86390 1
429870 99429870 1001 86380 86390 1
429923 99429923 1001 86380 86390 1
429520 99429520 1001 86380 86390 1
429440 99429440 1001 86380 86390 1
429444 99429444 1001 86380 86390 1
430721 99430721 1001 86380 86390 1
430752 99430752 1001 86380 86390 1
431669 99431669 1001 86380 86390 1
431098 99431098 1001 86380 86390 1
431249 99431249 1001 86380 86390 1
432427 99432427 1001 86380 86390 1
432374 99432374 1001 86380 86390 1
432225 99432225 1001 86380 86390 1
432350 99432350 1001 86380 86390 1
432215 99432215 1001 86380 86390 1
432902 99432902 1001 86380 86390 1
432525 99432525 1001 86380 86390 1
432608 99432608 1001 86380 86390 1
432532 99432532 1001 86380 86390 1
432765 99432765 1001 86380 86390 1
433757 99433757 1001 86380 86390 1
434132 99434132 1001 86380 86390 1
435308 99435308 1001 86380 86390 1
435051 99435051 1001 86380 86390 1
434694 99434694 1001 86380 86390 1
434700 99434700 1001 86380 86390 1
434809 99434809 1001 86380 86390 1
434232 99434232 1001 86380 86390 1
434300 99434300 1001 86380 86390 1
434279 99434279 1001 86380 86390 1
434162 99434162 1001 86380 86390 1
435457 99435457 1001 86380 86390 1
435597 99435597 1001 86380 86390 1
435488 99435488 1001 86380 86390 1
435551 99435551 1001 86380 86390 1
435868 99435868 1001 86380 86390 1
435446 99435446 1001 86380 86390 1
437080 99437080 1001 86380 86390 1
436970 99436970 1001 86380 86390 1
436347 99436347 1001 86380 86390 1
436356 99436356 1001 86380 86390 1
435964 99435964 1001 86380 86390 1
435999 99435999 1001 86380 86390 1
436083 99436083 1001 86380 86390 1
437248 99437248 1001 86380 86390 1
300025 99300025 1001 86380 86390 1
437285 99437285 1001 86380 86390 1
300540 99300540 1001 86380 86390 1
300566 99300566 1001 86380 86390 1
300567 99300567 1001 86380 86390 1
300663 99300663 1001 86380 86390 1
300437 99300437 1001 86380 86390 1
300400 99300400 1001 86380 86390 1
300428 99300428 1001 86380 86390 1
300441 99300441 1001 86380 86390 1
300252 99300252 1001 86380 86390 1
300117 99300117 1001 86380 86390 1
300170 99300170 1001 86380 86390 1
300919 99300919 1001 86380 86390 1
300794 99300794 1001 86380 86390 1
300771 99300771 1001 86380 86390 1
300776 99300776 1001 86380 86390 1
301442 99301442 1001 86380 86390 1
301485 99301485 1001 86380 86390 1
301341 99301341 1001 86380 86390 1
301178 99301178 1001 86380 86390 1
301013 99301013 1001 86380 86390 1
301093 99301093 1001 86380 86390 1
300953 99300953 1001 86380 86390 1
301045 99301045 1001 86380 86390 1
301591 99301591 1001 86380 86390 1
301748 99301748 1001 86380 86390 1
301686 99301686 1001 86380 86390 1
301570 99301570 1001 86380 86390 1
301700 99301700 1001 86380 86390 1
301610 99301610 1001 86380 86390 1
301665 99301665 1001 86380 86390 1
301719 99301719 1001 86380 86390 1
302377 99302377 1001 86380 86390 1
302268 99302268 1001 86380 86390 1
302269 99302269 1001 86380 86390 1
302303 99302303 1001 86380 86390 1
302071 99302071 1001 86380 86390 1
302099 99302099 1001 86380 86390 1
302140 99302140 1001 86380 86390 1
301972 99301972 1001 86380 86390 1
302083 99302083 1001 86380 86390 1
301789 99301789 1001 86380 86390 1
301841 99301841 1001 86380 86390 1
301963 99301963 1001 86380 86390 1
301887 99301887 1001 86380 86390 1
302447 99302447 1001 86380 86390 1
302513 99302513 1001 86380 86390 1
302423 99302423 1001 86380 86390 1
303112 99303112 1001 86380 86390 1
303103 99303103 1001 86380 86390 1
302823 99302823 1001 86380 86390 1
302849 99302849 1001 86380 86390 1
302793 99302793 1001 86380 86390 1
303255 99303255 1001 86380 86390 1
303235 99303235 1001 86380 86390 1
303909 99303909 1001 86380 86390 1
303962 99303962 1001 86380 86390 1
303851 99303851 1001 86380 86390 1
303743 99303743 1001 86380 86390 1
303654 99303654 1001 86380 86390 1
303719 99303719 1001 86380 86390 1
303733 99303733 1001 86380 86390 1
303467 99303467 1001 86380 86390 1
304109 99304109 1001 86380 86390 1
304187 99304187 1001 86380 86390 1
304033 99304033 1001 86380 86390 1
304037 99304037 1001 86380 86390 1
304730 99304730 1001 86380 86390 1
304721 99304721 1001 86380 86390 1
304800 99304800 1001 86380 86390 1
304291 99304291 1001 86380 86390 1
304331 99304331 1001 86380 86390 1
304270 99304270 1001 86380 86390 1
304284 99304284 1001 86380 86390 1
304389 99304389 1001 86380 86390 1
304288 99304288 1001 86380 86390 1
304908 99304908 1001 86380 86390 1
304975 99304975 1001 86380 86390 1
304989 99304989 1001 86380 86390 1
305041 99305041 1001 86380 86390 1
305570 99305570 1001 86380 86390 1
305653 99305653 1001 86380 86390 1
305559 99305559 1001 86380 86390 1
305479 99305479 1001 86380 86390 1
305468 99305468 1001 86380 86390 1
305279 99305279 1001 86380 86390 1
305137 99305137 1001 86380 86390 1
305099 99305099 1001 86380 86390 1
305192 99305192 1001 86380 86390 1
305689 99305689 1001 86380 86390 1
500740 99500740 1001 86380 86390 1
500691 99500691 1001 86380 86390 1
500704 99500704 1001 86380 86390 1
500769 99500769 1001 86380 86390 1
500718 99500718 1001 86380 86390 1
500696 99500696 1001 86380 86390 1
500452 99500452 1001 86380 86390 1
500428 99500428 1001 86380 86390 1
500520 99500520 1001 86380 86390 1
500406 99500406 1001 86380 86390 1
500233 99500233 1001 86380 86390 1
500340 99500340 1001 86380 86390 1
500867 99500867 1001 86380 86390 1
500975 99500975 1001 86380 86390 1
501436 99501436 1001 86380 86390 1
501500 99501500 1001 86380 86390 1
501578 99501578 1001 86380 86390 1
501556 99501556 1001 86380 86390 1
501558 99501558 1001 86380 86390 1
501600 99501600 1001 86380 86390 1
501330 99501330 1001 86380 86390 1
501420 99501420 1001 86380 86390 1
501297 99501297 1001 86380 86390 1
501264 99501264 1001 86380 86390 1
501203 99501203 1001 86380 86390 1
501117 99501117 1001 86380 86390 1
501208 99501208 1001 86380 86390 1
501795 99501795 1001 86380 86390 1
501694 99501694 1001 86380 86390 1
501646 99501646 1001 86380 86390 1
502393 99502393 1001 86380 86390 1
502444 99502444 1001 86380 86390 1
502398 99502398 1001 86380 86390 1
502361 99502361 1001 86380 86390 1
502237 99502237 1001 86380 86390 1
502128 99502128 1001 86380 86390 1
502015 99502015 1001 86380 86390 1
501952 99501952 1001 86380 86390 1
501991 99501991 1001 86380 86390 1
501865 99501865 1001 86380 86390 1
502488 99502488 1001 86380 86390 1
502490 99502490 1001 86380 86390 1
502508 99502508 1001 86380 86390 1
502524 99502524 1001 86380 86390 1
503116 99503116 1001 86380 86390 1
503156 99503156 1001 86380 86390 1
503195 99503195 1001 86380 86390 1
502957 99502957 1001 86380 86390 1
503055 99503055 1001 86380 86390 1
502890 99502890 1001 86380 86390 1
502674 99502674 1001 86380 86390 1
502768 99502768 1001 86380 86390 1
502836 99502836 1001 86380 86390 1
502694 99502694 1001 86380 86390 1
503341 99503341 1001 86380 86390 1
503386 99503386 1001 86380 86390 1
503452 99503452 1001 86380 86390 1
503992 99503992 1001 86380 86390 1
504071 99504071 1001 86380 86390 1
503968 99503968 1001 86380 86390 1
503959 99503959 1001 86380 86390 1
503800 99503800 1001 86380 86390 1
503833 99503833 1001 86380 86390 1
503562 99503562 1001 86380 86390 1
503642 99503642 1001 86380 86390 1
503656 99503656 1001 86380 86390 1
503631 99503631 1001 86380 86390 1
503677 99503677 1001 86380 86390 1
504250 99504250 1001 86380 86390 1
504122 99504122 1001 86380 86390 1
504883 99504883 1001 86380 86390 1
504726 99504726 1001 86380 86390 1
504642 99504642 1001 86380 86390 1
504413 99504413 1001 86380 86390 1
504479 99504479 1001 86380 86390 1
504339 99504339 1001 86380 86390 1
504522 99504522 1001 86380 86390 1
504460 99504460 1001 86380 86390 1
504961 99504961 1001 86380 86390 1
504977 99504977 1001 86380 86390 1
505672 99505672 1001 86380 86390 1
505757 99505757 1001 86380 86390 1
505551 99505551 1001 86380 86390 1
505427 99505427 1001 86380 86390 1
505496 99505496 1001 86380 86390 1
505245 99505245 1001 86380 86390 1
505289 99505289 1001 86380 86390 1
505264 99505264 1001 86380 86390 1
505896 99505896 1001 86380 86390 1
505793 99505793 1001 86380 86390 1
506566 99506566 1001 86380 86390 1
506424 99506424 1001 86380 86390 1
506226 99506226 1001 86380 86390 1
506254 99506254 1001 86380 86390 1
506242 99506242 1001 86380 86390 1
506151 99506151 1001 86380 86390 1
506139 99506139 1001 86380 86390 1
506660 99506660 1001 86380 86390 1
506753 99506753 1001 86380 86390 1
506703 99506703 1001 86380 86390 1
506618 99506618 1001 86380 86390 1
507256 99507256 1001 86380 86390 1
507296 99507296 1001 86380 86390 1
507405 99507405 1001 86380 86390 1
507115 99507115 1001 86380 86390 1
507024 99507024 1001 86380 86390 1
507144 99507144 1001 86380 86390 1
507170 99507170 1001 86380 86390 1
506804 99506804 1001 86380 86390 1
506819 99506819 1001 86380 86390 1
506942 99506942 1001 86380 86390 1
508158 99508158 1001 86380 86390 1
508133 99508133 1001 86380 86390 1
508172 99508172 1001 86380 86390 1
508211 99508211 1001 86380 86390 1
508218 99508218 1001 86380 86390 1
508190 99508190 1001 86380 86390 1
508103 99508103 1001 86380 86390 1
507927 99507927 1001 86380 86390 1
507896 99507896 1001 86380 86390 1
507692 99507692 1001 86380 86390 1
508379 99508379 1001 86380 86390 1
508344 99508344 1001 86380 86390 1
508974 99508974 1001 86380 86390 1
508905 99508905 1001 86380 86390 1
508906 99508906 1001 86380 86390 1
508919 99508919 1001 86380 86390 1
508819 99508819 1001 86380 86390 1
508731 99508731 1001 86380 86390 1
508862 99508862 1001 86380 86390 1
508623 99508623 1001 86380 86390 1
508638 99508638 1001 86380 86390 1
508627 99508627 1001 86380 86390 1
509850 99509850 1001 86380 86390 1
509580 99509580 1001 86380 86390 1
509674 99509674 1001 86380 86390 1
509613 99509613 1001 86380 86390 1
509524 99509524 1001 86380 86390 1
509640 99509640 1001 86380 86390 1
509322 99509322 1001 86380 86390 1
509285 99509285 1001 86380 86390 1
509376 99509376 1001 86380 86390 1
509924 99509924 1001 86380 86390 1
509911 99509911 1001 86380 86390 1
510048 99510048 1001 86380 86390 1
510695 99510695 1001 86380 86390 1
510577 99510577 1001 86380 86390 1
510669 99510669 1001 86380 86390 1
510608 99510608 1001 86380 86390 1
510648 99510648 1001 86380 86390 1
510365 99510365 1001 86380 86390 1
510444 99510444 1001 86380 86390 1
510354 99510354 1001 86380 86390 1
510401 99510401 1001 86380 86390 1
510200 99510200 1001 86380 86390 1
510216 99510216 1001 86380 86390 1
510842 99510842 1001 86380 86390 1
510886 99510886 1001 86380 86390 1
510851 99510851 1001 86380 86390 1
510852 99510852 1001 86380 86390 1
511414 99511414 1001 86380 86390 1
511365 99511365 1001 86380 86390 1
511509 99511509 1001 86380 86390 1
511420 99511420 1001 86380 86390 1
511347 99511347 1001 86380 86390 1
511025 99511025 1001 86380 86390 1
511091 99511091 1001 86380 86390 1
511081 99511081 1001 86380 86390 1
511007 99511007 1001 86380 86390 1
511125 99511125 1001 86380 86390 1
511643 99511643 1001 86380 86390 1
511678 99511678 1001 86380 86390 1
512328 99512328 1001 86380 86390 1
512214 99512214 1001 86380 86390 1
512228 99512228 1001 86380 86390 1
512025 99512025 1001 86380 86390 1
512000 99512000 1001 86380 86390 1
512117 99512117 1001 86380 86390 1
512014 99512014 1001 86380 86390 1
511988 99511988 1001 86380 86390 1
511823 99511823 1001 86380 86390 1
511917 99511917 1001 86380 86390 1
511949 99511949 1001 86380 86390 1
512431 99512431 1001 86380 86390 1
512433 99512433 1001 86380 86390 1
512472 99512472 1001 86380 86390 1
512478 99512478 1001 86380 86390 1
513064 99513064 1001 86380 86390 1
513194 99513194 1001 86380 86390 1
513199 99513199 1001 86380 86390 1
513152 99513152 1001 86380 86390 1
512908 99512908 1001 86380 86390 1
512990 99512990 1001 86380 86390 1
512848 99512848 1001 86380 86390 1
512842 99512842 1001 86380 86390 1
512984 99512984 1001 86380 86390 1
512856 99512856 1001 86380 86390 1
512998 99512998 1001 86380 86390 1
512779 99512779 1001 86380 86390 1
512612 99512612 1001 86380 86390 1
512737 99512737 1001 86380 86390 1
513377 99513377 1001 86380 86390 1
513236 99513236 1001 86380 86390 1
513944 99513944 1001 86380 86390 1
513747 99513747 1001 86380 86390 1
513727 99513727 1001 86380 86390 1
513572 99513572 1001 86380 86390 1
513600 99513600 1001 86380 86390 1
514170 99514170 1001 86380 86390 1
514160 99514160 1001 86380 86390 1
514036 99514036 1001 86380 86390 1
514088 99514088 1001 86380 86390 1
514039 99514039 1001 86380 86390 1
514794 99514794 1001 86380 86390 1
514769 99514769 1001 86380 86390 1
514852 99514852 1001 86380 86390 1
514538 99514538 1001 86380 86390 1
514489 99514489 1001 86380 86390 1
514637 99514637 1001 86380 86390 1
514306 99514306 1001 86380 86390 1
515022 99515022 1001 86380 86390 1
514885 99514885 1001 86380 86390 1
514940 99514940 1001 86380 86390 1
515060 99515060 1001 86380 86390 1
515532 99515532 1001 86380 86390 1
515591 99515591 1001 86380 86390 1
515393 99515393 1001 86380 86390 1
515471 99515471 1001 86380 86390 1
515381 99515381 1001 86380 86390 1
515422 99515422 1001 86380 86390 1
515308 99515308 1001 86380 86390 1
515201 99515201 1001 86380 86390 1
515842 99515842 1001 86380 86390 1
515742 99515742 1001 86380 86390 1
516380 99516380 1001 86380 86390 1
516483 99516483 1001 86380 86390 1
516341 99516341 1001 86380 86390 1
516175 99516175 1001 86380 86390 1
516152 99516152 1001 86380 86390 1
516650 99516650 1001 86380 86390 1
516614 99516614 1001 86380 86390 1
516544 99516544 1001 86380 86390 1
517308 99517308 1001 86380 86390 1
517249 99517249 1001 86380 86390 1
517212 99517212 1001 86380 86390 1
516963 99516963 1001 86380 86390 1
516938 99516938 1001 86380 86390 1
516969 99516969 1001 86380 86390 1
516957 99516957 1001 86380 86390 1
516960 99516960 1001 86380 86390 1
516716 99516716 1001 86380 86390 1
516860 99516860 1001 86380 86390 1
516892 99516892 1001 86380 86390 1
516905 99516905 1001 86380 86390 1
516738 99516738 1001 86380 86390 1
517530 99517530 1001 86380 86390 1
517338 99517338 1001 86380 86390 1
518034 99518034 1001 86380 86390 1
518074 99518074 1001 86380 86390 1
518055 99518055 1001 86380 86390 1
517878 99517878 1001 86380 86390 1
517891 99517891 1001 86380 86390 1
517779 99517779 1001 86380 86390 1
517569 99517569 1001 86380 86390 1
517689 99517689 1001 86380 86390 1
517729 99517729 1001 86380 86390 1
517600 99517600 1001 86380 86390 1
518279 99518279 1001 86380 86390 1
518282 99518282 1001 86380 86390 1
518283 99518283 1001 86380 86390 1
518259 99518259 1001 86380 86390 1
518863 99518863 1001 86380 86390 1
518879 99518879 1001 86380 86390 1
518705 99518705 1001 86380 86390 1
518642 99518642 1001 86380 86390 1
518690 99518690 1001 86380 86390 1
518562 99518562 1001 86380 86390 1
518460 99518460 1001 86380 86390 1
518555 99518555 1001 86380 86390 1
518558 99518558 1001 86380 86390 1
518495 99518495 1001 86380 86390 1
519156 99519156 1001 86380 86390 1
519183 99519183 1001 86380 86390 1
519132 99519132 1001 86380 86390 1
519123 99519123 1001 86380 86390 1
519007 99519007 1001 86380 86390 1
519047 99519047 1001 86380 86390 1
519008 99519008 1001 86380 86390 1
519669 99519669 1001 86380 86390 1
519521 99519521 1001 86380 86390 1
519524 99519524 1001 86380 86390 1
519473 99519473 1001 86380 86390 1
519514 99519514 1001 86380 86390 1
519516 99519516 1001 86380 86390 1
519607 99519607 1001 86380 86390 1
519325 99519325 1001 86380 86390 1
519249 99519249 1001 86380 86390 1
519368 99519368 1001 86380 86390 1
519279 99519279 1001 86380 86390 1
519334 99519334 1001 86380 86390 1
519869 99519869 1001 86380 86390 1
519911 99519911 1001 86380 86390 1
520511 99520511 1001 86380 86390 1
520611 99520611 1001 86380 86390 1
520161 99520161 1001 86380 86390 1
520086 99520086 1001 86380 86390 1
520120 99520120 1001 86380 86390 1
520675 99520675 1001 86380 86390 1
520736 99520736 1001 86380 86390 1
520711 99520711 1001 86380 86390 1
520725 99520725 1001 86380 86390 1
521452 99521452 1001 86380 86390 1
521335 99521335 1001 86380 86390 1
521232 99521232 1001 86380 86390 1
520913 99520913 1001 86380 86390 1
520954 99520954 1001 86380 86390 1
521038 99521038 1001 86380 86390 1
521531 99521531 1001 86380 86390 1
521548 99521548 1001 86380 86390 1
522264 99522264 1001 86380 86390 1
522168 99522168 1001 86380 86390 1
522156 99522156 1001 86380 86390 1
522095 99522095 1001 86380 86390 1
522287 99522287 1001 86380 86390 1
521946 99521946 1001 86380 86390 1
522078 99522078 1001 86380 86390 1
522017 99522017 1001 86380 86390 1
521865 99521865 1001 86380 86390 1
521781 99521781 1001 86380 86390 1
521770 99521770 1001 86380 86390 1
521874 99521874 1001 86380 86390 1
521732 99521732 1001 86380 86390 1
522434 99522434 1001 86380 86390 1
523082 99523082 1001 86380 86390 1
523081 99523081 1001 86380 86390 1
522786 99522786 1001 86380 86390 1
522726 99522726 1001 86380 86390 1
522644 99522644 1001 86380 86390 1
522632 99522632 1001 86380 86390 1
522518 99522518 1001 86380 86390 1
523156 99523156 1001 86380 86390 1
523237 99523237 1001 86380 86390 1
523162 99523162 1001 86380 86390 1
523295 99523295 1001 86380 86390 1
523757 99523757 1001 86380 86390 1
523929 99523929 1001 86380 86390 1
523571 99523571 1001 86380 86390 1
523598 99523598 1001 86380 86390 1
523664 99523664 1001 86380 86390 1
523536 99523536 1001 86380 86390 1
523667 99523667 1001 86380 86390 1
523566 99523566 1001 86380 86390 1
523592 99523592 1001 86380 86390 1
523710 99523710 1001 86380 86390 1
523512 99523512 1001 86380 86390 1
523332 99523332 1001 86380 86390 1
523385 99523385 1001 86380 86390 1
524139 99524139 1001 86380 86390 1
524103 99524103 1001 86380 86390 1
524027 99524027 1001 86380 86390 1
523949 99523949 1001 86380 86390 1
524566 99524566 1001 86380 86390 1
524721 99524721 1001 86380 86390 1
524672 99524672 1001 86380 86390 1
524626 99524626 1001 86380 86390 1
524539 99524539 1001 86380 86390 1
524529 99524529 1001 86380 86390 1
524550 99524550 1001 86380 86390 1
524280 99524280 1001 86380 86390 1
524311 99524311 1001 86380 86390 1
524224 99524224 1001 86380 86390 1
524288 99524288 1001 86380 86390 1
524871 99524871 1001 86380 86390 1
524839 99524839 1001 86380 86390 1
524789 99524789 1001 86380 86390 1
525499 99525499 1001 86380 86390 1
525199 99525199 1001 86380 86390 1
525358 99525358 1001 86380 86390 1
525203 99525203 1001 86380 86390 1
525349 99525349 1001 86380 86390 1
525135 99525135 1001 86380 86390 1
525088 99525088 1001 86380 86390 1
525737 99525737 1001 86380 86390 1
525184 99525184 1001 86380 86390 1
525675 99525675 1001 86380 86390 1
525731 99525731 1001 86380 86390 1
525683 99525683 1001 86380 86390 1
526281 99526281 1001 86380 86390 1
526309 99526309 1001 86380 86390 1
526377 99526377 1001 86380 86390 1
526408 99526408 1001 86380 86390 1
526266 99526266 1001 86380 86390 1
526229 99526229 1001 86380 86390 1
526088 99526088 1001 86380 86390 1
526012 99526012 1001 86380 86390 1
526060 99526060 1001 86380 86390 1
525857 99525857 1001 86380 86390 1
525858 99525858 1001 86380 86390 1
525823 99525823 1001 86380 86390 1
526463 99526463 1001 86380 86390 1
527160 99527160 1001 86380 86390 1
527216 99527216 1001 86380 86390 1
527189 99527189 1001 86380 86390 1
527202 99527202 1001 86380 86390 1
527228 99527228 1001 86380 86390 1
527079 99527079 1001 86380 86390 1
526996 99526996 1001 86380 86390 1
526894 99526894 1001 86380 86390 1
526883 99526883 1001 86380 86390 1
526925 99526925 1001 86380 86390 1
526747 99526747 1001 86380 86390 1
526792 99526792 1001 86380 86390 1
526652 99526652 1001 86380 86390 1
527339 99527339 1001 86380 86390 1
527314 99527314 1001 86380 86390 1
527385 99527385 1001 86380 86390 1
527933 99527933 1001 86380 86390 1
527938 99527938 1001 86380 86390 1
528049 99528049 1001 86380 86390 1
528053 99528053 1001 86380 86390 1
527769 99527769 1001 86380 86390 1
527826 99527826 1001 86380 86390 1
527815 99527815 1001 86380 86390 1
527629 99527629 1001 86380 86390 1
527541 99527541 1001 86380 86390 1
528141 99528141 1001 86380 86390 1
528154 99528154 1001 86380 86390 1
528156 99528156 1001 86380 86390 1
528091 99528091 1001 86380 86390 1
528172 99528172 1001 86380 86390 1
528714 99528714 1001 86380 86390 1
528617 99528617 1001 86380 86390 1
528516 99528516 1001 86380 86390 1
528536 99528536 1001 86380 86390 1
528990 99528990 1001 86380 86390 1
528489 99528489 1001 86380 86390 1
529046 99529046 1001 86380 86390 1
529525 99529525 1001 86380 86390 1
529685 99529685 1001 86380 86390 1
529512 99529512 1001 86380 86390 1
529455 99529455 1001 86380 86390 1
529326 99529326 1001 86380 86390 1
529147 99529147 1001 86380 86390 1
529125 99529125 1001 86380 86390 1
529195 99529195 1001 86380 86390 1
529157 99529157 1001 86380 86390 1
529854 99529854 1001 86380 86390 1
529859 99529859 1001 86380 86390 1
529886 99529886 1001 86380 86390 1
530520 99530520 1001 86380 86390 1
530441 99530441 1001 86380 86390 1
530538 99530538 1001 86380 86390 1
530446 99530446 1001 86380 86390 1
530260 99530260 1001 86380 86390 1
530290 99530290 1001 86380 86390 1
530174 99530174 1001 86380 86390 1
530096 99530096 1001 86380 86390 1
529954 99529954 1001 86380 86390 1
529955 99529955 1001 86380 86390 1
530602 99530602 1001 86380 86390 1
530590 99530590 1001 86380 86390 1
530657 99530657 1001 86380 86390 1
530583 99530583 1001 86380 86390 1
530635 99530635 1001 86380 86390 1
531265 99531265 1001 86380 86390 1
531267 99531267 1001 86380 86390 1
531180 99531180 1001 86380 86390 1
531284 99531284 1001 86380 86390 1
531324 99531324 1001 86380 86390 1
531140 99531140 1001 86380 86390 1
531038 99531038 1001 86380 86390 1
531147 99531147 1001 86380 86390 1
530763 99530763 1001 86380 86390 1
531480 99531480 1001 86380 86390 1
531538 99531538 1001 86380 86390 1
532070 99532070 1001 86380 86390 1
531845 99531845 1001 86380 86390 1
531911 99531911 1001 86380 86390 1
531997 99531997 1001 86380 86390 1
531703 99531703 1001 86380 86390 1
531749 99531749 1001 86380 86390 1
531661 99531661 1001 86380 86390 1
532373 99532373 1001 86380 86390 1
532300 99532300 1001 86380 86390 1
532839 99532839 1001 86380 86390 1
532942 99532942 1001 86380 86390 1
532878 99532878 1001 86380 86390 1
532962 99532962 1001 86380 86390 1
532815 99532815 1001 86380 86390 1
532666 99532666 1001 86380 86390 1
532773 99532773 1001 86380 86390 1
532553 99532553 1001 86380 86390 1
532519 99532519 1001 86380 86390 1
533171 99533171 1001 86380 86390 1
533069 99533069 1001 86380 86390 1
533231 99533231 1001 86380 86390 1
533717 99533717 1001 86380 86390 1
533758 99533758 1001 86380 86390 1
533800 99533800 1001 86380 86390 1
533458 99533458 1001 86380 86390 1
533275 99533275 1001 86380 86390 1
533390 99533390 1001 86380 86390 1
533910 99533910 1001 86380 86390 1
534034 99534034 1001 86380 86390 1
534491 99534491 1001 86380 86390 1
534492 99534492 1001 86380 86390 1
534597 99534597 1001 86380 86390 1
534507 99534507 1001 86380 86390 1
534318 99534318 1001 86380 86390 1
534395 99534395 1001 86380 86390 1
534293 99534293 1001 86380 86390 1
534119 99534119 1001 86380 86390 1
534147 99534147 1001 86380 86390 1
534254 99534254 1001 86380 86390 1
534718 99534718 1001 86380 86390 1
534783 99534783 1001 86380 86390 1
535435 99535435 1001 86380 86390 1
535389 99535389 1001 86380 86390 1
535441 99535441 1001 86380 86390 1
535445 99535445 1001 86380 86390 1
534967 99534967 1001 86380 86390 1
534993 99534993 1001 86380 86390 1
534984 99534984 1001 86380 86390 1
535011 99535011 1001 86380 86390 1
534973 99534973 1001 86380 86390 1
535014 99535014 1001 86380 86390 1
535002 99535002 1001 86380 86390 1
535041 99535041 1001 86380 86390 1
535514 99535514 1001 86380 86390 1
535543 99535543 1001 86380 86390 1
535595 99535595 1001 86380 86390 1
536182 99536182 1001 86380 86390 1
536133 99536133 1001 86380 86390 1
535937 99535937 1001 86380 86390 1
536035 99536035 1001 86380 86390 1
535997 99535997 1001 86380 86390 1
535797 99535797 1001 86380 86390 1
535786 99535786 1001 86380 86390 1
536443 99536443 1001 86380 86390 1
536408 99536408 1001 86380 86390 1
536473 99536473 1001 86380 86390 1
537030 99537030 1001 86380 86390 1
536801 99536801 1001 86380 86390 1
536861 99536861 1001 86380 86390 1
536929 99536929 1001 86380 86390 1
536567 99536567 1001 86380 86390 1
536595 99536595 1001 86380 86390 1
536609 99536609 1001 86380 86390 1
536571 99536571 1001 86380 86390 1
536641 99536641 1001 86380 86390 1
537367 99537367 1001 86380 86390 1
537203 99537203 1001 86380 86390 1
537321 99537321 1001 86380 86390 1
537296 99537296 1001 86380 86390 1
537234 99537234 1001 86380 86390 1
537182 99537182 1001 86380 86390 1
537950 99537950 1001 86380 86390 1
537860 99537860 1001 86380 86390 1
537940 99537940 1001 86380 86390 1
537960 99537960 1001 86380 86390 1
537840 99537840 1001 86380 86390 1
537867 99537867 1001 86380 86390 1
537973 99537973 1001 86380 86390 1
537945 99537945 1001 86380 86390 1
537706 99537706 1001 86380 86390 1
537697 99537697 1001 86380 86390 1
537765 99537765 1001 86380 86390 1
537471 99537471 1001 86380 86390 1
537420 99537420 1001 86380 86390 1
537369 99537369 1001 86380 86390 1
537422 99537422 1001 86380 86390 1
537554 99537554 1001 86380 86390 1
537518 99537518 1001 86380 86390 1
537430 99537430 1001 86380 86390 1
537996 99537996 1001 86380 86390 1
538050 99538050 1001 86380 86390 1
537989 99537989 1001 86380 86390 1
538057 99538057 1001 86380 86390 1
538165 99538165 1001 86380 86390 1
538101 99538101 1001 86380 86390 1
538128 99538128 1001 86380 86390 1
538156 99538156 1001 86380 86390 1
538744 99538744 1001 86380 86390 1
538657 99538657 1001 86380 86390 1
538645 99538645 1001 86380 86390 1
538436 99538436 1001 86380 86390 1
538389 99538389 1001 86380 86390 1
539008 99539008 1001 86380 86390 1
538829 99538829 1001 86380 86390 1
538882 99538882 1001 86380 86390 1
539492 99539492 1001 86380 86390 1
539506 99539506 1001 86380 86390 1
539560 99539560 1001 86380 86390 1
539447 99539447 1001 86380 86390 1
539312 99539312 1001 86380 86390 1
539391 99539391 1001 86380 86390 1
539431 99539431 1001 86380 86390 1
539201 99539201 1001 86380 86390 1
539125 99539125 1001 86380 86390 1
539138 99539138 1001 86380 86390 1
539022 99539022 1001 86380 86390 1
539142 99539142 1001 86380 86390 1
539703 99539703 1001 86380 86390 1
539819 99539819 1001 86380 86390 1
539770 99539770 1001 86380 86390 1
539784 99539784 1001 86380 86390 1
539712 99539712 1001 86380 86390 1
540390 99540390 1001 86380 86390 1
540301 99540301 1001 86380 86390 1
540383 99540383 1001 86380 86390 1
540409 99540409 1001 86380 86390 1
540268 99540268 1001 86380 86390 1
540398 99540398 1001 86380 86390 1
540457 99540457 1001 86380 86390 1
540238 99540238 1001 86380 86390 1
540234 99540234 1001 86380 86390 1
539949 99539949 1001 86380 86390 1
540571 99540571 1001 86380 86390 1
541248 99541248 1001 86380 86390 1
541171 99541171 1001 86380 86390 1
541287 99541287 1001 86380 86390 1
540988 99540988 1001 86380 86390 1
541020 99541020 1001 86380 86390 1
540943 99540943 1001 86380 86390 1
540859 99540859 1001 86380 86390 1
540735 99540735 1001 86380 86390 1
541472 99541472 1001 86380 86390 1
541423 99541423 1001 86380 86390 1
541347 99541347 1001 86380 86390 1
541399 99541399 1001 86380 86390 1
541451 99541451 1001 86380 86390 1
541464 99541464 1001 86380 86390 1
542055 99542055 1001 86380 86390 1
542019 99542019 1001 86380 86390 1
541999 99541999 1001 86380 86390 1
542066 99542066 1001 86380 86390 1
541906 99541906 1001 86380 86390 1
541816 99541816 1001 86380 86390 1
541907 99541907 1001 86380 86390 1
541908 99541908 1001 86380 86390 1
541832 99541832 1001 86380 86390 1
541729 99541729 1001 86380 86390 1
541578 99541578 1001 86380 86390 1
541609 99541609 1001 86380 86390 1
542132 99542132 1001 86380 86390 1
542166 99542166 1001 86380 86390 1
542795 99542795 1001 86380 86390 1
542651 99542651 1001 86380 86390 1
542534 99542534 1001 86380 86390 1
542640 99542640 1001 86380 86390 1
542490 99542490 1001 86380 86390 1
542995 99542995 1001 86380 86390 1
542983 99542983 1001 86380 86390 1
542946 99542946 1001 86380 86390 1
543037 99543037 1001 86380 86390 1
543118 99543118 1001 86380 86390 1
543148 99543148 1001 86380 86390 1
543696 99543696 1001 86380 86390 1
543637 99543637 1001 86380 86390 1
543613 99543613 1001 86380 86390 1
543627 99543627 1001 86380 86390 1
543403 99543403 1001 86380 86390 1
543446 99543446 1001 86380 86390 1
543178 99543178 1001 86380 86390 1
543206 99543206 1001 86380 86390 1
543283 99543283 1001 86380 86390 1
543246 99543246 1001 86380 86390 1
543211 99543211 1001 86380 86390 1
543962 99543962 1001 86380 86390 1
543832 99543832 1001 86380 86390 1
544468 99544468 1001 86380 86390 1
544408 99544408 1001 86380 86390 1
544585 99544585 1001 86380 86390 1
544544 99544544 1001 86380 86390 1
544353 99544353 1001 86380 86390 1
544290 99544290 1001 86380 86390 1
544252 99544252 1001 86380 86390 1
544358 99544358 1001 86380 86390 1
544259 99544259 1001 86380 86390 1
544272 99544272 1001 86380 86390 1
544234 99544234 1001 86380 86390 1
544144 99544144 1001 86380 86390 1
544004 99544004 1001 86380 86390 1
544027 99544027 1001 86380 86390 1
544688 99544688 1001 86380 86390 1
544664 99544664 1001 86380 86390 1
420462 206 1001 81720 82977 1
425209 386 1001 19680 20397 1
539658 619 1002 32586 41030 1
400067 99400067 1001 86380 86390 1
400371 99400371 1001 86380 86390 1
400479 99400479 1001 86380 86390 1
400531 99400531 1001 86380 86390 1
400613 99400613 1001 86380 86390 1
400709 99400709 1001 86380 86390 1
400933 99400933 1001 86380 86390 1
401005 99401005 1001 86380 86390 1
401444 99401444 1001 86380 86390 1
401544 99401544 1001 86380 86390 1
401942 99401942 1001 86380 86390 1
401919 99401919 1001 86380 86390 1
401860 99401860 1001 86380 86390 1
402146 99402146 1001 86380 86390 1
402181 99402181 1001 86380 86390 1
402365 99402365 1001 86380 86390 1
402440 99402440 1001 86380 86390 1
403077 99403077 1001 86380 86390 1
403282 99403282 1001 86380 86390 1
403298 99403298 1001 86380 86390 1
403405 99403405 1001 86380 86390 1
403456 99403456 1001 86380 86390 1
403462 99403462 1001 86380 86390 1
403555 99403555 1001 86380 86390 1
403602 99403602 1001 86380 86390 1
403660 99403660 1001 86380 86390 1
403691 99403691 1001 86380 86390 1
403772 99403772 1001 86380 86390 1
403857 99403857 1001 86380 86390 1
404231 99404231 1001 86380 86390 1
404303 99404303 1001 86380 86390 1
404461 99404461 1001 86380 86390 1
404759 99404759 1001 86380 86390 1
404865 99404865 1001 86380 86390 1
404798 99404798 1001 86380 86390 1
404848 99404848 1001 86380 86390 1
405007 99405007 1001 86380 86390 1
405259 99405259 1001 86380 86390 1
405656 99405656 1001 86380 86390 1
405655 99405655 1001 86380 86390 1
405721 99405721 1001 86380 86390 1
405782 99405782 1001 86380 86390 1
406053 99406053 1001 86380 86390 1
406174 99406174 1001 86380 86390 1
406204 99406204 1001 86380 86390 1
406317 99406317 1001 86380 86390 1
406364 99406364 1001 86380 86390 1
406428 99406428 1001 86380 86390 1
406488 99406488 1001 86380 86390 1
406767 99406767 1001 86380 86390 1
406754 99406754 1001 86380 86390 1
406987 99406987 1001 86380 86390 1
407229 99407229 1001 86380 86390 1
407320 99407320 1001 86380 86390 1
407297 99407297 1001 86380 86390 1
407657 99407657 1001 86380 86390 1
407733 99407733 1001 86380 86390 1
407807 99407807 1001 86380 86390 1
407881 99407881 1001 86380 86390 1
408143 99408143 1001 86380 86390 1
408174 99408174 1001 86380 86390 1
408183 99408183 1001 86380 86390 1
408518 99408518 1001 86380 86390 1
408817 99408817 1001 86380 86390 1
409174 99409174 1001 86380 86390 1
409254 99409254 1001 86380 86390 1
409236 99409236 1001 86380 86390 1
409463 99409463 1001 86380 86390 1
409414 99409414 1001 86380 86390 1
409587 99409587 1001 86380 86390 1
409727 99409727 1001 86380 86390 1
409812 99409812 1001 86380 86390 1
409949 99409949 1001 86380 86390 1
409950 99409950 1001 86380 86390 1
409899 99409899 1001 86380 86390 1
409926 99409926 1001 86380 86390 1
410158 99410158 1001 86380 86390 1
410196 99410196 1001 86380 86390 1
410496 99410496 1001 86380 86390 1
410721 99410721 1001 86380 86390 1
410734 99410734 1001 86380 86390 1
410770 99410770 1001 86380 86390 1
410944 99410944 1001 86380 86390 1
411026 99411026 1001 86380 86390 1
411102 99411102 1001 86380 86390 1
411288 99411288 1001 86380 86390 1
411267 99411267 1001 86380 86390 1
411461 99411461 1001 86380 86390 1
411555 99411555 1001 86380 86390 1
411803 99411803 1001 86380 86390 1
411874 99411874 1001 86380 86390 1
412149 99412149 1001 86380 86390 1
413403 99413403 1001 86380 86390 1
413161 99413161 1001 86380 86390 1
413010 99413010 1001 86380 86390 1
412895 99412895 1001 86380 86390 1
413204 99413204 1001 86380 86390 1
412928 99412928 1001 86380 86390 1
412547 99412547 1001 86380 86390 1
412796 99412796 1001 86380 86390 1
412548 99412548 1001 86380 86390 1
412723 99412723 1001 86380 86390 1
412730 99412730 1001 86380 86390 1
413762 99413762 1001 86380 86390 1
413794 99413794 1001 86380 86390 1
413708 99413708 1001 86380 86390 1
415237 99415237 1001 86380 86390 1
415205 99415205 1001 86380 86390 1
415239 99415239 1001 86380 86390 1
414866 99414866 1001 86380 86390 1
414577 99414577 1001 86380 86390 1
414523 99414523 1001 86380 86390 1
414809 99414809 1001 86380 86390 1
414700 99414700 1001 86380 86390 1
414199 99414199 1001 86380 86390 1
414365 99414365 1001 86380 86390 1
414188 99414188 1001 86380 86390 1
414344 99414344 1001 86380 86390 1
414390 99414390 1001 86380 86390 1
414470 99414470 1001 86380 86390 1
415675 99415675 1001 86380 86390 1
415614 99415614 1001 86380 86390 1
416930 99416930 1001 86380 86390 1
416701 99416701 1001 86380 86390 1
416795 99416795 1001 86380 86390 1
416600 99416600 1001 86380 86390 1
416622 99416622 1001 86380 86390 1
416320 99416320 1001 86380 86390 1
416219 99416219 1001 86380 86390 1
416538 99416538 1001 86380 86390 1
415984 99415984 1001 86380 86390 1
415749 99415749 1001 86380 86390 1
416035 99416035 1001 86380 86390 1
415989 99415989 1001 86380 86390 1
415896 99415896 1001 86380 86390 1
417311 99417311 1001 86380 86390 1
417364 99417364 1001 86380 86390 1
418538 99418538 1001 86380 86390 1
418103 99418103 1001 86380 86390 1
418138 99418138 1001 86380 86390 1
418046 99418046 1001 86380 86390 1
418322 99418322 1001 86380 86390 1
418246 99418246 1001 86380 86390 1
417937 99417937 1001 86380 86390 1
417671 99417671 1001 86380 86390 1
417933 99417933 1001 86380 86390 1
420166 99420166 1001 86380 86390 1
420233 99420233 1001 86380 86390 1
419665 99419665 1001 86380 86390 1
419712 99419712 1001 86380 86390 1
419932 99419932 1001 86380 86390 1
419687 99419687 1001 86380 86390 1
419689 99419689 1001 86380 86390 1
419374 99419374 1001 86380 86390 1
419544 99419544 1001 86380 86390 1
419363 99419363 1001 86380 86390 1
419367 99419367 1001 86380 86390 1
419311 99419311 1001 86380 86390 1
420449 99420449 1001 86380 86390 1
420603 99420603 1001 86380 86390 1
421863 99421863 1001 86380 86390 1
421968 99421968 1001 86380 86390 1
421819 99421819 1001 86380 86390 1
421909 99421909 1001 86380 86390 1
421984 99421984 1001 86380 86390 1
421506 99421506 1001 86380 86390 1
420895 99420895 1001 86380 86390 1
421148 99421148 1001 86380 86390 1
421213 99421213 1001 86380 86390 1
421223 99421223 1001 86380 86390 1
421163 99421163 1001 86380 86390 1
420909 99420909 1001 86380 86390 1
422282 99422282 1001 86380 86390 1
423577 99423577 1001 86380 86390 1
423388 99423388 1001 86380 86390 1
423422 99423422 1001 86380 86390 1
423719 99423719 1001 86380 86390 1
423499 99423499 1001 86380 86390 1
423287 99423287 1001 86380 86390 1
422964 99422964 1001 86380 86390 1
423233 99423233 1001 86380 86390 1
423117 99423117 1001 86380 86390 1
422773 99422773 1001 86380 86390 1
422775 99422775 1001 86380 86390 1
422906 99422906 1001 86380 86390 1
422605 99422605 1001 86380 86390 1
422754 99422754 1001 86380 86390 1
422860 99422860 1001 86380 86390 1
422813 99422813 1001 86380 86390 1
422612 99422612 1001 86380 86390 1
423840 99423840 1001 86380 86390 1
425346 99425346 1001 86380 86390 1
425212 99425212 1001 86380 86390 1
425319 99425319 1001 86380 86390 1
424796 99424796 1001 86380 86390 1
424251 99424251 1001 86380 86390 1
424416 99424416 1001 86380 86390 1
424308 99424308 1001 86380 86390 1
425610 99425610 1001 86380 86390 1
425727 99425727 1001 86380 86390 1
425625 99425625 1001 86380 86390 1
425736 99425736 1001 86380 86390 1
425421 99425421 1001 86380 86390 1
426872 99426872 1001 86380 86390 1
426810 99426810 1001 86380 86390 1
426542 99426542 1001 86380 86390 1
426395 99426395 1001 86380 86390 1
426568 99426568 1001 86380 86390 1
425957 99425957 1001 86380 86390 1
426189 99426189 1001 86380 86390 1
425973 99425973 1001 86380 86390 1
426210 99426210 1001 86380 86390 1
426268 99426268 1001 86380 86390 1
425935 99425935 1001 86380 86390 1
427482 99427482 1001 86380 86390 1
427424 99427424 1001 86380 86390 1
427180 99427180 1001 86380 86390 1
427251 99427251 1001 86380 86390 1
427339 99427339 1001 86380 86390 1
427134 99427134 1001 86380 86390 1
428672 99428672 1001 86380 86390 1
428632 99428632 1001 86380 86390 1
428574 99428574 1001 86380 86390 1
428627 99428627 1001 86380 86390 1
428512 99428512 1001 86380 86390 1
427996 99427996 1001 86380 86390 1
427980 99427980 1001 86380 86390 1
428244 99428244 1001 86380 86390 1
427577 99427577 1001 86380 86390 1
427805 99427805 1001 86380 86390 1
427828 99427828 1001 86380 86390 1
427561 99427561 1001 86380 86390 1
429066 99429066 1001 86380 86390 1
429053 99429053 1001 86380 86390 1
429059 99429059 1001 86380 86390 1
430014 99430014 1001 86380 86390 1
430319 99430319 1001 86380 86390 1
430021 99430021 1001 86380 86390 1
430181 99430181 1001 86380 86390 1
429877 99429877 1001 86380 86390 1
429343 99429343 1001 86380 86390 1
429336 99429336 1001 86380 86390 1
430453 99430453 1001 86380 86390 1
431828 99431828 1001 86380 86390 1
431965 99431965 1001 86380 86390 1
432002 99432002 1001 86380 86390 1
432049 99432049 1001 86380 86390 1
431328 99431328 1001 86380 86390 1
431323 99431323 1001 86380 86390 1
431062 99431062 1001 86380 86390 1
430948 99430948 1001 86380 86390 1
431165 99431165 1001 86380 86390 1
432095 99432095 1001 86380 86390 1
432213 99432213 1001 86380 86390 1
432237 99432237 1001 86380 86390 1
433653 99433653 1001 86380 86390 1
433341 99433341 1001 86380 86390 1
433419 99433419 1001 86380 86390 1
433390 99433390 1001 86380 86390 1
433650 99433650 1001 86380 86390 1
433021 99433021 1001 86380 86390 1
433166 99433166 1001 86380 86390 1
433145 99433145 1001 86380 86390 1
433232 99433232 1001 86380 86390 1
433180 99433180 1001 86380 86390 1
432963 99432963 1001 86380 86390 1
432718 99432718 1001 86380 86390 1
432875 99432875 1001 86380 86390 1
432771 99432771 1001 86380 86390 1
432880 99432880 1001 86380 86390 1
432585 99432585 1001 86380 86390 1
432659 99432659 1001 86380 86390 1
432816 99432816 1001 86380 86390 1
432873 99432873 1001 86380 86390 1
433853 99433853 1001 86380 86390 1
433967 99433967 1001 86380 86390 1
434093 99434093 1001 86380 86390 1
434096 99434096 1001 86380 86390 1
433818 99433818 1001 86380 86390 1
433838 99433838 1001 86380 86390 1
434125 99434125 1001 86380 86390 1
435043 99435043 1001 86380 86390 1
435391 99435391 1001 86380 86390 1
434940 99434940 1001 86380 86390 1
434896 99434896 1001 86380 86390 1
434897 99434897 1001 86380 86390 1
434828 99434828 1001 86380 86390 1
434691 99434691 1001 86380 86390 1
434718 99434718 1001 86380 86390 1
434752 99434752 1001 86380 86390 1
434540 99434540 1001 86380 86390 1
434520 99434520 1001 86380 86390 1
435763 99435763 1001 86380 86390 1
435688 99435688 1001 86380 86390 1
435716 99435716 1001 86380 86390 1
436779 99436779 1001 86380 86390 1
437024 99437024 1001 86380 86390 1
436988 99436988 1001 86380 86390 1
436472 99436472 1001 86380 86390 1
436528 99436528 1001 86380 86390 1
436358 99436358 1001 86380 86390 1
436336 99436336 1001 86380 86390 1
436269 99436269 1001 86380 86390 1
436329 99436329 1001 86380 86390 1
437321 99437321 1001 86380 86390 1
300097 99300097 1001 86380 86390 1
300587 99300587 1001 86380 86390 1
300407 99300407 1001 86380 86390 1
300460 99300460 1001 86380 86390 1
300501 99300501 1001 86380 86390 1
300173 99300173 1001 86380 86390 1
300277 99300277 1001 86380 86390 1
300187 99300187 1001 86380 86390 1
300189 99300189 1001 86380 86390 1
300884 99300884 1001 86380 86390 1
300875 99300875 1001 86380 86390 1
300737 99300737 1001 86380 86390 1
301452 99301452 1001 86380 86390 1
301545 99301545 1001 86380 86390 1
301399 99301399 1001 86380 86390 1
301246 99301246 1001 86380 86390 1
301149 99301149 1001 86380 86390 1
300946 99300946 1001 86380 86390 1
301014 99301014 1001 86380 86390 1
301066 99301066 1001 86380 86390 1
301074 99301074 1001 86380 86390 1
301555 99301555 1001 86380 86390 1
302317 99302317 1001 86380 86390 1
302257 99302257 1001 86380 86390 1
302323 99302323 1001 86380 86390 1
302368 99302368 1001 86380 86390 1
302023 99302023 1001 86380 86390 1
302051 99302051 1001 86380 86390 1
302053 99302053 1001 86380 86390 1
301785 99301785 1001 86380 86390 1
301876 99301876 1001 86380 86390 1
301819 99301819 1001 86380 86390 1
301911 99301911 1001 86380 86390 1
302521 99302521 1001 86380 86390 1
302535 99302535 1001 86380 86390 1
302410 99302410 1001 86380 86390 1
303172 99303172 1001 86380 86390 1
303032 99303032 1001 86380 86390 1
303058 99303058 1001 86380 86390 1
302991 99302991 1001 86380 86390 1
302810 99302810 1001 86380 86390 1
302919 99302919 1001 86380 86390 1
302817 99302817 1001 86380 86390 1
302736 99302736 1001 86380 86390 1
302633 99302633 1001 86380 86390 1
302724 99302724 1001 86380 86390 1
302765 99302765 1001 86380 86390 1
303375 99303375 1001 86380 86390 1
303285 99303285 1001 86380 86390 1
303353 99303353 1001 86380 86390 1
303892 99303892 1001 86380 86390 1
303933 99303933 1001 86380 86390 1
303837 99303837 1001 86380 86390 1
303766 99303766 1001 86380 86390 1
303515 99303515 1001 86380 86390 1
303491 99303491 1001 86380 86390 1
303510 99303510 1001 86380 86390 1
303422 99303422 1001 86380 86390 1
304146 99304146 1001 86380 86390 1
304041 99304041 1001 86380 86390 1
304680 99304680 1001 86380 86390 1
304827 99304827 1001 86380 86390 1
304835 99304835 1001 86380 86390 1
304838 99304838 1001 86380 86390 1
304711 99304711 1001 86380 86390 1
304724 99304724 1001 86380 86390 1
304633 99304633 1001 86380 86390 1
304323 99304323 1001 86380 86390 1
304909 99304909 1001 86380 86390 1
305483 99305483 1001 86380 86390 1
305407 99305407 1001 86380 86390 1
305296 99305296 1001 86380 86390 1
305117 99305117 1001 86380 86390 1
305068 99305068 1001 86380 86390 1
305164 99305164 1001 86380 86390 1
500647 99500647 1001 86380 86390 1
500674 99500674 1001 86380 86390 1
500624 99500624 1001 86380 86390 1
500757 99500757 1001 86380 86390 1
500655 99500655 1001 86380 86390 1
500695 99500695 1001 86380 86390 1
500478 99500478 1001 86380 86390 1
500544 99500544 1001 86380 86390 1
500602 99500602 1001 86380 86390 1
500541 99500541 1001 86380 86390 1
500251 99500251 1001 86380 86390 1
500957 99500957 1001 86380 86390 1
500894 99500894 1001 86380 86390 1
501590 99501590 1001 86380 86390 1
501515 99501515 1001 86380 86390 1
501492 99501492 1001 86380 86390 1
501509 99501509 1001 86380 86390 1
501334 99501334 1001 86380 86390 1
501285 99501285 1001 86380 86390 1
501250 99501250 1001 86380 86390 1
501149 99501149 1001 86380 86390 1
501048 99501048 1001 86380 86390 1
501023 99501023 1001 86380 86390 1
501166 99501166 1001 86380 86390 1
501192 99501192 1001 86380 86390 1
501142 99501142 1001 86380 86390 1
501836 99501836 1001 86380 86390 1
501803 99501803 1001 86380 86390 1
501661 99501661 1001 86380 86390 1
502419 99502419 1001 86380 86390 1
502143 99502143 1001 86380 86390 1
502209 99502209 1001 86380 86390 1
502123 99502123 1001 86380 86390 1
501935 99501935 1001 86380 86390 1
501858 99501858 1001 86380 86390 1
501873 99501873 1001 86380 86390 1
501875 99501875 1001 86380 86390 1
501903 99501903 1001 86380 86390 1
501852 99501852 1001 86380 86390 1
501854 99501854 1001 86380 86390 1
502011 99502011 1001 86380 86390 1
501947 99501947 1001 86380 86390 1
501960 99501960 1001 86380 86390 1
502620 99502620 1001 86380 86390 1
502510 99502510 1001 86380 86390 1
502616 99502616 1001 86380 86390 1
503126 99503126 1001 86380 86390 1
503233 99503233 1001 86380 86390 1
503222 99503222 1001 86380 86390 1
503160 99503160 1001 86380 86390 1
502986 99502986 1001 86380 86390 1
502895 99502895 1001 86380 86390 1
502761 99502761 1001 86380 86390 1
502713 99502713 1001 86380 86390 1
502830 99502830 1001 86380 86390 1
502819 99502819 1001 86380 86390 1
502743 99502743 1001 86380 86390 1
502759 99502759 1001 86380 86390 1
503384 99503384 1001 86380 86390 1
503333 99503333 1001 86380 86390 1
503999 99503999 1001 86380 86390 1
504025 99504025 1001 86380 86390 1
503924 99503924 1001 86380 86390 1
503883 99503883 1001 86380 86390 1
503578 99503578 1001 86380 86390 1
503617 99503617 1001 86380 86390 1
503686 99503686 1001 86380 86390 1
504179 99504179 1001 86380 86390 1
504193 99504193 1001 86380 86390 1
504288 99504288 1001 86380 86390 1
504252 99504252 1001 86380 86390 1
504765 99504765 1001 86380 86390 1
504758 99504758 1001 86380 86390 1
504558 99504558 1001 86380 86390 1
504675 99504675 1001 86380 86390 1
504546 99504546 1001 86380 86390 1
504561 99504561 1001 86380 86390 1
504652 99504652 1001 86380 86390 1
504707 99504707 1001 86380 86390 1
504398 99504398 1001 86380 86390 1
504967 99504967 1001 86380 86390 1
505065 99505065 1001 86380 86390 1
505001 99505001 1001 86380 86390 1
505041 99505041 1001 86380 86390 1
505093 99505093 1001 86380 86390 1
505665 99505665 1001 86380 86390 1
505653 99505653 1001 86380 86390 1
505478 99505478 1001 86380 86390 1
505440 99505440 1001 86380 86390 1
505265 99505265 1001 86380 86390 1
505317 99505317 1001 86380 86390 1
505352 99505352 1001 86380 86390 1
505314 99505314 1001 86380 86390 1
505808 99505808 1001 86380 86390 1
505913 99505913 1001 86380 86390 1
505890 99505890 1001 86380 86390 1
505942 99505942 1001 86380 86390 1
505802 99505802 1001 86380 86390 1
506419 99506419 1001 86380 86390 1
506497 99506497 1001 86380 86390 1
506576 99506576 1001 86380 86390 1
506584 99506584 1001 86380 86390 1
506530 99506530 1001 86380 86390 1
506346 99506346 1001 86380 86390 1
506098 99506098 1001 86380 86390 1
506086 99506086 1001 86380 86390 1
506181 99506181 1001 86380 86390 1
506634 99506634 1001 86380 86390 1
506611 99506611 1001 86380 86390 1
506614 99506614 1001 86380 86390 1
506771 99506771 1001 86380 86390 1
507301 99507301 1001 86380 86390 1
507048 99507048 1001 86380 86390 1
507102 99507102 1001 86380 86390 1
507143 99507143 1001 86380 86390 1
506930 99506930 1001 86380 86390 1
507008 99507008 1001 86380 86390 1
506842 99506842 1001 86380 86390 1
507486 99507486 1001 86380 86390 1
507218 99507218 1001 86380 86390 1
507464 99507464 1001 86380 86390 1
507534 99507534 1001 86380 86390 1
508123 99508123 1001 86380 86390 1
508113 99508113 1001 86380 86390 1
508204 99508204 1001 86380 86390 1
507913 99507913 1001 86380 86390 1
507939 99507939 1001 86380 86390 1
507952 99507952 1001 86380 86390 1
507923 99507923 1001 86380 86390 1
507738 99507738 1001 86380 86390 1
507690 99507690 1001 86380 86390 1
508044 99508044 1001 86380 86390 1
508303 99508303 1001 86380 86390 1
508421 99508421 1001 86380 86390 1
508294 99508294 1001 86380 86390 1
508961 99508961 1001 86380 86390 1
508873 99508873 1001 86380 86390 1
508887 99508887 1001 86380 86390 1
508832 99508832 1001 86380 86390 1
508679 99508679 1001 86380 86390 1
508732 99508732 1001 86380 86390 1
508489 99508489 1001 86380 86390 1
509175 99509175 1001 86380 86390 1
509138 99509138 1001 86380 86390 1
509273 99509273 1001 86380 86390 1
509276 99509276 1001 86380 86390 1
509174 99509174 1001 86380 86390 1
509634 99509634 1001 86380 86390 1
509676 99509676 1001 86380 86390 1
509665 99509665 1001 86380 86390 1
509666 99509666 1001 86380 86390 1
509655 99509655 1001 86380 86390 1
509403 99509403 1001 86380 86390 1
510001 99510001 1001 86380 86390 1
509926 99509926 1001 86380 86390 1
510030 99510030 1001 86380 86390 1
510070 99510070 1001 86380 86390 1
510101 99510101 1001 86380 86390 1
509934 99509934 1001 86380 86390 1
510602 99510602 1001 86380 86390 1
510673 99510673 1001 86380 86390 1
510355 99510355 1001 86380 86390 1
510357 99510357 1001 86380 86390 1
510461 99510461 1001 86380 86390 1
510439 99510439 1001 86380 86390 1
510402 99510402 1001 86380 86390 1
510289 99510289 1001 86380 86390 1
510269 99510269 1001 86380 86390 1
510309 99510309 1001 86380 86390 1
510801 99510801 1001 86380 86390 1
510814 99510814 1001 86380 86390 1
510919 99510919 1001 86380 86390 1
510913 99510913 1001 86380 86390 1
511460 99511460 1001 86380 86390 1
511473 99511473 1001 86380 86390 1
511191 99511191 1001 86380 86390 1
511170 99511170 1001 86380 86390 1
511226 99511226 1001 86380 86390 1
511087 99511087 1001 86380 86390 1
511051 99511051 1001 86380 86390 1
511069 99511069 1001 86380 86390 1
511598 99511598 1001 86380 86390 1
511740 99511740 1001 86380 86390 1
511665 99511665 1001 86380 86390 1
511561 99511561 1001 86380 86390 1
512304 99512304 1001 86380 86390 1
512349 99512349 1001 86380 86390 1
512202 99512202 1001 86380 86390 1
512354 99512354 1001 86380 86390 1
512338 99512338 1001 86380 86390 1
512045 99512045 1001 86380 86390 1
512149 99512149 1001 86380 86390 1
511982 99511982 1001 86380 86390 1
512074 99512074 1001 86380 86390 1
511984 99511984 1001 86380 86390 1
511998 99511998 1001 86380 86390 1
512158 99512158 1001 86380 86390 1
511874 99511874 1001 86380 86390 1
511771 99511771 1001 86380 86390 1
511767 99511767 1001 86380 86390 1
512496 99512496 1001 86380 86390 1
512406 99512406 1001 86380 86390 1
512438 99512438 1001 86380 86390 1
512554 99512554 1001 86380 86390 1
512504 99512504 1001 86380 86390 1
513083 99513083 1001 86380 86390 1
512857 99512857 1001 86380 86390 1
512873 99512873 1001 86380 86390 1
512976 99512976 1001 86380 86390 1
512876 99512876 1001 86380 86390 1
512852 99512852 1001 86380 86390 1
512932 99512932 1001 86380 86390 1
512742 99512742 1001 86380 86390 1
512706 99512706 1001 86380 86390 1
513401 99513401 1001 86380 86390 1
514001 99514001 1001 86380 86390 1
513959 99513959 1001 86380 86390 1
513835 99513835 1001 86380 86390 1
513965 99513965 1001 86380 86390 1
513862 99513862 1001 86380 86390 1
513825 99513825 1001 86380 86390 1
513710 99513710 1001 86380 86390 1
513662 99513662 1001 86380 86390 1
513540 99513540 1001 86380 86390 1
513489 99513489 1001 86380 86390 1
513596 99513596 1001 86380 86390 1
513472 99513472 1001 86380 86390 1
513420 99513420 1001 86380 86390 1
513421 99513421 1001 86380 86390 1
514105 99514105 1001 86380 86390 1
514134 99514134 1001 86380 86390 1
514112 99514112 1001 86380 86390 1
514797 99514797 1001 86380 86390 1
514830 99514830 1001 86380 86390 1
514785 99514785 1001 86380 86390 1
514802 99514802 1001 86380 86390 1
514738 99514738 1001 86380 86390 1
514606 99514606 1001 86380 86390 1
514596 99514596 1001 86380 86390 1
514304 99514304 1001 86380 86390 1
514283 99514283 1001 86380 86390 1
514428 99514428 1001 86380 86390 1
514893 99514893 1001 86380 86390 1
515062 99515062 1001 86380 86390 1
514909 99514909 1001 86380 86390 1
515058 99515058 1001 86380 86390 1
515059 99515059 1001 86380 86390 1
515581 99515581 1001 86380 86390 1
515594 99515594 1001 86380 86390 1
515620 99515620 1001 86380 86390 1
515596 99515596 1001 86380 86390 1
515624 99515624 1001 86380 86390 1
515573 99515573 1001 86380 86390 1
515642 99515642 1001 86380 86390 1
515679 99515679 1001 86380 86390 1
515467 99515467 1001 86380 86390 1
515392 99515392 1001 86380 86390 1
515405 99515405 1001 86380 86390 1
515276 99515276 1001 86380 86390 1
515328 99515328 1001 86380 86390 1
515446 99515446 1001 86380 86390 1
515232 99515232 1001 86380 86390 1
515249 99515249 1001 86380 86390 1
515721 99515721 1001 86380 86390 1
515853 99515853 1001 86380 86390 1
515726 99515726 1001 86380 86390 1
515739 99515739 1001 86380 86390 1
515705 99515705 1001 86380 86390 1
516394 99516394 1001 86380 86390 1
516448 99516448 1001 86380 86390 1
516334 99516334 1001 86380 86390 1
516399 99516399 1001 86380 86390 1
516418 99516418 1001 86380 86390 1
516160 99516160 1001 86380 86390 1
515915 99515915 1001 86380 86390 1
515892 99515892 1001 86380 86390 1
515945 99515945 1001 86380 86390 1
516052 99516052 1001 86380 86390 1
516041 99516041 1001 86380 86390 1
516532 99516532 1001 86380 86390 1
516700 99516700 1001 86380 86390 1
516671 99516671 1001 86380 86390 1
516568 99516568 1001 86380 86390 1
516596 99516596 1001 86380 86390 1
517232 99517232 1001 86380 86390 1
517265 99517265 1001 86380 86390 1
517296 99517296 1001 86380 86390 1
516929 99516929 1001 86380 86390 1
516793 99516793 1001 86380 86390 1
516832 99516832 1001 86380 86390 1
516774 99516774 1001 86380 86390 1
516813 99516813 1001 86380 86390 1
516762 99516762 1001 86380 86390 1
516763 99516763 1001 86380 86390 1
517501 99517501 1001 86380 86390 1
517529 99517529 1001 86380 86390 1
517364 99517364 1001 86380 86390 1
517392 99517392 1001 86380 86390 1
518160 99518160 1001 86380 86390 1
518047 99518047 1001 86380 86390 1
518048 99518048 1001 86380 86390 1
518153 99518153 1001 86380 86390 1
518006 99518006 1001 86380 86390 1
517789 99517789 1001 86380 86390 1
517901 99517901 1001 86380 86390 1
517552 99517552 1001 86380 86390 1
517565 99517565 1001 86380 86390 1
518175 99518175 1001 86380 86390 1
518258 99518258 1001 86380 86390 1
518313 99518313 1001 86380 86390 1
518899 99518899 1001 86380 86390 1
518883 99518883 1001 86380 86390 1
518627 99518627 1001 86380 86390 1
518736 99518736 1001 86380 86390 1
518765 99518765 1001 86380 86390 1
518612 99518612 1001 86380 86390 1
518470 99518470 1001 86380 86390 1
518486 99518486 1001 86380 86390 1
518462 99518462 1001 86380 86390 1
518553 99518553 1001 86380 86390 1
518477 99518477 1001 86380 86390 1
519192 99519192 1001 86380 86390 1
519003 99519003 1001 86380 86390 1
519148 99519148 1001 86380 86390 1
519698 99519698 1001 86380 86390 1
519810 99519810 1001 86380 86390 1
519812 99519812 1001 86380 86390 1
519643 99519643 1001 86380 86390 1
519456 99519456 1001 86380 86390 1
519496 99519496 1001 86380 86390 1
519299 99519299 1001 86380 86390 1
519262 99519262 1001 86380 86390 1
519367 99519367 1001 86380 86390 1
519303 99519303 1001 86380 86390 1
519329 99519329 1001 86380 86390 1
519265 99519265 1001 86380 86390 1
520005 99520005 1001 86380 86390 1
519957 99519957 1001 86380 86390 1
519867 99519867 1001 86380 86390 1
520505 99520505 1001 86380 86390 1
520357 99520357 1001 86380 86390 1
520372 99520372 1001 86380 86390 1
520136 99520136 1001 86380 86390 1
520021 99520021 1001 86380 86390 1
520078 99520078 1001 86380 86390 1
520054 99520054 1001 86380 86390 1
520146 99520146 1001 86380 86390 1
520199 99520199 1001 86380 86390 1
520728 99520728 1001 86380 86390 1
520777 99520777 1001 86380 86390 1
521441 99521441 1001 86380 86390 1
521414 99521414 1001 86380 86390 1
521179 99521179 1001 86380 86390 1
521156 99521156 1001 86380 86390 1
520897 99520897 1001 86380 86390 1
521029 99521029 1001 86380 86390 1
521005 99521005 1001 86380 86390 1
521020 99521020 1001 86380 86390 1
520865 99520865 1001 86380 86390 1
520969 99520969 1001 86380 86390 1
520932 99520932 1001 86380 86390 1
520856 99520856 1001 86380 86390 1
521632 99521632 1001 86380 86390 1
521504 99521504 1001 86380 86390 1
521556 99521556 1001 86380 86390 1
521614 99521614 1001 86380 86390 1
521666 99521666 1001 86380 86390 1
521578 99521578 1001 86380 86390 1
522246 99522246 1001 86380 86390 1
522159 99522159 1001 86380 86390 1
522076 99522076 1001 86380 86390 1
522077 99522077 1001 86380 86390 1
521832 99521832 1001 86380 86390 1
521785 99521785 1001 86380 86390 1
521838 99521838 1001 86380 86390 1
522383 99522383 1001 86380 86390 1
522358 99522358 1001 86380 86390 1
522322 99522322 1001 86380 86390 1
522952 99522952 1001 86380 86390 1
523032 99523032 1001 86380 86390 1
523063 99523063 1001 86380 86390 1
522796 99522796 1001 86380 86390 1
522849 99522849 1001 86380 86390 1
522811 99522811 1001 86380 86390 1
522767 99522767 1001 86380 86390 1
522557 99522557 1001 86380 86390 1
522586 99522586 1001 86380 86390 1
523146 99523146 1001 86380 86390 1
523267 99523267 1001 86380 86390 1
523807 99523807 1001 86380 86390 1
523921 99523921 1001 86380 86390 1
523770 99523770 1001 86380 86390 1
523927 99523927 1001 86380 86390 1
523662 99523662 1001 86380 86390 1
523630 99523630 1001 86380 86390 1
523364 99523364 1001 86380 86390 1
523392 99523392 1001 86380 86390 1
523341 99523341 1001 86380 86390 1
523527 99523527 1001 86380 86390 1
523413 99523413 1001 86380 86390 1
523956 99523956 1001 86380 86390 1
524635 99524635 1001 86380 86390 1
524473 99524473 1001 86380 86390 1
524492 99524492 1001 86380 86390 1
524532 99524532 1001 86380 86390 1
524520 99524520 1001 86380 86390 1
524535 99524535 1001 86380 86390 1
524152 99524152 1001 86380 86390 1
524193 99524193 1001 86380 86390 1
524211 99524211 1001 86380 86390 1
524250 99524250 1001 86380 86390 1
524885 99524885 1001 86380 86390 1
524850 99524850 1001 86380 86390 1
524799 99524799 1001 86380 86390 1
524812 99524812 1001 86380 86390 1
525507 99525507 1001 86380 86390 1
525567 99525567 1001 86380 86390 1
525446 99525446 1001 86380 86390 1
525513 99525513 1001 86380 86390 1
525313 99525313 1001 86380 86390 1
525327 99525327 1001 86380 86390 1
525263 99525263 1001 86380 86390 1
525279 99525279 1001 86380 86390 1
525201 99525201 1001 86380 86390 1
525255 99525255 1001 86380 86390 1
525271 99525271 1001 86380 86390 1
525179 99525179 1001 86380 86390 1
526398 99526398 1001 86380 86390 1
526236 99526236 1001 86380 86390 1
526357 99526357 1001 86380 86390 1
526024 99526024 1001 86380 86390 1
526104 99526104 1001 86380 86390 1
526156 99526156 1001 86380 86390 1
526111 99526111 1001 86380 86390 1
526034 99526034 1001 86380 86390 1
525845 99525845 1001 86380 86390 1
525825 99525825 1001 86380 86390 1
526460 99526460 1001 86380 86390 1
526436 99526436 1001 86380 86390 1
527068 99527068 1001 86380 86390 1
527154 99527154 1001 86380 86390 1
527064 99527064 1001 86380 86390 1
527157 99527157 1001 86380 86390 1
527031 99527031 1001 86380 86390 1
526930 99526930 1001 86380 86390 1
526922 99526922 1001 86380 86390 1
526718 99526718 1001 86380 86390 1
526733 99526733 1001 86380 86390 1
526660 99526660 1001 86380 86390 1
526661 99526661 1001 86380 86390 1
526649 99526649 1001 86380 86390 1
527440 99527440 1001 86380 86390 1
527251 99527251 1001 86380 86390 1
527423 99527423 1001 86380 86390 1
527959 99527959 1001 86380 86390 1
528040 99528040 1001 86380 86390 1
527873 99527873 1001 86380 86390 1
527937 99527937 1001 86380 86390 1
527979 99527979 1001 86380 86390 1
527981 99527981 1001 86380 86390 1
527904 99527904 1001 86380 86390 1
528035 99528035 1001 86380 86390 1
527830 99527830 1001 86380 86390 1
527703 99527703 1001 86380 86390 1
527768 99527768 1001 86380 86390 1
527810 99527810 1001 86380 86390 1
527669 99527669 1001 86380 86390 1
527725 99527725 1001 86380 86390 1
527575 99527575 1001 86380 86390 1
527654 99527654 1001 86380 86390 1
527591 99527591 1001 86380 86390 1
527515 99527515 1001 86380 86390 1
528077 99528077 1001 86380 86390 1
528274 99528274 1001 86380 86390 1
528184 99528184 1001 86380 86390 1
528210 99528210 1001 86380 86390 1
528262 99528262 1001 86380 86390 1
528224 99528224 1001 86380 86390 1
528121 99528121 1001 86380 86390 1
528864 99528864 1001 86380 86390 1
528816 99528816 1001 86380 86390 1
528879 99528879 1001 86380 86390 1
528818 99528818 1001 86380 86390 1
528704 99528704 1001 86380 86390 1
528707 99528707 1001 86380 86390 1
528644 99528644 1001 86380 86390 1
528593 99528593 1001 86380 86390 1
528633 99528633 1001 86380 86390 1
528664 99528664 1001 86380 86390 1
528488 99528488 1001 86380 86390 1
528398 99528398 1001 86380 86390 1
529029 99529029 1001 86380 86390 1
529081 99529081 1001 86380 86390 1
528919 99528919 1001 86380 86390 1
529559 99529559 1001 86380 86390 1
529639 99529639 1001 86380 86390 1
529679 99529679 1001 86380 86390 1
529539 99529539 1001 86380 86390 1
529540 99529540 1001 86380 86390 1
529648 99529648 1001 86380 86390 1
529457 99529457 1001 86380 86390 1
529420 99529420 1001 86380 86390 1
529395 99529395 1001 86380 86390 1
529408 99529408 1001 86380 86390 1
529473 99529473 1001 86380 86390 1
529333 99529333 1001 86380 86390 1
529349 99529349 1001 86380 86390 1
529377 99529377 1001 86380 86390 1
529468 99529468 1001 86380 86390 1
529365 99529365 1001 86380 86390 1
529235 99529235 1001 86380 86390 1
529277 99529277 1001 86380 86390 1
529150 99529150 1001 86380 86390 1
529215 99529215 1001 86380 86390 1
529908 99529908 1001 86380 86390 1
529766 99529766 1001 86380 86390 1
529884 99529884 1001 86380 86390 1
529756 99529756 1001 86380 86390 1
530490 99530490 1001 86380 86390 1
530475 99530475 1001 86380 86390 1
530326 99530326 1001 86380 86390 1
530315 99530315 1001 86380 86390 1
530269 99530269 1001 86380 86390 1
530282 99530282 1001 86380 86390 1
530089 99530089 1001 86380 86390 1
530030 99530030 1001 86380 86390 1
530578 99530578 1001 86380 86390 1
530634 99530634 1001 86380 86390 1
530596 99530596 1001 86380 86390 1
531238 99531238 1001 86380 86390 1
531200 99531200 1001 86380 86390 1
531217 99531217 1001 86380 86390 1
531019 99531019 1001 86380 86390 1
531072 99531072 1001 86380 86390 1
530771 99530771 1001 86380 86390 1
530868 99530868 1001 86380 86390 1
530858 99530858 1001 86380 86390 1
530859 99530859 1001 86380 86390 1
531468 99531468 1001 86380 86390 1
532151 99532151 1001 86380 86390 1
531935 99531935 1001 86380 86390 1
531914 99531914 1001 86380 86390 1
531928 99531928 1001 86380 86390 1
531956 99531956 1001 86380 86390 1
531814 99531814 1001 86380 86390 1
531816 99531816 1001 86380 86390 1
531695 99531695 1001 86380 86390 1
531646 99531646 1001 86380 86390 1
531750 99531750 1001 86380 86390 1
532239 99532239 1001 86380 86390 1
532848 99532848 1001 86380 86390 1
532940 99532940 1001 86380 86390 1
533025 99533025 1001 86380 86390 1
532466 99532466 1001 86380 86390 1
532589 99532589 1001 86380 86390 1
532602 99532602 1001 86380 86390 1
532551 99532551 1001 86380 86390 1
532616 99532616 1001 86380 86390 1
533229 99533229 1001 86380 86390 1
533207 99533207 1001 86380 86390 1
533732 99533732 1001 86380 86390 1
533739 99533739 1001 86380 86390 1
533562 99533562 1001 86380 86390 1
533563 99533563 1001 86380 86390 1
533366 99533366 1001 86380 86390 1
533331 99533331 1001 86380 86390 1
533348 99533348 1001 86380 86390 1
533868 99533868 1001 86380 86390 1
534002 99534002 1001 86380 86390 1
533965 99533965 1001 86380 86390 1
534516 99534516 1001 86380 86390 1
534505 99534505 1001 86380 86390 1
534603 99534603 1001 86380 86390 1
534565 99534565 1001 86380 86390 1
534416 99534416 1001 86380 86390 1
534319 99534319 1001 86380 86390 1
534386 99534386 1001 86380 86390 1
534069 99534069 1001 86380 86390 1
534761 99534761 1001 86380 86390 1
534701 99534701 1001 86380 86390 1
534740 99534740 1001 86380 86390 1
534742 99534742 1001 86380 86390 1
535424 99535424 1001 86380 86390 1
535487 99535487 1001 86380 86390 1
535488 99535488 1001 86380 86390 1
535499 99535499 1001 86380 86390 1
535507 99535507 1001 86380 86390 1
535110 99535110 1001 86380 86390 1
535150 99535150 1001 86380 86390 1
535111 99535111 1001 86380 86390 1
535128 99535128 1001 86380 86390 1
535232 99535232 1001 86380 86390 1
535047 99535047 1001 86380 86390 1
535012 99535012 1001 86380 86390 1
535568 99535568 1001 86380 86390 1
536222 99536222 1001 86380 86390 1
536317 99536317 1001 86380 86390 1
536282 99536282 1001 86380 86390 1
536297 99536297 1001 86380 86390 1
536095 99536095 1001 86380 86390 1
536089 99536089 1001 86380 86390 1
535862 99535862 1001 86380 86390 1
535855 99535855 1001 86380 86390 1
535908 99535908 1001 86380 86390 1
536501 99536501 1001 86380 86390 1
536532 99536532 1001 86380 86390 1
536342 99536342 1001 86380 86390 1
537103 99537103 1001 86380 86390 1
536988 99536988 1001 86380 86390 1
537095 99537095 1001 86380 86390 1
537083 99537083 1001 86380 86390 1
536944 99536944 1001 86380 86390 1
536932 99536932 1001 86380 86390 1
536838 99536838 1001 86380 86390 1
536683 99536683 1001 86380 86390 1
536640 99536640 1001 86380 86390 1
537344 99537344 1001 86380 86390 1
537163 99537163 1001 86380 86390 1
537191 99537191 1001 86380 86390 1
537334 99537334 1001 86380 86390 1
537231 99537231 1001 86380 86390 1
537789 99537789 1001 86380 86390 1
537843 99537843 1001 86380 86390 1
537591 99537591 1001 86380 86390 1
537621 99537621 1001 86380 86390 1
537610 99537610 1001 86380 86390 1
537464 99537464 1001 86380 86390 1
537403 99537403 1001 86380 86390 1
537456 99537456 1001 86380 86390 1
538075 99538075 1001 86380 86390 1
538099 99538099 1001 86380 86390 1
538114 99538114 1001 86380 86390 1
538111 99538111 1001 86380 86390 1
538673 99538673 1001 86380 86390 1
538611 99538611 1001 86380 86390 1
538649 99538649 1001 86380 86390 1
538714 99538714 1001 86380 86390 1
538755 99538755 1001 86380 86390 1
538471 99538471 1001 86380 86390 1
538551 99538551 1001 86380 86390 1
538465 99538465 1001 86380 86390 1
538569 99538569 1001 86380 86390 1
538316 99538316 1001 86380 86390 1
538307 99538307 1001 86380 86390 1
538322 99538322 1001 86380 86390 1
538837 99538837 1001 86380 86390 1
538956 99538956 1001 86380 86390 1
538996 99538996 1001 86380 86390 1
538945 99538945 1001 86380 86390 1
538923 99538923 1001 86380 86390 1
539552 99539552 1001 86380 86390 1
539171 99539171 1001 86380 86390 1
539122 99539122 1001 86380 86390 1
539676 99539676 1001 86380 86390 1
539832 99539832 1001 86380 86390 1
539836 99539836 1001 86380 86390 1
539750 99539750 1001 86380 86390 1
540313 99540313 1001 86380 86390 1
540431 99540431 1001 86380 86390 1
540381 99540381 1001 86380 86390 1
540440 99540440 1001 86380 86390 1
540281 99540281 1001 86380 86390 1
540401 99540401 1001 86380 86390 1
540211 99540211 1001 86380 86390 1
540098 99540098 1001 86380 86390 1
540190 99540190 1001 86380 86390 1
539874 99539874 1001 86380 86390 1
539994 99539994 1001 86380 86390 1
539881 99539881 1001 86380 86390 1
541120 99541120 1001 86380 86390 1
541227 99541227 1001 86380 86390 1
541076 99541076 1001 86380 86390 1
540967 99540967 1001 86380 86390 1
540858 99540858 1001 86380 86390 1
540703 99540703 1001 86380 86390 1
540680 99540680 1001 86380 86390 1
540787 99540787 1001 86380 86390 1
541316 99541316 1001 86380 86390 1
541487 99541487 1001 86380 86390 1
541339 99541339 1001 86380 86390 1
542025 99542025 1001 86380 86390 1
542027 99542027 1001 86380 86390 1
541549 99541549 1001 86380 86390 1
541610 99541610 1001 86380 86390 1
542276 99542276 1001 86380 86390 1
542163 99542163 1001 86380 86390 1
542868 99542868 1001 86380 86390 1
542942 99542942 1001 86380 86390 1
542746 99542746 1001 86380 86390 1
542785 99542785 1001 86380 86390 1
542799 99542799 1001 86380 86390 1
542650 99542650 1001 86380 86390 1
542544 99542544 1001 86380 86390 1
542421 99542421 1001 86380 86390 1
542460 99542460 1001 86380 86390 1
542741 99542741 1001 86380 86390 1
542976 99542976 1001 86380 86390 1
543133 99543133 1001 86380 86390 1
543765 99543765 1001 86380 86390 1
543566 99543566 1001 86380 86390 1
543411 99543411 1001 86380 86390 1
543294 99543294 1001 86380 86390 1
543256 99543256 1001 86380 86390 1
543337 99543337 1001 86380 86390 1
543168 99543168 1001 86380 86390 1
543338 99543338 1001 86380 86390 1
543238 99543238 1001 86380 86390 1
543910 99543910 1001 86380 86390 1
543859 99543859 1001 86380 86390 1
543885 99543885 1001 86380 86390 1
543862 99543862 1001 86380 86390 1
543799 99543799 1001 86380 86390 1
543920 99543920 1001 86380 86390 1
543960 99543960 1001 86380 86390 1
543858 99543858 1001 86380 86390 1
544483 99544483 1001 86380 86390 1
544550 99544550 1001 86380 86390 1
544400 99544400 1001 86380 86390 1
544542 99544542 1001 86380 86390 1
544517 99544517 1001 86380 86390 1
544440 99544440 1001 86380 86390 1
544303 99544303 1001 86380 86390 1
544360 99544360 1001 86380 86390 1
544309 99544309 1001 86380 86390 1
544149 99544149 1001 86380 86390 1
543982 99543982 1001 86380 86390 1
544022 99544022 1001 86380 86390 1
544101 99544101 1001 86380 86390 1
544739 99544739 1001 86380 86390 1
544676 99544676 1001 86380 86390 1
544694 99544694 1001 86380 86390 1
400026 99400026 1001 86380 86390 1
400012 99400012 1001 86380 86390 1
400132 99400132 1001 86380 86390 1
400512 99400512 1001 86380 86390 1
400617 99400617 1001 86380 86390 1
400559 99400559 1001 86380 86390 1
400582 99400582 1001 86380 86390 1
400657 99400657 1001 86380 86390 1
400677 99400677 1001 86380 86390 1
400811 99400811 1001 86380 86390 1
400749 99400749 1001 86380 86390 1
400929 99400929 1001 86380 86390 1
401022 99401022 1001 86380 86390 1
401140 99401140 1001 86380 86390 1
401332 99401332 1001 86380 86390 1
401323 99401323 1001 86380 86390 1
401452 99401452 1001 86380 86390 1
401667 99401667 1001 86380 86390 1
401908 99401908 1001 86380 86390 1
402441 99402441 1001 86380 86390 1
402503 99402503 1001 86380 86390 1
402902 99402902 1001 86380 86390 1
403154 99403154 1001 86380 86390 1
403189 99403189 1001 86380 86390 1
403271 99403271 1001 86380 86390 1
403667 99403667 1001 86380 86390 1
403943 99403943 1001 86380 86390 1
403946 99403946 1001 86380 86390 1
404092 99404092 1001 86380 86390 1
404192 99404192 1001 86380 86390 1
404252 99404252 1001 86380 86390 1
404174 99404174 1001 86380 86390 1
404295 99404295 1001 86380 86390 1
404432 99404432 1001 86380 86390 1
404653 99404653 1001 86380 86390 1
404724 99404724 1001 86380 86390 1
405049 99405049 1001 86380 86390 1
405583 99405583 1001 86380 86390 1
405646 99405646 1001 86380 86390 1
405869 99405869 1001 86380 86390 1
405852 99405852 1001 86380 86390 1
405912 99405912 1001 86380 86390 1
405949 99405949 1001 86380 86390 1
405958 99405958 1001 86380 86390 1
406032 99406032 1001 86380 86390 1
406148 99406148 1001 86380 86390 1
406135 99406135 1001 86380 86390 1
406161 99406161 1001 86380 86390 1
406457 99406457 1001 86380 86390 1
406433 99406433 1001 86380 86390 1
406892 99406892 1001 86380 86390 1
406860 99406860 1001 86380 86390 1
406913 99406913 1001 86380 86390 1
406953 99406953 1001 86380 86390 1
407012 99407012 1001 86380 86390 1
407120 99407120 1001 86380 86390 1
407033 99407033 1001 86380 86390 1
407152 99407152 1001 86380 86390 1
407214 99407214 1001 86380 86390 1
407163 99407163 1001 86380 86390 1
407137 99407137 1001 86380 86390 1
407278 99407278 1001 86380 86390 1
407316 99407316 1001 86380 86390 1
407423 99407423 1001 86380 86390 1
407549 99407549 1001 86380 86390 1
407744 99407744 1001 86380 86390 1
407804 99407804 1001 86380 86390 1
407898 99407898 1001 86380 86390 1
408083 99408083 1001 86380 86390 1
408029 99408029 1001 86380 86390 1
408295 99408295 1001 86380 86390 1
408290 99408290 1001 86380 86390 1
408348 99408348 1001 86380 86390 1
408371 99408371 1001 86380 86390 1
408331 99408331 1001 86380 86390 1
408356 99408356 1001 86380 86390 1
408377 99408377 1001 86380 86390 1
408503 99408503 1001 86380 86390 1
408607 99408607 1001 86380 86390 1
408714 99408714 1001 86380 86390 1
408743 99408743 1001 86380 86390 1
408960 99408960 1001 86380 86390 1
409060 99409060 1001 86380 86390 1
409049 99409049 1001 86380 86390 1
409004 99409004 1001 86380 86390 1
409008 99409008 1001 86380 86390 1
409087 99409087 1001 86380 86390 1
409333 99409333 1001 86380 86390 1
409340 99409340 1001 86380 86390 1
409616 99409616 1001 86380 86390 1
409638 99409638 1001 86380 86390 1
409740 99409740 1001 86380 86390 1
409702 99409702 1001 86380 86390 1
409713 99409713 1001 86380 86390 1
409980 99409980 1001 86380 86390 1
410077 99410077 1001 86380 86390 1
410117 99410117 1001 86380 86390 1
410465 99410465 1001 86380 86390 1
410551 99410551 1001 86380 86390 1
410668 99410668 1001 86380 86390 1
410873 99410873 1001 86380 86390 1
411182 99411182 1001 86380 86390 1
411135 99411135 1001 86380 86390 1
411506 99411506 1001 86380 86390 1
411794 99411794 1001 86380 86390 1
411788 99411788 1001 86380 86390 1
411866 99411866 1001 86380 86390 1
412104 99412104 1001 86380 86390 1
412250 99412250 1001 86380 86390 1
412213 99412213 1001 86380 86390 1
413697 99413697 1001 86380 86390 1
413450 99413450 1001 86380 86390 1
413527 99413527 1001 86380 86390 1
413000 99413000 1001 86380 86390 1
412892 99412892 1001 86380 86390 1
412965 99412965 1001 86380 86390 1
412697 99412697 1001 86380 86390 1
412843 99412843 1001 86380 86390 1
412699 99412699 1001 86380 86390 1
412782 99412782 1001 86380 86390 1
413812 99413812 1001 86380 86390 1
413973 99413973 1001 86380 86390 1
413846 99413846 1001 86380 86390 1
415180 99415180 1001 86380 86390 1
415305 99415305 1001 86380 86390 1
414566 99414566 1001 86380 86390 1
414570 99414570 1001 86380 86390 1
414321 99414321 1001 86380 86390 1
414332 99414332 1001 86380 86390 1
414312 99414312 1001 86380 86390 1
415442 99415442 1001 86380 86390 1
415620 99415620 1001 86380 86390 1
415335 99415335 1001 86380 86390 1
415372 99415372 1001 86380 86390 1
415558 99415558 1001 86380 86390 1
415611 99415611 1001 86380 86390 1
415494 99415494 1001 86380 86390 1
416739 99416739 1001 86380 86390 1
416817 99416817 1001 86380 86390 1
416572 99416572 1001 86380 86390 1
416359 99416359 1001 86380 86390 1
415883 99415883 1001 86380 86390 1
415987 99415987 1001 86380 86390 1
416121 99416121 1001 86380 86390 1
416106 99416106 1001 86380 86390 1
416132 99416132 1001 86380 86390 1
417387 99417387 1001 86380 86390 1
417307 99417307 1001 86380 86390 1
417542 99417542 1001 86380 86390 1
417552 99417552 1001 86380 86390 1
418800 99418800 1001 86380 86390 1
418436 99418436 1001 86380 86390 1
418755 99418755 1001 86380 86390 1
418463 99418463 1001 86380 86390 1
418418 99418418 1001 86380 86390 1
418169 99418169 1001 86380 86390 1
418119 99418119 1001 86380 86390 1
418405 99418405 1001 86380 86390 1
418004 99418004 1001 86380 86390 1
417799 99417799 1001 86380 86390 1
417830 99417830 1001 86380 86390 1
417625 99417625 1001 86380 86390 1
419100 99419100 1001 86380 86390 1
418805 99418805 1001 86380 86390 1
418902 99418902 1001 86380 86390 1
420400 99420400 1001 86380 86390 1
420428 99420428 1001 86380 86390 1
419903 99419903 1001 86380 86390 1
419352 99419352 1001 86380 86390 1
419389 99419389 1001 86380 86390 1
419277 99419277 1001 86380 86390 1
420564 99420564 1001 86380 86390 1
420781 99420781 1001 86380 86390 1
420731 99420731 1001 86380 86390 1
421763 99421763 1001 86380 86390 1
422090 99422090 1001 86380 86390 1
421618 99421618 1001 86380 86390 1
420948 99420948 1001 86380 86390 1
421106 99421106 1001 86380 86390 1
421191 99421191 1001 86380 86390 1
422162 99422162 1001 86380 86390 1
422504 99422504 1001 86380 86390 1
422507 99422507 1001 86380 86390 1
422311 99422311 1001 86380 86390 1
422121 99422121 1001 86380 86390 1
422446 99422446 1001 86380 86390 1
422515 99422515 1001 86380 86390 1
422296 99422296 1001 86380 86390 1
423504 99423504 1001 86380 86390 1
423334 99423334 1001 86380 86390 1
423664 99423664 1001 86380 86390 1
423142 99423142 1001 86380 86390 1
422736 99422736 1001 86380 86390 1
423803 99423803 1001 86380 86390 1
423931 99423931 1001 86380 86390 1
423959 99423959 1001 86380 86390 1
424140 99424140 1001 86380 86390 1
424006 99424006 1001 86380 86390 1
423858 99423858 1001 86380 86390 1
423961 99423961 1001 86380 86390 1
425205 99425205 1001 86380 86390 1
425015 99425015 1001 86380 86390 1
425134 99425134 1001 86380 86390 1
425237 99425237 1001 86380 86390 1
424981 99424981 1001 86380 86390 1
424680 99424680 1001 86380 86390 1
424728 99424728 1001 86380 86390 1
424415 99424415 1001 86380 86390 1
424542 99424542 1001 86380 86390 1
425824 99425824 1001 86380 86390 1
425499 99425499 1001 86380 86390 1
425693 99425693 1001 86380 86390 1
425570 99425570 1001 86380 86390 1
425523 99425523 1001 86380 86390 1
425578 99425578 1001 86380 86390 1
426604 99426604 1001 86380 86390 1
426658 99426658 1001 86380 86390 1
425955 99425955 1001 86380 86390 1
426273 99426273 1001 86380 86390 1
425915 99425915 1001 86380 86390 1
426055 99426055 1001 86380 86390 1
426209 99426209 1001 86380 86390 1
427245 99427245 1001 86380 86390 1
427403 99427403 1001 86380 86390 1
428422 99428422 1001 86380 86390 1
428678 99428678 1001 86380 86390 1
428401 99428401 1001 86380 86390 1
428683 99428683 1001 86380 86390 1
428595 99428595 1001 86380 86390 1
428715 99428715 1001 86380 86390 1
428562 99428562 1001 86380 86390 1
427968 99427968 1001 86380 86390 1
427993 99427993 1001 86380 86390 1
428272 99428272 1001 86380 86390 1
427660 99427660 1001 86380 86390 1
427761 99427761 1001 86380 86390 1
429097 99429097 1001 86380 86390 1
429153 99429153 1001 86380 86390 1
429102 99429102 1001 86380 86390 1
430097 99430097 1001 86380 86390 1
429976 99429976 1001 86380 86390 1
430157 99430157 1001 86380 86390 1
429656 99429656 1001 86380 86390 1
429755 99429755 1001 86380 86390 1
429790 99429790 1001 86380 86390 1
429770 99429770 1001 86380 86390 1
429395 99429395 1001 86380 86390 1
429334 99429334 1001 86380 86390 1
429555 99429555 1001 86380 86390 1
429537 99429537 1001 86380 86390 1
429559 99429559 1001 86380 86390 1
429282 99429282 1001 86380 86390 1
429461 99429461 1001 86380 86390 1
430758 99430758 1001 86380 86390 1
430705 99430705 1001 86380 86390 1
430714 99430714 1001 86380 86390 1
431802 99431802 1001 86380 86390 1
432032 99432032 1001 86380 86390 1
431876 99431876 1001 86380 86390 1
431732 99431732 1001 86380 86390 1
431707 99431707 1001 86380 86390 1
431288 99431288 1001 86380 86390 1
431597 99431597 1001 86380 86390 1
430949 99430949 1001 86380 86390 1
430928 99430928 1001 86380 86390 1
431088 99431088 1001 86380 86390 1
431196 99431196 1001 86380 86390 1
432242 99432242 1001 86380 86390 1
432156 99432156 1001 86380 86390 1
432066 99432066 1001 86380 86390 1
432418 99432418 1001 86380 86390 1
432419 99432419 1001 86380 86390 1
432103 99432103 1001 86380 86390 1
433587 99433587 1001 86380 86390 1
433373 99433373 1001 86380 86390 1
433357 99433357 1001 86380 86390 1
433719 99433719 1001 86380 86390 1
433167 99433167 1001 86380 86390 1
432912 99432912 1001 86380 86390 1
433060 99433060 1001 86380 86390 1
432639 99432639 1001 86380 86390 1
432577 99432577 1001 86380 86390 1
433734 99433734 1001 86380 86390 1
433982 99433982 1001 86380 86390 1
433771 99433771 1001 86380 86390 1
433748 99433748 1001 86380 86390 1
435169 99435169 1001 86380 86390 1
434624 99434624 1001 86380 86390 1
434861 99434861 1001 86380 86390 1
434911 99434911 1001 86380 86390 1
434890 99434890 1001 86380 86390 1
434381 99434381 1001 86380 86390 1
435586 99435586 1001 86380 86390 1
435851 99435851 1001 86380 86390 1
437077 99437077 1001 86380 86390 1
436761 99436761 1001 86380 86390 1
436863 99436863 1001 86380 86390 1
437146 99437146 1001 86380 86390 1
436462 99436462 1001 86380 86390 1
436722 99436722 1001 86380 86390 1
300072 99300072 1001 86380 86390 1
300086 99300086 1001 86380 86390 1
437206 99437206 1001 86380 86390 1
300053 99300053 1001 86380 86390 1
300704 99300704 1001 86380 86390 1
300585 99300585 1001 86380 86390 1
300624 99300624 1001 86380 86390 1
300650 99300650 1001 86380 86390 1
300333 99300333 1001 86380 86390 1
300219 99300219 1001 86380 86390 1
300143 99300143 1001 86380 86390 1
300286 99300286 1001 86380 86390 1
300312 99300312 1001 86380 86390 1
300791 99300791 1001 86380 86390 1
300861 99300861 1001 86380 86390 1
301492 99301492 1001 86380 86390 1
301505 99301505 1001 86380 86390 1
301446 99301446 1001 86380 86390 1
301434 99301434 1001 86380 86390 1
301486 99301486 1001 86380 86390 1
301423 99301423 1001 86380 86390 1
301207 99301207 1001 86380 86390 1
301222 99301222 1001 86380 86390 1
301091 99301091 1001 86380 86390 1
301015 99301015 1001 86380 86390 1
301137 99301137 1001 86380 86390 1
301699 99301699 1001 86380 86390 1
301664 99301664 1001 86380 86390 1
301757 99301757 1001 86380 86390 1
302230 99302230 1001 86380 86390 1
302243 99302243 1001 86380 86390 1
302284 99302284 1001 86380 86390 1
301981 99301981 1001 86380 86390 1
302092 99302092 1001 86380 86390 1
302069 99302069 1001 86380 86390 1
301799 99301799 1001 86380 86390 1
301960 99301960 1001 86380 86390 1
301833 99301833 1001 86380 86390 1
301925 99301925 1001 86380 86390 1
302442 99302442 1001 86380 86390 1
302560 99302560 1001 86380 86390 1
302176 99302176 1001 86380 86390 1
302448 99302448 1001 86380 86390 1
303092 99303092 1001 86380 86390 1
303033 99303033 1001 86380 86390 1
303023 99303023 1001 86380 86390 1
303154 99303154 1001 86380 86390 1
302953 99302953 1001 86380 86390 1
302877 99302877 1001 86380 86390 1
302904 99302904 1001 86380 86390 1
302920 99302920 1001 86380 86390 1
302947 99302947 1001 86380 86390 1
302650 99302650 1001 86380 86390 1
302781 99302781 1001 86380 86390 1
302747 99302747 1001 86380 86390 1
302658 99302658 1001 86380 86390 1
302788 99302788 1001 86380 86390 1
303400 99303400 1001 86380 86390 1
304029 99304029 1001 86380 86390 1
303910 99303910 1001 86380 86390 1
303925 99303925 1001 86380 86390 1
303903 99303903 1001 86380 86390 1
303684 99303684 1001 86380 86390 1
303710 99303710 1001 86380 86390 1
303754 99303754 1001 86380 86390 1
303667 99303667 1001 86380 86390 1
303657 99303657 1001 86380 86390 1
303709 99303709 1001 86380 86390 1
303584 99303584 1001 86380 86390 1
303547 99303547 1001 86380 86390 1
303435 99303435 1001 86380 86390 1
303618 99303618 1001 86380 86390 1
304129 99304129 1001 86380 86390 1
304220 99304220 1001 86380 86390 1
304143 99304143 1001 86380 86390 1
304169 99304169 1001 86380 86390 1
304830 99304830 1001 86380 86390 1
304749 99304749 1001 86380 86390 1
304685 99304685 1001 86380 86390 1
304817 99304817 1001 86380 86390 1
304605 99304605 1001 86380 86390 1
304517 99304517 1001 86380 86390 1
304598 99304598 1001 86380 86390 1
304386 99304386 1001 86380 86390 1
304340 99304340 1001 86380 86390 1
304875 99304875 1001 86380 86390 1
304915 99304915 1001 86380 86390 1
304955 99304955 1001 86380 86390 1
305648 99305648 1001 86380 86390 1
305598 99305598 1001 86380 86390 1
305611 99305611 1001 86380 86390 1
305656 99305656 1001 86380 86390 1
305618 99305618 1001 86380 86390 1
305644 99305644 1001 86380 86390 1
305315 99305315 1001 86380 86390 1
305368 99305368 1001 86380 86390 1
305446 99305446 1001 86380 86390 1
305463 99305463 1001 86380 86390 1
305159 99305159 1001 86380 86390 1
305191 99305191 1001 86380 86390 1
500048 99500048 1001 86380 86390 1
500145 99500145 1001 86380 86390 1
500096 99500096 1001 86380 86390 1
500072 99500072 1001 86380 86390 1
500733 99500733 1001 86380 86390 1
500772 99500772 1001 86380 86390 1
500683 99500683 1001 86380 86390 1
500426 99500426 1001 86380 86390 1
500481 99500481 1001 86380 86390 1
500549 99500549 1001 86380 86390 1
500592 99500592 1001 86380 86390 1
500451 99500451 1001 86380 86390 1
500425 99500425 1001 86380 86390 1
500271 99500271 1001 86380 86390 1
500349 99500349 1001 86380 86390 1
500209 99500209 1001 86380 86390 1
500240 99500240 1001 86380 86390 1
500359 99500359 1001 86380 86390 1
500900 99500900 1001 86380 86390 1
501447 99501447 1001 86380 86390 1
501437 99501437 1001 86380 86390 1
501506 99501506 1001 86380 86390 1
501305 99501305 1001 86380 86390 1
501430 99501430 1001 86380 86390 1
501060 99501060 1001 86380 86390 1
501164 99501164 1001 86380 86390 1
501063 99501063 1001 86380 86390 1
501029 99501029 1001 86380 86390 1
501767 99501767 1001 86380 86390 1
501768 99501768 1001 86380 86390 1
501678 99501678 1001 86380 86390 1
501822 99501822 1001 86380 86390 1
501811 99501811 1001 86380 86390 1
501655 99501655 1001 86380 86390 1
502330 99502330 1001 86380 86390 1
502395 99502395 1001 86380 86390 1
502410 99502410 1001 86380 86390 1
502203 99502203 1001 86380 86390 1
502167 99502167 1001 86380 86390 1
501949 99501949 1001 86380 86390 1
501926 99501926 1001 86380 86390 1
501904 99501904 1001 86380 86390 1
501957 99501957 1001 86380 86390 1
501959 99501959 1001 86380 86390 1
502635 99502635 1001 86380 86390 1
502509 99502509 1001 86380 86390 1
502538 99502538 1001 86380 86390 1
502551 99502551 1001 86380 86390 1
503112 99503112 1001 86380 86390 1
503095 99503095 1001 86380 86390 1
503188 99503188 1001 86380 86390 1
502971 99502971 1001 86380 86390 1
502949 99502949 1001 86380 86390 1
503031 99503031 1001 86380 86390 1
502805 99502805 1001 86380 86390 1
502797 99502797 1001 86380 86390 1
502682 99502682 1001 86380 86390 1
503423 99503423 1001 86380 86390 1
503321 99503321 1001 86380 86390 1
503335 99503335 1001 86380 86390 1
503310 99503310 1001 86380 86390 1
503352 99503352 1001 86380 86390 1
503814 99503814 1001 86380 86390 1
503905 99503905 1001 86380 86390 1
503602 99503602 1001 86380 86390 1
503608 99503608 1001 86380 86390 1
503519 99503519 1001 86380 86390 1
503664 99503664 1001 86380 86390 1
504140 99504140 1001 86380 86390 1
504175 99504175 1001 86380 86390 1
504176 99504176 1001 86380 86390 1
504857 99504857 1001 86380 86390 1
504835 99504835 1001 86380 86390 1
504772 99504772 1001 86380 86390 1
504760 99504760 1001 86380 86390 1
504812 99504812 1001 86380 86390 1
504892 99504892 1001 86380 86390 1
504539 99504539 1001 86380 86390 1
504442 99504442 1001 86380 86390 1
504329 99504329 1001 86380 86390 1
504529 99504529 1001 86380 86390 1
504956 99504956 1001 86380 86390 1
504982 99504982 1001 86380 86390 1
505073 99505073 1001 86380 86390 1
504999 99504999 1001 86380 86390 1
505719 99505719 1001 86380 86390 1
505577 99505577 1001 86380 86390 1
505736 99505736 1001 86380 86390 1
505661 99505661 1001 86380 86390 1
505515 99505515 1001 86380 86390 1
505528 99505528 1001 86380 86390 1
505491 99505491 1001 86380 86390 1
505518 99505518 1001 86380 86390 1
505537 99505537 1001 86380 86390 1
505300 99505300 1001 86380 86390 1
505847 99505847 1001 86380 86390 1
505862 99505862 1001 86380 86390 1
505798 99505798 1001 86380 86390 1
505919 99505919 1001 86380 86390 1
506547 99506547 1001 86380 86390 1
506549 99506549 1001 86380 86390 1
506464 99506464 1001 86380 86390 1
506427 99506427 1001 86380 86390 1
506286 99506286 1001 86380 86390 1
506213 99506213 1001 86380 86390 1
506329 99506329 1001 86380 86390 1
506345 99506345 1001 86380 86390 1
506003 99506003 1001 86380 86390 1
505996 99505996 1001 86380 86390 1
506727 99506727 1001 86380 86390 1
507221 99507221 1001 86380 86390 1
507260 99507260 1001 86380 86390 1
507330 99507330 1001 86380 86390 1
507035 99507035 1001 86380 86390 1
507106 99507106 1001 86380 86390 1
506892 99506892 1001 86380 86390 1
506945 99506945 1001 86380 86390 1
506952 99506952 1001 86380 86390 1
507484 99507484 1001 86380 86390 1
507512 99507512 1001 86380 86390 1
507453 99507453 1001 86380 86390 1
508064 99508064 1001 86380 86390 1
508053 99508053 1001 86380 86390 1
508007 99508007 1001 86380 86390 1
508038 99508038 1001 86380 86390 1
507936 99507936 1001 86380 86390 1
507834 99507834 1001 86380 86390 1
507709 99507709 1001 86380 86390 1
507752 99507752 1001 86380 86390 1
508287 99508287 1001 86380 86390 1
508418 99508418 1001 86380 86390 1
509014 99509014 1001 86380 86390 1
508939 99508939 1001 86380 86390 1
509031 99509031 1001 86380 86390 1
509062 99509062 1001 86380 86390 1
509020 99509020 1001 86380 86390 1
508918 99508918 1001 86380 86390 1
508845 99508845 1001 86380 86390 1
508755 99508755 1001 86380 86390 1
508852 99508852 1001 86380 86390 1
508736 99508736 1001 86380 86390 1
508749 99508749 1001 86380 86390 1
508545 99508545 1001 86380 86390 1
508537 99508537 1001 86380 86390 1
508475 99508475 1001 86380 86390 1
508607 99508607 1001 86380 86390 1
509119 99509119 1001 86380 86390 1
509225 99509225 1001 86380 86390 1
509734 99509734 1001 86380 86390 1
509865 99509865 1001 86380 86390 1
509848 99509848 1001 86380 86390 1
509526 99509526 1001 86380 86390 1
509619 99509619 1001 86380 86390 1
509672 99509672 1001 86380 86390 1
509556 99509556 1001 86380 86390 1
509360 99509360 1001 86380 86390 1
509392 99509392 1001 86380 86390 1
509975 99509975 1001 86380 86390 1
509966 99509966 1001 86380 86390 1
510008 99510008 1001 86380 86390 1
510073 99510073 1001 86380 86390 1
509958 99509958 1001 86380 86390 1
509933 99509933 1001 86380 86390 1
509998 99509998 1001 86380 86390 1
510050 99510050 1001 86380 86390 1
510026 99510026 1001 86380 86390 1
510701 99510701 1001 86380 86390 1
510342 99510342 1001 86380 86390 1
510361 99510361 1001 86380 86390 1
510428 99510428 1001 86380 86390 1
510351 99510351 1001 86380 86390 1
510157 99510157 1001 86380 86390 1
510274 99510274 1001 86380 86390 1
510187 99510187 1001 86380 86390 1
510229 99510229 1001 86380 86390 1
510234 99510234 1001 86380 86390 1
510858 99510858 1001 86380 86390 1
510833 99510833 1001 86380 86390 1
510808 99510808 1001 86380 86390 1
510735 99510735 1001 86380 86390 1
511502 99511502 1001 86380 86390 1
511378 99511378 1001 86380 86390 1
511370 99511370 1001 86380 86390 1
511326 99511326 1001 86380 86390 1
511065 99511065 1001 86380 86390 1
511066 99511066 1001 86380 86390 1
511043 99511043 1001 86380 86390 1
511560 99511560 1001 86380 86390 1
512277 99512277 1001 86380 86390 1
512283 99512283 1001 86380 86390 1
512325 99512325 1001 86380 86390 1
512009 99512009 1001 86380 86390 1
512038 99512038 1001 86380 86390 1
512142 99512142 1001 86380 86390 1
512027 99512027 1001 86380 86390 1
512132 99512132 1001 86380 86390 1
511942 99511942 1001 86380 86390 1
511764 99511764 1001 86380 86390 1
511883 99511883 1001 86380 86390 1
511909 99511909 1001 86380 86390 1
512466 99512466 1001 86380 86390 1
512531 99512531 1001 86380 86390 1
512497 99512497 1001 86380 86390 1
512578 99512578 1001 86380 86390 1
512514 99512514 1001 86380 86390 1
513052 99513052 1001 86380 86390 1
513028 99513028 1001 86380 86390 1
513032 99513032 1001 86380 86390 1
512922 99512922 1001 86380 86390 1
512854 99512854 1001 86380 86390 1
512754 99512754 1001 86380 86390 1
512785 99512785 1001 86380 86390 1
513297 99513297 1001 86380 86390 1
513366 99513366 1001 86380 86390 1
513857 99513857 1001 86380 86390 1
514012 99514012 1001 86380 86390 1
513735 99513735 1001 86380 86390 1
513697 99513697 1001 86380 86390 1
513765 99513765 1001 86380 86390 1
513769 99513769 1001 86380 86390 1
513744 99513744 1001 86380 86390 1
513759 99513759 1001 86380 86390 1
513518 99513518 1001 86380 86390 1
514107 99514107 1001 86380 86390 1
514191 99514191 1001 86380 86390 1
514728 99514728 1001 86380 86390 1
514757 99514757 1001 86380 86390 1
514684 99514684 1001 86380 86390 1
514463 99514463 1001 86380 86390 1
514409 99514409 1001 86380 86390 1
514410 99514410 1001 86380 86390 1
514295 99514295 1001 86380 86390 1
514946 99514946 1001 86380 86390 1
514913 99514913 1001 86380 86390 1
514992 99514992 1001 86380 86390 1
515608 99515608 1001 86380 86390 1
515600 99515600 1001 86380 86390 1
515613 99515613 1001 86380 86390 1
515626 99515626 1001 86380 86390 1
515389 99515389 1001 86380 86390 1
515116 99515116 1001 86380 86390 1
515124 99515124 1001 86380 86390 1
515203 99515203 1001 86380 86390 1
515798 99515798 1001 86380 86390 1
515859 99515859 1001 86380 86390 1
515756 99515756 1001 86380 86390 1
516471 99516471 1001 86380 86390 1
516474 99516474 1001 86380 86390 1
516398 99516398 1001 86380 86390 1
516387 99516387 1001 86380 86390 1
516230 99516230 1001 86380 86390 1
516207 99516207 1001 86380 86390 1
516234 99516234 1001 86380 86390 1
516262 99516262 1001 86380 86390 1
515953 99515953 1001 86380 86390 1
516613 99516613 1001 86380 86390 1
516567 99516567 1001 86380 86390 1
517158 99517158 1001 86380 86390 1
517146 99517146 1001 86380 86390 1
517267 99517267 1001 86380 86390 1
517205 99517205 1001 86380 86390 1
517331 99517331 1001 86380 86390 1
517048 99517048 1001 86380 86390 1
517010 99517010 1001 86380 86390 1
516932 99516932 1001 86380 86390 1
516770 99516770 1001 86380 86390 1
516761 99516761 1001 86380 86390 1
517488 99517488 1001 86380 86390 1
517411 99517411 1001 86380 86390 1
517517 99517517 1001 86380 86390 1
518131 99518131 1001 86380 86390 1
517879 99517879 1001 86380 86390 1
517895 99517895 1001 86380 86390 1
517781 99517781 1001 86380 86390 1
517567 99517567 1001 86380 86390 1
517652 99517652 1001 86380 86390 1
517744 99517744 1001 86380 86390 1
518297 99518297 1001 86380 86390 1
518209 99518209 1001 86380 86390 1
518824 99518824 1001 86380 86390 1
518850 99518850 1001 86380 86390 1
518917 99518917 1001 86380 86390 1
518814 99518814 1001 86380 86390 1
518692 99518692 1001 86380 86390 1
518594 99518594 1001 86380 86390 1
518714 99518714 1001 86380 86390 1
518461 99518461 1001 86380 86390 1
518367 99518367 1001 86380 86390 1
519130 99519130 1001 86380 86390 1
519001 99519001 1001 86380 86390 1
519136 99519136 1001 86380 86390 1
519111 99519111 1001 86380 86390 1
519788 99519788 1001 86380 86390 1
519678 99519678 1001 86380 86390 1
519769 99519769 1001 86380 86390 1
519809 99519809 1001 86380 86390 1
519684 99519684 1001 86380 86390 1
519558 99519558 1001 86380 86390 1
519442 99519442 1001 86380 86390 1
519416 99519416 1001 86380 86390 1
519589 99519589 1001 86380 86390 1
519283 99519283 1001 86380 86390 1
519375 99519375 1001 86380 86390 1
519364 99519364 1001 86380 86390 1
519328 99519328 1001 86380 86390 1
519901 99519901 1001 86380 86390 1
519824 99519824 1001 86380 86390 1
519877 99519877 1001 86380 86390 1
519997 99519997 1001 86380 86390 1
519907 99519907 1001 86380 86390 1
519934 99519934 1001 86380 86390 1
519937 99519937 1001 86380 86390 1
519976 99519976 1001 86380 86390 1
520576 99520576 1001 86380 86390 1
520499 99520499 1001 86380 86390 1
520622 99520622 1001 86380 86390 1
520495 99520495 1001 86380 86390 1
520407 99520407 1001 86380 86390 1
520747 99520747 1001 86380 86390 1
520656 99520656 1001 86380 86390 1
520698 99520698 1001 86380 86390 1
521351 99521351 1001 86380 86390 1
521393 99521393 1001 86380 86390 1
521370 99521370 1001 86380 86390 1
521457 99521457 1001 86380 86390 1
521069 99521069 1001 86380 86390 1
521240 99521240 1001 86380 86390 1
521254 99521254 1001 86380 86390 1
521635 99521635 1001 86380 86390 1
521585 99521585 1001 86380 86390 1
521637 99521637 1001 86380 86390 1
521499 99521499 1001 86380 86390 1
521514 99521514 1001 86380 86390 1
522150 99522150 1001 86380 86390 1
522267 99522267 1001 86380 86390 1
522207 99522207 1001 86380 86390 1
522144 99522144 1001 86380 86390 1
522274 99522274 1001 86380 86390 1
522107 99522107 1001 86380 86390 1
522034 99522034 1001 86380 86390 1
522073 99522073 1001 86380 86390 1
521983 99521983 1001 86380 86390 1
521945 99521945 1001 86380 86390 1
522025 99522025 1001 86380 86390 1
521897 99521897 1001 86380 86390 1
522040 99522040 1001 86380 86390 1
521963 99521963 1001 86380 86390 1
521887 99521887 1001 86380 86390 1
521813 99521813 1001 86380 86390 1
521790 99521790 1001 86380 86390 1
521757 99521757 1001 86380 86390 1
522481 99522481 1001 86380 86390 1
522352 99522352 1001 86380 86390 1
523115 99523115 1001 86380 86390 1
522939 99522939 1001 86380 86390 1
523095 99523095 1001 86380 86390 1
522892 99522892 1001 86380 86390 1
522820 99522820 1001 86380 86390 1
522795 99522795 1001 86380 86390 1
522667 99522667 1001 86380 86390 1
522646 99522646 1001 86380 86390 1
522608 99522608 1001 86380 86390 1
522650 99522650 1001 86380 86390 1
523257 99523257 1001 86380 86390 1
523215 99523215 1001 86380 86390 1
523923 99523923 1001 86380 86390 1
523774 99523774 1001 86380 86390 1
523800 99523800 1001 86380 86390 1
523638 99523638 1001 86380 86390 1
523567 99523567 1001 86380 86390 1
523383 99523383 1001 86380 86390 1
524135 99524135 1001 86380 86390 1
523964 99523964 1001 86380 86390 1
524068 99524068 1001 86380 86390 1
523953 99523953 1001 86380 86390 1
524735 99524735 1001 86380 86390 1
524714 99524714 1001 86380 86390 1
524267 99524267 1001 86380 86390 1
524275 99524275 1001 86380 86390 1
524238 99524238 1001 86380 86390 1
524187 99524187 1001 86380 86390 1
524911 99524911 1001 86380 86390 1
524887 99524887 1001 86380 86390 1
524956 99524956 1001 86380 86390 1
525456 99525456 1001 86380 86390 1
525564 99525564 1001 86380 86390 1
525485 99525485 1001 86380 86390 1
525414 99525414 1001 86380 86390 1
525384 99525384 1001 86380 86390 1
525346 99525346 1001 86380 86390 1
525372 99525372 1001 86380 86390 1
525312 99525312 1001 86380 86390 1
525002 99525002 1001 86380 86390 1
525004 99525004 1001 86380 86390 1
525099 99525099 1001 86380 86390 1
525645 99525645 1001 86380 86390 1
525764 99525764 1001 86380 86390 1
525752 99525752 1001 86380 86390 1
525392 99525392 1001 86380 86390 1
525770 99525770 1001 86380 86390 1
525667 99525667 1001 86380 86390 1
525722 99525722 1001 86380 86390 1
526310 99526310 1001 86380 86390 1
526290 99526290 1001 86380 86390 1
526048 99526048 1001 86380 86390 1
526102 99526102 1001 86380 86390 1
526182 99526182 1001 86380 86390 1
526022 99526022 1001 86380 86390 1
525866 99525866 1001 86380 86390 1
525837 99525837 1001 86380 86390 1
525916 99525916 1001 86380 86390 1
525942 99525942 1001 86380 86390 1
526556 99526556 1001 86380 86390 1
527097 99527097 1001 86380 86390 1
527048 99527048 1001 86380 86390 1
527225 99527225 1001 86380 86390 1
527102 99527102 1001 86380 86390 1
527078 99527078 1001 86380 86390 1
526857 99526857 1001 86380 86390 1
526871 99526871 1001 86380 86390 1
527015 99527015 1001 86380 86390 1
526758 99526758 1001 86380 86390 1
526707 99526707 1001 86380 86390 1
526737 99526737 1001 86380 86390 1
526687 99526687 1001 86380 86390 1
526675 99526675 1001 86380 86390 1
526768 99526768 1001 86380 86390 1
527289 99527289 1001 86380 86390 1
527419 99527419 1001 86380 86390 1
527278 99527278 1001 86380 86390 1
527425 99527425 1001 86380 86390 1
527426 99527426 1001 86380 86390 1
527940 99527940 1001 86380 86390 1
527967 99527967 1001 86380 86390 1
527994 99527994 1001 86380 86390 1
527859 99527859 1001 86380 86390 1
527782 99527782 1001 86380 86390 1
527808 99527808 1001 86380 86390 1
527849 99527849 1001 86380 86390 1
527825 99527825 1001 86380 86390 1
527713 99527713 1001 86380 86390 1
527470 99527470 1001 86380 86390 1
527587 99527587 1001 86380 86390 1
527497 99527497 1001 86380 86390 1
527655 99527655 1001 86380 86390 1
527633 99527633 1001 86380 86390 1
527465 99527465 1001 86380 86390 1
528136 99528136 1001 86380 86390 1
528112 99528112 1001 86380 86390 1
528853 99528853 1001 86380 86390 1
528758 99528758 1001 86380 86390 1
528629 99528629 1001 86380 86390 1
528370 99528370 1001 86380 86390 1
528333 99528333 1001 86380 86390 1
528430 99528430 1001 86380 86390 1
529102 99529102 1001 86380 86390 1
529654 99529654 1001 86380 86390 1
529564 99529564 1001 86380 86390 1
529616 99529616 1001 86380 86390 1
529644 99529644 1001 86380 86390 1
529484 99529484 1001 86380 86390 1
529409 99529409 1001 86380 86390 1
529335 99529335 1001 86380 86390 1
529289 99529289 1001 86380 86390 1
529201 99529201 1001 86380 86390 1
529280 99529280 1001 86380 86390 1
529168 99529168 1001 86380 86390 1
529895 99529895 1001 86380 86390 1
529864 99529864 1001 86380 86390 1
530463 99530463 1001 86380 86390 1
530467 99530467 1001 86380 86390 1
530442 99530442 1001 86380 86390 1
530471 99530471 1001 86380 86390 1
530395 99530395 1001 86380 86390 1
530410 99530410 1001 86380 86390 1
530299 99530299 1001 86380 86390 1
530158 99530158 1001 86380 86390 1
530293 99530293 1001 86380 86390 1
530080 99530080 1001 86380 86390 1
530056 99530056 1001 86380 86390 1
530021 99530021 1001 86380 86390 1
530073 99530073 1001 86380 86390 1
530125 99530125 1001 86380 86390 1
531179 99531179 1001 86380 86390 1
531234 99531234 1001 86380 86390 1
531300 99531300 1001 86380 86390 1
531084 99531084 1001 86380 86390 1
531162 99531162 1001 86380 86390 1
531033 99531033 1001 86380 86390 1
531092 99531092 1001 86380 86390 1
530772 99530772 1001 86380 86390 1
530929 99530929 1001 86380 86390 1
530956 99530956 1001 86380 86390 1
530944 99530944 1001 86380 86390 1
530909 99530909 1001 86380 86390 1
530963 99530963 1001 86380 86390 1
530860 99530860 1001 86380 86390 1
531467 99531467 1001 86380 86390 1
531558 99531558 1001 86380 86390 1
531584 99531584 1001 86380 86390 1
531559 99531559 1001 86380 86390 1
531561 99531561 1001 86380 86390 1
531578 99531578 1001 86380 86390 1
531449 99531449 1001 86380 86390 1
531488 99531488 1001 86380 86390 1
531400 99531400 1001 86380 86390 1
531414 99531414 1001 86380 86390 1
532078 99532078 1001 86380 86390 1
532121 99532121 1001 86380 86390 1
532147 99532147 1001 86380 86390 1
532084 99532084 1001 86380 86390 1
532137 99532137 1001 86380 86390 1
531900 99531900 1001 86380 86390 1
531889 99531889 1001 86380 86390 1
531754 99531754 1001 86380 86390 1
531783 99531783 1001 86380 86390 1
532269 99532269 1001 86380 86390 1
532334 99532334 1001 86380 86390 1
532249 99532249 1001 86380 86390 1
532968 99532968 1001 86380 86390 1
532948 99532948 1001 86380 86390 1
533018 99533018 1001 86380 86390 1
533023 99533023 1001 86380 86390 1
532789 99532789 1001 86380 86390 1
532753 99532753 1001 86380 86390 1
532730 99532730 1001 86380 86390 1
532682 99532682 1001 86380 86390 1
532424 99532424 1001 86380 86390 1
532427 99532427 1001 86380 86390 1
532460 99532460 1001 86380 86390 1
533178 99533178 1001 86380 86390 1
533490 99533490 1001 86380 86390 1
533647 99533647 1001 86380 86390 1
533573 99533573 1001 86380 86390 1
533398 99533398 1001 86380 86390 1
533296 99533296 1001 86380 86390 1
533964 99533964 1001 86380 86390 1
533996 99533996 1001 86380 86390 1
534521 99534521 1001 86380 86390 1
534566 99534566 1001 86380 86390 1
534205 99534205 1001 86380 86390 1
534201 99534201 1001 86380 86390 1
534072 99534072 1001 86380 86390 1
534832 99534832 1001 86380 86390 1
534887 99534887 1001 86380 86390 1
535447 99535447 1001 86380 86390 1
535383 99535383 1001 86380 86390 1
535333 99535333 1001 86380 86390 1
535489 99535489 1001 86380 86390 1
535103 99535103 1001 86380 86390 1
535156 99535156 1001 86380 86390 1
535185 99535185 1001 86380 86390 1
534992 99534992 1001 86380 86390 1
535096 99535096 1001 86380 86390 1
535019 99535019 1001 86380 86390 1
535028 99535028 1001 86380 86390 1
534914 99534914 1001 86380 86390 1
535612 99535612 1001 86380 86390 1
535552 99535552 1001 86380 86390 1
536153 99536153 1001 86380 86390 1
535731 99535731 1001 86380 86390 1
536430 99536430 1001 86380 86390 1
536486 99536486 1001 86380 86390 1
537022 99537022 1001 86380 86390 1
537063 99537063 1001 86380 86390 1
536989 99536989 1001 86380 86390 1
537146 99537146 1001 86380 86390 1
537056 99537056 1001 86380 86390 1
537153 99537153 1001 86380 86390 1
536788 99536788 1001 86380 86390 1
536818 99536818 1001 86380 86390 1
536831 99536831 1001 86380 86390 1
536797 99536797 1001 86380 86390 1
536953 99536953 1001 86380 86390 1
536672 99536672 1001 86380 86390 1
536728 99536728 1001 86380 86390 1
536718 99536718 1001 86380 86390 1
537289 99537289 1001 86380 86390 1
537251 99537251 1001 86380 86390 1
537358 99537358 1001 86380 86390 1
537196 99537196 1001 86380 86390 1
537261 99537261 1001 86380 86390 1
537274 99537274 1001 86380 86390 1
537858 99537858 1001 86380 86390 1
537820 99537820 1001 86380 86390 1
537421 99537421 1001 86380 86390 1
537476 99537476 1001 86380 86390 1
537425 99537425 1001 86380 86390 1
538060 99538060 1001 86380 86390 1
538053 99538053 1001 86380 86390 1
538139 99538139 1001 86380 86390 1
538133 99538133 1001 86380 86390 1
538149 99538149 1001 86380 86390 1
538729 99538729 1001 86380 86390 1
538762 99538762 1001 86380 86390 1
538446 99538446 1001 86380 86390 1
538245 99538245 1001 86380 86390 1
538284 99538284 1001 86380 86390 1
538337 99538337 1001 86380 86390 1
538209 99538209 1001 86380 86390 1
538291 99538291 1001 86380 86390 1
538317 99538317 1001 86380 86390 1
538906 99538906 1001 86380 86390 1
538821 99538821 1001 86380 86390 1
539547 99539547 1001 86380 86390 1
539497 99539497 1001 86380 86390 1
539253 99539253 1001 86380 86390 1
539428 99539428 1001 86380 86390 1
539032 99539032 1001 86380 86390 1
539190 99539190 1001 86380 86390 1
539050 99539050 1001 86380 86390 1
539104 99539104 1001 86380 86390 1
539169 99539169 1001 86380 86390 1
539221 99539221 1001 86380 86390 1
539209 99539209 1001 86380 86390 1
539040 99539040 1001 86380 86390 1
539716 99539716 1001 86380 86390 1
539776 99539776 1001 86380 86390 1
540327 99540327 1001 86380 86390 1
540449 99540449 1001 86380 86390 1
540386 99540386 1001 86380 86390 1
540322 99540322 1001 86380 86390 1
540256 99540256 1001 86380 86390 1
540218 99540218 1001 86380 86390 1
540115 99540115 1001 86380 86390 1
540003 99540003 1001 86380 86390 1
539939 99539939 1001 86380 86390 1
539864 99539864 1001 86380 86390 1
539867 99539867 1001 86380 86390 1
540049 99540049 1001 86380 86390 1
539855 99539855 1001 86380 86390 1
539960 99539960 1001 86380 86390 1
539986 99539986 1001 86380 86390 1
540262 99540262 1001 86380 86390 1
540494 99540494 1001 86380 86390 1
540652 99540652 1001 86380 86390 1
541217 99541217 1001 86380 86390 1
541128 99541128 1001 86380 86390 1
541238 99541238 1001 86380 86390 1
541239 99541239 1001 86380 86390 1
541188 99541188 1001 86380 86390 1
541049 99541049 1001 86380 86390 1
540907 99540907 1001 86380 86390 1
540929 99540929 1001 86380 86390 1
540904 99540904 1001 86380 86390 1
540766 99540766 1001 86380 86390 1
540691 99540691 1001 86380 86390 1
540839 99540839 1001 86380 86390 1
541362 99541362 1001 86380 86390 1
541943 99541943 1001 86380 86390 1
541934 99541934 1001 86380 86390 1
542000 99542000 1001 86380 86390 1
541950 99541950 1001 86380 86390 1
541878 99541878 1001 86380 86390 1
541814 99541814 1001 86380 86390 1
541743 99541743 1001 86380 86390 1
541682 99541682 1001 86380 86390 1
541644 99541644 1001 86380 86390 1
541670 99541670 1001 86380 86390 1
541505 99541505 1001 86380 86390 1
542284 99542284 1001 86380 86390 1
542143 99542143 1001 86380 86390 1
542221 99542221 1001 86380 86390 1
542919 99542919 1001 86380 86390 1
542835 99542835 1001 86380 86390 1
542927 99542927 1001 86380 86390 1
542863 99542863 1001 86380 86390 1
542674 99542674 1001 86380 86390 1
542713 99542713 1001 86380 86390 1
542637 99542637 1001 86380 86390 1
542549 99542549 1001 86380 86390 1
542495 99542495 1001 86380 86390 1
542381 99542381 1001 86380 86390 1
542502 99542502 1001 86380 86390 1
542994 99542994 1001 86380 86390 1
543033 99543033 1001 86380 86390 1
543052 99543052 1001 86380 86390 1
542988 99542988 1001 86380 86390 1
543117 99543117 1001 86380 86390 1
543066 99543066 1001 86380 86390 1
543016 99543016 1001 86380 86390 1
543094 99543094 1001 86380 86390 1
543582 99543582 1001 86380 86390 1
543676 99543676 1001 86380 86390 1
543563 99543563 1001 86380 86390 1
543217 99543217 1001 86380 86390 1
543193 99543193 1001 86380 86390 1
543258 99543258 1001 86380 86390 1
543234 99543234 1001 86380 86390 1
543847 99543847 1001 86380 86390 1
543889 99543889 1001 86380 86390 1
543826 99543826 1001 86380 86390 1
544443 99544443 1001 86380 86390 1
544296 99544296 1001 86380 86390 1
544028 99544028 1001 86380 86390 1
544172 99544172 1001 86380 86390 1
544095 99544095 1001 86380 86390 1
544033 99544033 1001 86380 86390 1
544091 99544091 1001 86380 86390 1
544699 99544699 1001 86380 86390 1
531245 850 1002 59176 68991 1
400119 99400119 1001 86380 86390 1
400416 99400416 1001 86380 86390 1
400629 99400629 1001 86380 86390 1
400698 99400698 1001 86380 86390 1
401207 99401207 1001 86380 86390 1
401302 99401302 1001 86380 86390 1
401448 99401448 1001 86380 86390 1
402062 99402062 1001 86380 86390 1
402251 99402251 1001 86380 86390 1
402450 99402450 1001 86380 86390 1
402463 99402463 1001 86380 86390 1
402380 99402380 1001 86380 86390 1
402647 99402647 1001 86380 86390 1
402830 99402830 1001 86380 86390 1
402981 99402981 1001 86380 86390 1
402989 99402989 1001 86380 86390 1
403155 99403155 1001 86380 86390 1
403820 99403820 1001 86380 86390 1
404110 99404110 1001 86380 86390 1
404193 99404193 1001 86380 86390 1
404472 99404472 1001 86380 86390 1
404549 99404549 1001 86380 86390 1
404572 99404572 1001 86380 86390 1
404645 99404645 1001 86380 86390 1
404975 99404975 1001 86380 86390 1
404986 99404986 1001 86380 86390 1
405156 99405156 1001 86380 86390 1
405411 99405411 1001 86380 86390 1
405375 99405375 1001 86380 86390 1
405507 99405507 1001 86380 86390 1
405511 99405511 1001 86380 86390 1
405641 99405641 1001 86380 86390 1
405830 99405830 1001 86380 86390 1
406185 99406185 1001 86380 86390 1
406359 99406359 1001 86380 86390 1
406462 99406462 1001 86380 86390 1
406492 99406492 1001 86380 86390 1
406747 99406747 1001 86380 86390 1
406866 99406866 1001 86380 86390 1
406952 99406952 1001 86380 86390 1
406981 99406981 1001 86380 86390 1
407062 99407062 1001 86380 86390 1
407079 99407079 1001 86380 86390 1
407175 99407175 1001 86380 86390 1
407346 99407346 1001 86380 86390 1
407270 99407270 1001 86380 86390 1
407411 99407411 1001 86380 86390 1
407535 99407535 1001 86380 86390 1
407571 99407571 1001 86380 86390 1
407703 99407703 1001 86380 86390 1
407743 99407743 1001 86380 86390 1
407831 99407831 1001 86380 86390 1
407939 99407939 1001 86380 86390 1
408138 99408138 1001 86380 86390 1
408252 99408252 1001 86380 86390 1
408296 99408296 1001 86380 86390 1
408551 99408551 1001 86380 86390 1
408678 99408678 1001 86380 86390 1
408747 99408747 1001 86380 86390 1
409041 99409041 1001 86380 86390 1
409260 99409260 1001 86380 86390 1
409394 99409394 1001 86380 86390 1
409439 99409439 1001 86380 86390 1
409518 99409518 1001 86380 86390 1
409524 99409524 1001 86380 86390 1
409611 99409611 1001 86380 86390 1
409958 99409958 1001 86380 86390 1
410014 99410014 1001 86380 86390 1
410152 99410152 1001 86380 86390 1
410493 99410493 1001 86380 86390 1
410784 99410784 1001 86380 86390 1
410797 99410797 1001 86380 86390 1
410879 99410879 1001 86380 86390 1
411066 99411066 1001 86380 86390 1
411021 99411021 1001 86380 86390 1
411147 99411147 1001 86380 86390 1
411308 99411308 1001 86380 86390 1
411392 99411392 1001 86380 86390 1
411743 99411743 1001 86380 86390 1
411804 99411804 1001 86380 86390 1
411881 99411881 1001 86380 86390 1
412071 99412071 1001 86380 86390 1
411980 99411980 1001 86380 86390 1
411997 99411997 1001 86380 86390 1
412200 99412200 1001 86380 86390 1
412206 99412206 1001 86380 86390 1
412445 99412445 1001 86380 86390 1
412316 99412316 1001 86380 86390 1
412453 99412453 1001 86380 86390 1
412282 99412282 1001 86380 86390 1
412438 99412438 1001 86380 86390 1
412336 99412336 1001 86380 86390 1
412386 99412386 1001 86380 86390 1
412415 99412415 1001 86380 86390 1
413311 99413311 1001 86380 86390 1
413635 99413635 1001 86380 86390 1
413428 99413428 1001 86380 86390 1
413610 99413610 1001 86380 86390 1
413668 99413668 1001 86380 86390 1
413683 99413683 1001 86380 86390 1
412644 99412644 1001 86380 86390 1
412857 99412857 1001 86380 86390 1
412637 99412637 1001 86380 86390 1
413886 99413886 1001 86380 86390 1
414099 99414099 1001 86380 86390 1
413799 99413799 1001 86380 86390 1
415249 99415249 1001 86380 86390 1
414825 99414825 1001 86380 86390 1
414909 99414909 1001 86380 86390 1
414833 99414833 1001 86380 86390 1
414140 99414140 1001 86380 86390 1
414233 99414233 1001 86380 86390 1
414154 99414154 1001 86380 86390 1
415505 99415505 1001 86380 86390 1
415710 99415710 1001 86380 86390 1
416672 99416672 1001 86380 86390 1
416612 99416612 1001 86380 86390 1
416888 99416888 1001 86380 86390 1
416820 99416820 1001 86380 86390 1
416369 99416369 1001 86380 86390 1
416255 99416255 1001 86380 86390 1
416201 99416201 1001 86380 86390 1
416425 99416425 1001 86380 86390 1
416509 99416509 1001 86380 86390 1
416052 99416052 1001 86380 86390 1
415839 99415839 1001 86380 86390 1
415997 99415997 1001 86380 86390 1
417382 99417382 1001 86380 86390 1
417147 99417147 1001 86380 86390 1
417150 99417150 1001 86380 86390 1
417525 99417525 1001 86380 86390 1
417530 99417530 1001 86380 86390 1
417510 99417510 1001 86380 86390 1
417440 99417440 1001 86380 86390 1
418526 99418526 1001 86380 86390 1
418501 99418501 1001 86380 86390 1
418532 99418532 1001 86380 86390 1
418542 99418542 1001 86380 86390 1
418214 99418214 1001 86380 86390 1
417823 99417823 1001 86380 86390 1
418005 99418005 1001 86380 86390 1
417836 99417836 1001 86380 86390 1
417756 99417756 1001 86380 86390 1
417652 99417652 1001 86380 86390 1
418916 99418916 1001 86380 86390 1
419121 99419121 1001 86380 86390 1
420213 99420213 1001 86380 86390 1
420347 99420347 1001 86380 86390 1
419965 99419965 1001 86380 86390 1
419830 99419830 1001 86380 86390 1
419717 99419717 1001 86380 86390 1
419980 99419980 1001 86380 86390 1
420610 99420610 1001 86380 86390 1
420676 99420676 1001 86380 86390 1
420777 99420777 1001 86380 86390 1
420581 99420581 1001 86380 86390 1
422032 99422032 1001 86380 86390 1
421865 99421865 1001 86380 86390 1
421900 99421900 1001 86380 86390 1
421729 99421729 1001 86380 86390 1
421486 99421486 1001 86380 86390 1
421676 99421676 1001 86380 86390 1
421129 99421129 1001 86380 86390 1
422341 99422341 1001 86380 86390 1
422524 99422524 1001 86380 86390 1
423677 99423677 1001 86380 86390 1
423581 99423581 1001 86380 86390 1
423747 99423747 1001 86380 86390 1
423111 99423111 1001 86380 86390 1
423201 99423201 1001 86380 86390 1
423155 99423155 1001 86380 86390 1
422993 99422993 1001 86380 86390 1
423017 99423017 1001 86380 86390 1
422783 99422783 1001 86380 86390 1
422669 99422669 1001 86380 86390 1
422816 99422816 1001 86380 86390 1
422644 99422644 1001 86380 86390 1
422569 99422569 1001 86380 86390 1
423775 99423775 1001 86380 86390 1
423898 99423898 1001 86380 86390 1
425302 99425302 1001 86380 86390 1
425331 99425331 1001 86380 86390 1
425018 99425018 1001 86380 86390 1
425358 99425358 1001 86380 86390 1
424341 99424341 1001 86380 86390 1
424460 99424460 1001 86380 86390 1
424296 99424296 1001 86380 86390 1
424318 99424318 1001 86380 86390 1
424523 99424523 1001 86380 86390 1
424335 99424335 1001 86380 86390 1
424528 99424528 1001 86380 86390 1
425795 99425795 1001 86380 86390 1
425407 99425407 1001 86380 86390 1
425566 99425566 1001 86380 86390 1
425482 99425482 1001 86380 86390 1
426703 99426703 1001 86380 86390 1
426736 99426736 1001 86380 86390 1
426710 99426710 1001 86380 86390 1
426532 99426532 1001 86380 86390 1
426675 99426675 1001 86380 86390 1
426491 99426491 1001 86380 86390 1
426366 99426366 1001 86380 86390 1
426291 99426291 1001 86380 86390 1
426515 99426515 1001 86380 86390 1
426642 99426642 1001 86380 86390 1
427510 99427510 1001 86380 86390 1
428665 99428665 1001 86380 86390 1
428366 99428366 1001 86380 86390 1
428679 99428679 1001 86380 86390 1
428506 99428506 1001 86380 86390 1
428215 99428215 1001 86380 86390 1
428053 99428053 1001 86380 86390 1
427995 99427995 1001 86380 86390 1
427653 99427653 1001 86380 86390 1
427532 99427532 1001 86380 86390 1
427864 99427864 1001 86380 86390 1
428779 99428779 1001 86380 86390 1
429035 99429035 1001 86380 86390 1
429961 99429961 1001 86380 86390 1
430281 99430281 1001 86380 86390 1
430261 99430261 1001 86380 86390 1
430114 99430114 1001 86380 86390 1
429754 99429754 1001 86380 86390 1
429569 99429569 1001 86380 86390 1
429616 99429616 1001 86380 86390 1
429743 99429743 1001 86380 86390 1
429576 99429576 1001 86380 86390 1
429701 99429701 1001 86380 86390 1
429677 99429677 1001 86380 86390 1
429314 99429314 1001 86380 86390 1
429390 99429390 1001 86380 86390 1
429535 99429535 1001 86380 86390 1
429384 99429384 1001 86380 86390 1
429562 99429562 1001 86380 86390 1
430616 99430616 1001 86380 86390 1
430381 99430381 1001 86380 86390 1
430414 99430414 1001 86380 86390 1
431910 99431910 1001 86380 86390 1
431861 99431861 1001 86380 86390 1
431677 99431677 1001 86380 86390 1
431750 99431750 1001 86380 86390 1
431976 99431976 1001 86380 86390 1
432050 99432050 1001 86380 86390 1
431293 99431293 1001 86380 86390 1
431316 99431316 1001 86380 86390 1
431361 99431361 1001 86380 86390 1
431320 99431320 1001 86380 86390 1
431642 99431642 1001 86380 86390 1
431350 99431350 1001 86380 86390 1
431029 99431029 1001 86380 86390 1
432249 99432249 1001 86380 86390 1
432388 99432388 1001 86380 86390 1
432420 99432420 1001 86380 86390 1
432072 99432072 1001 86380 86390 1
433489 99433489 1001 86380 86390 1
433377 99433377 1001 86380 86390 1
433446 99433446 1001 86380 86390 1
432985 99432985 1001 86380 86390 1
433186 99433186 1001 86380 86390 1
432943 99432943 1001 86380 86390 1
432845 99432845 1001 86380 86390 1
432530 99432530 1001 86380 86390 1
432565 99432565 1001 86380 86390 1
432616 99432616 1001 86380 86390 1
432823 99432823 1001 86380 86390 1
433905 99433905 1001 86380 86390 1
433821 99433821 1001 86380 86390 1
434843 99434843 1001 86380 86390 1
434386 99434386 1001 86380 86390 1
434281 99434281 1001 86380 86390 1
435787 99435787 1001 86380 86390 1
435792 99435792 1001 86380 86390 1
435610 99435610 1001 86380 86390 1
435665 99435665 1001 86380 86390 1
435506 99435506 1001 86380 86390 1
437153 99437153 1001 86380 86390 1
436593 99436593 1001 86380 86390 1
436656 99436656 1001 86380 86390 1
435902 99435902 1001 86380 86390 1
436105 99436105 1001 86380 86390 1
436149 99436149 1001 86380 86390 1
300094 99300094 1001 86380 86390 1
437293 99437293 1001 86380 86390 1
437272 99437272 1001 86380 86390 1
300640 99300640 1001 86380 86390 1
300369 99300369 1001 86380 86390 1
300474 99300474 1001 86380 86390 1
300503 99300503 1001 86380 86390 1
300457 99300457 1001 86380 86390 1
300240 99300240 1001 86380 86390 1
300126 99300126 1001 86380 86390 1
300206 99300206 1001 86380 86390 1
300210 99300210 1001 86380 86390 1
300108 99300108 1001 86380 86390 1
300837 99300837 1001 86380 86390 1
300928 99300928 1001 86380 86390 1
300853 99300853 1001 86380 86390 1
301381 99301381 1001 86380 86390 1
301450 99301450 1001 86380 86390 1
301386 99301386 1001 86380 86390 1
301156 99301156 1001 86380 86390 1
301171 99301171 1001 86380 86390 1
301115 99301115 1001 86380 86390 1
301042 99301042 1001 86380 86390 1
301006 99301006 1001 86380 86390 1
301736 99301736 1001 86380 86390 1
302295 99302295 1001 86380 86390 1
302370 99302370 1001 86380 86390 1
302262 99302262 1001 86380 86390 1
302301 99302301 1001 86380 86390 1
302125 99302125 1001 86380 86390 1
301942 99301942 1001 86380 86390 1
301961 99301961 1001 86380 86390 1
301780 99301780 1001 86380 86390 1
301794 99301794 1001 86380 86390 1
302577 99302577 1001 86380 86390 1
303144 99303144 1001 86380 86390 1
303161 99303161 1001 86380 86390 1
303050 99303050 1001 86380 86390 1
302884 99302884 1001 86380 86390 1
302806 99302806 1001 86380 86390 1
302834 99302834 1001 86380 86390 1
302899 99302899 1001 86380 86390 1
302831 99302831 1001 86380 86390 1
302961 99302961 1001 86380 86390 1
302651 99302651 1001 86380 86390 1
302744 99302744 1001 86380 86390 1
302631 99302631 1001 86380 86390 1
302685 99302685 1001 86380 86390 1
303217 99303217 1001 86380 86390 1
303002 99303002 1001 86380 86390 1
303209 99303209 1001 86380 86390 1
303316 99303316 1001 86380 86390 1
304008 99304008 1001 86380 86390 1
303859 99303859 1001 86380 86390 1
303698 99303698 1001 86380 86390 1
303763 99303763 1001 86380 86390 1
303819 99303819 1001 86380 86390 1
303748 99303748 1001 86380 86390 1
303507 99303507 1001 86380 86390 1
303536 99303536 1001 86380 86390 1
303590 99303590 1001 86380 86390 1
304068 99304068 1001 86380 86390 1
304107 99304107 1001 86380 86390 1
304058 99304058 1001 86380 86390 1
304071 99304071 1001 86380 86390 1
304045 99304045 1001 86380 86390 1
304189 99304189 1001 86380 86390 1
304039 99304039 1001 86380 86390 1
304170 99304170 1001 86380 86390 1
304679 99304679 1001 86380 86390 1
304788 99304788 1001 86380 86390 1
304816 99304816 1001 86380 86390 1
304450 99304450 1001 86380 86390 1
304289 99304289 1001 86380 86390 1
304354 99304354 1001 86380 86390 1
304394 99304394 1001 86380 86390 1
304304 99304304 1001 86380 86390 1
304239 99304239 1001 86380 86390 1
304375 99304375 1001 86380 86390 1
304976 99304976 1001 86380 86390 1
304864 99304864 1001 86380 86390 1
305544 99305544 1001 86380 86390 1
305484 99305484 1001 86380 86390 1
305593 99305593 1001 86380 86390 1
305678 99305678 1001 86380 86390 1
305355 99305355 1001 86380 86390 1
305357 99305357 1001 86380 86390 1
305253 99305253 1001 86380 86390 1
305126 99305126 1001 86380 86390 1
500064 99500064 1001 86380 86390 1
500176 99500176 1001 86380 86390 1
500611 99500611 1001 86380 86390 1
500703 99500703 1001 86380 86390 1
500653 99500653 1001 86380 86390 1
500801 99500801 1001 86380 86390 1
500585 99500585 1001 86380 86390 1
500503 99500503 1001 86380 86390 1
500529 99500529 1001 86380 86390 1
500373 99500373 1001 86380 86390 1
500327 99500327 1001 86380 86390 1
500279 99500279 1001 86380 86390 1
500993 99500993 1001 86380 86390 1
500969 99500969 1001 86380 86390 1
500911 99500911 1001 86380 86390 1
500821 99500821 1001 86380 86390 1
501606 99501606 1001 86380 86390 1
501450 99501450 1001 86380 86390 1
501531 99501531 1001 86380 86390 1
501481 99501481 1001 86380 86390 1
501629 99501629 1001 86380 86390 1
501560 99501560 1001 86380 86390 1
501304 99501304 1001 86380 86390 1
501306 99501306 1001 86380 86390 1
501361 99501361 1001 86380 86390 1
501324 99501324 1001 86380 86390 1
501351 99501351 1001 86380 86390 1
501313 99501313 1001 86380 86390 1
501378 99501378 1001 86380 86390 1
501044 99501044 1001 86380 86390 1
501059 99501059 1001 86380 86390 1
501755 99501755 1001 86380 86390 1
501679 99501679 1001 86380 86390 1
501771 99501771 1001 86380 86390 1
501824 99501824 1001 86380 86390 1
502339 99502339 1001 86380 86390 1
502457 99502457 1001 86380 86390 1
502334 99502334 1001 86380 86390 1
502360 99502360 1001 86380 86390 1
502412 99502412 1001 86380 86390 1
502117 99502117 1001 86380 86390 1
502251 99502251 1001 86380 86390 1
502149 99502149 1001 86380 86390 1
502188 99502188 1001 86380 86390 1
502254 99502254 1001 86380 86390 1
502216 99502216 1001 86380 86390 1
501872 99501872 1001 86380 86390 1
501914 99501914 1001 86380 86390 1
502005 99502005 1001 86380 86390 1
501921 99501921 1001 86380 86390 1
502636 99502636 1001 86380 86390 1
502546 99502546 1001 86380 86390 1
502559 99502559 1001 86380 86390 1
502511 99502511 1001 86380 86390 1
502628 99502628 1001 86380 86390 1
502564 99502564 1001 86380 86390 1
503230 99503230 1001 86380 86390 1
503220 99503220 1001 86380 86390 1
503093 99503093 1001 86380 86390 1
503238 99503238 1001 86380 86390 1
503123 99503123 1001 86380 86390 1
502794 99502794 1001 86380 86390 1
502862 99502862 1001 86380 86390 1
503461 99503461 1001 86380 86390 1
503346 99503346 1001 86380 86390 1
503385 99503385 1001 86380 86390 1
504116 99504116 1001 86380 86390 1
504016 99504016 1001 86380 86390 1
504068 99504068 1001 86380 86390 1
504014 99504014 1001 86380 86390 1
503743 99503743 1001 86380 86390 1
503786 99503786 1001 86380 86390 1
503832 99503832 1001 86380 86390 1
503768 99503768 1001 86380 86390 1
503559 99503559 1001 86380 86390 1
504322 99504322 1001 86380 86390 1
504235 99504235 1001 86380 86390 1
504281 99504281 1001 86380 86390 1
504782 99504782 1001 86380 86390 1
504660 99504660 1001 86380 86390 1
504592 99504592 1001 86380 86390 1
504657 99504657 1001 86380 86390 1
504519 99504519 1001 86380 86390 1
504352 99504352 1001 86380 86390 1
504497 99504497 1001 86380 86390 1
504461 99504461 1001 86380 86390 1
504425 99504425 1001 86380 86390 1
505046 99505046 1001 86380 86390 1
505010 99505010 1001 86380 86390 1
505384 99505384 1001 86380 86390 1
505555 99505555 1001 86380 86390 1
505504 99505504 1001 86380 86390 1
505497 99505497 1001 86380 86390 1
505174 99505174 1001 86380 86390 1
505175 99505175 1001 86380 86390 1
505230 99505230 1001 86380 86390 1
505857 99505857 1001 86380 86390 1
505894 99505894 1001 86380 86390 1
506594 99506594 1001 86380 86390 1
506436 99506436 1001 86380 86390 1
506479 99506479 1001 86380 86390 1
506027 99506027 1001 86380 86390 1
506081 99506081 1001 86380 86390 1
506136 99506136 1001 86380 86390 1
505994 99505994 1001 86380 86390 1
506060 99506060 1001 86380 86390 1
506051 99506051 1001 86380 86390 1
506752 99506752 1001 86380 86390 1
506719 99506719 1001 86380 86390 1
507254 99507254 1001 86380 86390 1
507398 99507398 1001 86380 86390 1
507411 99507411 1001 86380 86390 1
507089 99507089 1001 86380 86390 1
507142 99507142 1001 86380 86390 1
507104 99507104 1001 86380 86390 1
507014 99507014 1001 86380 86390 1
507135 99507135 1001 86380 86390 1
506943 99506943 1001 86380 86390 1
506927 99506927 1001 86380 86390 1
506852 99506852 1001 86380 86390 1
507447 99507447 1001 86380 86390 1
507499 99507499 1001 86380 86390 1
507521 99507521 1001 86380 86390 1
508119 99508119 1001 86380 86390 1
508062 99508062 1001 86380 86390 1
508004 99508004 1001 86380 86390 1
508033 99508033 1001 86380 86390 1
507935 99507935 1001 86380 86390 1
507680 99507680 1001 86380 86390 1
507732 99507732 1001 86380 86390 1
507758 99507758 1001 86380 86390 1
507656 99507656 1001 86380 86390 1
507781 99507781 1001 86380 86390 1
508259 99508259 1001 86380 86390 1
508417 99508417 1001 86380 86390 1
508251 99508251 1001 86380 86390 1
508425 99508425 1001 86380 86390 1
509072 99509072 1001 86380 86390 1
509043 99509043 1001 86380 86390 1
508900 99508900 1001 86380 86390 1
508952 99508952 1001 86380 86390 1
509054 99509054 1001 86380 86390 1
509057 99509057 1001 86380 86390 1
508979 99508979 1001 86380 86390 1
508792 99508792 1001 86380 86390 1
508797 99508797 1001 86380 86390 1
508747 99508747 1001 86380 86390 1
508544 99508544 1001 86380 86390 1
508596 99508596 1001 86380 86390 1
508481 99508481 1001 86380 86390 1
508534 99508534 1001 86380 86390 1
509837 99509837 1001 86380 86390 1
509800 99509800 1001 86380 86390 1
509714 99509714 1001 86380 86390 1
509857 99509857 1001 86380 86390 1
509845 99509845 1001 86380 86390 1
509530 99509530 1001 86380 86390 1
509582 99509582 1001 86380 86390 1
509675 99509675 1001 86380 86390 1
509297 99509297 1001 86380 86390 1
509325 99509325 1001 86380 86390 1
509951 99509951 1001 86380 86390 1
510046 99510046 1001 86380 86390 1
509973 99509973 1001 86380 86390 1
510585 99510585 1001 86380 86390 1
510547 99510547 1001 86380 86390 1
510537 99510537 1001 86380 86390 1
510404 99510404 1001 86380 86390 1
510379 99510379 1001 86380 86390 1
510350 99510350 1001 86380 86390 1
510506 99510506 1001 86380 86390 1
510222 99510222 1001 86380 86390 1
510159 99510159 1001 86380 86390 1
510237 99510237 1001 86380 86390 1
510276 99510276 1001 86380 86390 1
510212 99510212 1001 86380 86390 1
510291 99510291 1001 86380 86390 1
510152 99510152 1001 86380 86390 1
510204 99510204 1001 86380 86390 1
510140 99510140 1001 86380 86390 1
510244 99510244 1001 86380 86390 1
510155 99510155 1001 86380 86390 1
510879 99510879 1001 86380 86390 1
510739 99510739 1001 86380 86390 1
510780 99510780 1001 86380 86390 1
511477 99511477 1001 86380 86390 1
511482 99511482 1001 86380 86390 1
511195 99511195 1001 86380 86390 1
511189 99511189 1001 86380 86390 1
511037 99511037 1001 86380 86390 1
511130 99511130 1001 86380 86390 1
511080 99511080 1001 86380 86390 1
510979 99510979 1001 86380 86390 1
511135 99511135 1001 86380 86390 1
511047 99511047 1001 86380 86390 1
511707 99511707 1001 86380 86390 1
511691 99511691 1001 86380 86390 1
512326 99512326 1001 86380 86390 1
512118 99512118 1001 86380 86390 1
512080 99512080 1001 86380 86390 1
512120 99512120 1001 86380 86390 1
511798 99511798 1001 86380 86390 1
511955 99511955 1001 86380 86390 1
511923 99511923 1001 86380 86390 1
511860 99511860 1001 86380 86390 1
512456 99512456 1001 86380 86390 1
512460 99512460 1001 86380 86390 1
513104 99513104 1001 86380 86390 1
513040 99513040 1001 86380 86390 1
513093 99513093 1001 86380 86390 1
513136 99513136 1001 86380 86390 1
512918 99512918 1001 86380 86390 1
512933 99512933 1001 86380 86390 1
512691 99512691 1001 86380 86390 1
512656 99512656 1001 86380 86390 1
512658 99512658 1001 86380 86390 1
512633 99512633 1001 86380 86390 1
513866 99513866 1001 86380 86390 1
514009 99514009 1001 86380 86390 1
514013 99514013 1001 86380 86390 1
514020 99514020 1001 86380 86390 1
513849 99513849 1001 86380 86390 1
513775 99513775 1001 86380 86390 1
513713 99513713 1001 86380 86390 1
513693 99513693 1001 86380 86390 1
513823 99513823 1001 86380 86390 1
513552 99513552 1001 86380 86390 1
513497 99513497 1001 86380 86390 1
513512 99513512 1001 86380 86390 1
513589 99513589 1001 86380 86390 1
514181 99514181 1001 86380 86390 1
514680 99514680 1001 86380 86390 1
514800 99514800 1001 86380 86390 1
514777 99514777 1001 86380 86390 1
514817 99514817 1001 86380 86390 1
514561 99514561 1001 86380 86390 1
514484 99514484 1001 86380 86390 1
514341 99514341 1001 86380 86390 1
514305 99514305 1001 86380 86390 1
514438 99514438 1001 86380 86390 1
514401 99514401 1001 86380 86390 1
514961 99514961 1001 86380 86390 1
514889 99514889 1001 86380 86390 1
514891 99514891 1001 86380 86390 1
515595 99515595 1001 86380 86390 1
515610 99515610 1001 86380 86390 1
515426 99515426 1001 86380 86390 1
515378 99515378 1001 86380 86390 1
515417 99515417 1001 86380 86390 1
515343 99515343 1001 86380 86390 1
515369 99515369 1001 86380 86390 1
515434 99515434 1001 86380 86390 1
515180 99515180 1001 86380 86390 1
515169 99515169 1001 86380 86390 1
515811 99515811 1001 86380 86390 1
515479 99515479 1001 86380 86390 1
515765 99515765 1001 86380 86390 1
515690 99515690 1001 86380 86390 1
515847 99515847 1001 86380 86390 1
516355 99516355 1001 86380 86390 1
516485 99516485 1001 86380 86390 1
516487 99516487 1001 86380 86390 1
516233 99516233 1001 86380 86390 1
516185 99516185 1001 86380 86390 1
515976 99515976 1001 86380 86390 1
516630 99516630 1001 86380 86390 1
516697 99516697 1001 86380 86390 1
516672 99516672 1001 86380 86390 1
517095 99517095 1001 86380 86390 1
516971 99516971 1001 86380 86390 1
517126 99517126 1001 86380 86390 1
517515 99517515 1001 86380 86390 1
517528 99517528 1001 86380 86390 1
517360 99517360 1001 86380 86390 1
517465 99517465 1001 86380 86390 1
517512 99517512 1001 86380 86390 1
518060 99518060 1001 86380 86390 1
518138 99518138 1001 86380 86390 1
518054 99518054 1001 86380 86390 1
518031 99518031 1001 86380 86390 1
517841 99517841 1001 86380 86390 1
517818 99517818 1001 86380 86390 1
517861 99517861 1001 86380 86390 1
517953 99517953 1001 86380 86390 1
517825 99517825 1001 86380 86390 1
517737 99517737 1001 86380 86390 1
517680 99517680 1001 86380 86390 1
517642 99517642 1001 86380 86390 1
518239 99518239 1001 86380 86390 1
518179 99518179 1001 86380 86390 1
518865 99518865 1001 86380 86390 1
518743 99518743 1001 86380 86390 1
518709 99518709 1001 86380 86390 1
518698 99518698 1001 86380 86390 1
518582 99518582 1001 86380 86390 1
518752 99518752 1001 86380 86390 1
518419 99518419 1001 86380 86390 1
519025 99519025 1001 86380 86390 1
519160 99519160 1001 86380 86390 1
519034 99519034 1001 86380 86390 1
519754 99519754 1001 86380 86390 1
519792 99519792 1001 86380 86390 1
519491 99519491 1001 86380 86390 1
519522 99519522 1001 86380 86390 1
519471 99519471 1001 86380 86390 1
519510 99519510 1001 86380 86390 1
519488 99519488 1001 86380 86390 1
519267 99519267 1001 86380 86390 1
519203 99519203 1001 86380 86390 1
519945 99519945 1001 86380 86390 1
519935 99519935 1001 86380 86390 1
519873 99519873 1001 86380 86390 1
520461 99520461 1001 86380 86390 1
520591 99520591 1001 86380 86390 1
520624 99520624 1001 86380 86390 1
520356 99520356 1001 86380 86390 1
520228 99520228 1001 86380 86390 1
520256 99520256 1001 86380 86390 1
520428 99520428 1001 86380 86390 1
520275 99520275 1001 86380 86390 1
520354 99520354 1001 86380 86390 1
520355 99520355 1001 86380 86390 1
520098 99520098 1001 86380 86390 1
520055 99520055 1001 86380 86390 1
520753 99520753 1001 86380 86390 1
520762 99520762 1001 86380 86390 1
521431 99521431 1001 86380 86390 1
521407 99521407 1001 86380 86390 1
521400 99521400 1001 86380 86390 1
521459 99521459 1001 86380 86390 1
521252 99521252 1001 86380 86390 1
521085 99521085 1001 86380 86390 1
521073 99521073 1001 86380 86390 1
520884 99520884 1001 86380 86390 1
520846 99520846 1001 86380 86390 1
520899 99520899 1001 86380 86390 1
520926 99520926 1001 86380 86390 1
520877 99520877 1001 86380 86390 1
521047 99521047 1001 86380 86390 1
520905 99520905 1001 86380 86390 1
521009 99521009 1001 86380 86390 1
520906 99520906 1001 86380 86390 1
521049 99521049 1001 86380 86390 1
521557 99521557 1001 86380 86390 1
521625 99521625 1001 86380 86390 1
522193 99522193 1001 86380 86390 1
522142 99522142 1001 86380 86390 1
522104 99522104 1001 86380 86390 1
522201 99522201 1001 86380 86390 1
522240 99522240 1001 86380 86390 1
521962 99521962 1001 86380 86390 1
521953 99521953 1001 86380 86390 1
522018 99522018 1001 86380 86390 1
522474 99522474 1001 86380 86390 1
522423 99522423 1001 86380 86390 1
522494 99522494 1001 86380 86390 1
522456 99522456 1001 86380 86390 1
523071 99523071 1001 86380 86390 1
522731 99522731 1001 86380 86390 1
522899 99522899 1001 86380 86390 1
522718 99522718 1001 86380 86390 1
522730 99522730 1001 86380 86390 1
523181 99523181 1001 86380 86390 1
523119 99523119 1001 86380 86390 1
523226 99523226 1001 86380 86390 1
523192 99523192 1001 86380 86390 1
523786 99523786 1001 86380 86390 1
523878 99523878 1001 86380 86390 1
523685 99523685 1001 86380 86390 1
523509 99523509 1001 86380 86390 1
523970 99523970 1001 86380 86390 1
524131 99524131 1001 86380 86390 1
524144 99524144 1001 86380 86390 1
524606 99524606 1001 86380 86390 1
524597 99524597 1001 86380 86390 1
524677 99524677 1001 86380 86390 1
524486 99524486 1001 86380 86390 1
524540 99524540 1001 86380 86390 1
524415 99524415 1001 86380 86390 1
524234 99524234 1001 86380 86390 1
524252 99524252 1001 86380 86390 1
525494 99525494 1001 86380 86390 1
525510 99525510 1001 86380 86390 1
525396 99525396 1001 86380 86390 1
525584 99525584 1001 86380 86390 1
525191 99525191 1001 86380 86390 1
525337 99525337 1001 86380 86390 1
525121 99525121 1001 86380 86390 1
525048 99525048 1001 86380 86390 1
525052 99525052 1001 86380 86390 1
525673 99525673 1001 86380 86390 1
525676 99525676 1001 86380 86390 1
526219 99526219 1001 86380 86390 1
526270 99526270 1001 86380 86390 1
526380 99526380 1001 86380 86390 1
526227 99526227 1001 86380 86390 1
526383 99526383 1001 86380 86390 1
526062 99526062 1001 86380 86390 1
526206 99526206 1001 86380 86390 1
525983 99525983 1001 86380 86390 1
525946 99525946 1001 86380 86390 1
525924 99525924 1001 86380 86390 1
526537 99526537 1001 86380 86390 1
526602 99526602 1001 86380 86390 1
526439 99526439 1001 86380 86390 1
526596 99526596 1001 86380 86390 1
527056 99527056 1001 86380 86390 1
527183 99527183 1001 86380 86390 1
526851 99526851 1001 86380 86390 1
527033 99527033 1001 86380 86390 1
527022 99527022 1001 86380 86390 1
526932 99526932 1001 86380 86390 1
526961 99526961 1001 86380 86390 1
526692 99526692 1001 86380 86390 1
526762 99526762 1001 86380 86390 1
526821 99526821 1001 86380 86390 1
527264 99527264 1001 86380 86390 1
527253 99527253 1001 86380 86390 1
527438 99527438 1001 86380 86390 1
528013 99528013 1001 86380 86390 1
527976 99527976 1001 86380 86390 1
527899 99527899 1001 86380 86390 1
527689 99527689 1001 86380 86390 1
527757 99527757 1001 86380 86390 1
527685 99527685 1001 86380 86390 1
527480 99527480 1001 86380 86390 1
528233 99528233 1001 86380 86390 1
528779 99528779 1001 86380 86390 1
528831 99528831 1001 86380 86390 1
528893 99528893 1001 86380 86390 1
528797 99528797 1001 86380 86390 1
528567 99528567 1001 86380 86390 1
528672 99528672 1001 86380 86390 1
528609 99528609 1001 86380 86390 1
528409 99528409 1001 86380 86390 1
528392 99528392 1001 86380 86390 1
529022 99529022 1001 86380 86390 1
528984 99528984 1001 86380 86390 1
529666 99529666 1001 86380 86390 1
529680 99529680 1001 86380 86390 1
529682 99529682 1001 86380 86390 1
529711 99529711 1001 86380 86390 1
529582 99529582 1001 86380 86390 1
529431 99529431 1001 86380 86390 1
529343 99529343 1001 86380 86390 1
529424 99529424 1001 86380 86390 1
529464 99529464 1001 86380 86390 1
529452 99529452 1001 86380 86390 1
529505 99529505 1001 86380 86390 1
529339 99529339 1001 86380 86390 1
529213 99529213 1001 86380 86390 1
529111 99529111 1001 86380 86390 1
529177 99529177 1001 86380 86390 1
529232 99529232 1001 86380 86390 1
529182 99529182 1001 86380 86390 1
529900 99529900 1001 86380 86390 1
529836 99529836 1001 86380 86390 1
529862 99529862 1001 86380 86390 1
529914 99529914 1001 86380 86390 1
529813 99529813 1001 86380 86390 1
529775 99529775 1001 86380 86390 1
530415 99530415 1001 86380 86390 1
530405 99530405 1001 86380 86390 1
530154 99530154 1001 86380 86390 1
530169 99530169 1001 86380 86390 1
530222 99530222 1001 86380 86390 1
530172 99530172 1001 86380 86390 1
530345 99530345 1001 86380 86390 1
530320 99530320 1001 86380 86390 1
530321 99530321 1001 86380 86390 1
529972 99529972 1001 86380 86390 1
529950 99529950 1001 86380 86390 1
530642 99530642 1001 86380 86390 1
530618 99530618 1001 86380 86390 1
531343 99531343 1001 86380 86390 1
531190 99531190 1001 86380 86390 1
531364 99531364 1001 86380 86390 1
531156 99531156 1001 86380 86390 1
530965 99530965 1001 86380 86390 1
530816 99530816 1001 86380 86390 1
530887 99530887 1001 86380 86390 1
531570 99531570 1001 86380 86390 1
531416 99531416 1001 86380 86390 1
532025 99532025 1001 86380 86390 1
532005 99532005 1001 86380 86390 1
532185 99532185 1001 86380 86390 1
532125 99532125 1001 86380 86390 1
532100 99532100 1001 86380 86390 1
532101 99532101 1001 86380 86390 1
531897 99531897 1001 86380 86390 1
531806 99531806 1001 86380 86390 1
531929 99531929 1001 86380 86390 1
531904 99531904 1001 86380 86390 1
531655 99531655 1001 86380 86390 1
531604 99531604 1001 86380 86390 1
532347 99532347 1001 86380 86390 1
532210 99532210 1001 86380 86390 1
532264 99532264 1001 86380 86390 1
532212 99532212 1001 86380 86390 1
532951 99532951 1001 86380 86390 1
532926 99532926 1001 86380 86390 1
532941 99532941 1001 86380 86390 1
532657 99532657 1001 86380 86390 1
532802 99532802 1001 86380 86390 1
532739 99532739 1001 86380 86390 1
532716 99532716 1001 86380 86390 1
532708 99532708 1001 86380 86390 1
532481 99532481 1001 86380 86390 1
532598 99532598 1001 86380 86390 1
532419 99532419 1001 86380 86390 1
532550 99532550 1001 86380 86390 1
532539 99532539 1001 86380 86390 1
533680 99533680 1001 86380 86390 1
533799 99533799 1001 86380 86390 1
533671 99533671 1001 86380 86390 1
533749 99533749 1001 86380 86390 1
533661 99533661 1001 86380 86390 1
533766 99533766 1001 86380 86390 1
533548 99533548 1001 86380 86390 1
533484 99533484 1001 86380 86390 1
533538 99533538 1001 86380 86390 1
533570 99533570 1001 86380 86390 1
533334 99533334 1001 86380 86390 1
533438 99533438 1001 86380 86390 1
533958 99533958 1001 86380 86390 1
533985 99533985 1001 86380 86390 1
533900 99533900 1001 86380 86390 1
533861 99533861 1001 86380 86390 1
534030 99534030 1001 86380 86390 1
534022 99534022 1001 86380 86390 1
534557 99534557 1001 86380 86390 1
534481 99534481 1001 86380 86390 1
534563 99534563 1001 86380 86390 1
534456 99534456 1001 86380 86390 1
534432 99534432 1001 86380 86390 1
534141 99534141 1001 86380 86390 1
534206 99534206 1001 86380 86390 1
534232 99534232 1001 86380 86390 1
534076 99534076 1001 86380 86390 1
534195 99534195 1001 86380 86390 1
534252 99534252 1001 86380 86390 1
534110 99534110 1001 86380 86390 1
534773 99534773 1001 86380 86390 1
534825 99534825 1001 86380 86390 1
534715 99534715 1001 86380 86390 1
535442 99535442 1001 86380 86390 1
535239 99535239 1001 86380 86390 1
535266 99535266 1001 86380 86390 1
535140 99535140 1001 86380 86390 1
535145 99535145 1001 86380 86390 1
535264 99535264 1001 86380 86390 1
535048 99535048 1001 86380 86390 1
535000 99535000 1001 86380 86390 1
535306 99535306 1001 86380 86390 1
535705 99535705 1001 86380 86390 1
535513 99535513 1001 86380 86390 1
535710 99535710 1001 86380 86390 1
536209 99536209 1001 86380 86390 1
536136 99536136 1001 86380 86390 1
536325 99536325 1001 86380 86390 1
536193 99536193 1001 86380 86390 1
535975 99535975 1001 86380 86390 1
535951 99535951 1001 86380 86390 1
535942 99535942 1001 86380 86390 1
536022 99536022 1001 86380 86390 1
535946 99535946 1001 86380 86390 1
536052 99536052 1001 86380 86390 1
535728 99535728 1001 86380 86390 1
535906 99535906 1001 86380 86390 1
535829 99535829 1001 86380 86390 1
536451 99536451 1001 86380 86390 1
536357 99536357 1001 86380 86390 1
537010 99537010 1001 86380 86390 1
537052 99537052 1001 86380 86390 1
537142 99537142 1001 86380 86390 1
536777 99536777 1001 86380 86390 1
536925 99536925 1001 86380 86390 1
536709 99536709 1001 86380 86390 1
536658 99536658 1001 86380 86390 1
536601 99536601 1001 86380 86390 1
536744 99536744 1001 86380 86390 1
536706 99536706 1001 86380 86390 1
536631 99536631 1001 86380 86390 1
537355 99537355 1001 86380 86390 1
537298 99537298 1001 86380 86390 1
537363 99537363 1001 86380 86390 1
537787 99537787 1001 86380 86390 1
537806 99537806 1001 86380 86390 1
537640 99537640 1001 86380 86390 1
537696 99537696 1001 86380 86390 1
537593 99537593 1001 86380 86390 1
537613 99537613 1001 86380 86390 1
537508 99537508 1001 86380 86390 1
537534 99537534 1001 86380 86390 1
538154 99538154 1001 86380 86390 1
538155 99538155 1001 86380 86390 1
538623 99538623 1001 86380 86390 1
538771 99538771 1001 86380 86390 1
538630 99538630 1001 86380 86390 1
538440 99538440 1001 86380 86390 1
538570 99538570 1001 86380 86390 1
538596 99538596 1001 86380 86390 1
538600 99538600 1001 86380 86390 1
538232 99538232 1001 86380 86390 1
538252 99538252 1001 86380 86390 1
538202 99538202 1001 86380 86390 1
538910 99538910 1001 86380 86390 1
539620 99539620 1001 86380 86390 1
539249 99539249 1001 86380 86390 1
539289 99539289 1001 86380 86390 1
539227 99539227 1001 86380 86390 1
539217 99539217 1001 86380 86390 1
539105 99539105 1001 86380 86390 1
539030 99539030 1001 86380 86390 1
539789 99539789 1001 86380 86390 1
539792 99539792 1001 86380 86390 1
540312 99540312 1001 86380 86390 1
540289 99540289 1001 86380 86390 1
540317 99540317 1001 86380 86390 1
540307 99540307 1001 86380 86390 1
540124 99540124 1001 86380 86390 1
540117 99540117 1001 86380 86390 1
539976 99539976 1001 86380 86390 1
539908 99539908 1001 86380 86390 1
540608 99540608 1001 86380 86390 1
540521 99540521 1001 86380 86390 1
540550 99540550 1001 86380 86390 1
541103 99541103 1001 86380 86390 1
541146 99541146 1001 86380 86390 1
541280 99541280 1001 86380 86390 1
541285 99541285 1001 86380 86390 1
541001 99541001 1001 86380 86390 1
541016 99541016 1001 86380 86390 1
540711 99540711 1001 86380 86390 1
540714 99540714 1001 86380 86390 1
540702 99540702 1001 86380 86390 1
540690 99540690 1001 86380 86390 1
540811 99540811 1001 86380 86390 1
541344 99541344 1001 86380 86390 1
541461 99541461 1001 86380 86390 1
541361 99541361 1001 86380 86390 1
541453 99541453 1001 86380 86390 1
541324 99541324 1001 86380 86390 1
542081 99542081 1001 86380 86390 1
542070 99542070 1001 86380 86390 1
541985 99541985 1001 86380 86390 1
541709 99541709 1001 86380 86390 1
541725 99541725 1001 86380 86390 1
541830 99541830 1001 86380 86390 1
541716 99541716 1001 86380 86390 1
541524 99541524 1001 86380 86390 1
541579 99541579 1001 86380 86390 1
541580 99541580 1001 86380 86390 1
541688 99541688 1001 86380 86390 1
541519 99541519 1001 86380 86390 1
541650 99541650 1001 86380 86390 1
542247 99542247 1001 86380 86390 1
542830 99542830 1001 86380 86390 1
542944 99542944 1001 86380 86390 1
542793 99542793 1001 86380 86390 1
542806 99542806 1001 86380 86390 1
542917 99542917 1001 86380 86390 1
542846 99542846 1001 86380 86390 1
542841 99542841 1001 86380 86390 1
542700 99542700 1001 86380 86390 1
542664 99542664 1001 86380 86390 1
542691 99542691 1001 86380 86390 1
542668 99542668 1001 86380 86390 1
542708 99542708 1001 86380 86390 1
542411 99542411 1001 86380 86390 1
542334 99542334 1001 86380 86390 1
543097 99543097 1001 86380 86390 1
543007 99543007 1001 86380 86390 1
542999 99542999 1001 86380 86390 1
542964 99542964 1001 86380 86390 1
543643 99543643 1001 86380 86390 1
543740 99543740 1001 86380 86390 1
543570 99543570 1001 86380 86390 1
543397 99543397 1001 86380 86390 1
543400 99543400 1001 86380 86390 1
543511 99543511 1001 86380 86390 1
543336 99543336 1001 86380 86390 1
543227 99543227 1001 86380 86390 1
543808 99543808 1001 86380 86390 1
544469 99544469 1001 86380 86390 1
544439 99544439 1001 86380 86390 1
544593 99544593 1001 86380 86390 1
544302 99544302 1001 86380 86390 1
544342 99544342 1001 86380 86390 1
544372 99544372 1001 86380 86390 1
544042 99544042 1001 86380 86390 1
544096 99544096 1001 86380 86390 1
544104 99544104 1001 86380 86390 1
543977 99543977 1001 86380 86390 1
544696 99544696 1001 86380 86390 1
400354 99400354 1001 86380 86390 1
400537 99400537 1001 86380 86390 1
400616 99400616 1001 86380 86390 1
400710 99400710 1001 86380 86390 1
400700 99400700 1001 86380 86390 1
400912 99400912 1001 86380 86390 1
401003 99401003 1001 86380 86390 1
401009 99401009 1001 86380 86390 1
401223 99401223 1001 86380 86390 1
401944 99401944 1001 86380 86390 1
402028 99402028 1001 86380 86390 1
401976 99401976 1001 86380 86390 1
402112 99402112 1001 86380 86390 1
402145 99402145 1001 86380 86390 1
402149 99402149 1001 86380 86390 1
402195 99402195 1001 86380 86390 1
402280 99402280 1001 86380 86390 1
402376 99402376 1001 86380 86390 1
402554 99402554 1001 86380 86390 1
402566 99402566 1001 86380 86390 1
402630 99402630 1001 86380 86390 1
402674 99402674 1001 86380 86390 1
402843 99402843 1001 86380 86390 1
403124 99403124 1001 86380 86390 1
403285 99403285 1001 86380 86390 1
403504 99403504 1001 86380 86390 1
403558 99403558 1001 86380 86390 1
403737 99403737 1001 86380 86390 1
403782 99403782 1001 86380 86390 1
403969 99403969 1001 86380 86390 1
404026 99404026 1001 86380 86390 1
404028 99404028 1001 86380 86390 1
404029 99404029 1001 86380 86390 1
404023 99404023 1001 86380 86390 1
404287 99404287 1001 86380 86390 1
404552 99404552 1001 86380 86390 1
404505 99404505 1001 86380 86390 1
404654 99404654 1001 86380 86390 1
404606 99404606 1001 86380 86390 1
404790 99404790 1001 86380 86390 1
405197 99405197 1001 86380 86390 1
405176 99405176 1001 86380 86390 1
405152 99405152 1001 86380 86390 1
405493 99405493 1001 86380 86390 1
405441 99405441 1001 86380 86390 1
405696 99405696 1001 86380 86390 1
405758 99405758 1001 86380 86390 1
405693 99405693 1001 86380 86390 1
405858 99405858 1001 86380 86390 1
406266 99406266 1001 86380 86390 1
406280 99406280 1001 86380 86390 1
406425 99406425 1001 86380 86390 1
406396 99406396 1001 86380 86390 1
406546 99406546 1001 86380 86390 1
406630 99406630 1001 86380 86390 1
406569 99406569 1001 86380 86390 1
406801 99406801 1001 86380 86390 1
406902 99406902 1001 86380 86390 1
406969 99406969 1001 86380 86390 1
407208 99407208 1001 86380 86390 1
407381 99407381 1001 86380 86390 1
407630 99407630 1001 86380 86390 1
407704 99407704 1001 86380 86390 1
407811 99407811 1001 86380 86390 1
407800 99407800 1001 86380 86390 1
407963 99407963 1001 86380 86390 1
408355 99408355 1001 86380 86390 1
408712 99408712 1001 86380 86390 1
408861 99408861 1001 86380 86390 1
408958 99408958 1001 86380 86390 1
408908 99408908 1001 86380 86390 1
409256 99409256 1001 86380 86390 1
409358 99409358 1001 86380 86390 1
409320 99409320 1001 86380 86390 1
409630 99409630 1001 86380 86390 1
409697 99409697 1001 86380 86390 1
410344 99410344 1001 86380 86390 1
410401 99410401 1001 86380 86390 1
410360 99410360 1001 86380 86390 1
410490 99410490 1001 86380 86390 1
410425 99410425 1001 86380 86390 1
410409 99410409 1001 86380 86390 1
410558 99410558 1001 86380 86390 1
410709 99410709 1001 86380 86390 1
410647 99410647 1001 86380 86390 1
410871 99410871 1001 86380 86390 1
410991 99410991 1001 86380 86390 1
411231 99411231 1001 86380 86390 1
411347 99411347 1001 86380 86390 1
411473 99411473 1001 86380 86390 1
411797 99411797 1001 86380 86390 1
411865 99411865 1001 86380 86390 1
411944 99411944 1001 86380 86390 1
411900 99411900 1001 86380 86390 1
412065 99412065 1001 86380 86390 1
411959 99411959 1001 86380 86390 1
412143 99412143 1001 86380 86390 1
412337 99412337 1001 86380 86390 1
412290 99412290 1001 86380 86390 1
412441 99412441 1001 86380 86390 1
413400 99413400 1001 86380 86390 1
413493 99413493 1001 86380 86390 1
413502 99413502 1001 86380 86390 1
413655 99413655 1001 86380 86390 1
413410 99413410 1001 86380 86390 1
413505 99413505 1001 86380 86390 1
413612 99413612 1001 86380 86390 1
413082 99413082 1001 86380 86390 1
413258 99413258 1001 86380 86390 1
412720 99412720 1001 86380 86390 1
412802 99412802 1001 86380 86390 1
412657 99412657 1001 86380 86390 1
412877 99412877 1001 86380 86390 1
412788 99412788 1001 86380 86390 1
412772 99412772 1001 86380 86390 1
413801 99413801 1001 86380 86390 1
414031 99414031 1001 86380 86390 1
413987 99413987 1001 86380 86390 1
414022 99414022 1001 86380 86390 1
413817 99413817 1001 86380 86390 1
413918 99413918 1001 86380 86390 1
415074 99415074 1001 86380 86390 1
415085 99415085 1001 86380 86390 1
414664 99414664 1001 86380 86390 1
414366 99414366 1001 86380 86390 1
414255 99414255 1001 86380 86390 1
415656 99415656 1001 86380 86390 1
415374 99415374 1001 86380 86390 1
415613 99415613 1001 86380 86390 1
416729 99416729 1001 86380 86390 1
416678 99416678 1001 86380 86390 1
416869 99416869 1001 86380 86390 1
415871 99415871 1001 86380 86390 1
417254 99417254 1001 86380 86390 1
417202 99417202 1001 86380 86390 1
417057 99417057 1001 86380 86390 1
418439 99418439 1001 86380 86390 1
418487 99418487 1001 86380 86390 1
418717 99418717 1001 86380 86390 1
418762 99418762 1001 86380 86390 1
418442 99418442 1001 86380 86390 1
418724 99418724 1001 86380 86390 1
418796 99418796 1001 86380 86390 1
418615 99418615 1001 86380 86390 1
418725 99418725 1001 86380 86390 1
418034 99418034 1001 86380 86390 1
418350 99418350 1001 86380 86390 1
417895 99417895 1001 86380 86390 1
417770 99417770 1001 86380 86390 1
417967 99417967 1001 86380 86390 1
417902 99417902 1001 86380 86390 1
417624 99417624 1001 86380 86390 1
418910 99418910 1001 86380 86390 1
419012 99419012 1001 86380 86390 1
420268 99420268 1001 86380 86390 1
420324 99420324 1001 86380 86390 1
419663 99419663 1001 86380 86390 1
419891 99419891 1001 86380 86390 1
419652 99419652 1001 86380 86390 1
419997 99419997 1001 86380 86390 1
419607 99419607 1001 86380 86390 1
420787 99420787 1001 86380 86390 1
420586 99420586 1001 86380 86390 1
420773 99420773 1001 86380 86390 1
420499 99420499 1001 86380 86390 1
420503 99420503 1001 86380 86390 1
420800 99420800 1001 86380 86390 1
420485 99420485 1001 86380 86390 1
421954 99421954 1001 86380 86390 1
421986 99421986 1001 86380 86390 1
421666 99421666 1001 86380 86390 1
421589 99421589 1001 86380 86390 1
421404 99421404 1001 86380 86390 1
421595 99421595 1001 86380 86390 1
421119 99421119 1001 86380 86390 1
422527 99422527 1001 86380 86390 1
422452 99422452 1001 86380 86390 1
422159 99422159 1001 86380 86390 1
423272 99423272 1001 86380 86390 1
422952 99422952 1001 86380 86390 1
424036 99424036 1001 86380 86390 1
423876 99423876 1001 86380 86390 1
424084 99424084 1001 86380 86390 1
423878 99423878 1001 86380 86390 1
424030 99424030 1001 86380 86390 1
424145 99424145 1001 86380 86390 1
423839 99423839 1001 86380 86390 1
423788 99423788 1001 86380 86390 1
425062 99425062 1001 86380 86390 1
425185 99425185 1001 86380 86390 1
425289 99425289 1001 86380 86390 1
424905 99424905 1001 86380 86390 1
424592 99424592 1001 86380 86390 1
424865 99424865 1001 86380 86390 1
424888 99424888 1001 86380 86390 1
424387 99424387 1001 86380 86390 1
425652 99425652 1001 86380 86390 1
426923 99426923 1001 86380 86390 1
426824 99426824 1001 86380 86390 1
426856 99426856 1001 86380 86390 1
426936 99426936 1001 86380 86390 1
426759 99426759 1001 86380 86390 1
426666 99426666 1001 86380 86390 1
426652 99426652 1001 86380 86390 1
426342 99426342 1001 86380 86390 1
426688 99426688 1001 86380 86390 1
426226 99426226 1001 86380 86390 1
426258 99426258 1001 86380 86390 1
427484 99427484 1001 86380 86390 1
427238 99427238 1001 86380 86390 1
427438 99427438 1001 86380 86390 1
427329 99427329 1001 86380 86390 1
427303 99427303 1001 86380 86390 1
427311 99427311 1001 86380 86390 1
428670 99428670 1001 86380 86390 1
428547 99428547 1001 86380 86390 1
428711 99428711 1001 86380 86390 1
428486 99428486 1001 86380 86390 1
428380 99428380 1001 86380 86390 1
428337 99428337 1001 86380 86390 1
427934 99427934 1001 86380 86390 1
427897 99427897 1001 86380 86390 1
427628 99427628 1001 86380 86390 1
427744 99427744 1001 86380 86390 1
427762 99427762 1001 86380 86390 1
427571 99427571 1001 86380 86390 1
427723 99427723 1001 86380 86390 1
428924 99428924 1001 86380 86390 1
428795 99428795 1001 86380 86390 1
430129 99430129 1001 86380 86390 1
429613 99429613 1001 86380 86390 1
429840 99429840 1001 86380 86390 1
429604 99429604 1001 86380 86390 1
429195 99429195 1001 86380 86390 1
429497 99429497 1001 86380 86390 1
429289 99429289 1001 86380 86390 1
430454 99430454 1001 86380 86390 1
430795 99430795 1001 86380 86390 1
430464 99430464 1001 86380 86390 1
430466 99430466 1001 86380 86390 1
430597 99430597 1001 86380 86390 1
431667 99431667 1001 86380 86390 1
431582 99431582 1001 86380 86390 1
431431 99431431 1001 86380 86390 1
431443 99431443 1001 86380 86390 1
430891 99430891 1001 86380 86390 1
430921 99430921 1001 86380 86390 1
430925 99430925 1001 86380 86390 1
430980 99430980 1001 86380 86390 1
431035 99431035 1001 86380 86390 1
431254 99431254 1001 86380 86390 1
432457 99432457 1001 86380 86390 1
433635 99433635 1001 86380 86390 1
433486 99433486 1001 86380 86390 1
433080 99433080 1001 86380 86390 1
433169 99433169 1001 86380 86390 1
432772 99432772 1001 86380 86390 1
432877 99432877 1001 86380 86390 1
432613 99432613 1001 86380 86390 1
434001 99434001 1001 86380 86390 1
433917 99433917 1001 86380 86390 1
433958 99433958 1001 86380 86390 1
435339 99435339 1001 86380 86390 1
435004 99435004 1001 86380 86390 1
435045 99435045 1001 86380 86390 1
434819 99434819 1001 86380 86390 1
434788 99434788 1001 86380 86390 1
434651 99434651 1001 86380 86390 1
434679 99434679 1001 86380 86390 1
434203 99434203 1001 86380 86390 1
435844 99435844 1001 86380 86390 1
435747 99435747 1001 86380 86390 1
435566 99435566 1001 86380 86390 1
437090 99437090 1001 86380 86390 1
436769 99436769 1001 86380 86390 1
436772 99436772 1001 86380 86390 1
437130 99437130 1001 86380 86390 1
436507 99436507 1001 86380 86390 1
436536 99436536 1001 86380 86390 1
436040 99436040 1001 86380 86390 1
436022 99436022 1001 86380 86390 1
300087 99300087 1001 86380 86390 1
300088 99300088 1001 86380 86390 1
437254 99437254 1001 86380 86390 1
437336 99437336 1001 86380 86390 1
300651 99300651 1001 86380 86390 1
300561 99300561 1001 86380 86390 1
300627 99300627 1001 86380 86390 1
300577 99300577 1001 86380 86390 1
300621 99300621 1001 86380 86390 1
300532 99300532 1001 86380 86390 1
300329 99300329 1001 86380 86390 1
300463 99300463 1001 86380 86390 1
300456 99300456 1001 86380 86390 1
300288 99300288 1001 86380 86390 1
300804 99300804 1001 86380 86390 1
300756 99300756 1001 86380 86390 1
300731 99300731 1001 86380 86390 1
300749 99300749 1001 86380 86390 1
301521 99301521 1001 86380 86390 1
301466 99301466 1001 86380 86390 1
301467 99301467 1001 86380 86390 1
301531 99301531 1001 86380 86390 1
301369 99301369 1001 86380 86390 1
301515 99301515 1001 86380 86390 1
301169 99301169 1001 86380 86390 1
301289 99301289 1001 86380 86390 1
301291 99301291 1001 86380 86390 1
301202 99301202 1001 86380 86390 1
301129 99301129 1001 86380 86390 1
301055 99301055 1001 86380 86390 1
300957 99300957 1001 86380 86390 1
301607 99301607 1001 86380 86390 1
301680 99301680 1001 86380 86390 1
302254 99302254 1001 86380 86390 1
302293 99302293 1001 86380 86390 1
302333 99302333 1001 86380 86390 1
302289 99302289 1001 86380 86390 1
302086 99302086 1001 86380 86390 1
302153 99302153 1001 86380 86390 1
302089 99302089 1001 86380 86390 1
302017 99302017 1001 86380 86390 1
301889 99301889 1001 86380 86390 1
301958 99301958 1001 86380 86390 1
301872 99301872 1001 86380 86390 1
301953 99301953 1001 86380 86390 1
302548 99302548 1001 86380 86390 1
302425 99302425 1001 86380 86390 1
302480 99302480 1001 86380 86390 1
303052 99303052 1001 86380 86390 1
303118 99303118 1001 86380 86390 1
303007 99303007 1001 86380 86390 1
303022 99303022 1001 86380 86390 1
302832 99302832 1001 86380 86390 1
302795 99302795 1001 86380 86390 1
302808 99302808 1001 86380 86390 1
302940 99302940 1001 86380 86390 1
302915 99302915 1001 86380 86390 1
302954 99302954 1001 86380 86390 1
302677 99302677 1001 86380 86390 1
302587 99302587 1001 86380 86390 1
302710 99302710 1001 86380 86390 1
302699 99302699 1001 86380 86390 1
302766 99302766 1001 86380 86390 1
303385 99303385 1001 86380 86390 1
303258 99303258 1001 86380 86390 1
303349 99303349 1001 86380 86390 1
303378 99303378 1001 86380 86390 1
303868 99303868 1001 86380 86390 1
303845 99303845 1001 86380 86390 1
303838 99303838 1001 86380 86390 1
303789 99303789 1001 86380 86390 1
303675 99303675 1001 86380 86390 1
303782 99303782 1001 86380 86390 1
303822 99303822 1001 86380 86390 1
303413 99303413 1001 86380 86390 1
304214 99304214 1001 86380 86390 1
304190 99304190 1001 86380 86390 1
304165 99304165 1001 86380 86390 1
304128 99304128 1001 86380 86390 1
304210 99304210 1001 86380 86390 1
304709 99304709 1001 86380 86390 1
304688 99304688 1001 86380 86390 1
304498 99304498 1001 86380 86390 1
304512 99304512 1001 86380 86390 1
304579 99304579 1001 86380 86390 1
304644 99304644 1001 86380 86390 1
304466 99304466 1001 86380 86390 1
304508 99304508 1001 86380 86390 1
304253 99304253 1001 86380 86390 1
304241 99304241 1001 86380 86390 1
304894 99304894 1001 86380 86390 1
305027 99305027 1001 86380 86390 1
305031 99305031 1001 86380 86390 1
305059 99305059 1001 86380 86390 1
305599 99305599 1001 86380 86390 1
305491 99305491 1001 86380 86390 1
305300 99305300 1001 86380 86390 1
305431 99305431 1001 86380 86390 1
305449 99305449 1001 86380 86390 1
305155 99305155 1001 86380 86390 1
305118 99305118 1001 86380 86390 1
305093 99305093 1001 86380 86390 1
305174 99305174 1001 86380 86390 1
500056 99500056 1001 86380 86390 1
500033 99500033 1001 86380 86390 1
500697 99500697 1001 86380 86390 1
500795 99500795 1001 86380 86390 1
500680 99500680 1001 86380 86390 1
500543 99500543 1001 86380 86390 1
500596 99500596 1001 86380 86390 1
500454 99500454 1001 86380 86390 1
500418 99500418 1001 86380 86390 1
500473 99500473 1001 86380 86390 1
500603 99500603 1001 86380 86390 1
500606 99500606 1001 86380 86390 1
500273 99500273 1001 86380 86390 1
500939 99500939 1001 86380 86390 1
500954 99500954 1001 86380 86390 1
500842 99500842 1001 86380 86390 1
501000 99501000 1001 86380 86390 1
501472 99501472 1001 86380 86390 1
501476 99501476 1001 86380 86390 1
501596 99501596 1001 86380 86390 1
501507 99501507 1001 86380 86390 1
501371 99501371 1001 86380 86390 1
501373 99501373 1001 86380 86390 1
501231 99501231 1001 86380 86390 1
501246 99501246 1001 86380 86390 1
501326 99501326 1001 86380 86390 1
501051 99501051 1001 86380 86390 1
501069 99501069 1001 86380 86390 1
501740 99501740 1001 86380 86390 1
501770 99501770 1001 86380 86390 1
501783 99501783 1001 86380 86390 1
501660 99501660 1001 86380 86390 1
502462 99502462 1001 86380 86390 1
502145 99502145 1001 86380 86390 1
502225 99502225 1001 86380 86390 1
502176 99502176 1001 86380 86390 1
502165 99502165 1001 86380 86390 1
501898 99501898 1001 86380 86390 1
501924 99501924 1001 86380 86390 1
501892 99501892 1001 86380 86390 1
502627 99502627 1001 86380 86390 1
502577 99502577 1001 86380 86390 1
503263 99503263 1001 86380 86390 1
502914 99502914 1001 86380 86390 1
502780 99502780 1001 86380 86390 1
502695 99502695 1001 86380 86390 1
503327 99503327 1001 86380 86390 1
503294 99503294 1001 86380 86390 1
503295 99503295 1001 86380 86390 1
503950 99503950 1001 86380 86390 1
504041 99504041 1001 86380 86390 1
503719 99503719 1001 86380 86390 1
503760 99503760 1001 86380 86390 1
503741 99503741 1001 86380 86390 1
503754 99503754 1001 86380 86390 1
503587 99503587 1001 86380 86390 1
503694 99503694 1001 86380 86390 1
503565 99503565 1001 86380 86390 1
503515 99503515 1001 86380 86390 1
504219 99504219 1001 86380 86390 1
504868 99504868 1001 86380 86390 1
504701 99504701 1001 86380 86390 1
504637 99504637 1001 86380 86390 1
504626 99504626 1001 86380 86390 1
504594 99504594 1001 86380 86390 1
504671 99504671 1001 86380 86390 1
504710 99504710 1001 86380 86390 1
504353 99504353 1001 86380 86390 1
504485 99504485 1001 86380 86390 1
504463 99504463 1001 86380 86390 1
504981 99504981 1001 86380 86390 1
505062 99505062 1001 86380 86390 1
504946 99504946 1001 86380 86390 1
505080 99505080 1001 86380 86390 1
505095 99505095 1001 86380 86390 1
505770 99505770 1001 86380 86390 1
505727 99505727 1001 86380 86390 1
505663 99505663 1001 86380 86390 1
505691 99505691 1001 86380 86390 1
505601 99505601 1001 86380 86390 1
505627 99505627 1001 86380 86390 1
505557 99505557 1001 86380 86390 1
505533 99505533 1001 86380 86390 1
505472 99505472 1001 86380 86390 1
505305 99505305 1001 86380 86390 1
505179 99505179 1001 86380 86390 1
505350 99505350 1001 86380 86390 1
505910 99505910 1001 86380 86390 1
505838 99505838 1001 86380 86390 1
505957 99505957 1001 86380 86390 1
506429 99506429 1001 86380 86390 1
506456 99506456 1001 86380 86390 1
506398 99506398 1001 86380 86390 1
506399 99506399 1001 86380 86390 1
506358 99506358 1001 86380 86390 1
506371 99506371 1001 86380 86390 1
506260 99506260 1001 86380 86390 1
506130 99506130 1001 86380 86390 1
506036 99506036 1001 86380 86390 1
506166 99506166 1001 86380 86390 1
506677 99506677 1001 86380 86390 1
506797 99506797 1001 86380 86390 1
506746 99506746 1001 86380 86390 1
507372 99507372 1001 86380 86390 1
507325 99507325 1001 86380 86390 1
507118 99507118 1001 86380 86390 1
507107 99507107 1001 86380 86390 1
506936 99506936 1001 86380 86390 1
506915 99506915 1001 86380 86390 1
507459 99507459 1001 86380 86390 1
507516 99507516 1001 86380 86390 1
507441 99507441 1001 86380 86390 1
507546 99507546 1001 86380 86390 1
508132 99508132 1001 86380 86390 1
508160 99508160 1001 86380 86390 1
507965 99507965 1001 86380 86390 1
508020 99508020 1001 86380 86390 1
507866 99507866 1001 86380 86390 1
507908 99507908 1001 86380 86390 1
507706 99507706 1001 86380 86390 1
508263 99508263 1001 86380 86390 1
508446 99508446 1001 86380 86390 1
508333 99508333 1001 86380 86390 1
508268 99508268 1001 86380 86390 1
508269 99508269 1001 86380 86390 1
508805 99508805 1001 86380 86390 1
508799 99508799 1001 86380 86390 1
508775 99508775 1001 86380 86390 1
508522 99508522 1001 86380 86390 1
508550 99508550 1001 86380 86390 1
508516 99508516 1001 86380 86390 1
508594 99508594 1001 86380 86390 1
509111 99509111 1001 86380 86390 1
509184 99509184 1001 86380 86390 1
509851 99509851 1001 86380 86390 1
509887 99509887 1001 86380 86390 1
509742 99509742 1001 86380 86390 1
509898 99509898 1001 86380 86390 1
509677 99509677 1001 86380 86390 1
509577 99509577 1001 86380 86390 1
509332 99509332 1001 86380 86390 1
509440 99509440 1001 86380 86390 1
509402 99509402 1001 86380 86390 1
509937 99509937 1001 86380 86390 1
509983 99509983 1001 86380 86390 1
510074 99510074 1001 86380 86390 1
510611 99510611 1001 86380 86390 1
510395 99510395 1001 86380 86390 1
510206 99510206 1001 86380 86390 1
510792 99510792 1001 86380 86390 1
511357 99511357 1001 86380 86390 1
511462 99511462 1001 86380 86390 1
511209 99511209 1001 86380 86390 1
511303 99511303 1001 86380 86390 1
511345 99511345 1001 86380 86390 1
511039 99511039 1001 86380 86390 1
510964 99510964 1001 86380 86390 1
511121 99511121 1001 86380 86390 1
511044 99511044 1001 86380 86390 1
511109 99511109 1001 86380 86390 1
510969 99510969 1001 86380 86390 1
511712 99511712 1001 86380 86390 1
511689 99511689 1001 86380 86390 1
512188 99512188 1001 86380 86390 1
512280 99512280 1001 86380 86390 1
512209 99512209 1001 86380 86390 1
512248 99512248 1001 86380 86390 1
512249 99512249 1001 86380 86390 1
511981 99511981 1001 86380 86390 1
512073 99512073 1001 86380 86390 1
512100 99512100 1001 86380 86390 1
511857 99511857 1001 86380 86390 1
511925 99511925 1001 86380 86390 1
512467 99512467 1001 86380 86390 1
512520 99512520 1001 86380 86390 1
512521 99512521 1001 86380 86390 1
512500 99512500 1001 86380 86390 1
512399 99512399 1001 86380 86390 1
513050 99513050 1001 86380 86390 1
513179 99513179 1001 86380 86390 1
513085 99513085 1001 86380 86390 1
513198 99513198 1001 86380 86390 1
513166 99513166 1001 86380 86390 1
513201 99513201 1001 86380 86390 1
512858 99512858 1001 86380 86390 1
512949 99512949 1001 86380 86390 1
512827 99512827 1001 86380 86390 1
512731 99512731 1001 86380 86390 1
512655 99512655 1001 86380 86390 1
512721 99512721 1001 86380 86390 1
512657 99512657 1001 86380 86390 1
513360 99513360 1001 86380 86390 1
513261 99513261 1001 86380 86390 1
513378 99513378 1001 86380 86390 1
513882 99513882 1001 86380 86390 1
513935 99513935 1001 86380 86390 1
513989 99513989 1001 86380 86390 1
513814 99513814 1001 86380 86390 1
513620 99513620 1001 86380 86390 1
513652 99513652 1001 86380 86390 1
513730 99513730 1001 86380 86390 1
513682 99513682 1001 86380 86390 1
513476 99513476 1001 86380 86390 1
513546 99513546 1001 86380 86390 1
513574 99513574 1001 86380 86390 1
514032 99514032 1001 86380 86390 1
514097 99514097 1001 86380 86390 1
514061 99514061 1001 86380 86390 1
514167 99514167 1001 86380 86390 1
514103 99514103 1001 86380 86390 1
514130 99514130 1001 86380 86390 1
514702 99514702 1001 86380 86390 1
514657 99514657 1001 86380 86390 1
514799 99514799 1001 86380 86390 1
514526 99514526 1001 86380 86390 1
514351 99514351 1001 86380 86390 1
514914 99514914 1001 86380 86390 1
515556 99515556 1001 86380 86390 1
515668 99515668 1001 86380 86390 1
515550 99515550 1001 86380 86390 1
515677 99515677 1001 86380 86390 1
515424 99515424 1001 86380 86390 1
515221 99515221 1001 86380 86390 1
515209 99515209 1001 86380 86390 1
515171 99515171 1001 86380 86390 1
515211 99515211 1001 86380 86390 1
515237 99515237 1001 86380 86390 1
515121 99515121 1001 86380 86390 1
515238 99515238 1001 86380 86390 1
515084 99515084 1001 86380 86390 1
515098 99515098 1001 86380 86390 1
515137 99515137 1001 86380 86390 1
515867 99515867 1001 86380 86390 1
515688 99515688 1001 86380 86390 1
515704 99515704 1001 86380 86390 1
516465 99516465 1001 86380 86390 1
516492 99516492 1001 86380 86390 1
516187 99516187 1001 86380 86390 1
516109 99516109 1001 86380 86390 1
516268 99516268 1001 86380 86390 1
516117 99516117 1001 86380 86390 1
516170 99516170 1001 86380 86390 1
515928 99515928 1001 86380 86390 1
516070 99516070 1001 86380 86390 1
515980 99515980 1001 86380 86390 1
515933 99515933 1001 86380 86390 1
516042 99516042 1001 86380 86390 1
516637 99516637 1001 86380 86390 1
516606 99516606 1001 86380 86390 1
517239 99517239 1001 86380 86390 1
517176 99517176 1001 86380 86390 1
517189 99517189 1001 86380 86390 1
517153 99517153 1001 86380 86390 1
516742 99516742 1001 86380 86390 1
516914 99516914 1001 86380 86390 1
516737 99516737 1001 86380 86390 1
517479 99517479 1001 86380 86390 1
517520 99517520 1001 86380 86390 1
517408 99517408 1001 86380 86390 1
517383 99517383 1001 86380 86390 1
518024 99518024 1001 86380 86390 1
518050 99518050 1001 86380 86390 1
518143 99518143 1001 86380 86390 1
517964 99517964 1001 86380 86390 1
518122 99518122 1001 86380 86390 1
518157 99518157 1001 86380 86390 1
517894 99517894 1001 86380 86390 1
517859 99517859 1001 86380 86390 1
517838 99517838 1001 86380 86390 1
517645 99517645 1001 86380 86390 1
517612 99517612 1001 86380 86390 1
518342 99518342 1001 86380 86390 1
518305 99518305 1001 86380 86390 1
518296 99518296 1001 86380 86390 1
518166 99518166 1001 86380 86390 1
518311 99518311 1001 86380 86390 1
518720 99518720 1001 86380 86390 1
518635 99518635 1001 86380 86390 1
518766 99518766 1001 86380 86390 1
518445 99518445 1001 86380 86390 1
518563 99518563 1001 86380 86390 1
518542 99518542 1001 86380 86390 1
518491 99518491 1001 86380 86390 1
518506 99518506 1001 86380 86390 1
519102 99519102 1001 86380 86390 1
519090 99519090 1001 86380 86390 1
518992 99518992 1001 86380 86390 1
519726 99519726 1001 86380 86390 1
519758 99519758 1001 86380 86390 1
519681 99519681 1001 86380 86390 1
519734 99519734 1001 86380 86390 1
519478 99519478 1001 86380 86390 1
519467 99519467 1001 86380 86390 1
519446 99519446 1001 86380 86390 1
519500 99519500 1001 86380 86390 1
519196 99519196 1001 86380 86390 1
519313 99519313 1001 86380 86390 1
519315 99519315 1001 86380 86390 1
519198 99519198 1001 86380 86390 1
519212 99519212 1001 86380 86390 1
519252 99519252 1001 86380 86390 1
519840 99519840 1001 86380 86390 1
519892 99519892 1001 86380 86390 1
519932 99519932 1001 86380 86390 1
519908 99519908 1001 86380 86390 1
519883 99519883 1001 86380 86390 1
519965 99519965 1001 86380 86390 1
520579 99520579 1001 86380 86390 1
520529 99520529 1001 86380 86390 1
520441 99520441 1001 86380 86390 1
520571 99520571 1001 86380 86390 1
520445 99520445 1001 86380 86390 1
520471 99520471 1001 86380 86390 1
520332 99520332 1001 86380 86390 1
520398 99520398 1001 86380 86390 1
520257 99520257 1001 86380 86390 1
520214 99520214 1001 86380 86390 1
520047 99520047 1001 86380 86390 1
520073 99520073 1001 86380 86390 1
520108 99520108 1001 86380 86390 1
520702 99520702 1001 86380 86390 1
520807 99520807 1001 86380 86390 1
520841 99520841 1001 86380 86390 1
521379 99521379 1001 86380 86390 1
521346 99521346 1001 86380 86390 1
521322 99521322 1001 86380 86390 1
521284 99521284 1001 86380 86390 1
521056 99521056 1001 86380 86390 1
521111 99521111 1001 86380 86390 1
521230 99521230 1001 86380 86390 1
521192 99521192 1001 86380 86390 1
521180 99521180 1001 86380 86390 1
520984 99520984 1001 86380 86390 1
521644 99521644 1001 86380 86390 1
521616 99521616 1001 86380 86390 1
521488 99521488 1001 86380 86390 1
522191 99522191 1001 86380 86390 1
522141 99522141 1001 86380 86390 1
522180 99522180 1001 86380 86390 1
522226 99522226 1001 86380 86390 1
522239 99522239 1001 86380 86390 1
522045 99522045 1001 86380 86390 1
521862 99521862 1001 86380 86390 1
521875 99521875 1001 86380 86390 1
522418 99522418 1001 86380 86390 1
522407 99522407 1001 86380 86390 1
522978 99522978 1001 86380 86390 1
522793 99522793 1001 86380 86390 1
522537 99522537 1001 86380 86390 1
522629 99522629 1001 86380 86390 1
522647 99522647 1001 86380 86390 1
522505 99522505 1001 86380 86390 1
522547 99522547 1001 86380 86390 1
522574 99522574 1001 86380 86390 1
522613 99522613 1001 86380 86390 1
523854 99523854 1001 86380 86390 1
523880 99523880 1001 86380 86390 1
523805 99523805 1001 86380 86390 1
523928 99523928 1001 86380 86390 1
523376 99523376 1001 86380 86390 1
523329 99523329 1001 86380 86390 1
523382 99523382 1001 86380 86390 1
523980 99523980 1001 86380 86390 1
524075 99524075 1001 86380 86390 1
524015 99524015 1001 86380 86390 1
524107 99524107 1001 86380 86390 1
524043 99524043 1001 86380 86390 1
524044 99524044 1001 86380 86390 1
524591 99524591 1001 86380 86390 1
524488 99524488 1001 86380 86390 1
524451 99524451 1001 86380 86390 1
524306 99524306 1001 86380 86390 1
524334 99524334 1001 86380 86390 1
524335 99524335 1001 86380 86390 1
524324 99524324 1001 86380 86390 1
524172 99524172 1001 86380 86390 1
524199 99524199 1001 86380 86390 1
524342 99524342 1001 86380 86390 1
524974 99524974 1001 86380 86390 1
524846 99524846 1001 86380 86390 1
524782 99524782 1001 86380 86390 1
524811 99524811 1001 86380 86390 1
525526 99525526 1001 86380 86390 1
525553 99525553 1001 86380 86390 1
525412 99525412 1001 86380 86390 1
525588 99525588 1001 86380 86390 1
525505 99525505 1001 86380 86390 1
525317 99525317 1001 86380 86390 1
525292 99525292 1001 86380 86390 1
525305 99525305 1001 86380 86390 1
525202 99525202 1001 86380 86390 1
525371 99525371 1001 86380 86390 1
525376 99525376 1001 86380 86390 1
525364 99525364 1001 86380 86390 1
525119 99525119 1001 86380 86390 1
525153 99525153 1001 86380 86390 1
525012 99525012 1001 86380 86390 1
525155 99525155 1001 86380 86390 1
525607 99525607 1001 86380 86390 1
526419 99526419 1001 86380 86390 1
526400 99526400 1001 86380 86390 1
526403 99526403 1001 86380 86390 1
526302 99526302 1001 86380 86390 1
526277 99526277 1001 86380 86390 1
526381 99526381 1001 86380 86390 1
526050 99526050 1001 86380 86390 1
526181 99526181 1001 86380 86390 1
526121 99526121 1001 86380 86390 1
526161 99526161 1001 86380 86390 1
525964 99525964 1001 86380 86390 1
526555 99526555 1001 86380 86390 1
526493 99526493 1001 86380 86390 1
527107 99527107 1001 86380 86390 1
527175 99527175 1001 86380 86390 1
527066 99527066 1001 86380 86390 1
527118 99527118 1001 86380 86390 1
526916 99526916 1001 86380 86390 1
526908 99526908 1001 86380 86390 1
526858 99526858 1001 86380 86390 1
526667 99526667 1001 86380 86390 1
526630 99526630 1001 86380 86390 1
526761 99526761 1001 86380 86390 1
526690 99526690 1001 86380 86390 1
527408 99527408 1001 86380 86390 1
527410 99527410 1001 86380 86390 1
527934 99527934 1001 86380 86390 1
528075 99528075 1001 86380 86390 1
527898 99527898 1001 86380 86390 1
527991 99527991 1001 86380 86390 1
527968 99527968 1001 86380 86390 1
527918 99527918 1001 86380 86390 1
528066 99528066 1001 86380 86390 1
527732 99527732 1001 86380 86390 1
527668 99527668 1001 86380 86390 1
527854 99527854 1001 86380 86390 1
527493 99527493 1001 86380 86390 1
527486 99527486 1001 86380 86390 1
527579 99527579 1001 86380 86390 1
528253 99528253 1001 86380 86390 1
528128 99528128 1001 86380 86390 1
528171 99528171 1001 86380 86390 1
528531 99528531 1001 86380 86390 1
528662 99528662 1001 86380 86390 1
528520 99528520 1001 86380 86390 1
528486 99528486 1001 86380 86390 1
529092 99529092 1001 86380 86390 1
529096 99529096 1001 86380 86390 1
529562 99529562 1001 86380 86390 1
529667 99529667 1001 86380 86390 1
529630 99529630 1001 86380 86390 1
529620 99529620 1001 86380 86390 1
529328 99529328 1001 86380 86390 1
529319 99529319 1001 86380 86390 1
529314 99529314 1001 86380 86390 1
529264 99529264 1001 86380 86390 1
529138 99529138 1001 86380 86390 1
529283 99529283 1001 86380 86390 1
529780 99529780 1001 86380 86390 1
529909 99529909 1001 86380 86390 1
529838 99529838 1001 86380 86390 1
529916 99529916 1001 86380 86390 1
530386 99530386 1001 86380 86390 1
530153 99530153 1001 86380 86390 1
530167 99530167 1001 86380 86390 1
530324 99530324 1001 86380 86390 1
530238 99530238 1001 86380 86390 1
530304 99530304 1001 86380 86390 1
530202 99530202 1001 86380 86390 1
530346 99530346 1001 86380 86390 1
530050 99530050 1001 86380 86390 1
530005 99530005 1001 86380 86390 1
530019 99530019 1001 86380 86390 1
530641 99530641 1001 86380 86390 1
530662 99530662 1001 86380 86390 1
530558 99530558 1001 86380 86390 1
530716 99530716 1001 86380 86390 1
531302 99531302 1001 86380 86390 1
531341 99531341 1001 86380 86390 1
531188 99531188 1001 86380 86390 1
531282 99531282 1001 86380 86390 1
531322 99531322 1001 86380 86390 1
531272 99531272 1001 86380 86390 1
531298 99531298 1001 86380 86390 1
531222 99531222 1001 86380 86390 1
531326 99531326 1001 86380 86390 1
531155 99531155 1001 86380 86390 1
531065 99531065 1001 86380 86390 1
530988 99530988 1001 86380 86390 1
531094 99531094 1001 86380 86390 1
530760 99530760 1001 86380 86390 1
530801 99530801 1001 86380 86390 1
530926 99530926 1001 86380 86390 1
531415 99531415 1001 86380 86390 1
531391 99531391 1001 86380 86390 1
531526 99531526 1001 86380 86390 1
531565 99531565 1001 86380 86390 1
531491 99531491 1001 86380 86390 1
532195 99532195 1001 86380 86390 1
531899 99531899 1001 86380 86390 1
531861 99531861 1001 86380 86390 1
531809 99531809 1001 86380 86390 1
531824 99531824 1001 86380 86390 1
531969 99531969 1001 86380 86390 1
531933 99531933 1001 86380 86390 1
531830 99531830 1001 86380 86390 1
531934 99531934 1001 86380 86390 1
531973 99531973 1001 86380 86390 1
531639 99531639 1001 86380 86390 1
531730 99531730 1001 86380 86390 1
531756 99531756 1001 86380 86390 1
532254 99532254 1001 86380 86390 1
532387 99532387 1001 86380 86390 1
532246 99532246 1001 86380 86390 1
532289 99532289 1001 86380 86390 1
532932 99532932 1001 86380 86390 1
532855 99532855 1001 86380 86390 1
532923 99532923 1001 86380 86390 1
532977 99532977 1001 86380 86390 1
533020 99533020 1001 86380 86390 1
532823 99532823 1001 86380 86390 1
532474 99532474 1001 86380 86390 1
533095 99533095 1001 86380 86390 1
533121 99533121 1001 86380 86390 1
533182 99533182 1001 86380 86390 1
533769 99533769 1001 86380 86390 1
533823 99533823 1001 86380 86390 1
533744 99533744 1001 86380 86390 1
533737 99533737 1001 86380 86390 1
533727 99533727 1001 86380 86390 1
533462 99533462 1001 86380 86390 1
533532 99533532 1001 86380 86390 1
533650 99533650 1001 86380 86390 1
533355 99533355 1001 86380 86390 1
533364 99533364 1001 86380 86390 1
533962 99533962 1001 86380 86390 1
533994 99533994 1001 86380 86390 1
533904 99533904 1001 86380 86390 1
534636 99534636 1001 86380 86390 1
534668 99534668 1001 86380 86390 1
534479 99534479 1001 86380 86390 1
534404 99534404 1001 86380 86390 1
534343 99534343 1001 86380 86390 1
534448 99534448 1001 86380 86390 1
534412 99534412 1001 86380 86390 1
534168 99534168 1001 86380 86390 1
534233 99534233 1001 86380 86390 1
534189 99534189 1001 86380 86390 1
534765 99534765 1001 86380 86390 1
534702 99534702 1001 86380 86390 1
534729 99534729 1001 86380 86390 1
535371 99535371 1001 86380 86390 1
535354 99535354 1001 86380 86390 1
535279 99535279 1001 86380 86390 1
535190 99535190 1001 86380 86390 1
535242 99535242 1001 86380 86390 1
535272 99535272 1001 86380 86390 1
535208 99535208 1001 86380 86390 1
535118 99535118 1001 86380 86390 1
535225 99535225 1001 86380 86390 1
534959 99534959 1001 86380 86390 1
534988 99534988 1001 86380 86390 1
535626 99535626 1001 86380 86390 1
535633 99535633 1001 86380 86390 1
536225 99536225 1001 86380 86390 1
536244 99536244 1001 86380 86390 1
535936 99535936 1001 86380 86390 1
535979 99535979 1001 86380 86390 1
535927 99535927 1001 86380 86390 1
535922 99535922 1001 86380 86390 1
535717 99535717 1001 86380 86390 1
536502 99536502 1001 86380 86390 1
536363 99536363 1001 86380 86390 1
536456 99536456 1001 86380 86390 1
537116 99537116 1001 86380 86390 1
537079 99537079 1001 86380 86390 1
536789 99536789 1001 86380 86390 1
536886 99536886 1001 86380 86390 1
536757 99536757 1001 86380 86390 1
536823 99536823 1001 86380 86390 1
536608 99536608 1001 86380 86390 1
537343 99537343 1001 86380 86390 1
537293 99537293 1001 86380 86390 1
537232 99537232 1001 86380 86390 1
537194 99537194 1001 86380 86390 1
537848 99537848 1001 86380 86390 1
537913 99537913 1001 86380 86390 1
537864 99537864 1001 86380 86390 1
537616 99537616 1001 86380 86390 1
537644 99537644 1001 86380 86390 1
537582 99537582 1001 86380 86390 1
537753 99537753 1001 86380 86390 1
537767 99537767 1001 86380 86390 1
537500 99537500 1001 86380 86390 1
537467 99537467 1001 86380 86390 1
538089 99538089 1001 86380 86390 1
538003 99538003 1001 86380 86390 1
538138 99538138 1001 86380 86390 1
538151 99538151 1001 86380 86390 1
538790 99538790 1001 86380 86390 1
538756 99538756 1001 86380 86390 1
538707 99538707 1001 86380 86390 1
538534 99538534 1001 86380 86390 1
538349 99538349 1001 86380 86390 1
538208 99538208 1001 86380 86390 1
538380 99538380 1001 86380 86390 1
539525 99539525 1001 86380 86390 1
539541 99539541 1001 86380 86390 1
539593 99539593 1001 86380 86390 1
539615 99539615 1001 86380 86390 1
539623 99539623 1001 86380 86390 1
539399 99539399 1001 86380 86390 1
539258 99539258 1001 86380 86390 1
539402 99539402 1001 86380 86390 1
539100 99539100 1001 86380 86390 1
539179 99539179 1001 86380 86390 1
539025 99539025 1001 86380 86390 1
539198 99539198 1001 86380 86390 1
539731 99539731 1001 86380 86390 1
539695 99539695 1001 86380 86390 1
539812 99539812 1001 86380 86390 1
540416 99540416 1001 86380 86390 1
540439 99540439 1001 86380 86390 1
540382 99540382 1001 86380 86390 1
540261 99540261 1001 86380 86390 1
540213 99540213 1001 86380 86390 1
540084 99540084 1001 86380 86390 1
540257 99540257 1001 86380 86390 1
540102 99540102 1001 86380 86390 1
540232 99540232 1001 86380 86390 1
539865 99539865 1001 86380 86390 1
539883 99539883 1001 86380 86390 1
540000 99540000 1001 86380 86390 1
540510 99540510 1001 86380 86390 1
540654 99540654 1001 86380 86390 1
541192 99541192 1001 86380 86390 1
541154 99541154 1001 86380 86390 1
541156 99541156 1001 86380 86390 1
541234 99541234 1001 86380 86390 1
541096 99541096 1001 86380 86390 1
541007 99541007 1001 86380 86390 1
540818 99540818 1001 86380 86390 1
540850 99540850 1001 86380 86390 1
541302 99541302 1001 86380 86390 1
541303 99541303 1001 86380 86390 1
541318 99541318 1001 86380 86390 1
541476 99541476 1001 86380 86390 1
541323 99541323 1001 86380 86390 1
541379 99541379 1001 86380 86390 1
541940 99541940 1001 86380 86390 1
542086 99542086 1001 86380 86390 1
542032 99542032 1001 86380 86390 1
541929 99541929 1001 86380 86390 1
542012 99542012 1001 86380 86390 1
541893 99541893 1001 86380 86390 1
541629 99541629 1001 86380 86390 1
541638 99541638 1001 86380 86390 1
542286 99542286 1001 86380 86390 1
542237 99542237 1001 86380 86390 1
542213 99542213 1001 86380 86390 1
542821 99542821 1001 86380 86390 1
542875 99542875 1001 86380 86390 1
542933 99542933 1001 86380 86390 1
542880 99542880 1001 86380 86390 1
542727 99542727 1001 86380 86390 1
542692 99542692 1001 86380 86390 1
542709 99542709 1001 86380 86390 1
542447 99542447 1001 86380 86390 1
542489 99542489 1001 86380 86390 1
542347 99542347 1001 86380 86390 1
542374 99542374 1001 86380 86390 1
542967 99542967 1001 86380 86390 1
543606 99543606 1001 86380 86390 1
543741 99543741 1001 86380 86390 1
543614 99543614 1001 86380 86390 1
543553 99543553 1001 86380 86390 1
543426 99543426 1001 86380 86390 1
543557 99543557 1001 86380 86390 1
543431 99543431 1001 86380 86390 1
543259 99543259 1001 86380 86390 1
543263 99543263 1001 86380 86390 1
543212 99543212 1001 86380 86390 1
543213 99543213 1001 86380 86390 1
543252 99543252 1001 86380 86390 1
543359 99543359 1001 86380 86390 1
544547 99544547 1001 86380 86390 1
544597 99544597 1001 86380 86390 1
544398 99544398 1001 86380 86390 1
544401 99544401 1001 86380 86390 1
544491 99544491 1001 86380 86390 1
544315 99544315 1001 86380 86390 1
544279 99544279 1001 86380 86390 1
544216 99544216 1001 86380 86390 1
544375 99544375 1001 86380 86390 1
544338 99544338 1001 86380 86390 1
544057 99544057 1001 86380 86390 1
544019 99544019 1001 86380 86390 1
544039 99544039 1001 86380 86390 1
544662 99544662 1001 86380 86390 1
544707 99544707 1001 86380 86390 1
421900 677 1001 21600 23397 1
525541 1011 1001 42531 42830 1
400073 99400073 1001 86380 86390 1
400196 99400196 1001 86380 86390 1
400377 99400377 1001 86380 86390 1
400366 99400366 1001 86380 86390 1
400514 99400514 1001 86380 86390 1
400673 99400673 1001 86380 86390 1
400980 99400980 1001 86380 86390 1
400942 99400942 1001 86380 86390 1
401124 99401124 1001 86380 86390 1
401363 99401363 1001 86380 86390 1
401358 99401358 1001 86380 86390 1
401547 99401547 1001 86380 86390 1
401884 99401884 1001 86380 86390 1
401986 99401986 1001 86380 86390 1
402021 99402021 1001 86380 86390 1
402088 99402088 1001 86380 86390 1
402171 99402171 1001 86380 86390 1
402340 99402340 1001 86380 86390 1
402742 99402742 1001 86380 86390 1
402872 99402872 1001 86380 86390 1
402862 99402862 1001 86380 86390 1
403079 99403079 1001 86380 86390 1
403021 99403021 1001 86380 86390 1
403072 99403072 1001 86380 86390 1
403396 99403396 1001 86380 86390 1
403569 99403569 1001 86380 86390 1
404145 99404145 1001 86380 86390 1
404043 99404043 1001 86380 86390 1
404290 99404290 1001 86380 86390 1
404537 99404537 1001 86380 86390 1
404609 99404609 1001 86380 86390 1
404879 99404879 1001 86380 86390 1
405090 99405090 1001 86380 86390 1
405133 99405133 1001 86380 86390 1
405406 99405406 1001 86380 86390 1
405522 99405522 1001 86380 86390 1
405623 99405623 1001 86380 86390 1
405895 99405895 1001 86380 86390 1
406126 99406126 1001 86380 86390 1
406334 99406334 1001 86380 86390 1
406685 99406685 1001 86380 86390 1
406743 99406743 1001 86380 86390 1
406878 99406878 1001 86380 86390 1
406976 99406976 1001 86380 86390 1
407095 99407095 1001 86380 86390 1
407187 99407187 1001 86380 86390 1
407268 99407268 1001 86380 86390 1
407367 99407367 1001 86380 86390 1
407499 99407499 1001 86380 86390 1
407608 99407608 1001 86380 86390 1
407609 99407609 1001 86380 86390 1
407640 99407640 1001 86380 86390 1
407756 99407756 1001 86380 86390 1
407753 99407753 1001 86380 86390 1
407677 99407677 1001 86380 86390 1
407889 99407889 1001 86380 86390 1
407909 99407909 1001 86380 86390 1
408257 99408257 1001 86380 86390 1
408571 99408571 1001 86380 86390 1
408593 99408593 1001 86380 86390 1
408644 99408644 1001 86380 86390 1
408570 99408570 1001 86380 86390 1
408844 99408844 1001 86380 86390 1
408823 99408823 1001 86380 86390 1
409007 99409007 1001 86380 86390 1
409094 99409094 1001 86380 86390 1
409281 99409281 1001 86380 86390 1
409240 99409240 1001 86380 86390 1
409336 99409336 1001 86380 86390 1
409365 99409365 1001 86380 86390 1
409319 99409319 1001 86380 86390 1
409300 99409300 1001 86380 86390 1
409546 99409546 1001 86380 86390 1
409660 99409660 1001 86380 86390 1
409892 99409892 1001 86380 86390 1
409792 99409792 1001 86380 86390 1
410024 99410024 1001 86380 86390 1
410134 99410134 1001 86380 86390 1
410166 99410166 1001 86380 86390 1
410299 99410299 1001 86380 86390 1
410341 99410341 1001 86380 86390 1
410407 99410407 1001 86380 86390 1
410587 99410587 1001 86380 86390 1
410530 99410530 1001 86380 86390 1
410641 99410641 1001 86380 86390 1
410733 99410733 1001 86380 86390 1
410868 99410868 1001 86380 86390 1
411103 99411103 1001 86380 86390 1
411144 99411144 1001 86380 86390 1
411157 99411157 1001 86380 86390 1
411235 99411235 1001 86380 86390 1
411224 99411224 1001 86380 86390 1
411752 99411752 1001 86380 86390 1
411901 99411901 1001 86380 86390 1
412126 99412126 1001 86380 86390 1
412272 99412272 1001 86380 86390 1
412470 99412470 1001 86380 86390 1
413475 99413475 1001 86380 86390 1
413649 99413649 1001 86380 86390 1
413305 99413305 1001 86380 86390 1
413145 99413145 1001 86380 86390 1
413245 99413245 1001 86380 86390 1
413272 99413272 1001 86380 86390 1
412984 99412984 1001 86380 86390 1
413119 99413119 1001 86380 86390 1
412944 99412944 1001 86380 86390 1
412769 99412769 1001 86380 86390 1
413985 99413985 1001 86380 86390 1
413709 99413709 1001 86380 86390 1
415030 99415030 1001 86380 86390 1
415263 99415263 1001 86380 86390 1
414858 99414858 1001 86380 86390 1
414697 99414697 1001 86380 86390 1
414501 99414501 1001 86380 86390 1
414293 99414293 1001 86380 86390 1
414214 99414214 1001 86380 86390 1
415375 99415375 1001 86380 86390 1
416753 99416753 1001 86380 86390 1
416941 99416941 1001 86380 86390 1
416736 99416736 1001 86380 86390 1
416706 99416706 1001 86380 86390 1
416550 99416550 1001 86380 86390 1
416525 99416525 1001 86380 86390 1
416203 99416203 1001 86380 86390 1
416429 99416429 1001 86380 86390 1
415835 99415835 1001 86380 86390 1
415865 99415865 1001 86380 86390 1
416039 99416039 1001 86380 86390 1
415874 99415874 1001 86380 86390 1
415940 99415940 1001 86380 86390 1
415848 99415848 1001 86380 86390 1
415953 99415953 1001 86380 86390 1
417256 99417256 1001 86380 86390 1
417220 99417220 1001 86380 86390 1
417179 99417179 1001 86380 86390 1
417223 99417223 1001 86380 86390 1
417038 99417038 1001 86380 86390 1
417606 99417606 1001 86380 86390 1
418435 99418435 1001 86380 86390 1
418375 99418375 1001 86380 86390 1
418378 99418378 1001 86380 86390 1
417615 99417615 1001 86380 86390 1
417914 99417914 1001 86380 86390 1
417935 99417935 1001 86380 86390 1
419110 99419110 1001 86380 86390 1
419112 99419112 1001 86380 86390 1
420303 99420303 1001 86380 86390 1
420126 99420126 1001 86380 86390 1
420063 99420063 1001 86380 86390 1
420367 99420367 1001 86380 86390 1
419700 99419700 1001 86380 86390 1
420011 99420011 1001 86380 86390 1
419894 99419894 1001 86380 86390 1
419963 99419963 1001 86380 86390 1
420028 99420028 1001 86380 86390 1
419718 99419718 1001 86380 86390 1
419216 99419216 1001 86380 86390 1
419456 99419456 1001 86380 86390 1
419393 99419393 1001 86380 86390 1
419535 99419535 1001 86380 86390 1
420654 99420654 1001 86380 86390 1
422111 99422111 1001 86380 86390 1
422042 99422042 1001 86380 86390 1
421759 99421759 1001 86380 86390 1
420839 99420839 1001 86380 86390 1
421089 99421089 1001 86380 86390 1
422196 99422196 1001 86380 86390 1
422508 99422508 1001 86380 86390 1
422319 99422319 1001 86380 86390 1
422125 99422125 1001 86380 86390 1
422293 99422293 1001 86380 86390 1
423751 99423751 1001 86380 86390 1
423317 99423317 1001 86380 86390 1
423661 99423661 1001 86380 86390 1
423347 99423347 1001 86380 86390 1
423590 99423590 1001 86380 86390 1
423108 99423108 1001 86380 86390 1
422984 99422984 1001 86380 86390 1
423204 99423204 1001 86380 86390 1
422652 99422652 1001 86380 86390 1
422876 99422876 1001 86380 86390 1
422688 99422688 1001 86380 86390 1
422788 99422788 1001 86380 86390 1
422691 99422691 1001 86380 86390 1
423764 99423764 1001 86380 86390 1
425298 99425298 1001 86380 86390 1
425349 99425349 1001 86380 86390 1
424823 99424823 1001 86380 86390 1
424156 99424156 1001 86380 86390 1
424486 99424486 1001 86380 86390 1
425532 99425532 1001 86380 86390 1
427116 99427116 1001 86380 86390 1
426980 99426980 1001 86380 86390 1
426752 99426752 1001 86380 86390 1
427080 99427080 1001 86380 86390 1
427083 99427083 1001 86380 86390 1
427115 99427115 1001 86380 86390 1
426622 99426622 1001 86380 86390 1
425841 99425841 1001 86380 86390 1
425842 99425842 1001 86380 86390 1
426139 99426139 1001 86380 86390 1
427122 99427122 1001 86380 86390 1
428528 99428528 1001 86380 86390 1
428278 99428278 1001 86380 86390 1
428257 99428257 1001 86380 86390 1
427738 99427738 1001 86380 86390 1
427631 99427631 1001 86380 86390 1
427541 99427541 1001 86380 86390 1
427692 99427692 1001 86380 86390 1
428949 99428949 1001 86380 86390 1
428981 99428981 1001 86380 86390 1
429165 99429165 1001 86380 86390 1
429013 99429013 1001 86380 86390 1
430042 99430042 1001 86380 86390 1
430074 99430074 1001 86380 86390 1
430028 99430028 1001 86380 86390 1
429686 99429686 1001 86380 86390 1
429805 99429805 1001 86380 86390 1
429863 99429863 1001 86380 86390 1
429795 99429795 1001 86380 86390 1
429346 99429346 1001 86380 86390 1
429210 99429210 1001 86380 86390 1
430694 99430694 1001 86380 86390 1
430787 99430787 1001 86380 86390 1
430731 99430731 1001 86380 86390 1
431764 99431764 1001 86380 86390 1
431738 99431738 1001 86380 86390 1
431888 99431888 1001 86380 86390 1
431795 99431795 1001 86380 86390 1
431863 99431863 1001 86380 86390 1
431957 99431957 1001 86380 86390 1
431463 99431463 1001 86380 86390 1
431271 99431271 1001 86380 86390 1
431448 99431448 1001 86380 86390 1
430845 99430845 1001 86380 86390 1
432178 99432178 1001 86380 86390 1
432209 99432209 1001 86380 86390 1
432164 99432164 1001 86380 86390 1
433663 99433663 1001 86380 86390 1
433552 99433552 1001 86380 86390 1
433645 99433645 1001 86380 86390 1
433403 99433403 1001 86380 86390 1
432959 99432959 1001 86380 86390 1
433015 99433015 1001 86380 86390 1
432730 99432730 1001 86380 86390 1
432547 99432547 1001 86380 86390 1
434114 99434114 1001 86380 86390 1
435314 99435314 1001 86380 86390 1
435285 99435285 1001 86380 86390 1
435066 99435066 1001 86380 86390 1
435098 99435098 1001 86380 86390 1
435415 99435415 1001 86380 86390 1
434759 99434759 1001 86380 86390 1
434747 99434747 1001 86380 86390 1
434832 99434832 1001 86380 86390 1
434856 99434856 1001 86380 86390 1
434906 99434906 1001 86380 86390 1
434770 99434770 1001 86380 86390 1
434590 99434590 1001 86380 86390 1
434319 99434319 1001 86380 86390 1
434173 99434173 1001 86380 86390 1
434559 99434559 1001 86380 86390 1
435489 99435489 1001 86380 86390 1
435585 99435585 1001 86380 86390 1
436784 99436784 1001 86380 86390 1
437062 99437062 1001 86380 86390 1
436547 99436547 1001 86380 86390 1
436684 99436684 1001 86380 86390 1
436460 99436460 1001 86380 86390 1
436559 99436559 1001 86380 86390 1
436215 99436215 1001 86380 86390 1
436205 99436205 1001 86380 86390 1
437196 99437196 1001 86380 86390 1
437174 99437174 1001 86380 86390 1
300631 99300631 1001 86380 86390 1
300706 99300706 1001 86380 86390 1
300711 99300711 1001 86380 86390 1
300406 99300406 1001 86380 86390 1
300343 99300343 1001 86380 86390 1
300422 99300422 1001 86380 86390 1
300452 99300452 1001 86380 86390 1
300200 99300200 1001 86380 86390 1
300213 99300213 1001 86380 86390 1
300215 99300215 1001 86380 86390 1
300156 99300156 1001 86380 86390 1
300887 99300887 1001 86380 86390 1
301473 99301473 1001 86380 86390 1
301271 99301271 1001 86380 86390 1
301147 99301147 1001 86380 86390 1
301163 99301163 1001 86380 86390 1
301345 99301345 1001 86380 86390 1
301281 99301281 1001 86380 86390 1
301307 99301307 1001 86380 86390 1
300992 99300992 1001 86380 86390 1
301018 99301018 1001 86380 86390 1
301032 99301032 1001 86380 86390 1
301696 99301696 1001 86380 86390 1
302211 99302211 1001 86380 86390 1
302072 99302072 1001 86380 86390 1
302133 99302133 1001 86380 86390 1
302056 99302056 1001 86380 86390 1
301791 99301791 1001 86380 86390 1
301949 99301949 1001 86380 86390 1
301862 99301862 1001 86380 86390 1
303087 99303087 1001 86380 86390 1
303090 99303090 1001 86380 86390 1
302848 99302848 1001 86380 86390 1
302879 99302879 1001 86380 86390 1
302791 99302791 1001 86380 86390 1
302623 99302623 1001 86380 86390 1
303233 99303233 1001 86380 86390 1
303324 99303324 1001 86380 86390 1
303220 99303220 1001 86380 86390 1
303210 99303210 1001 86380 86390 1
303341 99303341 1001 86380 86390 1
303380 99303380 1001 86380 86390 1
303291 99303291 1001 86380 86390 1
303370 99303370 1001 86380 86390 1
303306 99303306 1001 86380 86390 1
303945 99303945 1001 86380 86390 1
303946 99303946 1001 86380 86390 1
304013 99304013 1001 86380 86390 1
303955 99303955 1001 86380 86390 1
303635 99303635 1001 86380 86390 1
303791 99303791 1001 86380 86390 1
303779 99303779 1001 86380 86390 1
303677 99303677 1001 86380 86390 1
303638 99303638 1001 86380 86390 1
303744 99303744 1001 86380 86390 1
303746 99303746 1001 86380 86390 1
303629 99303629 1001 86380 86390 1
303800 99303800 1001 86380 86390 1
303424 99303424 1001 86380 86390 1
303453 99303453 1001 86380 86390 1
303441 99303441 1001 86380 86390 1
303585 99303585 1001 86380 86390 1
303591 99303591 1001 86380 86390 1
304155 99304155 1001 86380 86390 1
304209 99304209 1001 86380 86390 1
304746 99304746 1001 86380 86390 1
304828 99304828 1001 86380 86390 1
304849 99304849 1001 86380 86390 1
304807 99304807 1001 86380 86390 1
304496 99304496 1001 86380 86390 1
304368 99304368 1001 86380 86390 1
304281 99304281 1001 86380 86390 1
304413 99304413 1001 86380 86390 1
304259 99304259 1001 86380 86390 1
304927 99304927 1001 86380 86390 1
305019 99305019 1001 86380 86390 1
304932 99304932 1001 86380 86390 1
305505 99305505 1001 86380 86390 1
305441 99305441 1001 86380 86390 1
305327 99305327 1001 86380 86390 1
305461 99305461 1001 86380 86390 1
305412 99305412 1001 86380 86390 1
305181 99305181 1001 86380 86390 1
305145 99305145 1001 86380 86390 1
305209 99305209 1001 86380 86390 1
305262 99305262 1001 86380 86390 1
305149 99305149 1001 86380 86390 1
305257 99305257 1001 86380 86390 1
500165 99500165 1001 86380 86390 1
500105 99500105 1001 86380 86390 1
500162 99500162 1001 86380 86390 1
500749 99500749 1001 86380 86390 1
500716 99500716 1001 86380 86390 1
500666 99500666 1001 86380 86390 1
500616 99500616 1001 86380 86390 1
500509 99500509 1001 86380 86390 1
500290 99500290 1001 86380 86390 1
500357 99500357 1001 86380 86390 1
500878 99500878 1001 86380 86390 1
501613 99501613 1001 86380 86390 1
501581 99501581 1001 86380 86390 1
501518 99501518 1001 86380 86390 1
501397 99501397 1001 86380 86390 1
501348 99501348 1001 86380 86390 1
501274 99501274 1001 86380 86390 1
501096 99501096 1001 86380 86390 1
501194 99501194 1001 86380 86390 1
501641 99501641 1001 86380 86390 1
501723 99501723 1001 86380 86390 1
502377 99502377 1001 86380 86390 1
502287 99502287 1001 86380 86390 1
502172 99502172 1001 86380 86390 1
502085 99502085 1001 86380 86390 1
502206 99502206 1001 86380 86390 1
502181 99502181 1001 86380 86390 1
501868 99501868 1001 86380 86390 1
502053 99502053 1001 86380 86390 1
502544 99502544 1001 86380 86390 1
502526 99502526 1001 86380 86390 1
503215 99503215 1001 86380 86390 1
503272 99503272 1001 86380 86390 1
503096 99503096 1001 86380 86390 1
503239 99503239 1001 86380 86390 1
503149 99503149 1001 86380 86390 1
502923 99502923 1001 86380 86390 1
502901 99502901 1001 86380 86390 1
503084 99503084 1001 86380 86390 1
502765 99502765 1001 86380 86390 1
502766 99502766 1001 86380 86390 1
502767 99502767 1001 86380 86390 1
502833 99502833 1001 86380 86390 1
502772 99502772 1001 86380 86390 1
503368 99503368 1001 86380 86390 1
503369 99503369 1001 86380 86390 1
503492 99503492 1001 86380 86390 1
503363 99503363 1001 86380 86390 1
503299 99503299 1001 86380 86390 1
503980 99503980 1001 86380 86390 1
504096 99504096 1001 86380 86390 1
504074 99504074 1001 86380 86390 1
504023 99504023 1001 86380 86390 1
503782 99503782 1001 86380 86390 1
503757 99503757 1001 86380 86390 1
503826 99503826 1001 86380 86390 1
503839 99503839 1001 86380 86390 1
503829 99503829 1001 86380 86390 1
503831 99503831 1001 86380 86390 1
503614 99503614 1001 86380 86390 1
503510 99503510 1001 86380 86390 1
503525 99503525 1001 86380 86390 1
503624 99503624 1001 86380 86390 1
504263 99504263 1001 86380 86390 1
504744 99504744 1001 86380 86390 1
504547 99504547 1001 86380 86390 1
504729 99504729 1001 86380 86390 1
504665 99504665 1001 86380 86390 1
504641 99504641 1001 86380 86390 1
504681 99504681 1001 86380 86390 1
504658 99504658 1001 86380 86390 1
504344 99504344 1001 86380 86390 1
504449 99504449 1001 86380 86390 1
504385 99504385 1001 86380 86390 1
505023 99505023 1001 86380 86390 1
504963 99504963 1001 86380 86390 1
505003 99505003 1001 86380 86390 1
505016 99505016 1001 86380 86390 1
505643 99505643 1001 86380 86390 1
505593 99505593 1001 86380 86390 1
505648 99505648 1001 86380 86390 1
505702 99505702 1001 86380 86390 1
505512 99505512 1001 86380 86390 1
505430 99505430 1001 86380 86390 1
505443 99505443 1001 86380 86390 1
505483 99505483 1001 86380 86390 1
505216 99505216 1001 86380 86390 1
505323 99505323 1001 86380 86390 1
505171 99505171 1001 86380 86390 1
505836 99505836 1001 86380 86390 1
505825 99505825 1001 86380 86390 1
505776 99505776 1001 86380 86390 1
506393 99506393 1001 86380 86390 1
506426 99506426 1001 86380 86390 1
506590 99506590 1001 86380 86390 1
506531 99506531 1001 86380 86390 1
506276 99506276 1001 86380 86390 1
506343 99506343 1001 86380 86390 1
506279 99506279 1001 86380 86390 1
506269 99506269 1001 86380 86390 1
506171 99506171 1001 86380 86390 1
505978 99505978 1001 86380 86390 1
506173 99506173 1001 86380 86390 1
506011 99506011 1001 86380 86390 1
505999 99505999 1001 86380 86390 1
506103 99506103 1001 86380 86390 1
506764 99506764 1001 86380 86390 1
506661 99506661 1001 86380 86390 1
506702 99506702 1001 86380 86390 1
506615 99506615 1001 86380 86390 1
507280 99507280 1001 86380 86390 1
507420 99507420 1001 86380 86390 1
507349 99507349 1001 86380 86390 1
507233 99507233 1001 86380 86390 1
507312 99507312 1001 86380 86390 1
507274 99507274 1001 86380 86390 1
507088 99507088 1001 86380 86390 1
506811 99506811 1001 86380 86390 1
507497 99507497 1001 86380 86390 1
507010 99507010 1001 86380 86390 1
507531 99507531 1001 86380 86390 1
508230 99508230 1001 86380 86390 1
508166 99508166 1001 86380 86390 1
507921 99507921 1001 86380 86390 1
507756 99507756 1001 86380 86390 1
507757 99507757 1001 86380 86390 1
507764 99507764 1001 86380 86390 1
507634 99507634 1001 86380 86390 1
508323 99508323 1001 86380 86390 1
508336 99508336 1001 86380 86390 1
508419 99508419 1001 86380 86390 1
508381 99508381 1001 86380 86390 1
508422 99508422 1001 86380 86390 1
508917 99508917 1001 86380 86390 1
508813 99508813 1001 86380 86390 1
508576 99508576 1001 86380 86390 1
508512 99508512 1001 86380 86390 1
508580 99508580 1001 86380 86390 1
509227 99509227 1001 86380 86390 1
509232 99509232 1001 86380 86390 1
509143 99509143 1001 86380 86390 1
509277 99509277 1001 86380 86390 1
509862 99509862 1001 86380 86390 1
509760 99509760 1001 86380 86390 1
509767 99509767 1001 86380 86390 1
509656 99509656 1001 86380 86390 1
509564 99509564 1001 86380 86390 1
509443 99509443 1001 86380 86390 1
509288 99509288 1001 86380 86390 1
509982 99509982 1001 86380 86390 1
509905 99509905 1001 86380 86390 1
510649 99510649 1001 86380 86390 1
510650 99510650 1001 86380 86390 1
510696 99510696 1001 86380 86390 1
510508 99510508 1001 86380 86390 1
510512 99510512 1001 86380 86390 1
510452 99510452 1001 86380 86390 1
510363 99510363 1001 86380 86390 1
510441 99510441 1001 86380 86390 1
510224 99510224 1001 86380 86390 1
510201 99510201 1001 86380 86390 1
510143 99510143 1001 86380 86390 1
510789 99510789 1001 86380 86390 1
510880 99510880 1001 86380 86390 1
510861 99510861 1001 86380 86390 1
511496 99511496 1001 86380 86390 1
511407 99511407 1001 86380 86390 1
511246 99511246 1001 86380 86390 1
511210 99511210 1001 86380 86390 1
511236 99511236 1001 86380 86390 1
511229 99511229 1001 86380 86390 1
511294 99511294 1001 86380 86390 1
511088 99511088 1001 86380 86390 1
510951 99510951 1001 86380 86390 1
511085 99511085 1001 86380 86390 1
511668 99511668 1001 86380 86390 1
511140 99511140 1001 86380 86390 1
511748 99511748 1001 86380 86390 1
511658 99511658 1001 86380 86390 1
512334 99512334 1001 86380 86390 1
512336 99512336 1001 86380 86390 1
512364 99512364 1001 86380 86390 1
512262 99512262 1001 86380 86390 1
511968 99511968 1001 86380 86390 1
512034 99512034 1001 86380 86390 1
511875 99511875 1001 86380 86390 1
511854 99511854 1001 86380 86390 1
511765 99511765 1001 86380 86390 1
512436 99512436 1001 86380 86390 1
513055 99513055 1001 86380 86390 1
512974 99512974 1001 86380 86390 1
512799 99512799 1001 86380 86390 1
512740 99512740 1001 86380 86390 1
512766 99512766 1001 86380 86390 1
512715 99512715 1001 86380 86390 1
512679 99512679 1001 86380 86390 1
512605 99512605 1001 86380 86390 1
513385 99513385 1001 86380 86390 1
513208 99513208 1001 86380 86390 1
513898 99513898 1001 86380 86390 1
514017 99514017 1001 86380 86390 1
513746 99513746 1001 86380 86390 1
513618 99513618 1001 86380 86390 1
513427 99513427 1001 86380 86390 1
513535 99513535 1001 86380 86390 1
513577 99513577 1001 86380 86390 1
514162 99514162 1001 86380 86390 1
514072 99514072 1001 86380 86390 1
514115 99514115 1001 86380 86390 1
514154 99514154 1001 86380 86390 1
514704 99514704 1001 86380 86390 1
514795 99514795 1001 86380 86390 1
514669 99514669 1001 86380 86390 1
514615 99514615 1001 86380 86390 1
514629 99514629 1001 86380 86390 1
514619 99514619 1001 86380 86390 1
514268 99514268 1001 86380 86390 1
514270 99514270 1001 86380 86390 1
514983 99514983 1001 86380 86390 1
514858 99514858 1001 86380 86390 1
514988 99514988 1001 86380 86390 1
515041 99515041 1001 86380 86390 1
514926 99514926 1001 86380 86390 1
515632 99515632 1001 86380 86390 1
515518 99515518 1001 86380 86390 1
515521 99515521 1001 86380 86390 1
515511 99515511 1001 86380 86390 1
515675 99515675 1001 86380 86390 1
515314 99515314 1001 86380 86390 1
515345 99515345 1001 86380 86390 1
515129 99515129 1001 86380 86390 1
515078 99515078 1001 86380 86390 1
515250 99515250 1001 86380 86390 1
515161 99515161 1001 86380 86390 1
515213 99515213 1001 86380 86390 1
515086 99515086 1001 86380 86390 1
515706 99515706 1001 86380 86390 1
515874 99515874 1001 86380 86390 1
515771 99515771 1001 86380 86390 1
515786 99515786 1001 86380 86390 1
515748 99515748 1001 86380 86390 1
515881 99515881 1001 86380 86390 1
516480 99516480 1001 86380 86390 1
516379 99516379 1001 86380 86390 1
516188 99516188 1001 86380 86390 1
516139 99516139 1001 86380 86390 1
516245 99516245 1001 86380 86390 1
516597 99516597 1001 86380 86390 1
516714 99516714 1001 86380 86390 1
516588 99516588 1001 86380 86390 1
516603 99516603 1001 86380 86390 1
516617 99516617 1001 86380 86390 1
516609 99516609 1001 86380 86390 1
517252 99517252 1001 86380 86390 1
516988 99516988 1001 86380 86390 1
516964 99516964 1001 86380 86390 1
516966 99516966 1001 86380 86390 1
517058 99517058 1001 86380 86390 1
517007 99517007 1001 86380 86390 1
517060 99517060 1001 86380 86390 1
516931 99516931 1001 86380 86390 1
517101 99517101 1001 86380 86390 1
516760 99516760 1001 86380 86390 1
516788 99516788 1001 86380 86390 1
516725 99516725 1001 86380 86390 1
517453 99517453 1001 86380 86390 1
517493 99517493 1001 86380 86390 1
517378 99517378 1001 86380 86390 1
517366 99517366 1001 86380 86390 1
517483 99517483 1001 86380 86390 1
517445 99517445 1001 86380 86390 1
517523 99517523 1001 86380 86390 1
517396 99517396 1001 86380 86390 1
517970 99517970 1001 86380 86390 1
518014 99518014 1001 86380 86390 1
517930 99517930 1001 86380 86390 1
517577 99517577 1001 86380 86390 1
517719 99517719 1001 86380 86390 1
518171 99518171 1001 86380 86390 1
518183 99518183 1001 86380 86390 1
518927 99518927 1001 86380 86390 1
518803 99518803 1001 86380 86390 1
518792 99518792 1001 86380 86390 1
518706 99518706 1001 86380 86390 1
518772 99518772 1001 86380 86390 1
518473 99518473 1001 86380 86390 1
518539 99518539 1001 86380 86390 1
518423 99518423 1001 86380 86390 1
519036 99519036 1001 86380 86390 1
519154 99519154 1001 86380 86390 1
519167 99519167 1001 86380 86390 1
519104 99519104 1001 86380 86390 1
519143 99519143 1001 86380 86390 1
519072 99519072 1001 86380 86390 1
519781 99519781 1001 86380 86390 1
519790 99519790 1001 86380 86390 1
519692 99519692 1001 86380 86390 1
519802 99519802 1001 86380 86390 1
519445 99519445 1001 86380 86390 1
519604 99519604 1001 86380 86390 1
519257 99519257 1001 86380 86390 1
519387 99519387 1001 86380 86390 1
519349 99519349 1001 86380 86390 1
519919 99519919 1001 86380 86390 1
520001 99520001 1001 86380 86390 1
519872 99519872 1001 86380 86390 1
520607 99520607 1001 86380 86390 1
520513 99520513 1001 86380 86390 1
520517 99520517 1001 86380 86390 1
520569 99520569 1001 86380 86390 1
520396 99520396 1001 86380 86390 1
520308 99520308 1001 86380 86390 1
520424 99520424 1001 86380 86390 1
520096 99520096 1001 86380 86390 1
520207 99520207 1001 86380 86390 1
520118 99520118 1001 86380 86390 1
520044 99520044 1001 86380 86390 1
520019 99520019 1001 86380 86390 1
520733 99520733 1001 86380 86390 1
521421 99521421 1001 86380 86390 1
521236 99521236 1001 86380 86390 1
521147 99521147 1001 86380 86390 1
521259 99521259 1001 86380 86390 1
520974 99520974 1001 86380 86390 1
521000 99521000 1001 86380 86390 1
520898 99520898 1001 86380 86390 1
520912 99520912 1001 86380 86390 1
520850 99520850 1001 86380 86390 1
520916 99520916 1001 86380 86390 1
520919 99520919 1001 86380 86390 1
520959 99520959 1001 86380 86390 1
520909 99520909 1001 86380 86390 1
521553 99521553 1001 86380 86390 1
521541 99521541 1001 86380 86390 1
521539 99521539 1001 86380 86390 1
522099 99522099 1001 86380 86390 1
522229 99522229 1001 86380 86390 1
522269 99522269 1001 86380 86390 1
521879 99521879 1001 86380 86390 1
522445 99522445 1001 86380 86390 1
522355 99522355 1001 86380 86390 1
522334 99522334 1001 86380 86390 1
522932 99522932 1001 86380 86390 1
523074 99523074 1001 86380 86390 1
523010 99523010 1001 86380 86390 1
522961 99522961 1001 86380 86390 1
523027 99523027 1001 86380 86390 1
522788 99522788 1001 86380 86390 1
522841 99522841 1001 86380 86390 1
522713 99522713 1001 86380 86390 1
522832 99522832 1001 86380 86390 1
522834 99522834 1001 86380 86390 1
522606 99522606 1001 86380 86390 1
522596 99522596 1001 86380 86390 1
523277 99523277 1001 86380 86390 1
523239 99523239 1001 86380 86390 1
523281 99523281 1001 86380 86390 1
523764 99523764 1001 86380 86390 1
523905 99523905 1001 86380 86390 1
523617 99523617 1001 86380 86390 1
523404 99523404 1001 86380 86390 1
523523 99523523 1001 86380 86390 1
523499 99523499 1001 86380 86390 1
523384 99523384 1001 86380 86390 1
523464 99523464 1001 86380 86390 1
523503 99523503 1001 86380 86390 1
524083 99524083 1001 86380 86390 1
524660 99524660 1001 86380 86390 1
524675 99524675 1001 86380 86390 1
524690 99524690 1001 86380 86390 1
524525 99524525 1001 86380 86390 1
524369 99524369 1001 86380 86390 1
524455 99524455 1001 86380 86390 1
524469 99524469 1001 86380 86390 1
524431 99524431 1001 86380 86390 1
524279 99524279 1001 86380 86390 1
524162 99524162 1001 86380 86390 1
524176 99524176 1001 86380 86390 1
524168 99524168 1001 86380 86390 1
524170 99524170 1001 86380 86390 1
524197 99524197 1001 86380 86390 1
524160 99524160 1001 86380 86390 1
524343 99524343 1001 86380 86390 1
524800 99524800 1001 86380 86390 1
524878 99524878 1001 86380 86390 1
524790 99524790 1001 86380 86390 1
525596 99525596 1001 86380 86390 1
525482 99525482 1001 86380 86390 1
525590 99525590 1001 86380 86390 1
525274 99525274 1001 86380 86390 1
525224 99525224 1001 86380 86390 1
525347 99525347 1001 86380 86390 1
525245 99525245 1001 86380 86390 1
525258 99525258 1001 86380 86390 1
525260 99525260 1001 86380 86390 1
525028 99525028 1001 86380 86390 1
524989 99524989 1001 86380 86390 1
525003 99525003 1001 86380 86390 1
525008 99525008 1001 86380 86390 1
524982 99524982 1001 86380 86390 1
525697 99525697 1001 86380 86390 1
525620 99525620 1001 86380 86390 1
525790 99525790 1001 86380 86390 1
525792 99525792 1001 86380 86390 1
526194 99526194 1001 86380 86390 1
525894 99525894 1001 86380 86390 1
525959 99525959 1001 86380 86390 1
525961 99525961 1001 86380 86390 1
525952 99525952 1001 86380 86390 1
525917 99525917 1001 86380 86390 1
526513 99526513 1001 86380 86390 1
526424 99526424 1001 86380 86390 1
526425 99526425 1001 86380 86390 1
526438 99526438 1001 86380 86390 1
526492 99526492 1001 86380 86390 1
526494 99526494 1001 86380 86390 1
526586 99526586 1001 86380 86390 1
526470 99526470 1001 86380 86390 1
526889 99526889 1001 86380 86390 1
526867 99526867 1001 86380 86390 1
527010 99527010 1001 86380 86390 1
527029 99527029 1001 86380 86390 1
526640 99526640 1001 86380 86390 1
526631 99526631 1001 86380 86390 1
526780 99526780 1001 86380 86390 1
526756 99526756 1001 86380 86390 1
527389 99527389 1001 86380 86390 1
527428 99527428 1001 86380 86390 1
527315 99527315 1001 86380 86390 1
528060 99528060 1001 86380 86390 1
528021 99528021 1001 86380 86390 1
527675 99527675 1001 86380 86390 1
527740 99527740 1001 86380 86390 1
527758 99527758 1001 86380 86390 1
527707 99527707 1001 86380 86390 1
527842 99527842 1001 86380 86390 1
527617 99527617 1001 86380 86390 1
527478 99527478 1001 86380 86390 1
528144 99528144 1001 86380 86390 1
528120 99528120 1001 86380 86390 1
528844 99528844 1001 86380 86390 1
528514 99528514 1001 86380 86390 1
528619 99528619 1001 86380 86390 1
528502 99528502 1001 86380 86390 1
528651 99528651 1001 86380 86390 1
528681 99528681 1001 86380 86390 1
528475 99528475 1001 86380 86390 1
528351 99528351 1001 86380 86390 1
528443 99528443 1001 86380 86390 1
529080 99529080 1001 86380 86390 1
529043 99529043 1001 86380 86390 1
528934 99528934 1001 86380 86390 1
529065 99529065 1001 86380 86390 1
529587 99529587 1001 86380 86390 1
529642 99529642 1001 86380 86390 1
529681 99529681 1001 86380 86390 1
529684 99529684 1001 86380 86390 1
529633 99529633 1001 86380 86390 1
529392 99529392 1001 86380 86390 1
529496 99529496 1001 86380 86390 1
529381 99529381 1001 86380 86390 1
529382 99529382 1001 86380 86390 1
529437 99529437 1001 86380 86390 1
529360 99529360 1001 86380 86390 1
529376 99529376 1001 86380 86390 1
529209 99529209 1001 86380 86390 1
529286 99529286 1001 86380 86390 1
529772 99529772 1001 86380 86390 1
530454 99530454 1001 86380 86390 1
530472 99530472 1001 86380 86390 1
530447 99530447 1001 86380 86390 1
530397 99530397 1001 86380 86390 1
530309 99530309 1001 86380 86390 1
530236 99530236 1001 86380 86390 1
530302 99530302 1001 86380 86390 1
530329 99530329 1001 86380 86390 1
530188 99530188 1001 86380 86390 1
530040 99530040 1001 86380 86390 1
529936 99529936 1001 86380 86390 1
530106 99530106 1001 86380 86390 1
530615 99530615 1001 86380 86390 1
530755 99530755 1001 86380 86390 1
531375 99531375 1001 86380 86390 1
531321 99531321 1001 86380 86390 1
531052 99531052 1001 86380 86390 1
531118 99531118 1001 86380 86390 1
531172 99531172 1001 86380 86390 1
531069 99531069 1001 86380 86390 1
531512 99531512 1001 86380 86390 1
531543 99531543 1001 86380 86390 1
532183 99532183 1001 86380 86390 1
532203 99532203 1001 86380 86390 1
531875 99531875 1001 86380 86390 1
531954 99531954 1001 86380 86390 1
531864 99531864 1001 86380 86390 1
531817 99531817 1001 86380 86390 1
531660 99531660 1001 86380 86390 1
531793 99531793 1001 86380 86390 1
532287 99532287 1001 86380 86390 1
532291 99532291 1001 86380 86390 1
532304 99532304 1001 86380 86390 1
532957 99532957 1001 86380 86390 1
532886 99532886 1001 86380 86390 1
532989 99532989 1001 86380 86390 1
532862 99532862 1001 86380 86390 1
532928 99532928 1001 86380 86390 1
532661 99532661 1001 86380 86390 1
532799 99532799 1001 86380 86390 1
532618 99532618 1001 86380 86390 1
532606 99532606 1001 86380 86390 1
532503 99532503 1001 86380 86390 1
532454 99532454 1001 86380 86390 1
532559 99532559 1001 86380 86390 1
532417 99532417 1001 86380 86390 1
532552 99532552 1001 86380 86390 1
533172 99533172 1001 86380 86390 1
533201 99533201 1001 86380 86390 1
533220 99533220 1001 86380 86390 1
533821 99533821 1001 86380 86390 1
533696 99533696 1001 86380 86390 1
533623 99533623 1001 86380 86390 1
533340 99533340 1001 86380 86390 1
533252 99533252 1001 86380 86390 1
533318 99533318 1001 86380 86390 1
533372 99533372 1001 86380 86390 1
533377 99533377 1001 86380 86390 1
533973 99533973 1001 86380 86390 1
533952 99533952 1001 86380 86390 1
534506 99534506 1001 86380 86390 1
534509 99534509 1001 86380 86390 1
534614 99534614 1001 86380 86390 1
534642 99534642 1001 86380 86390 1
534297 99534297 1001 86380 86390 1
534401 99534401 1001 86380 86390 1
534337 99534337 1001 86380 86390 1
534417 99534417 1001 86380 86390 1
534288 99534288 1001 86380 86390 1
534434 99534434 1001 86380 86390 1
534166 99534166 1001 86380 86390 1
534210 99534210 1001 86380 86390 1
534086 99534086 1001 86380 86390 1
534203 99534203 1001 86380 86390 1
534269 99534269 1001 86380 86390 1
534725 99534725 1001 86380 86390 1
534704 99534704 1001 86380 86390 1
535368 99535368 1001 86380 86390 1
535344 99535344 1001 86380 86390 1
535412 99535412 1001 86380 86390 1
535431 99535431 1001 86380 86390 1
535113 99535113 1001 86380 86390 1
535289 99535289 1001 86380 86390 1
535036 99535036 1001 86380 86390 1
535062 99535062 1001 86380 86390 1
535063 99535063 1001 86380 86390 1
535065 99535065 1001 86380 86390 1
534889 99534889 1001 86380 86390 1
535605 99535605 1001 86380 86390 1
535556 99535556 1001 86380 86390 1
536220 99536220 1001 86380 86390 1
536200 99536200 1001 86380 86390 1
536175 99536175 1001 86380 86390 1
536216 99536216 1001 86380 86390 1
536296 99536296 1001 86380 86390 1
536010 99536010 1001 86380 86390 1
535769 99535769 1001 86380 86390 1
535734 99535734 1001 86380 86390 1
535722 99535722 1001 86380 86390 1
535815 99535815 1001 86380 86390 1
535881 99535881 1001 86380 86390 1
535753 99535753 1001 86380 86390 1
536405 99536405 1001 86380 86390 1
536393 99536393 1001 86380 86390 1
536512 99536512 1001 86380 86390 1
537161 99537161 1001 86380 86390 1
537139 99537139 1001 86380 86390 1
536865 99536865 1001 86380 86390 1
536622 99536622 1001 86380 86390 1
536572 99536572 1001 86380 86390 1
536563 99536563 1001 86380 86390 1
536643 99536643 1001 86380 86390 1
537168 99537168 1001 86380 86390 1
537183 99537183 1001 86380 86390 1
537862 99537862 1001 86380 86390 1
537880 99537880 1001 86380 86390 1
537934 99537934 1001 86380 86390 1
537896 99537896 1001 86380 86390 1
537654 99537654 1001 86380 86390 1
537738 99537738 1001 86380 86390 1
537561 99537561 1001 86380 86390 1
537485 99537485 1001 86380 86390 1
537434 99537434 1001 86380 86390 1
537540 99537540 1001 86380 86390 1
537478 99537478 1001 86380 86390 1
537506 99537506 1001 86380 86390 1
537417 99537417 1001 86380 86390 1
537522 99537522 1001 86380 86390 1
538009 99538009 1001 86380 86390 1
538062 99538062 1001 86380 86390 1
538027 99538027 1001 86380 86390 1
538143 99538143 1001 86380 86390 1
538750 99538750 1001 86380 86390 1
538716 99538716 1001 86380 86390 1
538616 99538616 1001 86380 86390 1
538617 99538617 1001 86380 86390 1
538484 99538484 1001 86380 86390 1
538602 99538602 1001 86380 86390 1
538478 99538478 1001 86380 86390 1
538388 99538388 1001 86380 86390 1
538241 99538241 1001 86380 86390 1
538244 99538244 1001 86380 86390 1
538943 99538943 1001 86380 86390 1
538830 99538830 1001 86380 86390 1
538961 99538961 1001 86380 86390 1
538872 99538872 1001 86380 86390 1
539001 99539001 1001 86380 86390 1
539564 99539564 1001 86380 86390 1
539610 99539610 1001 86380 86390 1
539530 99539530 1001 86380 86390 1
539522 99539522 1001 86380 86390 1
539344 99539344 1001 86380 86390 1
539241 99539241 1001 86380 86390 1
539401 99539401 1001 86380 86390 1
539232 99539232 1001 86380 86390 1
539095 99539095 1001 86380 86390 1
539795 99539795 1001 86380 86390 1
539757 99539757 1001 86380 86390 1
539787 99539787 1001 86380 86390 1
539817 99539817 1001 86380 86390 1
540315 99540315 1001 86380 86390 1
540272 99540272 1001 86380 86390 1
540273 99540273 1001 86380 86390 1
540248 99540248 1001 86380 86390 1
540106 99540106 1001 86380 86390 1
540197 99540197 1001 86380 86390 1
540223 99540223 1001 86380 86390 1
540136 99540136 1001 86380 86390 1
540231 99540231 1001 86380 86390 1
540219 99540219 1001 86380 86390 1
539871 99539871 1001 86380 86390 1
539902 99539902 1001 86380 86390 1
539894 99539894 1001 86380 86390 1
540011 99540011 1001 86380 86390 1
539947 99539947 1001 86380 86390 1
540491 99540491 1001 86380 86390 1
540635 99540635 1001 86380 86390 1
540532 99540532 1001 86380 86390 1
540666 99540666 1001 86380 86390 1
540576 99540576 1001 86380 86390 1
540670 99540670 1001 86380 86390 1
540932 99540932 1001 86380 86390 1
540923 99540923 1001 86380 86390 1
540977 99540977 1001 86380 86390 1
540900 99540900 1001 86380 86390 1
540981 99540981 1001 86380 86390 1
540710 99540710 1001 86380 86390 1
540698 99540698 1001 86380 86390 1
540676 99540676 1001 86380 86390 1
540849 99540849 1001 86380 86390 1
540695 99540695 1001 86380 86390 1
541460 99541460 1001 86380 86390 1
541321 99541321 1001 86380 86390 1
541308 99541308 1001 86380 86390 1
541296 99541296 1001 86380 86390 1
541954 99541954 1001 86380 86390 1
541919 99541919 1001 86380 86390 1
541931 99541931 1001 86380 86390 1
542011 99542011 1001 86380 86390 1
541961 99541961 1001 86380 86390 1
541566 99541566 1001 86380 86390 1
541596 99541596 1001 86380 86390 1
541587 99541587 1001 86380 86390 1
542262 99542262 1001 86380 86390 1
542159 99542159 1001 86380 86390 1
542200 99542200 1001 86380 86390 1
542125 99542125 1001 86380 86390 1
542932 99542932 1001 86380 86390 1
542732 99542732 1001 86380 86390 1
542340 99542340 1001 86380 86390 1
542973 99542973 1001 86380 86390 1
543041 99543041 1001 86380 86390 1
543146 99543146 1001 86380 86390 1
543619 99543619 1001 86380 86390 1
543569 99543569 1001 86380 86390 1
543634 99543634 1001 86380 86390 1
543679 99543679 1001 86380 86390 1
543527 99543527 1001 86380 86390 1
543478 99543478 1001 86380 86390 1
543491 99543491 1001 86380 86390 1
543521 99543521 1001 86380 86390 1
543280 99543280 1001 86380 86390 1
543317 99543317 1001 86380 86390 1
543923 99543923 1001 86380 86390 1
543959 99543959 1001 86380 86390 1
544512 99544512 1001 86380 86390 1
544571 99544571 1001 86380 86390 1
544501 99544501 1001 86380 86390 1
544428 99544428 1001 86380 86390 1
544341 99544341 1001 86380 86390 1
544189 99544189 1001 86380 86390 1
544308 99544308 1001 86380 86390 1
544219 99544219 1001 86380 86390 1
544351 99544351 1001 86380 86390 1
544173 99544173 1001 86380 86390 1
544031 99544031 1001 86380 86390 1
544024 99544024 1001 86380 86390 1
544089 99544089 1001 86380 86390 1
544077 99544077 1001 86380 86390 1
544613 99544613 1001 86380 86390 1
544656 99544656 1001 86380 86390 1
531286 968 1001 38261 38560 1
400036 99400036 1001 86380 86390 1
400340 99400340 1001 86380 86390 1
400325 99400325 1001 86380 86390 1
400471 99400471 1001 86380 86390 1
400573 99400573 1001 86380 86390 1
400528 99400528 1001 86380 86390 1
400747 99400747 1001 86380 86390 1
400888 99400888 1001 86380 86390 1
401023 99401023 1001 86380 86390 1
400974 99400974 1001 86380 86390 1
401033 99401033 1001 86380 86390 1
401143 99401143 1001 86380 86390 1
401105 99401105 1001 86380 86390 1
401250 99401250 1001 86380 86390 1
401360 99401360 1001 86380 86390 1
401781 99401781 1001 86380 86390 1
401930 99401930 1001 86380 86390 1
402222 99402222 1001 86380 86390 1
402308 99402308 1001 86380 86390 1
402346 99402346 1001 86380 86390 1
402476 99402476 1001 86380 86390 1
402622 99402622 1001 86380 86390 1
402703 99402703 1001 86380 86390 1
402929 99402929 1001 86380 86390 1
402891 99402891 1001 86380 86390 1
403339 99403339 1001 86380 86390 1
403479 99403479 1001 86380 86390 1
403599 99403599 1001 86380 86390 1
403680 99403680 1001 86380 86390 1
404017 99404017 1001 86380 86390 1
404122 99404122 1001 86380 86390 1
404204 99404204 1001 86380 86390 1
404262 99404262 1001 86380 86390 1
404427 99404427 1001 86380 86390 1
404476 99404476 1001 86380 86390 1
404578 99404578 1001 86380 86390 1
404618 99404618 1001 86380 86390 1
404769 99404769 1001 86380 86390 1
404710 99404710 1001 86380 86390 1
404999 99404999 1001 86380 86390 1
405089 99405089 1001 86380 86390 1
405187 99405187 1001 86380 86390 1
405448 99405448 1001 86380 86390 1
405556 99405556 1001 86380 86390 1
405416 99405416 1001 86380 86390 1
405779 99405779 1001 86380 86390 1
405863 99405863 1001 86380 86390 1
405945 99405945 1001 86380 86390 1
406070 99406070 1001 86380 86390 1
406051 99406051 1001 86380 86390 1
406423 99406423 1001 86380 86390 1
406439 99406439 1001 86380 86390 1
406573 99406573 1001 86380 86390 1
406797 99406797 1001 86380 86390 1
406853 99406853 1001 86380 86390 1
406846 99406846 1001 86380 86390 1
407439 99407439 1001 86380 86390 1
407408 99407408 1001 86380 86390 1
407814 99407814 1001 86380 86390 1
408194 99408194 1001 86380 86390 1
408204 99408204 1001 86380 86390 1
408622 99408622 1001 86380 86390 1
408604 99408604 1001 86380 86390 1
408803 99408803 1001 86380 86390 1
408975 99408975 1001 86380 86390 1
409179 99409179 1001 86380 86390 1
409397 99409397 1001 86380 86390 1
409430 99409430 1001 86380 86390 1
409452 99409452 1001 86380 86390 1
409458 99409458 1001 86380 86390 1
409555 99409555 1001 86380 86390 1
409503 99409503 1001 86380 86390 1
409665 99409665 1001 86380 86390 1
409725 99409725 1001 86380 86390 1
410108 99410108 1001 86380 86390 1
410197 99410197 1001 86380 86390 1
410239 99410239 1001 86380 86390 1
410521 99410521 1001 86380 86390 1
410892 99410892 1001 86380 86390 1
410835 99410835 1001 86380 86390 1
410849 99410849 1001 86380 86390 1
411079 99411079 1001 86380 86390 1
411057 99411057 1001 86380 86390 1
411059 99411059 1001 86380 86390 1
411187 99411187 1001 86380 86390 1
411407 99411407 1001 86380 86390 1
411397 99411397 1001 86380 86390 1
411447 99411447 1001 86380 86390 1
411616 99411616 1001 86380 86390 1
411676 99411676 1001 86380 86390 1
411745 99411745 1001 86380 86390 1
411950 99411950 1001 86380 86390 1
412010 99412010 1001 86380 86390 1
412084 99412084 1001 86380 86390 1
412265 99412265 1001 86380 86390 1
412223 99412223 1001 86380 86390 1
412333 99412333 1001 86380 86390 1
413525 99413525 1001 86380 86390 1
413387 99413387 1001 86380 86390 1
413533 99413533 1001 86380 86390 1
413288 99413288 1001 86380 86390 1
413037 99413037 1001 86380 86390 1
412575 99412575 1001 86380 86390 1
412680 99412680 1001 86380 86390 1
412818 99412818 1001 86380 86390 1
413804 99413804 1001 86380 86390 1
413743 99413743 1001 86380 86390 1
413937 99413937 1001 86380 86390 1
415055 99415055 1001 86380 86390 1
415095 99415095 1001 86380 86390 1
414922 99414922 1001 86380 86390 1
415086 99415086 1001 86380 86390 1
415110 99415110 1001 86380 86390 1
414637 99414637 1001 86380 86390 1
414705 99414705 1001 86380 86390 1
414740 99414740 1001 86380 86390 1
414846 99414846 1001 86380 86390 1
414751 99414751 1001 86380 86390 1
414855 99414855 1001 86380 86390 1
414891 99414891 1001 86380 86390 1
414280 99414280 1001 86380 86390 1
414374 99414374 1001 86380 86390 1
415652 99415652 1001 86380 86390 1
415541 99415541 1001 86380 86390 1
416669 99416669 1001 86380 86390 1
416674 99416674 1001 86380 86390 1
416905 99416905 1001 86380 86390 1
416293 99416293 1001 86380 86390 1
416168 99416168 1001 86380 86390 1
416148 99416148 1001 86380 86390 1
416423 99416423 1001 86380 86390 1
415958 99415958 1001 86380 86390 1
415978 99415978 1001 86380 86390 1
417316 99417316 1001 86380 86390 1
417396 99417396 1001 86380 86390 1
417474 99417474 1001 86380 86390 1
417549 99417549 1001 86380 86390 1
418712 99418712 1001 86380 86390 1
418714 99418714 1001 86380 86390 1
418747 99418747 1001 86380 86390 1
418512 99418512 1001 86380 86390 1
418497 99418497 1001 86380 86390 1
418722 99418722 1001 86380 86390 1
418291 99418291 1001 86380 86390 1
417942 99417942 1001 86380 86390 1
417875 99417875 1001 86380 86390 1
417727 99417727 1001 86380 86390 1
418903 99418903 1001 86380 86390 1
419019 99419019 1001 86380 86390 1
419001 99419001 1001 86380 86390 1
418912 99418912 1001 86380 86390 1
419042 99419042 1001 86380 86390 1
418868 99418868 1001 86380 86390 1
419204 99419204 1001 86380 86390 1
420352 99420352 1001 86380 86390 1
420176 99420176 1001 86380 86390 1
420356 99420356 1001 86380 86390 1
420130 99420130 1001 86380 86390 1
420413 99420413 1001 86380 86390 1
420369 99420369 1001 86380 86390 1
419968 99419968 1001 86380 86390 1
419886 99419886 1001 86380 86390 1
419270 99419270 1001 86380 86390 1
419248 99419248 1001 86380 86390 1
419419 99419419 1001 86380 86390 1
419229 99419229 1001 86380 86390 1
419488 99419488 1001 86380 86390 1
420663 99420663 1001 86380 86390 1
420668 99420668 1001 86380 86390 1
421742 99421742 1001 86380 86390 1
421776 99421776 1001 86380 86390 1
421839 99421839 1001 86380 86390 1
421743 99421743 1001 86380 86390 1
421745 99421745 1001 86380 86390 1
422082 99422082 1001 86380 86390 1
421857 99421857 1001 86380 86390 1
421503 99421503 1001 86380 86390 1
421648 99421648 1001 86380 86390 1
421308 99421308 1001 86380 86390 1
421448 99421448 1001 86380 86390 1
421135 99421135 1001 86380 86390 1
422433 99422433 1001 86380 86390 1
422317 99422317 1001 86380 86390 1
422156 99422156 1001 86380 86390 1
423625 99423625 1001 86380 86390 1
423312 99423312 1001 86380 86390 1
423617 99423617 1001 86380 86390 1
423733 99423733 1001 86380 86390 1
423353 99423353 1001 86380 86390 1
423151 99423151 1001 86380 86390 1
423039 99423039 1001 86380 86390 1
422973 99422973 1001 86380 86390 1
423048 99423048 1001 86380 86390 1
422632 99422632 1001 86380 86390 1
422590 99422590 1001 86380 86390 1
423837 99423837 1001 86380 86390 1
423914 99423914 1001 86380 86390 1
425284 99425284 1001 86380 86390 1
424942 99424942 1001 86380 86390 1
424944 99424944 1001 86380 86390 1
424902 99424902 1001 86380 86390 1
424950 99424950 1001 86380 86390 1
424388 99424388 1001 86380 86390 1
425404 99425404 1001 86380 86390 1
425498 99425498 1001 86380 86390 1
425436 99425436 1001 86380 86390 1
426888 99426888 1001 86380 86390 1
426046 99426046 1001 86380 86390 1
425979 99425979 1001 86380 86390 1
427231 99427231 1001 86380 86390 1
427316 99427316 1001 86380 86390 1
427394 99427394 1001 86380 86390 1
427184 99427184 1001 86380 86390 1
428706 99428706 1001 86380 86390 1
428228 99428228 1001 86380 86390 1
428088 99428088 1001 86380 86390 1
428039 99428039 1001 86380 86390 1
428260 99428260 1001 86380 86390 1
428142 99428142 1001 86380 86390 1
428128 99428128 1001 86380 86390 1
428072 99428072 1001 86380 86390 1
427853 99427853 1001 86380 86390 1
427715 99427715 1001 86380 86390 1
427593 99427593 1001 86380 86390 1
427747 99427747 1001 86380 86390 1
428898 99428898 1001 86380 86390 1
429148 99429148 1001 86380 86390 1
430094 99430094 1001 86380 86390 1
429431 99429431 1001 86380 86390 1
429522 99429522 1001 86380 86390 1
429392 99429392 1001 86380 86390 1
429275 99429275 1001 86380 86390 1
429405 99429405 1001 86380 86390 1
430607 99430607 1001 86380 86390 1
430488 99430488 1001 86380 86390 1
430556 99430556 1001 86380 86390 1
430392 99430392 1001 86380 86390 1
431981 99431981 1001 86380 86390 1
431709 99431709 1001 86380 86390 1
431649 99431649 1001 86380 86390 1
431655 99431655 1001 86380 86390 1
431778 99431778 1001 86380 86390 1
431661 99431661 1001 86380 86390 1
431978 99431978 1001 86380 86390 1
431528 99431528 1001 86380 86390 1
431331 99431331 1001 86380 86390 1
431185 99431185 1001 86380 86390 1
431191 99431191 1001 86380 86390 1
431194 99431194 1001 86380 86390 1
430864 99430864 1001 86380 86390 1
432169 99432169 1001 86380 86390 1
432397 99432397 1001 86380 86390 1
432324 99432324 1001 86380 86390 1
432295 99432295 1001 86380 86390 1
432327 99432327 1001 86380 86390 1
432210 99432210 1001 86380 86390 1
432473 99432473 1001 86380 86390 1
432163 99432163 1001 86380 86390 1
433466 99433466 1001 86380 86390 1
433535 99433535 1001 86380 86390 1
433326 99433326 1001 86380 86390 1
433331 99433331 1001 86380 86390 1
433545 99433545 1001 86380 86390 1
433359 99433359 1001 86380 86390 1
433281 99433281 1001 86380 86390 1
433064 99433064 1001 86380 86390 1
433047 99433047 1001 86380 86390 1
432699 99432699 1001 86380 86390 1
432751 99432751 1001 86380 86390 1
432759 99432759 1001 86380 86390 1
432885 99432885 1001 86380 86390 1
432736 99432736 1001 86380 86390 1
432515 99432515 1001 86380 86390 1
433789 99433789 1001 86380 86390 1
433948 99433948 1001 86380 86390 1
433823 99433823 1001 86380 86390 1
435224 99435224 1001 86380 86390 1
434867 99434867 1001 86380 86390 1
434831 99434831 1001 86380 86390 1
434932 99434932 1001 86380 86390 1
434283 99434283 1001 86380 86390 1
434322 99434322 1001 86380 86390 1
435572 99435572 1001 86380 86390 1
435765 99435765 1001 86380 86390 1
437101 99437101 1001 86380 86390 1
436449 99436449 1001 86380 86390 1
436696 99436696 1001 86380 86390 1
436133 99436133 1001 86380 86390 1
435917 99435917 1001 86380 86390 1
436188 99436188 1001 86380 86390 1
435921 99435921 1001 86380 86390 1
436032 99436032 1001 86380 86390 1
437216 99437216 1001 86380 86390 1
300026 99300026 1001 86380 86390 1
300586 99300586 1001 86380 86390 1
300690 99300690 1001 86380 86390 1
300639 99300639 1001 86380 86390 1
300579 99300579 1001 86380 86390 1
300724 99300724 1001 86380 86390 1
300358 99300358 1001 86380 86390 1
300366 99300366 1001 86380 86390 1
300327 99300327 1001 86380 86390 1
300266 99300266 1001 86380 86390 1
300857 99300857 1001 86380 86390 1
300524 99300524 1001 86380 86390 1
300886 99300886 1001 86380 86390 1
300784 99300784 1001 86380 86390 1
301392 99301392 1001 86380 86390 1
301411 99301411 1001 86380 86390 1
301437 99301437 1001 86380 86390 1
301581 99301581 1001 86380 86390 1
301659 99301659 1001 86380 86390 1
301650 99301650 1001 86380 86390 1
301754 99301754 1001 86380 86390 1
301731 99301731 1001 86380 86390 1
301864 99301864 1001 86380 86390 1
301917 99301917 1001 86380 86390 1
301944 99301944 1001 86380 86390 1
302549 99302549 1001 86380 86390 1
302524 99302524 1001 86380 86390 1
302436 99302436 1001 86380 86390 1
302540 99302540 1001 86380 86390 1
302385 99302385 1001 86380 86390 1
303181 99303181 1001 86380 86390 1
303182 99303182 1001 86380 86390 1
303183 99303183 1001 86380 86390 1
303129 99303129 1001 86380 86390 1
302798 99302798 1001 86380 86390 1
302785 99302785 1001 86380 86390 1
302763 99302763 1001 86380 86390 1
303934 99303934 1001 86380 86390 1
303973 99303973 1001 86380 86390 1
303651 99303651 1001 86380 86390 1
303729 99303729 1001 86380 86390 1
303682 99303682 1001 86380 86390 1
303644 99303644 1001 86380 86390 1
303541 99303541 1001 86380 86390 1
304123 99304123 1001 86380 86390 1
304087 99304087 1001 86380 86390 1
304179 99304179 1001 86380 86390 1
304066 99304066 1001 86380 86390 1
304235 99304235 1001 86380 86390 1
304054 99304054 1001 86380 86390 1
304236 99304236 1001 86380 86390 1
304447 99304447 1001 86380 86390 1
304478 99304478 1001 86380 86390 1
304357 99304357 1001 86380 86390 1
304370 99304370 1001 86380 86390 1
304320 99304320 1001 86380 86390 1
304372 99304372 1001 86380 86390 1
304262 99304262 1001 86380 86390 1
304946 99304946 1001 86380 86390 1
305492 99305492 1001 86380 86390 1
305685 99305685 1001 86380 86390 1
305658 99305658 1001 86380 86390 1
305510 99305510 1001 86380 86390 1
305575 99305575 1001 86380 86390 1
305527 99305527 1001 86380 86390 1
305363 99305363 1001 86380 86390 1
305417 99305417 1001 86380 86390 1
305237 99305237 1001 86380 86390 1
305151 99305151 1001 86380 86390 1
500113 99500113 1001 86380 86390 1
500108 99500108 1001 86380 86390 1
500073 99500073 1001 86380 86390 1
500086 99500086 1001 86380 86390 1
500710 99500710 1001 86380 86390 1
500689 99500689 1001 86380 86390 1
500771 99500771 1001 86380 86390 1
500617 99500617 1001 86380 86390 1
500720 99500720 1001 86380 86390 1
500709 99500709 1001 86380 86390 1
500519 99500519 1001 86380 86390 1
500469 99500469 1001 86380 86390 1
500458 99500458 1001 86380 86390 1
500459 99500459 1001 86380 86390 1
500409 99500409 1001 86380 86390 1
500412 99500412 1001 86380 86390 1
500365 99500365 1001 86380 86390 1
500378 99500378 1001 86380 86390 1
500301 99500301 1001 86380 86390 1
500320 99500320 1001 86380 86390 1
500869 99500869 1001 86380 86390 1
500936 99500936 1001 86380 86390 1
501461 99501461 1001 86380 86390 1
501454 99501454 1001 86380 86390 1
501253 99501253 1001 86380 86390 1
501413 99501413 1001 86380 86390 1
501092 99501092 1001 86380 86390 1
501819 99501819 1001 86380 86390 1
501742 99501742 1001 86380 86390 1
501774 99501774 1001 86380 86390 1
501840 99501840 1001 86380 86390 1
501738 99501738 1001 86380 86390 1
502380 99502380 1001 86380 86390 1
502454 99502454 1001 86380 86390 1
502107 99502107 1001 86380 86390 1
502219 99502219 1001 86380 86390 1
502129 99502129 1001 86380 86390 1
502233 99502233 1001 86380 86390 1
502571 99502571 1001 86380 86390 1
502539 99502539 1001 86380 86390 1
503177 99503177 1001 86380 86390 1
503224 99503224 1001 86380 86390 1
503121 99503121 1001 86380 86390 1
502892 99502892 1001 86380 86390 1
502896 99502896 1001 86380 86390 1
503079 99503079 1001 86380 86390 1
503030 99503030 1001 86380 86390 1
502855 99502855 1001 86380 86390 1
502673 99502673 1001 86380 86390 1
502729 99502729 1001 86380 86390 1
502860 99502860 1001 86380 86390 1
502771 99502771 1001 86380 86390 1
503483 99503483 1001 86380 86390 1
503419 99503419 1001 86380 86390 1
503964 99503964 1001 86380 86390 1
503929 99503929 1001 86380 86390 1
504022 99504022 1001 86380 86390 1
504061 99504061 1001 86380 86390 1
504101 99504101 1001 86380 86390 1
503973 99503973 1001 86380 86390 1
503961 99503961 1001 86380 86390 1
504026 99504026 1001 86380 86390 1
503821 99503821 1001 86380 86390 1
503888 99503888 1001 86380 86390 1
503707 99503707 1001 86380 86390 1
503772 99503772 1001 86380 86390 1
503748 99503748 1001 86380 86390 1
503866 99503866 1001 86380 86390 1
503764 99503764 1001 86380 86390 1
503623 99503623 1001 86380 86390 1
504169 99504169 1001 86380 86390 1
504815 99504815 1001 86380 86390 1
504907 99504907 1001 86380 86390 1
504784 99504784 1001 86380 86390 1
504938 99504938 1001 86380 86390 1
504574 99504574 1001 86380 86390 1
504696 99504696 1001 86380 86390 1
504388 99504388 1001 86380 86390 1
504444 99504444 1001 86380 86390 1
504470 99504470 1001 86380 86390 1
504380 99504380 1001 86380 86390 1
504370 99504370 1001 86380 86390 1
504358 99504358 1001 86380 86390 1
504475 99504475 1001 86380 86390 1
504488 99504488 1001 86380 86390 1
504412 99504412 1001 86380 86390 1
504948 99504948 1001 86380 86390 1
505578 99505578 1001 86380 86390 1
505474 99505474 1001 86380 86390 1
505547 99505547 1001 86380 86390 1
505190 99505190 1001 86380 86390 1
505246 99505246 1001 86380 86390 1
505771 99505771 1001 86380 86390 1
505773 99505773 1001 86380 86390 1
506431 99506431 1001 86380 86390 1
506522 99506522 1001 86380 86390 1
506408 99506408 1001 86380 86390 1
506583 99506583 1001 86380 86390 1
506391 99506391 1001 86380 86390 1
506320 99506320 1001 86380 86390 1
506244 99506244 1001 86380 86390 1
506077 99506077 1001 86380 86390 1
506741 99506741 1001 86380 86390 1
507306 99507306 1001 86380 86390 1
507242 99507242 1001 86380 86390 1
507379 99507379 1001 86380 86390 1
507062 99507062 1001 86380 86390 1
507096 99507096 1001 86380 86390 1
507032 99507032 1001 86380 86390 1
506917 99506917 1001 86380 86390 1
506802 99506802 1001 86380 86390 1
506972 99506972 1001 86380 86390 1
506877 99506877 1001 86380 86390 1
507448 99507448 1001 86380 86390 1
507593 99507593 1001 86380 86390 1
507451 99507451 1001 86380 86390 1
507504 99507504 1001 86380 86390 1
507483 99507483 1001 86380 86390 1
508080 99508080 1001 86380 86390 1
508135 99508135 1001 86380 86390 1
507978 99507978 1001 86380 86390 1
507705 99507705 1001 86380 86390 1
507698 99507698 1001 86380 86390 1
507725 99507725 1001 86380 86390 1
507790 99507790 1001 86380 86390 1
508258 99508258 1001 86380 86390 1
508375 99508375 1001 86380 86390 1
508275 99508275 1001 86380 86390 1
508329 99508329 1001 86380 86390 1
508946 99508946 1001 86380 86390 1
509075 99509075 1001 86380 86390 1
509001 99509001 1001 86380 86390 1
508880 99508880 1001 86380 86390 1
508701 99508701 1001 86380 86390 1
508830 99508830 1001 86380 86390 1
508744 99508744 1001 86380 86390 1
508759 99508759 1001 86380 86390 1
508850 99508850 1001 86380 86390 1
508774 99508774 1001 86380 86390 1
508644 99508644 1001 86380 86390 1
509546 99509546 1001 86380 86390 1
509614 99509614 1001 86380 86390 1
509327 99509327 1001 86380 86390 1
509301 99509301 1001 86380 86390 1
509280 99509280 1001 86380 86390 1
509925 99509925 1001 86380 86390 1
510095 99510095 1001 86380 86390 1
509984 99509984 1001 86380 86390 1
510688 99510688 1001 86380 86390 1
510723 99510723 1001 86380 86390 1
510587 99510587 1001 86380 86390 1
510626 99510626 1001 86380 86390 1
510618 99510618 1001 86380 86390 1
510685 99510685 1001 86380 86390 1
510453 99510453 1001 86380 86390 1
510162 99510162 1001 86380 86390 1
510304 99510304 1001 86380 86390 1
510256 99510256 1001 86380 86390 1
510826 99510826 1001 86380 86390 1
511349 99511349 1001 86380 86390 1
511415 99511415 1001 86380 86390 1
511258 99511258 1001 86380 86390 1
511336 99511336 1001 86380 86390 1
511264 99511264 1001 86380 86390 1
511164 99511164 1001 86380 86390 1
511010 99511010 1001 86380 86390 1
511040 99511040 1001 86380 86390 1
510966 99510966 1001 86380 86390 1
511705 99511705 1001 86380 86390 1
511576 99511576 1001 86380 86390 1
511615 99511615 1001 86380 86390 1
511681 99511681 1001 86380 86390 1
511591 99511591 1001 86380 86390 1
511605 99511605 1001 86380 86390 1
511600 99511600 1001 86380 86390 1
512305 99512305 1001 86380 86390 1
512195 99512195 1001 86380 86390 1
512235 99512235 1001 86380 86390 1
512004 99512004 1001 86380 86390 1
512018 99512018 1001 86380 86390 1
512110 99512110 1001 86380 86390 1
512023 99512023 1001 86380 86390 1
512051 99512051 1001 86380 86390 1
512103 99512103 1001 86380 86390 1
511822 99511822 1001 86380 86390 1
511761 99511761 1001 86380 86390 1
511957 99511957 1001 86380 86390 1
511763 99511763 1001 86380 86390 1
511832 99511832 1001 86380 86390 1
511910 99511910 1001 86380 86390 1
511924 99511924 1001 86380 86390 1
512441 99512441 1001 86380 86390 1
512545 99512545 1001 86380 86390 1
512445 99512445 1001 86380 86390 1
512393 99512393 1001 86380 86390 1
512565 99512565 1001 86380 86390 1
513092 99513092 1001 86380 86390 1
513122 99513122 1001 86380 86390 1
513189 99513189 1001 86380 86390 1
513110 99513110 1001 86380 86390 1
513113 99513113 1001 86380 86390 1
512795 99512795 1001 86380 86390 1
512991 99512991 1001 86380 86390 1
512982 99512982 1001 86380 86390 1
512894 99512894 1001 86380 86390 1
512689 99512689 1001 86380 86390 1
512630 99512630 1001 86380 86390 1
512643 99512643 1001 86380 86390 1
513284 99513284 1001 86380 86390 1
513362 99513362 1001 86380 86390 1
513407 99513407 1001 86380 86390 1
513369 99513369 1001 86380 86390 1
513891 99513891 1001 86380 86390 1
513828 99513828 1001 86380 86390 1
513842 99513842 1001 86380 86390 1
513895 99513895 1001 86380 86390 1
513773 99513773 1001 86380 86390 1
513646 99513646 1001 86380 86390 1
513708 99513708 1001 86380 86390 1
513608 99513608 1001 86380 86390 1
514184 99514184 1001 86380 86390 1
514212 99514212 1001 86380 86390 1
514169 99514169 1001 86380 86390 1
514742 99514742 1001 86380 86390 1
514577 99514577 1001 86380 86390 1
514456 99514456 1001 86380 86390 1
514434 99514434 1001 86380 86390 1
514370 99514370 1001 86380 86390 1
514383 99514383 1001 86380 86390 1
514358 99514358 1001 86380 86390 1
514281 99514281 1001 86380 86390 1
514248 99514248 1001 86380 86390 1
514871 99514871 1001 86380 86390 1
515504 99515504 1001 86380 86390 1
515640 99515640 1001 86380 86390 1
515283 99515283 1001 86380 86390 1
515429 99515429 1001 86380 86390 1
515288 99515288 1001 86380 86390 1
515460 99515460 1001 86380 86390 1
515205 99515205 1001 86380 86390 1
515105 99515105 1001 86380 86390 1
515261 99515261 1001 86380 86390 1
515083 99515083 1001 86380 86390 1
515253 99515253 1001 86380 86390 1
515850 99515850 1001 86380 86390 1
515877 99515877 1001 86380 86390 1
515802 99515802 1001 86380 86390 1
515725 99515725 1001 86380 86390 1
515686 99515686 1001 86380 86390 1
515713 99515713 1001 86380 86390 1
515727 99515727 1001 86380 86390 1
515767 99515767 1001 86380 86390 1
516476 99516476 1001 86380 86390 1
516460 99516460 1001 86380 86390 1
516488 99516488 1001 86380 86390 1
516496 99516496 1001 86380 86390 1
516389 99516389 1001 86380 86390 1
516364 99516364 1001 86380 86390 1
516255 99516255 1001 86380 86390 1
516128 99516128 1001 86380 86390 1
516270 99516270 1001 86380 86390 1
516129 99516129 1001 86380 86390 1
516249 99516249 1001 86380 86390 1
515987 99515987 1001 86380 86390 1
516525 99516525 1001 86380 86390 1
516633 99516633 1001 86380 86390 1
517237 99517237 1001 86380 86390 1
517227 99517227 1001 86380 86390 1
517318 99517318 1001 86380 86390 1
517119 99517119 1001 86380 86390 1
516978 99516978 1001 86380 86390 1
517004 99517004 1001 86380 86390 1
516939 99516939 1001 86380 86390 1
516940 99516940 1001 86380 86390 1
516769 99516769 1001 86380 86390 1
516747 99516747 1001 86380 86390 1
516825 99516825 1001 86380 86390 1
516879 99516879 1001 86380 86390 1
516791 99516791 1001 86380 86390 1
517373 99517373 1001 86380 86390 1
517401 99517401 1001 86380 86390 1
517443 99517443 1001 86380 86390 1
517342 99517342 1001 86380 86390 1
518125 99518125 1001 86380 86390 1
517973 99517973 1001 86380 86390 1
517792 99517792 1001 86380 86390 1
517722 99517722 1001 86380 86390 1
517568 99517568 1001 86380 86390 1
517671 99517671 1001 86380 86390 1
518302 99518302 1001 86380 86390 1
518346 99518346 1001 86380 86390 1
518859 99518859 1001 86380 86390 1
518851 99518851 1001 86380 86390 1
518929 99518929 1001 86380 86390 1
518973 99518973 1001 86380 86390 1
518948 99518948 1001 86380 86390 1
518596 99518596 1001 86380 86390 1
518496 99518496 1001 86380 86390 1
518497 99518497 1001 86380 86390 1
518440 99518440 1001 86380 86390 1
518376 99518376 1001 86380 86390 1
518532 99518532 1001 86380 86390 1
518443 99518443 1001 86380 86390 1
519011 99519011 1001 86380 86390 1
519069 99519069 1001 86380 86390 1
519110 99519110 1001 86380 86390 1
519672 99519672 1001 86380 86390 1
519685 99519685 1001 86380 86390 1
519753 99519753 1001 86380 86390 1
519629 99519629 1001 86380 86390 1
519479 99519479 1001 86380 86390 1
519585 99519585 1001 86380 86390 1
519431 99519431 1001 86380 86390 1
519484 99519484 1001 86380 86390 1
519448 99519448 1001 86380 86390 1
519330 99519330 1001 86380 86390 1
519319 99519319 1001 86380 86390 1
519823 99519823 1001 86380 86390 1
520008 99520008 1001 86380 86390 1
520604 99520604 1001 86380 86390 1
520610 99520610 1001 86380 86390 1
520567 99520567 1001 86380 86390 1
520558 99520558 1001 86380 86390 1
520572 99520572 1001 86380 86390 1
520268 99520268 1001 86380 86390 1
520325 99520325 1001 86380 86390 1
520048 99520048 1001 86380 86390 1
520688 99520688 1001 86380 86390 1
520651 99520651 1001 86380 86390 1
520774 99520774 1001 86380 86390 1
521287 99521287 1001 86380 86390 1
521300 99521300 1001 86380 86390 1
521372 99521372 1001 86380 86390 1
521455 99521455 1001 86380 86390 1
521210 99521210 1001 86380 86390 1
521223 99521223 1001 86380 86390 1
521075 99521075 1001 86380 86390 1
521018 99521018 1001 86380 86390 1
520880 99520880 1001 86380 86390 1
520855 99520855 1001 86380 86390 1
520973 99520973 1001 86380 86390 1
521516 99521516 1001 86380 86390 1
521648 99521648 1001 86380 86390 1
521577 99521577 1001 86380 86390 1
522272 99522272 1001 86380 86390 1
522211 99522211 1001 86380 86390 1
522010 99522010 1001 86380 86390 1
521988 99521988 1001 86380 86390 1
521978 99521978 1001 86380 86390 1
521992 99521992 1001 86380 86390 1
522057 99522057 1001 86380 86390 1
521916 99521916 1001 86380 86390 1
521929 99521929 1001 86380 86390 1
521725 99521725 1001 86380 86390 1
521752 99521752 1001 86380 86390 1
521855 99521855 1001 86380 86390 1
521858 99521858 1001 86380 86390 1
521717 99521717 1001 86380 86390 1
522304 99522304 1001 86380 86390 1
522412 99522412 1001 86380 86390 1
522400 99522400 1001 86380 86390 1
523041 99523041 1001 86380 86390 1
522965 99522965 1001 86380 86390 1
523020 99523020 1001 86380 86390 1
523061 99523061 1001 86380 86390 1
522822 99522822 1001 86380 86390 1
522758 99522758 1001 86380 86390 1
522862 99522862 1001 86380 86390 1
522837 99522837 1001 86380 86390 1
522902 99522902 1001 86380 86390 1
522760 99522760 1001 86380 86390 1
522878 99522878 1001 86380 86390 1
522781 99522781 1001 86380 86390 1
522604 99522604 1001 86380 86390 1
522624 99522624 1001 86380 86390 1
522509 99522509 1001 86380 86390 1
523219 99523219 1001 86380 86390 1
522914 99522914 1001 86380 86390 1
523211 99523211 1001 86380 86390 1
523253 99523253 1001 86380 86390 1
523305 99523305 1001 86380 86390 1
523256 99523256 1001 86380 86390 1
523818 99523818 1001 86380 86390 1
523870 99523870 1001 86380 86390 1
523860 99523860 1001 86380 86390 1
523739 99523739 1001 86380 86390 1
523539 99523539 1001 86380 86390 1
523553 99523553 1001 86380 86390 1
524014 99524014 1001 86380 86390 1
524080 99524080 1001 86380 86390 1
524017 99524017 1001 86380 86390 1
523966 99523966 1001 86380 86390 1
524654 99524654 1001 86380 86390 1
524736 99524736 1001 86380 86390 1
524620 99524620 1001 86380 86390 1
524637 99524637 1001 86380 86390 1
524627 99524627 1001 86380 86390 1
524504 99524504 1001 86380 86390 1
524414 99524414 1001 86380 86390 1
524557 99524557 1001 86380 86390 1
524420 99524420 1001 86380 86390 1
524783 99524783 1001 86380 86390 1
525548 99525548 1001 86380 86390 1
525440 99525440 1001 86380 86390 1
525360 99525360 1001 86380 86390 1
525310 99525310 1001 86380 86390 1
525040 99525040 1001 86380 86390 1
525156 99525156 1001 86380 86390 1
525789 99525789 1001 86380 86390 1
525741 99525741 1001 86380 86390 1
525754 99525754 1001 86380 86390 1
525794 99525794 1001 86380 86390 1
526244 99526244 1001 86380 86390 1
526113 99526113 1001 86380 86390 1
526091 99526091 1001 86380 86390 1
526069 99526069 1001 86380 86390 1
526058 99526058 1001 86380 86390 1
525882 99525882 1001 86380 86390 1
525960 99525960 1001 86380 86390 1
525976 99525976 1001 86380 86390 1
525812 99525812 1001 86380 86390 1
526576 99526576 1001 86380 86390 1
526435 99526435 1001 86380 86390 1
527233 99527233 1001 86380 86390 1
526914 99526914 1001 86380 86390 1
526878 99526878 1001 86380 86390 1
526904 99526904 1001 86380 86390 1
526989 99526989 1001 86380 86390 1
526848 99526848 1001 86380 86390 1
526696 99526696 1001 86380 86390 1
527291 99527291 1001 86380 86390 1
527947 99527947 1001 86380 86390 1
528008 99528008 1001 86380 86390 1
528036 99528036 1001 86380 86390 1
527869 99527869 1001 86380 86390 1
527731 99527731 1001 86380 86390 1
527748 99527748 1001 86380 86390 1
527712 99527712 1001 86380 86390 1
527738 99527738 1001 86380 86390 1
527469 99527469 1001 86380 86390 1
527582 99527582 1001 86380 86390 1
528240 99528240 1001 86380 86390 1
528215 99528215 1001 86380 86390 1
528203 99528203 1001 86380 86390 1
528785 99528785 1001 86380 86390 1
528789 99528789 1001 86380 86390 1
528790 99528790 1001 86380 86390 1
528884 99528884 1001 86380 86390 1
528885 99528885 1001 86380 86390 1
528530 99528530 1001 86380 86390 1
528603 99528603 1001 86380 86390 1
528360 99528360 1001 86380 86390 1
528368 99528368 1001 86380 86390 1
529005 99529005 1001 86380 86390 1
529032 99529032 1001 86380 86390 1
529034 99529034 1001 86380 86390 1
528946 99528946 1001 86380 86390 1
529584 99529584 1001 86380 86390 1
529445 99529445 1001 86380 86390 1
529398 99529398 1001 86380 86390 1
529465 99529465 1001 86380 86390 1
529414 99529414 1001 86380 86390 1
529440 99529440 1001 86380 86390 1
529364 99529364 1001 86380 86390 1
529159 99529159 1001 86380 86390 1
529185 99529185 1001 86380 86390 1
529252 99529252 1001 86380 86390 1
529190 99529190 1001 86380 86390 1
529268 99529268 1001 86380 86390 1
529230 99529230 1001 86380 86390 1
529905 99529905 1001 86380 86390 1
529918 99529918 1001 86380 86390 1
529875 99529875 1001 86380 86390 1
529812 99529812 1001 86380 86390 1
529787 99529787 1001 86380 86390 1
529748 99529748 1001 86380 86390 1
529827 99529827 1001 86380 86390 1
530351 99530351 1001 86380 86390 1
530378 99530378 1001 86380 86390 1
530510 99530510 1001 86380 86390 1
530171 99530171 1001 86380 86390 1
530301 99530301 1001 86380 86390 1
530330 99530330 1001 86380 86390 1
530589 99530589 1001 86380 86390 1
530747 99530747 1001 86380 86390 1
530141 99530141 1001 86380 86390 1
530726 99530726 1001 86380 86390 1
530689 99530689 1001 86380 86390 1
531226 99531226 1001 86380 86390 1
531347 99531347 1001 86380 86390 1
531150 99531150 1001 86380 86390 1
531021 99531021 1001 86380 86390 1
531034 99531034 1001 86380 86390 1
531153 99531153 1001 86380 86390 1
531154 99531154 1001 86380 86390 1
530973 99530973 1001 86380 86390 1
531055 99531055 1001 86380 86390 1
531160 99531160 1001 86380 86390 1
530888 99530888 1001 86380 86390 1
530876 99530876 1001 86380 86390 1
530919 99530919 1001 86380 86390 1
530793 99530793 1001 86380 86390 1
530951 99530951 1001 86380 86390 1
531550 99531550 1001 86380 86390 1
531474 99531474 1001 86380 86390 1
531541 99531541 1001 86380 86390 1
531505 99531505 1001 86380 86390 1
532039 99532039 1001 86380 86390 1
532027 99532027 1001 86380 86390 1
532009 99532009 1001 86380 86390 1
532126 99532126 1001 86380 86390 1
531818 99531818 1001 86380 86390 1
532293 99532293 1001 86380 86390 1
532310 99532310 1001 86380 86390 1
532323 99532323 1001 86380 86390 1
532338 99532338 1001 86380 86390 1
532222 99532222 1001 86380 86390 1
532724 99532724 1001 86380 86390 1
532737 99532737 1001 86380 86390 1
532654 99532654 1001 86380 86390 1
532501 99532501 1001 86380 86390 1
532458 99532458 1001 86380 86390 1
532578 99532578 1001 86380 86390 1
533081 99533081 1001 86380 86390 1
533173 99533173 1001 86380 86390 1
533174 99533174 1001 86380 86390 1
533164 99533164 1001 86380 86390 1
533114 99533114 1001 86380 86390 1
533820 99533820 1001 86380 86390 1
533785 99533785 1001 86380 86390 1
533836 99533836 1001 86380 86390 1
533735 99533735 1001 86380 86390 1
533687 99533687 1001 86380 86390 1
533525 99533525 1001 86380 86390 1
533632 99533632 1001 86380 86390 1
533584 99533584 1001 86380 86390 1
533315 99533315 1001 86380 86390 1
533312 99533312 1001 86380 86390 1
533351 99533351 1001 86380 86390 1
534038 99534038 1001 86380 86390 1
533977 99533977 1001 86380 86390 1
534058 99534058 1001 86380 86390 1
533929 99533929 1001 86380 86390 1
534586 99534586 1001 86380 86390 1
534539 99534539 1001 86380 86390 1
534306 99534306 1001 86380 86390 1
534146 99534146 1001 86380 86390 1
534173 99534173 1001 86380 86390 1
534777 99534777 1001 86380 86390 1
534793 99534793 1001 86380 86390 1
535343 99535343 1001 86380 86390 1
535309 99535309 1001 86380 86390 1
535452 99535452 1001 86380 86390 1
535366 99535366 1001 86380 86390 1
535277 99535277 1001 86380 86390 1
535005 99535005 1001 86380 86390 1
535022 99535022 1001 86380 86390 1
535092 99535092 1001 86380 86390 1
534899 99534899 1001 86380 86390 1
535665 99535665 1001 86380 86390 1
536146 99536146 1001 86380 86390 1
536264 99536264 1001 86380 86390 1
536091 99536091 1001 86380 86390 1
535925 99535925 1001 86380 86390 1
535966 99535966 1001 86380 86390 1
536075 99536075 1001 86380 86390 1
535961 99535961 1001 86380 86390 1
535794 99535794 1001 86380 86390 1
535873 99535873 1001 86380 86390 1
535889 99535889 1001 86380 86390 1
535763 99535763 1001 86380 86390 1
536439 99536439 1001 86380 86390 1
536338 99536338 1001 86380 86390 1
536459 99536459 1001 86380 86390 1
537098 99537098 1001 86380 86390 1
537077 99537077 1001 86380 86390 1
537105 99537105 1001 86380 86390 1
537123 99537123 1001 86380 86390 1
536920 99536920 1001 86380 86390 1
536817 99536817 1001 86380 86390 1
536808 99536808 1001 86380 86390 1
536874 99536874 1001 86380 86390 1
536850 99536850 1001 86380 86390 1
536839 99536839 1001 86380 86390 1
536580 99536580 1001 86380 86390 1
536606 99536606 1001 86380 86390 1
536662 99536662 1001 86380 86390 1
536626 99536626 1001 86380 86390 1
536579 99536579 1001 86380 86390 1
536958 99536958 1001 86380 86390 1
537243 99537243 1001 86380 86390 1
537275 99537275 1001 86380 86390 1
537365 99537365 1001 86380 86390 1
537887 99537887 1001 86380 86390 1
537878 99537878 1001 86380 86390 1
537884 99537884 1001 86380 86390 1
537679 99537679 1001 86380 86390 1
537760 99537760 1001 86380 86390 1
537632 99537632 1001 86380 86390 1
537775 99537775 1001 86380 86390 1
537712 99537712 1001 86380 86390 1
537764 99537764 1001 86380 86390 1
537741 99537741 1001 86380 86390 1
537523 99537523 1001 86380 86390 1
537474 99537474 1001 86380 86390 1
537423 99537423 1001 86380 86390 1
537462 99537462 1001 86380 86390 1
537568 99537568 1001 86380 86390 1
537377 99537377 1001 86380 86390 1
537469 99537469 1001 86380 86390 1
538048 99538048 1001 86380 86390 1
538026 99538026 1001 86380 86390 1
538029 99538029 1001 86380 86390 1
538674 99538674 1001 86380 86390 1
538769 99538769 1001 86380 86390 1
538719 99538719 1001 86380 86390 1
538800 99538800 1001 86380 86390 1
538659 99538659 1001 86380 86390 1
538575 99538575 1001 86380 86390 1
538476 99538476 1001 86380 86390 1
538606 99538606 1001 86380 86390 1
538219 99538219 1001 86380 86390 1
538248 99538248 1001 86380 86390 1
538899 99538899 1001 86380 86390 1
538953 99538953 1001 86380 86390 1
539538 99539538 1001 86380 86390 1
539475 99539475 1001 86380 86390 1
539484 99539484 1001 86380 86390 1
539601 99539601 1001 86380 86390 1
539293 99539293 1001 86380 86390 1
539268 99539268 1001 86380 86390 1
539346 99539346 1001 86380 86390 1
539285 99539285 1001 86380 86390 1
539376 99539376 1001 86380 86390 1
539377 99539377 1001 86380 86390 1
539188 99539188 1001 86380 86390 1
539215 99539215 1001 86380 86390 1
539159 99539159 1001 86380 86390 1
539211 99539211 1001 86380 86390 1
539649 99539649 1001 86380 86390 1
540430 99540430 1001 86380 86390 1
540108 99540108 1001 86380 86390 1
540111 99540111 1001 86380 86390 1
540166 99540166 1001 86380 86390 1
540040 99540040 1001 86380 86390 1
539937 99539937 1001 86380 86390 1
540020 99540020 1001 86380 86390 1
540632 99540632 1001 86380 86390 1
540490 99540490 1001 86380 86390 1
540517 99540517 1001 86380 86390 1
540533 99540533 1001 86380 86390 1
540611 99540611 1001 86380 86390 1
540471 99540471 1001 86380 86390 1
541093 99541093 1001 86380 86390 1
541253 99541253 1001 86380 86390 1
541288 99541288 1001 86380 86390 1
540997 99540997 1001 86380 86390 1
541011 99541011 1001 86380 86390 1
541040 99541040 1001 86380 86390 1
540853 99540853 1001 86380 86390 1
540764 99540764 1001 86380 86390 1
540713 99540713 1001 86380 86390 1
540674 99540674 1001 86380 86390 1
540675 99540675 1001 86380 86390 1
540683 99540683 1001 86380 86390 1
541485 99541485 1001 86380 86390 1
541304 99541304 1001 86380 86390 1
541415 99541415 1001 86380 86390 1
541352 99541352 1001 86380 86390 1
541469 99541469 1001 86380 86390 1
542031 99542031 1001 86380 86390 1
542034 99542034 1001 86380 86390 1
541900 99541900 1001 86380 86390 1
541758 99541758 1001 86380 86390 1
541850 99541850 1001 86380 86390 1
541865 99541865 1001 86380 86390 1
541801 99541801 1001 86380 86390 1
541802 99541802 1001 86380 86390 1
541820 99541820 1001 86380 86390 1
541693 99541693 1001 86380 86390 1
541642 99541642 1001 86380 86390 1
541604 99541604 1001 86380 86390 1
541595 99541595 1001 86380 86390 1
542299 99542299 1001 86380 86390 1
542239 99542239 1001 86380 86390 1
542281 99542281 1001 86380 86390 1
542269 99542269 1001 86380 86390 1
542855 99542855 1001 86380 86390 1
542923 99542923 1001 86380 86390 1
542876 99542876 1001 86380 86390 1
542739 99542739 1001 86380 86390 1
542576 99542576 1001 86380 86390 1
542683 99542683 1001 86380 86390 1
542658 99542658 1001 86380 86390 1
542484 99542484 1001 86380 86390 1
542477 99542477 1001 86380 86390 1
542972 99542972 1001 86380 86390 1
543574 99543574 1001 86380 86390 1
543450 99543450 1001 86380 86390 1
543516 99543516 1001 86380 86390 1
543452 99543452 1001 86380 86390 1
543505 99543505 1001 86380 86390 1
543326 99543326 1001 86380 86390 1
543866 99543866 1001 86380 86390 1
543868 99543868 1001 86380 86390 1
544420 99544420 1001 86380 86390 1
544498 99544498 1001 86380 86390 1
544500 99544500 1001 86380 86390 1
544543 99544543 1001 86380 86390 1
544558 99544558 1001 86380 86390 1
544274 99544274 1001 86380 86390 1
544048 99544048 1001 86380 86390 1
544050 99544050 1001 86380 86390 1
544038 99544038 1001 86380 86390 1
544066 99544066 1001 86380 86390 1
544660 99544660 1001 86380 86390 1
544639 99544639 1001 86380 86390 1
544732 99544732 1001 86380 86390 1
544657 99544657 1001 86380 86390 1
531242 803 1002 31772 40520 1
539624 967 1002 35770 46908 1
539699 1026 1002 26166 31914 1
536877 1112 1002 32160 35249 1
400016 99400016 1001 86380 86390 1
400060 99400060 1001 86380 86390 1
400192 99400192 1001 86380 86390 1
400322 99400322 1001 86380 86390 1
400254 99400254 1001 86380 86390 1
400585 99400585 1001 86380 86390 1
400870 99400870 1001 86380 86390 1
401119 99401119 1001 86380 86390 1
401154 99401154 1001 86380 86390 1
401078 99401078 1001 86380 86390 1
401316 99401316 1001 86380 86390 1
401730 99401730 1001 86380 86390 1
401794 99401794 1001 86380 86390 1
401938 99401938 1001 86380 86390 1
402098 99402098 1001 86380 86390 1
402279 99402279 1001 86380 86390 1
402454 99402454 1001 86380 86390 1
402737 99402737 1001 86380 86390 1
402875 99402875 1001 86380 86390 1
402833 99402833 1001 86380 86390 1
402935 99402935 1001 86380 86390 1
402995 99402995 1001 86380 86390 1
403057 99403057 1001 86380 86390 1
403012 99403012 1001 86380 86390 1
403128 99403128 1001 86380 86390 1
403518 99403518 1001 86380 86390 1
403614 99403614 1001 86380 86390 1
403759 99403759 1001 86380 86390 1
403760 99403760 1001 86380 86390 1
404116 99404116 1001 86380 86390 1
404157 99404157 1001 86380 86390 1
404153 99404153 1001 86380 86390 1
404507 99404507 1001 86380 86390 1
404596 99404596 1001 86380 86390 1
404681 99404681 1001 86380 86390 1
404664 99404664 1001 86380 86390 1
404695 99404695 1001 86380 86390 1
404823 99404823 1001 86380 86390 1
405101 99405101 1001 86380 86390 1
405017 99405017 1001 86380 86390 1
405296 99405296 1001 86380 86390 1
405224 99405224 1001 86380 86390 1
405544 99405544 1001 86380 86390 1
405976 99405976 1001 86380 86390 1
405875 99405875 1001 86380 86390 1
406005 99406005 1001 86380 86390 1
406162 99406162 1001 86380 86390 1
406087 99406087 1001 86380 86390 1
406421 99406421 1001 86380 86390 1
406404 99406404 1001 86380 86390 1
406705 99406705 1001 86380 86390 1
406715 99406715 1001 86380 86390 1
407111 99407111 1001 86380 86390 1
407091 99407091 1001 86380 86390 1
407361 99407361 1001 86380 86390 1
407362 99407362 1001 86380 86390 1
407602 99407602 1001 86380 86390 1
407635 99407635 1001 86380 86390 1
407854 99407854 1001 86380 86390 1
407906 99407906 1001 86380 86390 1
408040 99408040 1001 86380 86390 1
408316 99408316 1001 86380 86390 1
408457 99408457 1001 86380 86390 1
408804 99408804 1001 86380 86390 1
409009 99409009 1001 86380 86390 1
409118 99409118 1001 86380 86390 1
409266 99409266 1001 86380 86390 1
409563 99409563 1001 86380 86390 1
409592 99409592 1001 86380 86390 1
409670 99409670 1001 86380 86390 1
409973 99409973 1001 86380 86390 1
409939 99409939 1001 86380 86390 1
410188 99410188 1001 86380 86390 1
410161 99410161 1001 86380 86390 1
410113 99410113 1001 86380 86390 1
410254 99410254 1001 86380 86390 1
410458 99410458 1001 86380 86390 1
410802 99410802 1001 86380 86390 1
410764 99410764 1001 86380 86390 1
411089 99411089 1001 86380 86390 1
411310 99411310 1001 86380 86390 1
411398 99411398 1001 86380 86390 1
411379 99411379 1001 86380 86390 1
411502 99411502 1001 86380 86390 1
411714 99411714 1001 86380 86390 1
411857 99411857 1001 86380 86390 1
411883 99411883 1001 86380 86390 1
412353 99412353 1001 86380 86390 1
412325 99412325 1001 86380 86390 1
412329 99412329 1001 86380 86390 1
412287 99412287 1001 86380 86390 1
413383 99413383 1001 86380 86390 1
413480 99413480 1001 86380 86390 1
413559 99413559 1001 86380 86390 1
413508 99413508 1001 86380 86390 1
413614 99413614 1001 86380 86390 1
413239 99413239 1001 86380 86390 1
413274 99413274 1001 86380 86390 1
413024 99413024 1001 86380 86390 1
412748 99412748 1001 86380 86390 1
412828 99412828 1001 86380 86390 1
413888 99413888 1001 86380 86390 1
413933 99413933 1001 86380 86390 1
414945 99414945 1001 86380 86390 1
414589 99414589 1001 86380 86390 1
414511 99414511 1001 86380 86390 1
414910 99414910 1001 86380 86390 1
414201 99414201 1001 86380 86390 1
414480 99414480 1001 86380 86390 1
414125 99414125 1001 86380 86390 1
414282 99414282 1001 86380 86390 1
414446 99414446 1001 86380 86390 1
415411 99415411 1001 86380 86390 1
415466 99415466 1001 86380 86390 1
415468 99415468 1001 86380 86390 1
416883 99416883 1001 86380 86390 1
416676 99416676 1001 86380 86390 1
416590 99416590 1001 86380 86390 1
416641 99416641 1001 86380 86390 1
416872 99416872 1001 86380 86390 1
416620 99416620 1001 86380 86390 1
416262 99416262 1001 86380 86390 1
416484 99416484 1001 86380 86390 1
416229 99416229 1001 86380 86390 1
415983 99415983 1001 86380 86390 1
415795 99415795 1001 86380 86390 1
415980 99415980 1001 86380 86390 1
415823 99415823 1001 86380 86390 1
415879 99415879 1001 86380 86390 1
415775 99415775 1001 86380 86390 1
417354 99417354 1001 86380 86390 1
417349 99417349 1001 86380 86390 1
418576 99418576 1001 86380 86390 1
418735 99418735 1001 86380 86390 1
418504 99418504 1001 86380 86390 1
418139 99418139 1001 86380 86390 1
418229 99418229 1001 86380 86390 1
418054 99418054 1001 86380 86390 1
417889 99417889 1001 86380 86390 1
417683 99417683 1001 86380 86390 1
417973 99417973 1001 86380 86390 1
417650 99417650 1001 86380 86390 1
418843 99418843 1001 86380 86390 1
419084 99419084 1001 86380 86390 1
419066 99419066 1001 86380 86390 1
420375 99420375 1001 86380 86390 1
420124 99420124 1001 86380 86390 1
420431 99420431 1001 86380 86390 1
419632 99419632 1001 86380 86390 1
419725 99419725 1001 86380 86390 1
419726 99419726 1001 86380 86390 1
420001 99420001 1001 86380 86390 1
419537 99419537 1001 86380 86390 1
419592 99419592 1001 86380 86390 1
419237 99419237 1001 86380 86390 1
420514 99420514 1001 86380 86390 1
420794 99420794 1001 86380 86390 1
420784 99420784 1001 86380 86390 1
421998 99421998 1001 86380 86390 1
421838 99421838 1001 86380 86390 1
421712 99421712 1001 86380 86390 1
422048 99422048 1001 86380 86390 1
422013 99422013 1001 86380 86390 1
421858 99421858 1001 86380 86390 1
422106 99422106 1001 86380 86390 1
421478 99421478 1001 86380 86390 1
421357 99421357 1001 86380 86390 1
421465 99421465 1001 86380 86390 1
421133 99421133 1001 86380 86390 1
421250 99421250 1001 86380 86390 1
420855 99420855 1001 86380 86390 1
422406 99422406 1001 86380 86390 1
422444 99422444 1001 86380 86390 1
423702 99423702 1001 86380 86390 1
423345 99423345 1001 86380 86390 1
423494 99423494 1001 86380 86390 1
423183 99423183 1001 86380 86390 1
423188 99423188 1001 86380 86390 1
422978 99422978 1001 86380 86390 1
422798 99422798 1001 86380 86390 1
422937 99422937 1001 86380 86390 1
423845 99423845 1001 86380 86390 1
423998 99423998 1001 86380 86390 1
424133 99424133 1001 86380 86390 1
425152 99425152 1001 86380 86390 1
425347 99425347 1001 86380 86390 1
425364 99425364 1001 86380 86390 1
424306 99424306 1001 86380 86390 1
425558 99425558 1001 86380 86390 1
425588 99425588 1001 86380 86390 1
425398 99425398 1001 86380 86390 1
425818 99425818 1001 86380 86390 1
426891 99426891 1001 86380 86390 1
426619 99426619 1001 86380 86390 1
426330 99426330 1001 86380 86390 1
425893 99425893 1001 86380 86390 1
425879 99425879 1001 86380 86390 1
426241 99426241 1001 86380 86390 1
427342 99427342 1001 86380 86390 1
427399 99427399 1001 86380 86390 1
427427 99427427 1001 86380 86390 1
427384 99427384 1001 86380 86390 1
428649 99428649 1001 86380 86390 1
428582 99428582 1001 86380 86390 1
428317 99428317 1001 86380 86390 1
428044 99428044 1001 86380 86390 1
428130 99428130 1001 86380 86390 1
428226 99428226 1001 86380 86390 1
428841 99428841 1001 86380 86390 1
428792 99428792 1001 86380 86390 1
428835 99428835 1001 86380 86390 1
429036 99429036 1001 86380 86390 1
429093 99429093 1001 86380 86390 1
430338 99430338 1001 86380 86390 1
430350 99430350 1001 86380 86390 1
430365 99430365 1001 86380 86390 1
429811 99429811 1001 86380 86390 1
429861 99429861 1001 86380 86390 1
429396 99429396 1001 86380 86390 1
429413 99429413 1001 86380 86390 1
429262 99429262 1001 86380 86390 1
430551 99430551 1001 86380 86390 1
430797 99430797 1001 86380 86390 1
430627 99430627 1001 86380 86390 1
430542 99430542 1001 86380 86390 1
431820 99431820 1001 86380 86390 1
431839 99431839 1001 86380 86390 1
432019 99432019 1001 86380 86390 1
431903 99431903 1001 86380 86390 1
431372 99431372 1001 86380 86390 1
431477 99431477 1001 86380 86390 1
431588 99431588 1001 86380 86390 1
431589 99431589 1001 86380 86390 1
431334 99431334 1001 86380 86390 1
431370 99431370 1001 86380 86390 1
431258 99431258 1001 86380 86390 1
431145 99431145 1001 86380 86390 1
431150 99431150 1001 86380 86390 1
430930 99430930 1001 86380 86390 1
431100 99431100 1001 86380 86390 1
432224 99432224 1001 86380 86390 1
432260 99432260 1001 86380 86390 1
432073 99432073 1001 86380 86390 1
433363 99433363 1001 86380 86390 1
433356 99433356 1001 86380 86390 1
433609 99433609 1001 86380 86390 1
433274 99433274 1001 86380 86390 1
433117 99433117 1001 86380 86390 1
432978 99432978 1001 86380 86390 1
432854 99432854 1001 86380 86390 1
432501 99432501 1001 86380 86390 1
433860 99433860 1001 86380 86390 1
434131 99434131 1001 86380 86390 1
435286 99435286 1001 86380 86390 1
435345 99435345 1001 86380 86390 1
435208 99435208 1001 86380 86390 1
435310 99435310 1001 86380 86390 1
434639 99434639 1001 86380 86390 1
434689 99434689 1001 86380 86390 1
434802 99434802 1001 86380 86390 1
434187 99434187 1001 86380 86390 1
434358 99434358 1001 86380 86390 1
435515 99435515 1001 86380 86390 1
435775 99435775 1001 86380 86390 1
437074 99437074 1001 86380 86390 1
437022 99437022 1001 86380 86390 1
437048 99437048 1001 86380 86390 1
436768 99436768 1001 86380 86390 1
436960 99436960 1001 86380 86390 1
436677 99436677 1001 86380 86390 1
435925 99435925 1001 86380 86390 1
436011 99436011 1001 86380 86390 1
435936 99435936 1001 86380 86390 1
436102 99436102 1001 86380 86390 1
436325 99436325 1001 86380 86390 1
436251 99436251 1001 86380 86390 1
436003 99436003 1001 86380 86390 1
300041 99300041 1001 86380 86390 1
300081 99300081 1001 86380 86390 1
437301 99437301 1001 86380 86390 1
437326 99437326 1001 86380 86390 1
300612 99300612 1001 86380 86390 1
300727 99300727 1001 86380 86390 1
300541 99300541 1001 86380 86390 1
300544 99300544 1001 86380 86390 1
300583 99300583 1001 86380 86390 1
300721 99300721 1001 86380 86390 1
300451 99300451 1001 86380 86390 1
300336 99300336 1001 86380 86390 1
300519 99300519 1001 86380 86390 1
300160 99300160 1001 86380 86390 1
300111 99300111 1001 86380 86390 1
300125 99300125 1001 86380 86390 1
300281 99300281 1001 86380 86390 1
300309 99300309 1001 86380 86390 1
300297 99300297 1001 86380 86390 1
300733 99300733 1001 86380 86390 1
301456 99301456 1001 86380 86390 1
301458 99301458 1001 86380 86390 1
301219 99301219 1001 86380 86390 1
301318 99301318 1001 86380 86390 1
301104 99301104 1001 86380 86390 1
301617 99301617 1001 86380 86390 1
301723 99301723 1001 86380 86390 1
301685 99301685 1001 86380 86390 1
301737 99301737 1001 86380 86390 1
301714 99301714 1001 86380 86390 1
301558 99301558 1001 86380 86390 1
302353 99302353 1001 86380 86390 1
302225 99302225 1001 86380 86390 1
302063 99302063 1001 86380 86390 1
302118 99302118 1001 86380 86390 1
301931 99301931 1001 86380 86390 1
301775 99301775 1001 86380 86390 1
301899 99301899 1001 86380 86390 1
302563 99302563 1001 86380 86390 1
302476 99302476 1001 86380 86390 1
302412 99302412 1001 86380 86390 1
302454 99302454 1001 86380 86390 1
303143 99303143 1001 86380 86390 1
303020 99303020 1001 86380 86390 1
303009 99303009 1001 86380 86390 1
303075 99303075 1001 86380 86390 1
302925 99302925 1001 86380 86390 1
302841 99302841 1001 86380 86390 1
302627 99302627 1001 86380 86390 1
302640 99302640 1001 86380 86390 1
302628 99302628 1001 86380 86390 1
302709 99302709 1001 86380 86390 1
302750 99302750 1001 86380 86390 1
302725 99302725 1001 86380 86390 1
302713 99302713 1001 86380 86390 1
303317 99303317 1001 86380 86390 1
303292 99303292 1001 86380 86390 1
303357 99303357 1001 86380 86390 1
303999 99303999 1001 86380 86390 1
303919 99303919 1001 86380 86390 1
303960 99303960 1001 86380 86390 1
303936 99303936 1001 86380 86390 1
303795 99303795 1001 86380 86390 1
303640 99303640 1001 86380 86390 1
303533 99303533 1001 86380 86390 1
303457 99303457 1001 86380 86390 1
303588 99303588 1001 86380 86390 1
303592 99303592 1001 86380 86390 1
304154 99304154 1001 86380 86390 1
304195 99304195 1001 86380 86390 1
304040 99304040 1001 86380 86390 1
304858 99304858 1001 86380 86390 1
304674 99304674 1001 86380 86390 1
304713 99304713 1001 86380 86390 1
304642 99304642 1001 86380 86390 1
304500 99304500 1001 86380 86390 1
304542 99304542 1001 86380 86390 1
304518 99304518 1001 86380 86390 1
304610 99304610 1001 86380 86390 1
304276 99304276 1001 86380 86390 1
304445 99304445 1001 86380 86390 1
304425 99304425 1001 86380 86390 1
304388 99304388 1001 86380 86390 1
304376 99304376 1001 86380 86390 1
304415 99304415 1001 86380 86390 1
304338 99304338 1001 86380 86390 1
304936 99304936 1001 86380 86390 1
305062 99305062 1001 86380 86390 1
305539 99305539 1001 86380 86390 1
305555 99305555 1001 86380 86390 1
305371 99305371 1001 86380 86390 1
305450 99305450 1001 86380 86390 1
305136 99305136 1001 86380 86390 1
305165 99305165 1001 86380 86390 1
500101 99500101 1001 86380 86390 1
500135 99500135 1001 86380 86390 1
305692 99305692 1001 86380 86390 1
500112 99500112 1001 86380 86390 1
500667 99500667 1001 86380 86390 1
500693 99500693 1001 86380 86390 1
500629 99500629 1001 86380 86390 1
500518 99500518 1001 86380 86390 1
500493 99500493 1001 86380 86390 1
500494 99500494 1001 86380 86390 1
500546 99500546 1001 86380 86390 1
500443 99500443 1001 86380 86390 1
500417 99500417 1001 86380 86390 1
500405 99500405 1001 86380 86390 1
500244 99500244 1001 86380 86390 1
500389 99500389 1001 86380 86390 1
500382 99500382 1001 86380 86390 1
500280 99500280 1001 86380 86390 1
501446 99501446 1001 86380 86390 1
501524 99501524 1001 86380 86390 1
501477 99501477 1001 86380 86390 1
501635 99501635 1001 86380 86390 1
501424 99501424 1001 86380 86390 1
501321 99501321 1001 86380 86390 1
501237 99501237 1001 86380 86390 1
501057 99501057 1001 86380 86390 1
501109 99501109 1001 86380 86390 1
501085 99501085 1001 86380 86390 1
501189 99501189 1001 86380 86390 1
501202 99501202 1001 86380 86390 1
501153 99501153 1001 86380 86390 1
501107 99501107 1001 86380 86390 1
501120 99501120 1001 86380 86390 1
501435 99501435 1001 86380 86390 1
502350 99502350 1001 86380 86390 1
502452 99502452 1001 86380 86390 1
502348 99502348 1001 86380 86390 1
502157 99502157 1001 86380 86390 1
502055 99502055 1001 86380 86390 1
501951 99501951 1001 86380 86390 1
501956 99501956 1001 86380 86390 1
501997 99501997 1001 86380 86390 1
503260 99503260 1001 86380 86390 1
503193 99503193 1001 86380 86390 1
503219 99503219 1001 86380 86390 1
503103 99503103 1001 86380 86390 1
503194 99503194 1001 86380 86390 1
503281 99503281 1001 86380 86390 1
503022 99503022 1001 86380 86390 1
503061 99503061 1001 86380 86390 1
502933 99502933 1001 86380 86390 1
502947 99502947 1001 86380 86390 1
502885 99502885 1001 86380 86390 1
503072 99503072 1001 86380 86390 1
502672 99502672 1001 86380 86390 1
502817 99502817 1001 86380 86390 1
502793 99502793 1001 86380 86390 1
503471 99503471 1001 86380 86390 1
503381 99503381 1001 86380 86390 1
503364 99503364 1001 86380 86390 1
503442 99503442 1001 86380 86390 1
503963 99503963 1001 86380 86390 1
504073 99504073 1001 86380 86390 1
504098 99504098 1001 86380 86390 1
504077 99504077 1001 86380 86390 1
503824 99503824 1001 86380 86390 1
503567 99503567 1001 86380 86390 1
503672 99503672 1001 86380 86390 1
503543 99503543 1001 86380 86390 1
504144 99504144 1001 86380 86390 1
504319 99504319 1001 86380 86390 1
504911 99504911 1001 86380 86390 1
504806 99504806 1001 86380 86390 1
504810 99504810 1001 86380 86390 1
504927 99504927 1001 86380 86390 1
504714 99504714 1001 86380 86390 1
504620 99504620 1001 86380 86390 1
504724 99504724 1001 86380 86390 1
504737 99504737 1001 86380 86390 1
504480 99504480 1001 86380 86390 1
504390 99504390 1001 86380 86390 1
504507 99504507 1001 86380 86390 1
504503 99504503 1001 86380 86390 1
504984 99504984 1001 86380 86390 1
505589 99505589 1001 86380 86390 1
505624 99505624 1001 86380 86390 1
505447 99505447 1001 86380 86390 1
505503 99505503 1001 86380 86390 1
505361 99505361 1001 86380 86390 1
505466 99505466 1001 86380 86390 1
505428 99505428 1001 86380 86390 1
505558 99505558 1001 86380 86390 1
505433 99505433 1001 86380 86390 1
505242 99505242 1001 86380 86390 1
505284 99505284 1001 86380 86390 1
505272 99505272 1001 86380 86390 1
505337 99505337 1001 86380 86390 1
505342 99505342 1001 86380 86390 1
505792 99505792 1001 86380 86390 1
505831 99505831 1001 86380 86390 1
506508 99506508 1001 86380 86390 1
506406 99506406 1001 86380 86390 1
506201 99506201 1001 86380 86390 1
506359 99506359 1001 86380 86390 1
506321 99506321 1001 86380 86390 1
506182 99506182 1001 86380 86390 1
506163 99506163 1001 86380 86390 1
506686 99506686 1001 86380 86390 1
506622 99506622 1001 86380 86390 1
506599 99506599 1001 86380 86390 1
507392 99507392 1001 86380 86390 1
507335 99507335 1001 86380 86390 1
507400 99507400 1001 86380 86390 1
507304 99507304 1001 86380 86390 1
507090 99507090 1001 86380 86390 1
507015 99507015 1001 86380 86390 1
507081 99507081 1001 86380 86390 1
507215 99507215 1001 86380 86390 1
506932 99506932 1001 86380 86390 1
506872 99506872 1001 86380 86390 1
506912 99506912 1001 86380 86390 1
506981 99506981 1001 86380 86390 1
507626 99507626 1001 86380 86390 1
507503 99507503 1001 86380 86390 1
508151 99508151 1001 86380 86390 1
508164 99508164 1001 86380 86390 1
508003 99508003 1001 86380 86390 1
507657 99507657 1001 86380 86390 1
507689 99507689 1001 86380 86390 1
507691 99507691 1001 86380 86390 1
508882 99508882 1001 86380 86390 1
508951 99508951 1001 86380 86390 1
508964 99508964 1001 86380 86390 1
508889 99508889 1001 86380 86390 1
508688 99508688 1001 86380 86390 1
508694 99508694 1001 86380 86390 1
508776 99508776 1001 86380 86390 1
508828 99508828 1001 86380 86390 1
508650 99508650 1001 86380 86390 1
508639 99508639 1001 86380 86390 1
508541 99508541 1001 86380 86390 1
508542 99508542 1001 86380 86390 1
509084 99509084 1001 86380 86390 1
508871 99508871 1001 86380 86390 1
509092 99509092 1001 86380 86390 1
509824 99509824 1001 86380 86390 1
509699 99509699 1001 86380 86390 1
509712 99509712 1001 86380 86390 1
509502 99509502 1001 86380 86390 1
509463 99509463 1001 86380 86390 1
509413 99509413 1001 86380 86390 1
509381 99509381 1001 86380 86390 1
509485 99509485 1001 86380 86390 1
509957 99509957 1001 86380 86390 1
509922 99509922 1001 86380 86390 1
510341 99510341 1001 86380 86390 1
510383 99510383 1001 86380 86390 1
510385 99510385 1001 86380 86390 1
510171 99510171 1001 86380 86390 1
510177 99510177 1001 86380 86390 1
510908 99510908 1001 86380 86390 1
510797 99510797 1001 86380 86390 1
510772 99510772 1001 86380 86390 1
511412 99511412 1001 86380 86390 1
511454 99511454 1001 86380 86390 1
511480 99511480 1001 86380 86390 1
511352 99511352 1001 86380 86390 1
511356 99511356 1001 86380 86390 1
511512 99511512 1001 86380 86390 1
511247 99511247 1001 86380 86390 1
511276 99511276 1001 86380 86390 1
511304 99511304 1001 86380 86390 1
511215 99511215 1001 86380 86390 1
511056 99511056 1001 86380 86390 1
511693 99511693 1001 86380 86390 1
511565 99511565 1001 86380 86390 1
511596 99511596 1001 86380 86390 1
511739 99511739 1001 86380 86390 1
511587 99511587 1001 86380 86390 1
512279 99512279 1001 86380 86390 1
512268 99512268 1001 86380 86390 1
512257 99512257 1001 86380 86390 1
512223 99512223 1001 86380 86390 1
511786 99511786 1001 86380 86390 1
511847 99511847 1001 86380 86390 1
512480 99512480 1001 86380 86390 1
512458 99512458 1001 86380 86390 1
512474 99512474 1001 86380 86390 1
512566 99512566 1001 86380 86390 1
513154 99513154 1001 86380 86390 1
513090 99513090 1001 86380 86390 1
513078 99513078 1001 86380 86390 1
513130 99513130 1001 86380 86390 1
513106 99513106 1001 86380 86390 1
513016 99513016 1001 86380 86390 1
513195 99513195 1001 86380 86390 1
512883 99512883 1001 86380 86390 1
512927 99512927 1001 86380 86390 1
512804 99512804 1001 86380 86390 1
512702 99512702 1001 86380 86390 1
512664 99512664 1001 86380 86390 1
512641 99512641 1001 86380 86390 1
512683 99512683 1001 86380 86390 1
513397 99513397 1001 86380 86390 1
513379 99513379 1001 86380 86390 1
513278 99513278 1001 86380 86390 1
513956 99513956 1001 86380 86390 1
513970 99513970 1001 86380 86390 1
513833 99513833 1001 86380 86390 1
513992 99513992 1001 86380 86390 1
513702 99513702 1001 86380 86390 1
513680 99513680 1001 86380 86390 1
513449 99513449 1001 86380 86390 1
513437 99513437 1001 86380 86390 1
514163 99514163 1001 86380 86390 1
514203 99514203 1001 86380 86390 1
514168 99514168 1001 86380 86390 1
514746 99514746 1001 86380 86390 1
514602 99514602 1001 86380 86390 1
514541 99514541 1001 86380 86390 1
514622 99514622 1001 86380 86390 1
514327 99514327 1001 86380 86390 1
514292 99514292 1001 86380 86390 1
515010 99515010 1001 86380 86390 1
514963 99514963 1001 86380 86390 1
514927 99514927 1001 86380 86390 1
515682 99515682 1001 86380 86390 1
515534 99515534 1001 86380 86390 1
515338 99515338 1001 86380 86390 1
515373 99515373 1001 86380 86390 1
515141 99515141 1001 86380 86390 1
515130 99515130 1001 86380 86390 1
515119 99515119 1001 86380 86390 1
515095 99515095 1001 86380 86390 1
515200 99515200 1001 86380 86390 1
515693 99515693 1001 86380 86390 1
516486 99516486 1001 86380 86390 1
516363 99516363 1001 86380 86390 1
516176 99516176 1001 86380 86390 1
516138 99516138 1001 86380 86390 1
516181 99516181 1001 86380 86390 1
516237 99516237 1001 86380 86390 1
516289 99516289 1001 86380 86390 1
515891 99515891 1001 86380 86390 1
515906 99515906 1001 86380 86390 1
515946 99515946 1001 86380 86390 1
515998 99515998 1001 86380 86390 1
515895 99515895 1001 86380 86390 1
516065 99516065 1001 86380 86390 1
516654 99516654 1001 86380 86390 1
516556 99516556 1001 86380 86390 1
517234 99517234 1001 86380 86390 1
517247 99517247 1001 86380 86390 1
517315 99517315 1001 86380 86390 1
517291 99517291 1001 86380 86390 1
517137 99517137 1001 86380 86390 1
517254 99517254 1001 86380 86390 1
517281 99517281 1001 86380 86390 1
517166 99517166 1001 86380 86390 1
516990 99516990 1001 86380 86390 1
516984 99516984 1001 86380 86390 1
516888 99516888 1001 86380 86390 1
516721 99516721 1001 86380 86390 1
516826 99516826 1001 86380 86390 1
516751 99516751 1001 86380 86390 1
517403 99517403 1001 86380 86390 1
518057 99518057 1001 86380 86390 1
517848 99517848 1001 86380 86390 1
517862 99517862 1001 86380 86390 1
517596 99517596 1001 86380 86390 1
517548 99517548 1001 86380 86390 1
517641 99517641 1001 86380 86390 1
517655 99517655 1001 86380 86390 1
517747 99517747 1001 86380 86390 1
518321 99518321 1001 86380 86390 1
518309 99518309 1001 86380 86390 1
518322 99518322 1001 86380 86390 1
518335 99518335 1001 86380 86390 1
518169 99518169 1001 86380 86390 1
518950 99518950 1001 86380 86390 1
518987 99518987 1001 86380 86390 1
518861 99518861 1001 86380 86390 1
518787 99518787 1001 86380 86390 1
518857 99518857 1001 86380 86390 1
518983 99518983 1001 86380 86390 1
518632 99518632 1001 86380 86390 1
518778 99518778 1001 86380 86390 1
518524 99518524 1001 86380 86390 1
518463 99518463 1001 86380 86390 1
518502 99518502 1001 86380 86390 1
518521 99518521 1001 86380 86390 1
519131 99519131 1001 86380 86390 1
519157 99519157 1001 86380 86390 1
519124 99519124 1001 86380 86390 1
519610 99519610 1001 86380 86390 1
519795 99519795 1001 86380 86390 1
519620 99519620 1001 86380 86390 1
519531 99519531 1001 86380 86390 1
519432 99519432 1001 86380 86390 1
519215 99519215 1001 86380 86390 1
519833 99519833 1001 86380 86390 1
519926 99519926 1001 86380 86390 1
520582 99520582 1001 86380 86390 1
520343 99520343 1001 86380 86390 1
520383 99520383 1001 86380 86390 1
520229 99520229 1001 86380 86390 1
520432 99520432 1001 86380 86390 1
520123 99520123 1001 86380 86390 1
520022 99520022 1001 86380 86390 1
520193 99520193 1001 86380 86390 1
520107 99520107 1001 86380 86390 1
520815 99520815 1001 86380 86390 1
520828 99520828 1001 86380 86390 1
521465 99521465 1001 86380 86390 1
521301 99521301 1001 86380 86390 1
521434 99521434 1001 86380 86390 1
521347 99521347 1001 86380 86390 1
521199 99521199 1001 86380 86390 1
521103 99521103 1001 86380 86390 1
520910 99520910 1001 86380 86390 1
520993 99520993 1001 86380 86390 1
521051 99521051 1001 86380 86390 1
521489 99521489 1001 86380 86390 1
521660 99521660 1001 86380 86390 1
521574 99521574 1001 86380 86390 1
521511 99521511 1001 86380 86390 1
521654 99521654 1001 86380 86390 1
521642 99521642 1001 86380 86390 1
522140 99522140 1001 86380 86390 1
522234 99522234 1001 86380 86390 1
522171 99522171 1001 86380 86390 1
522047 99522047 1001 86380 86390 1
521974 99521974 1001 86380 86390 1
522019 99522019 1001 86380 86390 1
521789 99521789 1001 86380 86390 1
521751 99521751 1001 86380 86390 1
522459 99522459 1001 86380 86390 1
522395 99522395 1001 86380 86390 1
522396 99522396 1001 86380 86390 1
522373 99522373 1001 86380 86390 1
522379 99522379 1001 86380 86390 1
523002 99523002 1001 86380 86390 1
523028 99523028 1001 86380 86390 1
522964 99522964 1001 86380 86390 1
523099 99523099 1001 86380 86390 1
522770 99522770 1001 86380 86390 1
522732 99522732 1001 86380 86390 1
522842 99522842 1001 86380 86390 1
522843 99522843 1001 86380 86390 1
522754 99522754 1001 86380 86390 1
522780 99522780 1001 86380 86390 1
522858 99522858 1001 86380 86390 1
522592 99522592 1001 86380 86390 1
522531 99522531 1001 86380 86390 1
523301 99523301 1001 86380 86390 1
523941 99523941 1001 86380 86390 1
523794 99523794 1001 86380 86390 1
523922 99523922 1001 86380 86390 1
523825 99523825 1001 86380 86390 1
523593 99523593 1001 86380 86390 1
523620 99523620 1001 86380 86390 1
523432 99523432 1001 86380 86390 1
523368 99523368 1001 86380 86390 1
523421 99523421 1001 86380 86390 1
523409 99523409 1001 86380 86390 1
523331 99523331 1001 86380 86390 1
523449 99523449 1001 86380 86390 1
523437 99523437 1001 86380 86390 1
524667 99524667 1001 86380 86390 1
524698 99524698 1001 86380 86390 1
524726 99524726 1001 86380 86390 1
524436 99524436 1001 86380 86390 1
524375 99524375 1001 86380 86390 1
524363 99524363 1001 86380 86390 1
524404 99524404 1001 86380 86390 1
524284 99524284 1001 86380 86390 1
524264 99524264 1001 86380 86390 1
524226 99524226 1001 86380 86390 1
524939 99524939 1001 86380 86390 1
524815 99524815 1001 86380 86390 1
524957 99524957 1001 86380 86390 1
524855 99524855 1001 86380 86390 1
524830 99524830 1001 86380 86390 1
525277 99525277 1001 86380 86390 1
525269 99525269 1001 86380 86390 1
525390 99525390 1001 86380 86390 1
525144 99525144 1001 86380 86390 1
525161 99525161 1001 86380 86390 1
525177 99525177 1001 86380 86390 1
525063 99525063 1001 86380 86390 1
525076 99525076 1001 86380 86390 1
524986 99524986 1001 86380 86390 1
525739 99525739 1001 86380 86390 1
525742 99525742 1001 86380 86390 1
525719 99525719 1001 86380 86390 1
526283 99526283 1001 86380 86390 1
526368 99526368 1001 86380 86390 1
526384 99526384 1001 86380 86390 1
526191 99526191 1001 86380 86390 1
526068 99526068 1001 86380 86390 1
526187 99526187 1001 86380 86390 1
526123 99526123 1001 86380 86390 1
526009 99526009 1001 86380 86390 1
525843 99525843 1001 86380 86390 1
526000 99526000 1001 86380 86390 1
526471 99526471 1001 86380 86390 1
526589 99526589 1001 86380 86390 1
527226 99527226 1001 86380 86390 1
527231 99527231 1001 86380 86390 1
527166 99527166 1001 86380 86390 1
527234 99527234 1001 86380 86390 1
527236 99527236 1001 86380 86390 1
527080 99527080 1001 86380 86390 1
527035 99527035 1001 86380 86390 1
526988 99526988 1001 86380 86390 1
526798 99526798 1001 86380 86390 1
526643 99526643 1001 86380 86390 1
526672 99526672 1001 86380 86390 1
526753 99526753 1001 86380 86390 1
527416 99527416 1001 86380 86390 1
527383 99527383 1001 86380 86390 1
527295 99527295 1001 86380 86390 1
527334 99527334 1001 86380 86390 1
527894 99527894 1001 86380 86390 1
528012 99528012 1001 86380 86390 1
527988 99527988 1001 86380 86390 1
528028 99528028 1001 86380 86390 1
527691 99527691 1001 86380 86390 1
527717 99527717 1001 86380 86390 1
527681 99527681 1001 86380 86390 1
527723 99527723 1001 86380 86390 1
527557 99527557 1001 86380 86390 1
527537 99527537 1001 86380 86390 1
527657 99527657 1001 86380 86390 1
527530 99527530 1001 86380 86390 1
528085 99528085 1001 86380 86390 1
528205 99528205 1001 86380 86390 1
528258 99528258 1001 86380 86390 1
528181 99528181 1001 86380 86390 1
528145 99528145 1001 86380 86390 1
528746 99528746 1001 86380 86390 1
528882 99528882 1001 86380 86390 1
528835 99528835 1001 86380 86390 1
528600 99528600 1001 86380 86390 1
528692 99528692 1001 86380 86390 1
528590 99528590 1001 86380 86390 1
528413 99528413 1001 86380 86390 1
529083 99529083 1001 86380 86390 1
529097 99529097 1001 86380 86390 1
529007 99529007 1001 86380 86390 1
528903 99528903 1001 86380 86390 1
529035 99529035 1001 86380 86390 1
529089 99529089 1001 86380 86390 1
528908 99528908 1001 86380 86390 1
529635 99529635 1001 86380 86390 1
529282 99529282 1001 86380 86390 1
529285 99529285 1001 86380 86390 1
529208 99529208 1001 86380 86390 1
529920 99529920 1001 86380 86390 1
529844 99529844 1001 86380 86390 1
529832 99529832 1001 86380 86390 1
529873 99529873 1001 86380 86390 1
529925 99529925 1001 86380 86390 1
529773 99529773 1001 86380 86390 1
529890 99529890 1001 86380 86390 1
529800 99529800 1001 86380 86390 1
530524 99530524 1001 86380 86390 1
530496 99530496 1001 86380 86390 1
530406 99530406 1001 86380 86390 1
530308 99530308 1001 86380 86390 1
530137 99530137 1001 86380 86390 1
530034 99530034 1001 86380 86390 1
530725 99530725 1001 86380 86390 1
530625 99530625 1001 86380 86390 1
531251 99531251 1001 86380 86390 1
531252 99531252 1001 86380 86390 1
531253 99531253 1001 86380 86390 1
531261 99531261 1001 86380 86390 1
531119 99531119 1001 86380 86390 1
530798 99530798 1001 86380 86390 1
530902 99530902 1001 86380 86390 1
530851 99530851 1001 86380 86390 1
530936 99530936 1001 86380 86390 1
530885 99530885 1001 86380 86390 1
531532 99531532 1001 86380 86390 1
531382 99531382 1001 86380 86390 1
531504 99531504 1001 86380 86390 1
532104 99532104 1001 86380 86390 1
532067 99532067 1001 86380 86390 1
532109 99532109 1001 86380 86390 1
532058 99532058 1001 86380 86390 1
531977 99531977 1001 86380 86390 1
531996 99531996 1001 86380 86390 1
531625 99531625 1001 86380 86390 1
531776 99531776 1001 86380 86390 1
531596 99531596 1001 86380 86390 1
532215 99532215 1001 86380 86390 1
532386 99532386 1001 86380 86390 1
532309 99532309 1001 86380 86390 1
532262 99532262 1001 86380 86390 1
532275 99532275 1001 86380 86390 1
532393 99532393 1001 86380 86390 1
532407 99532407 1001 86380 86390 1
532697 99532697 1001 86380 86390 1
532622 99532622 1001 86380 86390 1
532656 99532656 1001 86380 86390 1
532608 99532608 1001 86380 86390 1
532512 99532512 1001 86380 86390 1
533096 99533096 1001 86380 86390 1
533691 99533691 1001 86380 86390 1
533745 99533745 1001 86380 86390 1
533810 99533810 1001 86380 86390 1
533763 99533763 1001 86380 86390 1
533663 99533663 1001 86380 86390 1
533675 99533675 1001 86380 86390 1
533754 99533754 1001 86380 86390 1
533607 99533607 1001 86380 86390 1
533505 99533505 1001 86380 86390 1
533557 99533557 1001 86380 86390 1
533468 99533468 1001 86380 86390 1
533282 99533282 1001 86380 86390 1
533311 99533311 1001 86380 86390 1
533445 99533445 1001 86380 86390 1
533923 99533923 1001 86380 86390 1
533877 99533877 1001 86380 86390 1
534457 99534457 1001 86380 86390 1
534394 99534394 1001 86380 86390 1
534369 99534369 1001 86380 86390 1
534446 99534446 1001 86380 86390 1
534842 99534842 1001 86380 86390 1
534868 99534868 1001 86380 86390 1
534791 99534791 1001 86380 86390 1
534843 99534843 1001 86380 86390 1
534703 99534703 1001 86380 86390 1
535332 99535332 1001 86380 86390 1
535336 99535336 1001 86380 86390 1
535324 99535324 1001 86380 86390 1
535299 99535299 1001 86380 86390 1
535209 99535209 1001 86380 86390 1
534928 99534928 1001 86380 86390 1
535079 99535079 1001 86380 86390 1
535068 99535068 1001 86380 86390 1
534901 99534901 1001 86380 86390 1
535632 99535632 1001 86380 86390 1
535713 99535713 1001 86380 86390 1
536289 99536289 1001 86380 86390 1
536267 99536267 1001 86380 86390 1
536204 99536204 1001 86380 86390 1
536127 99536127 1001 86380 86390 1
536024 99536024 1001 86380 86390 1
535801 99535801 1001 86380 86390 1
535894 99535894 1001 86380 86390 1
536404 99536404 1001 86380 86390 1
537132 99537132 1001 86380 86390 1
536985 99536985 1001 86380 86390 1
537104 99537104 1001 86380 86390 1
536892 99536892 1001 86380 86390 1
536869 99536869 1001 86380 86390 1
536756 99536756 1001 86380 86390 1
536582 99536582 1001 86380 86390 1
536634 99536634 1001 86380 86390 1
537165 99537165 1001 86380 86390 1
537899 99537899 1001 86380 86390 1
537863 99537863 1001 86380 86390 1
537788 99537788 1001 86380 86390 1
537818 99537818 1001 86380 86390 1
537720 99537720 1001 86380 86390 1
537585 99537585 1001 86380 86390 1
537780 99537780 1001 86380 86390 1
537440 99537440 1001 86380 86390 1
538082 99538082 1001 86380 86390 1
538031 99538031 1001 86380 86390 1
538785 99538785 1001 86380 86390 1
538639 99538639 1001 86380 86390 1
538691 99538691 1001 86380 86390 1
538531 99538531 1001 86380 86390 1
538486 99538486 1001 86380 86390 1
538607 99538607 1001 86380 86390 1
538517 99538517 1001 86380 86390 1
538379 99538379 1001 86380 86390 1
538278 99538278 1001 86380 86390 1
538267 99538267 1001 86380 86390 1
538610 99538610 1001 86380 86390 1
538921 99538921 1001 86380 86390 1
539602 99539602 1001 86380 86390 1
539611 99539611 1001 86380 86390 1
539457 99539457 1001 86380 86390 1
539417 99539417 1001 86380 86390 1
539314 99539314 1001 86380 86390 1
539394 99539394 1001 86380 86390 1
539112 99539112 1001 86380 86390 1
539038 99539038 1001 86380 86390 1
539207 99539207 1001 86380 86390 1
539743 99539743 1001 86380 86390 1
539667 99539667 1001 86380 86390 1
539641 99539641 1001 86380 86390 1
539775 99539775 1001 86380 86390 1
540463 99540463 1001 86380 86390 1
540404 99540404 1001 86380 86390 1
540344 99540344 1001 86380 86390 1
540319 99540319 1001 86380 86390 1
540411 99540411 1001 86380 86390 1
540282 99540282 1001 86380 86390 1
540412 99540412 1001 86380 86390 1
540068 99540068 1001 86380 86390 1
540135 99540135 1001 86380 86390 1
540229 99540229 1001 86380 86390 1
540194 99540194 1001 86380 86390 1
540195 99540195 1001 86380 86390 1
540033 99540033 1001 86380 86390 1
539909 99539909 1001 86380 86390 1
539922 99539922 1001 86380 86390 1
540567 99540567 1001 86380 86390 1
540619 99540619 1001 86380 86390 1
541101 99541101 1001 86380 86390 1
541282 99541282 1001 86380 86390 1
541200 99541200 1001 86380 86390 1
541063 99541063 1001 86380 86390 1
541052 99541052 1001 86380 86390 1
541017 99541017 1001 86380 86390 1
541030 99541030 1001 86380 86390 1
541073 99541073 1001 86380 86390 1
540840 99540840 1001 86380 86390 1
540738 99540738 1001 86380 86390 1
541488 99541488 1001 86380 86390 1
541405 99541405 1001 86380 86390 1
542042 99542042 1001 86380 86390 1
542085 99542085 1001 86380 86390 1
542046 99542046 1001 86380 86390 1
541930 99541930 1001 86380 86390 1
541969 99541969 1001 86380 86390 1
541810 99541810 1001 86380 86390 1
541819 99541819 1001 86380 86390 1
541649 99541649 1001 86380 86390 1
541548 99541548 1001 86380 86390 1
542210 99542210 1001 86380 86390 1
542252 99542252 1001 86380 86390 1
542266 99542266 1001 86380 86390 1
542320 99542320 1001 86380 86390 1
542757 99542757 1001 86380 86390 1
542783 99542783 1001 86380 86390 1
542784 99542784 1001 86380 86390 1
542825 99542825 1001 86380 86390 1
542852 99542852 1001 86380 86390 1
542676 99542676 1001 86380 86390 1
542573 99542573 1001 86380 86390 1
542654 99542654 1001 86380 86390 1
542670 99542670 1001 86380 86390 1
542543 99542543 1001 86380 86390 1
542622 99542622 1001 86380 86390 1
542389 99542389 1001 86380 86390 1
542352 99542352 1001 86380 86390 1
542370 99542370 1001 86380 86390 1
542359 99542359 1001 86380 86390 1
543586 99543586 1001 86380 86390 1
543437 99543437 1001 86380 86390 1
543546 99543546 1001 86380 86390 1
543394 99543394 1001 86380 86390 1
544522 99544522 1001 86380 86390 1
544426 99544426 1001 86380 86390 1
544281 99544281 1001 86380 86390 1
544385 99544385 1001 86380 86390 1
544128 99544128 1001 86380 86390 1
544706 99544706 1001 86380 86390 1
409952 520 1001 63540 80817 1
400367 99400367 1001 86380 86390 1
400495 99400495 1001 86380 86390 1
400519 99400519 1001 86380 86390 1
400626 99400626 1001 86380 86390 1
400580 99400580 1001 86380 86390 1
400529 99400529 1001 86380 86390 1
400658 99400658 1001 86380 86390 1
400936 99400936 1001 86380 86390 1
400917 99400917 1001 86380 86390 1
401234 99401234 1001 86380 86390 1
401356 99401356 1001 86380 86390 1
401287 99401287 1001 86380 86390 1
401293 99401293 1001 86380 86390 1
401539 99401539 1001 86380 86390 1
401625 99401625 1001 86380 86390 1
402011 99402011 1001 86380 86390 1
402270 99402270 1001 86380 86390 1
402492 99402492 1001 86380 86390 1
402575 99402575 1001 86380 86390 1
402946 99402946 1001 86380 86390 1
403082 99403082 1001 86380 86390 1
403244 99403244 1001 86380 86390 1
403240 99403240 1001 86380 86390 1
403367 99403367 1001 86380 86390 1
403684 99403684 1001 86380 86390 1
403770 99403770 1001 86380 86390 1
404324 99404324 1001 86380 86390 1
404256 99404256 1001 86380 86390 1
404259 99404259 1001 86380 86390 1
404514 99404514 1001 86380 86390 1
404871 99404871 1001 86380 86390 1
404874 99404874 1001 86380 86390 1
404895 99404895 1001 86380 86390 1
404987 99404987 1001 86380 86390 1
405055 99405055 1001 86380 86390 1
405077 99405077 1001 86380 86390 1
405157 99405157 1001 86380 86390 1
405206 99405206 1001 86380 86390 1
405129 99405129 1001 86380 86390 1
405401 99405401 1001 86380 86390 1
405582 99405582 1001 86380 86390 1
405686 99405686 1001 86380 86390 1
405669 99405669 1001 86380 86390 1
405853 99405853 1001 86380 86390 1
406072 99406072 1001 86380 86390 1
406165 99406165 1001 86380 86390 1
406209 99406209 1001 86380 86390 1
406319 99406319 1001 86380 86390 1
406326 99406326 1001 86380 86390 1
406307 99406307 1001 86380 86390 1
406414 99406414 1001 86380 86390 1
406545 99406545 1001 86380 86390 1
406615 99406615 1001 86380 86390 1
406571 99406571 1001 86380 86390 1
406689 99406689 1001 86380 86390 1
406829 99406829 1001 86380 86390 1
406912 99406912 1001 86380 86390 1
407046 99407046 1001 86380 86390 1
407184 99407184 1001 86380 86390 1
407194 99407194 1001 86380 86390 1
407302 99407302 1001 86380 86390 1
407394 99407394 1001 86380 86390 1
407802 99407802 1001 86380 86390 1
408369 99408369 1001 86380 86390 1
408605 99408605 1001 86380 86390 1
408852 99408852 1001 86380 86390 1
409071 99409071 1001 86380 86390 1
409052 99409052 1001 86380 86390 1
409282 99409282 1001 86380 86390 1
409249 99409249 1001 86380 86390 1
409314 99409314 1001 86380 86390 1
409342 99409342 1001 86380 86390 1
409453 99409453 1001 86380 86390 1
409473 99409473 1001 86380 86390 1
409401 99409401 1001 86380 86390 1
409646 99409646 1001 86380 86390 1
409945 99409945 1001 86380 86390 1
409947 99409947 1001 86380 86390 1
410205 99410205 1001 86380 86390 1
410285 99410285 1001 86380 86390 1
410447 99410447 1001 86380 86390 1
410410 99410410 1001 86380 86390 1
410516 99410516 1001 86380 86390 1
410608 99410608 1001 86380 86390 1
410655 99410655 1001 86380 86390 1
410637 99410637 1001 86380 86390 1
410741 99410741 1001 86380 86390 1
411062 99411062 1001 86380 86390 1
411044 99411044 1001 86380 86390 1
411605 99411605 1001 86380 86390 1
411611 99411611 1001 86380 86390 1
411622 99411622 1001 86380 86390 1
411529 99411529 1001 86380 86390 1
411781 99411781 1001 86380 86390 1
412257 99412257 1001 86380 86390 1
412302 99412302 1001 86380 86390 1
413399 99413399 1001 86380 86390 1
413698 99413698 1001 86380 86390 1
413477 99413477 1001 86380 86390 1
413385 99413385 1001 86380 86390 1
413303 99413303 1001 86380 86390 1
413466 99413466 1001 86380 86390 1
413563 99413563 1001 86380 86390 1
412980 99412980 1001 86380 86390 1
413091 99413091 1001 86380 86390 1
412917 99412917 1001 86380 86390 1
413098 99413098 1001 86380 86390 1
413051 99413051 1001 86380 86390 1
412745 99412745 1001 86380 86390 1
412615 99412615 1001 86380 86390 1
412799 99412799 1001 86380 86390 1
412674 99412674 1001 86380 86390 1
412602 99412602 1001 86380 86390 1
414066 99414066 1001 86380 86390 1
413744 99413744 1001 86380 86390 1
413879 99413879 1001 86380 86390 1
415057 99415057 1001 86380 86390 1
415196 99415196 1001 86380 86390 1
414933 99414933 1001 86380 86390 1
415161 99415161 1001 86380 86390 1
414895 99414895 1001 86380 86390 1
414645 99414645 1001 86380 86390 1
414748 99414748 1001 86380 86390 1
414670 99414670 1001 86380 86390 1
414857 99414857 1001 86380 86390 1
414252 99414252 1001 86380 86390 1
414275 99414275 1001 86380 86390 1
414434 99414434 1001 86380 86390 1
414253 99414253 1001 86380 86390 1
414167 99414167 1001 86380 86390 1
414195 99414195 1001 86380 86390 1
415622 99415622 1001 86380 86390 1
415483 99415483 1001 86380 86390 1
415426 99415426 1001 86380 86390 1
415342 99415342 1001 86380 86390 1
415402 99415402 1001 86380 86390 1
416613 99416613 1001 86380 86390 1
416871 99416871 1001 86380 86390 1
416717 99416717 1001 86380 86390 1
416850 99416850 1001 86380 86390 1
416899 99416899 1001 86380 86390 1
416189 99416189 1001 86380 86390 1
416195 99416195 1001 86380 86390 1
416543 99416543 1001 86380 86390 1
416055 99416055 1001 86380 86390 1
416074 99416074 1001 86380 86390 1
417173 99417173 1001 86380 86390 1
417143 99417143 1001 86380 86390 1
417291 99417291 1001 86380 86390 1
417028 99417028 1001 86380 86390 1
417321 99417321 1001 86380 86390 1
417519 99417519 1001 86380 86390 1
417505 99417505 1001 86380 86390 1
418742 99418742 1001 86380 86390 1
418600 99418600 1001 86380 86390 1
418773 99418773 1001 86380 86390 1
418783 99418783 1001 86380 86390 1
418248 99418248 1001 86380 86390 1
418386 99418386 1001 86380 86390 1
417667 99417667 1001 86380 86390 1
417927 99417927 1001 86380 86390 1
417627 99417627 1001 86380 86390 1
418842 99418842 1001 86380 86390 1
419185 99419185 1001 86380 86390 1
418838 99418838 1001 86380 86390 1
420391 99420391 1001 86380 86390 1
420074 99420074 1001 86380 86390 1
419888 99419888 1001 86380 86390 1
419729 99419729 1001 86380 86390 1
420053 99420053 1001 86380 86390 1
419231 99419231 1001 86380 86390 1
419213 99419213 1001 86380 86390 1
419608 99419608 1001 86380 86390 1
419557 99419557 1001 86380 86390 1
420805 99420805 1001 86380 86390 1
420494 99420494 1001 86380 86390 1
420698 99420698 1001 86380 86390 1
420518 99420518 1001 86380 86390 1
420782 99420782 1001 86380 86390 1
420458 99420458 1001 86380 86390 1
420671 99420671 1001 86380 86390 1
421916 99421916 1001 86380 86390 1
422026 99422026 1001 86380 86390 1
421979 99421979 1001 86380 86390 1
421546 99421546 1001 86380 86390 1
421304 99421304 1001 86380 86390 1
421146 99421146 1001 86380 86390 1
421055 99421055 1001 86380 86390 1
421037 99421037 1001 86380 86390 1
422499 99422499 1001 86380 86390 1
422386 99422386 1001 86380 86390 1
422451 99422451 1001 86380 86390 1
422473 99422473 1001 86380 86390 1
423598 99423598 1001 86380 86390 1
423219 99423219 1001 86380 86390 1
423034 99423034 1001 86380 86390 1
423008 99423008 1001 86380 86390 1
423145 99423145 1001 86380 86390 1
422730 99422730 1001 86380 86390 1
422559 99422559 1001 86380 86390 1
422561 99422561 1001 86380 86390 1
423828 99423828 1001 86380 86390 1
424132 99424132 1001 86380 86390 1
424024 99424024 1001 86380 86390 1
423901 99423901 1001 86380 86390 1
425132 99425132 1001 86380 86390 1
425070 99425070 1001 86380 86390 1
424625 99424625 1001 86380 86390 1
424889 99424889 1001 86380 86390 1
425002 99425002 1001 86380 86390 1
424432 99424432 1001 86380 86390 1
424177 99424177 1001 86380 86390 1
425742 99425742 1001 86380 86390 1
425797 99425797 1001 86380 86390 1
425611 99425611 1001 86380 86390 1
425668 99425668 1001 86380 86390 1
425524 99425524 1001 86380 86390 1
426707 99426707 1001 86380 86390 1
426598 99426598 1001 86380 86390 1
426684 99426684 1001 86380 86390 1
426686 99426686 1001 86380 86390 1
425940 99425940 1001 86380 86390 1
426117 99426117 1001 86380 86390 1
425944 99425944 1001 86380 86390 1
425897 99425897 1001 86380 86390 1
426129 99426129 1001 86380 86390 1
426109 99426109 1001 86380 86390 1
427462 99427462 1001 86380 86390 1
427495 99427495 1001 86380 86390 1
428476 99428476 1001 86380 86390 1
428724 99428724 1001 86380 86390 1
428731 99428731 1001 86380 86390 1
428156 99428156 1001 86380 86390 1
428009 99428009 1001 86380 86390 1
427629 99427629 1001 86380 86390 1
427566 99427566 1001 86380 86390 1
428872 99428872 1001 86380 86390 1
429152 99429152 1001 86380 86390 1
428787 99428787 1001 86380 86390 1
428817 99428817 1001 86380 86390 1
429989 99429989 1001 86380 86390 1
430207 99430207 1001 86380 86390 1
429638 99429638 1001 86380 86390 1
429780 99429780 1001 86380 86390 1
429907 99429907 1001 86380 86390 1
429909 99429909 1001 86380 86390 1
429465 99429465 1001 86380 86390 1
429345 99429345 1001 86380 86390 1
429523 99429523 1001 86380 86390 1
429356 99429356 1001 86380 86390 1
429185 99429185 1001 86380 86390 1
430486 99430486 1001 86380 86390 1
430792 99430792 1001 86380 86390 1
430506 99430506 1001 86380 86390 1
430636 99430636 1001 86380 86390 1
430389 99430389 1001 86380 86390 1
430653 99430653 1001 86380 86390 1
431961 99431961 1001 86380 86390 1
431994 99431994 1001 86380 86390 1
431769 99431769 1001 86380 86390 1
431717 99431717 1001 86380 86390 1
431559 99431559 1001 86380 86390 1
431593 99431593 1001 86380 86390 1
431469 99431469 1001 86380 86390 1
431274 99431274 1001 86380 86390 1
431061 99431061 1001 86380 86390 1
431047 99431047 1001 86380 86390 1
430960 99430960 1001 86380 86390 1
430905 99430905 1001 86380 86390 1
432412 99432412 1001 86380 86390 1
432426 99432426 1001 86380 86390 1
433721 99433721 1001 86380 86390 1
433354 99433354 1001 86380 86390 1
433646 99433646 1001 86380 86390 1
433134 99433134 1001 86380 86390 1
432558 99432558 1001 86380 86390 1
432629 99432629 1001 86380 86390 1
432756 99432756 1001 86380 86390 1
432811 99432811 1001 86380 86390 1
433828 99433828 1001 86380 86390 1
434137 99434137 1001 86380 86390 1
433897 99433897 1001 86380 86390 1
434007 99434007 1001 86380 86390 1
433927 99433927 1001 86380 86390 1
433877 99433877 1001 86380 86390 1
433933 99433933 1001 86380 86390 1
435217 99435217 1001 86380 86390 1
435318 99435318 1001 86380 86390 1
435133 99435133 1001 86380 86390 1
435124 99435124 1001 86380 86390 1
434840 99434840 1001 86380 86390 1
434531 99434531 1001 86380 86390 1
434512 99434512 1001 86380 86390 1
434354 99434354 1001 86380 86390 1
434151 99434151 1001 86380 86390 1
435742 99435742 1001 86380 86390 1
436917 99436917 1001 86380 86390 1
436959 99436959 1001 86380 86390 1
436518 99436518 1001 86380 86390 1
436368 99436368 1001 86380 86390 1
436574 99436574 1001 86380 86390 1
436649 99436649 1001 86380 86390 1
436378 99436378 1001 86380 86390 1
436653 99436653 1001 86380 86390 1
436312 99436312 1001 86380 86390 1
436291 99436291 1001 86380 86390 1
436138 99436138 1001 86380 86390 1
300048 99300048 1001 86380 86390 1
437198 99437198 1001 86380 86390 1
437208 99437208 1001 86380 86390 1
300575 99300575 1001 86380 86390 1
300707 99300707 1001 86380 86390 1
300542 99300542 1001 86380 86390 1
300371 99300371 1001 86380 86390 1
300488 99300488 1001 86380 86390 1
300481 99300481 1001 86380 86390 1
300211 99300211 1001 86380 86390 1
300116 99300116 1001 86380 86390 1
300313 99300313 1001 86380 86390 1
300816 99300816 1001 86380 86390 1
300819 99300819 1001 86380 86390 1
300729 99300729 1001 86380 86390 1
300732 99300732 1001 86380 86390 1
300812 99300812 1001 86380 86390 1
301352 99301352 1001 86380 86390 1
301481 99301481 1001 86380 86390 1
301482 99301482 1001 86380 86390 1
301510 99301510 1001 86380 86390 1
301260 99301260 1001 86380 86390 1
301338 99301338 1001 86380 86390 1
301262 99301262 1001 86380 86390 1
301303 99301303 1001 86380 86390 1
301330 99301330 1001 86380 86390 1
301191 99301191 1001 86380 86390 1
301131 99301131 1001 86380 86390 1
301127 99301127 1001 86380 86390 1
301707 99301707 1001 86380 86390 1
301568 99301568 1001 86380 86390 1
301704 99301704 1001 86380 86390 1
301693 99301693 1001 86380 86390 1
302266 99302266 1001 86380 86390 1
302267 99302267 1001 86380 86390 1
302335 99302335 1001 86380 86390 1
302363 99302363 1001 86380 86390 1
302169 99302169 1001 86380 86390 1
301902 99301902 1001 86380 86390 1
301792 99301792 1001 86380 86390 1
301847 99301847 1001 86380 86390 1
301964 99301964 1001 86380 86390 1
301822 99301822 1001 86380 86390 1
302564 99302564 1001 86380 86390 1
302449 99302449 1001 86380 86390 1
303067 99303067 1001 86380 86390 1
302704 99302704 1001 86380 86390 1
302707 99302707 1001 86380 86390 1
302708 99302708 1001 86380 86390 1
303363 99303363 1001 86380 86390 1
303834 99303834 1001 86380 86390 1
303690 99303690 1001 86380 86390 1
303810 99303810 1001 86380 86390 1
303555 99303555 1001 86380 86390 1
303583 99303583 1001 86380 86390 1
303560 99303560 1001 86380 86390 1
304082 99304082 1001 86380 86390 1
304086 99304086 1001 86380 86390 1
304089 99304089 1001 86380 86390 1
304696 99304696 1001 86380 86390 1
304473 99304473 1001 86380 86390 1
304629 99304629 1001 86380 86390 1
304435 99304435 1001 86380 86390 1
304339 99304339 1001 86380 86390 1
304878 99304878 1001 86380 86390 1
304892 99304892 1001 86380 86390 1
305325 99305325 1001 86380 86390 1
305457 99305457 1001 86380 86390 1
305304 99305304 1001 86380 86390 1
305408 99305408 1001 86380 86390 1
305436 99305436 1001 86380 86390 1
305425 99305425 1001 86380 86390 1
305349 99305349 1001 86380 86390 1
305452 99305452 1001 86380 86390 1
305284 99305284 1001 86380 86390 1
305121 99305121 1001 86380 86390 1
305160 99305160 1001 86380 86390 1
305188 99305188 1001 86380 86390 1
500130 99500130 1001 86380 86390 1
500069 99500069 1001 86380 86390 1
500177 99500177 1001 86380 86390 1
500190 99500190 1001 86380 86390 1
500622 99500622 1001 86380 86390 1
500713 99500713 1001 86380 86390 1
500627 99500627 1001 86380 86390 1
500794 99500794 1001 86380 86390 1
500681 99500681 1001 86380 86390 1
500468 99500468 1001 86380 86390 1
500435 99500435 1001 86380 86390 1
500566 99500566 1001 86380 86390 1
500490 99500490 1001 86380 86390 1
500323 99500323 1001 86380 86390 1
500946 99500946 1001 86380 86390 1
500870 99500870 1001 86380 86390 1
500937 99500937 1001 86380 86390 1
501459 99501459 1001 86380 86390 1
501511 99501511 1001 86380 86390 1
501537 99501537 1001 86380 86390 1
501398 99501398 1001 86380 86390 1
501427 99501427 1001 86380 86390 1
501300 99501300 1001 86380 86390 1
501186 99501186 1001 86380 86390 1
501209 99501209 1001 86380 86390 1
501656 99501656 1001 86380 86390 1
502247 99502247 1001 86380 86390 1
502068 99502068 1001 86380 86390 1
502136 99502136 1001 86380 86390 1
502086 99502086 1001 86380 86390 1
502112 99502112 1001 86380 86390 1
502061 99502061 1001 86380 86390 1
502007 99502007 1001 86380 86390 1
501998 99501998 1001 86380 86390 1
502605 99502605 1001 86380 86390 1
502493 99502493 1001 86380 86390 1
502623 99502623 1001 86380 86390 1
503151 99503151 1001 86380 86390 1
503110 99503110 1001 86380 86390 1
503073 99503073 1001 86380 86390 1
503009 99503009 1001 86380 86390 1
503068 99503068 1001 86380 86390 1
502733 99502733 1001 86380 86390 1
503425 99503425 1001 86380 86390 1
503451 99503451 1001 86380 86390 1
503296 99503296 1001 86380 86390 1
503467 99503467 1001 86380 86390 1
503313 99503313 1001 86380 86390 1
504042 99504042 1001 86380 86390 1
503928 99503928 1001 86380 86390 1
504048 99504048 1001 86380 86390 1
503985 99503985 1001 86380 86390 1
503851 99503851 1001 86380 86390 1
503708 99503708 1001 86380 86390 1
503761 99503761 1001 86380 86390 1
503590 99503590 1001 86380 86390 1
503516 99503516 1001 86380 86390 1
504207 99504207 1001 86380 86390 1
504183 99504183 1001 86380 86390 1
504816 99504816 1001 86380 86390 1
504798 99504798 1001 86380 86390 1
504761 99504761 1001 86380 86390 1
504826 99504826 1001 86380 86390 1
504688 99504688 1001 86380 86390 1
504397 99504397 1001 86380 86390 1
504994 99504994 1001 86380 86390 1
505072 99505072 1001 86380 86390 1
505126 99505126 1001 86380 86390 1
505115 99505115 1001 86380 86390 1
505094 99505094 1001 86380 86390 1
505739 99505739 1001 86380 86390 1
505686 99505686 1001 86380 86390 1
505610 99505610 1001 86380 86390 1
505574 99505574 1001 86380 86390 1
505499 99505499 1001 86380 86390 1
505492 99505492 1001 86380 86390 1
505403 99505403 1001 86380 86390 1
505534 99505534 1001 86380 86390 1
505471 99505471 1001 86380 86390 1
505395 99505395 1001 86380 86390 1
505356 99505356 1001 86380 86390 1
505267 99505267 1001 86380 86390 1
505333 99505333 1001 86380 86390 1
505285 99505285 1001 86380 86390 1
505315 99505315 1001 86380 86390 1
505329 99505329 1001 86380 86390 1
505875 99505875 1001 86380 86390 1
505880 99505880 1001 86380 86390 1
506405 99506405 1001 86380 86390 1
506483 99506483 1001 86380 86390 1
506407 99506407 1001 86380 86390 1
506539 99506539 1001 86380 86390 1
506352 99506352 1001 86380 86390 1
506378 99506378 1001 86380 86390 1
506238 99506238 1001 86380 86390 1
506291 99506291 1001 86380 86390 1
506374 99506374 1001 86380 86390 1
505977 99505977 1001 86380 86390 1
506761 99506761 1001 86380 86390 1
506774 99506774 1001 86380 86390 1
506637 99506637 1001 86380 86390 1
506728 99506728 1001 86380 86390 1
507308 99507308 1001 86380 86390 1
507237 99507237 1001 86380 86390 1
507291 99507291 1001 86380 86390 1
507210 99507210 1001 86380 86390 1
507068 99507068 1001 86380 86390 1
507123 99507123 1001 86380 86390 1
507019 99507019 1001 86380 86390 1
506980 99506980 1001 86380 86390 1
507535 99507535 1001 86380 86390 1
507488 99507488 1001 86380 86390 1
507542 99507542 1001 86380 86390 1
507956 99507956 1001 86380 86390 1
508037 99508037 1001 86380 86390 1
508000 99508000 1001 86380 86390 1
507795 99507795 1001 86380 86390 1
507799 99507799 1001 86380 86390 1
507787 99507787 1001 86380 86390 1
507660 99507660 1001 86380 86390 1
507766 99507766 1001 86380 86390 1
508908 99508908 1001 86380 86390 1
509059 99509059 1001 86380 86390 1
509064 99509064 1001 86380 86390 1
508793 99508793 1001 86380 86390 1
508722 99508722 1001 86380 86390 1
508685 99508685 1001 86380 86390 1
508572 99508572 1001 86380 86390 1
508485 99508485 1001 86380 86390 1
508529 99508529 1001 86380 86390 1
509099 99509099 1001 86380 86390 1
509220 99509220 1001 86380 86390 1
509233 99509233 1001 86380 86390 1
509246 99509246 1001 86380 86390 1
509090 99509090 1001 86380 86390 1
509720 99509720 1001 86380 86390 1
509899 99509899 1001 86380 86390 1
509868 99509868 1001 86380 86390 1
509735 99509735 1001 86380 86390 1
509794 99509794 1001 86380 86390 1
509891 99509891 1001 86380 86390 1
509570 99509570 1001 86380 86390 1
509422 99509422 1001 86380 86390 1
509481 99509481 1001 86380 86390 1
510013 99510013 1001 86380 86390 1
510668 99510668 1001 86380 86390 1
510555 99510555 1001 86380 86390 1
510465 99510465 1001 86380 86390 1
510277 99510277 1001 86380 86390 1
510240 99510240 1001 86380 86390 1
510207 99510207 1001 86380 86390 1
510195 99510195 1001 86380 86390 1
510831 99510831 1001 86380 86390 1
510783 99510783 1001 86380 86390 1
510917 99510917 1001 86380 86390 1
511545 99511545 1001 86380 86390 1
511159 99511159 1001 86380 86390 1
510957 99510957 1001 86380 86390 1
510975 99510975 1001 86380 86390 1
510980 99510980 1001 86380 86390 1
511566 99511566 1001 86380 86390 1
511556 99511556 1001 86380 86390 1
511570 99511570 1001 86380 86390 1
511573 99511573 1001 86380 86390 1
512291 99512291 1001 86380 86390 1
512233 99512233 1001 86380 86390 1
512273 99512273 1001 86380 86390 1
512124 99512124 1001 86380 86390 1
512092 99512092 1001 86380 86390 1
512144 99512144 1001 86380 86390 1
512172 99512172 1001 86380 86390 1
511939 99511939 1001 86380 86390 1
511855 99511855 1001 86380 86390 1
511845 99511845 1001 86380 86390 1
511912 99511912 1001 86380 86390 1
512417 99512417 1001 86380 86390 1
513105 99513105 1001 86380 86390 1
512975 99512975 1001 86380 86390 1
512925 99512925 1001 86380 86390 1
512866 99512866 1001 86380 86390 1
512717 99512717 1001 86380 86390 1
512692 99512692 1001 86380 86390 1
512660 99512660 1001 86380 86390 1
512724 99512724 1001 86380 86390 1
512608 99512608 1001 86380 86390 1
513321 99513321 1001 86380 86390 1
513722 99513722 1001 86380 86390 1
513622 99513622 1001 86380 86390 1
513745 99513745 1001 86380 86390 1
513453 99513453 1001 86380 86390 1
513510 99513510 1001 86380 86390 1
514166 99514166 1001 86380 86390 1
514718 99514718 1001 86380 86390 1
514832 99514832 1001 86380 86390 1
514811 99514811 1001 86380 86390 1
514580 99514580 1001 86380 86390 1
514542 99514542 1001 86380 86390 1
514266 99514266 1001 86380 86390 1
514398 99514398 1001 86380 86390 1
514441 99514441 1001 86380 86390 1
514929 99514929 1001 86380 86390 1
515606 99515606 1001 86380 86390 1
515488 99515488 1001 86380 86390 1
515513 99515513 1001 86380 86390 1
515289 99515289 1001 86380 86390 1
515277 99515277 1001 86380 86390 1
515292 99515292 1001 86380 86390 1
515282 99515282 1001 86380 86390 1
515233 99515233 1001 86380 86390 1
515248 99515248 1001 86380 86390 1
515734 99515734 1001 86380 86390 1
515684 99515684 1001 86380 86390 1
515754 99515754 1001 86380 86390 1
515782 99515782 1001 86380 86390 1
516307 99516307 1001 86380 86390 1
516461 99516461 1001 86380 86390 1
516350 99516350 1001 86380 86390 1
516110 99516110 1001 86380 86390 1
516214 99516214 1001 86380 86390 1
516131 99516131 1001 86380 86390 1
516224 99516224 1001 86380 86390 1
515989 99515989 1001 86380 86390 1
516653 99516653 1001 86380 86390 1
516565 99516565 1001 86380 86390 1
516682 99516682 1001 86380 86390 1
517260 99517260 1001 86380 86390 1
517236 99517236 1001 86380 86390 1
517310 99517310 1001 86380 86390 1
517243 99517243 1001 86380 86390 1
516952 99516952 1001 86380 86390 1
516967 99516967 1001 86380 86390 1
517046 99517046 1001 86380 86390 1
516985 99516985 1001 86380 86390 1
517038 99517038 1001 86380 86390 1
516836 99516836 1001 86380 86390 1
517480 99517480 1001 86380 86390 1
517354 99517354 1001 86380 86390 1
518064 99518064 1001 86380 86390 1
518003 99518003 1001 86380 86390 1
517968 99517968 1001 86380 86390 1
517936 99517936 1001 86380 86390 1
517954 99517954 1001 86380 86390 1
517903 99517903 1001 86380 86390 1
517685 99517685 1001 86380 86390 1
517651 99517651 1001 86380 86390 1
518263 99518263 1001 86380 86390 1
518338 99518338 1001 86380 86390 1
518248 99518248 1001 86380 86390 1
518867 99518867 1001 86380 86390 1
518880 99518880 1001 86380 86390 1
518617 99518617 1001 86380 86390 1
518646 99518646 1001 86380 86390 1
518740 99518740 1001 86380 86390 1
518405 99518405 1001 86380 86390 1
518574 99518574 1001 86380 86390 1
518536 99518536 1001 86380 86390 1
518566 99518566 1001 86380 86390 1
[truncated: 4,086,335 more chars]
