# Supplementary material for: Fast and near-optimal monitoring for healthcare acquired infection outbreaks
Source: PLoS Comput Biol. 2019 Sep 16;15(9):e1007284. doi: 10.1371/journal.pcbi.1007284 (PMC6762212; doi:10.1371/journal.pcbi.1007284)
Supplement: S1 Data — (ZIP) [file pcbi.1007284.s006.zip › MobilityLogs1/HAISE_Carilion_all_visits_day_95.txt]

#Person location Sublocation StartTime EndTime Type
422356 877 1001 36840 39417 1
506110 1067 1002 26358 39418 1
511573 744 1002 31044 44579 1
519900 963 1001 45725 46025 1
519926 620 1002 63099 66662 1
517180 600 1002 45208 48539 1
539666 1034 1001 52316 52415 1
525597 487 1002 50217 53048 1
400089 99400089 1001 86380 86390 1
400405 99400405 1001 86380 86390 1
400406 99400406 1001 86380 86390 1
400347 99400347 1001 86380 86390 1
400471 99400471 1001 86380 86390 1
400533 99400533 1001 86380 86390 1
400529 99400529 1001 86380 86390 1
400679 99400679 1001 86380 86390 1
400807 99400807 1001 86380 86390 1
400921 99400921 1001 86380 86390 1
401026 99401026 1001 86380 86390 1
400999 99400999 1001 86380 86390 1
401121 99401121 1001 86380 86390 1
401267 99401267 1001 86380 86390 1
401221 99401221 1001 86380 86390 1
401195 99401195 1001 86380 86390 1
401351 99401351 1001 86380 86390 1
401311 99401311 1001 86380 86390 1
401544 99401544 1001 86380 86390 1
401530 99401530 1001 86380 86390 1
401513 99401513 1001 86380 86390 1
401589 99401589 1001 86380 86390 1
401744 99401744 1001 86380 86390 1
401898 99401898 1001 86380 86390 1
402219 99402219 1001 86380 86390 1
402314 99402314 1001 86380 86390 1
402573 99402573 1001 86380 86390 1
402566 99402566 1001 86380 86390 1
402666 99402666 1001 86380 86390 1
402685 99402685 1001 86380 86390 1
402687 99402687 1001 86380 86390 1
402830 99402830 1001 86380 86390 1
402898 99402898 1001 86380 86390 1
403018 99403018 1001 86380 86390 1
403107 99403107 1001 86380 86390 1
403431 99403431 1001 86380 86390 1
403395 99403395 1001 86380 86390 1
403507 99403507 1001 86380 86390 1
403593 99403593 1001 86380 86390 1
403676 99403676 1001 86380 86390 1
403710 99403710 1001 86380 86390 1
403627 99403627 1001 86380 86390 1
403786 99403786 1001 86380 86390 1
403782 99403782 1001 86380 86390 1
403806 99403806 1001 86380 86390 1
403849 99403849 1001 86380 86390 1
403951 99403951 1001 86380 86390 1
403984 99403984 1001 86380 86390 1
404134 99404134 1001 86380 86390 1
404423 99404423 1001 86380 86390 1
404595 99404595 1001 86380 86390 1
405049 99405049 1001 86380 86390 1
405289 99405289 1001 86380 86390 1
405411 99405411 1001 86380 86390 1
405420 99405420 1001 86380 86390 1
405607 99405607 1001 86380 86390 1
405848 99405848 1001 86380 86390 1
405941 99405941 1001 86380 86390 1
405956 99405956 1001 86380 86390 1
406033 99406033 1001 86380 86390 1
406248 99406248 1001 86380 86390 1
406413 99406413 1001 86380 86390 1
406535 99406535 1001 86380 86390 1
406826 99406826 1001 86380 86390 1
406631 99406631 1001 86380 86390 1
406938 99406938 1001 86380 86390 1
406944 99406944 1001 86380 86390 1
407069 99407069 1001 86380 86390 1
407439 99407439 1001 86380 86390 1
407918 99407918 1001 86380 86390 1
407930 99407930 1001 86380 86390 1
407967 99407967 1001 86380 86390 1
408017 99408017 1001 86380 86390 1
408178 99408178 1001 86380 86390 1
408817 99408817 1001 86380 86390 1
408933 99408933 1001 86380 86390 1
409037 99409037 1001 86380 86390 1
409462 99409462 1001 86380 86390 1
409489 99409489 1001 86380 86390 1
409753 99409753 1001 86380 86390 1
409861 99409861 1001 86380 86390 1
409964 99409964 1001 86380 86390 1
410058 99410058 1001 86380 86390 1
410018 99410018 1001 86380 86390 1
410319 99410319 1001 86380 86390 1
410482 99410482 1001 86380 86390 1
410552 99410552 1001 86380 86390 1
410764 99410764 1001 86380 86390 1
410745 99410745 1001 86380 86390 1
410620 99410620 1001 86380 86390 1
411078 99411078 1001 86380 86390 1
411403 99411403 1001 86380 86390 1
411742 99411742 1001 86380 86390 1
412100 99412100 1001 86380 86390 1
412107 99412107 1001 86380 86390 1
412291 99412291 1001 86380 86390 1
413473 99413473 1001 86380 86390 1
413654 99413654 1001 86380 86390 1
413579 99413579 1001 86380 86390 1
413663 99413663 1001 86380 86390 1
412930 99412930 1001 86380 86390 1
412907 99412907 1001 86380 86390 1
413244 99413244 1001 86380 86390 1
413269 99413269 1001 86380 86390 1
413098 99413098 1001 86380 86390 1
413230 99413230 1001 86380 86390 1
412680 99412680 1001 86380 86390 1
414013 99414013 1001 86380 86390 1
413736 99413736 1001 86380 86390 1
414041 99414041 1001 86380 86390 1
413993 99413993 1001 86380 86390 1
415017 99415017 1001 86380 86390 1
414630 99414630 1001 86380 86390 1
414357 99414357 1001 86380 86390 1
414381 99414381 1001 86380 86390 1
414390 99414390 1001 86380 86390 1
414345 99414345 1001 86380 86390 1
415686 99415686 1001 86380 86390 1
416870 99416870 1001 86380 86390 1
416214 99416214 1001 86380 86390 1
416390 99416390 1001 86380 86390 1
416361 99416361 1001 86380 86390 1
416123 99416123 1001 86380 86390 1
415728 99415728 1001 86380 86390 1
415743 99415743 1001 86380 86390 1
417113 99417113 1001 86380 86390 1
417094 99417094 1001 86380 86390 1
417291 99417291 1001 86380 86390 1
417126 99417126 1001 86380 86390 1
417274 99417274 1001 86380 86390 1
417012 99417012 1001 86380 86390 1
417111 99417111 1001 86380 86390 1
417572 99417572 1001 86380 86390 1
417532 99417532 1001 86380 86390 1
417491 99417491 1001 86380 86390 1
417415 99417415 1001 86380 86390 1
418571 99418571 1001 86380 86390 1
418724 99418724 1001 86380 86390 1
418103 99418103 1001 86380 86390 1
418065 99418065 1001 86380 86390 1
418296 99418296 1001 86380 86390 1
418299 99418299 1001 86380 86390 1
417935 99417935 1001 86380 86390 1
417608 99417608 1001 86380 86390 1
418911 99418911 1001 86380 86390 1
418940 99418940 1001 86380 86390 1
418834 99418834 1001 86380 86390 1
420156 99420156 1001 86380 86390 1
420418 99420418 1001 86380 86390 1
420372 99420372 1001 86380 86390 1
420351 99420351 1001 86380 86390 1
419792 99419792 1001 86380 86390 1
419762 99419762 1001 86380 86390 1
419373 99419373 1001 86380 86390 1
419401 99419401 1001 86380 86390 1
419537 99419537 1001 86380 86390 1
419513 99419513 1001 86380 86390 1
419324 99419324 1001 86380 86390 1
419341 99419341 1001 86380 86390 1
420518 99420518 1001 86380 86390 1
420506 99420506 1001 86380 86390 1
421788 99421788 1001 86380 86390 1
421587 99421587 1001 86380 86390 1
421582 99421582 1001 86380 86390 1
421182 99421182 1001 86380 86390 1
421190 99421190 1001 86380 86390 1
420952 99420952 1001 86380 86390 1
421084 99421084 1001 86380 86390 1
421160 99421160 1001 86380 86390 1
422307 99422307 1001 86380 86390 1
422446 99422446 1001 86380 86390 1
422464 99422464 1001 86380 86390 1
422299 99422299 1001 86380 86390 1
423697 99423697 1001 86380 86390 1
423668 99423668 1001 86380 86390 1
423171 99423171 1001 86380 86390 1
422971 99422971 1001 86380 86390 1
423846 99423846 1001 86380 86390 1
425184 99425184 1001 86380 86390 1
425316 99425316 1001 86380 86390 1
424905 99424905 1001 86380 86390 1
424803 99424803 1001 86380 86390 1
424741 99424741 1001 86380 86390 1
424627 99424627 1001 86380 86390 1
424813 99424813 1001 86380 86390 1
424414 99424414 1001 86380 86390 1
424156 99424156 1001 86380 86390 1
424251 99424251 1001 86380 86390 1
425711 99425711 1001 86380 86390 1
425639 99425639 1001 86380 86390 1
425697 99425697 1001 86380 86390 1
425788 99425788 1001 86380 86390 1
426840 99426840 1001 86380 86390 1
426853 99426853 1001 86380 86390 1
426890 99426890 1001 86380 86390 1
426391 99426391 1001 86380 86390 1
425873 99425873 1001 86380 86390 1
427231 99427231 1001 86380 86390 1
427436 99427436 1001 86380 86390 1
427294 99427294 1001 86380 86390 1
427182 99427182 1001 86380 86390 1
427449 99427449 1001 86380 86390 1
427133 99427133 1001 86380 86390 1
428678 99428678 1001 86380 86390 1
428366 99428366 1001 86380 86390 1
428551 99428551 1001 86380 86390 1
428553 99428553 1001 86380 86390 1
428584 99428584 1001 86380 86390 1
428257 99428257 1001 86380 86390 1
428242 99428242 1001 86380 86390 1
428221 99428221 1001 86380 86390 1
428246 99428246 1001 86380 86390 1
427988 99427988 1001 86380 86390 1
427993 99427993 1001 86380 86390 1
428272 99428272 1001 86380 86390 1
427574 99427574 1001 86380 86390 1
427920 99427920 1001 86380 86390 1
427789 99427789 1001 86380 86390 1
429076 99429076 1001 86380 86390 1
429971 99429971 1001 86380 86390 1
430005 99430005 1001 86380 86390 1
430356 99430356 1001 86380 86390 1
429811 99429811 1001 86380 86390 1
429767 99429767 1001 86380 86390 1
429375 99429375 1001 86380 86390 1
429181 99429181 1001 86380 86390 1
429188 99429188 1001 86380 86390 1
429493 99429493 1001 86380 86390 1
430432 99430432 1001 86380 86390 1
430462 99430462 1001 86380 86390 1
430623 99430623 1001 86380 86390 1
430492 99430492 1001 86380 86390 1
430467 99430467 1001 86380 86390 1
431894 99431894 1001 86380 86390 1
431777 99431777 1001 86380 86390 1
431839 99431839 1001 86380 86390 1
431700 99431700 1001 86380 86390 1
431957 99431957 1001 86380 86390 1
431584 99431584 1001 86380 86390 1
431439 99431439 1001 86380 86390 1
431465 99431465 1001 86380 86390 1
431369 99431369 1001 86380 86390 1
431451 99431451 1001 86380 86390 1
430897 99430897 1001 86380 86390 1
431155 99431155 1001 86380 86390 1
431016 99431016 1001 86380 86390 1
430843 99430843 1001 86380 86390 1
432347 99432347 1001 86380 86390 1
432308 99432308 1001 86380 86390 1
432340 99432340 1001 86380 86390 1
433661 99433661 1001 86380 86390 1
432944 99432944 1001 86380 86390 1
433212 99433212 1001 86380 86390 1
433291 99433291 1001 86380 86390 1
433021 99433021 1001 86380 86390 1
432999 99432999 1001 86380 86390 1
433124 99433124 1001 86380 86390 1
432978 99432978 1001 86380 86390 1
433014 99433014 1001 86380 86390 1
432756 99432756 1001 86380 86390 1
432586 99432586 1001 86380 86390 1
433913 99433913 1001 86380 86390 1
433831 99433831 1001 86380 86390 1
433767 99433767 1001 86380 86390 1
434060 99434060 1001 86380 86390 1
435427 99435427 1001 86380 86390 1
434649 99434649 1001 86380 86390 1
434451 99434451 1001 86380 86390 1
434176 99434176 1001 86380 86390 1
434186 99434186 1001 86380 86390 1
435550 99435550 1001 86380 86390 1
436950 99436950 1001 86380 86390 1
437057 99437057 1001 86380 86390 1
436907 99436907 1001 86380 86390 1
436384 99436384 1001 86380 86390 1
436367 99436367 1001 86380 86390 1
436235 99436235 1001 86380 86390 1
436239 99436239 1001 86380 86390 1
435964 99435964 1001 86380 86390 1
436258 99436258 1001 86380 86390 1
437185 99437185 1001 86380 86390 1
437197 99437197 1001 86380 86390 1
300025 99300025 1001 86380 86390 1
300027 99300027 1001 86380 86390 1
437339 99437339 1001 86380 86390 1
300563 99300563 1001 86380 86390 1
300644 99300644 1001 86380 86390 1
300671 99300671 1001 86380 86390 1
300709 99300709 1001 86380 86390 1
300474 99300474 1001 86380 86390 1
300373 99300373 1001 86380 86390 1
300264 99300264 1001 86380 86390 1
300125 99300125 1001 86380 86390 1
300739 99300739 1001 86380 86390 1
300869 99300869 1001 86380 86390 1
300872 99300872 1001 86380 86390 1
301352 99301352 1001 86380 86390 1
301372 99301372 1001 86380 86390 1
301168 99301168 1001 86380 86390 1
301247 99301247 1001 86380 86390 1
301079 99301079 1001 86380 86390 1
301002 99301002 1001 86380 86390 1
301114 99301114 1001 86380 86390 1
301642 99301642 1001 86380 86390 1
301735 99301735 1001 86380 86390 1
301640 99301640 1001 86380 86390 1
301706 99301706 1001 86380 86390 1
302319 99302319 1001 86380 86390 1
302243 99302243 1001 86380 86390 1
301981 99301981 1001 86380 86390 1
302074 99302074 1001 86380 86390 1
302029 99302029 1001 86380 86390 1
301977 99301977 1001 86380 86390 1
301821 99301821 1001 86380 86390 1
301848 99301848 1001 86380 86390 1
302522 99302522 1001 86380 86390 1
302487 99302487 1001 86380 86390 1
302400 99302400 1001 86380 86390 1
303057 99303057 1001 86380 86390 1
302898 99302898 1001 86380 86390 1
302808 99302808 1001 86380 86390 1
302863 99302863 1001 86380 86390 1
302944 99302944 1001 86380 86390 1
302816 99302816 1001 86380 86390 1
302786 99302786 1001 86380 86390 1
302671 99302671 1001 86380 86390 1
303277 99303277 1001 86380 86390 1
303343 99303343 1001 86380 86390 1
303395 99303395 1001 86380 86390 1
303971 99303971 1001 86380 86390 1
303885 99303885 1001 86380 86390 1
303621 99303621 1001 86380 86390 1
303688 99303688 1001 86380 86390 1
303679 99303679 1001 86380 86390 1
303479 99303479 1001 86380 86390 1
303597 99303597 1001 86380 86390 1
303537 99303537 1001 86380 86390 1
304044 99304044 1001 86380 86390 1
304193 99304193 1001 86380 86390 1
304821 99304821 1001 86380 86390 1
304800 99304800 1001 86380 86390 1
304818 99304818 1001 86380 86390 1
304819 99304819 1001 86380 86390 1
304459 99304459 1001 86380 86390 1
304498 99304498 1001 86380 86390 1
304448 99304448 1001 86380 86390 1
304449 99304449 1001 86380 86390 1
304516 99304516 1001 86380 86390 1
304453 99304453 1001 86380 86390 1
304379 99304379 1001 86380 86390 1
305014 99305014 1001 86380 86390 1
305034 99305034 1001 86380 86390 1
305023 99305023 1001 86380 86390 1
305531 99305531 1001 86380 86390 1
305493 99305493 1001 86380 86390 1
305533 99305533 1001 86380 86390 1
305548 99305548 1001 86380 86390 1
305485 99305485 1001 86380 86390 1
305515 99305515 1001 86380 86390 1
305389 99305389 1001 86380 86390 1
305352 99305352 1001 86380 86390 1
305431 99305431 1001 86380 86390 1
305188 99305188 1001 86380 86390 1
500055 99500055 1001 86380 86390 1
500121 99500121 1001 86380 86390 1
500147 99500147 1001 86380 86390 1
500112 99500112 1001 86380 86390 1
500518 99500518 1001 86380 86390 1
500468 99500468 1001 86380 86390 1
500563 99500563 1001 86380 86390 1
500326 99500326 1001 86380 86390 1
500253 99500253 1001 86380 86390 1
500824 99500824 1001 86380 86390 1
500864 99500864 1001 86380 86390 1
500929 99500929 1001 86380 86390 1
500981 99500981 1001 86380 86390 1
500893 99500893 1001 86380 86390 1
501486 99501486 1001 86380 86390 1
501489 99501489 1001 86380 86390 1
501619 99501619 1001 86380 86390 1
501584 99501584 1001 86380 86390 1
501495 99501495 1001 86380 86390 1
501522 99501522 1001 86380 86390 1
501241 99501241 1001 86380 86390 1
501242 99501242 1001 86380 86390 1
501295 99501295 1001 86380 86390 1
501315 99501315 1001 86380 86390 1
501212 99501212 1001 86380 86390 1
501033 99501033 1001 86380 86390 1
501076 99501076 1001 86380 86390 1
501119 99501119 1001 86380 86390 1
501768 99501768 1001 86380 86390 1
501651 99501651 1001 86380 86390 1
501746 99501746 1001 86380 86390 1
501814 99501814 1001 86380 86390 1
501648 99501648 1001 86380 86390 1
502337 99502337 1001 86380 86390 1
502389 99502389 1001 86380 86390 1
502404 99502404 1001 86380 86390 1
502340 99502340 1001 86380 86390 1
502405 99502405 1001 86380 86390 1
502448 99502448 1001 86380 86390 1
502306 99502306 1001 86380 86390 1
502107 99502107 1001 86380 86390 1
502134 99502134 1001 86380 86390 1
502098 99502098 1001 86380 86390 1
502014 99502014 1001 86380 86390 1
502027 99502027 1001 86380 86390 1
502475 99502475 1001 86380 86390 1
502482 99502482 1001 86380 86390 1
502535 99502535 1001 86380 86390 1
503114 99503114 1001 86380 86390 1
503266 99503266 1001 86380 86390 1
503265 99503265 1001 86380 86390 1
503188 99503188 1001 86380 86390 1
503086 99503086 1001 86380 86390 1
502882 99502882 1001 86380 86390 1
503041 99503041 1001 86380 86390 1
503082 99503082 1001 86380 86390 1
502888 99502888 1001 86380 86390 1
503032 99503032 1001 86380 86390 1
502684 99502684 1001 86380 86390 1
502737 99502737 1001 86380 86390 1
502712 99502712 1001 86380 86390 1
502779 99502779 1001 86380 86390 1
502831 99502831 1001 86380 86390 1
502793 99502793 1001 86380 86390 1
503445 99503445 1001 86380 86390 1
503394 99503394 1001 86380 86390 1
503411 99503411 1001 86380 86390 1
503295 99503295 1001 86380 86390 1
503479 99503479 1001 86380 86390 1
503467 99503467 1001 86380 86390 1
503991 99503991 1001 86380 86390 1
504092 99504092 1001 86380 86390 1
504059 99504059 1001 86380 86390 1
503970 99503970 1001 86380 86390 1
504037 99504037 1001 86380 86390 1
503694 99503694 1001 86380 86390 1
503671 99503671 1001 86380 86390 1
503664 99503664 1001 86380 86390 1
504257 99504257 1001 86380 86390 1
504313 99504313 1001 86380 86390 1
504187 99504187 1001 86380 86390 1
504850 99504850 1001 86380 86390 1
504890 99504890 1001 86380 86390 1
504814 99504814 1001 86380 86390 1
504611 99504611 1001 86380 86390 1
504600 99504600 1001 86380 86390 1
504683 99504683 1001 86380 86390 1
504517 99504517 1001 86380 86390 1
504412 99504412 1001 86380 86390 1
504438 99504438 1001 86380 86390 1
505032 99505032 1001 86380 86390 1
505033 99505033 1001 86380 86390 1
504997 99504997 1001 86380 86390 1
505127 99505127 1001 86380 86390 1
505054 99505054 1001 86380 86390 1
505106 99505106 1001 86380 86390 1
505748 99505748 1001 86380 86390 1
505638 99505638 1001 86380 86390 1
505512 99505512 1001 86380 86390 1
505409 99505409 1001 86380 86390 1
505399 99505399 1001 86380 86390 1
505509 99505509 1001 86380 86390 1
505313 99505313 1001 86380 86390 1
505806 99505806 1001 86380 86390 1
505815 99505815 1001 86380 86390 1
506545 99506545 1001 86380 86390 1
506581 99506581 1001 86380 86390 1
506588 99506588 1001 86380 86390 1
506339 99506339 1001 86380 86390 1
506203 99506203 1001 86380 86390 1
506296 99506296 1001 86380 86390 1
506259 99506259 1001 86380 86390 1
506648 99506648 1001 86380 86390 1
506782 99506782 1001 86380 86390 1
506784 99506784 1001 86380 86390 1
506681 99506681 1001 86380 86390 1
507412 99507412 1001 86380 86390 1
507192 99507192 1001 86380 86390 1
507078 99507078 1001 86380 86390 1
507014 99507014 1001 86380 86390 1
507185 99507185 1001 86380 86390 1
507211 99507211 1001 86380 86390 1
507523 99507523 1001 86380 86390 1
507472 99507472 1001 86380 86390 1
508188 99508188 1001 86380 86390 1
508234 99508234 1001 86380 86390 1
507940 99507940 1001 86380 86390 1
507999 99507999 1001 86380 86390 1
507666 99507666 1001 86380 86390 1
507680 99507680 1001 86380 86390 1
507713 99507713 1001 86380 86390 1
507778 99507778 1001 86380 86390 1
507701 99507701 1001 86380 86390 1
508338 99508338 1001 86380 86390 1
508392 99508392 1001 86380 86390 1
508397 99508397 1001 86380 86390 1
508917 99508917 1001 86380 86390 1
508675 99508675 1001 86380 86390 1
508718 99508718 1001 86380 86390 1
508571 99508571 1001 86380 86390 1
508580 99508580 1001 86380 86390 1
509089 99509089 1001 86380 86390 1
509246 99509246 1001 86380 86390 1
509143 99509143 1001 86380 86390 1
509865 99509865 1001 86380 86390 1
509883 99509883 1001 86380 86390 1
509808 99509808 1001 86380 86390 1
509503 99509503 1001 86380 86390 1
509518 99509518 1001 86380 86390 1
509350 99509350 1001 86380 86390 1
509389 99509389 1001 86380 86390 1
509469 99509469 1001 86380 86390 1
509980 99509980 1001 86380 86390 1
510674 99510674 1001 86380 86390 1
510533 99510533 1001 86380 86390 1
510380 99510380 1001 86380 86390 1
510467 99510467 1001 86380 86390 1
510127 99510127 1001 86380 86390 1
510793 99510793 1001 86380 86390 1
510756 99510756 1001 86380 86390 1
510874 99510874 1001 86380 86390 1
510760 99510760 1001 86380 86390 1
511352 99511352 1001 86380 86390 1
511380 99511380 1001 86380 86390 1
511434 99511434 1001 86380 86390 1
511309 99511309 1001 86380 86390 1
511341 99511341 1001 86380 86390 1
511176 99511176 1001 86380 86390 1
511038 99511038 1001 86380 86390 1
511118 99511118 1001 86380 86390 1
511082 99511082 1001 86380 86390 1
511072 99511072 1001 86380 86390 1
511682 99511682 1001 86380 86390 1
511647 99511647 1001 86380 86390 1
511613 99511613 1001 86380 86390 1
512212 99512212 1001 86380 86390 1
512238 99512238 1001 86380 86390 1
512207 99512207 1001 86380 86390 1
512197 99512197 1001 86380 86390 1
512236 99512236 1001 86380 86390 1
512069 99512069 1001 86380 86390 1
512096 99512096 1001 86380 86390 1
512105 99512105 1001 86380 86390 1
512159 99512159 1001 86380 86390 1
511943 99511943 1001 86380 86390 1
511791 99511791 1001 86380 86390 1
511962 99511962 1001 86380 86390 1
512428 99512428 1001 86380 86390 1
512385 99512385 1001 86380 86390 1
513156 99513156 1001 86380 86390 1
513040 99513040 1001 86380 86390 1
512974 99512974 1001 86380 86390 1
512945 99512945 1001 86380 86390 1
512602 99512602 1001 86380 86390 1
512694 99512694 1001 86380 86390 1
513230 99513230 1001 86380 86390 1
513350 99513350 1001 86380 86390 1
513251 99513251 1001 86380 86390 1
513239 99513239 1001 86380 86390 1
513395 99513395 1001 86380 86390 1
513880 99513880 1001 86380 86390 1
514020 99514020 1001 86380 86390 1
513716 99513716 1001 86380 86390 1
513694 99513694 1001 86380 86390 1
513565 99513565 1001 86380 86390 1
513578 99513578 1001 86380 86390 1
513489 99513489 1001 86380 86390 1
513490 99513490 1001 86380 86390 1
513414 99513414 1001 86380 86390 1
513559 99513559 1001 86380 86390 1
513602 99513602 1001 86380 86390 1
514199 99514199 1001 86380 86390 1
514099 99514099 1001 86380 86390 1
514768 99514768 1001 86380 86390 1
514782 99514782 1001 86380 86390 1
514785 99514785 1001 86380 86390 1
514695 99514695 1001 86380 86390 1
514722 99514722 1001 86380 86390 1
514804 99514804 1001 86380 86390 1
514529 99514529 1001 86380 86390 1
514249 99514249 1001 86380 86390 1
514266 99514266 1001 86380 86390 1
514361 99514361 1001 86380 86390 1
514426 99514426 1001 86380 86390 1
515053 99515053 1001 86380 86390 1
514938 99514938 1001 86380 86390 1
514864 99514864 1001 86380 86390 1
515503 99515503 1001 86380 86390 1
515646 99515646 1001 86380 86390 1
515682 99515682 1001 86380 86390 1
515618 99515618 1001 86380 86390 1
515375 99515375 1001 86380 86390 1
515402 99515402 1001 86380 86390 1
515405 99515405 1001 86380 86390 1
515459 99515459 1001 86380 86390 1
515386 99515386 1001 86380 86390 1
515257 99515257 1001 86380 86390 1
515771 99515771 1001 86380 86390 1
515759 99515759 1001 86380 86390 1
515747 99515747 1001 86380 86390 1
515711 99515711 1001 86380 86390 1
515766 99515766 1001 86380 86390 1
515689 99515689 1001 86380 86390 1
516369 99516369 1001 86380 86390 1
516372 99516372 1001 86380 86390 1
516309 99516309 1001 86380 86390 1
516351 99516351 1001 86380 86390 1
516377 99516377 1001 86380 86390 1
516442 99516442 1001 86380 86390 1
516468 99516468 1001 86380 86390 1
516098 99516098 1001 86380 86390 1
516150 99516150 1001 86380 86390 1
516176 99516176 1001 86380 86390 1
515944 99515944 1001 86380 86390 1
515919 99515919 1001 86380 86390 1
516572 99516572 1001 86380 86390 1
517311 99517311 1001 86380 86390 1
517317 99517317 1001 86380 86390 1
517166 99517166 1001 86380 86390 1
517065 99517065 1001 86380 86390 1
516941 99516941 1001 86380 86390 1
517086 99517086 1001 86380 86390 1
517504 99517504 1001 86380 86390 1
517969 99517969 1001 86380 86390 1
518077 99518077 1001 86380 86390 1
518041 99518041 1001 86380 86390 1
518151 99518151 1001 86380 86390 1
518094 99518094 1001 86380 86390 1
518017 99518017 1001 86380 86390 1
517853 99517853 1001 86380 86390 1
517875 99517875 1001 86380 86390 1
517606 99517606 1001 86380 86390 1
517583 99517583 1001 86380 86390 1
517623 99517623 1001 86380 86390 1
518362 99518362 1001 86380 86390 1
518313 99518313 1001 86380 86390 1
518810 99518810 1001 86380 86390 1
518914 99518914 1001 86380 86390 1
518811 99518811 1001 86380 86390 1
518794 99518794 1001 86380 86390 1
518604 99518604 1001 86380 86390 1
518683 99518683 1001 86380 86390 1
518619 99518619 1001 86380 86390 1
518496 99518496 1001 86380 86390 1
518375 99518375 1001 86380 86390 1
518390 99518390 1001 86380 86390 1
518999 99518999 1001 86380 86390 1
519109 99519109 1001 86380 86390 1
519149 99519149 1001 86380 86390 1
519138 99519138 1001 86380 86390 1
519814 99519814 1001 86380 86390 1
519726 99519726 1001 86380 86390 1
519782 99519782 1001 86380 86390 1
519624 99519624 1001 86380 86390 1
519760 99519760 1001 86380 86390 1
519560 99519560 1001 86380 86390 1
519461 99519461 1001 86380 86390 1
519541 99519541 1001 86380 86390 1
519376 99519376 1001 86380 86390 1
519836 99519836 1001 86380 86390 1
519827 99519827 1001 86380 86390 1
519834 99519834 1001 86380 86390 1
519991 99519991 1001 86380 86390 1
520501 99520501 1001 86380 86390 1
520517 99520517 1001 86380 86390 1
520469 99520469 1001 86380 86390 1
520309 99520309 1001 86380 86390 1
520378 99520378 1001 86380 86390 1
520262 99520262 1001 86380 86390 1
520275 99520275 1001 86380 86390 1
520354 99520354 1001 86380 86390 1
520433 99520433 1001 86380 86390 1
520021 99520021 1001 86380 86390 1
520205 99520205 1001 86380 86390 1
520805 99520805 1001 86380 86390 1
520819 99520819 1001 86380 86390 1
520643 99520643 1001 86380 86390 1
520674 99520674 1001 86380 86390 1
521380 99521380 1001 86380 86390 1
521411 99521411 1001 86380 86390 1
521079 99521079 1001 86380 86390 1
521255 99521255 1001 86380 86390 1
520974 99520974 1001 86380 86390 1
521013 99521013 1001 86380 86390 1
520897 99520897 1001 86380 86390 1
521503 99521503 1001 86380 86390 1
522246 99522246 1001 86380 86390 1
522094 99522094 1001 86380 86390 1
521958 99521958 1001 86380 86390 1
522071 99522071 1001 86380 86390 1
521878 99521878 1001 86380 86390 1
521802 99521802 1001 86380 86390 1
521686 99521686 1001 86380 86390 1
521726 99521726 1001 86380 86390 1
521701 99521701 1001 86380 86390 1
521731 99521731 1001 86380 86390 1
521796 99521796 1001 86380 86390 1
521822 99521822 1001 86380 86390 1
522318 99522318 1001 86380 86390 1
522456 99522456 1001 86380 86390 1
523005 99523005 1001 86380 86390 1
522950 99522950 1001 86380 86390 1
522893 99522893 1001 86380 86390 1
522842 99522842 1001 86380 86390 1
522883 99522883 1001 86380 86390 1
522729 99522729 1001 86380 86390 1
522684 99522684 1001 86380 86390 1
522698 99522698 1001 86380 86390 1
523157 99523157 1001 86380 86390 1
523223 99523223 1001 86380 86390 1
523301 99523301 1001 86380 86390 1
523278 99523278 1001 86380 86390 1
523137 99523137 1001 86380 86390 1
523741 99523741 1001 86380 86390 1
523818 99523818 1001 86380 86390 1
523767 99523767 1001 86380 86390 1
523745 99523745 1001 86380 86390 1
523822 99523822 1001 86380 86390 1
523926 99523926 1001 86380 86390 1
523748 99523748 1001 86380 86390 1
523788 99523788 1001 86380 86390 1
523688 99523688 1001 86380 86390 1
523611 99523611 1001 86380 86390 1
523586 99523586 1001 86380 86390 1
523600 99523600 1001 86380 86390 1
523577 99523577 1001 86380 86390 1
523608 99523608 1001 86380 86390 1
523362 99523362 1001 86380 86390 1
523352 99523352 1001 86380 86390 1
523431 99523431 1001 86380 86390 1
523993 99523993 1001 86380 86390 1
524092 99524092 1001 86380 86390 1
524580 99524580 1001 86380 86390 1
524685 99524685 1001 86380 86390 1
524587 99524587 1001 86380 86390 1
524601 99524601 1001 86380 86390 1
524362 99524362 1001 86380 86390 1
524389 99524389 1001 86380 86390 1
524415 99524415 1001 86380 86390 1
524429 99524429 1001 86380 86390 1
524279 99524279 1001 86380 86390 1
524835 99524835 1001 86380 86390 1
524939 99524939 1001 86380 86390 1
524966 99524966 1001 86380 86390 1
524916 99524916 1001 86380 86390 1
524813 99524813 1001 86380 86390 1
524891 99524891 1001 86380 86390 1
524896 99524896 1001 86380 86390 1
525460 99525460 1001 86380 86390 1
525514 99525514 1001 86380 86390 1
525401 99525401 1001 86380 86390 1
525275 99525275 1001 86380 86390 1
525335 99525335 1001 86380 86390 1
525220 99525220 1001 86380 86390 1
525014 99525014 1001 86380 86390 1
525148 99525148 1001 86380 86390 1
525153 99525153 1001 86380 86390 1
525167 99525167 1001 86380 86390 1
525634 99525634 1001 86380 86390 1
525608 99525608 1001 86380 86390 1
526247 99526247 1001 86380 86390 1
526152 99526152 1001 86380 86390 1
526103 99526103 1001 86380 86390 1
526029 99526029 1001 86380 86390 1
525856 99525856 1001 86380 86390 1
525949 99525949 1001 86380 86390 1
525874 99525874 1001 86380 86390 1
526451 99526451 1001 86380 86390 1
527188 99527188 1001 86380 86390 1
527165 99527165 1001 86380 86390 1
527233 99527233 1001 86380 86390 1
527234 99527234 1001 86380 86390 1
526928 99526928 1001 86380 86390 1
526844 99526844 1001 86380 86390 1
526987 99526987 1001 86380 86390 1
526925 99526925 1001 86380 86390 1
526964 99526964 1001 86380 86390 1
526810 99526810 1001 86380 86390 1
526781 99526781 1001 86380 86390 1
526652 99526652 1001 86380 86390 1
527330 99527330 1001 86380 86390 1
527321 99527321 1001 86380 86390 1
528043 99528043 1001 86380 86390 1
528045 99528045 1001 86380 86390 1
527878 99527878 1001 86380 86390 1
527982 99527982 1001 86380 86390 1
527830 99527830 1001 86380 86390 1
527753 99527753 1001 86380 86390 1
527781 99527781 1001 86380 86390 1
527813 99527813 1001 86380 86390 1
527868 99527868 1001 86380 86390 1
527587 99527587 1001 86380 86390 1
527471 99527471 1001 86380 86390 1
527615 99527615 1001 86380 86390 1
527513 99527513 1001 86380 86390 1
527461 99527461 1001 86380 86390 1
527631 99527631 1001 86380 86390 1
528176 99528176 1001 86380 86390 1
528190 99528190 1001 86380 86390 1
528242 99528242 1001 86380 86390 1
528798 99528798 1001 86380 86390 1
528898 99528898 1001 86380 86390 1
528787 99528787 1001 86380 86390 1
528817 99528817 1001 86380 86390 1
528888 99528888 1001 86380 86390 1
528594 99528594 1001 86380 86390 1
528372 99528372 1001 86380 86390 1
528453 99528453 1001 86380 86390 1
528353 99528353 1001 86380 86390 1
529028 99529028 1001 86380 86390 1
528965 99528965 1001 86380 86390 1
529072 99529072 1001 86380 86390 1
528969 99528969 1001 86380 86390 1
528987 99528987 1001 86380 86390 1
529342 99529342 1001 86380 86390 1
529407 99529407 1001 86380 86390 1
529421 99529421 1001 86380 86390 1
529517 99529517 1001 86380 86390 1
529148 99529148 1001 86380 86390 1
529305 99529305 1001 86380 86390 1
529842 99529842 1001 86380 86390 1
529844 99529844 1001 86380 86390 1
529884 99529884 1001 86380 86390 1
529863 99529863 1001 86380 86390 1
529839 99529839 1001 86380 86390 1
529775 99529775 1001 86380 86390 1
530490 99530490 1001 86380 86390 1
530415 99530415 1001 86380 86390 1
530418 99530418 1001 86380 86390 1
530396 99530396 1001 86380 86390 1
530154 99530154 1001 86380 86390 1
530248 99530248 1001 86380 86390 1
530223 99530223 1001 86380 86390 1
530317 99530317 1001 86380 86390 1
530320 99530320 1001 86380 86390 1
530243 99530243 1001 86380 86390 1
530114 99530114 1001 86380 86390 1
530038 99530038 1001 86380 86390 1
530005 99530005 1001 86380 86390 1
530035 99530035 1001 86380 86390 1
530577 99530577 1001 86380 86390 1
530663 99530663 1001 86380 86390 1
531343 99531343 1001 86380 86390 1
531267 99531267 1001 86380 86390 1
531101 99531101 1001 86380 86390 1
530986 99530986 1001 86380 86390 1
530977 99530977 1001 86380 86390 1
531055 99531055 1001 86380 86390 1
530829 99530829 1001 86380 86390 1
530922 99530922 1001 86380 86390 1
531442 99531442 1001 86380 86390 1
531522 99531522 1001 86380 86390 1
531406 99531406 1001 86380 86390 1
531490 99531490 1001 86380 86390 1
532025 99532025 1001 86380 86390 1
532058 99532058 1001 86380 86390 1
532126 99532126 1001 86380 86390 1
531898 99531898 1001 86380 86390 1
531875 99531875 1001 86380 86390 1
531931 99531931 1001 86380 86390 1
531689 99531689 1001 86380 86390 1
531643 99531643 1001 86380 86390 1
531646 99531646 1001 86380 86390 1
531750 99531750 1001 86380 86390 1
532215 99532215 1001 86380 86390 1
532299 99532299 1001 86380 86390 1
532998 99532998 1001 86380 86390 1
533015 99533015 1001 86380 86390 1
532788 99532788 1001 86380 86390 1
532739 99532739 1001 86380 86390 1
532701 99532701 1001 86380 86390 1
532545 99532545 1001 86380 86390 1
532560 99532560 1001 86380 86390 1
533171 99533171 1001 86380 86390 1
533098 99533098 1001 86380 86390 1
533060 99533060 1001 86380 86390 1
533821 99533821 1001 86380 86390 1
533704 99533704 1001 86380 86390 1
533797 99533797 1001 86380 86390 1
533752 99533752 1001 86380 86390 1
533612 99533612 1001 86380 86390 1
533256 99533256 1001 86380 86390 1
533413 99533413 1001 86380 86390 1
533271 99533271 1001 86380 86390 1
533299 99533299 1001 86380 86390 1
533934 99533934 1001 86380 86390 1
533974 99533974 1001 86380 86390 1
533861 99533861 1001 86380 86390 1
533901 99533901 1001 86380 86390 1
533866 99533866 1001 86380 86390 1
534482 99534482 1001 86380 86390 1
534488 99534488 1001 86380 86390 1
534605 99534605 1001 86380 86390 1
534631 99534631 1001 86380 86390 1
534424 99534424 1001 86380 86390 1
534157 99534157 1001 86380 86390 1
534184 99534184 1001 86380 86390 1
534875 99534875 1001 86380 86390 1
534876 99534876 1001 86380 86390 1
534839 99534839 1001 86380 86390 1
535473 99535473 1001 86380 86390 1
535435 99535435 1001 86380 86390 1
535328 99535328 1001 86380 86390 1
535354 99535354 1001 86380 86390 1
535289 99535289 1001 86380 86390 1
534981 99534981 1001 86380 86390 1
535563 99535563 1001 86380 86390 1
535656 99535656 1001 86380 86390 1
536249 99536249 1001 86380 86390 1
536283 99536283 1001 86380 86390 1
536030 99536030 1001 86380 86390 1
536024 99536024 1001 86380 86390 1
535885 99535885 1001 86380 86390 1
535809 99535809 1001 86380 86390 1
535778 99535778 1001 86380 86390 1
535739 99535739 1001 86380 86390 1
536453 99536453 1001 86380 86390 1
536508 99536508 1001 86380 86390 1
536405 99536405 1001 86380 86390 1
536485 99536485 1001 86380 86390 1
537126 99537126 1001 86380 86390 1
537100 99537100 1001 86380 86390 1
536815 99536815 1001 86380 86390 1
536765 99536765 1001 86380 86390 1
536951 99536951 1001 86380 86390 1
536862 99536862 1001 86380 86390 1
536914 99536914 1001 86380 86390 1
536786 99536786 1001 86380 86390 1
536594 99536594 1001 86380 86390 1
536699 99536699 1001 86380 86390 1
536729 99536729 1001 86380 86390 1
536730 99536730 1001 86380 86390 1
536629 99536629 1001 86380 86390 1
537332 99537332 1001 86380 86390 1
537346 99537346 1001 86380 86390 1
537296 99537296 1001 86380 86390 1
537232 99537232 1001 86380 86390 1
537298 99537298 1001 86380 86390 1
537902 99537902 1001 86380 86390 1
537825 99537825 1001 86380 86390 1
537973 99537973 1001 86380 86390 1
537978 99537978 1001 86380 86390 1
537596 99537596 1001 86380 86390 1
537766 99537766 1001 86380 86390 1
537415 99537415 1001 86380 86390 1
537378 99537378 1001 86380 86390 1
538034 99538034 1001 86380 86390 1
538071 99538071 1001 86380 86390 1
538732 99538732 1001 86380 86390 1
538493 99538493 1001 86380 86390 1
538535 99538535 1001 86380 86390 1
538422 99538422 1001 86380 86390 1
538276 99538276 1001 86380 86390 1
538238 99538238 1001 86380 86390 1
538306 99538306 1001 86380 86390 1
538215 99538215 1001 86380 86390 1
538309 99538309 1001 86380 86390 1
538924 99538924 1001 86380 86390 1
539475 99539475 1001 86380 86390 1
539601 99539601 1001 86380 86390 1
539388 99539388 1001 86380 86390 1
539250 99539250 1001 86380 86390 1
539189 99539189 1001 86380 86390 1
539650 99539650 1001 86380 86390 1
539779 99539779 1001 86380 86390 1
540377 99540377 1001 86380 86390 1
540403 99540403 1001 86380 86390 1
540409 99540409 1001 86380 86390 1
540272 99540272 1001 86380 86390 1
540336 99540336 1001 86380 86390 1
540148 99540148 1001 86380 86390 1
540257 99540257 1001 86380 86390 1
540167 99540167 1001 86380 86390 1
540077 99540077 1001 86380 86390 1
540028 99540028 1001 86380 86390 1
539967 99539967 1001 86380 86390 1
539970 99539970 1001 86380 86390 1
540049 99540049 1001 86380 86390 1
540011 99540011 1001 86380 86390 1
540480 99540480 1001 86380 86390 1
540639 99540639 1001 86380 86390 1
540668 99540668 1001 86380 86390 1
540644 99540644 1001 86380 86390 1
541190 99541190 1001 86380 86390 1
541176 99541176 1001 86380 86390 1
540957 99540957 1001 86380 86390 1
541041 99541041 1001 86380 86390 1
540814 99540814 1001 86380 86390 1
540792 99540792 1001 86380 86390 1
540872 99540872 1001 86380 86390 1
540679 99540679 1001 86380 86390 1
540757 99540757 1001 86380 86390 1
541419 99541419 1001 86380 86390 1
541493 99541493 1001 86380 86390 1
541483 99541483 1001 86380 86390 1
541977 99541977 1001 86380 86390 1
541965 99541965 1001 86380 86390 1
542004 99542004 1001 86380 86390 1
542007 99542007 1001 86380 86390 1
542074 99542074 1001 86380 86390 1
542099 99542099 1001 86380 86390 1
541972 99541972 1001 86380 86390 1
542026 99542026 1001 86380 86390 1
541734 99541734 1001 86380 86390 1
541852 99541852 1001 86380 86390 1
541815 99541815 1001 86380 86390 1
541765 99541765 1001 86380 86390 1
541744 99541744 1001 86380 86390 1
541634 99541634 1001 86380 86390 1
541548 99541548 1001 86380 86390 1
541704 99541704 1001 86380 86390 1
542195 99542195 1001 86380 86390 1
542201 99542201 1001 86380 86390 1
542268 99542268 1001 86380 86390 1
542296 99542296 1001 86380 86390 1
542764 99542764 1001 86380 86390 1
542881 99542881 1001 86380 86390 1
542757 99542757 1001 86380 86390 1
542853 99542853 1001 86380 86390 1
542893 99542893 1001 86380 86390 1
542574 99542574 1001 86380 86390 1
542693 99542693 1001 86380 86390 1
542389 99542389 1001 86380 86390 1
542470 99542470 1001 86380 86390 1
543097 99543097 1001 86380 86390 1
543102 99543102 1001 86380 86390 1
543768 99543768 1001 86380 86390 1
543739 99543739 1001 86380 86390 1
543344 99543344 1001 86380 86390 1
543204 99543204 1001 86380 86390 1
543218 99543218 1001 86380 86390 1
543270 99543270 1001 86380 86390 1
544430 99544430 1001 86380 86390 1
544572 99544572 1001 86380 86390 1
544449 99544449 1001 86380 86390 1
544582 99544582 1001 86380 86390 1
544305 99544305 1001 86380 86390 1
544188 99544188 1001 86380 86390 1
544295 99544295 1001 86380 86390 1
544146 99544146 1001 86380 86390 1
544124 99544124 1001 86380 86390 1
544104 99544104 1001 86380 86390 1
544704 99544704 1001 86380 86390 1
431917 1160 1001 1020 4257 1
408076 708 1001 34380 37737 1
525603 866 1001 57479 57778 1
536848 863 1001 35233 35533 1
400078 99400078 1001 86380 86390 1
400155 99400155 1001 86380 86390 1
400343 99400343 1001 86380 86390 1
400534 99400534 1001 86380 86390 1
400684 99400684 1001 86380 86390 1
400726 99400726 1001 86380 86390 1
401436 99401436 1001 86380 86390 1
401700 99401700 1001 86380 86390 1
401763 99401763 1001 86380 86390 1
401905 99401905 1001 86380 86390 1
402363 99402363 1001 86380 86390 1
402276 99402276 1001 86380 86390 1
402476 99402476 1001 86380 86390 1
402456 99402456 1001 86380 86390 1
402619 99402619 1001 86380 86390 1
402765 99402765 1001 86380 86390 1
402879 99402879 1001 86380 86390 1
403095 99403095 1001 86380 86390 1
403155 99403155 1001 86380 86390 1
403192 99403192 1001 86380 86390 1
403122 99403122 1001 86380 86390 1
403221 99403221 1001 86380 86390 1
403684 99403684 1001 86380 86390 1
403819 99403819 1001 86380 86390 1
403732 99403732 1001 86380 86390 1
404074 99404074 1001 86380 86390 1
404111 99404111 1001 86380 86390 1
404047 99404047 1001 86380 86390 1
404218 99404218 1001 86380 86390 1
404444 99404444 1001 86380 86390 1
404471 99404471 1001 86380 86390 1
404551 99404551 1001 86380 86390 1
404632 99404632 1001 86380 86390 1
404748 99404748 1001 86380 86390 1
404835 99404835 1001 86380 86390 1
404970 99404970 1001 86380 86390 1
405031 99405031 1001 86380 86390 1
405585 99405585 1001 86380 86390 1
405917 99405917 1001 86380 86390 1
405938 99405938 1001 86380 86390 1
406411 99406411 1001 86380 86390 1
406705 99406705 1001 86380 86390 1
406783 99406783 1001 86380 86390 1
406888 99406888 1001 86380 86390 1
406979 99406979 1001 86380 86390 1
406981 99406981 1001 86380 86390 1
407158 99407158 1001 86380 86390 1
407326 99407326 1001 86380 86390 1
407678 99407678 1001 86380 86390 1
407806 99407806 1001 86380 86390 1
407792 99407792 1001 86380 86390 1
407957 99407957 1001 86380 86390 1
408369 99408369 1001 86380 86390 1
408392 99408392 1001 86380 86390 1
408359 99408359 1001 86380 86390 1
408460 99408460 1001 86380 86390 1
408471 99408471 1001 86380 86390 1
408533 99408533 1001 86380 86390 1
408681 99408681 1001 86380 86390 1
408851 99408851 1001 86380 86390 1
409233 99409233 1001 86380 86390 1
409194 99409194 1001 86380 86390 1
409335 99409335 1001 86380 86390 1
409299 99409299 1001 86380 86390 1
409532 99409532 1001 86380 86390 1
409602 99409602 1001 86380 86390 1
409888 99409888 1001 86380 86390 1
409831 99409831 1001 86380 86390 1
409934 99409934 1001 86380 86390 1
409941 99409941 1001 86380 86390 1
409898 99409898 1001 86380 86390 1
410022 99410022 1001 86380 86390 1
410408 99410408 1001 86380 86390 1
410433 99410433 1001 86380 86390 1
410537 99410537 1001 86380 86390 1
410650 99410650 1001 86380 86390 1
410804 99410804 1001 86380 86390 1
410770 99410770 1001 86380 86390 1
411012 99411012 1001 86380 86390 1
411072 99411072 1001 86380 86390 1
411027 99411027 1001 86380 86390 1
411098 99411098 1001 86380 86390 1
411042 99411042 1001 86380 86390 1
411147 99411147 1001 86380 86390 1
411336 99411336 1001 86380 86390 1
411353 99411353 1001 86380 86390 1
411655 99411655 1001 86380 86390 1
411840 99411840 1001 86380 86390 1
411884 99411884 1001 86380 86390 1
411870 99411870 1001 86380 86390 1
412036 99412036 1001 86380 86390 1
412084 99412084 1001 86380 86390 1
412183 99412183 1001 86380 86390 1
412090 99412090 1001 86380 86390 1
412089 99412089 1001 86380 86390 1
412337 99412337 1001 86380 86390 1
413678 99413678 1001 86380 86390 1
413179 99413179 1001 86380 86390 1
413221 99413221 1001 86380 86390 1
413206 99413206 1001 86380 86390 1
413130 99413130 1001 86380 86390 1
413154 99413154 1001 86380 86390 1
412755 99412755 1001 86380 86390 1
413937 99413937 1001 86380 86390 1
415115 99415115 1001 86380 86390 1
415217 99415217 1001 86380 86390 1
414930 99414930 1001 86380 86390 1
415155 99415155 1001 86380 86390 1
414735 99414735 1001 86380 86390 1
414883 99414883 1001 86380 86390 1
414833 99414833 1001 86380 86390 1
414140 99414140 1001 86380 86390 1
414165 99414165 1001 86380 86390 1
414326 99414326 1001 86380 86390 1
414170 99414170 1001 86380 86390 1
414219 99414219 1001 86380 86390 1
414418 99414418 1001 86380 86390 1
415718 99415718 1001 86380 86390 1
415402 99415402 1001 86380 86390 1
415331 99415331 1001 86380 86390 1
416739 99416739 1001 86380 86390 1
416869 99416869 1001 86380 86390 1
416592 99416592 1001 86380 86390 1
416957 99416957 1001 86380 86390 1
416160 99416160 1001 86380 86390 1
416386 99416386 1001 86380 86390 1
416144 99416144 1001 86380 86390 1
416425 99416425 1001 86380 86390 1
416175 99416175 1001 86380 86390 1
416491 99416491 1001 86380 86390 1
415932 99415932 1001 86380 86390 1
415964 99415964 1001 86380 86390 1
416022 99416022 1001 86380 86390 1
415848 99415848 1001 86380 86390 1
417197 99417197 1001 86380 86390 1
417376 99417376 1001 86380 86390 1
417311 99417311 1001 86380 86390 1
417380 99417380 1001 86380 86390 1
417173 99417173 1001 86380 86390 1
417057 99417057 1001 86380 86390 1
417392 99417392 1001 86380 86390 1
417186 99417186 1001 86380 86390 1
417304 99417304 1001 86380 86390 1
417444 99417444 1001 86380 86390 1
417437 99417437 1001 86380 86390 1
418619 99418619 1001 86380 86390 1
418435 99418435 1001 86380 86390 1
418102 99418102 1001 86380 86390 1
418082 99418082 1001 86380 86390 1
418255 99418255 1001 86380 86390 1
418174 99418174 1001 86380 86390 1
418011 99418011 1001 86380 86390 1
417700 99417700 1001 86380 86390 1
418907 99418907 1001 86380 86390 1
419055 99419055 1001 86380 86390 1
418959 99418959 1001 86380 86390 1
418813 99418813 1001 86380 86390 1
418947 99418947 1001 86380 86390 1
418837 99418837 1001 86380 86390 1
419017 99419017 1001 86380 86390 1
420216 99420216 1001 86380 86390 1
420308 99420308 1001 86380 86390 1
420061 99420061 1001 86380 86390 1
420290 99420290 1001 86380 86390 1
419919 99419919 1001 86380 86390 1
419354 99419354 1001 86380 86390 1
419555 99419555 1001 86380 86390 1
419441 99419441 1001 86380 86390 1
419482 99419482 1001 86380 86390 1
420767 99420767 1001 86380 86390 1
420632 99420632 1001 86380 86390 1
420760 99420760 1001 86380 86390 1
420826 99420826 1001 86380 86390 1
421966 99421966 1001 86380 86390 1
422056 99422056 1001 86380 86390 1
421930 99421930 1001 86380 86390 1
422081 99422081 1001 86380 86390 1
422102 99422102 1001 86380 86390 1
421937 99421937 1001 86380 86390 1
421612 99421612 1001 86380 86390 1
421687 99421687 1001 86380 86390 1
421270 99421270 1001 86380 86390 1
421643 99421643 1001 86380 86390 1
421559 99421559 1001 86380 86390 1
421145 99421145 1001 86380 86390 1
420990 99420990 1001 86380 86390 1
421043 99421043 1001 86380 86390 1
421095 99421095 1001 86380 86390 1
422160 99422160 1001 86380 86390 1
422443 99422443 1001 86380 86390 1
423750 99423750 1001 86380 86390 1
423492 99423492 1001 86380 86390 1
423590 99423590 1001 86380 86390 1
423733 99423733 1001 86380 86390 1
422572 99422572 1001 86380 86390 1
422778 99422778 1001 86380 86390 1
422577 99422577 1001 86380 86390 1
422650 99422650 1001 86380 86390 1
425133 99425133 1001 86380 86390 1
425160 99425160 1001 86380 86390 1
424880 99424880 1001 86380 86390 1
424884 99424884 1001 86380 86390 1
424649 99424649 1001 86380 86390 1
424919 99424919 1001 86380 86390 1
424515 99424515 1001 86380 86390 1
425528 99425528 1001 86380 86390 1
427004 99427004 1001 86380 86390 1
427063 99427063 1001 86380 86390 1
426586 99426586 1001 86380 86390 1
425981 99425981 1001 86380 86390 1
425853 99425853 1001 86380 86390 1
426171 99426171 1001 86380 86390 1
427517 99427517 1001 86380 86390 1
427494 99427494 1001 86380 86390 1
428515 99428515 1001 86380 86390 1
428391 99428391 1001 86380 86390 1
428632 99428632 1001 86380 86390 1
428380 99428380 1001 86380 86390 1
428602 99428602 1001 86380 86390 1
427826 99427826 1001 86380 86390 1
427604 99427604 1001 86380 86390 1
427608 99427608 1001 86380 86390 1
427643 99427643 1001 86380 86390 1
428970 99428970 1001 86380 86390 1
429009 99429009 1001 86380 86390 1
429092 99429092 1001 86380 86390 1
429963 99429963 1001 86380 86390 1
430122 99430122 1001 86380 86390 1
430197 99430197 1001 86380 86390 1
430349 99430349 1001 86380 86390 1
430088 99430088 1001 86380 86390 1
430185 99430185 1001 86380 86390 1
430239 99430239 1001 86380 86390 1
429604 99429604 1001 86380 86390 1
429702 99429702 1001 86380 86390 1
429177 99429177 1001 86380 86390 1
429296 99429296 1001 86380 86390 1
429325 99429325 1001 86380 86390 1
429561 99429561 1001 86380 86390 1
430664 99430664 1001 86380 86390 1
430796 99430796 1001 86380 86390 1
430752 99430752 1001 86380 86390 1
430545 99430545 1001 86380 86390 1
432001 99432001 1001 86380 86390 1
431699 99431699 1001 86380 86390 1
431732 99431732 1001 86380 86390 1
431932 99431932 1001 86380 86390 1
431288 99431288 1001 86380 86390 1
430977 99430977 1001 86380 86390 1
430855 99430855 1001 86380 86390 1
430905 99430905 1001 86380 86390 1
432202 99432202 1001 86380 86390 1
432272 99432272 1001 86380 86390 1
432386 99432386 1001 86380 86390 1
432286 99432286 1001 86380 86390 1
433298 99433298 1001 86380 86390 1
433236 99433236 1001 86380 86390 1
432721 99432721 1001 86380 86390 1
432898 99432898 1001 86380 86390 1
432659 99432659 1001 86380 86390 1
433967 99433967 1001 86380 86390 1
434076 99434076 1001 86380 86390 1
434128 99434128 1001 86380 86390 1
433821 99433821 1001 86380 86390 1
435146 99435146 1001 86380 86390 1
435419 99435419 1001 86380 86390 1
434917 99434917 1001 86380 86390 1
434647 99434647 1001 86380 86390 1
434852 99434852 1001 86380 86390 1
434727 99434727 1001 86380 86390 1
434837 99434837 1001 86380 86390 1
434635 99434635 1001 86380 86390 1
434485 99434485 1001 86380 86390 1
434224 99434224 1001 86380 86390 1
435489 99435489 1001 86380 86390 1
435447 99435447 1001 86380 86390 1
436828 99436828 1001 86380 86390 1
436778 99436778 1001 86380 86390 1
436383 99436383 1001 86380 86390 1
436730 99436730 1001 86380 86390 1
436643 99436643 1001 86380 86390 1
436537 99436537 1001 86380 86390 1
436215 99436215 1001 86380 86390 1
436272 99436272 1001 86380 86390 1
300003 99300003 1001 86380 86390 1
300096 99300096 1001 86380 86390 1
300046 99300046 1001 86380 86390 1
437328 99437328 1001 86380 86390 1
437202 99437202 1001 86380 86390 1
437208 99437208 1001 86380 86390 1
300556 99300556 1001 86380 86390 1
300557 99300557 1001 86380 86390 1
300597 99300597 1001 86380 86390 1
300317 99300317 1001 86380 86390 1
300204 99300204 1001 86380 86390 1
300257 99300257 1001 86380 86390 1
300142 99300142 1001 86380 86390 1
300273 99300273 1001 86380 86390 1
300209 99300209 1001 86380 86390 1
300766 99300766 1001 86380 86390 1
300793 99300793 1001 86380 86390 1
300913 99300913 1001 86380 86390 1
300745 99300745 1001 86380 86390 1
301464 99301464 1001 86380 86390 1
301465 99301465 1001 86380 86390 1
301380 99301380 1001 86380 86390 1
301459 99301459 1001 86380 86390 1
301337 99301337 1001 86380 86390 1
301198 99301198 1001 86380 86390 1
301132 99301132 1001 86380 86390 1
301019 99301019 1001 86380 86390 1
300954 99300954 1001 86380 86390 1
301036 99301036 1001 86380 86390 1
301630 99301630 1001 86380 86390 1
301700 99301700 1001 86380 86390 1
302379 99302379 1001 86380 86390 1
302350 99302350 1001 86380 86390 1
302244 99302244 1001 86380 86390 1
302335 99302335 1001 86380 86390 1
301894 99301894 1001 86380 86390 1
301830 99301830 1001 86380 86390 1
301778 99301778 1001 86380 86390 1
302520 99302520 1001 86380 86390 1
302465 99302465 1001 86380 86390 1
303200 99303200 1001 86380 86390 1
302845 99302845 1001 86380 86390 1
302924 99302924 1001 86380 86390 1
302963 99302963 1001 86380 86390 1
302951 99302951 1001 86380 86390 1
302990 99302990 1001 86380 86390 1
302889 99302889 1001 86380 86390 1
302676 99302676 1001 86380 86390 1
302756 99302756 1001 86380 86390 1
302667 99302667 1001 86380 86390 1
302682 99302682 1001 86380 86390 1
302708 99302708 1001 86380 86390 1
303399 99303399 1001 86380 86390 1
303285 99303285 1001 86380 86390 1
303224 99303224 1001 86380 86390 1
303239 99303239 1001 86380 86390 1
303278 99303278 1001 86380 86390 1
303684 99303684 1001 86380 86390 1
303710 99303710 1001 86380 86390 1
303764 99303764 1001 86380 86390 1
303674 99303674 1001 86380 86390 1
303732 99303732 1001 86380 86390 1
303494 99303494 1001 86380 86390 1
303524 99303524 1001 86380 86390 1
304035 99304035 1001 86380 86390 1
304234 99304234 1001 86380 86390 1
304732 99304732 1001 86380 86390 1
304771 99304771 1001 86380 86390 1
304805 99304805 1001 86380 86390 1
304856 99304856 1001 86380 86390 1
304511 99304511 1001 86380 86390 1
304552 99304552 1001 86380 86390 1
304501 99304501 1001 86380 86390 1
304463 99304463 1001 86380 86390 1
304580 99304580 1001 86380 86390 1
304620 99304620 1001 86380 86390 1
304633 99304633 1001 86380 86390 1
304304 99304304 1001 86380 86390 1
304935 99304935 1001 86380 86390 1
304655 99304655 1001 86380 86390 1
305017 99305017 1001 86380 86390 1
304956 99304956 1001 86380 86390 1
304892 99304892 1001 86380 86390 1
305627 99305627 1001 86380 86390 1
305502 99305502 1001 86380 86390 1
305516 99305516 1001 86380 86390 1
305594 99305594 1001 86380 86390 1
305285 99305285 1001 86380 86390 1
305310 99305310 1001 86380 86390 1
305107 99305107 1001 86380 86390 1
305263 99305263 1001 86380 86390 1
500061 99500061 1001 86380 86390 1
500128 99500128 1001 86380 86390 1
500080 99500080 1001 86380 86390 1
500533 99500533 1001 86380 86390 1
500503 99500503 1001 86380 86390 1
500295 99500295 1001 86380 86390 1
500360 99500360 1001 86380 86390 1
500234 99500234 1001 86380 86390 1
500922 99500922 1001 86380 86390 1
501497 99501497 1001 86380 86390 1
501599 99501599 1001 86380 86390 1
501359 99501359 1001 86380 86390 1
501329 99501329 1001 86380 86390 1
501032 99501032 1001 86380 86390 1
501061 99501061 1001 86380 86390 1
501139 99501139 1001 86380 86390 1
501154 99501154 1001 86380 86390 1
501658 99501658 1001 86380 86390 1
501711 99501711 1001 86380 86390 1
501777 99501777 1001 86380 86390 1
502364 99502364 1001 86380 86390 1
502430 99502430 1001 86380 86390 1
502302 99502302 1001 86380 86390 1
502208 99502208 1001 86380 86390 1
502198 99502198 1001 86380 86390 1
502000 99502000 1001 86380 86390 1
501853 99501853 1001 86380 86390 1
501895 99501895 1001 86380 86390 1
502643 99502643 1001 86380 86390 1
502503 99502503 1001 86380 86390 1
502613 99502613 1001 86380 86390 1
502485 99502485 1001 86380 86390 1
503146 99503146 1001 86380 86390 1
502917 99502917 1001 86380 86390 1
502984 99502984 1001 86380 86390 1
502911 99502911 1001 86380 86390 1
503028 99503028 1001 86380 86390 1
502685 99502685 1001 86380 86390 1
502765 99502765 1001 86380 86390 1
502873 99502873 1001 86380 86390 1
502732 99502732 1001 86380 86390 1
502758 99502758 1001 86380 86390 1
502707 99502707 1001 86380 86390 1
503301 99503301 1001 86380 86390 1
503307 99503307 1001 86380 86390 1
503403 99503403 1001 86380 86390 1
503915 99503915 1001 86380 86390 1
504091 99504091 1001 86380 86390 1
503717 99503717 1001 86380 86390 1
503783 99503783 1001 86380 86390 1
503875 99503875 1001 86380 86390 1
503824 99503824 1001 86380 86390 1
503735 99503735 1001 86380 86390 1
503712 99503712 1001 86380 86390 1
503668 99503668 1001 86380 86390 1
503541 99503541 1001 86380 86390 1
504300 99504300 1001 86380 86390 1
504120 99504120 1001 86380 86390 1
504200 99504200 1001 86380 86390 1
504213 99504213 1001 86380 86390 1
504305 99504305 1001 86380 86390 1
504829 99504829 1001 86380 86390 1
504899 99504899 1001 86380 86390 1
504621 99504621 1001 86380 86390 1
504691 99504691 1001 86380 86390 1
504670 99504670 1001 86380 86390 1
504542 99504542 1001 86380 86390 1
504484 99504484 1001 86380 86390 1
504384 99504384 1001 86380 86390 1
504527 99504527 1001 86380 86390 1
504424 99504424 1001 86380 86390 1
504323 99504323 1001 86380 86390 1
505125 99505125 1001 86380 86390 1
505048 99505048 1001 86380 86390 1
504945 99504945 1001 86380 86390 1
505068 99505068 1001 86380 86390 1
505667 99505667 1001 86380 86390 1
505566 99505566 1001 86380 86390 1
505630 99505630 1001 86380 86390 1
505598 99505598 1001 86380 86390 1
505728 99505728 1001 86380 86390 1
505588 99505588 1001 86380 86390 1
505490 99505490 1001 86380 86390 1
505378 99505378 1001 86380 86390 1
505510 99505510 1001 86380 86390 1
505368 99505368 1001 86380 86390 1
505208 99505208 1001 86380 86390 1
505897 99505897 1001 86380 86390 1
505813 99505813 1001 86380 86390 1
506519 99506519 1001 86380 86390 1
506499 99506499 1001 86380 86390 1
506299 99506299 1001 86380 86390 1
506364 99506364 1001 86380 86390 1
506290 99506290 1001 86380 86390 1
506291 99506291 1001 86380 86390 1
506254 99506254 1001 86380 86390 1
506194 99506194 1001 86380 86390 1
506080 99506080 1001 86380 86390 1
506034 99506034 1001 86380 86390 1
506658 99506658 1001 86380 86390 1
506616 99506616 1001 86380 86390 1
507360 99507360 1001 86380 86390 1
507361 99507361 1001 86380 86390 1
507396 99507396 1001 86380 86390 1
507340 99507340 1001 86380 86390 1
507277 99507277 1001 86380 86390 1
507369 99507369 1001 86380 86390 1
507204 99507204 1001 86380 86390 1
507075 99507075 1001 86380 86390 1
507011 99507011 1001 86380 86390 1
507158 99507158 1001 86380 86390 1
507176 99507176 1001 86380 86390 1
507008 99507008 1001 86380 86390 1
506971 99506971 1001 86380 86390 1
506959 99506959 1001 86380 86390 1
506897 99506897 1001 86380 86390 1
506849 99506849 1001 86380 86390 1
506810 99506810 1001 86380 86390 1
507575 99507575 1001 86380 86390 1
507571 99507571 1001 86380 86390 1
508080 99508080 1001 86380 86390 1
508152 99508152 1001 86380 86390 1
507960 99507960 1001 86380 86390 1
508038 99508038 1001 86380 86390 1
508040 99508040 1001 86380 86390 1
507739 99507739 1001 86380 86390 1
508374 99508374 1001 86380 86390 1
508315 99508315 1001 86380 86390 1
508435 99508435 1001 86380 86390 1
508947 99508947 1001 86380 86390 1
509013 99509013 1001 86380 86390 1
509055 99509055 1001 86380 86390 1
509006 99509006 1001 86380 86390 1
508726 99508726 1001 86380 86390 1
508742 99508742 1001 86380 86390 1
508695 99508695 1001 86380 86390 1
508760 99508760 1001 86380 86390 1
508801 99508801 1001 86380 86390 1
508570 99508570 1001 86380 86390 1
508471 99508471 1001 86380 86390 1
508578 99508578 1001 86380 86390 1
509164 99509164 1001 86380 86390 1
509127 99509127 1001 86380 86390 1
509179 99509179 1001 86380 86390 1
509091 99509091 1001 86380 86390 1
509250 99509250 1001 86380 86390 1
509786 99509786 1001 86380 86390 1
509791 99509791 1001 86380 86390 1
509768 99509768 1001 86380 86390 1
509860 99509860 1001 86380 86390 1
509682 99509682 1001 86380 86390 1
509635 99509635 1001 86380 86390 1
509601 99509601 1001 86380 86390 1
509564 99509564 1001 86380 86390 1
509655 99509655 1001 86380 86390 1
509297 99509297 1001 86380 86390 1
509460 99509460 1001 86380 86390 1
510058 99510058 1001 86380 86390 1
509943 99509943 1001 86380 86390 1
510039 99510039 1001 86380 86390 1
510663 99510663 1001 86380 86390 1
510616 99510616 1001 86380 86390 1
510703 99510703 1001 86380 86390 1
510658 99510658 1001 86380 86390 1
510568 99510568 1001 86380 86390 1
510672 99510672 1001 86380 86390 1
510384 99510384 1001 86380 86390 1
510514 99510514 1001 86380 86390 1
510463 99510463 1001 86380 86390 1
510275 99510275 1001 86380 86390 1
510159 99510159 1001 86380 86390 1
510763 99510763 1001 86380 86390 1
510817 99510817 1001 86380 86390 1
510833 99510833 1001 86380 86390 1
510872 99510872 1001 86380 86390 1
511552 99511552 1001 86380 86390 1
511438 99511438 1001 86380 86390 1
511456 99511456 1001 86380 86390 1
511550 99511550 1001 86380 86390 1
511221 99511221 1001 86380 86390 1
511273 99511273 1001 86380 86390 1
511304 99511304 1001 86380 86390 1
511049 99511049 1001 86380 86390 1
510959 99510959 1001 86380 86390 1
511112 99511112 1001 86380 86390 1
511595 99511595 1001 86380 86390 1
511663 99511663 1001 86380 86390 1
512349 99512349 1001 86380 86390 1
512280 99512280 1001 86380 86390 1
512306 99512306 1001 86380 86390 1
512271 99512271 1001 86380 86390 1
512326 99512326 1001 86380 86390 1
511881 99511881 1001 86380 86390 1
511897 99511897 1001 86380 86390 1
512492 99512492 1001 86380 86390 1
512518 99512518 1001 86380 86390 1
512573 99512573 1001 86380 86390 1
513119 99513119 1001 86380 86390 1
513006 99513006 1001 86380 86390 1
512831 99512831 1001 86380 86390 1
512989 99512989 1001 86380 86390 1
512797 99512797 1001 86380 86390 1
512648 99512648 1001 86380 86390 1
512646 99512646 1001 86380 86390 1
513370 99513370 1001 86380 86390 1
513229 99513229 1001 86380 86390 1
513339 99513339 1001 86380 86390 1
513288 99513288 1001 86380 86390 1
513353 99513353 1001 86380 86390 1
513393 99513393 1001 86380 86390 1
513356 99513356 1001 86380 86390 1
513995 99513995 1001 86380 86390 1
513879 99513879 1001 86380 86390 1
513893 99513893 1001 86380 86390 1
513991 99513991 1001 86380 86390 1
513686 99513686 1001 86380 86390 1
513783 99513783 1001 86380 86390 1
513656 99513656 1001 86380 86390 1
513513 99513513 1001 86380 86390 1
513589 99513589 1001 86380 86390 1
514857 99514857 1001 86380 86390 1
514727 99514727 1001 86380 86390 1
514446 99514446 1001 86380 86390 1
514603 99514603 1001 86380 86390 1
514604 99514604 1001 86380 86390 1
514362 99514362 1001 86380 86390 1
515011 99515011 1001 86380 86390 1
515051 99515051 1001 86380 86390 1
514924 99514924 1001 86380 86390 1
515032 99515032 1001 86380 86390 1
515635 99515635 1001 86380 86390 1
515625 99515625 1001 86380 86390 1
515613 99515613 1001 86380 86390 1
515549 99515549 1001 86380 86390 1
515577 99515577 1001 86380 86390 1
515145 99515145 1001 86380 86390 1
515172 99515172 1001 86380 86390 1
515872 99515872 1001 86380 86390 1
516394 99516394 1001 86380 86390 1
516463 99516463 1001 86380 86390 1
516403 99516403 1001 86380 86390 1
516314 99516314 1001 86380 86390 1
516148 99516148 1001 86380 86390 1
516267 99516267 1001 86380 86390 1
516183 99516183 1001 86380 86390 1
516197 99516197 1001 86380 86390 1
516211 99516211 1001 86380 86390 1
515931 99515931 1001 86380 86390 1
516026 99516026 1001 86380 86390 1
516559 99516559 1001 86380 86390 1
516689 99516689 1001 86380 86390 1
516563 99516563 1001 86380 86390 1
516631 99516631 1001 86380 86390 1
517219 99517219 1001 86380 86390 1
517067 99517067 1001 86380 86390 1
517005 99517005 1001 86380 86390 1
517070 99517070 1001 86380 86390 1
516844 99516844 1001 86380 86390 1
516901 99516901 1001 86380 86390 1
516881 99516881 1001 86380 86390 1
516765 99516765 1001 86380 86390 1
517453 99517453 1001 86380 86390 1
517456 99517456 1001 86380 86390 1
517497 99517497 1001 86380 86390 1
517968 99517968 1001 86380 86390 1
517828 99517828 1001 86380 86390 1
517908 99517908 1001 86380 86390 1
517772 99517772 1001 86380 86390 1
517837 99517837 1001 86380 86390 1
517728 99517728 1001 86380 86390 1
517627 99517627 1001 86380 86390 1
518353 99518353 1001 86380 86390 1
518297 99518297 1001 86380 86390 1
518955 99518955 1001 86380 86390 1
518915 99518915 1001 86380 86390 1
518732 99518732 1001 86380 86390 1
518686 99518686 1001 86380 86390 1
518650 99518650 1001 86380 86390 1
518431 99518431 1001 86380 86390 1
518435 99518435 1001 86380 86390 1
518545 99518545 1001 86380 86390 1
519140 99519140 1001 86380 86390 1
518575 99518575 1001 86380 86390 1
519143 99519143 1001 86380 86390 1
519169 99519169 1001 86380 86390 1
519048 99519048 1001 86380 86390 1
519715 99519715 1001 86380 86390 1
519718 99519718 1001 86380 86390 1
519495 99519495 1001 86380 86390 1
519547 99519547 1001 86380 86390 1
519562 99519562 1001 86380 86390 1
519580 99519580 1001 86380 86390 1
519270 99519270 1001 86380 86390 1
519275 99519275 1001 86380 86390 1
519315 99519315 1001 86380 86390 1
519367 99519367 1001 86380 86390 1
519266 99519266 1001 86380 86390 1
519268 99519268 1001 86380 86390 1
519883 99519883 1001 86380 86390 1
519821 99519821 1001 86380 86390 1
520478 99520478 1001 86380 86390 1
520534 99520534 1001 86380 86390 1
520496 99520496 1001 86380 86390 1
520574 99520574 1001 86380 86390 1
520295 99520295 1001 86380 86390 1
520246 99520246 1001 86380 86390 1
520368 99520368 1001 86380 86390 1
520032 99520032 1001 86380 86390 1
520060 99520060 1001 86380 86390 1
520209 99520209 1001 86380 86390 1
520147 99520147 1001 86380 86390 1
520225 99520225 1001 86380 86390 1
520755 99520755 1001 86380 86390 1
520834 99520834 1001 86380 86390 1
520745 99520745 1001 86380 86390 1
520695 99520695 1001 86380 86390 1
520683 99520683 1001 86380 86390 1
520788 99520788 1001 86380 86390 1
521352 99521352 1001 86380 86390 1
521088 99521088 1001 86380 86390 1
521219 99521219 1001 86380 86390 1
520931 99520931 1001 86380 86390 1
521479 99521479 1001 86380 86390 1
521522 99521522 1001 86380 86390 1
522101 99522101 1001 86380 86390 1
522231 99522231 1001 86380 86390 1
522076 99522076 1001 86380 86390 1
521955 99521955 1001 86380 86390 1
521930 99521930 1001 86380 86390 1
521778 99521778 1001 86380 86390 1
521744 99521744 1001 86380 86390 1
522339 99522339 1001 86380 86390 1
522301 99522301 1001 86380 86390 1
523028 99523028 1001 86380 86390 1
522978 99522978 1001 86380 86390 1
522966 99522966 1001 86380 86390 1
523103 99523103 1001 86380 86390 1
523062 99523062 1001 86380 86390 1
523050 99523050 1001 86380 86390 1
522841 99522841 1001 86380 86390 1
522808 99522808 1001 86380 86390 1
522549 99522549 1001 86380 86390 1
522614 99522614 1001 86380 86390 1
522555 99522555 1001 86380 86390 1
523245 99523245 1001 86380 86390 1
523220 99523220 1001 86380 86390 1
523132 99523132 1001 86380 86390 1
523266 99523266 1001 86380 86390 1
523127 99523127 1001 86380 86390 1
523832 99523832 1001 86380 86390 1
523799 99523799 1001 86380 86390 1
523749 99523749 1001 86380 86390 1
523763 99523763 1001 86380 86390 1
523622 99523622 1001 86380 86390 1
523661 99523661 1001 86380 86390 1
523602 99523602 1001 86380 86390 1
523377 99523377 1001 86380 86390 1
523499 99523499 1001 86380 86390 1
523330 99523330 1001 86380 86390 1
524007 99524007 1001 86380 86390 1
524064 99524064 1001 86380 86390 1
524107 99524107 1001 86380 86390 1
524766 99524766 1001 86380 86390 1
524732 99524732 1001 86380 86390 1
524592 99524592 1001 86380 86390 1
524698 99524698 1001 86380 86390 1
524608 99524608 1001 86380 86390 1
524728 99524728 1001 86380 86390 1
524540 99524540 1001 86380 86390 1
524240 99524240 1001 86380 86390 1
524233 99524233 1001 86380 86390 1
524324 99524324 1001 86380 86390 1
524338 99524338 1001 86380 86390 1
524248 99524248 1001 86380 86390 1
524963 99524963 1001 86380 86390 1
524841 99524841 1001 86380 86390 1
524906 99524906 1001 86380 86390 1
524844 99524844 1001 86380 86390 1
525551 99525551 1001 86380 86390 1
525222 99525222 1001 86380 86390 1
525362 99525362 1001 86380 86390 1
525029 99525029 1001 86380 86390 1
525096 99525096 1001 86380 86390 1
525125 99525125 1001 86380 86390 1
525100 99525100 1001 86380 86390 1
525036 99525036 1001 86380 86390 1
525114 99525114 1001 86380 86390 1
525598 99525598 1001 86380 86390 1
525798 99525798 1001 86380 86390 1
525709 99525709 1001 86380 86390 1
525605 99525605 1001 86380 86390 1
526405 99526405 1001 86380 86390 1
526328 99526328 1001 86380 86390 1
526354 99526354 1001 86380 86390 1
526292 99526292 1001 86380 86390 1
526048 99526048 1001 86380 86390 1
526086 99526086 1001 86380 86390 1
525914 99525914 1001 86380 86390 1
526445 99526445 1001 86380 86390 1
526588 99526588 1001 86380 86390 1
526432 99526432 1001 86380 86390 1
526498 99526498 1001 86380 86390 1
526616 99526616 1001 86380 86390 1
526529 99526529 1001 86380 86390 1
526518 99526518 1001 86380 86390 1
526570 99526570 1001 86380 86390 1
526981 99526981 1001 86380 86390 1
526867 99526867 1001 86380 86390 1
526658 99526658 1001 86380 86390 1
526700 99526700 1001 86380 86390 1
526791 99526791 1001 86380 86390 1
527375 99527375 1001 86380 86390 1
527337 99527337 1001 86380 86390 1
527252 99527252 1001 86380 86390 1
527282 99527282 1001 86380 86390 1
527438 99527438 1001 86380 86390 1
528026 99528026 1001 86380 86390 1
527880 99527880 1001 86380 86390 1
527688 99527688 1001 86380 86390 1
527765 99527765 1001 86380 86390 1
527778 99527778 1001 86380 86390 1
527675 99527675 1001 86380 86390 1
527691 99527691 1001 86380 86390 1
527821 99527821 1001 86380 86390 1
527680 99527680 1001 86380 86390 1
527855 99527855 1001 86380 86390 1
527481 99527481 1001 86380 86390 1
527625 99527625 1001 86380 86390 1
527551 99527551 1001 86380 86390 1
528130 99528130 1001 86380 86390 1
528274 99528274 1001 86380 86390 1
528225 99528225 1001 86380 86390 1
528829 99528829 1001 86380 86390 1
528884 99528884 1001 86380 86390 1
528729 99528729 1001 86380 86390 1
528672 99528672 1001 86380 86390 1
528565 99528565 1001 86380 86390 1
528293 99528293 1001 86380 86390 1
528338 99528338 1001 86380 86390 1
528472 99528472 1001 86380 86390 1
529018 99529018 1001 86380 86390 1
529638 99529638 1001 86380 86390 1
529577 99529577 1001 86380 86390 1
529543 99529543 1001 86380 86390 1
529484 99529484 1001 86380 86390 1
529370 99529370 1001 86380 86390 1
529437 99529437 1001 86380 86390 1
529199 99529199 1001 86380 86390 1
529178 99529178 1001 86380 86390 1
529231 99529231 1001 86380 86390 1
529815 99529815 1001 86380 86390 1
529896 99529896 1001 86380 86390 1
529782 99529782 1001 86380 86390 1
530529 99530529 1001 86380 86390 1
530543 99530543 1001 86380 86390 1
530339 99530339 1001 86380 86390 1
530148 99530148 1001 86380 86390 1
530331 99530331 1001 86380 86390 1
530101 99530101 1001 86380 86390 1
529973 99529973 1001 86380 86390 1
530116 99530116 1001 86380 86390 1
530119 99530119 1001 86380 86390 1
529942 99529942 1001 86380 86390 1
530021 99530021 1001 86380 86390 1
530724 99530724 1001 86380 86390 1
530650 99530650 1001 86380 86390 1
530676 99530676 1001 86380 86390 1
530560 99530560 1001 86380 86390 1
530691 99530691 1001 86380 86390 1
531217 99531217 1001 86380 86390 1
531196 99531196 1001 86380 86390 1
530993 99530993 1001 86380 86390 1
531126 99531126 1001 86380 86390 1
531062 99531062 1001 86380 86390 1
530824 99530824 1001 86380 86390 1
530941 99530941 1001 86380 86390 1
530818 99530818 1001 86380 86390 1
530780 99530780 1001 86380 86390 1
531574 99531574 1001 86380 86390 1
531512 99531512 1001 86380 86390 1
531525 99531525 1001 86380 86390 1
531531 99531531 1001 86380 86390 1
532040 99532040 1001 86380 86390 1
532081 99532081 1001 86380 86390 1
532095 99532095 1001 86380 86390 1
532071 99532071 1001 86380 86390 1
532097 99532097 1001 86380 86390 1
532149 99532149 1001 86380 86390 1
532140 99532140 1001 86380 86390 1
531910 99531910 1001 86380 86390 1
531826 99531826 1001 86380 86390 1
531771 99531771 1001 86380 86390 1
531763 99531763 1001 86380 86390 1
532348 99532348 1001 86380 86390 1
532313 99532313 1001 86380 86390 1
532328 99532328 1001 86380 86390 1
532381 99532381 1001 86380 86390 1
532407 99532407 1001 86380 86390 1
532239 99532239 1001 86380 86390 1
532369 99532369 1001 86380 86390 1
532945 99532945 1001 86380 86390 1
532833 99532833 1001 86380 86390 1
532800 99532800 1001 86380 86390 1
532689 99532689 1001 86380 86390 1
532704 99532704 1001 86380 86390 1
532627 99532627 1001 86380 86390 1
532823 99532823 1001 86380 86390 1
532413 99532413 1001 86380 86390 1
532417 99532417 1001 86380 86390 1
533211 99533211 1001 86380 86390 1
533109 99533109 1001 86380 86390 1
533110 99533110 1001 86380 86390 1
533216 99533216 1001 86380 86390 1
533114 99533114 1001 86380 86390 1
533038 99533038 1001 86380 86390 1
533222 99533222 1001 86380 86390 1
533691 99533691 1001 86380 86390 1
533681 99533681 1001 86380 86390 1
533811 99533811 1001 86380 86390 1
533549 99533549 1001 86380 86390 1
533576 99533576 1001 86380 86390 1
533488 99533488 1001 86380 86390 1
533649 99533649 1001 86380 86390 1
533393 99533393 1001 86380 86390 1
533363 99533363 1001 86380 86390 1
533441 99533441 1001 86380 86390 1
533352 99533352 1001 86380 86390 1
533237 99533237 1001 86380 86390 1
534059 99534059 1001 86380 86390 1
534570 99534570 1001 86380 86390 1
534532 99534532 1001 86380 86390 1
534512 99534512 1001 86380 86390 1
534644 99534644 1001 86380 86390 1
534567 99534567 1001 86380 86390 1
534323 99534323 1001 86380 86390 1
534365 99534365 1001 86380 86390 1
534457 99534457 1001 86380 86390 1
534394 99534394 1001 86380 86390 1
534396 99534396 1001 86380 86390 1
534477 99534477 1001 86380 86390 1
534154 99534154 1001 86380 86390 1
534852 99534852 1001 86380 86390 1
534788 99534788 1001 86380 86390 1
534872 99534872 1001 86380 86390 1
535318 99535318 1001 86380 86390 1
535483 99535483 1001 86380 86390 1
535374 99535374 1001 86380 86390 1
535501 99535501 1001 86380 86390 1
535162 99535162 1001 86380 86390 1
535102 99535102 1001 86380 86390 1
535183 99535183 1001 86380 86390 1
535223 99535223 1001 86380 86390 1
535264 99535264 1001 86380 86390 1
534980 99534980 1001 86380 86390 1
534930 99534930 1001 86380 86390 1
534995 99534995 1001 86380 86390 1
535062 99535062 1001 86380 86390 1
535025 99535025 1001 86380 86390 1
534937 99534937 1001 86380 86390 1
535028 99535028 1001 86380 86390 1
535598 99535598 1001 86380 86390 1
535650 99535650 1001 86380 86390 1
536229 99536229 1001 86380 86390 1
536243 99536243 1001 86380 86390 1
536296 99536296 1001 86380 86390 1
536041 99536041 1001 86380 86390 1
535991 99535991 1001 86380 86390 1
536070 99536070 1001 86380 86390 1
535862 99535862 1001 86380 86390 1
535777 99535777 1001 86380 86390 1
536423 99536423 1001 86380 86390 1
536527 99536527 1001 86380 86390 1
537028 99537028 1001 86380 86390 1
536966 99536966 1001 86380 86390 1
537032 99537032 1001 86380 86390 1
536827 99536827 1001 86380 86390 1
536896 99536896 1001 86380 86390 1
536824 99536824 1001 86380 86390 1
536687 99536687 1001 86380 86390 1
536713 99536713 1001 86380 86390 1
536717 99536717 1001 86380 86390 1
536655 99536655 1001 86380 86390 1
537340 99537340 1001 86380 86390 1
537355 99537355 1001 86380 86390 1
537163 99537163 1001 86380 86390 1
537230 99537230 1001 86380 86390 1
537929 99537929 1001 86380 86390 1
537966 99537966 1001 86380 86390 1
537805 99537805 1001 86380 86390 1
537669 99537669 1001 86380 86390 1
537671 99537671 1001 86380 86390 1
537393 99537393 1001 86380 86390 1
537474 99537474 1001 86380 86390 1
537990 99537990 1001 86380 86390 1
537994 99537994 1001 86380 86390 1
538726 99538726 1001 86380 86390 1
538715 99538715 1001 86380 86390 1
538571 99538571 1001 86380 86390 1
538520 99538520 1001 86380 86390 1
538565 99538565 1001 86380 86390 1
538488 99538488 1001 86380 86390 1
538330 99538330 1001 86380 86390 1
538398 99538398 1001 86380 86390 1
538335 99538335 1001 86380 86390 1
538907 99538907 1001 86380 86390 1
538934 99538934 1001 86380 86390 1
538973 99538973 1001 86380 86390 1
539012 99539012 1001 86380 86390 1
538888 99538888 1001 86380 86390 1
539606 99539606 1001 86380 86390 1
539439 99539439 1001 86380 86390 1
539593 99539593 1001 86380 86390 1
539467 99539467 1001 86380 86390 1
539550 99539550 1001 86380 86390 1
539201 99539201 1001 86380 86390 1
539073 99539073 1001 86380 86390 1
539152 99539152 1001 86380 86390 1
539705 99539705 1001 86380 86390 1
539644 99539644 1001 86380 86390 1
539696 99539696 1001 86380 86390 1
539800 99539800 1001 86380 86390 1
539826 99539826 1001 86380 86390 1
539697 99539697 1001 86380 86390 1
539830 99539830 1001 86380 86390 1
540407 99540407 1001 86380 86390 1
540270 99540270 1001 86380 86390 1
540426 99540426 1001 86380 86390 1
540350 99540350 1001 86380 86390 1
540197 99540197 1001 86380 86390 1
540094 99540094 1001 86380 86390 1
540240 99540240 1001 86380 86390 1
540074 99540074 1001 86380 86390 1
540168 99540168 1001 86380 86390 1
539979 99539979 1001 86380 86390 1
539904 99539904 1001 86380 86390 1
539920 99539920 1001 86380 86390 1
539998 99539998 1001 86380 86390 1
540538 99540538 1001 86380 86390 1
541236 99541236 1001 86380 86390 1
541162 99541162 1001 86380 86390 1
540996 99540996 1001 86380 86390 1
540958 99540958 1001 86380 86390 1
540978 99540978 1001 86380 86390 1
541020 99541020 1001 86380 86390 1
540678 99540678 1001 86380 86390 1
540812 99540812 1001 86380 86390 1
541435 99541435 1001 86380 86390 1
541928 99541928 1001 86380 86390 1
541933 99541933 1001 86380 86390 1
542027 99542027 1001 86380 86390 1
542053 99542053 1001 86380 86390 1
541835 99541835 1001 86380 86390 1
541707 99541707 1001 86380 86390 1
541866 99541866 1001 86380 86390 1
541562 99541562 1001 86380 86390 1
541651 99541651 1001 86380 86390 1
542272 99542272 1001 86380 86390 1
542285 99542285 1001 86380 86390 1
542156 99542156 1001 86380 86390 1
542170 99542170 1001 86380 86390 1
542133 99542133 1001 86380 86390 1
542202 99542202 1001 86380 86390 1
542281 99542281 1001 86380 86390 1
542766 99542766 1001 86380 86390 1
542863 99542863 1001 86380 86390 1
542786 99542786 1001 86380 86390 1
542718 99542718 1001 86380 86390 1
542606 99542606 1001 86380 86390 1
542339 99542339 1001 86380 86390 1
542386 99542386 1001 86380 86390 1
543082 99543082 1001 86380 86390 1
543721 99543721 1001 86380 86390 1
543618 99543618 1001 86380 86390 1
543676 99543676 1001 86380 86390 1
543638 99543638 1001 86380 86390 1
543718 99543718 1001 86380 86390 1
543469 99543469 1001 86380 86390 1
543521 99543521 1001 86380 86390 1
543307 99543307 1001 86380 86390 1
543295 99543295 1001 86380 86390 1
543219 99543219 1001 86380 86390 1
543312 99543312 1001 86380 86390 1
543884 99543884 1001 86380 86390 1
543772 99543772 1001 86380 86390 1
543890 99543890 1001 86380 86390 1
544456 99544456 1001 86380 86390 1
544446 99544446 1001 86380 86390 1
544501 99544501 1001 86380 86390 1
544251 99544251 1001 86380 86390 1
544240 99544240 1001 86380 86390 1
544266 99544266 1001 86380 86390 1
544215 99544215 1001 86380 86390 1
544345 99544345 1001 86380 86390 1
544206 99544206 1001 86380 86390 1
543993 99543993 1001 86380 86390 1
544111 99544111 1001 86380 86390 1
543984 99543984 1001 86380 86390 1
544672 99544672 1001 86380 86390 1
544698 99544698 1001 86380 86390 1
544674 99544674 1001 86380 86390 1
544615 99544615 1001 86380 86390 1
503399 754 1002 32052 35225 1
531232 1211 1002 35347 41421 1
531293 1215 1001 44308 44608 1
400295 99400295 1001 86380 86390 1
400364 99400364 1001 86380 86390 1
400514 99400514 1001 86380 86390 1
400472 99400472 1001 86380 86390 1
400419 99400419 1001 86380 86390 1
400657 99400657 1001 86380 86390 1
400936 99400936 1001 86380 86390 1
401237 99401237 1001 86380 86390 1
402006 99402006 1001 86380 86390 1
402106 99402106 1001 86380 86390 1
402362 99402362 1001 86380 86390 1
402321 99402321 1001 86380 86390 1
403062 99403062 1001 86380 86390 1
403438 99403438 1001 86380 86390 1
403385 99403385 1001 86380 86390 1
403336 99403336 1001 86380 86390 1
403475 99403475 1001 86380 86390 1
403599 99403599 1001 86380 86390 1
404005 99404005 1001 86380 86390 1
404034 99404034 1001 86380 86390 1
403937 99403937 1001 86380 86390 1
404154 99404154 1001 86380 86390 1
404318 99404318 1001 86380 86390 1
404472 99404472 1001 86380 86390 1
404427 99404427 1001 86380 86390 1
404575 99404575 1001 86380 86390 1
404689 99404689 1001 86380 86390 1
404999 99404999 1001 86380 86390 1
404935 99404935 1001 86380 86390 1
405092 99405092 1001 86380 86390 1
405188 99405188 1001 86380 86390 1
405378 99405378 1001 86380 86390 1
405334 99405334 1001 86380 86390 1
405316 99405316 1001 86380 86390 1
405350 99405350 1001 86380 86390 1
405473 99405473 1001 86380 86390 1
405556 99405556 1001 86380 86390 1
405704 99405704 1001 86380 86390 1
405859 99405859 1001 86380 86390 1
406127 99406127 1001 86380 86390 1
406302 99406302 1001 86380 86390 1
406438 99406438 1001 86380 86390 1
406625 99406625 1001 86380 86390 1
406787 99406787 1001 86380 86390 1
406895 99406895 1001 86380 86390 1
406980 99406980 1001 86380 86390 1
407118 99407118 1001 86380 86390 1
407122 99407122 1001 86380 86390 1
407417 99407417 1001 86380 86390 1
407536 99407536 1001 86380 86390 1
407541 99407541 1001 86380 86390 1
407874 99407874 1001 86380 86390 1
408233 99408233 1001 86380 86390 1
408378 99408378 1001 86380 86390 1
408310 99408310 1001 86380 86390 1
408634 99408634 1001 86380 86390 1
408768 99408768 1001 86380 86390 1
409025 99409025 1001 86380 86390 1
409190 99409190 1001 86380 86390 1
409326 99409326 1001 86380 86390 1
409472 99409472 1001 86380 86390 1
409563 99409563 1001 86380 86390 1
409668 99409668 1001 86380 86390 1
409696 99409696 1001 86380 86390 1
410227 99410227 1001 86380 86390 1
410380 99410380 1001 86380 86390 1
410800 99410800 1001 86380 86390 1
410996 99410996 1001 86380 86390 1
411261 99411261 1001 86380 86390 1
411265 99411265 1001 86380 86390 1
411419 99411419 1001 86380 86390 1
411485 99411485 1001 86380 86390 1
411546 99411546 1001 86380 86390 1
411547 99411547 1001 86380 86390 1
411592 99411592 1001 86380 86390 1
412013 99412013 1001 86380 86390 1
412017 99412017 1001 86380 86390 1
412143 99412143 1001 86380 86390 1
412137 99412137 1001 86380 86390 1
412298 99412298 1001 86380 86390 1
413311 99413311 1001 86380 86390 1
413461 99413461 1001 86380 86390 1
413330 99413330 1001 86380 86390 1
413257 99413257 1001 86380 86390 1
413288 99413288 1001 86380 86390 1
413183 99413183 1001 86380 86390 1
412896 99412896 1001 86380 86390 1
413080 99413080 1001 86380 86390 1
413285 99413285 1001 86380 86390 1
413212 99413212 1001 86380 86390 1
412524 99412524 1001 86380 86390 1
412644 99412644 1001 86380 86390 1
412851 99412851 1001 86380 86390 1
413831 99413831 1001 86380 86390 1
413862 99413862 1001 86380 86390 1
413897 99413897 1001 86380 86390 1
413875 99413875 1001 86380 86390 1
413741 99413741 1001 86380 86390 1
415289 99415289 1001 86380 86390 1
415049 99415049 1001 86380 86390 1
414788 99414788 1001 86380 86390 1
414119 99414119 1001 86380 86390 1
414325 99414325 1001 86380 86390 1
415337 99415337 1001 86380 86390 1
415341 99415341 1001 86380 86390 1
415581 99415581 1001 86380 86390 1
415381 99415381 1001 86380 86390 1
415440 99415440 1001 86380 86390 1
415519 99415519 1001 86380 86390 1
416963 99416963 1001 86380 86390 1
416600 99416600 1001 86380 86390 1
416853 99416853 1001 86380 86390 1
416256 99416256 1001 86380 86390 1
416146 99416146 1001 86380 86390 1
416035 99416035 1001 86380 86390 1
416057 99416057 1001 86380 86390 1
415816 99415816 1001 86380 86390 1
415772 99415772 1001 86380 86390 1
417352 99417352 1001 86380 86390 1
417222 99417222 1001 86380 86390 1
417277 99417277 1001 86380 86390 1
417133 99417133 1001 86380 86390 1
417278 99417278 1001 86380 86390 1
418705 99418705 1001 86380 86390 1
418273 99418273 1001 86380 86390 1
418334 99418334 1001 86380 86390 1
418414 99418414 1001 86380 86390 1
418419 99418419 1001 86380 86390 1
418060 99418060 1001 86380 86390 1
418379 99418379 1001 86380 86390 1
418345 99418345 1001 86380 86390 1
418122 99418122 1001 86380 86390 1
418216 99418216 1001 86380 86390 1
417846 99417846 1001 86380 86390 1
417661 99417661 1001 86380 86390 1
417618 99417618 1001 86380 86390 1
417754 99417754 1001 86380 86390 1
417652 99417652 1001 86380 86390 1
418831 99418831 1001 86380 86390 1
419150 99419150 1001 86380 86390 1
420185 99420185 1001 86380 86390 1
420422 99420422 1001 86380 86390 1
419676 99419676 1001 86380 86390 1
419975 99419975 1001 86380 86390 1
419990 99419990 1001 86380 86390 1
419980 99419980 1001 86380 86390 1
419797 99419797 1001 86380 86390 1
419519 99419519 1001 86380 86390 1
419479 99419479 1001 86380 86390 1
420668 99420668 1001 86380 86390 1
421886 99421886 1001 86380 86390 1
421916 99421916 1001 86380 86390 1
422115 99422115 1001 86380 86390 1
421778 99421778 1001 86380 86390 1
421967 99421967 1001 86380 86390 1
421802 99421802 1001 86380 86390 1
421419 99421419 1001 86380 86390 1
421213 99421213 1001 86380 86390 1
421052 99421052 1001 86380 86390 1
421055 99421055 1001 86380 86390 1
422406 99422406 1001 86380 86390 1
422389 99422389 1001 86380 86390 1
422348 99422348 1001 86380 86390 1
423573 99423573 1001 86380 86390 1
423614 99423614 1001 86380 86390 1
423469 99423469 1001 86380 86390 1
423564 99423564 1001 86380 86390 1
423266 99423266 1001 86380 86390 1
423153 99423153 1001 86380 86390 1
423161 99423161 1001 86380 86390 1
422907 99422907 1001 86380 86390 1
422638 99422638 1001 86380 86390 1
422792 99422792 1001 86380 86390 1
423865 99423865 1001 86380 86390 1
423754 99423754 1001 86380 86390 1
423818 99423818 1001 86380 86390 1
425124 99425124 1001 86380 86390 1
425171 99425171 1001 86380 86390 1
425128 99425128 1001 86380 86390 1
425142 99425142 1001 86380 86390 1
424799 99424799 1001 86380 86390 1
424645 99424645 1001 86380 86390 1
424413 99424413 1001 86380 86390 1
424495 99424495 1001 86380 86390 1
424296 99424296 1001 86380 86390 1
424280 99424280 1001 86380 86390 1
424518 99424518 1001 86380 86390 1
424523 99424523 1001 86380 86390 1
424288 99424288 1001 86380 86390 1
425570 99425570 1001 86380 86390 1
425592 99425592 1001 86380 86390 1
425577 99425577 1001 86380 86390 1
426827 99426827 1001 86380 86390 1
426966 99426966 1001 86380 86390 1
426999 99426999 1001 86380 86390 1
426910 99426910 1001 86380 86390 1
426353 99426353 1001 86380 86390 1
426301 99426301 1001 86380 86390 1
426605 99426605 1001 86380 86390 1
426076 99426076 1001 86380 86390 1
426029 99426029 1001 86380 86390 1
427443 99427443 1001 86380 86390 1
427255 99427255 1001 86380 86390 1
428470 99428470 1001 86380 86390 1
428473 99428473 1001 86380 86390 1
428691 99428691 1001 86380 86390 1
428511 99428511 1001 86380 86390 1
428319 99428319 1001 86380 86390 1
428244 99428244 1001 86380 86390 1
428179 99428179 1001 86380 86390 1
428207 99428207 1001 86380 86390 1
427851 99427851 1001 86380 86390 1
427899 99427899 1001 86380 86390 1
427863 99427863 1001 86380 86390 1
427717 99427717 1001 86380 86390 1
427896 99427896 1001 86380 86390 1
428947 99428947 1001 86380 86390 1
430372 99430372 1001 86380 86390 1
429961 99429961 1001 86380 86390 1
430167 99430167 1001 86380 86390 1
430080 99430080 1001 86380 86390 1
430153 99430153 1001 86380 86390 1
429974 99429974 1001 86380 86390 1
430188 99430188 1001 86380 86390 1
429595 99429595 1001 86380 86390 1
429665 99429665 1001 86380 86390 1
429744 99429744 1001 86380 86390 1
429343 99429343 1001 86380 86390 1
429353 99429353 1001 86380 86390 1
430630 99430630 1001 86380 86390 1
431818 99431818 1001 86380 86390 1
431673 99431673 1001 86380 86390 1
431888 99431888 1001 86380 86390 1
431675 99431675 1001 86380 86390 1
431751 99431751 1001 86380 86390 1
431725 99431725 1001 86380 86390 1
431607 99431607 1001 86380 86390 1
431318 99431318 1001 86380 86390 1
431366 99431366 1001 86380 86390 1
430866 99430866 1001 86380 86390 1
431146 99431146 1001 86380 86390 1
431015 99431015 1001 86380 86390 1
431075 99431075 1001 86380 86390 1
430934 99430934 1001 86380 86390 1
432396 99432396 1001 86380 86390 1
433474 99433474 1001 86380 86390 1
432945 99432945 1001 86380 86390 1
433054 99433054 1001 86380 86390 1
433193 99433193 1001 86380 86390 1
433251 99433251 1001 86380 86390 1
432980 99432980 1001 86380 86390 1
432884 99432884 1001 86380 86390 1
435195 99435195 1001 86380 86390 1
435043 99435043 1001 86380 86390 1
435112 99435112 1001 86380 86390 1
434850 99434850 1001 86380 86390 1
434890 99434890 1001 86380 86390 1
434655 99434655 1001 86380 86390 1
434321 99434321 1001 86380 86390 1
434148 99434148 1001 86380 86390 1
434251 99434251 1001 86380 86390 1
434366 99434366 1001 86380 86390 1
435546 99435546 1001 86380 86390 1
435593 99435593 1001 86380 86390 1
436893 99436893 1001 86380 86390 1
436951 99436951 1001 86380 86390 1
436812 99436812 1001 86380 86390 1
436865 99436865 1001 86380 86390 1
436888 99436888 1001 86380 86390 1
436484 99436484 1001 86380 86390 1
436539 99436539 1001 86380 86390 1
436230 99436230 1001 86380 86390 1
435966 99435966 1001 86380 86390 1
300059 99300059 1001 86380 86390 1
437223 99437223 1001 86380 86390 1
437356 99437356 1001 86380 86390 1
437227 99437227 1001 86380 86390 1
300668 99300668 1001 86380 86390 1
300669 99300669 1001 86380 86390 1
300633 99300633 1001 86380 86390 1
300659 99300659 1001 86380 86390 1
300355 99300355 1001 86380 86390 1
300486 99300486 1001 86380 86390 1
300463 99300463 1001 86380 86390 1
300451 99300451 1001 86380 86390 1
300277 99300277 1001 86380 86390 1
300201 99300201 1001 86380 86390 1
300267 99300267 1001 86380 86390 1
300836 99300836 1001 86380 86390 1
300928 99300928 1001 86380 86390 1
301414 99301414 1001 86380 86390 1
301440 99301440 1001 86380 86390 1
301499 99301499 1001 86380 86390 1
301547 99301547 1001 86380 86390 1
301361 99301361 1001 86380 86390 1
301285 99301285 1001 86380 86390 1
301224 99301224 1001 86380 86390 1
301205 99301205 1001 86380 86390 1
301051 99301051 1001 86380 86390 1
300948 99300948 1001 86380 86390 1
301111 99301111 1001 86380 86390 1
301616 99301616 1001 86380 86390 1
301591 99301591 1001 86380 86390 1
301582 99301582 1001 86380 86390 1
301636 99301636 1001 86380 86390 1
301611 99301611 1001 86380 86390 1
301561 99301561 1001 86380 86390 1
302377 99302377 1001 86380 86390 1
302291 99302291 1001 86380 86390 1
302256 99302256 1001 86380 86390 1
302358 99302358 1001 86380 86390 1
302232 99302232 1001 86380 86390 1
301971 99301971 1001 86380 86390 1
302025 99302025 1001 86380 86390 1
302051 99302051 1001 86380 86390 1
302053 99302053 1001 86380 86390 1
302157 99302157 1001 86380 86390 1
301785 99301785 1001 86380 86390 1
301962 99301962 1001 86380 86390 1
301899 99301899 1001 86380 86390 1
301951 99301951 1001 86380 86390 1
302481 99302481 1001 86380 86390 1
302464 99302464 1001 86380 86390 1
302529 99302529 1001 86380 86390 1
302480 99302480 1001 86380 86390 1
302952 99302952 1001 86380 86390 1
302850 99302850 1001 86380 86390 1
302918 99302918 1001 86380 86390 1
302959 99302959 1001 86380 86390 1
302716 99302716 1001 86380 86390 1
302691 99302691 1001 86380 86390 1
302617 99302617 1001 86380 86390 1
302597 99302597 1001 86380 86390 1
303219 99303219 1001 86380 86390 1
303299 99303299 1001 86380 86390 1
303908 99303908 1001 86380 86390 1
304018 99304018 1001 86380 86390 1
303594 99303594 1001 86380 86390 1
303427 99303427 1001 86380 86390 1
303565 99303565 1001 86380 86390 1
303540 99303540 1001 86380 86390 1
303605 99303605 1001 86380 86390 1
304159 99304159 1001 86380 86390 1
304172 99304172 1001 86380 86390 1
304224 99304224 1001 86380 86390 1
304059 99304059 1001 86380 86390 1
304098 99304098 1001 86380 86390 1
304105 99304105 1001 86380 86390 1
304433 99304433 1001 86380 86390 1
304330 99304330 1001 86380 86390 1
304351 99304351 1001 86380 86390 1
304947 99304947 1001 86380 86390 1
304910 99304910 1001 86380 86390 1
304871 99304871 1001 86380 86390 1
305028 99305028 1001 86380 86390 1
304967 99304967 1001 86380 86390 1
304919 99304919 1001 86380 86390 1
305650 99305650 1001 86380 86390 1
305636 99305636 1001 86380 86390 1
305499 99305499 1001 86380 86390 1
305489 99305489 1001 86380 86390 1
305289 99305289 1001 86380 86390 1
305277 99305277 1001 86380 86390 1
305465 99305465 1001 86380 86390 1
305478 99305478 1001 86380 86390 1
305195 99305195 1001 86380 86390 1
305225 99305225 1001 86380 86390 1
305178 99305178 1001 86380 86390 1
500156 99500156 1001 86380 86390 1
500092 99500092 1001 86380 86390 1
500183 99500183 1001 86380 86390 1
500172 99500172 1001 86380 86390 1
500124 99500124 1001 86380 86390 1
500762 99500762 1001 86380 86390 1
500698 99500698 1001 86380 86390 1
500739 99500739 1001 86380 86390 1
500618 99500618 1001 86380 86390 1
500569 99500569 1001 86380 86390 1
500519 99500519 1001 86380 86390 1
500547 99500547 1001 86380 86390 1
500536 99500536 1001 86380 86390 1
500335 99500335 1001 86380 86390 1
500376 99500376 1001 86380 86390 1
500316 99500316 1001 86380 86390 1
500913 99500913 1001 86380 86390 1
500915 99500915 1001 86380 86390 1
500998 99500998 1001 86380 86390 1
500869 99500869 1001 86380 86390 1
501607 99501607 1001 86380 86390 1
501461 99501461 1001 86380 86390 1
501518 99501518 1001 86380 86390 1
501257 99501257 1001 86380 86390 1
501297 99501297 1001 86380 86390 1
501164 99501164 1001 86380 86390 1
501158 99501158 1001 86380 86390 1
501717 99501717 1001 86380 86390 1
502087 99502087 1001 86380 86390 1
501883 99501883 1001 86380 86390 1
501976 99501976 1001 86380 86390 1
501866 99501866 1001 86380 86390 1
502576 99502576 1001 86380 86390 1
503180 99503180 1001 86380 86390 1
503270 99503270 1001 86380 86390 1
503160 99503160 1001 86380 86390 1
502939 99502939 1001 86380 86390 1
502870 99502870 1001 86380 86390 1
502872 99502872 1001 86380 86390 1
502773 99502773 1001 86380 86390 1
503952 99503952 1001 86380 86390 1
503956 99503956 1001 86380 86390 1
503920 99503920 1001 86380 86390 1
504053 99504053 1001 86380 86390 1
503841 99503841 1001 86380 86390 1
504179 99504179 1001 86380 86390 1
504244 99504244 1001 86380 86390 1
504280 99504280 1001 86380 86390 1
504255 99504255 1001 86380 86390 1
504914 99504914 1001 86380 86390 1
504916 99504916 1001 86380 86390 1
504920 99504920 1001 86380 86390 1
504836 99504836 1001 86380 86390 1
504558 99504558 1001 86380 86390 1
504389 99504389 1001 86380 86390 1
504406 99504406 1001 86380 86390 1
504475 99504475 1001 86380 86390 1
504501 99504501 1001 86380 86390 1
504966 99504966 1001 86380 86390 1
505060 99505060 1001 86380 86390 1
505038 99505038 1001 86380 86390 1
505093 99505093 1001 86380 86390 1
505695 99505695 1001 86380 86390 1
505481 99505481 1001 86380 86390 1
505282 99505282 1001 86380 86390 1
505207 99505207 1001 86380 86390 1
505325 99505325 1001 86380 86390 1
505315 99505315 1001 86380 86390 1
505937 99505937 1001 86380 86390 1
505912 99505912 1001 86380 86390 1
505877 99505877 1001 86380 86390 1
505893 99505893 1001 86380 86390 1
506596 99506596 1001 86380 86390 1
506449 99506449 1001 86380 86390 1
506277 99506277 1001 86380 86390 1
506252 99506252 1001 86380 86390 1
506097 99506097 1001 86380 86390 1
506179 99506179 1001 86380 86390 1
506050 99506050 1001 86380 86390 1
506671 99506671 1001 86380 86390 1
506702 99506702 1001 86380 86390 1
507392 99507392 1001 86380 86390 1
507365 99507365 1001 86380 86390 1
507405 99507405 1001 86380 86390 1
507382 99507382 1001 86380 86390 1
507171 99507171 1001 86380 86390 1
507030 99507030 1001 86380 86390 1
506973 99506973 1001 86380 86390 1
506935 99506935 1001 86380 86390 1
507007 99507007 1001 86380 86390 1
506813 99506813 1001 86380 86390 1
507458 99507458 1001 86380 86390 1
507459 99507459 1001 86380 86390 1
507565 99507565 1001 86380 86390 1
507488 99507488 1001 86380 86390 1
507503 99507503 1001 86380 86390 1
507518 99507518 1001 86380 86390 1
507609 99507609 1001 86380 86390 1
507519 99507519 1001 86380 86390 1
507470 99507470 1001 86380 86390 1
508043 99508043 1001 86380 86390 1
507958 99507958 1001 86380 86390 1
507975 99507975 1001 86380 86390 1
507822 99507822 1001 86380 86390 1
507771 99507771 1001 86380 86390 1
508285 99508285 1001 86380 86390 1
508302 99508302 1001 86380 86390 1
508279 99508279 1001 86380 86390 1
508421 99508421 1001 86380 86390 1
508740 99508740 1001 86380 86390 1
508836 99508836 1001 86380 86390 1
508785 99508785 1001 86380 86390 1
508802 99508802 1001 86380 86390 1
508483 99508483 1001 86380 86390 1
508535 99508535 1001 86380 86390 1
508656 99508656 1001 86380 86390 1
509271 99509271 1001 86380 86390 1
509103 99509103 1001 86380 86390 1
509160 99509160 1001 86380 86390 1
509750 99509750 1001 86380 86390 1
509729 99509729 1001 86380 86390 1
509781 99509781 1001 86380 86390 1
509891 99509891 1001 86380 86390 1
509732 99509732 1001 86380 86390 1
509566 99509566 1001 86380 86390 1
509516 99509516 1001 86380 86390 1
509491 99509491 1001 86380 86390 1
509558 99509558 1001 86380 86390 1
509681 99509681 1001 86380 86390 1
509391 99509391 1001 86380 86390 1
510656 99510656 1001 86380 86390 1
510711 99510711 1001 86380 86390 1
510530 99510530 1001 86380 86390 1
510340 99510340 1001 86380 86390 1
510406 99510406 1001 86380 86390 1
510471 99510471 1001 86380 86390 1
510318 99510318 1001 86380 86390 1
510302 99510302 1001 86380 86390 1
510110 99510110 1001 86380 86390 1
510123 99510123 1001 86380 86390 1
510167 99510167 1001 86380 86390 1
510828 99510828 1001 86380 86390 1
510791 99510791 1001 86380 86390 1
510882 99510882 1001 86380 86390 1
511490 99511490 1001 86380 86390 1
511407 99511407 1001 86380 86390 1
511546 99511546 1001 86380 86390 1
511277 99511277 1001 86380 86390 1
511265 99511265 1001 86380 86390 1
511343 99511343 1001 86380 86390 1
511009 99511009 1001 86380 86390 1
511035 99511035 1001 86380 86390 1
511074 99511074 1001 86380 86390 1
511106 99511106 1001 86380 86390 1
510993 99510993 1001 86380 86390 1
511034 99511034 1001 86380 86390 1
511601 99511601 1001 86380 86390 1
511618 99511618 1001 86380 86390 1
511748 99511748 1001 86380 86390 1
511650 99511650 1001 86380 86390 1
512289 99512289 1001 86380 86390 1
512187 99512187 1001 86380 86390 1
512255 99512255 1001 86380 86390 1
512161 99512161 1001 86380 86390 1
512112 99512112 1001 86380 86390 1
511983 99511983 1001 86380 86390 1
512157 99512157 1001 86380 86390 1
511975 99511975 1001 86380 86390 1
512081 99512081 1001 86380 86390 1
511836 99511836 1001 86380 86390 1
511838 99511838 1001 86380 86390 1
511767 99511767 1001 86380 86390 1
511966 99511966 1001 86380 86390 1
512446 99512446 1001 86380 86390 1
512421 99512421 1001 86380 86390 1
512499 99512499 1001 86380 86390 1
513038 99513038 1001 86380 86390 1
512823 99512823 1001 86380 86390 1
512677 99512677 1001 86380 86390 1
512772 99512772 1001 86380 86390 1
512696 99512696 1001 86380 86390 1
513270 99513270 1001 86380 86390 1
513309 99513309 1001 86380 86390 1
513367 99513367 1001 86380 86390 1
513382 99513382 1001 86380 86390 1
513982 99513982 1001 86380 86390 1
513923 99513923 1001 86380 86390 1
513900 99513900 1001 86380 86390 1
513775 99513775 1001 86380 86390 1
513632 99513632 1001 86380 86390 1
513725 99513725 1001 86380 86390 1
513758 99513758 1001 86380 86390 1
513708 99513708 1001 86380 86390 1
513553 99513553 1001 86380 86390 1
513606 99513606 1001 86380 86390 1
513467 99513467 1001 86380 86390 1
514093 99514093 1001 86380 86390 1
514159 99514159 1001 86380 86390 1
514147 99514147 1001 86380 86390 1
514100 99514100 1001 86380 86390 1
514664 99514664 1001 86380 86390 1
514757 99514757 1001 86380 86390 1
514720 99514720 1001 86380 86390 1
514853 99514853 1001 86380 86390 1
514486 99514486 1001 86380 86390 1
514474 99514474 1001 86380 86390 1
514581 99514581 1001 86380 86390 1
514622 99514622 1001 86380 86390 1
514368 99514368 1001 86380 86390 1
514239 99514239 1001 86380 86390 1
514384 99514384 1001 86380 86390 1
514254 99514254 1001 86380 86390 1
514334 99514334 1001 86380 86390 1
514322 99514322 1001 86380 86390 1
514428 99514428 1001 86380 86390 1
514860 99514860 1001 86380 86390 1
514901 99514901 1001 86380 86390 1
514865 99514865 1001 86380 86390 1
515594 99515594 1001 86380 86390 1
515480 99515480 1001 86380 86390 1
515639 99515639 1001 86380 86390 1
515641 99515641 1001 86380 86390 1
515679 99515679 1001 86380 86390 1
515454 99515454 1001 86380 86390 1
515141 99515141 1001 86380 86390 1
515065 99515065 1001 86380 86390 1
515132 99515132 1001 86380 86390 1
515173 99515173 1001 86380 86390 1
515188 99515188 1001 86380 86390 1
515139 99515139 1001 86380 86390 1
515800 99515800 1001 86380 86390 1
515826 99515826 1001 86380 86390 1
515827 99515827 1001 86380 86390 1
515819 99515819 1001 86380 86390 1
515742 99515742 1001 86380 86390 1
515807 99515807 1001 86380 86390 1
515770 99515770 1001 86380 86390 1
516458 99516458 1001 86380 86390 1
516124 99516124 1001 86380 86390 1
516215 99516215 1001 86380 86390 1
516184 99516184 1001 86380 86390 1
516264 99516264 1001 86380 86390 1
516004 99516004 1001 86380 86390 1
516043 99516043 1001 86380 86390 1
516651 99516651 1001 86380 86390 1
516554 99516554 1001 86380 86390 1
516595 99516595 1001 86380 86390 1
517286 99517286 1001 86380 86390 1
517308 99517308 1001 86380 86390 1
517146 99517146 1001 86380 86390 1
517019 99517019 1001 86380 86390 1
517021 99517021 1001 86380 86390 1
516830 99516830 1001 86380 86390 1
516895 99516895 1001 86380 86390 1
517423 99517423 1001 86380 86390 1
517471 99517471 1001 86380 86390 1
517484 99517484 1001 86380 86390 1
517983 99517983 1001 86380 86390 1
518023 99518023 1001 86380 86390 1
518075 99518075 1001 86380 86390 1
518101 99518101 1001 86380 86390 1
518038 99518038 1001 86380 86390 1
518142 99518142 1001 86380 86390 1
518080 99518080 1001 86380 86390 1
518083 99518083 1001 86380 86390 1
518045 99518045 1001 86380 86390 1
517841 99517841 1001 86380 86390 1
517844 99517844 1001 86380 86390 1
517923 99517923 1001 86380 86390 1
517555 99517555 1001 86380 86390 1
517676 99517676 1001 86380 86390 1
518267 99518267 1001 86380 86390 1
518307 99518307 1001 86380 86390 1
518849 99518849 1001 86380 86390 1
518758 99518758 1001 86380 86390 1
518486 99518486 1001 86380 86390 1
518526 99518526 1001 86380 86390 1
518560 99518560 1001 86380 86390 1
519024 99519024 1001 86380 86390 1
519181 99519181 1001 86380 86390 1
519136 99519136 1001 86380 86390 1
519703 99519703 1001 86380 86390 1
519795 99519795 1001 86380 86390 1
519667 99519667 1001 86380 86390 1
519491 99519491 1001 86380 86390 1
519523 99519523 1001 86380 86390 1
519474 99519474 1001 86380 86390 1
519437 99519437 1001 86380 86390 1
519529 99519529 1001 86380 86390 1
519313 99519313 1001 86380 86390 1
519301 99519301 1001 86380 86390 1
519849 99519849 1001 86380 86390 1
519858 99519858 1001 86380 86390 1
519833 99519833 1001 86380 86390 1
520503 99520503 1001 86380 86390 1
520568 99520568 1001 86380 86390 1
520492 99520492 1001 86380 86390 1
520493 99520493 1001 86380 86390 1
520627 99520627 1001 86380 86390 1
520546 99520546 1001 86380 86390 1
520371 99520371 1001 86380 86390 1
520402 99520402 1001 86380 86390 1
520188 99520188 1001 86380 86390 1
520099 99520099 1001 86380 86390 1
520023 99520023 1001 86380 86390 1
520077 99520077 1001 86380 86390 1
520668 99520668 1001 86380 86390 1
520814 99520814 1001 86380 86390 1
520672 99520672 1001 86380 86390 1
521268 99521268 1001 86380 86390 1
521359 99521359 1001 86380 86390 1
521309 99521309 1001 86380 86390 1
521387 99521387 1001 86380 86390 1
521105 99521105 1001 86380 86390 1
521120 99521120 1001 86380 86390 1
521185 99521185 1001 86380 86390 1
521089 99521089 1001 86380 86390 1
521077 99521077 1001 86380 86390 1
520938 99520938 1001 86380 86390 1
520977 99520977 1001 86380 86390 1
521529 99521529 1001 86380 86390 1
521661 99521661 1001 86380 86390 1
521651 99521651 1001 86380 86390 1
521551 99521551 1001 86380 86390 1
522165 99522165 1001 86380 86390 1
522264 99522264 1001 86380 86390 1
522280 99522280 1001 86380 86390 1
522173 99522173 1001 86380 86390 1
522039 99522039 1001 86380 86390 1
521989 99521989 1001 86380 86390 1
521819 99521819 1001 86380 86390 1
522343 99522343 1001 86380 86390 1
522476 99522476 1001 86380 86390 1
522295 99522295 1001 86380 86390 1
522327 99522327 1001 86380 86390 1
523036 99523036 1001 86380 86390 1
522985 99522985 1001 86380 86390 1
523079 99523079 1001 86380 86390 1
522824 99522824 1001 86380 86390 1
522747 99522747 1001 86380 86390 1
522708 99522708 1001 86380 86390 1
522839 99522839 1001 86380 86390 1
522788 99522788 1001 86380 86390 1
522777 99522777 1001 86380 86390 1
522894 99522894 1001 86380 86390 1
522516 99522516 1001 86380 86390 1
522506 99522506 1001 86380 86390 1
523296 99523296 1001 86380 86390 1
523261 99523261 1001 86380 86390 1
522914 99522914 1001 86380 86390 1
523135 99523135 1001 86380 86390 1
523202 99523202 1001 86380 86390 1
523294 99523294 1001 86380 86390 1
523138 99523138 1001 86380 86390 1
523178 99523178 1001 86380 86390 1
523752 99523752 1001 86380 86390 1
523766 99523766 1001 86380 86390 1
523871 99523871 1001 86380 86390 1
523826 99523826 1001 86380 86390 1
523701 99523701 1001 86380 86390 1
523615 99523615 1001 86380 86390 1
523555 99523555 1001 86380 86390 1
523378 99523378 1001 86380 86390 1
523433 99523433 1001 86380 86390 1
523485 99523485 1001 86380 86390 1
523369 99523369 1001 86380 86390 1
523383 99523383 1001 86380 86390 1
524062 99524062 1001 86380 86390 1
524754 99524754 1001 86380 86390 1
524730 99524730 1001 86380 86390 1
524476 99524476 1001 86380 86390 1
524438 99524438 1001 86380 86390 1
524560 99524560 1001 86380 86390 1
524432 99524432 1001 86380 86390 1
524245 99524245 1001 86380 86390 1
524258 99524258 1001 86380 86390 1
524297 99524297 1001 86380 86390 1
524313 99524313 1001 86380 86390 1
524830 99524830 1001 86380 86390 1
524791 99524791 1001 86380 86390 1
525404 99525404 1001 86380 86390 1
525533 99525533 1001 86380 86390 1
525559 99525559 1001 86380 86390 1
525569 99525569 1001 86380 86390 1
525578 99525578 1001 86380 86390 1
525268 99525268 1001 86380 86390 1
525170 99525170 1001 86380 86390 1
524977 99524977 1001 86380 86390 1
525013 99525013 1001 86380 86390 1
525065 99525065 1001 86380 86390 1
525698 99525698 1001 86380 86390 1
525688 99525688 1001 86380 86390 1
525755 99525755 1001 86380 86390 1
525705 99525705 1001 86380 86390 1
525642 99525642 1001 86380 86390 1
526419 99526419 1001 86380 86390 1
526346 99526346 1001 86380 86390 1
526233 99526233 1001 86380 86390 1
526127 99526127 1001 86380 86390 1
526063 99526063 1001 86380 86390 1
526193 99526193 1001 86380 86390 1
526215 99526215 1001 86380 86390 1
526022 99526022 1001 86380 86390 1
525937 99525937 1001 86380 86390 1
525808 99525808 1001 86380 86390 1
526460 99526460 1001 86380 86390 1
526609 99526609 1001 86380 86390 1
527211 99527211 1001 86380 86390 1
527221 99527221 1001 86380 86390 1
526866 99526866 1001 86380 86390 1
526843 99526843 1001 86380 86390 1
526845 99526845 1001 86380 86390 1
527029 99527029 1001 86380 86390 1
526654 99526654 1001 86380 86390 1
526701 99526701 1001 86380 86390 1
526806 99526806 1001 86380 86390 1
527349 99527349 1001 86380 86390 1
527406 99527406 1001 86380 86390 1
527374 99527374 1001 86380 86390 1
527400 99527400 1001 86380 86390 1
527941 99527941 1001 86380 86390 1
527671 99527671 1001 86380 86390 1
527549 99527549 1001 86380 86390 1
527641 99527641 1001 86380 86390 1
527566 99527566 1001 86380 86390 1
527618 99527618 1001 86380 86390 1
527502 99527502 1001 86380 86390 1
527568 99527568 1001 86380 86390 1
528152 99528152 1001 86380 86390 1
528258 99528258 1001 86380 86390 1
528170 99528170 1001 86380 86390 1
528171 99528171 1001 86380 86390 1
528172 99528172 1001 86380 86390 1
528786 99528786 1001 86380 86390 1
528748 99528748 1001 86380 86390 1
528732 99528732 1001 86380 86390 1
528584 99528584 1001 86380 86390 1
528522 99528522 1001 86380 86390 1
528444 99528444 1001 86380 86390 1
528317 99528317 1001 86380 86390 1
529040 99529040 1001 86380 86390 1
529021 99529021 1001 86380 86390 1
528905 99528905 1001 86380 86390 1
529049 99529049 1001 86380 86390 1
529089 99529089 1001 86380 86390 1
529622 99529622 1001 86380 86390 1
529357 99529357 1001 86380 86390 1
529513 99529513 1001 86380 86390 1
529348 99529348 1001 86380 86390 1
529427 99529427 1001 86380 86390 1
529454 99529454 1001 86380 86390 1
529111 99529111 1001 86380 86390 1
529273 99529273 1001 86380 86390 1
529921 99529921 1001 86380 86390 1
529780 99529780 1001 86380 86390 1
529728 99529728 1001 86380 86390 1
529910 99529910 1001 86380 86390 1
529902 99529902 1001 86380 86390 1
530489 99530489 1001 86380 86390 1
530412 99530412 1001 86380 86390 1
530492 99530492 1001 86380 86390 1
530390 99530390 1001 86380 86390 1
530410 99530410 1001 86380 86390 1
530245 99530245 1001 86380 86390 1
530157 99530157 1001 86380 86390 1
530140 99530140 1001 86380 86390 1
530011 99530011 1001 86380 86390 1
530130 99530130 1001 86380 86390 1
530057 99530057 1001 86380 86390 1
530582 99530582 1001 86380 86390 1
530634 99530634 1001 86380 86390 1
531334 99531334 1001 86380 86390 1
531271 99531271 1001 86380 86390 1
531135 99531135 1001 86380 86390 1
531142 99531142 1001 86380 86390 1
531170 99531170 1001 86380 86390 1
530966 99530966 1001 86380 86390 1
530880 99530880 1001 86380 86390 1
531482 99531482 1001 86380 86390 1
531432 99531432 1001 86380 86390 1
531449 99531449 1001 86380 86390 1
531581 99531581 1001 86380 86390 1
532172 99532172 1001 86380 86390 1
531896 99531896 1001 86380 86390 1
531821 99531821 1001 86380 86390 1
531887 99531887 1001 86380 86390 1
531952 99531952 1001 86380 86390 1
531968 99531968 1001 86380 86390 1
531839 99531839 1001 86380 86390 1
531865 99531865 1001 86380 86390 1
531946 99531946 1001 86380 86390 1
531614 99531614 1001 86380 86390 1
531732 99531732 1001 86380 86390 1
531788 99531788 1001 86380 86390 1
532360 99532360 1001 86380 86390 1
532245 99532245 1001 86380 86390 1
532375 99532375 1001 86380 86390 1
532236 99532236 1001 86380 86390 1
532370 99532370 1001 86380 86390 1
532969 99532969 1001 86380 86390 1
532897 99532897 1001 86380 86390 1
532674 99532674 1001 86380 86390 1
532665 99532665 1001 86380 86390 1
532769 99532769 1001 86380 86390 1
532669 99532669 1001 86380 86390 1
532506 99532506 1001 86380 86390 1
532507 99532507 1001 86380 86390 1
532430 99532430 1001 86380 86390 1
533057 99533057 1001 86380 86390 1
533148 99533148 1001 86380 86390 1
533097 99533097 1001 86380 86390 1
533035 99533035 1001 86380 86390 1
533179 99533179 1001 86380 86390 1
533232 99533232 1001 86380 86390 1
533194 99533194 1001 86380 86390 1
533143 99533143 1001 86380 86390 1
533169 99533169 1001 86380 86390 1
533195 99533195 1001 86380 86390 1
533857 99533857 1001 86380 86390 1
533769 99533769 1001 86380 86390 1
533783 99533783 1001 86380 86390 1
533719 99533719 1001 86380 86390 1
533721 99533721 1001 86380 86390 1
533801 99533801 1001 86380 86390 1
533845 99533845 1001 86380 86390 1
533512 99533512 1001 86380 86390 1
533302 99533302 1001 86380 86390 1
533371 99533371 1001 86380 86390 1
533294 99533294 1001 86380 86390 1
533348 99533348 1001 86380 86390 1
533245 99533245 1001 86380 86390 1
533921 99533921 1001 86380 86390 1
533923 99533923 1001 86380 86390 1
533968 99533968 1001 86380 86390 1
534495 99534495 1001 86380 86390 1
534455 99534455 1001 86380 86390 1
534368 99534368 1001 86380 86390 1
534347 99534347 1001 86380 86390 1
534179 99534179 1001 86380 86390 1
534104 99534104 1001 86380 86390 1
534159 99534159 1001 86380 86390 1
534164 99534164 1001 86380 86390 1
534074 99534074 1001 86380 86390 1
534829 99534829 1001 86380 86390 1
534885 99534885 1001 86380 86390 1
535331 99535331 1001 86380 86390 1
535347 99535347 1001 86380 86390 1
535441 99535441 1001 86380 86390 1
535406 99535406 1001 86380 86390 1
534992 99534992 1001 86380 86390 1
534918 99534918 1001 86380 86390 1
535000 99535000 1001 86380 86390 1
535684 99535684 1001 86380 86390 1
535621 99535621 1001 86380 86390 1
536170 99536170 1001 86380 86390 1
536134 99536134 1001 86380 86390 1
536211 99536211 1001 86380 86390 1
536268 99536268 1001 86380 86390 1
536295 99536295 1001 86380 86390 1
536014 99536014 1001 86380 86390 1
536093 99536093 1001 86380 86390 1
536088 99536088 1001 86380 86390 1
536026 99536026 1001 86380 86390 1
535858 99535858 1001 86380 86390 1
535888 99535888 1001 86380 86390 1
535851 99535851 1001 86380 86390 1
535774 99535774 1001 86380 86390 1
536451 99536451 1001 86380 86390 1
536518 99536518 1001 86380 86390 1
536472 99536472 1001 86380 86390 1
536384 99536384 1001 86380 86390 1
537090 99537090 1001 86380 86390 1
537014 99537014 1001 86380 86390 1
537118 99537118 1001 86380 86390 1
537018 99537018 1001 86380 86390 1
536855 99536855 1001 86380 86390 1
536909 99536909 1001 86380 86390 1
536948 99536948 1001 86380 86390 1
536756 99536756 1001 86380 86390 1
536582 99536582 1001 86380 86390 1
536654 99536654 1001 86380 86390 1
536565 99536565 1001 86380 86390 1
537224 99537224 1001 86380 86390 1
537200 99537200 1001 86380 86390 1
537231 99537231 1001 86380 86390 1
537299 99537299 1001 86380 86390 1
537249 99537249 1001 86380 86390 1
537955 99537955 1001 86380 86390 1
537822 99537822 1001 86380 86390 1
537788 99537788 1001 86380 86390 1
537841 99537841 1001 86380 86390 1
537856 99537856 1001 86380 86390 1
537982 99537982 1001 86380 86390 1
537820 99537820 1001 86380 86390 1
537736 99537736 1001 86380 86390 1
537704 99537704 1001 86380 86390 1
537567 99537567 1001 86380 86390 1
537454 99537454 1001 86380 86390 1
537430 99537430 1001 86380 86390 1
538033 99538033 1001 86380 86390 1
538701 99538701 1001 86380 86390 1
538523 99538523 1001 86380 86390 1
538274 99538274 1001 86380 86390 1
538326 99538326 1001 86380 86390 1
538301 99538301 1001 86380 86390 1
538891 99538891 1001 86380 86390 1
538911 99538911 1001 86380 86390 1
539579 99539579 1001 86380 86390 1
539554 99539554 1001 86380 86390 1
539466 99539466 1001 86380 86390 1
539557 99539557 1001 86380 86390 1
539305 99539305 1001 86380 86390 1
539293 99539293 1001 86380 86390 1
539306 99539306 1001 86380 86390 1
539268 99539268 1001 86380 86390 1
539360 99539360 1001 86380 86390 1
539236 99539236 1001 86380 86390 1
539783 99539783 1001 86380 86390 1
539681 99539681 1001 86380 86390 1
539661 99539661 1001 86380 86390 1
540430 99540430 1001 86380 86390 1
540266 99540266 1001 86380 86390 1
540343 99540343 1001 86380 86390 1
540422 99540422 1001 86380 86390 1
540282 99540282 1001 86380 86390 1
540284 99540284 1001 86380 86390 1
540389 99540389 1001 86380 86390 1
540212 99540212 1001 86380 86390 1
540096 99540096 1001 86380 86390 1
540114 99540114 1001 86380 86390 1
540153 99540153 1001 86380 86390 1
540128 99540128 1001 86380 86390 1
540259 99540259 1001 86380 86390 1
539900 99539900 1001 86380 86390 1
539953 99539953 1001 86380 86390 1
539906 99539906 1001 86380 86390 1
540484 99540484 1001 86380 86390 1
540526 99540526 1001 86380 86390 1
541153 99541153 1001 86380 86390 1
541245 99541245 1001 86380 86390 1
540997 99540997 1001 86380 86390 1
540921 99540921 1001 86380 86390 1
541016 99541016 1001 86380 86390 1
540940 99540940 1001 86380 86390 1
540954 99540954 1001 86380 86390 1
540981 99540981 1001 86380 86390 1
540892 99540892 1001 86380 86390 1
540725 99540725 1001 86380 86390 1
541328 99541328 1001 86380 86390 1
541458 99541458 1001 86380 86390 1
541303 99541303 1001 86380 86390 1
541372 99541372 1001 86380 86390 1
541299 99541299 1001 86380 86390 1
542019 99542019 1001 86380 86390 1
542013 99542013 1001 86380 86390 1
542039 99542039 1001 86380 86390 1
541976 99541976 1001 86380 86390 1
541823 99541823 1001 86380 86390 1
541733 99541733 1001 86380 86390 1
541844 99541844 1001 86380 86390 1
541807 99541807 1001 86380 86390 1
541731 99541731 1001 86380 86390 1
541614 99541614 1001 86380 86390 1
541499 99541499 1001 86380 86390 1
541621 99541621 1001 86380 86390 1
541648 99541648 1001 86380 86390 1
542821 99542821 1001 86380 86390 1
542847 99542847 1001 86380 86390 1
542748 99542748 1001 86380 86390 1
542569 99542569 1001 86380 86390 1
542532 99542532 1001 86380 86390 1
542380 99542380 1001 86380 86390 1
542398 99542398 1001 86380 86390 1
543072 99543072 1001 86380 86390 1
543090 99543090 1001 86380 86390 1
543055 99543055 1001 86380 86390 1
543004 99543004 1001 86380 86390 1
543121 99543121 1001 86380 86390 1
543569 99543569 1001 86380 86390 1
543661 99543661 1001 86380 86390 1
543641 99543641 1001 86380 86390 1
543360 99543360 1001 86380 86390 1
543393 99543393 1001 86380 86390 1
543367 99543367 1001 86380 86390 1
543395 99543395 1001 86380 86390 1
543335 99543335 1001 86380 86390 1
543207 99543207 1001 86380 86390 1
543910 99543910 1001 86380 86390 1
543936 99543936 1001 86380 86390 1
543949 99543949 1001 86380 86390 1
543927 99543927 1001 86380 86390 1
543902 99543902 1001 86380 86390 1
543880 99543880 1001 86380 86390 1
544551 99544551 1001 86380 86390 1
544552 99544552 1001 86380 86390 1
544489 99544489 1001 86380 86390 1
544556 99544556 1001 86380 86390 1
544242 99544242 1001 86380 86390 1
544271 99544271 1001 86380 86390 1
544352 99544352 1001 86380 86390 1
544054 99544054 1001 86380 86390 1
544096 99544096 1001 86380 86390 1
544009 99544009 1001 86380 86390 1
544165 99544165 1001 86380 86390 1
544662 99544662 1001 86380 86390 1
544684 99544684 1001 86380 86390 1
414317 781 1001 3600 8457 1
400157 99400157 1001 86380 86390 1
400251 99400251 1001 86380 86390 1
400357 99400357 1001 86380 86390 1
400538 99400538 1001 86380 86390 1
400561 99400561 1001 86380 86390 1
400698 99400698 1001 86380 86390 1
400725 99400725 1001 86380 86390 1
401230 99401230 1001 86380 86390 1
401377 99401377 1001 86380 86390 1
401458 99401458 1001 86380 86390 1
401551 99401551 1001 86380 86390 1
401562 99401562 1001 86380 86390 1
401539 99401539 1001 86380 86390 1
401627 99401627 1001 86380 86390 1
401856 99401856 1001 86380 86390 1
401860 99401860 1001 86380 86390 1
402328 99402328 1001 86380 86390 1
402392 99402392 1001 86380 86390 1
402439 99402439 1001 86380 86390 1
402630 99402630 1001 86380 86390 1
403176 99403176 1001 86380 86390 1
403272 99403272 1001 86380 86390 1
403427 99403427 1001 86380 86390 1
403491 99403491 1001 86380 86390 1
403537 99403537 1001 86380 86390 1
403850 99403850 1001 86380 86390 1
404056 99404056 1001 86380 86390 1
404085 99404085 1001 86380 86390 1
404204 99404204 1001 86380 86390 1
404234 99404234 1001 86380 86390 1
404184 99404184 1001 86380 86390 1
404432 99404432 1001 86380 86390 1
404490 99404490 1001 86380 86390 1
404653 99404653 1001 86380 86390 1
404664 99404664 1001 86380 86390 1
404747 99404747 1001 86380 86390 1
405002 99405002 1001 86380 86390 1
404960 99404960 1001 86380 86390 1
404909 99404909 1001 86380 86390 1
405216 99405216 1001 86380 86390 1
405272 99405272 1001 86380 86390 1
405777 99405777 1001 86380 86390 1
405831 99405831 1001 86380 86390 1
406123 99406123 1001 86380 86390 1
406264 99406264 1001 86380 86390 1
406272 99406272 1001 86380 86390 1
406469 99406469 1001 86380 86390 1
406662 99406662 1001 86380 86390 1
406745 99406745 1001 86380 86390 1
406760 99406760 1001 86380 86390 1
406913 99406913 1001 86380 86390 1
406993 99406993 1001 86380 86390 1
407175 99407175 1001 86380 86390 1
407162 99407162 1001 86380 86390 1
407187 99407187 1001 86380 86390 1
407278 99407278 1001 86380 86390 1
407345 99407345 1001 86380 86390 1
407497 99407497 1001 86380 86390 1
407444 99407444 1001 86380 86390 1
407731 99407731 1001 86380 86390 1
407709 99407709 1001 86380 86390 1
408288 99408288 1001 86380 86390 1
408590 99408590 1001 86380 86390 1
408801 99408801 1001 86380 86390 1
408914 99408914 1001 86380 86390 1
409255 99409255 1001 86380 86390 1
409285 99409285 1001 86380 86390 1
409333 99409333 1001 86380 86390 1
409611 99409611 1001 86380 86390 1
409621 99409621 1001 86380 86390 1
409756 99409756 1001 86380 86390 1
409996 99409996 1001 86380 86390 1
410208 99410208 1001 86380 86390 1
410298 99410298 1001 86380 86390 1
410771 99410771 1001 86380 86390 1
410747 99410747 1001 86380 86390 1
410912 99410912 1001 86380 86390 1
410848 99410848 1001 86380 86390 1
411059 99411059 1001 86380 86390 1
411206 99411206 1001 86380 86390 1
411135 99411135 1001 86380 86390 1
411291 99411291 1001 86380 86390 1
411829 99411829 1001 86380 86390 1
411879 99411879 1001 86380 86390 1
411932 99411932 1001 86380 86390 1
412003 99412003 1001 86380 86390 1
412154 99412154 1001 86380 86390 1
412133 99412133 1001 86380 86390 1
412344 99412344 1001 86380 86390 1
412403 99412403 1001 86380 86390 1
412330 99412330 1001 86380 86390 1
412441 99412441 1001 86380 86390 1
413647 99413647 1001 86380 86390 1
413043 99413043 1001 86380 86390 1
413079 99413079 1001 86380 86390 1
412483 99412483 1001 86380 86390 1
412590 99412590 1001 86380 86390 1
412832 99412832 1001 86380 86390 1
413920 99413920 1001 86380 86390 1
413781 99413781 1001 86380 86390 1
413805 99413805 1001 86380 86390 1
413762 99413762 1001 86380 86390 1
413700 99413700 1001 86380 86390 1
413992 99413992 1001 86380 86390 1
413909 99413909 1001 86380 86390 1
414001 99414001 1001 86380 86390 1
414027 99414027 1001 86380 86390 1
415216 99415216 1001 86380 86390 1
414932 99414932 1001 86380 86390 1
414707 99414707 1001 86380 86390 1
414851 99414851 1001 86380 86390 1
414793 99414793 1001 86380 86390 1
414224 99414224 1001 86380 86390 1
415452 99415452 1001 86380 86390 1
415566 99415566 1001 86380 86390 1
416753 99416753 1001 86380 86390 1
416791 99416791 1001 86380 86390 1
416589 99416589 1001 86380 86390 1
416815 99416815 1001 86380 86390 1
416344 99416344 1001 86380 86390 1
416187 99416187 1001 86380 86390 1
416472 99416472 1001 86380 86390 1
416554 99416554 1001 86380 86390 1
416196 99416196 1001 86380 86390 1
416543 99416543 1001 86380 86390 1
416210 99416210 1001 86380 86390 1
415820 99415820 1001 86380 86390 1
415800 99415800 1001 86380 86390 1
415953 99415953 1001 86380 86390 1
417238 99417238 1001 86380 86390 1
417387 99417387 1001 86380 86390 1
417112 99417112 1001 86380 86390 1
417459 99417459 1001 86380 86390 1
418731 99418731 1001 86380 86390 1
418746 99418746 1001 86380 86390 1
418758 99418758 1001 86380 86390 1
418177 99418177 1001 86380 86390 1
418057 99418057 1001 86380 86390 1
418052 99418052 1001 86380 86390 1
417916 99417916 1001 86380 86390 1
417683 99417683 1001 86380 86390 1
417770 99417770 1001 86380 86390 1
417850 99417850 1001 86380 86390 1
417647 99417647 1001 86380 86390 1
417911 99417911 1001 86380 86390 1
418864 99418864 1001 86380 86390 1
420303 99420303 1001 86380 86390 1
420094 99420094 1001 86380 86390 1
420382 99420382 1001 86380 86390 1
420161 99420161 1001 86380 86390 1
419905 99419905 1001 86380 86390 1
419986 99419986 1001 86380 86390 1
419730 99419730 1001 86380 86390 1
419231 99419231 1001 86380 86390 1
419497 99419497 1001 86380 86390 1
419474 99419474 1001 86380 86390 1
419274 99419274 1001 86380 86390 1
419390 99419390 1001 86380 86390 1
419433 99419433 1001 86380 86390 1
419533 99419533 1001 86380 86390 1
420694 99420694 1001 86380 86390 1
420793 99420793 1001 86380 86390 1
420569 99420569 1001 86380 86390 1
420552 99420552 1001 86380 86390 1
420581 99420581 1001 86380 86390 1
420460 99420460 1001 86380 86390 1
421888 99421888 1001 86380 86390 1
421767 99421767 1001 86380 86390 1
421520 99421520 1001 86380 86390 1
421604 99421604 1001 86380 86390 1
421204 99421204 1001 86380 86390 1
420847 99420847 1001 86380 86390 1
421249 99421249 1001 86380 86390 1
422311 99422311 1001 86380 86390 1
422228 99422228 1001 86380 86390 1
423489 99423489 1001 86380 86390 1
423558 99423558 1001 86380 86390 1
423388 99423388 1001 86380 86390 1
423521 99423521 1001 86380 86390 1
423570 99423570 1001 86380 86390 1
423737 99423737 1001 86380 86390 1
423288 99423288 1001 86380 86390 1
423151 99423151 1001 86380 86390 1
423006 99423006 1001 86380 86390 1
422966 99422966 1001 86380 86390 1
422834 99422834 1001 86380 86390 1
423949 99423949 1001 86380 86390 1
423857 99423857 1001 86380 86390 1
424033 99424033 1001 86380 86390 1
425033 99425033 1001 86380 86390 1
425015 99425015 1001 86380 86390 1
425141 99425141 1001 86380 86390 1
425289 99425289 1001 86380 86390 1
424899 99424899 1001 86380 86390 1
425795 99425795 1001 86380 86390 1
425559 99425559 1001 86380 86390 1
426743 99426743 1001 86380 86390 1
426973 99426973 1001 86380 86390 1
426799 99426799 1001 86380 86390 1
426984 99426984 1001 86380 86390 1
426752 99426752 1001 86380 86390 1
426907 99426907 1001 86380 86390 1
425834 99425834 1001 86380 86390 1
426250 99426250 1001 86380 86390 1
426201 99426201 1001 86380 86390 1
426144 99426144 1001 86380 86390 1
427164 99427164 1001 86380 86390 1
427370 99427370 1001 86380 86390 1
427268 99427268 1001 86380 86390 1
428556 99428556 1001 86380 86390 1
427971 99427971 1001 86380 86390 1
428010 99428010 1001 86380 86390 1
428019 99428019 1001 86380 86390 1
427967 99427967 1001 86380 86390 1
427804 99427804 1001 86380 86390 1
427783 99427783 1001 86380 86390 1
427816 99427816 1001 86380 86390 1
428734 99428734 1001 86380 86390 1
428949 99428949 1001 86380 86390 1
429026 99429026 1001 86380 86390 1
429114 99429114 1001 86380 86390 1
429013 99429013 1001 86380 86390 1
430313 99430313 1001 86380 86390 1
430355 99430355 1001 86380 86390 1
429935 99429935 1001 86380 86390 1
429820 99429820 1001 86380 86390 1
429919 99429919 1001 86380 86390 1
430422 99430422 1001 86380 86390 1
430549 99430549 1001 86380 86390 1
430593 99430593 1001 86380 86390 1
430624 99430624 1001 86380 86390 1
431972 99431972 1001 86380 86390 1
431842 99431842 1001 86380 86390 1
431588 99431588 1001 86380 86390 1
431633 99431633 1001 86380 86390 1
431389 99431389 1001 86380 86390 1
431623 99431623 1001 86380 86390 1
431123 99431123 1001 86380 86390 1
430896 99430896 1001 86380 86390 1
430984 99430984 1001 86380 86390 1
432266 99432266 1001 86380 86390 1
432083 99432083 1001 86380 86390 1
432225 99432225 1001 86380 86390 1
432067 99432067 1001 86380 86390 1
432283 99432283 1001 86380 86390 1
433373 99433373 1001 86380 86390 1
433709 99433709 1001 86380 86390 1
433057 99433057 1001 86380 86390 1
433060 99433060 1001 86380 86390 1
432494 99432494 1001 86380 86390 1
432621 99432621 1001 86380 86390 1
433999 99433999 1001 86380 86390 1
433969 99433969 1001 86380 86390 1
433819 99433819 1001 86380 86390 1
433745 99433745 1001 86380 86390 1
434131 99434131 1001 86380 86390 1
435039 99435039 1001 86380 86390 1
435193 99435193 1001 86380 86390 1
435011 99435011 1001 86380 86390 1
434964 99434964 1001 86380 86390 1
434683 99434683 1001 86380 86390 1
434906 99434906 1001 86380 86390 1
434138 99434138 1001 86380 86390 1
434345 99434345 1001 86380 86390 1
434353 99434353 1001 86380 86390 1
434300 99434300 1001 86380 86390 1
435644 99435644 1001 86380 86390 1
434593 99434593 1001 86380 86390 1
435806 99435806 1001 86380 86390 1
435608 99435608 1001 86380 86390 1
435779 99435779 1001 86380 86390 1
435476 99435476 1001 86380 86390 1
435886 99435886 1001 86380 86390 1
435887 99435887 1001 86380 86390 1
435478 99435478 1001 86380 86390 1
436802 99436802 1001 86380 86390 1
437003 99437003 1001 86380 86390 1
436785 99436785 1001 86380 86390 1
437092 99437092 1001 86380 86390 1
436795 99436795 1001 86380 86390 1
436751 99436751 1001 86380 86390 1
436638 99436638 1001 86380 86390 1
436578 99436578 1001 86380 86390 1
436402 99436402 1001 86380 86390 1
436105 99436105 1001 86380 86390 1
436081 99436081 1001 86380 86390 1
435915 99435915 1001 86380 86390 1
435939 99435939 1001 86380 86390 1
436157 99436157 1001 86380 86390 1
436028 99436028 1001 86380 86390 1
436029 99436029 1001 86380 86390 1
300083 99300083 1001 86380 86390 1
300535 99300535 1001 86380 86390 1
300652 99300652 1001 86380 86390 1
300345 99300345 1001 86380 86390 1
300414 99300414 1001 86380 86390 1
300109 99300109 1001 86380 86390 1
300165 99300165 1001 86380 86390 1
300157 99300157 1001 86380 86390 1
300882 99300882 1001 86380 86390 1
300524 99300524 1001 86380 86390 1
300755 99300755 1001 86380 86390 1
300730 99300730 1001 86380 86390 1
300743 99300743 1001 86380 86390 1
300732 99300732 1001 86380 86390 1
300892 99300892 1001 86380 86390 1
301466 99301466 1001 86380 86390 1
301351 99301351 1001 86380 86390 1
301469 99301469 1001 86380 86390 1
301407 99301407 1001 86380 86390 1
301360 99301360 1001 86380 86390 1
301450 99301450 1001 86380 86390 1
301148 99301148 1001 86380 86390 1
301279 99301279 1001 86380 86390 1
301319 99301319 1001 86380 86390 1
300960 99300960 1001 86380 86390 1
301134 99301134 1001 86380 86390 1
301044 99301044 1001 86380 86390 1
301733 99301733 1001 86380 86390 1
301574 99301574 1001 86380 86390 1
302270 99302270 1001 86380 86390 1
302249 99302249 1001 86380 86390 1
302373 99302373 1001 86380 86390 1
302159 99302159 1001 86380 86390 1
302173 99302173 1001 86380 86390 1
301945 99301945 1001 86380 86390 1
302448 99302448 1001 86380 86390 1
302502 99302502 1001 86380 86390 1
302569 99302569 1001 86380 86390 1
302545 99302545 1001 86380 86390 1
302901 99302901 1001 86380 86390 1
302855 99302855 1001 86380 86390 1
302920 99302920 1001 86380 86390 1
302972 99302972 1001 86380 86390 1
302613 99302613 1001 86380 86390 1
302765 99302765 1001 86380 86390 1
303283 99303283 1001 86380 86390 1
303237 99303237 1001 86380 86390 1
303410 99303410 1001 86380 86390 1
303920 99303920 1001 86380 86390 1
303870 99303870 1001 86380 86390 1
304011 99304011 1001 86380 86390 1
303860 99303860 1001 86380 86390 1
303912 99303912 1001 86380 86390 1
303803 99303803 1001 86380 86390 1
303560 99303560 1001 86380 86390 1
303613 99303613 1001 86380 86390 1
304148 99304148 1001 86380 86390 1
304111 99304111 1001 86380 86390 1
304112 99304112 1001 86380 86390 1
304118 99304118 1001 86380 86390 1
304790 99304790 1001 86380 86390 1
304640 99304640 1001 86380 86390 1
304642 99304642 1001 86380 86390 1
304469 99304469 1001 86380 86390 1
304291 99304291 1001 86380 86390 1
304343 99304343 1001 86380 86390 1
304307 99304307 1001 86380 86390 1
304977 99304977 1001 86380 86390 1
304945 99304945 1001 86380 86390 1
305644 99305644 1001 86380 86390 1
305452 99305452 1001 86380 86390 1
305146 99305146 1001 86380 86390 1
305134 99305134 1001 86380 86390 1
305173 99305173 1001 86380 86390 1
305214 99305214 1001 86380 86390 1
305203 99305203 1001 86380 86390 1
305242 99305242 1001 86380 86390 1
500052 99500052 1001 86380 86390 1
500143 99500143 1001 86380 86390 1
500041 99500041 1001 86380 86390 1
500635 99500635 1001 86380 86390 1
500788 99500788 1001 86380 86390 1
500676 99500676 1001 86380 86390 1
500790 99500790 1001 86380 86390 1
500626 99500626 1001 86380 86390 1
500704 99500704 1001 86380 86390 1
500615 99500615 1001 86380 86390 1
500774 99500774 1001 86380 86390 1
500453 99500453 1001 86380 86390 1
500467 99500467 1001 86380 86390 1
500571 99500571 1001 86380 86390 1
500559 99500559 1001 86380 86390 1
500484 99500484 1001 86380 86390 1
500579 99500579 1001 86380 86390 1
500542 99500542 1001 86380 86390 1
500231 99500231 1001 86380 86390 1
500932 99500932 1001 86380 86390 1
500958 99500958 1001 86380 86390 1
500815 99500815 1001 86380 86390 1
500855 99500855 1001 86380 86390 1
500920 99500920 1001 86380 86390 1
500990 99500990 1001 86380 86390 1
501541 99501541 1001 86380 86390 1
501548 99501548 1001 86380 86390 1
501391 99501391 1001 86380 86390 1
501188 99501188 1001 86380 86390 1
501073 99501073 1001 86380 86390 1
501190 99501190 1001 86380 86390 1
501192 99501192 1001 86380 86390 1
501741 99501741 1001 86380 86390 1
501690 99501690 1001 86380 86390 1
501784 99501784 1001 86380 86390 1
501739 99501739 1001 86380 86390 1
502336 99502336 1001 86380 86390 1
502316 99502316 1001 86380 86390 1
502396 99502396 1001 86380 86390 1
502186 99502186 1001 86380 86390 1
502056 99502056 1001 86380 86390 1
502084 99502084 1001 86380 86390 1
502166 99502166 1001 86380 86390 1
502128 99502128 1001 86380 86390 1
502194 99502194 1001 86380 86390 1
501910 99501910 1001 86380 86390 1
501936 99501936 1001 86380 86390 1
501963 99501963 1001 86380 86390 1
501876 99501876 1001 86380 86390 1
501877 99501877 1001 86380 86390 1
501947 99501947 1001 86380 86390 1
502566 99502566 1001 86380 86390 1
502634 99502634 1001 86380 86390 1
502623 99502623 1001 86380 86390 1
502599 99502599 1001 86380 86390 1
502548 99502548 1001 86380 86390 1
502616 99502616 1001 86380 86390 1
502617 99502617 1001 86380 86390 1
503125 99503125 1001 86380 86390 1
503203 99503203 1001 86380 86390 1
503216 99503216 1001 86380 86390 1
503261 99503261 1001 86380 86390 1
503166 99503166 1001 86380 86390 1
503159 99503159 1001 86380 86390 1
503239 99503239 1001 86380 86390 1
503123 99503123 1001 86380 86390 1
503063 99503063 1001 86380 86390 1
503067 99503067 1001 86380 86390 1
502928 99502928 1001 86380 86390 1
502981 99502981 1001 86380 86390 1
502696 99502696 1001 86380 86390 1
502863 99502863 1001 86380 86390 1
502876 99502876 1001 86380 86390 1
503424 99503424 1001 86380 86390 1
503322 99503322 1001 86380 86390 1
503426 99503426 1001 86380 86390 1
503442 99503442 1001 86380 86390 1
504042 99504042 1001 86380 86390 1
504085 99504085 1001 86380 86390 1
503939 99503939 1001 86380 86390 1
504096 99504096 1001 86380 86390 1
504074 99504074 1001 86380 86390 1
503958 99503958 1001 86380 86390 1
504109 99504109 1001 86380 86390 1
503731 99503731 1001 86380 86390 1
503845 99503845 1001 86380 86390 1
503704 99503704 1001 86380 86390 1
503516 99503516 1001 86380 86390 1
504322 99504322 1001 86380 86390 1
504157 99504157 1001 86380 86390 1
504171 99504171 1001 86380 86390 1
504289 99504289 1001 86380 86390 1
504826 99504826 1001 86380 86390 1
504583 99504583 1001 86380 86390 1
504589 99504589 1001 86380 86390 1
504719 99504719 1001 86380 86390 1
504493 99504493 1001 86380 86390 1
505717 99505717 1001 86380 86390 1
505396 99505396 1001 86380 86390 1
505417 99505417 1001 86380 86390 1
505319 99505319 1001 86380 86390 1
505321 99505321 1001 86380 86390 1
505909 99505909 1001 86380 86390 1
505884 99505884 1001 86380 86390 1
505837 99505837 1001 86380 86390 1
505790 99505790 1001 86380 86390 1
506483 99506483 1001 86380 86390 1
506249 99506249 1001 86380 86390 1
506212 99506212 1001 86380 86390 1
506217 99506217 1001 86380 86390 1
506091 99506091 1001 86380 86390 1
505988 99505988 1001 86380 86390 1
506160 99506160 1001 86380 86390 1
506032 99506032 1001 86380 86390 1
506051 99506051 1001 86380 86390 1
506633 99506633 1001 86380 86390 1
506626 99506626 1001 86380 86390 1
506730 99506730 1001 86380 86390 1
507203 99507203 1001 86380 86390 1
507063 99507063 1001 86380 86390 1
507207 99507207 1001 86380 86390 1
506958 99506958 1001 86380 86390 1
506882 99506882 1001 86380 86390 1
506961 99506961 1001 86380 86390 1
506927 99506927 1001 86380 86390 1
506863 99506863 1001 86380 86390 1
507587 99507587 1001 86380 86390 1
507010 99507010 1001 86380 86390 1
507502 99507502 1001 86380 86390 1
507437 99507437 1001 86380 86390 1
507457 99507457 1001 86380 86390 1
508189 99508189 1001 86380 86390 1
508232 99508232 1001 86380 86390 1
508105 99508105 1001 86380 86390 1
507902 99507902 1001 86380 86390 1
507954 99507954 1001 86380 86390 1
507929 99507929 1001 86380 86390 1
508001 99508001 1001 86380 86390 1
507898 99507898 1001 86380 86390 1
507711 99507711 1001 86380 86390 1
508301 99508301 1001 86380 86390 1
508391 99508391 1001 86380 86390 1
508393 99508393 1001 86380 86390 1
508882 99508882 1001 86380 86390 1
509002 99509002 1001 86380 86390 1
509050 99509050 1001 86380 86390 1
508738 99508738 1001 86380 86390 1
508468 99508468 1001 86380 86390 1
508458 99508458 1001 86380 86390 1
508653 99508653 1001 86380 86390 1
508555 99508555 1001 86380 86390 1
509116 99509116 1001 86380 86390 1
509274 99509274 1001 86380 86390 1
509158 99509158 1001 86380 86390 1
509198 99509198 1001 86380 86390 1
509211 99509211 1001 86380 86390 1
509775 99509775 1001 86380 86390 1
509842 99509842 1001 86380 86390 1
509881 99509881 1001 86380 86390 1
509490 99509490 1001 86380 86390 1
509689 99509689 1001 86380 86390 1
510675 99510675 1001 86380 86390 1
510534 99510534 1001 86380 86390 1
510338 99510338 1001 86380 86390 1
510229 99510229 1001 86380 86390 1
510271 99510271 1001 86380 86390 1
510284 99510284 1001 86380 86390 1
510802 99510802 1001 86380 86390 1
510753 99510753 1001 86380 86390 1
510809 99510809 1001 86380 86390 1
510864 99510864 1001 86380 86390 1
511493 99511493 1001 86380 86390 1
511396 99511396 1001 86380 86390 1
511513 99511513 1001 86380 86390 1
511154 99511154 1001 86380 86390 1
511145 99511145 1001 86380 86390 1
511302 99511302 1001 86380 86390 1
511029 99511029 1001 86380 86390 1
511692 99511692 1001 86380 86390 1
511725 99511725 1001 86380 86390 1
511687 99511687 1001 86380 86390 1
511752 99511752 1001 86380 86390 1
512237 99512237 1001 86380 86390 1
512290 99512290 1001 86380 86390 1
512031 99512031 1001 86380 86390 1
512113 99512113 1001 86380 86390 1
511984 99511984 1001 86380 86390 1
512076 99512076 1001 86380 86390 1
512153 99512153 1001 86380 86390 1
512106 99512106 1001 86380 86390 1
511953 99511953 1001 86380 86390 1
511866 99511866 1001 86380 86390 1
512541 99512541 1001 86380 86390 1
513203 99513203 1001 86380 86390 1
513019 99513019 1001 86380 86390 1
513162 99513162 1001 86380 86390 1
513049 99513049 1001 86380 86390 1
512961 99512961 1001 86380 86390 1
512914 99512914 1001 86380 86390 1
512850 99512850 1001 86380 86390 1
512916 99512916 1001 86380 86390 1
512956 99512956 1001 86380 86390 1
512815 99512815 1001 86380 86390 1
512714 99512714 1001 86380 86390 1
512729 99512729 1001 86380 86390 1
512734 99512734 1001 86380 86390 1
513254 99513254 1001 86380 86390 1
513255 99513255 1001 86380 86390 1
513247 99513247 1001 86380 86390 1
513222 99513222 1001 86380 86390 1
513394 99513394 1001 86380 86390 1
513957 99513957 1001 86380 86390 1
514010 99514010 1001 86380 86390 1
513825 99513825 1001 86380 86390 1
513752 99513752 1001 86380 86390 1
513667 99513667 1001 86380 86390 1
513585 99513585 1001 86380 86390 1
513419 99513419 1001 86380 86390 1
513603 99513603 1001 86380 86390 1
514184 99514184 1001 86380 86390 1
514070 99514070 1001 86380 86390 1
514138 99514138 1001 86380 86390 1
514798 99514798 1001 86380 86390 1
514834 99514834 1001 86380 86390 1
514657 99514657 1001 86380 86390 1
514812 99514812 1001 86380 86390 1
514616 99514616 1001 86380 86390 1
514629 99514629 1001 86380 86390 1
514448 99514448 1001 86380 86390 1
514643 99514643 1001 86380 86390 1
514374 99514374 1001 86380 86390 1
515035 99515035 1001 86380 86390 1
514999 99514999 1001 86380 86390 1
514445 99514445 1001 86380 86390 1
515038 99515038 1001 86380 86390 1
514969 99514969 1001 86380 86390 1
514931 99514931 1001 86380 86390 1
515034 99515034 1001 86380 86390 1
514879 99514879 1001 86380 86390 1
515555 99515555 1001 86380 86390 1
515509 99515509 1001 86380 86390 1
515535 99515535 1001 86380 86390 1
515644 99515644 1001 86380 86390 1
515453 99515453 1001 86380 86390 1
515273 99515273 1001 86380 86390 1
515366 99515366 1001 86380 86390 1
515458 99515458 1001 86380 86390 1
515433 99515433 1001 86380 86390 1
515344 99515344 1001 86380 86390 1
515293 99515293 1001 86380 86390 1
515332 99515332 1001 86380 86390 1
515185 99515185 1001 86380 86390 1
515263 99515263 1001 86380 86390 1
515241 99515241 1001 86380 86390 1
515732 99515732 1001 86380 86390 1
515786 99515786 1001 86380 86390 1
515825 99515825 1001 86380 86390 1
515885 99515885 1001 86380 86390 1
516367 99516367 1001 86380 86390 1
516334 99516334 1001 86380 86390 1
516430 99516430 1001 86380 86390 1
516293 99516293 1001 86380 86390 1
516244 99516244 1001 86380 86390 1
516283 99516283 1001 86380 86390 1
516171 99516171 1001 86380 86390 1
516001 99516001 1001 86380 86390 1
516002 99516002 1001 86380 86390 1
516081 99516081 1001 86380 86390 1
516661 99516661 1001 86380 86390 1
516653 99516653 1001 86380 86390 1
516552 99516552 1001 86380 86390 1
516605 99516605 1001 86380 86390 1
517282 99517282 1001 86380 86390 1
517002 99517002 1001 86380 86390 1
516927 99516927 1001 86380 86390 1
516958 99516958 1001 86380 86390 1
517012 99517012 1001 86380 86390 1
516897 99516897 1001 86380 86390 1
516729 99516729 1001 86380 86390 1
516807 99516807 1001 86380 86390 1
517345 99517345 1001 86380 86390 1
517406 99517406 1001 86380 86390 1
518131 99518131 1001 86380 86390 1
518136 99518136 1001 86380 86390 1
517947 99517947 1001 86380 86390 1
517858 99517858 1001 86380 86390 1
517916 99517916 1001 86380 86390 1
517697 99517697 1001 86380 86390 1
517700 99517700 1001 86380 86390 1
518215 99518215 1001 86380 86390 1
518216 99518216 1001 86380 86390 1
518255 99518255 1001 86380 86390 1
518339 99518339 1001 86380 86390 1
518855 99518855 1001 86380 86390 1
518868 99518868 1001 86380 86390 1
518945 99518945 1001 86380 86390 1
518985 99518985 1001 86380 86390 1
518897 99518897 1001 86380 86390 1
518949 99518949 1001 86380 86390 1
518630 99518630 1001 86380 86390 1
518644 99518644 1001 86380 86390 1
518646 99518646 1001 86380 86390 1
518763 99518763 1001 86380 86390 1
518489 99518489 1001 86380 86390 1
518426 99518426 1001 86380 86390 1
518493 99518493 1001 86380 86390 1
518377 99518377 1001 86380 86390 1
519179 99519179 1001 86380 86390 1
519100 99519100 1001 86380 86390 1
519764 99519764 1001 86380 86390 1
519665 99519665 1001 86380 86390 1
519444 99519444 1001 86380 86390 1
519460 99519460 1001 86380 86390 1
519566 99519566 1001 86380 86390 1
519592 99519592 1001 86380 86390 1
519195 99519195 1001 86380 86390 1
519273 99519273 1001 86380 86390 1
519341 99519341 1001 86380 86390 1
519918 99519918 1001 86380 86390 1
520004 99520004 1001 86380 86390 1
520609 99520609 1001 86380 86390 1
520504 99520504 1001 86380 86390 1
520626 99520626 1001 86380 86390 1
520632 99520632 1001 86380 86390 1
520408 99520408 1001 86380 86390 1
520352 99520352 1001 86380 86390 1
520291 99520291 1001 86380 86390 1
520690 99520690 1001 86380 86390 1
520828 99520828 1001 86380 86390 1
520841 99520841 1001 86380 86390 1
520687 99520687 1001 86380 86390 1
521415 99521415 1001 86380 86390 1
521339 99521339 1001 86380 86390 1
521432 99521432 1001 86380 86390 1
521330 99521330 1001 86380 86390 1
521399 99521399 1001 86380 86390 1
521222 99521222 1001 86380 86390 1
521261 99521261 1001 86380 86390 1
520846 99520846 1001 86380 86390 1
520965 99520965 1001 86380 86390 1
520955 99520955 1001 86380 86390 1
520933 99520933 1001 86380 86390 1
521493 99521493 1001 86380 86390 1
522228 99522228 1001 86380 86390 1
522129 99522129 1001 86380 86390 1
522194 99522194 1001 86380 86390 1
522196 99522196 1001 86380 86390 1
522273 99522273 1001 86380 86390 1
522107 99522107 1001 86380 86390 1
522186 99522186 1001 86380 86390 1
522024 99522024 1001 86380 86390 1
522050 99522050 1001 86380 86390 1
521982 99521982 1001 86380 86390 1
521688 99521688 1001 86380 86390 1
521831 99521831 1001 86380 86390 1
521692 99521692 1001 86380 86390 1
522472 99522472 1001 86380 86390 1
522467 99522467 1001 86380 86390 1
522391 99522391 1001 86380 86390 1
522929 99522929 1001 86380 86390 1
522969 99522969 1001 86380 86390 1
522961 99522961 1001 86380 86390 1
522975 99522975 1001 86380 86390 1
522913 99522913 1001 86380 86390 1
522813 99522813 1001 86380 86390 1
522865 99522865 1001 86380 86390 1
522857 99522857 1001 86380 86390 1
522501 99522501 1001 86380 86390 1
522505 99522505 1001 86380 86390 1
523195 99523195 1001 86380 86390 1
523134 99523134 1001 86380 86390 1
523228 99523228 1001 86380 86390 1
523267 99523267 1001 86380 86390 1
523205 99523205 1001 86380 86390 1
523843 99523843 1001 86380 86390 1
523850 99523850 1001 86380 86390 1
523356 99523356 1001 86380 86390 1
523408 99523408 1001 86380 86390 1
523526 99523526 1001 86380 86390 1
523385 99523385 1001 86380 86390 1
523476 99523476 1001 86380 86390 1
524032 99524032 1001 86380 86390 1
524111 99524111 1001 86380 86390 1
523948 99523948 1001 86380 86390 1
524031 99524031 1001 86380 86390 1
524632 99524632 1001 86380 86390 1
524715 99524715 1001 86380 86390 1
524575 99524575 1001 86380 86390 1
524514 99524514 1001 86380 86390 1
524359 99524359 1001 86380 86390 1
524444 99524444 1001 86380 86390 1
524537 99524537 1001 86380 86390 1
524219 99524219 1001 86380 86390 1
524207 99524207 1001 86380 86390 1
524221 99524221 1001 86380 86390 1
524183 99524183 1001 86380 86390 1
524910 99524910 1001 86380 86390 1
524861 99524861 1001 86380 86390 1
524786 99524786 1001 86380 86390 1
525561 99525561 1001 86380 86390 1
525552 99525552 1001 86380 86390 1
525438 99525438 1001 86380 86390 1
525300 99525300 1001 86380 86390 1
525378 99525378 1001 86380 86390 1
525291 99525291 1001 86380 86390 1
525371 99525371 1001 86380 86390 1
525338 99525338 1001 86380 86390 1
525067 99525067 1001 86380 86390 1
524986 99524986 1001 86380 86390 1
525666 99525666 1001 86380 86390 1
526360 99526360 1001 86380 86390 1
526336 99526336 1001 86380 86390 1
526316 99526316 1001 86380 86390 1
526024 99526024 1001 86380 86390 1
526160 99526160 1001 86380 86390 1
526186 99526186 1001 86380 86390 1
526097 99526097 1001 86380 86390 1
525880 99525880 1001 86380 86390 1
525919 99525919 1001 86380 86390 1
525883 99525883 1001 86380 86390 1
525877 99525877 1001 86380 86390 1
526425 99526425 1001 86380 86390 1
526453 99526453 1001 86380 86390 1
526623 99526623 1001 86380 86390 1
526534 99526534 1001 86380 86390 1
527094 99527094 1001 86380 86390 1
527069 99527069 1001 86380 86390 1
527045 99527045 1001 86380 86390 1
527139 99527139 1001 86380 86390 1
527050 99527050 1001 86380 86390 1
527143 99527143 1001 86380 86390 1
526856 99526856 1001 86380 86390 1
526745 99526745 1001 86380 86390 1
526670 99526670 1001 86380 86390 1
526793 99526793 1001 86380 86390 1
526677 99526677 1001 86380 86390 1
527310 99527310 1001 86380 86390 1
527338 99527338 1001 86380 86390 1
527315 99527315 1001 86380 86390 1
527265 99527265 1001 86380 86390 1
527295 99527295 1001 86380 86390 1
528050 99528050 1001 86380 86390 1
527886 99527886 1001 86380 86390 1
528055 99528055 1001 86380 86390 1
527791 99527791 1001 86380 86390 1
527728 99527728 1001 86380 86390 1
527679 99527679 1001 86380 86390 1
527720 99527720 1001 86380 86390 1
527734 99527734 1001 86380 86390 1
527863 99527863 1001 86380 86390 1
527574 99527574 1001 86380 86390 1
527475 99527475 1001 86380 86390 1
527541 99527541 1001 86380 86390 1
528254 99528254 1001 86380 86390 1
528153 99528153 1001 86380 86390 1
528120 99528120 1001 86380 86390 1
528160 99528160 1001 86380 86390 1
528830 99528830 1001 86380 86390 1
528730 99528730 1001 86380 86390 1
528893 99528893 1001 86380 86390 1
528895 99528895 1001 86380 86390 1
528605 99528605 1001 86380 86390 1
528583 99528583 1001 86380 86390 1
528680 99528680 1001 86380 86390 1
528997 99528997 1001 86380 86390 1
528910 99528910 1001 86380 86390 1
529682 99529682 1001 86380 86390 1
529567 99529567 1001 86380 86390 1
529633 99529633 1001 86380 86390 1
529621 99529621 1001 86380 86390 1
529634 99529634 1001 86380 86390 1
529380 99529380 1001 86380 86390 1
529439 99529439 1001 86380 86390 1
529465 99529465 1001 86380 86390 1
529519 99529519 1001 86380 86390 1
529248 99529248 1001 86380 86390 1
529212 99529212 1001 86380 86390 1
529191 99529191 1001 86380 86390 1
530541 99530541 1001 86380 86390 1
530486 99530486 1001 86380 86390 1
530194 99530194 1001 86380 86390 1
530251 99530251 1001 86380 86390 1
530190 99530190 1001 86380 86390 1
530295 99530295 1001 86380 86390 1
530052 99530052 1001 86380 86390 1
529940 99529940 1001 86380 86390 1
530604 99530604 1001 86380 86390 1
530657 99530657 1001 86380 86390 1
530748 99530748 1001 86380 86390 1
530723 99530723 1001 86380 86390 1
530585 99530585 1001 86380 86390 1
530740 99530740 1001 86380 86390 1
530704 99530704 1001 86380 86390 1
531346 99531346 1001 86380 86390 1
531043 99531043 1001 86380 86390 1
530953 99530953 1001 86380 86390 1
531410 99531410 1001 86380 86390 1
531475 99531475 1001 86380 86390 1
531452 99531452 1001 86380 86390 1
532020 99532020 1001 86380 86390 1
532088 99532088 1001 86380 86390 1
532102 99532102 1001 86380 86390 1
531886 99531886 1001 86380 86390 1
531913 99531913 1001 86380 86390 1
531588 99531588 1001 86380 86390 1
531606 99531606 1001 86380 86390 1
531607 99531607 1001 86380 86390 1
531687 99531687 1001 86380 86390 1
532269 99532269 1001 86380 86390 1
532362 99532362 1001 86380 86390 1
532235 99532235 1001 86380 86390 1
532957 99532957 1001 86380 86390 1
532973 99532973 1001 86380 86390 1
532838 99532838 1001 86380 86390 1
532715 99532715 1001 86380 86390 1
532767 99532767 1001 86380 86390 1
532742 99532742 1001 86380 86390 1
532798 99532798 1001 86380 86390 1
532595 99532595 1001 86380 86390 1
532468 99532468 1001 86380 86390 1
532563 99532563 1001 86380 86390 1
532577 99532577 1001 86380 86390 1
533151 99533151 1001 86380 86390 1
533051 99533051 1001 86380 86390 1
533807 99533807 1001 86380 86390 1
533484 99533484 1001 86380 86390 1
533590 99533590 1001 86380 86390 1
533618 99533618 1001 86380 86390 1
533646 99533646 1001 86380 86390 1
533582 99533582 1001 86380 86390 1
533344 99533344 1001 86380 86390 1
533243 99533243 1001 86380 86390 1
533297 99533297 1001 86380 86390 1
533975 99533975 1001 86380 86390 1
533954 99533954 1001 86380 86390 1
534035 99534035 1001 86380 86390 1
534506 99534506 1001 86380 86390 1
534520 99534520 1001 86380 86390 1
534637 99534637 1001 86380 86390 1
534587 99534587 1001 86380 86390 1
534528 99534528 1001 86380 86390 1
534286 99534286 1001 86380 86390 1
534442 99534442 1001 86380 86390 1
534432 99534432 1001 86380 86390 1
534116 99534116 1001 86380 86390 1
534112 99534112 1001 86380 86390 1
534734 99534734 1001 86380 86390 1
534726 99534726 1001 86380 86390 1
534755 99534755 1001 86380 86390 1
534781 99534781 1001 86380 86390 1
535311 99535311 1001 86380 86390 1
535257 99535257 1001 86380 86390 1
535117 99535117 1001 86380 86390 1
535159 99535159 1001 86380 86390 1
534996 99534996 1001 86380 86390 1
535009 99535009 1001 86380 86390 1
535041 99535041 1001 86380 86390 1
534951 99534951 1001 86380 86390 1
534964 99534964 1001 86380 86390 1
534977 99534977 1001 86380 86390 1
535055 99535055 1001 86380 86390 1
535095 99535095 1001 86380 86390 1
535528 99535528 1001 86380 86390 1
535567 99535567 1001 86380 86390 1
536260 99536260 1001 86380 86390 1
536303 99536303 1001 86380 86390 1
536242 99536242 1001 86380 86390 1
536078 99536078 1001 86380 86390 1
535937 99535937 1001 86380 86390 1
536050 99536050 1001 86380 86390 1
536116 99536116 1001 86380 86390 1
535798 99535798 1001 86380 86390 1
535720 99535720 1001 86380 86390 1
536386 99536386 1001 86380 86390 1
536439 99536439 1001 86380 86390 1
536507 99536507 1001 86380 86390 1
536512 99536512 1001 86380 86390 1
536983 99536983 1001 86380 86390 1
537127 99537127 1001 86380 86390 1
537135 99537135 1001 86380 86390 1
536881 99536881 1001 86380 86390 1
536780 99536780 1001 86380 86390 1
536822 99536822 1001 86380 86390 1
536760 99536760 1001 86380 86390 1
536620 99536620 1001 86380 86390 1
536543 99536543 1001 86380 86390 1
536650 99536650 1001 86380 86390 1
536689 99536689 1001 86380 86390 1
536666 99536666 1001 86380 86390 1
536745 99536745 1001 86380 86390 1
536669 99536669 1001 86380 86390 1
537205 99537205 1001 86380 86390 1
537182 99537182 1001 86380 86390 1
537170 99537170 1001 86380 86390 1
537860 99537860 1001 86380 86390 1
537888 99537888 1001 86380 86390 1
537813 99537813 1001 86380 86390 1
537918 99537918 1001 86380 86390 1
537815 99537815 1001 86380 86390 1
537921 99537921 1001 86380 86390 1
537615 99537615 1001 86380 86390 1
537745 99537745 1001 86380 86390 1
537577 99537577 1001 86380 86390 1
537721 99537721 1001 86380 86390 1
537657 99537657 1001 86380 86390 1
537710 99537710 1001 86380 86390 1
537738 99537738 1001 86380 86390 1
537779 99537779 1001 86380 86390 1
537755 99537755 1001 86380 86390 1
537512 99537512 1001 86380 86390 1
538189 99538189 1001 86380 86390 1
538624 99538624 1001 86380 86390 1
538629 99538629 1001 86380 86390 1
538558 99538558 1001 86380 86390 1
538599 99538599 1001 86380 86390 1
538378 99538378 1001 86380 86390 1
538366 99538366 1001 86380 86390 1
538902 99538902 1001 86380 86390 1
538932 99538932 1001 86380 86390 1
538816 99538816 1001 86380 86390 1
539639 99539639 1001 86380 86390 1
539612 99539612 1001 86380 86390 1
539495 99539495 1001 86380 86390 1
539291 99539291 1001 86380 86390 1
539178 99539178 1001 86380 86390 1
539720 99539720 1001 86380 86390 1
539735 99539735 1001 86380 86390 1
539646 99539646 1001 86380 86390 1
539790 99539790 1001 86380 86390 1
539816 99539816 1001 86380 86390 1
540353 99540353 1001 86380 86390 1
540316 99540316 1001 86380 86390 1
540346 99540346 1001 86380 86390 1
540414 99540414 1001 86380 86390 1
539874 99539874 1001 86380 86390 1
539901 99539901 1001 86380 86390 1
539903 99539903 1001 86380 86390 1
539852 99539852 1001 86380 86390 1
540509 99540509 1001 86380 86390 1
540638 99540638 1001 86380 86390 1
540524 99540524 1001 86380 86390 1
541165 99541165 1001 86380 86390 1
541263 99541263 1001 86380 86390 1
541219 99541219 1001 86380 86390 1
541234 99541234 1001 86380 86390 1
541237 99541237 1001 86380 86390 1
541212 99541212 1001 86380 86390 1
541111 99541111 1001 86380 86390 1
540883 99540883 1001 86380 86390 1
541013 99541013 1001 86380 86390 1
540925 99540925 1001 86380 86390 1
540712 99540712 1001 86380 86390 1
540690 99540690 1001 86380 86390 1
540759 99540759 1001 86380 86390 1
540721 99540721 1001 86380 86390 1
541497 99541497 1001 86380 86390 1
541340 99541340 1001 86380 86390 1
542003 99542003 1001 86380 86390 1
542072 99542072 1001 86380 86390 1
541997 99541997 1001 86380 86390 1
541861 99541861 1001 86380 86390 1
541755 99541755 1001 86380 86390 1
541657 99541657 1001 86380 86390 1
541506 99541506 1001 86380 86390 1
542259 99542259 1001 86380 86390 1
542149 99542149 1001 86380 86390 1
542831 99542831 1001 86380 86390 1
542809 99542809 1001 86380 86390 1
542926 99542926 1001 86380 86390 1
542713 99542713 1001 86380 86390 1
542538 99542538 1001 86380 86390 1
542621 99542621 1001 86380 86390 1
542510 99542510 1001 86380 86390 1
542420 99542420 1001 86380 86390 1
542356 99542356 1001 86380 86390 1
542346 99542346 1001 86380 86390 1
542375 99542375 1001 86380 86390 1
543037 99543037 1001 86380 86390 1
543026 99543026 1001 86380 86390 1
543039 99543039 1001 86380 86390 1
543445 99543445 1001 86380 86390 1
543485 99543485 1001 86380 86390 1
543309 99543309 1001 86380 86390 1
543284 99543284 1001 86380 86390 1
543338 99543338 1001 86380 86390 1
543200 99543200 1001 86380 86390 1
543886 99543886 1001 86380 86390 1
543951 99543951 1001 86380 86390 1
543943 99543943 1001 86380 86390 1
543841 99543841 1001 86380 86390 1
544485 99544485 1001 86380 86390 1
544499 99544499 1001 86380 86390 1
544573 99544573 1001 86380 86390 1
544503 99544503 1001 86380 86390 1
544517 99544517 1001 86380 86390 1
544263 99544263 1001 86380 86390 1
544201 99544201 1001 86380 86390 1
544267 99544267 1001 86380 86390 1
544245 99544245 1001 86380 86390 1
544363 99544363 1001 86380 86390 1
544376 99544376 1001 86380 86390 1
544365 99544365 1001 86380 86390 1
544068 99544068 1001 86380 86390 1
544044 99544044 1001 86380 86390 1
544032 99544032 1001 86380 86390 1
544658 99544658 1001 86380 86390 1
428573 531 1001 28440 28977 1
404825 832 1001 960 2877 1
506089 487 1002 62831 68450 1
506117 820 1001 31637 31936 1
517169 958 1002 27930 29274 1
400182 99400182 1001 86380 86390 1
400195 99400195 1001 86380 86390 1
400279 99400279 1001 86380 86390 1
400366 99400366 1001 86380 86390 1
400709 99400709 1001 86380 86390 1
400771 99400771 1001 86380 86390 1
400984 99400984 1001 86380 86390 1
401016 99401016 1001 86380 86390 1
401318 99401318 1001 86380 86390 1
401296 99401296 1001 86380 86390 1
401568 99401568 1001 86380 86390 1
401538 99401538 1001 86380 86390 1
401586 99401586 1001 86380 86390 1
401749 99401749 1001 86380 86390 1
401751 99401751 1001 86380 86390 1
401785 99401785 1001 86380 86390 1
402064 99402064 1001 86380 86390 1
402034 99402034 1001 86380 86390 1
402175 99402175 1001 86380 86390 1
402270 99402270 1001 86380 86390 1
402244 99402244 1001 86380 86390 1
402295 99402295 1001 86380 86390 1
402327 99402327 1001 86380 86390 1
402590 99402590 1001 86380 86390 1
402705 99402705 1001 86380 86390 1
402733 99402733 1001 86380 86390 1
402845 99402845 1001 86380 86390 1
402896 99402896 1001 86380 86390 1
402994 99402994 1001 86380 86390 1
403108 99403108 1001 86380 86390 1
403285 99403285 1001 86380 86390 1
403519 99403519 1001 86380 86390 1
403969 99403969 1001 86380 86390 1
404068 99404068 1001 86380 86390 1
404363 99404363 1001 86380 86390 1
404533 99404533 1001 86380 86390 1
404655 99404655 1001 86380 86390 1
405061 99405061 1001 86380 86390 1
405128 99405128 1001 86380 86390 1
405117 99405117 1001 86380 86390 1
405458 99405458 1001 86380 86390 1
405885 99405885 1001 86380 86390 1
406088 99406088 1001 86380 86390 1
406274 99406274 1001 86380 86390 1
406360 99406360 1001 86380 86390 1
406480 99406480 1001 86380 86390 1
406513 99406513 1001 86380 86390 1
406729 99406729 1001 86380 86390 1
406859 99406859 1001 86380 86390 1
407037 99407037 1001 86380 86390 1
407276 99407276 1001 86380 86390 1
407346 99407346 1001 86380 86390 1
407262 99407262 1001 86380 86390 1
407298 99407298 1001 86380 86390 1
408234 99408234 1001 86380 86390 1
408361 99408361 1001 86380 86390 1
408368 99408368 1001 86380 86390 1
408605 99408605 1001 86380 86390 1
408589 99408589 1001 86380 86390 1
408711 99408711 1001 86380 86390 1
408800 99408800 1001 86380 86390 1
408771 99408771 1001 86380 86390 1
409055 99409055 1001 86380 86390 1
409527 99409527 1001 86380 86390 1
409618 99409618 1001 86380 86390 1
410044 99410044 1001 86380 86390 1
410304 99410304 1001 86380 86390 1
410544 99410544 1001 86380 86390 1
410545 99410545 1001 86380 86390 1
410507 99410507 1001 86380 86390 1
410725 99410725 1001 86380 86390 1
410786 99410786 1001 86380 86390 1
410787 99410787 1001 86380 86390 1
410815 99410815 1001 86380 86390 1
410986 99410986 1001 86380 86390 1
411284 99411284 1001 86380 86390 1
411255 99411255 1001 86380 86390 1
411293 99411293 1001 86380 86390 1
411386 99411386 1001 86380 86390 1
411325 99411325 1001 86380 86390 1
411608 99411608 1001 86380 86390 1
411819 99411819 1001 86380 86390 1
411809 99411809 1001 86380 86390 1
412152 99412152 1001 86380 86390 1
412178 99412178 1001 86380 86390 1
412364 99412364 1001 86380 86390 1
413636 99413636 1001 86380 86390 1
413405 99413405 1001 86380 86390 1
413609 99413609 1001 86380 86390 1
413435 99413435 1001 86380 86390 1
413559 99413559 1001 86380 86390 1
413587 99413587 1001 86380 86390 1
413161 99413161 1001 86380 86390 1
413239 99413239 1001 86380 86390 1
413162 99413162 1001 86380 86390 1
412988 99412988 1001 86380 86390 1
413148 99413148 1001 86380 86390 1
412526 99412526 1001 86380 86390 1
412721 99412721 1001 86380 86390 1
412728 99412728 1001 86380 86390 1
412566 99412566 1001 86380 86390 1
412736 99412736 1001 86380 86390 1
413751 99413751 1001 86380 86390 1
414113 99414113 1001 86380 86390 1
413756 99413756 1001 86380 86390 1
414984 99414984 1001 86380 86390 1
415106 99415106 1001 86380 86390 1
415159 99415159 1001 86380 86390 1
415239 99415239 1001 86380 86390 1
414570 99414570 1001 86380 86390 1
414814 99414814 1001 86380 86390 1
414321 99414321 1001 86380 86390 1
414186 99414186 1001 86380 86390 1
414259 99414259 1001 86380 86390 1
414494 99414494 1001 86380 86390 1
414447 99414447 1001 86380 86390 1
415416 99415416 1001 86380 86390 1
416782 99416782 1001 86380 86390 1
416766 99416766 1001 86380 86390 1
416852 99416852 1001 86380 86390 1
416202 99416202 1001 86380 86390 1
415819 99415819 1001 86380 86390 1
415774 99415774 1001 86380 86390 1
417256 99417256 1001 86380 86390 1
417202 99417202 1001 86380 86390 1
417024 99417024 1001 86380 86390 1
417259 99417259 1001 86380 86390 1
417175 99417175 1001 86380 86390 1
418569 99418569 1001 86380 86390 1
418471 99418471 1001 86380 86390 1
418251 99418251 1001 86380 86390 1
418234 99418234 1001 86380 86390 1
418123 99418123 1001 86380 86390 1
418188 99418188 1001 86380 86390 1
418298 99418298 1001 86380 86390 1
418072 99418072 1001 86380 86390 1
417896 99417896 1001 86380 86390 1
419151 99419151 1001 86380 86390 1
418838 99418838 1001 86380 86390 1
420309 99420309 1001 86380 86390 1
420210 99420210 1001 86380 86390 1
419860 99419860 1001 86380 86390 1
419753 99419753 1001 86380 86390 1
419316 99419316 1001 86380 86390 1
420700 99420700 1001 86380 86390 1
422018 99422018 1001 86380 86390 1
421546 99421546 1001 86380 86390 1
421576 99421576 1001 86380 86390 1
421117 99421117 1001 86380 86390 1
421255 99421255 1001 86380 86390 1
421063 99421063 1001 86380 86390 1
420942 99420942 1001 86380 86390 1
421099 99421099 1001 86380 86390 1
420965 99420965 1001 86380 86390 1
421005 99421005 1001 86380 86390 1
420854 99420854 1001 86380 86390 1
422369 99422369 1001 86380 86390 1
422444 99422444 1001 86380 86390 1
423504 99423504 1001 86380 86390 1
423653 99423653 1001 86380 86390 1
423660 99423660 1001 86380 86390 1
423596 99423596 1001 86380 86390 1
423190 99423190 1001 86380 86390 1
423297 99423297 1001 86380 86390 1
422979 99422979 1001 86380 86390 1
422695 99422695 1001 86380 86390 1
422826 99422826 1001 86380 86390 1
422628 99422628 1001 86380 86390 1
422749 99422749 1001 86380 86390 1
422616 99422616 1001 86380 86390 1
422846 99422846 1001 86380 86390 1
425302 99425302 1001 86380 86390 1
425359 99425359 1001 86380 86390 1
425118 99425118 1001 86380 86390 1
425166 99425166 1001 86380 86390 1
424782 99424782 1001 86380 86390 1
424714 99424714 1001 86380 86390 1
424625 99424625 1001 86380 86390 1
424212 99424212 1001 86380 86390 1
424391 99424391 1001 86380 86390 1
424462 99424462 1001 86380 86390 1
424155 99424155 1001 86380 86390 1
424486 99424486 1001 86380 86390 1
424528 99424528 1001 86380 86390 1
426812 99426812 1001 86380 86390 1
426844 99426844 1001 86380 86390 1
426931 99426931 1001 86380 86390 1
426739 99426739 1001 86380 86390 1
426316 99426316 1001 86380 86390 1
426587 99426587 1001 86380 86390 1
425866 99425866 1001 86380 86390 1
427456 99427456 1001 86380 86390 1
427397 99427397 1001 86380 86390 1
427401 99427401 1001 86380 86390 1
428446 99428446 1001 86380 86390 1
428505 99428505 1001 86380 86390 1
428616 99428616 1001 86380 86390 1
428359 99428359 1001 86380 86390 1
428361 99428361 1001 86380 86390 1
428057 99428057 1001 86380 86390 1
428120 99428120 1001 86380 86390 1
428202 99428202 1001 86380 86390 1
427735 99427735 1001 86380 86390 1
427561 99427561 1001 86380 86390 1
427547 99427547 1001 86380 86390 1
427746 99427746 1001 86380 86390 1
427748 99427748 1001 86380 86390 1
428768 99428768 1001 86380 86390 1
430119 99430119 1001 86380 86390 1
429934 99429934 1001 86380 86390 1
429908 99429908 1001 86380 86390 1
429621 99429621 1001 86380 86390 1
429953 99429953 1001 86380 86390 1
429612 99429612 1001 86380 86390 1
429321 99429321 1001 86380 86390 1
429498 99429498 1001 86380 86390 1
429298 99429298 1001 86380 86390 1
429474 99429474 1001 86380 86390 1
429415 99429415 1001 86380 86390 1
429536 99429536 1001 86380 86390 1
429402 99429402 1001 86380 86390 1
429214 99429214 1001 86380 86390 1
430397 99430397 1001 86380 86390 1
430709 99430709 1001 86380 86390 1
430775 99430775 1001 86380 86390 1
430625 99430625 1001 86380 86390 1
430748 99430748 1001 86380 86390 1
430516 99430516 1001 86380 86390 1
431999 99431999 1001 86380 86390 1
431716 99431716 1001 86380 86390 1
431701 99431701 1001 86380 86390 1
431532 99431532 1001 86380 86390 1
431561 99431561 1001 86380 86390 1
431508 99431508 1001 86380 86390 1
431565 99431565 1001 86380 86390 1
431413 99431413 1001 86380 86390 1
431498 99431498 1001 86380 86390 1
431090 99431090 1001 86380 86390 1
431122 99431122 1001 86380 86390 1
431208 99431208 1001 86380 86390 1
431088 99431088 1001 86380 86390 1
432219 99432219 1001 86380 86390 1
432319 99432319 1001 86380 86390 1
432200 99432200 1001 86380 86390 1
433409 99433409 1001 86380 86390 1
433660 99433660 1001 86380 86390 1
433600 99433600 1001 86380 86390 1
433390 99433390 1001 86380 86390 1
433515 99433515 1001 86380 86390 1
433002 99433002 1001 86380 86390 1
432553 99432553 1001 86380 86390 1
432611 99432611 1001 86380 86390 1
432662 99432662 1001 86380 86390 1
433826 99433826 1001 86380 86390 1
433966 99433966 1001 86380 86390 1
434006 99434006 1001 86380 86390 1
434050 99434050 1001 86380 86390 1
435084 99435084 1001 86380 86390 1
435383 99435383 1001 86380 86390 1
435201 99435201 1001 86380 86390 1
435094 99435094 1001 86380 86390 1
435121 99435121 1001 86380 86390 1
434918 99434918 1001 86380 86390 1
434843 99434843 1001 86380 86390 1
434622 99434622 1001 86380 86390 1
434876 99434876 1001 86380 86390 1
434833 99434833 1001 86380 86390 1
434232 99434232 1001 86380 86390 1
434242 99434242 1001 86380 86390 1
435767 99435767 1001 86380 86390 1
435739 99435739 1001 86380 86390 1
435532 99435532 1001 86380 86390 1
435610 99435610 1001 86380 86390 1
435694 99435694 1001 86380 86390 1
435778 99435778 1001 86380 86390 1
436931 99436931 1001 86380 86390 1
436423 99436423 1001 86380 86390 1
436475 99436475 1001 86380 86390 1
436295 99436295 1001 86380 86390 1
436088 99436088 1001 86380 86390 1
300054 99300054 1001 86380 86390 1
300043 99300043 1001 86380 86390 1
300097 99300097 1001 86380 86390 1
437337 99437337 1001 86380 86390 1
300664 99300664 1001 86380 86390 1
300700 99300700 1001 86380 86390 1
300469 99300469 1001 86380 86390 1
300120 99300120 1001 86380 86390 1
300272 99300272 1001 86380 86390 1
300249 99300249 1001 86380 86390 1
300119 99300119 1001 86380 86390 1
300918 99300918 1001 86380 86390 1
301468 99301468 1001 86380 86390 1
301530 99301530 1001 86380 86390 1
301369 99301369 1001 86380 86390 1
301382 99301382 1001 86380 86390 1
301540 99301540 1001 86380 86390 1
301385 99301385 1001 86380 86390 1
301312 99301312 1001 86380 86390 1
301186 99301186 1001 86380 86390 1
301343 99301343 1001 86380 86390 1
301322 99301322 1001 86380 86390 1
301348 99301348 1001 86380 86390 1
301063 99301063 1001 86380 86390 1
300999 99300999 1001 86380 86390 1
300961 99300961 1001 86380 86390 1
301078 99301078 1001 86380 86390 1
301040 99301040 1001 86380 86390 1
300969 99300969 1001 86380 86390 1
301126 99301126 1001 86380 86390 1
301745 99301745 1001 86380 86390 1
301747 99301747 1001 86380 86390 1
302353 99302353 1001 86380 86390 1
302207 99302207 1001 86380 86390 1
301813 99301813 1001 86380 86390 1
301815 99301815 1001 86380 86390 1
301783 99301783 1001 86380 86390 1
302431 99302431 1001 86380 86390 1
302457 99302457 1001 86380 86390 1
302407 99302407 1001 86380 86390 1
302425 99302425 1001 86380 86390 1
303026 99303026 1001 86380 86390 1
303004 99303004 1001 86380 86390 1
302797 99302797 1001 86380 86390 1
302953 99302953 1001 86380 86390 1
302852 99302852 1001 86380 86390 1
302878 99302878 1001 86380 86390 1
303294 99303294 1001 86380 86390 1
303388 99303388 1001 86380 86390 1
303376 99303376 1001 86380 86390 1
303406 99303406 1001 86380 86390 1
303329 99303329 1001 86380 86390 1
304005 99304005 1001 86380 86390 1
303863 99303863 1001 86380 86390 1
303801 99303801 1001 86380 86390 1
303702 99303702 1001 86380 86390 1
303690 99303690 1001 86380 86390 1
303625 99303625 1001 86380 86390 1
303638 99303638 1001 86380 86390 1
303695 99303695 1001 86380 86390 1
303761 99303761 1001 86380 86390 1
303544 99303544 1001 86380 86390 1
303481 99303481 1001 86380 86390 1
304185 99304185 1001 86380 86390 1
304191 99304191 1001 86380 86390 1
304233 99304233 1001 86380 86390 1
304038 99304038 1001 86380 86390 1
304093 99304093 1001 86380 86390 1
304808 99304808 1001 86380 86390 1
304822 99304822 1001 86380 86390 1
304760 99304760 1001 86380 86390 1
304735 99304735 1001 86380 86390 1
304700 99304700 1001 86380 86390 1
304286 99304286 1001 86380 86390 1
304973 99304973 1001 86380 86390 1
305039 99305039 1001 86380 86390 1
305031 99305031 1001 86380 86390 1
305008 99305008 1001 86380 86390 1
304866 99304866 1001 86380 86390 1
304868 99304868 1001 86380 86390 1
305569 99305569 1001 86380 86390 1
305626 99305626 1001 86380 86390 1
305391 99305391 1001 86380 86390 1
305314 99305314 1001 86380 86390 1
305154 99305154 1001 86380 86390 1
500064 99500064 1001 86380 86390 1
500108 99500108 1001 86380 86390 1
500783 99500783 1001 86380 86390 1
500782 99500782 1001 86380 86390 1
500754 99500754 1001 86380 86390 1
500625 99500625 1001 86380 86390 1
500718 99500718 1001 86380 86390 1
500641 99500641 1001 86380 86390 1
500655 99500655 1001 86380 86390 1
500512 99500512 1001 86380 86390 1
500303 99500303 1001 86380 86390 1
501017 99501017 1001 86380 86390 1
500942 99500942 1001 86380 86390 1
500930 99500930 1001 86380 86390 1
500854 99500854 1001 86380 86390 1
501627 99501627 1001 86380 86390 1
501252 99501252 1001 86380 86390 1
501304 99501304 1001 86380 86390 1
501293 99501293 1001 86380 86390 1
501335 99501335 1001 86380 86390 1
501313 99501313 1001 86380 86390 1
501406 99501406 1001 86380 86390 1
501037 99501037 1001 86380 86390 1
501027 99501027 1001 86380 86390 1
501772 99501772 1001 86380 86390 1
501776 99501776 1001 86380 86390 1
501828 99501828 1001 86380 86390 1
502317 99502317 1001 86380 86390 1
502383 99502383 1001 86380 86390 1
502332 99502332 1001 86380 86390 1
502281 99502281 1001 86380 86390 1
502454 99502454 1001 86380 86390 1
502457 99502457 1001 86380 86390 1
502065 99502065 1001 86380 86390 1
502095 99502095 1001 86380 86390 1
502122 99502122 1001 86380 86390 1
502252 99502252 1001 86380 86390 1
502127 99502127 1001 86380 86390 1
502219 99502219 1001 86380 86390 1
502032 99502032 1001 86380 86390 1
501998 99501998 1001 86380 86390 1
502037 99502037 1001 86380 86390 1
502488 99502488 1001 86380 86390 1
502514 99502514 1001 86380 86390 1
502669 99502669 1001 86380 86390 1
502478 99502478 1001 86380 86390 1
502493 99502493 1001 86380 86390 1
502506 99502506 1001 86380 86390 1
502610 99502610 1001 86380 86390 1
502655 99502655 1001 86380 86390 1
503177 99503177 1001 86380 86390 1
503264 99503264 1001 86380 86390 1
503157 99503157 1001 86380 86390 1
502974 99502974 1001 86380 86390 1
503040 99503040 1001 86380 86390 1
502951 99502951 1001 86380 86390 1
502964 99502964 1001 86380 86390 1
502804 99502804 1001 86380 86390 1
502702 99502702 1001 86380 86390 1
502741 99502741 1001 86380 86390 1
503381 99503381 1001 86380 86390 1
503297 99503297 1001 86380 86390 1
503312 99503312 1001 86380 86390 1
504004 99504004 1001 86380 86390 1
504097 99504097 1001 86380 86390 1
503809 99503809 1001 86380 86390 1
503890 99503890 1001 86380 86390 1
503723 99503723 1001 86380 86390 1
503498 99503498 1001 86380 86390 1
503589 99503589 1001 86380 86390 1
503657 99503657 1001 86380 86390 1
503503 99503503 1001 86380 86390 1
503672 99503672 1001 86380 86390 1
504123 99504123 1001 86380 86390 1
504125 99504125 1001 86380 86390 1
504763 99504763 1001 86380 86390 1
504844 99504844 1001 86380 86390 1
504813 99504813 1001 86380 86390 1
504610 99504610 1001 86380 86390 1
504663 99504663 1001 86380 86390 1
504678 99504678 1001 86380 86390 1
504581 99504581 1001 86380 86390 1
504594 99504594 1001 86380 86390 1
504381 99504381 1001 86380 86390 1
504358 99504358 1001 86380 86390 1
504528 99504528 1001 86380 86390 1
504980 99504980 1001 86380 86390 1
505008 99505008 1001 86380 86390 1
505039 99505039 1001 86380 86390 1
505577 99505577 1001 86380 86390 1
505701 99505701 1001 86380 86390 1
505757 99505757 1001 86380 86390 1
505639 99505639 1001 86380 86390 1
505517 99505517 1001 86380 86390 1
505195 99505195 1001 86380 86390 1
505807 99505807 1001 86380 86390 1
505966 99505966 1001 86380 86390 1
505853 99505853 1001 86380 86390 1
506482 99506482 1001 86380 86390 1
506420 99506420 1001 86380 86390 1
506453 99506453 1001 86380 86390 1
506344 99506344 1001 86380 86390 1
506293 99506293 1001 86380 86390 1
506023 99506023 1001 86380 86390 1
506752 99506752 1001 86380 86390 1
506770 99506770 1001 86380 86390 1
507294 99507294 1001 86380 86390 1
507264 99507264 1001 86380 86390 1
507416 99507416 1001 86380 86390 1
507074 99507074 1001 86380 86390 1
507126 99507126 1001 86380 86390 1
507193 99507193 1001 86380 86390 1
507064 99507064 1001 86380 86390 1
507012 99507012 1001 86380 86390 1
507040 99507040 1001 86380 86390 1
507160 99507160 1001 86380 86390 1
506913 99506913 1001 86380 86390 1
507493 99507493 1001 86380 86390 1
507521 99507521 1001 86380 86390 1
508215 99508215 1001 86380 86390 1
508140 99508140 1001 86380 86390 1
507878 99507878 1001 86380 86390 1
507943 99507943 1001 86380 86390 1
507933 99507933 1001 86380 86390 1
507910 99507910 1001 86380 86390 1
507737 99507737 1001 86380 86390 1
507738 99507738 1001 86380 86390 1
507766 99507766 1001 86380 86390 1
507781 99507781 1001 86380 86390 1
508419 99508419 1001 86380 86390 1
508920 99508920 1001 86380 86390 1
508960 99508960 1001 86380 86390 1
509074 99509074 1001 86380 86390 1
509016 99509016 1001 86380 86390 1
508887 99508887 1001 86380 86390 1
508844 99508844 1001 86380 86390 1
508544 99508544 1001 86380 86390 1
508533 99508533 1001 86380 86390 1
508536 99508536 1001 86380 86390 1
508527 99508527 1001 86380 86390 1
508543 99508543 1001 86380 86390 1
509266 99509266 1001 86380 86390 1
509150 99509150 1001 86380 86390 1
509810 99509810 1001 86380 86390 1
509787 99509787 1001 86380 86390 1
509866 99509866 1001 86380 86390 1
509841 99509841 1001 86380 86390 1
509778 99509778 1001 86380 86390 1
509716 99509716 1001 86380 86390 1
509742 99509742 1001 86380 86390 1
509807 99509807 1001 86380 86390 1
509685 99509685 1001 86380 86390 1
509660 99509660 1001 86380 86390 1
509586 99509586 1001 86380 86390 1
509476 99509476 1001 86380 86390 1
509308 99509308 1001 86380 86390 1
509418 99509418 1001 86380 86390 1
509993 99509993 1001 86380 86390 1
510537 99510537 1001 86380 86390 1
510654 99510654 1001 86380 86390 1
510553 99510553 1001 86380 86390 1
510632 99510632 1001 86380 86390 1
510635 99510635 1001 86380 86390 1
510444 99510444 1001 86380 86390 1
510500 99510500 1001 86380 86390 1
510488 99510488 1001 86380 86390 1
510437 99510437 1001 86380 86390 1
510388 99510388 1001 86380 86390 1
510171 99510171 1001 86380 86390 1
510210 99510210 1001 86380 86390 1
510313 99510313 1001 86380 86390 1
510199 99510199 1001 86380 86390 1
510149 99510149 1001 86380 86390 1
510162 99510162 1001 86380 86390 1
510750 99510750 1001 86380 86390 1
510810 99510810 1001 86380 86390 1
510825 99510825 1001 86380 86390 1
510890 99510890 1001 86380 86390 1
511275 99511275 1001 86380 86390 1
511200 99511200 1001 86380 86390 1
511213 99511213 1001 86380 86390 1
511226 99511226 1001 86380 86390 1
510960 99510960 1001 86380 86390 1
510999 99510999 1001 86380 86390 1
511012 99511012 1001 86380 86390 1
511000 99511000 1001 86380 86390 1
511067 99511067 1001 86380 86390 1
510938 99510938 1001 86380 86390 1
510951 99510951 1001 86380 86390 1
511068 99511068 1001 86380 86390 1
511071 99511071 1001 86380 86390 1
511642 99511642 1001 86380 86390 1
511630 99511630 1001 86380 86390 1
511661 99511661 1001 86380 86390 1
511713 99511713 1001 86380 86390 1
511753 99511753 1001 86380 86390 1
512348 99512348 1001 86380 86390 1
512231 99512231 1001 86380 86390 1
512246 99512246 1001 86380 86390 1
512259 99512259 1001 86380 86390 1
511914 99511914 1001 86380 86390 1
511944 99511944 1001 86380 86390 1
511898 99511898 1001 86380 86390 1
512404 99512404 1001 86380 86390 1
512560 99512560 1001 86380 86390 1
512526 99512526 1001 86380 86390 1
512552 99512552 1001 86380 86390 1
512396 99512396 1001 86380 86390 1
512502 99512502 1001 86380 86390 1
513027 99513027 1001 86380 86390 1
513098 99513098 1001 86380 86390 1
513195 99513195 1001 86380 86390 1
513125 99513125 1001 86380 86390 1
512948 99512948 1001 86380 86390 1
512834 99512834 1001 86380 86390 1
512865 99512865 1001 86380 86390 1
512688 99512688 1001 86380 86390 1
512676 99512676 1001 86380 86390 1
512625 99512625 1001 86380 86390 1
512704 99512704 1001 86380 86390 1
512735 99512735 1001 86380 86390 1
513308 99513308 1001 86380 86390 1
513362 99513362 1001 86380 86390 1
513325 99513325 1001 86380 86390 1
513799 99513799 1001 86380 86390 1
513685 99513685 1001 86380 86390 1
513789 99513789 1001 86380 86390 1
513701 99513701 1001 86380 86390 1
513782 99513782 1001 86380 86390 1
513784 99513784 1001 86380 86390 1
513462 99513462 1001 86380 86390 1
513580 99513580 1001 86380 86390 1
514187 99514187 1001 86380 86390 1
514164 99514164 1001 86380 86390 1
514177 99514177 1001 86380 86390 1
514117 99514117 1001 86380 86390 1
514234 99514234 1001 86380 86390 1
514680 99514680 1001 86380 86390 1
514777 99514777 1001 86380 86390 1
514805 99514805 1001 86380 86390 1
514513 99514513 1001 86380 86390 1
514480 99514480 1001 86380 86390 1
514560 99514560 1001 86380 86390 1
514391 99514391 1001 86380 86390 1
514294 99514294 1001 86380 86390 1
514411 99514411 1001 86380 86390 1
514271 99514271 1001 86380 86390 1
514376 99514376 1001 86380 86390 1
514907 99514907 1001 86380 86390 1
514882 99514882 1001 86380 86390 1
514895 99514895 1001 86380 86390 1
514859 99514859 1001 86380 86390 1
514982 99514982 1001 86380 86390 1
515632 99515632 1001 86380 86390 1
515636 99515636 1001 86380 86390 1
515668 99515668 1001 86380 86390 1
515525 99515525 1001 86380 86390 1
515430 99515430 1001 86380 86390 1
515457 99515457 1001 86380 86390 1
515355 99515355 1001 86380 86390 1
515359 99515359 1001 86380 86390 1
515066 99515066 1001 86380 86390 1
515161 99515161 1001 86380 86390 1
515100 99515100 1001 86380 86390 1
515734 99515734 1001 86380 86390 1
515695 99515695 1001 86380 86390 1
515685 99515685 1001 86380 86390 1
515764 99515764 1001 86380 86390 1
515753 99515753 1001 86380 86390 1
515832 99515832 1001 86380 86390 1
515860 99515860 1001 86380 86390 1
516329 99516329 1001 86380 86390 1
516509 99516509 1001 86380 86390 1
516464 99516464 1001 86380 86390 1
516452 99516452 1001 86380 86390 1
516429 99516429 1001 86380 86390 1
516352 99516352 1001 86380 86390 1
516131 99516131 1001 86380 86390 1
515993 99515993 1001 86380 86390 1
515994 99515994 1001 86380 86390 1
515970 99515970 1001 86380 86390 1
516048 99516048 1001 86380 86390 1
516091 99516091 1001 86380 86390 1
516093 99516093 1001 86380 86390 1
516709 99516709 1001 86380 86390 1
516673 99516673 1001 86380 86390 1
517297 99517297 1001 86380 86390 1
517233 99517233 1001 86380 86390 1
517182 99517182 1001 86380 86390 1
517269 99517269 1001 86380 86390 1
517141 99517141 1001 86380 86390 1
516877 99516877 1001 86380 86390 1
517337 99517337 1001 86380 86390 1
517338 99517338 1001 86380 86390 1
517533 99517533 1001 86380 86390 1
517408 99517408 1001 86380 86390 1
517500 99517500 1001 86380 86390 1
518073 99518073 1001 86380 86390 1
518100 99518100 1001 86380 86390 1
518113 99518113 1001 86380 86390 1
518134 99518134 1001 86380 86390 1
518053 99518053 1001 86380 86390 1
517990 99517990 1001 86380 86390 1
517750 99517750 1001 86380 86390 1
517934 99517934 1001 86380 86390 1
517936 99517936 1001 86380 86390 1
517622 99517622 1001 86380 86390 1
517560 99517560 1001 86380 86390 1
517616 99517616 1001 86380 86390 1
518315 99518315 1001 86380 86390 1
518241 99518241 1001 86380 86390 1
518836 99518836 1001 86380 86390 1
518981 99518981 1001 86380 86390 1
518845 99518845 1001 86380 86390 1
518666 99518666 1001 86380 86390 1
518731 99518731 1001 86380 86390 1
518603 99518603 1001 86380 86390 1
518771 99518771 1001 86380 86390 1
518775 99518775 1001 86380 86390 1
518662 99518662 1001 86380 86390 1
518664 99518664 1001 86380 86390 1
518524 99518524 1001 86380 86390 1
518540 99518540 1001 86380 86390 1
518463 99518463 1001 86380 86390 1
518399 99518399 1001 86380 86390 1
518529 99518529 1001 86380 86390 1
518402 99518402 1001 86380 86390 1
518482 99518482 1001 86380 86390 1
518997 99518997 1001 86380 86390 1
519011 99519011 1001 86380 86390 1
518988 99518988 1001 86380 86390 1
519111 99519111 1001 86380 86390 1
519621 99519621 1001 86380 86390 1
519645 99519645 1001 86380 86390 1
519569 99519569 1001 86380 86390 1
519499 99519499 1001 86380 86390 1
519412 99519412 1001 86380 86390 1
519257 99519257 1001 86380 86390 1
519375 99519375 1001 86380 86390 1
519384 99519384 1001 86380 86390 1
519307 99519307 1001 86380 86390 1
519866 99519866 1001 86380 86390 1
519970 99519970 1001 86380 86390 1
519958 99519958 1001 86380 86390 1
519899 99519899 1001 86380 86390 1
519874 99519874 1001 86380 86390 1
520383 99520383 1001 86380 86390 1
520320 99520320 1001 86380 86390 1
520300 99520300 1001 86380 86390 1
520200 99520200 1001 86380 86390 1
520098 99520098 1001 86380 86390 1
520115 99520115 1001 86380 86390 1
520026 99520026 1001 86380 86390 1
520091 99520091 1001 86380 86390 1
520104 99520104 1001 86380 86390 1
520195 99520195 1001 86380 86390 1
520040 99520040 1001 86380 86390 1
520069 99520069 1001 86380 86390 1
520775 99520775 1001 86380 86390 1
520777 99520777 1001 86380 86390 1
520817 99520817 1001 86380 86390 1
521343 99521343 1001 86380 86390 1
521318 99521318 1001 86380 86390 1
521453 99521453 1001 86380 86390 1
521349 99521349 1001 86380 86390 1
521084 99521084 1001 86380 86390 1
521168 99521168 1001 86380 86390 1
520948 99520948 1001 86380 86390 1
520987 99520987 1001 86380 86390 1
520981 99520981 1001 86380 86390 1
520956 99520956 1001 86380 86390 1
521579 99521579 1001 86380 86390 1
521647 99521647 1001 86380 86390 1
522125 99522125 1001 86380 86390 1
522167 99522167 1001 86380 86390 1
522239 99522239 1001 86380 86390 1
522003 99522003 1001 86380 86390 1
522084 99522084 1001 86380 86390 1
521969 99521969 1001 86380 86390 1
521764 99521764 1001 86380 86390 1
521824 99521824 1001 86380 86390 1
521877 99521877 1001 86380 86390 1
522488 99522488 1001 86380 86390 1
522413 99522413 1001 86380 86390 1
522439 99522439 1001 86380 86390 1
522952 99522952 1001 86380 86390 1
523118 99523118 1001 86380 86390 1
523007 99523007 1001 86380 86390 1
522971 99522971 1001 86380 86390 1
522707 99522707 1001 86380 86390 1
522800 99522800 1001 86380 86390 1
522804 99522804 1001 86380 86390 1
522768 99522768 1001 86380 86390 1
522592 99522592 1001 86380 86390 1
522610 99522610 1001 86380 86390 1
522675 99522675 1001 86380 86390 1
522599 99522599 1001 86380 86390 1
523309 99523309 1001 86380 86390 1
523159 99523159 1001 86380 86390 1
523166 99523166 1001 86380 86390 1
523881 99523881 1001 86380 86390 1
523762 99523762 1001 86380 86390 1
523560 99523560 1001 86380 86390 1
523606 99523606 1001 86380 86390 1
523504 99523504 1001 86380 86390 1
523531 99523531 1001 86380 86390 1
523477 99523477 1001 86380 86390 1
523452 99523452 1001 86380 86390 1
523478 99523478 1001 86380 86390 1
523954 99523954 1001 86380 86390 1
524110 99524110 1001 86380 86390 1
524037 99524037 1001 86380 86390 1
524081 99524081 1001 86380 86390 1
524590 99524590 1001 86380 86390 1
524683 99524683 1001 86380 86390 1
524687 99524687 1001 86380 86390 1
524690 99524690 1001 86380 86390 1
524500 99524500 1001 86380 86390 1
524501 99524501 1001 86380 86390 1
524372 99524372 1001 86380 86390 1
524555 99524555 1001 86380 86390 1
524445 99524445 1001 86380 86390 1
524305 99524305 1001 86380 86390 1
524260 99524260 1001 86380 86390 1
524286 99524286 1001 86380 86390 1
524355 99524355 1001 86380 86390 1
524793 99524793 1001 86380 86390 1
524900 99524900 1001 86380 86390 1
524954 99524954 1001 86380 86390 1
524882 99524882 1001 86380 86390 1
524908 99524908 1001 86380 86390 1
524818 99524818 1001 86380 86390 1
525468 99525468 1001 86380 86390 1
525497 99525497 1001 86380 86390 1
525425 99525425 1001 86380 86390 1
525541 99525541 1001 86380 86390 1
525187 99525187 1001 86380 86390 1
525385 99525385 1001 86380 86390 1
525282 99525282 1001 86380 86390 1
525296 99525296 1001 86380 86390 1
525322 99525322 1001 86380 86390 1
525108 99525108 1001 86380 86390 1
525060 99525060 1001 86380 86390 1
525037 99525037 1001 86380 86390 1
525050 99525050 1001 86380 86390 1
525620 99525620 1001 86380 86390 1
525651 99525651 1001 86380 86390 1
525677 99525677 1001 86380 86390 1
525768 99525768 1001 86380 86390 1
525781 99525781 1001 86380 86390 1
526281 99526281 1001 86380 86390 1
526263 99526263 1001 86380 86390 1
526207 99526207 1001 86380 86390 1
526078 99526078 1001 86380 86390 1
526148 99526148 1001 86380 86390 1
525964 99525964 1001 86380 86390 1
526512 99526512 1001 86380 86390 1
526603 99526603 1001 86380 86390 1
526461 99526461 1001 86380 86390 1
526469 99526469 1001 86380 86390 1
527142 99527142 1001 86380 86390 1
527243 99527243 1001 86380 86390 1
526973 99526973 1001 86380 86390 1
526874 99526874 1001 86380 86390 1
526693 99526693 1001 86380 86390 1
526681 99526681 1001 86380 86390 1
526665 99526665 1001 86380 86390 1
527298 99527298 1001 86380 86390 1
527392 99527392 1001 86380 86390 1
527302 99527302 1001 86380 86390 1
527421 99527421 1001 86380 86390 1
527900 99527900 1001 86380 86390 1
527978 99527978 1001 86380 86390 1
527861 99527861 1001 86380 86390 1
527849 99527849 1001 86380 86390 1
527789 99527789 1001 86380 86390 1
527604 99527604 1001 86380 86390 1
528192 99528192 1001 86380 86390 1
528747 99528747 1001 86380 86390 1
528713 99528713 1001 86380 86390 1
528796 99528796 1001 86380 86390 1
528610 99528610 1001 86380 86390 1
528628 99528628 1001 86380 86390 1
528332 99528332 1001 86380 86390 1
528398 99528398 1001 86380 86390 1
528424 99528424 1001 86380 86390 1
528480 99528480 1001 86380 86390 1
528314 99528314 1001 86380 86390 1
528405 99528405 1001 86380 86390 1
528357 99528357 1001 86380 86390 1
529017 99529017 1001 86380 86390 1
529097 99529097 1001 86380 86390 1
529637 99529637 1001 86380 86390 1
529568 99529568 1001 86380 86390 1
529661 99529661 1001 86380 86390 1
529331 99529331 1001 86380 86390 1
529218 99529218 1001 86380 86390 1
529309 99529309 1001 86380 86390 1
529157 99529157 1001 86380 86390 1
529752 99529752 1001 86380 86390 1
529755 99529755 1001 86380 86390 1
529730 99529730 1001 86380 86390 1
529865 99529865 1001 86380 86390 1
530395 99530395 1001 86380 86390 1
530232 99530232 1001 86380 86390 1
530234 99530234 1001 86380 86390 1
530321 99530321 1001 86380 86390 1
529948 99529948 1001 86380 86390 1
530093 99530093 1001 86380 86390 1
530059 99530059 1001 86380 86390 1
530669 99530669 1001 86380 86390 1
530671 99530671 1001 86380 86390 1
530698 99530698 1001 86380 86390 1
530756 99530756 1001 86380 86390 1
531188 99531188 1001 86380 86390 1
531224 99531224 1001 86380 86390 1
531150 99531150 1001 86380 86390 1
531034 99531034 1001 86380 86390 1
531113 99531113 1001 86380 86390 1
531114 99531114 1001 86380 86390 1
531076 99531076 1001 86380 86390 1
531080 99531080 1001 86380 86390 1
531068 99531068 1001 86380 86390 1
531172 99531172 1001 86380 86390 1
530934 99530934 1001 86380 86390 1
530859 99530859 1001 86380 86390 1
530887 99530887 1001 86380 86390 1
531461 99531461 1001 86380 86390 1
531513 99531513 1001 86380 86390 1
531423 99531423 1001 86380 86390 1
531540 99531540 1001 86380 86390 1
532190 99532190 1001 86380 86390 1
532050 99532050 1001 86380 86390 1
531925 99531925 1001 86380 86390 1
531823 99531823 1001 86380 86390 1
531681 99531681 1001 86380 86390 1
532366 99532366 1001 86380 86390 1
532278 99532278 1001 86380 86390 1
532905 99532905 1001 86380 86390 1
532932 99532932 1001 86380 86390 1
532934 99532934 1001 86380 86390 1
532960 99532960 1001 86380 86390 1
532935 99532935 1001 86380 86390 1
533010 99533010 1001 86380 86390 1
532966 99532966 1001 86380 86390 1
532876 99532876 1001 86380 86390 1
532452 99532452 1001 86380 86390 1
532570 99532570 1001 86380 86390 1
532454 99532454 1001 86380 86390 1
532481 99532481 1001 86380 86390 1
533224 99533224 1001 86380 86390 1
533200 99533200 1001 86380 86390 1
533188 99533188 1001 86380 86390 1
533164 99533164 1001 86380 86390 1
533839 99533839 1001 86380 86390 1
533841 99533841 1001 86380 86390 1
533511 99533511 1001 86380 86390 1
533473 99533473 1001 86380 86390 1
533591 99533591 1001 86380 86390 1
533632 99533632 1001 86380 86390 1
533560 99533560 1001 86380 86390 1
533355 99533355 1001 86380 86390 1
533357 99533357 1001 86380 86390 1
533414 99533414 1001 86380 86390 1
533377 99533377 1001 86380 86390 1
534023 99534023 1001 86380 86390 1
533949 99533949 1001 86380 86390 1
533925 99533925 1001 86380 86390 1
533939 99533939 1001 86380 86390 1
533888 99533888 1001 86380 86390 1
534583 99534583 1001 86380 86390 1
534545 99534545 1001 86380 86390 1
534655 99534655 1001 86380 86390 1
534406 99534406 1001 86380 86390 1
534343 99534343 1001 86380 86390 1
534422 99534422 1001 86380 86390 1
534358 99534358 1001 86380 86390 1
534220 99534220 1001 86380 86390 1
534126 99534126 1001 86380 86390 1
534841 99534841 1001 86380 86390 1
534686 99534686 1001 86380 86390 1
534692 99534692 1001 86380 86390 1
535357 99535357 1001 86380 86390 1
535371 99535371 1001 86380 86390 1
535125 99535125 1001 86380 86390 1
535167 99535167 1001 86380 86390 1
535133 99535133 1001 86380 86390 1
535040 99535040 1001 86380 86390 1
535080 99535080 1001 86380 86390 1
535653 99535653 1001 86380 86390 1
535695 99535695 1001 86380 86390 1
535594 99535594 1001 86380 86390 1
536199 99536199 1001 86380 86390 1
536318 99536318 1001 86380 86390 1
536317 99536317 1001 86380 86390 1
536330 99536330 1001 86380 86390 1
536018 99536018 1001 86380 86390 1
535957 99535957 1001 86380 86390 1
536114 99536114 1001 86380 86390 1
535946 99535946 1001 86380 86390 1
535896 99535896 1001 86380 86390 1
535762 99535762 1001 86380 86390 1
535852 99535852 1001 86380 86390 1
535905 99535905 1001 86380 86390 1
536502 99536502 1001 86380 86390 1
536132 99536132 1001 86380 86390 1
536351 99536351 1001 86380 86390 1
536430 99536430 1001 86380 86390 1
537046 99537046 1001 86380 86390 1
537098 99537098 1001 86380 86390 1
537066 99537066 1001 86380 86390 1
536867 99536867 1001 86380 86390 1
536829 99536829 1001 86380 86390 1
536769 99536769 1001 86380 86390 1
536711 99536711 1001 86380 86390 1
536549 99536549 1001 86380 86390 1
536579 99536579 1001 86380 86390 1
537185 99537185 1001 86380 86390 1
537317 99537317 1001 86380 86390 1
537266 99537266 1001 86380 86390 1
537294 99537294 1001 86380 86390 1
537364 99537364 1001 86380 86390 1
537798 99537798 1001 86380 86390 1
537680 99537680 1001 86380 86390 1
537594 99537594 1001 86380 86390 1
537633 99537633 1001 86380 86390 1
537621 99537621 1001 86380 86390 1
537664 99537664 1001 86380 86390 1
537539 99537539 1001 86380 86390 1
538052 99538052 1001 86380 86390 1
538697 99538697 1001 86380 86390 1
538808 99538808 1001 86380 86390 1
538596 99538596 1001 86380 86390 1
538456 99538456 1001 86380 86390 1
538607 99538607 1001 86380 86390 1
538323 99538323 1001 86380 86390 1
538267 99538267 1001 86380 86390 1
538293 99538293 1001 86380 86390 1
538856 99538856 1001 86380 86390 1
538869 99538869 1001 86380 86390 1
538831 99538831 1001 86380 86390 1
539627 99539627 1001 86380 86390 1
539457 99539457 1001 86380 86390 1
539635 99539635 1001 86380 86390 1
539373 99539373 1001 86380 86390 1
539324 99539324 1001 86380 86390 1
539170 99539170 1001 86380 86390 1
539196 99539196 1001 86380 86390 1
539120 99539120 1001 86380 86390 1
539643 99539643 1001 86380 86390 1
539687 99539687 1001 86380 86390 1
539778 99539778 1001 86380 86390 1
539791 99539791 1001 86380 86390 1
539753 99539753 1001 86380 86390 1
540404 99540404 1001 86380 86390 1
540460 99540460 1001 86380 86390 1
540311 99540311 1001 86380 86390 1
540055 99540055 1001 86380 86390 1
540178 99540178 1001 86380 86390 1
540180 99540180 1001 86380 86390 1
540219 99540219 1001 86380 86390 1
539987 99539987 1001 86380 86390 1
540528 99540528 1001 86380 86390 1
540262 99540262 1001 86380 86390 1
540906 99540906 1001 86380 86390 1
540984 99540984 1001 86380 86390 1
540974 99540974 1001 86380 86390 1
541052 99541052 1001 86380 86390 1
540917 99540917 1001 86380 86390 1
540868 99540868 1001 86380 86390 1
540781 99540781 1001 86380 86390 1
540782 99540782 1001 86380 86390 1
540747 99540747 1001 86380 86390 1
541385 99541385 1001 86380 86390 1
542109 99542109 1001 86380 86390 1
541809 99541809 1001 86380 86390 1
541736 99541736 1001 86380 86390 1
541751 99541751 1001 86380 86390 1
541780 99541780 1001 86380 86390 1
541717 99541717 1001 86380 86390 1
541605 99541605 1001 86380 86390 1
541685 99541685 1001 86380 86390 1
541675 99541675 1001 86380 86390 1
541650 99541650 1001 86380 86390 1
541586 99541586 1001 86380 86390 1
542846 99542846 1001 86380 86390 1
542900 99542900 1001 86380 86390 1
542761 99542761 1001 86380 86390 1
542638 99542638 1001 86380 86390 1
542730 99542730 1001 86380 86390 1
542603 99542603 1001 86380 86390 1
542540 99542540 1001 86380 86390 1
542645 99542645 1001 86380 86390 1
542431 99542431 1001 86380 86390 1
543061 99543061 1001 86380 86390 1
543146 99543146 1001 86380 86390 1
543603 99543603 1001 86380 86390 1
543671 99543671 1001 86380 86390 1
543594 99543594 1001 86380 86390 1
543495 99543495 1001 86380 86390 1
543279 99543279 1001 86380 86390 1
543929 99543929 1001 86380 86390 1
544443 99544443 1001 86380 86390 1
544438 99544438 1001 86380 86390 1
544490 99544490 1001 86380 86390 1
544593 99544593 1001 86380 86390 1
544380 99544380 1001 86380 86390 1
544292 99544292 1001 86380 86390 1
544216 99544216 1001 86380 86390 1
544158 99544158 1001 86380 86390 1
543992 99543992 1001 86380 86390 1
544063 99544063 1001 86380 86390 1
544738 99544738 1001 86380 86390 1
544727 99544727 1001 86380 86390 1
544656 99544656 1001 86380 86390 1
421505 611 1001 58980 61857 1
536891 851 1002 29518 41140 1
400029 99400029 1001 86380 86390 1
400409 99400409 1001 86380 86390 1
400349 99400349 1001 86380 86390 1
400564 99400564 1001 86380 86390 1
400524 99400524 1001 86380 86390 1
400659 99400659 1001 86380 86390 1
400711 99400711 1001 86380 86390 1
400786 99400786 1001 86380 86390 1
400747 99400747 1001 86380 86390 1
400889 99400889 1001 86380 86390 1
400963 99400963 1001 86380 86390 1
401150 99401150 1001 86380 86390 1
401402 99401402 1001 86380 86390 1
401519 99401519 1001 86380 86390 1
401565 99401565 1001 86380 86390 1
401596 99401596 1001 86380 86390 1
401598 99401598 1001 86380 86390 1
402224 99402224 1001 86380 86390 1
402226 99402226 1001 86380 86390 1
402414 99402414 1001 86380 86390 1
402500 99402500 1001 86380 86390 1
402491 99402491 1001 86380 86390 1
403052 99403052 1001 86380 86390 1
403010 99403010 1001 86380 86390 1
403123 99403123 1001 86380 86390 1
403104 99403104 1001 86380 86390 1
403244 99403244 1001 86380 86390 1
403305 99403305 1001 86380 86390 1
403432 99403432 1001 86380 86390 1
403377 99403377 1001 86380 86390 1
403479 99403479 1001 86380 86390 1
404122 99404122 1001 86380 86390 1
404163 99404163 1001 86380 86390 1
404251 99404251 1001 86380 86390 1
404211 99404211 1001 86380 86390 1
404868 99404868 1001 86380 86390 1
404971 99404971 1001 86380 86390 1
405582 99405582 1001 86380 86390 1
405573 99405573 1001 86380 86390 1
405706 99405706 1001 86380 86390 1
405846 99405846 1001 86380 86390 1
405828 99405828 1001 86380 86390 1
406231 99406231 1001 86380 86390 1
406287 99406287 1001 86380 86390 1
406517 99406517 1001 86380 86390 1
406571 99406571 1001 86380 86390 1
406639 99406639 1001 86380 86390 1
406709 99406709 1001 86380 86390 1
406836 99406836 1001 86380 86390 1
406759 99406759 1001 86380 86390 1
406942 99406942 1001 86380 86390 1
407308 99407308 1001 86380 86390 1
407548 99407548 1001 86380 86390 1
407588 99407588 1001 86380 86390 1
407626 99407626 1001 86380 86390 1
407794 99407794 1001 86380 86390 1
408035 99408035 1001 86380 86390 1
408071 99408071 1001 86380 86390 1
408252 99408252 1001 86380 86390 1
408326 99408326 1001 86380 86390 1
408525 99408525 1001 86380 86390 1
408601 99408601 1001 86380 86390 1
408540 99408540 1001 86380 86390 1
409041 99409041 1001 86380 86390 1
409070 99409070 1001 86380 86390 1
409094 99409094 1001 86380 86390 1
409113 99409113 1001 86380 86390 1
409266 99409266 1001 86380 86390 1
409251 99409251 1001 86380 86390 1
409314 99409314 1001 86380 86390 1
409439 99409439 1001 86380 86390 1
409638 99409638 1001 86380 86390 1
409711 99409711 1001 86380 86390 1
409813 99409813 1001 86380 86390 1
409822 99409822 1001 86380 86390 1
410161 99410161 1001 86380 86390 1
410455 99410455 1001 86380 86390 1
410670 99410670 1001 86380 86390 1
410785 99410785 1001 86380 86390 1
410730 99410730 1001 86380 86390 1
410902 99410902 1001 86380 86390 1
410885 99410885 1001 86380 86390 1
411209 99411209 1001 86380 86390 1
411306 99411306 1001 86380 86390 1
411236 99411236 1001 86380 86390 1
411263 99411263 1001 86380 86390 1
411408 99411408 1001 86380 86390 1
411476 99411476 1001 86380 86390 1
411650 99411650 1001 86380 86390 1
411771 99411771 1001 86380 86390 1
411871 99411871 1001 86380 86390 1
412220 99412220 1001 86380 86390 1
412316 99412316 1001 86380 86390 1
412424 99412424 1001 86380 86390 1
412431 99412431 1001 86380 86390 1
412333 99412333 1001 86380 86390 1
413334 99413334 1001 86380 86390 1
413620 99413620 1001 86380 86390 1
413621 99413621 1001 86380 86390 1
413645 99413645 1001 86380 86390 1
413641 99413641 1001 86380 86390 1
413387 99413387 1001 86380 86390 1
413661 99413661 1001 86380 86390 1
413538 99413538 1001 86380 86390 1
413145 99413145 1001 86380 86390 1
413042 99413042 1001 86380 86390 1
413224 99413224 1001 86380 86390 1
412843 99412843 1001 86380 86390 1
412528 99412528 1001 86380 86390 1
412690 99412690 1001 86380 86390 1
413779 99413779 1001 86380 86390 1
413925 99413925 1001 86380 86390 1
413845 99413845 1001 86380 86390 1
415317 99415317 1001 86380 86390 1
415061 99415061 1001 86380 86390 1
415264 99415264 1001 86380 86390 1
414673 99414673 1001 86380 86390 1
414868 99414868 1001 86380 86390 1
414582 99414582 1001 86380 86390 1
414527 99414527 1001 86380 86390 1
414856 99414856 1001 86380 86390 1
414221 99414221 1001 86380 86390 1
414317 99414317 1001 86380 86390 1
414406 99414406 1001 86380 86390 1
414149 99414149 1001 86380 86390 1
414153 99414153 1001 86380 86390 1
415524 99415524 1001 86380 86390 1
415480 99415480 1001 86380 86390 1
415347 99415347 1001 86380 86390 1
415325 99415325 1001 86380 86390 1
415689 99415689 1001 86380 86390 1
416837 99416837 1001 86380 86390 1
416795 99416795 1001 86380 86390 1
416952 99416952 1001 86380 86390 1
416901 99416901 1001 86380 86390 1
416401 99416401 1001 86380 86390 1
416444 99416444 1001 86380 86390 1
416224 99416224 1001 86380 86390 1
416241 99416241 1001 86380 86390 1
416206 99416206 1001 86380 86390 1
415902 99415902 1001 86380 86390 1
415749 99415749 1001 86380 86390 1
415899 99415899 1001 86380 86390 1
417105 99417105 1001 86380 86390 1
417011 99417011 1001 86380 86390 1
417252 99417252 1001 86380 86390 1
417445 99417445 1001 86380 86390 1
417492 99417492 1001 86380 86390 1
417515 99417515 1001 86380 86390 1
418528 99418528 1001 86380 86390 1
418743 99418743 1001 86380 86390 1
418686 99418686 1001 86380 86390 1
418034 99418034 1001 86380 86390 1
418287 99418287 1001 86380 86390 1
418258 99418258 1001 86380 86390 1
417849 99417849 1001 86380 86390 1
417798 99417798 1001 86380 86390 1
419161 99419161 1001 86380 86390 1
419079 99419079 1001 86380 86390 1
419107 99419107 1001 86380 86390 1
419040 99419040 1001 86380 86390 1
420143 99420143 1001 86380 86390 1
420373 99420373 1001 86380 86390 1
420167 99420167 1001 86380 86390 1
419847 99419847 1001 86380 86390 1
419722 99419722 1001 86380 86390 1
419822 99419822 1001 86380 86390 1
419700 99419700 1001 86380 86390 1
419873 99419873 1001 86380 86390 1
419794 99419794 1001 86380 86390 1
419450 99419450 1001 86380 86390 1
419548 99419548 1001 86380 86390 1
419289 99419289 1001 86380 86390 1
419623 99419623 1001 86380 86390 1
420707 99420707 1001 86380 86390 1
420509 99420509 1001 86380 86390 1
420695 99420695 1001 86380 86390 1
420568 99420568 1001 86380 86390 1
422048 99422048 1001 86380 86390 1
421724 99421724 1001 86380 86390 1
421936 99421936 1001 86380 86390 1
422021 99422021 1001 86380 86390 1
422113 99422113 1001 86380 86390 1
421662 99421662 1001 86380 86390 1
421454 99421454 1001 86380 86390 1
421217 99421217 1001 86380 86390 1
420905 99420905 1001 86380 86390 1
421168 99421168 1001 86380 86390 1
422120 99422120 1001 86380 86390 1
422377 99422377 1001 86380 86390 1
423646 99423646 1001 86380 86390 1
423107 99423107 1001 86380 86390 1
423269 99423269 1001 86380 86390 1
422796 99422796 1001 86380 86390 1
422733 99422733 1001 86380 86390 1
422938 99422938 1001 86380 86390 1
422743 99422743 1001 86380 86390 1
422795 99422795 1001 86380 86390 1
424147 99424147 1001 86380 86390 1
424098 99424098 1001 86380 86390 1
423868 99423868 1001 86380 86390 1
423801 99423801 1001 86380 86390 1
425149 99425149 1001 86380 86390 1
425255 99425255 1001 86380 86390 1
425331 99425331 1001 86380 86390 1
425183 99425183 1001 86380 86390 1
424730 99424730 1001 86380 86390 1
424642 99424642 1001 86380 86390 1
424938 99424938 1001 86380 86390 1
424808 99424808 1001 86380 86390 1
424771 99424771 1001 86380 86390 1
424895 99424895 1001 86380 86390 1
424658 99424658 1001 86380 86390 1
424609 99424609 1001 86380 86390 1
424189 99424189 1001 86380 86390 1
424195 99424195 1001 86380 86390 1
425689 99425689 1001 86380 86390 1
425665 99425665 1001 86380 86390 1
425787 99425787 1001 86380 86390 1
426735 99426735 1001 86380 86390 1
426934 99426934 1001 86380 86390 1
426998 99426998 1001 86380 86390 1
427025 99427025 1001 86380 86390 1
426369 99426369 1001 86380 86390 1
426628 99426628 1001 86380 86390 1
426629 99426629 1001 86380 86390 1
426611 99426611 1001 86380 86390 1
426004 99426004 1001 86380 86390 1
427196 99427196 1001 86380 86390 1
427145 99427145 1001 86380 86390 1
427274 99427274 1001 86380 86390 1
428711 99428711 1001 86380 86390 1
428465 99428465 1001 86380 86390 1
428093 99428093 1001 86380 86390 1
427973 99427973 1001 86380 86390 1
428195 99428195 1001 86380 86390 1
428309 99428309 1001 86380 86390 1
427624 99427624 1001 86380 86390 1
427801 99427801 1001 86380 86390 1
427579 99427579 1001 86380 86390 1
427633 99427633 1001 86380 86390 1
427883 99427883 1001 86380 86390 1
427864 99427864 1001 86380 86390 1
427762 99427762 1001 86380 86390 1
427644 99427644 1001 86380 86390 1
427548 99427548 1001 86380 86390 1
428994 99428994 1001 86380 86390 1
429129 99429129 1001 86380 86390 1
428922 99428922 1001 86380 86390 1
429093 99429093 1001 86380 86390 1
430298 99430298 1001 86380 86390 1
430222 99430222 1001 86380 86390 1
430350 99430350 1001 86380 86390 1
429575 99429575 1001 86380 86390 1
429941 99429941 1001 86380 86390 1
429916 99429916 1001 86380 86390 1
429581 99429581 1001 86380 86390 1
429292 99429292 1001 86380 86390 1
429366 99429366 1001 86380 86390 1
429545 99429545 1001 86380 86390 1
429347 99429347 1001 86380 86390 1
430523 99430523 1001 86380 86390 1
430701 99430701 1001 86380 86390 1
430740 99430740 1001 86380 86390 1
430375 99430375 1001 86380 86390 1
430389 99430389 1001 86380 86390 1
431942 99431942 1001 86380 86390 1
431946 99431946 1001 86380 86390 1
431973 99431973 1001 86380 86390 1
431785 99431785 1001 86380 86390 1
431979 99431979 1001 86380 86390 1
431472 99431472 1001 86380 86390 1
431332 99431332 1001 86380 86390 1
431512 99431512 1001 86380 86390 1
431322 99431322 1001 86380 86390 1
431327 99431327 1001 86380 86390 1
431521 99431521 1001 86380 86390 1
431602 99431602 1001 86380 86390 1
430830 99430830 1001 86380 86390 1
432161 99432161 1001 86380 86390 1
433410 99433410 1001 86380 86390 1
433321 99433321 1001 86380 86390 1
433686 99433686 1001 86380 86390 1
433418 99433418 1001 86380 86390 1
433504 99433504 1001 86380 86390 1
433101 99433101 1001 86380 86390 1
432936 99432936 1001 86380 86390 1
432650 99432650 1001 86380 86390 1
432878 99432878 1001 86380 86390 1
432590 99432590 1001 86380 86390 1
432816 99432816 1001 86380 86390 1
433927 99433927 1001 86380 86390 1
434079 99434079 1001 86380 86390 1
434059 99434059 1001 86380 86390 1
435281 99435281 1001 86380 86390 1
435326 99435326 1001 86380 86390 1
435346 99435346 1001 86380 86390 1
435388 99435388 1001 86380 86390 1
435260 99435260 1001 86380 86390 1
435393 99435393 1001 86380 86390 1
435050 99435050 1001 86380 86390 1
435147 99435147 1001 86380 86390 1
435208 99435208 1001 86380 86390 1
434939 99434939 1001 86380 86390 1
434787 99434787 1001 86380 86390 1
434898 99434898 1001 86380 86390 1
434613 99434613 1001 86380 86390 1
434199 99434199 1001 86380 86390 1
434450 99434450 1001 86380 86390 1
434460 99434460 1001 86380 86390 1
435623 99435623 1001 86380 86390 1
435787 99435787 1001 86380 86390 1
435660 99435660 1001 86380 86390 1
435494 99435494 1001 86380 86390 1
435777 99435777 1001 86380 86390 1
435818 99435818 1001 86380 86390 1
436833 99436833 1001 86380 86390 1
436769 99436769 1001 86380 86390 1
436388 99436388 1001 86380 86390 1
436426 99436426 1001 86380 86390 1
436715 99436715 1001 86380 86390 1
436010 99436010 1001 86380 86390 1
436319 99436319 1001 86380 86390 1
300662 99300662 1001 86380 86390 1
300443 99300443 1001 86380 86390 1
300405 99300405 1001 86380 86390 1
300301 99300301 1001 86380 86390 1
300152 99300152 1001 86380 86390 1
300803 99300803 1001 86380 86390 1
300741 99300741 1001 86380 86390 1
300923 99300923 1001 86380 86390 1
300924 99300924 1001 86380 86390 1
300822 99300822 1001 86380 86390 1
300813 99300813 1001 86380 86390 1
301534 99301534 1001 86380 86390 1
301460 99301460 1001 86380 86390 1
301448 99301448 1001 86380 86390 1
301210 99301210 1001 86380 86390 1
301202 99301202 1001 86380 86390 1
301151 99301151 1001 86380 86390 1
301115 99301115 1001 86380 86390 1
300941 99300941 1001 86380 86390 1
301573 99301573 1001 86380 86390 1
302325 99302325 1001 86380 86390 1
302211 99302211 1001 86380 86390 1
301994 99301994 1001 86380 86390 1
301997 99301997 1001 86380 86390 1
302171 99302171 1001 86380 86390 1
302120 99302120 1001 86380 86390 1
302172 99302172 1001 86380 86390 1
301829 99301829 1001 86380 86390 1
302392 99302392 1001 86380 86390 1
302452 99302452 1001 86380 86390 1
303078 99303078 1001 86380 86390 1
303134 99303134 1001 86380 86390 1
303124 99303124 1001 86380 86390 1
303116 99303116 1001 86380 86390 1
302911 99302911 1001 86380 86390 1
302978 99302978 1001 86380 86390 1
302958 99302958 1001 86380 86390 1
302971 99302971 1001 86380 86390 1
302612 99302612 1001 86380 86390 1
302744 99302744 1001 86380 86390 1
302709 99302709 1001 86380 86390 1
303373 99303373 1001 86380 86390 1
303262 99303262 1001 86380 86390 1
303397 99303397 1001 86380 86390 1
303879 99303879 1001 86380 86390 1
303931 99303931 1001 86380 86390 1
303916 99303916 1001 86380 86390 1
303637 99303637 1001 86380 86390 1
303784 99303784 1001 86380 86390 1
304058 99304058 1001 86380 86390 1
304073 99304073 1001 86380 86390 1
304229 99304229 1001 86380 86390 1
304142 99304142 1001 86380 86390 1
304143 99304143 1001 86380 86390 1
304158 99304158 1001 86380 86390 1
304759 99304759 1001 86380 86390 1
304724 99304724 1001 86380 86390 1
304629 99304629 1001 86380 86390 1
304515 99304515 1001 86380 86390 1
304445 99304445 1001 86380 86390 1
304300 99304300 1001 86380 86390 1
305024 99305024 1001 86380 86390 1
304883 99304883 1001 86380 86390 1
304864 99304864 1001 86380 86390 1
305010 99305010 1001 86380 86390 1
305556 99305556 1001 86380 86390 1
305508 99305508 1001 86380 86390 1
305667 99305667 1001 86380 86390 1
305607 99305607 1001 86380 86390 1
305428 99305428 1001 86380 86390 1
305364 99305364 1001 86380 86390 1
305443 99305443 1001 86380 86390 1
305444 99305444 1001 86380 86390 1
305305 99305305 1001 86380 86390 1
305142 99305142 1001 86380 86390 1
305183 99305183 1001 86380 86390 1
305264 99305264 1001 86380 86390 1
500127 99500127 1001 86380 86390 1
500024 99500024 1001 86380 86390 1
500170 99500170 1001 86380 86390 1
500173 99500173 1001 86380 86390 1
500045 99500045 1001 86380 86390 1
500149 99500149 1001 86380 86390 1
500619 99500619 1001 86380 86390 1
500722 99500722 1001 86380 86390 1
500440 99500440 1001 86380 86390 1
500415 99500415 1001 86380 86390 1
500222 99500222 1001 86380 86390 1
500313 99500313 1001 86380 86390 1
500210 99500210 1001 86380 86390 1
500367 99500367 1001 86380 86390 1
500370 99500370 1001 86380 86390 1
500384 99500384 1001 86380 86390 1
500229 99500229 1001 86380 86390 1
500217 99500217 1001 86380 86390 1
500875 99500875 1001 86380 86390 1
500838 99500838 1001 86380 86390 1
500882 99500882 1001 86380 86390 1
500937 99500937 1001 86380 86390 1
501603 99501603 1001 86380 86390 1
501477 99501477 1001 86380 86390 1
501543 99501543 1001 86380 86390 1
501505 99501505 1001 86380 86390 1
501630 99501630 1001 86380 86390 1
501457 99501457 1001 86380 86390 1
501253 99501253 1001 86380 86390 1
501387 99501387 1001 86380 86390 1
501174 99501174 1001 86380 86390 1
501097 99501097 1001 86380 86390 1
501113 99501113 1001 86380 86390 1
501153 99501153 1001 86380 86390 1
501193 99501193 1001 86380 86390 1
501106 99501106 1001 86380 86390 1
501720 99501720 1001 86380 86390 1
501721 99501721 1001 86380 86390 1
501788 99501788 1001 86380 86390 1
502320 99502320 1001 86380 86390 1
502069 99502069 1001 86380 86390 1
502245 99502245 1001 86380 86390 1
501977 99501977 1001 86380 86390 1
502042 99502042 1001 86380 86390 1
501927 99501927 1001 86380 86390 1
501968 99501968 1001 86380 86390 1
502647 99502647 1001 86380 86390 1
502661 99502661 1001 86380 86390 1
502545 99502545 1001 86380 86390 1
502497 99502497 1001 86380 86390 1
502654 99502654 1001 86380 86390 1
503165 99503165 1001 86380 86390 1
503246 99503246 1001 86380 86390 1
503050 99503050 1001 86380 86390 1
502896 99502896 1001 86380 86390 1
502710 99502710 1001 86380 86390 1
502816 99502816 1001 86380 86390 1
502688 99502688 1001 86380 86390 1
502847 99502847 1001 86380 86390 1
502796 99502796 1001 86380 86390 1
503389 99503389 1001 86380 86390 1
503928 99503928 1001 86380 86390 1
504011 99504011 1001 86380 86390 1
504112 99504112 1001 86380 86390 1
503888 99503888 1001 86380 86390 1
503856 99503856 1001 86380 86390 1
503524 99503524 1001 86380 86390 1
503669 99503669 1001 86380 86390 1
503619 99503619 1001 86380 86390 1
503543 99503543 1001 86380 86390 1
503517 99503517 1001 86380 86390 1
503609 99503609 1001 86380 86390 1
503688 99503688 1001 86380 86390 1
503497 99503497 1001 86380 86390 1
504118 99504118 1001 86380 86390 1
504160 99504160 1001 86380 86390 1
504241 99504241 1001 86380 86390 1
504268 99504268 1001 86380 86390 1
504152 99504152 1001 86380 86390 1
504321 99504321 1001 86380 86390 1
504776 99504776 1001 86380 86390 1
504819 99504819 1001 86380 86390 1
504918 99504918 1001 86380 86390 1
504931 99504931 1001 86380 86390 1
504773 99504773 1001 86380 86390 1
504938 99504938 1001 86380 86390 1
504556 99504556 1001 86380 86390 1
504647 99504647 1001 86380 86390 1
504548 99504548 1001 86380 86390 1
504656 99504656 1001 86380 86390 1
504669 99504669 1001 86380 86390 1
504698 99504698 1001 86380 86390 1
504440 99504440 1001 86380 86390 1
504363 99504363 1001 86380 86390 1
504496 99504496 1001 86380 86390 1
504408 99504408 1001 86380 86390 1
504421 99504421 1001 86380 86390 1
504464 99504464 1001 86380 86390 1
504992 99504992 1001 86380 86390 1
504954 99504954 1001 86380 86390 1
504998 99504998 1001 86380 86390 1
504991 99504991 1001 86380 86390 1
505095 99505095 1001 86380 86390 1
505121 99505121 1001 86380 86390 1
505680 99505680 1001 86380 86390 1
505734 99505734 1001 86380 86390 1
505770 99505770 1001 86380 86390 1
505735 99505735 1001 86380 86390 1
505583 99505583 1001 86380 86390 1
505704 99505704 1001 86380 86390 1
505411 99505411 1001 86380 86390 1
505515 99505515 1001 86380 86390 1
505541 99505541 1001 86380 86390 1
505403 99505403 1001 86380 86390 1
505404 99505404 1001 86380 86390 1
505407 99505407 1001 86380 86390 1
505157 99505157 1001 86380 86390 1
505223 99505223 1001 86380 86390 1
505859 99505859 1001 86380 86390 1
506525 99506525 1001 86380 86390 1
506556 99506556 1001 86380 86390 1
506440 99506440 1001 86380 86390 1
506196 99506196 1001 86380 86390 1
506190 99506190 1001 86380 86390 1
506346 99506346 1001 86380 86390 1
506111 99506111 1001 86380 86390 1
506035 99506035 1001 86380 86390 1
506644 99506644 1001 86380 86390 1
506683 99506683 1001 86380 86390 1
506723 99506723 1001 86380 86390 1
506724 99506724 1001 86380 86390 1
506607 99506607 1001 86380 86390 1
506623 99506623 1001 86380 86390 1
506599 99506599 1001 86380 86390 1
506604 99506604 1001 86380 86390 1
507311 99507311 1001 86380 86390 1
507223 99507223 1001 86380 86390 1
507190 99507190 1001 86380 86390 1
507056 99507056 1001 86380 86390 1
507162 99507162 1001 86380 86390 1
506891 99506891 1001 86380 86390 1
506884 99506884 1001 86380 86390 1
506949 99506949 1001 86380 86390 1
506864 99506864 1001 86380 86390 1
507509 99507509 1001 86380 86390 1
507522 99507522 1001 86380 86390 1
507614 99507614 1001 86380 86390 1
507469 99507469 1001 86380 86390 1
508098 99508098 1001 86380 86390 1
508088 99508088 1001 86380 86390 1
508237 99508237 1001 86380 86390 1
507946 99507946 1001 86380 86390 1
507795 99507795 1001 86380 86390 1
507796 99507796 1001 86380 86390 1
507784 99507784 1001 86380 86390 1
507768 99507768 1001 86380 86390 1
508452 99508452 1001 86380 86390 1
508274 99508274 1001 86380 86390 1
508443 99508443 1001 86380 86390 1
508409 99508409 1001 86380 86390 1
508358 99508358 1001 86380 86390 1
508666 99508666 1001 86380 86390 1
508672 99508672 1001 86380 86390 1
508460 99508460 1001 86380 86390 1
508643 99508643 1001 86380 86390 1
508516 99508516 1001 86380 86390 1
508556 99508556 1001 86380 86390 1
509240 99509240 1001 86380 86390 1
509137 99509137 1001 86380 86390 1
509132 99509132 1001 86380 86390 1
509850 99509850 1001 86380 86390 1
509723 99509723 1001 86380 86390 1
509816 99509816 1001 86380 86390 1
509622 99509622 1001 86380 86390 1
509587 99509587 1001 86380 86390 1
509344 99509344 1001 86380 86390 1
509477 99509477 1001 86380 86390 1
509288 99509288 1001 86380 86390 1
510030 99510030 1001 86380 86390 1
510032 99510032 1001 86380 86390 1
510013 99510013 1001 86380 86390 1
510700 99510700 1001 86380 86390 1
510591 99510591 1001 86380 86390 1
510556 99510556 1001 86380 86390 1
510636 99510636 1001 86380 86390 1
510316 99510316 1001 86380 86390 1
510486 99510486 1001 86380 86390 1
510372 99510372 1001 86380 86390 1
510517 99510517 1001 86380 86390 1
510453 99510453 1001 86380 86390 1
510174 99510174 1001 86380 86390 1
510245 99510245 1001 86380 86390 1
510816 99510816 1001 86380 86390 1
510847 99510847 1001 86380 86390 1
510888 99510888 1001 86380 86390 1
511443 99511443 1001 86380 86390 1
511355 99511355 1001 86380 86390 1
511394 99511394 1001 86380 86390 1
511472 99511472 1001 86380 86390 1
511040 99511040 1001 86380 86390 1
510953 99510953 1001 86380 86390 1
511045 99511045 1001 86380 86390 1
511710 99511710 1001 86380 86390 1
511712 99511712 1001 86380 86390 1
511704 99511704 1001 86380 86390 1
512308 99512308 1001 86380 86390 1
512235 99512235 1001 86380 86390 1
512372 99512372 1001 86380 86390 1
512275 99512275 1001 86380 86390 1
512032 99512032 1001 86380 86390 1
512012 99512012 1001 86380 86390 1
512090 99512090 1001 86380 86390 1
511939 99511939 1001 86380 86390 1
511952 99511952 1001 86380 86390 1
511919 99511919 1001 86380 86390 1
511819 99511819 1001 86380 86390 1
512545 99512545 1001 86380 86390 1
512451 99512451 1001 86380 86390 1
512464 99512464 1001 86380 86390 1
513168 99513168 1001 86380 86390 1
513083 99513083 1001 86380 86390 1
512810 99512810 1001 86380 86390 1
512932 99512932 1001 86380 86390 1
512842 99512842 1001 86380 86390 1
512651 99512651 1001 86380 86390 1
512717 99512717 1001 86380 86390 1
512669 99512669 1001 86380 86390 1
512777 99512777 1001 86380 86390 1
513280 99513280 1001 86380 86390 1
513233 99513233 1001 86380 86390 1
513272 99513272 1001 86380 86390 1
513317 99513317 1001 86380 86390 1
513903 99513903 1001 86380 86390 1
513839 99513839 1001 86380 86390 1
513997 99513997 1001 86380 86390 1
513932 99513932 1001 86380 86390 1
513935 99513935 1001 86380 86390 1
513689 99513689 1001 86380 86390 1
513555 99513555 1001 86380 86390 1
513545 99513545 1001 86380 86390 1
513456 99513456 1001 86380 86390 1
513509 99513509 1001 86380 86390 1
514235 99514235 1001 86380 86390 1
514197 99514197 1001 86380 86390 1
514057 99514057 1001 86380 86390 1
514135 99514135 1001 86380 86390 1
514192 99514192 1001 86380 86390 1
514767 99514767 1001 86380 86390 1
514760 99514760 1001 86380 86390 1
514841 99514841 1001 86380 86390 1
514527 99514527 1001 86380 86390 1
514618 99514618 1001 86380 86390 1
514407 99514407 1001 86380 86390 1
514350 99514350 1001 86380 86390 1
514960 99514960 1001 86380 86390 1
515018 99515018 1001 86380 86390 1
515490 99515490 1001 86380 86390 1
515621 99515621 1001 86380 86390 1
515597 99515597 1001 86380 86390 1
515563 99515563 1001 86380 86390 1
515671 99515671 1001 86380 86390 1
515377 99515377 1001 86380 86390 1
515089 99515089 1001 86380 86390 1
515784 99515784 1001 86380 86390 1
515780 99515780 1001 86380 86390 1
515795 99515795 1001 86380 86390 1
516506 99516506 1001 86380 86390 1
516449 99516449 1001 86380 86390 1
516365 99516365 1001 86380 86390 1
516366 99516366 1001 86380 86390 1
516110 99516110 1001 86380 86390 1
516137 99516137 1001 86380 86390 1
516280 99516280 1001 86380 86390 1
516212 99516212 1001 86380 86390 1
516044 99516044 1001 86380 86390 1
516033 99516033 1001 86380 86390 1
515978 99515978 1001 86380 86390 1
516533 99516533 1001 86380 86390 1
516511 99516511 1001 86380 86390 1
516591 99516591 1001 86380 86390 1
516634 99516634 1001 86380 86390 1
517225 99517225 1001 86380 86390 1
517264 99517264 1001 86380 86390 1
517252 99517252 1001 86380 86390 1
517204 99517204 1001 86380 86390 1
517056 99517056 1001 86380 86390 1
517045 99517045 1001 86380 86390 1
517124 99517124 1001 86380 86390 1
517126 99517126 1001 86380 86390 1
516998 99516998 1001 86380 86390 1
517116 99517116 1001 86380 86390 1
516805 99516805 1001 86380 86390 1
516756 99516756 1001 86380 86390 1
516769 99516769 1001 86380 86390 1
516782 99516782 1001 86380 86390 1
516834 99516834 1001 86380 86390 1
516783 99516783 1001 86380 86390 1
516719 99516719 1001 86380 86390 1
516866 99516866 1001 86380 86390 1
516869 99516869 1001 86380 86390 1
517399 99517399 1001 86380 86390 1
517401 99517401 1001 86380 86390 1
517962 99517962 1001 86380 86390 1
518028 99518028 1001 86380 86390 1
517801 99517801 1001 86380 86390 1
517816 99517816 1001 86380 86390 1
517804 99517804 1001 86380 86390 1
517657 99517657 1001 86380 86390 1
517561 99517561 1001 86380 86390 1
517575 99517575 1001 86380 86390 1
518292 99518292 1001 86380 86390 1
518333 99518333 1001 86380 86390 1
518282 99518282 1001 86380 86390 1
518178 99518178 1001 86380 86390 1
518924 99518924 1001 86380 86390 1
518888 99518888 1001 86380 86390 1
518936 99518936 1001 86380 86390 1
518611 99518611 1001 86380 86390 1
518422 99518422 1001 86380 86390 1
518385 99518385 1001 86380 86390 1
518438 99518438 1001 86380 86390 1
519026 99519026 1001 86380 86390 1
519170 99519170 1001 86380 86390 1
519030 99519030 1001 86380 86390 1
519021 99519021 1001 86380 86390 1
519112 99519112 1001 86380 86390 1
519698 99519698 1001 86380 86390 1
519648 99519648 1001 86380 86390 1
519741 99519741 1001 86380 86390 1
519735 99519735 1001 86380 86390 1
519452 99519452 1001 86380 86390 1
519532 99519532 1001 86380 86390 1
519459 99519459 1001 86380 86390 1
519503 99519503 1001 86380 86390 1
519296 99519296 1001 86380 86390 1
519234 99519234 1001 86380 86390 1
519338 99519338 1001 86380 86390 1
519238 99519238 1001 86380 86390 1
519862 99519862 1001 86380 86390 1
519840 99519840 1001 86380 86390 1
519922 99519922 1001 86380 86390 1
520608 99520608 1001 86380 86390 1
520444 99520444 1001 86380 86390 1
520483 99520483 1001 86380 86390 1
520293 99520293 1001 86380 86390 1
520319 99520319 1001 86380 86390 1
520398 99520398 1001 86380 86390 1
520243 99520243 1001 86380 86390 1
520286 99520286 1001 86380 86390 1
520235 99520235 1001 86380 86390 1
520340 99520340 1001 86380 86390 1
520392 99520392 1001 86380 86390 1
520315 99520315 1001 86380 86390 1
520203 99520203 1001 86380 86390 1
520221 99520221 1001 86380 86390 1
520119 99520119 1001 86380 86390 1
520822 99520822 1001 86380 86390 1
520655 99520655 1001 86380 86390 1
520843 99520843 1001 86380 86390 1
521274 99521274 1001 86380 86390 1
521370 99521370 1001 86380 86390 1
521447 99521447 1001 86380 86390 1
521110 99521110 1001 86380 86390 1
521165 99521165 1001 86380 86390 1
521193 99521193 1001 86380 86390 1
521515 99521515 1001 86380 86390 1
521649 99521649 1001 86380 86390 1
521507 99521507 1001 86380 86390 1
521559 99521559 1001 86380 86390 1
521511 99521511 1001 86380 86390 1
521474 99521474 1001 86380 86390 1
522166 99522166 1001 86380 86390 1
522205 99522205 1001 86380 86390 1
522002 99522002 1001 86380 86390 1
522322 99522322 1001 86380 86390 1
522400 99522400 1001 86380 86390 1
522349 99522349 1001 86380 86390 1
522363 99522363 1001 86380 86390 1
523002 99523002 1001 86380 86390 1
523019 99523019 1001 86380 86390 1
522757 99522757 1001 86380 86390 1
522874 99522874 1001 86380 86390 1
522588 99522588 1001 86380 86390 1
522653 99522653 1001 86380 86390 1
522642 99522642 1001 86380 86390 1
522552 99522552 1001 86380 86390 1
522529 99522529 1001 86380 86390 1
522542 99522542 1001 86380 86390 1
523286 99523286 1001 86380 86390 1
523150 99523150 1001 86380 86390 1
523756 99523756 1001 86380 86390 1
523923 99523923 1001 86380 86390 1
523928 99523928 1001 86380 86390 1
523876 99523876 1001 86380 86390 1
523840 99523840 1001 86380 86390 1
523583 99523583 1001 86380 86390 1
523428 99523428 1001 86380 86390 1
523365 99523365 1001 86380 86390 1
523381 99523381 1001 86380 86390 1
523384 99523384 1001 86380 86390 1
523955 99523955 1001 86380 86390 1
524046 99524046 1001 86380 86390 1
524140 99524140 1001 86380 86390 1
524129 99524129 1001 86380 86390 1
524094 99524094 1001 86380 86390 1
524120 99524120 1001 86380 86390 1
524593 99524593 1001 86380 86390 1
524672 99524672 1001 86380 86390 1
524662 99524662 1001 86380 86390 1
524370 99524370 1001 86380 86390 1
524418 99524418 1001 86380 86390 1
524281 99524281 1001 86380 86390 1
525495 99525495 1001 86380 86390 1
525574 99525574 1001 86380 86390 1
525491 99525491 1001 86380 86390 1
525209 99525209 1001 86380 86390 1
525327 99525327 1001 86380 86390 1
525343 99525343 1001 86380 86390 1
525370 99525370 1001 86380 86390 1
524981 99524981 1001 86380 86390 1
525151 99525151 1001 86380 86390 1
525777 99525777 1001 86380 86390 1
525741 99525741 1001 86380 86390 1
525729 99525729 1001 86380 86390 1
525692 99525692 1001 86380 86390 1
525797 99525797 1001 86380 86390 1
525748 99525748 1001 86380 86390 1
526288 99526288 1001 86380 86390 1
526254 99526254 1001 86380 86390 1
526050 99526050 1001 86380 86390 1
526155 99526155 1001 86380 86390 1
526208 99526208 1001 86380 86390 1
526054 99526054 1001 86380 86390 1
526056 99526056 1001 86380 86390 1
526122 99526122 1001 86380 86390 1
526112 99526112 1001 86380 86390 1
525910 99525910 1001 86380 86390 1
525990 99525990 1001 86380 86390 1
525810 99525810 1001 86380 86390 1
525928 99525928 1001 86380 86390 1
525929 99525929 1001 86380 86390 1
526627 99526627 1001 86380 86390 1
526590 99526590 1001 86380 86390 1
527125 99527125 1001 86380 86390 1
527158 99527158 1001 86380 86390 1
526839 99526839 1001 86380 86390 1
526778 99526778 1001 86380 86390 1
527415 99527415 1001 86380 86390 1
527299 99527299 1001 86380 86390 1
527339 99527339 1001 86380 86390 1
527383 99527383 1001 86380 86390 1
527999 99527999 1001 86380 86390 1
527898 99527898 1001 86380 86390 1
527919 99527919 1001 86380 86390 1
527831 99527831 1001 86380 86390 1
527726 99527726 1001 86380 86390 1
527533 99527533 1001 86380 86390 1
527459 99527459 1001 86380 86390 1
528175 99528175 1001 86380 86390 1
528087 99528087 1001 86380 86390 1
528133 99528133 1001 86380 86390 1
528876 99528876 1001 86380 86390 1
528878 99528878 1001 86380 86390 1
528778 99528778 1001 86380 86390 1
528705 99528705 1001 86380 86390 1
528673 99528673 1001 86380 86390 1
528519 99528519 1001 86380 86390 1
528534 99528534 1001 86380 86390 1
528603 99528603 1001 86380 86390 1
528476 99528476 1001 86380 86390 1
528416 99528416 1001 86380 86390 1
528977 99528977 1001 86380 86390 1
528952 99528952 1001 86380 86390 1
529098 99529098 1001 86380 86390 1
528904 99528904 1001 86380 86390 1
529652 99529652 1001 86380 86390 1
529616 99529616 1001 86380 86390 1
529619 99529619 1001 86380 86390 1
529620 99529620 1001 86380 86390 1
529596 99529596 1001 86380 86390 1
529394 99529394 1001 86380 86390 1
529423 99529423 1001 86380 86390 1
529479 99529479 1001 86380 86390 1
529494 99529494 1001 86380 86390 1
529469 99529469 1001 86380 86390 1
529236 99529236 1001 86380 86390 1
529176 99529176 1001 86380 86390 1
529215 99529215 1001 86380 86390 1
529179 99529179 1001 86380 86390 1
529283 99529283 1001 86380 86390 1
529803 99529803 1001 86380 86390 1
529894 99529894 1001 86380 86390 1
529315 99529315 1001 86380 86390 1
529729 99529729 1001 86380 86390 1
529742 99529742 1001 86380 86390 1
529795 99529795 1001 86380 86390 1
530476 99530476 1001 86380 86390 1
530530 99530530 1001 86380 86390 1
530497 99530497 1001 86380 86390 1
530323 99530323 1001 86380 86390 1
530341 99530341 1001 86380 86390 1
530133 99530133 1001 86380 86390 1
530082 99530082 1001 86380 86390 1
529995 99529995 1001 86380 86390 1
530570 99530570 1001 86380 86390 1
530649 99530649 1001 86380 86390 1
531261 99531261 1001 86380 86390 1
531008 99531008 1001 86380 86390 1
530901 99530901 1001 86380 86390 1
530892 99530892 1001 86380 86390 1
530845 99530845 1001 86380 86390 1
530821 99530821 1001 86380 86390 1
531457 99531457 1001 86380 86390 1
531175 99531175 1001 86380 86390 1
531471 99531471 1001 86380 86390 1
531897 99531897 1001 86380 86390 1
531988 99531988 1001 86380 86390 1
531983 99531983 1001 86380 86390 1
531814 99531814 1001 86380 86390 1
531881 99531881 1001 86380 86390 1
531830 99531830 1001 86380 86390 1
531754 99531754 1001 86380 86390 1
531626 99531626 1001 86380 86390 1
531749 99531749 1001 86380 86390 1
531762 99531762 1001 86380 86390 1
532400 99532400 1001 86380 86390 1
532232 99532232 1001 86380 86390 1
532325 99532325 1001 86380 86390 1
532249 99532249 1001 86380 86390 1
532881 99532881 1001 86380 86390 1
532870 99532870 1001 86380 86390 1
532683 99532683 1001 86380 86390 1
532764 99532764 1001 86380 86390 1
532666 99532666 1001 86380 86390 1
532491 99532491 1001 86380 86390 1
532429 99532429 1001 86380 86390 1
532460 99532460 1001 86380 86390 1
533705 99533705 1001 86380 86390 1
533718 99533718 1001 86380 86390 1
533744 99533744 1001 86380 86390 1
533746 99533746 1001 86380 86390 1
533785 99533785 1001 86380 86390 1
533652 99533652 1001 86380 86390 1
533619 99533619 1001 86380 86390 1
533584 99533584 1001 86380 86390 1
533586 99533586 1001 86380 86390 1
533382 99533382 1001 86380 86390 1
533439 99533439 1001 86380 86390 1
533285 99533285 1001 86380 86390 1
533389 99533389 1001 86380 86390 1
533884 99533884 1001 86380 86390 1
534002 99534002 1001 86380 86390 1
533938 99533938 1001 86380 86390 1
533944 99533944 1001 86380 86390 1
534555 99534555 1001 86380 86390 1
534576 99534576 1001 86380 86390 1
534540 99534540 1001 86380 86390 1
534606 99534606 1001 86380 86390 1
534369 99534369 1001 86380 86390 1
534421 99534421 1001 86380 86390 1
534461 99534461 1001 86380 86390 1
534117 99534117 1001 86380 86390 1
534209 99534209 1001 86380 86390 1
534148 99534148 1001 86380 86390 1
534113 99534113 1001 86380 86390 1
534813 99534813 1001 86380 86390 1
534763 99534763 1001 86380 86390 1
534802 99534802 1001 86380 86390 1
534738 99534738 1001 86380 86390 1
534718 99534718 1001 86380 86390 1
535509 99535509 1001 86380 86390 1
535462 99535462 1001 86380 86390 1
535360 99535360 1001 86380 86390 1
535467 99535467 1001 86380 86390 1
535253 99535253 1001 86380 86390 1
535215 99535215 1001 86380 86390 1
535169 99535169 1001 86380 86390 1
535222 99535222 1001 86380 86390 1
535288 99535288 1001 86380 86390 1
535034 99535034 1001 86380 86390 1
534990 99534990 1001 86380 86390 1
535081 99535081 1001 86380 86390 1
534927 99534927 1001 86380 86390 1
535610 99535610 1001 86380 86390 1
535573 99535573 1001 86380 86390 1
535664 99535664 1001 86380 86390 1
536209 99536209 1001 86380 86390 1
536251 99536251 1001 86380 86390 1
536055 99536055 1001 86380 86390 1
535943 99535943 1001 86380 86390 1
536076 99536076 1001 86380 86390 1
535781 99535781 1001 86380 86390 1
535820 99535820 1001 86380 86390 1
535810 99535810 1001 86380 86390 1
535733 99535733 1001 86380 86390 1
535920 99535920 1001 86380 86390 1
536379 99536379 1001 86380 86390 1
536969 99536969 1001 86380 86390 1
537034 99537034 1001 86380 86390 1
537015 99537015 1001 86380 86390 1
536967 99536967 1001 86380 86390 1
536781 99536781 1001 86380 86390 1
536885 99536885 1001 86380 86390 1
536759 99536759 1001 86380 86390 1
536773 99536773 1001 86380 86390 1
536787 99536787 1001 86380 86390 1
536709 99536709 1001 86380 86390 1
536714 99536714 1001 86380 86390 1
536663 99536663 1001 86380 86390 1
536548 99536548 1001 86380 86390 1
536641 99536641 1001 86380 86390 1
537215 99537215 1001 86380 86390 1
537307 99537307 1001 86380 86390 1
537206 99537206 1001 86380 86390 1
537311 99537311 1001 86380 86390 1
537196 99537196 1001 86380 86390 1
537953 99537953 1001 86380 86390 1
537791 99537791 1001 86380 86390 1
537722 99537722 1001 86380 86390 1
537597 99537597 1001 86380 86390 1
537524 99537524 1001 86380 86390 1
537505 99537505 1001 86380 86390 1
537520 99537520 1001 86380 86390 1
538155 99538155 1001 86380 86390 1
538124 99538124 1001 86380 86390 1
538686 99538686 1001 86380 86390 1
538814 99538814 1001 86380 86390 1
538636 99538636 1001 86380 86390 1
538748 99538748 1001 86380 86390 1
538532 99538532 1001 86380 86390 1
538459 99538459 1001 86380 86390 1
538435 99538435 1001 86380 86390 1
538566 99538566 1001 86380 86390 1
538284 99538284 1001 86380 86390 1
538317 99538317 1001 86380 86390 1
538243 99538243 1001 86380 86390 1
538838 99538838 1001 86380 86390 1
538892 99538892 1001 86380 86390 1
538910 99538910 1001 86380 86390 1
538949 99538949 1001 86380 86390 1
539002 99539002 1001 86380 86390 1
539620 99539620 1001 86380 86390 1
539333 99539333 1001 86380 86390 1
539386 99539386 1001 86380 86390 1
539415 99539415 1001 86380 86390 1
539288 99539288 1001 86380 86390 1
539304 99539304 1001 86380 86390 1
539223 99539223 1001 86380 86390 1
539029 99539029 1001 86380 86390 1
539839 99539839 1001 86380 86390 1
539684 99539684 1001 86380 86390 1
540418 99540418 1001 86380 86390 1
540382 99540382 1001 86380 86390 1
540358 99540358 1001 86380 86390 1
540081 99540081 1001 86380 86390 1
540150 99540150 1001 86380 86390 1
539859 99539859 1001 86380 86390 1
539966 99539966 1001 86380 86390 1
539893 99539893 1001 86380 86390 1
540567 99540567 1001 86380 86390 1
540531 99540531 1001 86380 86390 1
540467 99540467 1001 86380 86390 1
541291 99541291 1001 86380 86390 1
541114 99541114 1001 86380 86390 1
541167 99541167 1001 86380 86390 1
541225 99541225 1001 86380 86390 1
541239 99541239 1001 86380 86390 1
541022 99541022 1001 86380 86390 1
540896 99540896 1001 86380 86390 1
540976 99540976 1001 86380 86390 1
540956 99540956 1001 86380 86390 1
541008 99541008 1001 86380 86390 1
540766 99540766 1001 86380 86390 1
540779 99540779 1001 86380 86390 1
540676 99540676 1001 86380 86390 1
540787 99540787 1001 86380 86390 1
541432 99541432 1001 86380 86390 1
541407 99541407 1001 86380 86390 1
541331 99541331 1001 86380 86390 1
540880 99540880 1001 86380 86390 1
541426 99541426 1001 86380 86390 1
541480 99541480 1001 86380 86390 1
541300 99541300 1001 86380 86390 1
542029 99542029 1001 86380 86390 1
541723 99541723 1001 86380 86390 1
541909 99541909 1001 86380 86390 1
541576 99541576 1001 86380 86390 1
541577 99541577 1001 86380 86390 1
541670 99541670 1001 86380 86390 1
542219 99542219 1001 86380 86390 1
542225 99542225 1001 86380 86390 1
542152 99542152 1001 86380 86390 1
542244 99542244 1001 86380 86390 1
542842 99542842 1001 86380 86390 1
542844 99542844 1001 86380 86390 1
542833 99542833 1001 86380 86390 1
542862 99542862 1001 86380 86390 1
542747 99542747 1001 86380 86390 1
542890 99542890 1001 86380 86390 1
542676 99542676 1001 86380 86390 1
542562 99542562 1001 86380 86390 1
542666 99542666 1001 86380 86390 1
542733 99542733 1001 86380 86390 1
542445 99542445 1001 86380 86390 1
542498 99542498 1001 86380 86390 1
543752 99543752 1001 86380 86390 1
543715 99543715 1001 86380 86390 1
543651 99543651 1001 86380 86390 1
543613 99543613 1001 86380 86390 1
543679 99543679 1001 86380 86390 1
543628 99543628 1001 86380 86390 1
543693 99543693 1001 86380 86390 1
543437 99543437 1001 86380 86390 1
543536 99543536 1001 86380 86390 1
543167 99543167 1001 86380 86390 1
543962 99543962 1001 86380 86390 1
543789 99543789 1001 86380 86390 1
543896 99543896 1001 86380 86390 1
543858 99543858 1001 86380 86390 1
544442 99544442 1001 86380 86390 1
544469 99544469 1001 86380 86390 1
544547 99544547 1001 86380 86390 1
544435 99544435 1001 86380 86390 1
544541 99544541 1001 86380 86390 1
544581 99544581 1001 86380 86390 1
544237 99544237 1001 86380 86390 1
544340 99544340 1001 86380 86390 1
544383 99544383 1001 86380 86390 1
544359 99544359 1001 86380 86390 1
544348 99544348 1001 86380 86390 1
544108 99544108 1001 86380 86390 1
544005 99544005 1001 86380 86390 1
544141 99544141 1001 86380 86390 1
544051 99544051 1001 86380 86390 1
543986 99543986 1001 86380 86390 1
544711 99544711 1001 86380 86390 1
408194 632 1001 1800 5157 1
506110 1067 1001 40136 40235 1
528394 847 1002 54031 61697 1
531293 1215 1002 44618 49406 1
534000 606 1002 59908 62774 1
400017 99400017 1001 86380 86390 1
400018 99400018 1001 86380 86390 1
400213 99400213 1001 86380 86390 1
400177 99400177 1001 86380 86390 1
400255 99400255 1001 86380 86390 1
400453 99400453 1001 86380 86390 1
400454 99400454 1001 86380 86390 1
400713 99400713 1001 86380 86390 1
400727 99400727 1001 86380 86390 1
400789 99400789 1001 86380 86390 1
400980 99400980 1001 86380 86390 1
401015 99401015 1001 86380 86390 1
401380 99401380 1001 86380 86390 1
401386 99401386 1001 86380 86390 1
401500 99401500 1001 86380 86390 1
401782 99401782 1001 86380 86390 1
401585 99401585 1001 86380 86390 1
401796 99401796 1001 86380 86390 1
402218 99402218 1001 86380 86390 1
402283 99402283 1001 86380 86390 1
402419 99402419 1001 86380 86390 1
402472 99402472 1001 86380 86390 1
402425 99402425 1001 86380 86390 1
402463 99402463 1001 86380 86390 1
402489 99402489 1001 86380 86390 1
402627 99402627 1001 86380 86390 1
403008 99403008 1001 86380 86390 1
403319 99403319 1001 86380 86390 1
403222 99403222 1001 86380 86390 1
403306 99403306 1001 86380 86390 1
403532 99403532 1001 86380 86390 1
403513 99403513 1001 86380 86390 1
404018 99404018 1001 86380 86390 1
404086 99404086 1001 86380 86390 1
404143 99404143 1001 86380 86390 1
404252 99404252 1001 86380 86390 1
404176 99404176 1001 86380 86390 1
404177 99404177 1001 86380 86390 1
404376 99404376 1001 86380 86390 1
404421 99404421 1001 86380 86390 1
404711 99404711 1001 86380 86390 1
404847 99404847 1001 86380 86390 1
404926 99404926 1001 86380 86390 1
405007 99405007 1001 86380 86390 1
405067 99405067 1001 86380 86390 1
405280 99405280 1001 86380 86390 1
405483 99405483 1001 86380 86390 1
405465 99405465 1001 86380 86390 1
405450 99405450 1001 86380 86390 1
405452 99405452 1001 86380 86390 1
405641 99405641 1001 86380 86390 1
405674 99405674 1001 86380 86390 1
405826 99405826 1001 86380 86390 1
406344 99406344 1001 86380 86390 1
406414 99406414 1001 86380 86390 1
406544 99406544 1001 86380 86390 1
406545 99406545 1001 86380 86390 1
406854 99406854 1001 86380 86390 1
406964 99406964 1001 86380 86390 1
407092 99407092 1001 86380 86390 1
407100 99407100 1001 86380 86390 1
407106 99407106 1001 86380 86390 1
407157 99407157 1001 86380 86390 1
407163 99407163 1001 86380 86390 1
407341 99407341 1001 86380 86390 1
407546 99407546 1001 86380 86390 1
407456 99407456 1001 86380 86390 1
407758 99407758 1001 86380 86390 1
408063 99408063 1001 86380 86390 1
408306 99408306 1001 86380 86390 1
408406 99408406 1001 86380 86390 1
408419 99408419 1001 86380 86390 1
408788 99408788 1001 86380 86390 1
409049 99409049 1001 86380 86390 1
409304 99409304 1001 86380 86390 1
409324 99409324 1001 86380 86390 1
409468 99409468 1001 86380 86390 1
409500 99409500 1001 86380 86390 1
409545 99409545 1001 86380 86390 1
409505 99409505 1001 86380 86390 1
409663 99409663 1001 86380 86390 1
409752 99409752 1001 86380 86390 1
409843 99409843 1001 86380 86390 1
409854 99409854 1001 86380 86390 1
409966 99409966 1001 86380 86390 1
410133 99410133 1001 86380 86390 1
410309 99410309 1001 86380 86390 1
410463 99410463 1001 86380 86390 1
410452 99410452 1001 86380 86390 1
410609 99410609 1001 86380 86390 1
410709 99410709 1001 86380 86390 1
410943 99410943 1001 86380 86390 1
411068 99411068 1001 86380 86390 1
411158 99411158 1001 86380 86390 1
411237 99411237 1001 86380 86390 1
411301 99411301 1001 86380 86390 1
411249 99411249 1001 86380 86390 1
411412 99411412 1001 86380 86390 1
411730 99411730 1001 86380 86390 1
412222 99412222 1001 86380 86390 1
412445 99412445 1001 86380 86390 1
412477 99412477 1001 86380 86390 1
413374 99413374 1001 86380 86390 1
413420 99413420 1001 86380 86390 1
413485 99413485 1001 86380 86390 1
413690 99413690 1001 86380 86390 1
413309 99413309 1001 86380 86390 1
413278 99413278 1001 86380 86390 1
412929 99412929 1001 86380 86390 1
413287 99413287 1001 86380 86390 1
412796 99412796 1001 86380 86390 1
412780 99412780 1001 86380 86390 1
412827 99412827 1001 86380 86390 1
412730 99412730 1001 86380 86390 1
412539 99412539 1001 86380 86390 1
412496 99412496 1001 86380 86390 1
412688 99412688 1001 86380 86390 1
412818 99412818 1001 86380 86390 1
413991 99413991 1001 86380 86390 1
413877 99413877 1001 86380 86390 1
413796 99413796 1001 86380 86390 1
415098 99415098 1001 86380 86390 1
414950 99414950 1001 86380 86390 1
415266 99415266 1001 86380 86390 1
415269 99415269 1001 86380 86390 1
414744 99414744 1001 86380 86390 1
414789 99414789 1001 86380 86390 1
414832 99414832 1001 86380 86390 1
414294 99414294 1001 86380 86390 1
415699 99415699 1001 86380 86390 1
415505 99415505 1001 86380 86390 1
415561 99415561 1001 86380 86390 1
416930 99416930 1001 86380 86390 1
416612 99416612 1001 86380 86390 1
416771 99416771 1001 86380 86390 1
416212 99416212 1001 86380 86390 1
416464 99416464 1001 86380 86390 1
416289 99416289 1001 86380 86390 1
416538 99416538 1001 86380 86390 1
415983 99415983 1001 86380 86390 1
415810 99415810 1001 86380 86390 1
416096 99416096 1001 86380 86390 1
415732 99415732 1001 86380 86390 1
416027 99416027 1001 86380 86390 1
415879 99415879 1001 86380 86390 1
417100 99417100 1001 86380 86390 1
417521 99417521 1001 86380 86390 1
417533 99417533 1001 86380 86390 1
417569 99417569 1001 86380 86390 1
418798 99418798 1001 86380 86390 1
418713 99418713 1001 86380 86390 1
418537 99418537 1001 86380 86390 1
418499 99418499 1001 86380 86390 1
418432 99418432 1001 86380 86390 1
418035 99418035 1001 86380 86390 1
418138 99418138 1001 86380 86390 1
418222 99418222 1001 86380 86390 1
418091 99418091 1001 86380 86390 1
418071 99418071 1001 86380 86390 1
417816 99417816 1001 86380 86390 1
417942 99417942 1001 86380 86390 1
417728 99417728 1001 86380 86390 1
418843 99418843 1001 86380 86390 1
419037 99419037 1001 86380 86390 1
419147 99419147 1001 86380 86390 1
420195 99420195 1001 86380 86390 1
420217 99420217 1001 86380 86390 1
420300 99420300 1001 86380 86390 1
419698 99419698 1001 86380 86390 1
420030 99420030 1001 86380 86390 1
419800 99419800 1001 86380 86390 1
419805 99419805 1001 86380 86390 1
419726 99419726 1001 86380 86390 1
419678 99419678 1001 86380 86390 1
420048 99420048 1001 86380 86390 1
419382 99419382 1001 86380 86390 1
420751 99420751 1001 86380 86390 1
420475 99420475 1001 86380 86390 1
420731 99420731 1001 86380 86390 1
420536 99420536 1001 86380 86390 1
422037 99422037 1001 86380 86390 1
422073 99422073 1001 86380 86390 1
421345 99421345 1001 86380 86390 1
421426 99421426 1001 86380 86390 1
421503 99421503 1001 86380 86390 1
421408 99421408 1001 86380 86390 1
421417 99421417 1001 86380 86390 1
421683 99421683 1001 86380 86390 1
420964 99420964 1001 86380 86390 1
421013 99421013 1001 86380 86390 1
421137 99421137 1001 86380 86390 1
420909 99420909 1001 86380 86390 1
422321 99422321 1001 86380 86390 1
422322 99422322 1001 86380 86390 1
422270 99422270 1001 86380 86390 1
423468 99423468 1001 86380 86390 1
423723 99423723 1001 86380 86390 1
423191 99423191 1001 86380 86390 1
423201 99423201 1001 86380 86390 1
423080 99423080 1001 86380 86390 1
423239 99423239 1001 86380 86390 1
422978 99422978 1001 86380 86390 1
423145 99423145 1001 86380 86390 1
422860 99422860 1001 86380 86390 1
422925 99422925 1001 86380 86390 1
422789 99422789 1001 86380 86390 1
424124 99424124 1001 86380 86390 1
423895 99423895 1001 86380 86390 1
423781 99423781 1001 86380 86390 1
423959 99423959 1001 86380 86390 1
425330 99425330 1001 86380 86390 1
425008 99425008 1001 86380 86390 1
425227 99425227 1001 86380 86390 1
425063 99425063 1001 86380 86390 1
425349 99425349 1001 86380 86390 1
425287 99425287 1001 86380 86390 1
424945 99424945 1001 86380 86390 1
424320 99424320 1001 86380 86390 1
424255 99424255 1001 86380 86390 1
424406 99424406 1001 86380 86390 1
424256 99424256 1001 86380 86390 1
424362 99424362 1001 86380 86390 1
424177 99424177 1001 86380 86390 1
425774 99425774 1001 86380 86390 1
424591 99424591 1001 86380 86390 1
427038 99427038 1001 86380 86390 1
426703 99426703 1001 86380 86390 1
426729 99426729 1001 86380 86390 1
427062 99427062 1001 86380 86390 1
427074 99427074 1001 86380 86390 1
426758 99426758 1001 86380 86390 1
426326 99426326 1001 86380 86390 1
426441 99426441 1001 86380 86390 1
426273 99426273 1001 86380 86390 1
425841 99425841 1001 86380 86390 1
426097 99426097 1001 86380 86390 1
428490 99428490 1001 86380 86390 1
428665 99428665 1001 86380 86390 1
428519 99428519 1001 86380 86390 1
428411 99428411 1001 86380 86390 1
428276 99428276 1001 86380 86390 1
428229 99428229 1001 86380 86390 1
428191 99428191 1001 86380 86390 1
427975 99427975 1001 86380 86390 1
428101 99428101 1001 86380 86390 1
428145 99428145 1001 86380 86390 1
428014 99428014 1001 86380 86390 1
427738 99427738 1001 86380 86390 1
427905 99427905 1001 86380 86390 1
427911 99427911 1001 86380 86390 1
427913 99427913 1001 86380 86390 1
429126 99429126 1001 86380 86390 1
429145 99429145 1001 86380 86390 1
430331 99430331 1001 86380 86390 1
430336 99430336 1001 86380 86390 1
430150 99430150 1001 86380 86390 1
430283 99430283 1001 86380 86390 1
429635 99429635 1001 86380 86390 1
429674 99429674 1001 86380 86390 1
429258 99429258 1001 86380 86390 1
429185 99429185 1001 86380 86390 1
430453 99430453 1001 86380 86390 1
430797 99430797 1001 86380 86390 1
430641 99430641 1001 86380 86390 1
430782 99430782 1001 86380 86390 1
430408 99430408 1001 86380 86390 1
431883 99431883 1001 86380 86390 1
431895 99431895 1001 86380 86390 1
431660 99431660 1001 86380 86390 1
431397 99431397 1001 86380 86390 1
431357 99431357 1001 86380 86390 1
431506 99431506 1001 86380 86390 1
431571 99431571 1001 86380 86390 1
431575 99431575 1001 86380 86390 1
431640 99431640 1001 86380 86390 1
431106 99431106 1001 86380 86390 1
431167 99431167 1001 86380 86390 1
431021 99431021 1001 86380 86390 1
431112 99431112 1001 86380 86390 1
432087 99432087 1001 86380 86390 1
432154 99432154 1001 86380 86390 1
432210 99432210 1001 86380 86390 1
433434 99433434 1001 86380 86390 1
433623 99433623 1001 86380 86390 1
433699 99433699 1001 86380 86390 1
433572 99433572 1001 86380 86390 1
433703 99433703 1001 86380 86390 1
433545 99433545 1001 86380 86390 1
432771 99432771 1001 86380 86390 1
432678 99432678 1001 86380 86390 1
432638 99432638 1001 86380 86390 1
432541 99432541 1001 86380 86390 1
432592 99432592 1001 86380 86390 1
432661 99432661 1001 86380 86390 1
432767 99432767 1001 86380 86390 1
432893 99432893 1001 86380 86390 1
433911 99433911 1001 86380 86390 1
434097 99434097 1001 86380 86390 1
434072 99434072 1001 86380 86390 1
435366 99435366 1001 86380 86390 1
435042 99435042 1001 86380 86390 1
435057 99435057 1001 86380 86390 1
435145 99435145 1001 86380 86390 1
434660 99434660 1001 86380 86390 1
434602 99434602 1001 86380 86390 1
434937 99434937 1001 86380 86390 1
434427 99434427 1001 86380 86390 1
434172 99434172 1001 86380 86390 1
434378 99434378 1001 86380 86390 1
435485 99435485 1001 86380 86390 1
435658 99435658 1001 86380 86390 1
435592 99435592 1001 86380 86390 1
437106 99437106 1001 86380 86390 1
437033 99437033 1001 86380 86390 1
437015 99437015 1001 86380 86390 1
436868 99436868 1001 86380 86390 1
436623 99436623 1001 86380 86390 1
436545 99436545 1001 86380 86390 1
436666 99436666 1001 86380 86390 1
436370 99436370 1001 86380 86390 1
436396 99436396 1001 86380 86390 1
436356 99436356 1001 86380 86390 1
436512 99436512 1001 86380 86390 1
436311 99436311 1001 86380 86390 1
435955 99435955 1001 86380 86390 1
436077 99436077 1001 86380 86390 1
436173 99436173 1001 86380 86390 1
437332 99437332 1001 86380 86390 1
437232 99437232 1001 86380 86390 1
300551 99300551 1001 86380 86390 1
300590 99300590 1001 86380 86390 1
300591 99300591 1001 86380 86390 1
300567 99300567 1001 86380 86390 1
300318 99300318 1001 86380 86390 1
300489 99300489 1001 86380 86390 1
300376 99300376 1001 86380 86390 1
300416 99300416 1001 86380 86390 1
300251 99300251 1001 86380 86390 1
300111 99300111 1001 86380 86390 1
300183 99300183 1001 86380 86390 1
300235 99300235 1001 86380 86390 1
300877 99300877 1001 86380 86390 1
301510 99301510 1001 86380 86390 1
301543 99301543 1001 86380 86390 1
301386 99301386 1001 86380 86390 1
301425 99301425 1001 86380 86390 1
301211 99301211 1001 86380 86390 1
301276 99301276 1001 86380 86390 1
301187 99301187 1001 86380 86390 1
301229 99301229 1001 86380 86390 1
301021 99301021 1001 86380 86390 1
301655 99301655 1001 86380 86390 1
301708 99301708 1001 86380 86390 1
301555 99301555 1001 86380 86390 1
301711 99301711 1001 86380 86390 1
301587 99301587 1001 86380 86390 1
301691 99301691 1001 86380 86390 1
302267 99302267 1001 86380 86390 1
302190 99302190 1001 86380 86390 1
302272 99302272 1001 86380 86390 1
302285 99302285 1001 86380 86390 1
302286 99302286 1001 86380 86390 1
302299 99302299 1001 86380 86390 1
302093 99302093 1001 86380 86390 1
301947 99301947 1001 86380 86390 1
301883 99301883 1001 86380 86390 1
301845 99301845 1001 86380 86390 1
301873 99301873 1001 86380 86390 1
302416 99302416 1001 86380 86390 1
302429 99302429 1001 86380 86390 1
302515 99302515 1001 86380 86390 1
302582 99302582 1001 86380 86390 1
302440 99302440 1001 86380 86390 1
302493 99302493 1001 86380 86390 1
303151 99303151 1001 86380 86390 1
303013 99303013 1001 86380 86390 1
302927 99302927 1001 86380 86390 1
302997 99302997 1001 86380 86390 1
302805 99302805 1001 86380 86390 1
302619 99302619 1001 86380 86390 1
302750 99302750 1001 86380 86390 1
302713 99302713 1001 86380 86390 1
302794 99302794 1001 86380 86390 1
303271 99303271 1001 86380 86390 1
303379 99303379 1001 86380 86390 1
303252 99303252 1001 86380 86390 1
303853 99303853 1001 86380 86390 1
303999 99303999 1001 86380 86390 1
304001 99304001 1001 86380 86390 1
303937 99303937 1001 86380 86390 1
303976 99303976 1001 86380 86390 1
303849 99303849 1001 86380 86390 1
303723 99303723 1001 86380 86390 1
303776 99303776 1001 86380 86390 1
303647 99303647 1001 86380 86390 1
303622 99303622 1001 86380 86390 1
303677 99303677 1001 86380 86390 1
303643 99303643 1001 86380 86390 1
303541 99303541 1001 86380 86390 1
303453 99303453 1001 86380 86390 1
304055 99304055 1001 86380 86390 1
304146 99304146 1001 86380 86390 1
304109 99304109 1001 86380 86390 1
304181 99304181 1001 86380 86390 1
304053 99304053 1001 86380 86390 1
304809 99304809 1001 86380 86390 1
304746 99304746 1001 86380 86390 1
304839 99304839 1001 86380 86390 1
304753 99304753 1001 86380 86390 1
304854 99304854 1001 86380 86390 1
304794 99304794 1001 86380 86390 1
304523 99304523 1001 86380 86390 1
304617 99304617 1001 86380 86390 1
304491 99304491 1001 86380 86390 1
304530 99304530 1001 86380 86390 1
304310 99304310 1001 86380 86390 1
304324 99304324 1001 86380 86390 1
304350 99304350 1001 86380 86390 1
304273 99304273 1001 86380 86390 1
304429 99304429 1001 86380 86390 1
305043 99305043 1001 86380 86390 1
304954 99304954 1001 86380 86390 1
305506 99305506 1001 86380 86390 1
305373 99305373 1001 86380 86390 1
305066 99305066 1001 86380 86390 1
305266 99305266 1001 86380 86390 1
305125 99305125 1001 86380 86390 1
500050 99500050 1001 86380 86390 1
500142 99500142 1001 86380 86390 1
500632 99500632 1001 86380 86390 1
500778 99500778 1001 86380 86390 1
500767 99500767 1001 86380 86390 1
500654 99500654 1001 86380 86390 1
500808 99500808 1001 86380 86390 1
500480 99500480 1001 86380 86390 1
500546 99500546 1001 86380 86390 1
500406 99500406 1001 86380 86390 1
500524 99500524 1001 86380 86390 1
500499 99500499 1001 86380 86390 1
500567 99500567 1001 86380 86390 1
500580 99500580 1001 86380 86390 1
500606 99500606 1001 86380 86390 1
500245 99500245 1001 86380 86390 1
500225 99500225 1001 86380 86390 1
500304 99500304 1001 86380 86390 1
500317 99500317 1001 86380 86390 1
500330 99500330 1001 86380 86390 1
500293 99500293 1001 86380 86390 1
500933 99500933 1001 86380 86390 1
500963 99500963 1001 86380 86390 1
501524 99501524 1001 86380 86390 1
501592 99501592 1001 86380 86390 1
501292 99501292 1001 86380 86390 1
501344 99501344 1001 86380 86390 1
501256 99501256 1001 86380 86390 1
501363 99501363 1001 86380 86390 1
501035 99501035 1001 86380 86390 1
501218 99501218 1001 86380 86390 1
501105 99501105 1001 86380 86390 1
501765 99501765 1001 86380 86390 1
501733 99501733 1001 86380 86390 1
501841 99501841 1001 86380 86390 1
501842 99501842 1001 86380 86390 1
502344 99502344 1001 86380 86390 1
502319 99502319 1001 86380 86390 1
502104 99502104 1001 86380 86390 1
502073 99502073 1001 86380 86390 1
502179 99502179 1001 86380 86390 1
502142 99502142 1001 86380 86390 1
501954 99501954 1001 86380 86390 1
502023 99502023 1001 86380 86390 1
502036 99502036 1001 86380 86390 1
502644 99502644 1001 86380 86390 1
502467 99502467 1001 86380 86390 1
502642 99502642 1001 86380 86390 1
503142 99503142 1001 86380 86390 1
503276 99503276 1001 86380 86390 1
503009 99503009 1001 86380 86390 1
502998 99502998 1001 86380 86390 1
502808 99502808 1001 86380 86390 1
503485 99503485 1001 86380 86390 1
503992 99503992 1001 86380 86390 1
503947 99503947 1001 86380 86390 1
504064 99504064 1001 86380 86390 1
503988 99503988 1001 86380 86390 1
503838 99503838 1001 86380 86390 1
503708 99503708 1001 86380 86390 1
503803 99503803 1001 86380 86390 1
503752 99503752 1001 86380 86390 1
503910 99503910 1001 86380 86390 1
503626 99503626 1001 86380 86390 1
504129 99504129 1001 86380 86390 1
504174 99504174 1001 86380 86390 1
504871 99504871 1001 86380 86390 1
504905 99504905 1001 86380 86390 1
504686 99504686 1001 86380 86390 1
504674 99504674 1001 86380 86390 1
504553 99504553 1001 86380 86390 1
504516 99504516 1001 86380 86390 1
504999 99504999 1001 86380 86390 1
505069 99505069 1001 86380 86390 1
505654 99505654 1001 86380 86390 1
505564 99505564 1001 86380 86390 1
505474 99505474 1001 86380 86390 1
505364 99505364 1001 86380 86390 1
505446 99505446 1001 86380 86390 1
505176 99505176 1001 86380 86390 1
505203 99505203 1001 86380 86390 1
505179 99505179 1001 86380 86390 1
505287 99505287 1001 86380 86390 1
505793 99505793 1001 86380 86390 1
505936 99505936 1001 86380 86390 1
505902 99505902 1001 86380 86390 1
505867 99505867 1001 86380 86390 1
506261 99506261 1001 86380 86390 1
506263 99506263 1001 86380 86390 1
506362 99506362 1001 86380 86390 1
506206 99506206 1001 86380 86390 1
506183 99506183 1001 86380 86390 1
506016 99506016 1001 86380 86390 1
506021 99506021 1001 86380 86390 1
506088 99506088 1001 86380 86390 1
506793 99506793 1001 86380 86390 1
506718 99506718 1001 86380 86390 1
507386 99507386 1001 86380 86390 1
507388 99507388 1001 86380 86390 1
507287 99507287 1001 86380 86390 1
507411 99507411 1001 86380 86390 1
507166 99507166 1001 86380 86390 1
507098 99507098 1001 86380 86390 1
507099 99507099 1001 86380 86390 1
506879 99506879 1001 86380 86390 1
506855 99506855 1001 86380 86390 1
506881 99506881 1001 86380 86390 1
506902 99506902 1001 86380 86390 1
507451 99507451 1001 86380 86390 1
507491 99507491 1001 86380 86390 1
507507 99507507 1001 86380 86390 1
507430 99507430 1001 86380 86390 1
508122 99508122 1001 86380 86390 1
508162 99508162 1001 86380 86390 1
508151 99508151 1001 86380 86390 1
508233 99508233 1001 86380 86390 1
507993 99507993 1001 86380 86390 1
507877 99507877 1001 86380 86390 1
507891 99507891 1001 86380 86390 1
507923 99507923 1001 86380 86390 1
507653 99507653 1001 86380 86390 1
507744 99507744 1001 86380 86390 1
507732 99507732 1001 86380 86390 1
507655 99507655 1001 86380 86390 1
507721 99507721 1001 86380 86390 1
507660 99507660 1001 86380 86390 1
508354 99508354 1001 86380 86390 1
508331 99508331 1001 86380 86390 1
508332 99508332 1001 86380 86390 1
508268 99508268 1001 86380 86390 1
508911 99508911 1001 86380 86390 1
508937 99508937 1001 86380 86390 1
509028 99509028 1001 86380 86390 1
508980 99508980 1001 86380 86390 1
508955 99508955 1001 86380 86390 1
508786 99508786 1001 86380 86390 1
508699 99508699 1001 86380 86390 1
508566 99508566 1001 86380 86390 1
508870 99508870 1001 86380 86390 1
509170 99509170 1001 86380 86390 1
509079 99509079 1001 86380 86390 1
509784 99509784 1001 86380 86390 1
509785 99509785 1001 86380 86390 1
509737 99509737 1001 86380 86390 1
509712 99509712 1001 86380 86390 1
509817 99509817 1001 86380 86390 1
509753 99509753 1001 86380 86390 1
509794 99509794 1001 86380 86390 1
509539 99509539 1001 86380 86390 1
509552 99509552 1001 86380 86390 1
509687 99509687 1001 86380 86390 1
509410 99509410 1001 86380 86390 1
509417 99509417 1001 86380 86390 1
509445 99509445 1001 86380 86390 1
509911 99509911 1001 86380 86390 1
509989 99509989 1001 86380 86390 1
510017 99510017 1001 86380 86390 1
510071 99510071 1001 86380 86390 1
509997 99509997 1001 86380 86390 1
510677 99510677 1001 86380 86390 1
510665 99510665 1001 86380 86390 1
510707 99510707 1001 86380 86390 1
510580 99510580 1001 86380 86390 1
510713 99510713 1001 86380 86390 1
510610 99510610 1001 86380 86390 1
510417 99510417 1001 86380 86390 1
510497 99510497 1001 86380 86390 1
510403 99510403 1001 86380 86390 1
510196 99510196 1001 86380 86390 1
510224 99510224 1001 86380 86390 1
510139 99510139 1001 86380 86390 1
510116 99510116 1001 86380 86390 1
510208 99510208 1001 86380 86390 1
510826 99510826 1001 86380 86390 1
510865 99510865 1001 86380 86390 1
511386 99511386 1001 86380 86390 1
511423 99511423 1001 86380 86390 1
511300 99511300 1001 86380 86390 1
511048 99511048 1001 86380 86390 1
510935 99510935 1001 86380 86390 1
511081 99511081 1001 86380 86390 1
511668 99511668 1001 86380 86390 1
511746 99511746 1001 86380 86390 1
512328 99512328 1001 86380 86390 1
512190 99512190 1001 86380 86390 1
512205 99512205 1001 86380 86390 1
512060 99512060 1001 86380 86390 1
512165 99512165 1001 86380 86390 1
512062 99512062 1001 86380 86390 1
512116 99512116 1001 86380 86390 1
512169 99512169 1001 86380 86390 1
511876 99511876 1001 86380 86390 1
511774 99511774 1001 86380 86390 1
511907 99511907 1001 86380 86390 1
511933 99511933 1001 86380 86390 1
511924 99511924 1001 86380 86390 1
511925 99511925 1001 86380 86390 1
512443 99512443 1001 86380 86390 1
512411 99512411 1001 86380 86390 1
513194 99513194 1001 86380 86390 1
513138 99513138 1001 86380 86390 1
512822 99512822 1001 86380 86390 1
512930 99512930 1001 86380 86390 1
512998 99512998 1001 86380 86390 1
512792 99512792 1001 86380 86390 1
512702 99512702 1001 86380 86390 1
512672 99512672 1001 86380 86390 1
513321 99513321 1001 86380 86390 1
513249 99513249 1001 86380 86390 1
513262 99513262 1001 86380 86390 1
513210 99513210 1001 86380 86390 1
514031 99514031 1001 86380 86390 1
513866 99513866 1001 86380 86390 1
513977 99513977 1001 86380 86390 1
513966 99513966 1001 86380 86390 1
513670 99513670 1001 86380 86390 1
513776 99513776 1001 86380 86390 1
513765 99513765 1001 86380 86390 1
513745 99513745 1001 86380 86390 1
513451 99513451 1001 86380 86390 1
513583 99513583 1001 86380 86390 1
513533 99513533 1001 86380 86390 1
514772 99514772 1001 86380 86390 1
514709 99514709 1001 86380 86390 1
514671 99514671 1001 86380 86390 1
514458 99514458 1001 86380 86390 1
514627 99514627 1001 86380 86390 1
514542 99514542 1001 86380 86390 1
514595 99514595 1001 86380 86390 1
514456 99514456 1001 86380 86390 1
514996 99514996 1001 86380 86390 1
515004 99515004 1001 86380 86390 1
514875 99514875 1001 86380 86390 1
514979 99514979 1001 86380 86390 1
515517 99515517 1001 86380 86390 1
515546 99515546 1001 86380 86390 1
515611 99515611 1001 86380 86390 1
515590 99515590 1001 86380 86390 1
515296 99515296 1001 86380 86390 1
515352 99515352 1001 86380 86390 1
515393 99515393 1001 86380 86390 1
515169 99515169 1001 86380 86390 1
515238 99515238 1001 86380 86390 1
515239 99515239 1001 86380 86390 1
515866 99515866 1001 86380 86390 1
515777 99515777 1001 86380 86390 1
516421 99516421 1001 86380 86390 1
516396 99516396 1001 86380 86390 1
516373 99516373 1001 86380 86390 1
516455 99516455 1001 86380 86390 1
516239 99516239 1001 86380 86390 1
516245 99516245 1001 86380 86390 1
516198 99516198 1001 86380 86390 1
516238 99516238 1001 86380 86390 1
515914 99515914 1001 86380 86390 1
515902 99515902 1001 86380 86390 1
515941 99515941 1001 86380 86390 1
515903 99515903 1001 86380 86390 1
516086 99516086 1001 86380 86390 1
515958 99515958 1001 86380 86390 1
515938 99515938 1001 86380 86390 1
516713 99516713 1001 86380 86390 1
516574 99516574 1001 86380 86390 1
516609 99516609 1001 86380 86390 1
517261 99517261 1001 86380 86390 1
517145 99517145 1001 86380 86390 1
517104 99517104 1001 86380 86390 1
517054 99517054 1001 86380 86390 1
517038 99517038 1001 86380 86390 1
516740 99516740 1001 86380 86390 1
516872 99516872 1001 86380 86390 1
516817 99516817 1001 86380 86390 1
517359 99517359 1001 86380 86390 1
517439 99517439 1001 86380 86390 1
517444 99517444 1001 86380 86390 1
518008 99518008 1001 86380 86390 1
518036 99518036 1001 86380 86390 1
517792 99517792 1001 86380 86390 1
517793 99517793 1001 86380 86390 1
517886 99517886 1001 86380 86390 1
517835 99517835 1001 86380 86390 1
517610 99517610 1001 86380 86390 1
517675 99517675 1001 86380 86390 1
517637 99517637 1001 86380 86390 1
517614 99517614 1001 86380 86390 1
517744 99517744 1001 86380 86390 1
517681 99517681 1001 86380 86390 1
518301 99518301 1001 86380 86390 1
518293 99518293 1001 86380 86390 1
518230 99518230 1001 86380 86390 1
518863 99518863 1001 86380 86390 1
518581 99518581 1001 86380 86390 1
518609 99518609 1001 86380 86390 1
518765 99518765 1001 86380 86390 1
518638 99518638 1001 86380 86390 1
518475 99518475 1001 86380 86390 1
518412 99518412 1001 86380 86390 1
518515 99518515 1001 86380 86390 1
518414 99518414 1001 86380 86390 1
518442 99518442 1001 86380 86390 1
518469 99518469 1001 86380 86390 1
518521 99518521 1001 86380 86390 1
519105 99519105 1001 86380 86390 1
519003 99519003 1001 86380 86390 1
519699 99519699 1001 86380 86390 1
519662 99519662 1001 86380 86390 1
519494 99519494 1001 86380 86390 1
519445 99519445 1001 86380 86390 1
519602 99519602 1001 86380 86390 1
519527 99519527 1001 86380 86390 1
519310 99519310 1001 86380 86390 1
519197 99519197 1001 86380 86390 1
519214 99519214 1001 86380 86390 1
519871 99519871 1001 86380 86390 1
519924 99519924 1001 86380 86390 1
519990 99519990 1001 86380 86390 1
520538 99520538 1001 86380 86390 1
520540 99520540 1001 86380 86390 1
520450 99520450 1001 86380 86390 1
520595 99520595 1001 86380 86390 1
520495 99520495 1001 86380 86390 1
520599 99520599 1001 86380 86390 1
520318 99520318 1001 86380 86390 1
520346 99520346 1001 86380 86390 1
520426 99520426 1001 86380 86390 1
520297 99520297 1001 86380 86390 1
520285 99520285 1001 86380 86390 1
520339 99520339 1001 86380 86390 1
520249 99520249 1001 86380 86390 1
520049 99520049 1001 86380 86390 1
520171 99520171 1001 86380 86390 1
520120 99520120 1001 86380 86390 1
520703 99520703 1001 86380 86390 1
520809 99520809 1001 86380 86390 1
520827 99520827 1001 86380 86390 1
521398 99521398 1001 86380 86390 1
521462 99521462 1001 86380 86390 1
521225 99521225 1001 86380 86390 1
521179 99521179 1001 86380 86390 1
521091 99521091 1001 86380 86390 1
521000 99521000 1001 86380 86390 1
520966 99520966 1001 86380 86390 1
520905 99520905 1001 86380 86390 1
520944 99520944 1001 86380 86390 1
521023 99521023 1001 86380 86390 1
520882 99520882 1001 86380 86390 1
521489 99521489 1001 86380 86390 1
522207 99522207 1001 86380 86390 1
522092 99522092 1001 86380 86390 1
522121 99522121 1001 86380 86390 1
522147 99522147 1001 86380 86390 1
521937 99521937 1001 86380 86390 1
521697 99521697 1001 86380 86390 1
521835 99521835 1001 86380 86390 1
522418 99522418 1001 86380 86390 1
522326 99522326 1001 86380 86390 1
522925 99522925 1001 86380 86390 1
522814 99522814 1001 86380 86390 1
522827 99522827 1001 86380 86390 1
522714 99522714 1001 86380 86390 1
522884 99522884 1001 86380 86390 1
522716 99522716 1001 86380 86390 1
522508 99522508 1001 86380 86390 1
523275 99523275 1001 86380 86390 1
523160 99523160 1001 86380 86390 1
523304 99523304 1001 86380 86390 1
523253 99523253 1001 86380 86390 1
523351 99523351 1001 86380 86390 1
523403 99523403 1001 86380 86390 1
523325 99523325 1001 86380 86390 1
523508 99523508 1001 86380 86390 1
523510 99523510 1001 86380 86390 1
523446 99523446 1001 86380 86390 1
523422 99523422 1001 86380 86390 1
524113 99524113 1001 86380 86390 1
523963 99523963 1001 86380 86390 1
524400 99524400 1001 86380 86390 1
524469 99524469 1001 86380 86390 1
524167 99524167 1001 86380 86390 1
524301 99524301 1001 86380 86390 1
524356 99524356 1001 86380 86390 1
524823 99524823 1001 86380 86390 1
524771 99524771 1001 86380 86390 1
525472 99525472 1001 86380 86390 1
525409 99525409 1001 86380 86390 1
525575 99525575 1001 86380 86390 1
525554 99525554 1001 86380 86390 1
525588 99525588 1001 86380 86390 1
525237 99525237 1001 86380 86390 1
525359 99525359 1001 86380 86390 1
525128 99525128 1001 86380 86390 1
525607 99525607 1001 86380 86390 1
526388 99526388 1001 86380 86390 1
526311 99526311 1001 86380 86390 1
526337 99526337 1001 86380 86390 1
526350 99526350 1001 86380 86390 1
526364 99526364 1001 86380 86390 1
526358 99526358 1001 86380 86390 1
526075 99526075 1001 86380 86390 1
526128 99526128 1001 86380 86390 1
526020 99526020 1001 86380 86390 1
526177 99526177 1001 86380 86390 1
525970 99525970 1001 86380 86390 1
525976 99525976 1001 86380 86390 1
525912 99525912 1001 86380 86390 1
525968 99525968 1001 86380 86390 1
527096 99527096 1001 86380 86390 1
527135 99527135 1001 86380 86390 1
527059 99527059 1001 86380 86390 1
527085 99527085 1001 86380 86390 1
526952 99526952 1001 86380 86390 1
526980 99526980 1001 86380 86390 1
526865 99526865 1001 86380 86390 1
526986 99526986 1001 86380 86390 1
526762 99526762 1001 86380 86390 1
527352 99527352 1001 86380 86390 1
527251 99527251 1001 86380 86390 1
527896 99527896 1001 86380 86390 1
527731 99527731 1001 86380 86390 1
527746 99527746 1001 86380 86390 1
527787 99527787 1001 86380 86390 1
527570 99527570 1001 86380 86390 1
527613 99527613 1001 86380 86390 1
527550 99527550 1001 86380 86390 1
527492 99527492 1001 86380 86390 1
528266 99528266 1001 86380 86390 1
528089 99528089 1001 86380 86390 1
528195 99528195 1001 86380 86390 1
528856 99528856 1001 86380 86390 1
528767 99528767 1001 86380 86390 1
528631 99528631 1001 86380 86390 1
528696 99528696 1001 86380 86390 1
528542 99528542 1001 86380 86390 1
528572 99528572 1001 86380 86390 1
528535 99528535 1001 86380 86390 1
528613 99528613 1001 86380 86390 1
528678 99528678 1001 86380 86390 1
528590 99528590 1001 86380 86390 1
528552 99528552 1001 86380 86390 1
528397 99528397 1001 86380 86390 1
528401 99528401 1001 86380 86390 1
528379 99528379 1001 86380 86390 1
528331 99528331 1001 86380 86390 1
529023 99529023 1001 86380 86390 1
529011 99529011 1001 86380 86390 1
529038 99529038 1001 86380 86390 1
529612 99529612 1001 86380 86390 1
529332 99529332 1001 86380 86390 1
529491 99529491 1001 86380 86390 1
529147 99529147 1001 86380 86390 1
529294 99529294 1001 86380 86390 1
529298 99529298 1001 86380 86390 1
529773 99529773 1001 86380 86390 1
530399 99530399 1001 86380 86390 1
530468 99530468 1001 86380 86390 1
530459 99530459 1001 86380 86390 1
530206 99530206 1001 86380 86390 1
530146 99530146 1001 86380 86390 1
530159 99530159 1001 86380 86390 1
530315 99530315 1001 86380 86390 1
530303 99530303 1001 86380 86390 1
530226 99530226 1001 86380 86390 1
530175 99530175 1001 86380 86390 1
530201 99530201 1001 86380 86390 1
530228 99530228 1001 86380 86390 1
530281 99530281 1001 86380 86390 1
529946 99529946 1001 86380 86390 1
529998 99529998 1001 86380 86390 1
529999 99529999 1001 86380 86390 1
530003 99530003 1001 86380 86390 1
530006 99530006 1001 86380 86390 1
530658 99530658 1001 86380 86390 1
530697 99530697 1001 86380 86390 1
530749 99530749 1001 86380 86390 1
531227 99531227 1001 86380 86390 1
531320 99531320 1001 86380 86390 1
531309 99531309 1001 86380 86390 1
531357 99531357 1001 86380 86390 1
531110 99531110 1001 86380 86390 1
531123 99531123 1001 86380 86390 1
531137 99531137 1001 86380 86390 1
531151 99531151 1001 86380 86390 1
531166 99531166 1001 86380 86390 1
530999 99530999 1001 86380 86390 1
531003 99531003 1001 86380 86390 1
531081 99531081 1001 86380 86390 1
531121 99531121 1001 86380 86390 1
530849 99530849 1001 86380 86390 1
530762 99530762 1001 86380 86390 1
530775 99530775 1001 86380 86390 1
530861 99530861 1001 86380 86390 1
531558 99531558 1001 86380 86390 1
531524 99531524 1001 86380 86390 1
531555 99531555 1001 86380 86390 1
532143 99532143 1001 86380 86390 1
532163 99532163 1001 86380 86390 1
532195 99532195 1001 86380 86390 1
532024 99532024 1001 86380 86390 1
531905 99531905 1001 86380 86390 1
531828 99531828 1001 86380 86390 1
531996 99531996 1001 86380 86390 1
531869 99531869 1001 86380 86390 1
531680 99531680 1001 86380 86390 1
531775 99531775 1001 86380 86390 1
532297 99532297 1001 86380 86390 1
532354 99532354 1001 86380 86390 1
532265 99532265 1001 86380 86390 1
532929 99532929 1001 86380 86390 1
532928 99532928 1001 86380 86390 1
532699 99532699 1001 86380 86390 1
532765 99532765 1001 86380 86390 1
532786 99532786 1001 86380 86390 1
532463 99532463 1001 86380 86390 1
532529 99532529 1001 86380 86390 1
532455 99532455 1001 86380 86390 1
532521 99532521 1001 86380 86390 1
532444 99532444 1001 86380 86390 1
532550 99532550 1001 86380 86390 1
533045 99533045 1001 86380 86390 1
533163 99533163 1001 86380 86390 1
533040 99533040 1001 86380 86390 1
533810 99533810 1001 86380 86390 1
533777 99533777 1001 86380 86390 1
533851 99533851 1001 86380 86390 1
533509 99533509 1001 86380 86390 1
533644 99533644 1001 86380 86390 1
533620 99533620 1001 86380 86390 1
533547 99533547 1001 86380 86390 1
533330 99533330 1001 86380 86390 1
533255 99533255 1001 86380 86390 1
533282 99533282 1001 86380 86390 1
533403 99533403 1001 86380 86390 1
534013 99534013 1001 86380 86390 1
533976 99533976 1001 86380 86390 1
533904 99533904 1001 86380 86390 1
533982 99533982 1001 86380 86390 1
534503 99534503 1001 86380 86390 1
534556 99534556 1001 86380 86390 1
534480 99534480 1001 86380 86390 1
534624 99534624 1001 86380 86390 1
534415 99534415 1001 86380 86390 1
534205 99534205 1001 86380 86390 1
534837 99534837 1001 86380 86390 1
534741 99534741 1001 86380 86390 1
535366 99535366 1001 86380 86390 1
535139 99535139 1001 86380 86390 1
535299 99535299 1001 86380 86390 1
535171 99535171 1001 86380 86390 1
534923 99534923 1001 86380 86390 1
536250 99536250 1001 86380 86390 1
535978 99535978 1001 86380 86390 1
536049 99536049 1001 86380 86390 1
535898 99535898 1001 86380 86390 1
535785 99535785 1001 86380 86390 1
535825 99535825 1001 86380 86390 1
535841 99535841 1001 86380 86390 1
536419 99536419 1001 86380 86390 1
537009 99537009 1001 86380 86390 1
537103 99537103 1001 86380 86390 1
537143 99537143 1001 86380 86390 1
537155 99537155 1001 86380 86390 1
536981 99536981 1001 86380 86390 1
536853 99536853 1001 86380 86390 1
536945 99536945 1001 86380 86390 1
536767 99536767 1001 86380 86390 1
536832 99536832 1001 86380 86390 1
536910 99536910 1001 86380 86390 1
536820 99536820 1001 86380 86390 1
536797 99536797 1001 86380 86390 1
536849 99536849 1001 86380 86390 1
536556 99536556 1001 86380 86390 1
536744 99536744 1001 86380 86390 1
537250 99537250 1001 86380 86390 1
537204 99537204 1001 86380 86390 1
537886 99537886 1001 86380 86390 1
537867 99537867 1001 86380 86390 1
537868 99537868 1001 86380 86390 1
537936 99537936 1001 86380 86390 1
537658 99537658 1001 86380 86390 1
537740 99537740 1001 86380 86390 1
537703 99537703 1001 86380 86390 1
537716 99537716 1001 86380 86390 1
537561 99537561 1001 86380 86390 1
537497 99537497 1001 86380 86390 1
537501 99537501 1001 86380 86390 1
537453 99537453 1001 86380 86390 1
537377 99537377 1001 86380 86390 1
537391 99537391 1001 86380 86390 1
538053 99538053 1001 86380 86390 1
538739 99538739 1001 86380 86390 1
538590 99538590 1001 86380 86390 1
538412 99538412 1001 86380 86390 1
538390 99538390 1001 86380 86390 1
538332 99538332 1001 86380 86390 1
538858 99538858 1001 86380 86390 1
539558 99539558 1001 86380 86390 1
539585 99539585 1001 86380 86390 1
539560 99539560 1001 86380 86390 1
539272 99539272 1001 86380 86390 1
539341 99539341 1001 86380 86390 1
539433 99539433 1001 86380 86390 1
539136 99539136 1001 86380 86390 1
539124 99539124 1001 86380 86390 1
539139 99539139 1001 86380 86390 1
539161 99539161 1001 86380 86390 1
540333 99540333 1001 86380 86390 1
540450 99540450 1001 86380 86390 1
540347 99540347 1001 86380 86390 1
540309 99540309 1001 86380 86390 1
540061 99540061 1001 86380 86390 1
539847 99539847 1001 86380 86390 1
540043 99540043 1001 86380 86390 1
540491 99540491 1001 86380 86390 1
540648 99540648 1001 86380 86390 1
540561 99540561 1001 86380 86390 1
541138 99541138 1001 86380 86390 1
541127 99541127 1001 86380 86390 1
541278 99541278 1001 86380 86390 1
540977 99540977 1001 86380 86390 1
540903 99540903 1001 86380 86390 1
540818 99540818 1001 86380 86390 1
540860 99540860 1001 86380 86390 1
540822 99540822 1001 86380 86390 1
540836 99540836 1001 86380 86390 1
541446 99541446 1001 86380 86390 1
541356 99541356 1001 86380 86390 1
541437 99541437 1001 86380 86390 1
541349 99541349 1001 86380 86390 1
541470 99541470 1001 86380 86390 1
541938 99541938 1001 86380 86390 1
541991 99541991 1001 86380 86390 1
542045 99542045 1001 86380 86390 1
541930 99541930 1001 86380 86390 1
542009 99542009 1001 86380 86390 1
542050 99542050 1001 86380 86390 1
541721 99541721 1001 86380 86390 1
541552 99541552 1001 86380 86390 1
542154 99542154 1001 86380 86390 1
542181 99542181 1001 86380 86390 1
542148 99542148 1001 86380 86390 1
542294 99542294 1001 86380 86390 1
542192 99542192 1001 86380 86390 1
542845 99542845 1001 86380 86390 1
542887 99542887 1001 86380 86390 1
542902 99542902 1001 86380 86390 1
542878 99542878 1001 86380 86390 1
542661 99542661 1001 86380 86390 1
542655 99542655 1001 86380 86390 1
542720 99542720 1001 86380 86390 1
542670 99542670 1001 86380 86390 1
542711 99542711 1001 86380 86390 1
542466 99542466 1001 86380 86390 1
542367 99542367 1001 86380 86390 1
542412 99542412 1001 86380 86390 1
543058 99543058 1001 86380 86390 1
543002 99543002 1001 86380 86390 1
543672 99543672 1001 86380 86390 1
543626 99543626 1001 86380 86390 1
543765 99543765 1001 86380 86390 1
543392 99543392 1001 86380 86390 1
543419 99543419 1001 86380 86390 1
543435 99543435 1001 86380 86390 1
543474 99543474 1001 86380 86390 1
543301 99543301 1001 86380 86390 1
543253 99543253 1001 86380 86390 1
543898 99543898 1001 86380 86390 1
543836 99543836 1001 86380 86390 1
543967 99543967 1001 86380 86390 1
543803 99543803 1001 86380 86390 1
544464 99544464 1001 86380 86390 1
544414 99544414 1001 86380 86390 1
544467 99544467 1001 86380 86390 1
544220 99544220 1001 86380 86390 1
544002 99544002 1001 86380 86390 1
544081 99544081 1001 86380 86390 1
544083 99544083 1001 86380 86390 1
544113 99544113 1001 86380 86390 1
534063 960 1001 64470 64769 1
400207 99400207 1001 86380 86390 1
400290 99400290 1001 86380 86390 1
400389 99400389 1001 86380 86390 1
400634 99400634 1001 86380 86390 1
400922 99400922 1001 86380 86390 1
400869 99400869 1001 86380 86390 1
400975 99400975 1001 86380 86390 1
401076 99401076 1001 86380 86390 1
401257 99401257 1001 86380 86390 1
401292 99401292 1001 86380 86390 1
401685 99401685 1001 86380 86390 1
401612 99401612 1001 86380 86390 1
401968 99401968 1001 86380 86390 1
402088 99402088 1001 86380 86390 1
402216 99402216 1001 86380 86390 1
402248 99402248 1001 86380 86390 1
402565 99402565 1001 86380 86390 1
402507 99402507 1001 86380 86390 1
402726 99402726 1001 86380 86390 1
402891 99402891 1001 86380 86390 1
403110 99403110 1001 86380 86390 1
403148 99403148 1001 86380 86390 1
403259 99403259 1001 86380 86390 1
403206 99403206 1001 86380 86390 1
403458 99403458 1001 86380 86390 1
403557 99403557 1001 86380 86390 1
403607 99403607 1001 86380 86390 1
403714 99403714 1001 86380 86390 1
403694 99403694 1001 86380 86390 1
403845 99403845 1001 86380 86390 1
403934 99403934 1001 86380 86390 1
403928 99403928 1001 86380 86390 1
404367 99404367 1001 86380 86390 1
404399 99404399 1001 86380 86390 1
404506 99404506 1001 86380 86390 1
404750 99404750 1001 86380 86390 1
404806 99404806 1001 86380 86390 1
404982 99404982 1001 86380 86390 1
405109 99405109 1001 86380 86390 1
405193 99405193 1001 86380 86390 1
405408 99405408 1001 86380 86390 1
405433 99405433 1001 86380 86390 1
405435 99405435 1001 86380 86390 1
405553 99405553 1001 86380 86390 1
405643 99405643 1001 86380 86390 1
405728 99405728 1001 86380 86390 1
405709 99405709 1001 86380 86390 1
405918 99405918 1001 86380 86390 1
406031 99406031 1001 86380 86390 1
406101 99406101 1001 86380 86390 1
406186 99406186 1001 86380 86390 1
406213 99406213 1001 86380 86390 1
406317 99406317 1001 86380 86390 1
406334 99406334 1001 86380 86390 1
406366 99406366 1001 86380 86390 1
406404 99406404 1001 86380 86390 1
406706 99406706 1001 86380 86390 1
406660 99406660 1001 86380 86390 1
406718 99406718 1001 86380 86390 1
407014 99407014 1001 86380 86390 1
406963 99406963 1001 86380 86390 1
407231 99407231 1001 86380 86390 1
407419 99407419 1001 86380 86390 1
407647 99407647 1001 86380 86390 1
407592 99407592 1001 86380 86390 1
407705 99407705 1001 86380 86390 1
407688 99407688 1001 86380 86390 1
407703 99407703 1001 86380 86390 1
407898 99407898 1001 86380 86390 1
408296 99408296 1001 86380 86390 1
408380 99408380 1001 86380 86390 1
408319 99408319 1001 86380 86390 1
408388 99408388 1001 86380 86390 1
408370 99408370 1001 86380 86390 1
408441 99408441 1001 86380 86390 1
408481 99408481 1001 86380 86390 1
408486 99408486 1001 86380 86390 1
408496 99408496 1001 86380 86390 1
408498 99408498 1001 86380 86390 1
408948 99408948 1001 86380 86390 1
408987 99408987 1001 86380 86390 1
409210 99409210 1001 86380 86390 1
409198 99409198 1001 86380 86390 1
409358 99409358 1001 86380 86390 1
409385 99409385 1001 86380 86390 1
409318 99409318 1001 86380 86390 1
409466 99409466 1001 86380 86390 1
409452 99409452 1001 86380 86390 1
409501 99409501 1001 86380 86390 1
409699 99409699 1001 86380 86390 1
409890 99409890 1001 86380 86390 1
409940 99409940 1001 86380 86390 1
409983 99409983 1001 86380 86390 1
410277 99410277 1001 86380 86390 1
410349 99410349 1001 86380 86390 1
410219 99410219 1001 86380 86390 1
410468 99410468 1001 86380 86390 1
410546 99410546 1001 86380 86390 1
410582 99410582 1001 86380 86390 1
410832 99410832 1001 86380 86390 1
410844 99410844 1001 86380 86390 1
411310 99411310 1001 86380 86390 1
411364 99411364 1001 86380 86390 1
411515 99411515 1001 86380 86390 1
411468 99411468 1001 86380 86390 1
411749 99411749 1001 86380 86390 1
411804 99411804 1001 86380 86390 1
412150 99412150 1001 86380 86390 1
412258 99412258 1001 86380 86390 1
412328 99412328 1001 86380 86390 1
412404 99412404 1001 86380 86390 1
413403 99413403 1001 86380 86390 1
413109 99413109 1001 86380 86390 1
413032 99413032 1001 86380 86390 1
413045 99413045 1001 86380 86390 1
413024 99413024 1001 86380 86390 1
412575 99412575 1001 86380 86390 1
412555 99412555 1001 86380 86390 1
412536 99412536 1001 86380 86390 1
415168 99415168 1001 86380 86390 1
415195 99415195 1001 86380 86390 1
415080 99415080 1001 86380 86390 1
415175 99415175 1001 86380 86390 1
414961 99414961 1001 86380 86390 1
414944 99414944 1001 86380 86390 1
414736 99414736 1001 86380 86390 1
414667 99414667 1001 86380 86390 1
414625 99414625 1001 86380 86390 1
414754 99414754 1001 86380 86390 1
414138 99414138 1001 86380 86390 1
414276 99414276 1001 86380 86390 1
414128 99414128 1001 86380 86390 1
414349 99414349 1001 86380 86390 1
415577 99415577 1001 86380 86390 1
416587 99416587 1001 86380 86390 1
416943 99416943 1001 86380 86390 1
416808 99416808 1001 86380 86390 1
416810 99416810 1001 86380 86390 1
416489 99416489 1001 86380 86390 1
416359 99416359 1001 86380 86390 1
415955 99415955 1001 86380 86390 1
416135 99416135 1001 86380 86390 1
415828 99415828 1001 86380 86390 1
416114 99416114 1001 86380 86390 1
416122 99416122 1001 86380 86390 1
416129 99416129 1001 86380 86390 1
415896 99415896 1001 86380 86390 1
417083 99417083 1001 86380 86390 1
417226 99417226 1001 86380 86390 1
417040 99417040 1001 86380 86390 1
418759 99418759 1001 86380 86390 1
418643 99418643 1001 86380 86390 1
418572 99418572 1001 86380 86390 1
418164 99418164 1001 86380 86390 1
418418 99418418 1001 86380 86390 1
418119 99418119 1001 86380 86390 1
418186 99418186 1001 86380 86390 1
418332 99418332 1001 86380 86390 1
417659 99417659 1001 86380 86390 1
417964 99417964 1001 86380 86390 1
417732 99417732 1001 86380 86390 1
417867 99417867 1001 86380 86390 1
418950 99418950 1001 86380 86390 1
419027 99419027 1001 86380 86390 1
418994 99418994 1001 86380 86390 1
419189 99419189 1001 86380 86390 1
420243 99420243 1001 86380 86390 1
420249 99420249 1001 86380 86390 1
420083 99420083 1001 86380 86390 1
420265 99420265 1001 86380 86390 1
420417 99420417 1001 86380 86390 1
420089 99420089 1001 86380 86390 1
419807 99419807 1001 86380 86390 1
419642 99419642 1001 86380 86390 1
419963 99419963 1001 86380 86390 1
419213 99419213 1001 86380 86390 1
419363 99419363 1001 86380 86390 1
419418 99419418 1001 86380 86390 1
420574 99420574 1001 86380 86390 1
421920 99421920 1001 86380 86390 1
421840 99421840 1001 86380 86390 1
422011 99422011 1001 86380 86390 1
421585 99421585 1001 86380 86390 1
421648 99421648 1001 86380 86390 1
420883 99420883 1001 86380 86390 1
422490 99422490 1001 86380 86390 1
422354 99422354 1001 86380 86390 1
423433 99423433 1001 86380 86390 1
423406 99423406 1001 86380 86390 1
423563 99423563 1001 86380 86390 1
423535 99423535 1001 86380 86390 1
423273 99423273 1001 86380 86390 1
423102 99423102 1001 86380 86390 1
422840 99422840 1001 86380 86390 1
424707 99424707 1001 86380 86390 1
424709 99424709 1001 86380 86390 1
424389 99424389 1001 86380 86390 1
424297 99424297 1001 86380 86390 1
424446 99424446 1001 86380 86390 1
424232 99424232 1001 86380 86390 1
425435 99425435 1001 86380 86390 1
425796 99425796 1001 86380 86390 1
425657 99425657 1001 86380 86390 1
425647 99425647 1001 86380 86390 1
426746 99426746 1001 86380 86390 1
426904 99426904 1001 86380 86390 1
427023 99427023 1001 86380 86390 1
426385 99426385 1001 86380 86390 1
426659 99426659 1001 86380 86390 1
426174 99426174 1001 86380 86390 1
426005 99426005 1001 86380 86390 1
427418 99427418 1001 86380 86390 1
427377 99427377 1001 86380 86390 1
428449 99428449 1001 86380 86390 1
428432 99428432 1001 86380 86390 1
428088 99428088 1001 86380 86390 1
428128 99428128 1001 86380 86390 1
428333 99428333 1001 86380 86390 1
427820 99427820 1001 86380 86390 1
427880 99427880 1001 86380 86390 1
427631 99427631 1001 86380 86390 1
427689 99427689 1001 86380 86390 1
427806 99427806 1001 86380 86390 1
427784 99427784 1001 86380 86390 1
427838 99427838 1001 86380 86390 1
428848 99428848 1001 86380 86390 1
428924 99428924 1001 86380 86390 1
429008 99429008 1001 86380 86390 1
430144 99430144 1001 86380 86390 1
430099 99430099 1001 86380 86390 1
430009 99430009 1001 86380 86390 1
430135 99430135 1001 86380 86390 1
429705 99429705 1001 86380 86390 1
429776 99429776 1001 86380 86390 1
429877 99429877 1001 86380 86390 1
429781 99429781 1001 86380 86390 1
429598 99429598 1001 86380 86390 1
429826 99429826 1001 86380 86390 1
429523 99429523 1001 86380 86390 1
430500 99430500 1001 86380 86390 1
430486 99430486 1001 86380 86390 1
430683 99430683 1001 86380 86390 1
430436 99430436 1001 86380 86390 1
430649 99430649 1001 86380 86390 1
430521 99430521 1001 86380 86390 1
431308 99431308 1001 86380 86390 1
431310 99431310 1001 86380 86390 1
431342 99431342 1001 86380 86390 1
431470 99431470 1001 86380 86390 1
431601 99431601 1001 86380 86390 1
431145 99431145 1001 86380 86390 1
431126 99431126 1001 86380 86390 1
431073 99431073 1001 86380 86390 1
432151 99432151 1001 86380 86390 1
432209 99432209 1001 86380 86390 1
433378 99433378 1001 86380 86390 1
433029 99433029 1001 86380 86390 1
433253 99433253 1001 86380 86390 1
432620 99432620 1001 86380 86390 1
432645 99432645 1001 86380 86390 1
433936 99433936 1001 86380 86390 1
434024 99434024 1001 86380 86390 1
433905 99433905 1001 86380 86390 1
435362 99435362 1001 86380 86390 1
435282 99435282 1001 86380 86390 1
435134 99435134 1001 86380 86390 1
434871 99434871 1001 86380 86390 1
434693 99434693 1001 86380 86390 1
434679 99434679 1001 86380 86390 1
434396 99434396 1001 86380 86390 1
434313 99434313 1001 86380 86390 1
435701 99435701 1001 86380 86390 1
435457 99435457 1001 86380 86390 1
435716 99435716 1001 86380 86390 1
436871 99436871 1001 86380 86390 1
437081 99437081 1001 86380 86390 1
437052 99437052 1001 86380 86390 1
436992 99436992 1001 86380 86390 1
437032 99437032 1001 86380 86390 1
436821 99436821 1001 86380 86390 1
436515 99436515 1001 86380 86390 1
436592 99436592 1001 86380 86390 1
436450 99436450 1001 86380 86390 1
436358 99436358 1001 86380 86390 1
436405 99436405 1001 86380 86390 1
436288 99436288 1001 86380 86390 1
436069 99436069 1001 86380 86390 1
436072 99436072 1001 86380 86390 1
436022 99436022 1001 86380 86390 1
436086 99436086 1001 86380 86390 1
300035 99300035 1001 86380 86390 1
437359 99437359 1001 86380 86390 1
437179 99437179 1001 86380 86390 1
300537 99300537 1001 86380 86390 1
300646 99300646 1001 86380 86390 1
300718 99300718 1001 86380 86390 1
300717 99300717 1001 86380 86390 1
300433 99300433 1001 86380 86390 1
300513 99300513 1001 86380 86390 1
300321 99300321 1001 86380 86390 1
300348 99300348 1001 86380 86390 1
300456 99300456 1001 86380 86390 1
300178 99300178 1001 86380 86390 1
300205 99300205 1001 86380 86390 1
300312 99300312 1001 86380 86390 1
300927 99300927 1001 86380 86390 1
300865 99300865 1001 86380 86390 1
301554 99301554 1001 86380 86390 1
301454 99301454 1001 86380 86390 1
301429 99301429 1001 86380 86390 1
301484 99301484 1001 86380 86390 1
301501 99301501 1001 86380 86390 1
301235 99301235 1001 86380 86390 1
301015 99301015 1001 86380 86390 1
300964 99300964 1001 86380 86390 1
300977 99300977 1001 86380 86390 1
301072 99301072 1001 86380 86390 1
301619 99301619 1001 86380 86390 1
301658 99301658 1001 86380 86390 1
301588 99301588 1001 86380 86390 1
302307 99302307 1001 86380 86390 1
302245 99302245 1001 86380 86390 1
302006 99302006 1001 86380 86390 1
302117 99302117 1001 86380 86390 1
302056 99302056 1001 86380 86390 1
301761 99301761 1001 86380 86390 1
301762 99301762 1001 86380 86390 1
301843 99301843 1001 86380 86390 1
301911 99301911 1001 86380 86390 1
302514 99302514 1001 86380 86390 1
302568 99302568 1001 86380 86390 1
302453 99302453 1001 86380 86390 1
303145 99303145 1001 86380 86390 1
303161 99303161 1001 86380 86390 1
303101 99303101 1001 86380 86390 1
302871 99302871 1001 86380 86390 1
302873 99302873 1001 86380 86390 1
302945 99302945 1001 86380 86390 1
302675 99302675 1001 86380 86390 1
303292 99303292 1001 86380 86390 1
303957 99303957 1001 86380 86390 1
303934 99303934 1001 86380 86390 1
303828 99303828 1001 86380 86390 1
303451 99303451 1001 86380 86390 1
303543 99303543 1001 86380 86390 1
303475 99303475 1001 86380 86390 1
304134 99304134 1001 86380 86390 1
304225 99304225 1001 86380 86390 1
304085 99304085 1001 86380 86390 1
304179 99304179 1001 86380 86390 1
304218 99304218 1001 86380 86390 1
304206 99304206 1001 86380 86390 1
304130 99304130 1001 86380 86390 1
304745 99304745 1001 86380 86390 1
304772 99304772 1001 86380 86390 1
304670 99304670 1001 86380 86390 1
304676 99304676 1001 86380 86390 1
304542 99304542 1001 86380 86390 1
304634 99304634 1001 86380 86390 1
304454 99304454 1001 86380 86390 1
304597 99304597 1001 86380 86390 1
304406 99304406 1001 86380 86390 1
304243 99304243 1001 86380 86390 1
304283 99304283 1001 86380 86390 1
304425 99304425 1001 86380 86390 1
304288 99304288 1001 86380 86390 1
304869 99304869 1001 86380 86390 1
305523 99305523 1001 86380 86390 1
305664 99305664 1001 86380 86390 1
305680 99305680 1001 86380 86390 1
305341 99305341 1001 86380 86390 1
305342 99305342 1001 86380 86390 1
305116 99305116 1001 86380 86390 1
305105 99305105 1001 86380 86390 1
305145 99305145 1001 86380 86390 1
305075 99305075 1001 86380 86390 1
500167 99500167 1001 86380 86390 1
500103 99500103 1001 86380 86390 1
500184 99500184 1001 86380 86390 1
500083 99500083 1001 86380 86390 1
500096 99500096 1001 86380 86390 1
500684 99500684 1001 86380 86390 1
500711 99500711 1001 86380 86390 1
500665 99500665 1001 86380 86390 1
500594 99500594 1001 86380 86390 1
500442 99500442 1001 86380 86390 1
500523 99500523 1001 86380 86390 1
500588 99500588 1001 86380 86390 1
500601 99500601 1001 86380 86390 1
500435 99500435 1001 86380 86390 1
500207 99500207 1001 86380 86390 1
500325 99500325 1001 86380 86390 1
500351 99500351 1001 86380 86390 1
500935 99500935 1001 86380 86390 1
500950 99500950 1001 86380 86390 1
501581 99501581 1001 86380 86390 1
501622 99501622 1001 86380 86390 1
501254 99501254 1001 86380 86390 1
501296 99501296 1001 86380 86390 1
501232 99501232 1001 86380 86390 1
501072 99501072 1001 86380 86390 1
501067 99501067 1001 86380 86390 1
501685 99501685 1001 86380 86390 1
501660 99501660 1001 86380 86390 1
502298 99502298 1001 86380 86390 1
502420 99502420 1001 86380 86390 1
502066 99502066 1001 86380 86390 1
502235 99502235 1001 86380 86390 1
501863 99501863 1001 86380 86390 1
501905 99501905 1001 86380 86390 1
501983 99501983 1001 86380 86390 1
502543 99502543 1001 86380 86390 1
502602 99502602 1001 86380 86390 1
503241 99503241 1001 86380 86390 1
503149 99503149 1001 86380 86390 1
502970 99502970 1001 86380 86390 1
503061 99503061 1001 86380 86390 1
503023 99503023 1001 86380 86390 1
502972 99502972 1001 86380 86390 1
503037 99503037 1001 86380 86390 1
503015 99503015 1001 86380 86390 1
502977 99502977 1001 86380 86390 1
502902 99502902 1001 86380 86390 1
502699 99502699 1001 86380 86390 1
502674 99502674 1001 86380 86390 1
502677 99502677 1001 86380 86390 1
502786 99502786 1001 86380 86390 1
503472 99503472 1001 86380 86390 1
504117 99504117 1001 86380 86390 1
504006 99504006 1001 86380 86390 1
503900 99503900 1001 86380 86390 1
503790 99503790 1001 86380 86390 1
503725 99503725 1001 86380 86390 1
503859 99503859 1001 86380 86390 1
503614 99503614 1001 86380 86390 1
503642 99503642 1001 86380 86390 1
503634 99503634 1001 86380 86390 1
504127 99504127 1001 86380 86390 1
504170 99504170 1001 86380 86390 1
504223 99504223 1001 86380 86390 1
504276 99504276 1001 86380 86390 1
504189 99504189 1001 86380 86390 1
504138 99504138 1001 86380 86390 1
504804 99504804 1001 86380 86390 1
504807 99504807 1001 86380 86390 1
504559 99504559 1001 86380 86390 1
504651 99504651 1001 86380 86390 1
504563 99504563 1001 86380 86390 1
504607 99504607 1001 86380 86390 1
504458 99504458 1001 86380 86390 1
504447 99504447 1001 86380 86390 1
504410 99504410 1001 86380 86390 1
505047 99505047 1001 86380 86390 1
505061 99505061 1001 86380 86390 1
504989 99504989 1001 86380 86390 1
505590 99505590 1001 86380 86390 1
505599 99505599 1001 86380 86390 1
505705 99505705 1001 86380 86390 1
505424 99505424 1001 86380 86390 1
505389 99505389 1001 86380 86390 1
505428 99505428 1001 86380 86390 1
505418 99505418 1001 86380 86390 1
505381 99505381 1001 86380 86390 1
505356 99505356 1001 86380 86390 1
505292 99505292 1001 86380 86390 1
505184 99505184 1001 86380 86390 1
505327 99505327 1001 86380 86390 1
505873 99505873 1001 86380 86390 1
506413 99506413 1001 86380 86390 1
506235 99506235 1001 86380 86390 1
506326 99506326 1001 86380 86390 1
506340 99506340 1001 86380 86390 1
506268 99506268 1001 86380 86390 1
506107 99506107 1001 86380 86390 1
506710 99506710 1001 86380 86390 1
506628 99506628 1001 86380 86390 1
506602 99506602 1001 86380 86390 1
507351 99507351 1001 86380 86390 1
507226 99507226 1001 86380 86390 1
507217 99507217 1001 86380 86390 1
507052 99507052 1001 86380 86390 1
507021 99507021 1001 86380 86390 1
506956 99506956 1001 86380 86390 1
506970 99506970 1001 86380 86390 1
506880 99506880 1001 86380 86390 1
507576 99507576 1001 86380 86390 1
507538 99507538 1001 86380 86390 1
507450 99507450 1001 86380 86390 1
507546 99507546 1001 86380 86390 1
508246 99508246 1001 86380 86390 1
508124 99508124 1001 86380 86390 1
508048 99508048 1001 86380 86390 1
507992 99507992 1001 86380 86390 1
507725 99507725 1001 86380 86390 1
507764 99507764 1001 86380 86390 1
507676 99507676 1001 86380 86390 1
507742 99507742 1001 86380 86390 1
508260 99508260 1001 86380 86390 1
508359 99508359 1001 86380 86390 1
508347 99508347 1001 86380 86390 1
508896 99508896 1001 86380 86390 1
509026 99509026 1001 86380 86390 1
509046 99509046 1001 86380 86390 1
508898 99508898 1001 86380 86390 1
509004 99509004 1001 86380 86390 1
508903 99508903 1001 86380 86390 1
509007 99509007 1001 86380 86390 1
509033 99509033 1001 86380 86390 1
508932 99508932 1001 86380 86390 1
508817 99508817 1001 86380 86390 1
508779 99508779 1001 86380 86390 1
508847 99508847 1001 86380 86390 1
508673 99508673 1001 86380 86390 1
508559 99508559 1001 86380 86390 1
508523 99508523 1001 86380 86390 1
508575 99508575 1001 86380 86390 1
508500 99508500 1001 86380 86390 1
509180 99509180 1001 86380 86390 1
509118 99509118 1001 86380 86390 1
509159 99509159 1001 86380 86390 1
509798 99509798 1001 86380 86390 1
509722 99509722 1001 86380 86390 1
509738 99509738 1001 86380 86390 1
509893 99509893 1001 86380 86390 1
509591 99509591 1001 86380 86390 1
509555 99509555 1001 86380 86390 1
509571 99509571 1001 86380 86390 1
509383 99509383 1001 86380 86390 1
509384 99509384 1001 86380 86390 1
509346 99509346 1001 86380 86390 1
509372 99509372 1001 86380 86390 1
509321 99509321 1001 86380 86390 1
509481 99509481 1001 86380 86390 1
509378 99509378 1001 86380 86390 1
509355 99509355 1001 86380 86390 1
509290 99509290 1001 86380 86390 1
510093 99510093 1001 86380 86390 1
509948 99509948 1001 86380 86390 1
510524 99510524 1001 86380 86390 1
510576 99510576 1001 86380 86390 1
510708 99510708 1001 86380 86390 1
510607 99510607 1001 86380 86390 1
510718 99510718 1001 86380 86390 1
510634 99510634 1001 86380 86390 1
510469 99510469 1001 86380 86390 1
510383 99510383 1001 86380 86390 1
510359 99510359 1001 86380 86390 1
510451 99510451 1001 86380 86390 1
510464 99510464 1001 86380 86390 1
510518 99510518 1001 86380 86390 1
510169 99510169 1001 86380 86390 1
510854 99510854 1001 86380 86390 1
510893 99510893 1001 86380 86390 1
510106 99510106 1001 86380 86390 1
511402 99511402 1001 86380 86390 1
511417 99511417 1001 86380 86390 1
511500 99511500 1001 86380 86390 1
511166 99511166 1001 86380 86390 1
511260 99511260 1001 86380 86390 1
511315 99511315 1001 86380 86390 1
510983 99510983 1001 86380 86390 1
511089 99511089 1001 86380 86390 1
510947 99510947 1001 86380 86390 1
511028 99511028 1001 86380 86390 1
511003 99511003 1001 86380 86390 1
511615 99511615 1001 86380 86390 1
511631 99511631 1001 86380 86390 1
511556 99511556 1001 86380 86390 1
511637 99511637 1001 86380 86390 1
511625 99511625 1001 86380 86390 1
512322 99512322 1001 86380 86390 1
512313 99512313 1001 86380 86390 1
512173 99512173 1001 86380 86390 1
512010 99512010 1001 86380 86390 1
512129 99512129 1001 86380 86390 1
512041 99512041 1001 86380 86390 1
512093 99512093 1001 86380 86390 1
512003 99512003 1001 86380 86390 1
511770 99511770 1001 86380 86390 1
511875 99511875 1001 86380 86390 1
511940 99511940 1001 86380 86390 1
511789 99511789 1001 86380 86390 1
512570 99512570 1001 86380 86390 1
512390 99512390 1001 86380 86390 1
512456 99512456 1001 86380 86390 1
512554 99512554 1001 86380 86390 1
512517 99512517 1001 86380 86390 1
513158 99513158 1001 86380 86390 1
513150 99513150 1001 86380 86390 1
512910 99512910 1001 86380 86390 1
512995 99512995 1001 86380 86390 1
512843 99512843 1001 86380 86390 1
512649 99512649 1001 86380 86390 1
512779 99512779 1001 86380 86390 1
512746 99512746 1001 86380 86390 1
512722 99512722 1001 86380 86390 1
512748 99512748 1001 86380 86390 1
513282 99513282 1001 86380 86390 1
513312 99513312 1001 86380 86390 1
513364 99513364 1001 86380 86390 1
513929 99513929 1001 86380 86390 1
513960 99513960 1001 86380 86390 1
513963 99513963 1001 86380 86390 1
514023 99514023 1001 86380 86390 1
513800 99513800 1001 86380 86390 1
513717 99513717 1001 86380 86390 1
513681 99513681 1001 86380 86390 1
513568 99513568 1001 86380 86390 1
513432 99513432 1001 86380 86390 1
514214 99514214 1001 86380 86390 1
514045 99514045 1001 86380 86390 1
514202 99514202 1001 86380 86390 1
514216 99514216 1001 86380 86390 1
514715 99514715 1001 86380 86390 1
514771 99514771 1001 86380 86390 1
514734 99514734 1001 86380 86390 1
514747 99514747 1001 86380 86390 1
514762 99514762 1001 86380 86390 1
514674 99514674 1001 86380 86390 1
514851 99514851 1001 86380 86390 1
514472 99514472 1001 86380 86390 1
514621 99514621 1001 86380 86390 1
514258 99514258 1001 86380 86390 1
514311 99514311 1001 86380 86390 1
514919 99514919 1001 86380 86390 1
514974 99514974 1001 86380 86390 1
514981 99514981 1001 86380 86390 1
515007 99515007 1001 86380 86390 1
515652 99515652 1001 86380 86390 1
515610 99515610 1001 86380 86390 1
515552 99515552 1001 86380 86390 1
515605 99515605 1001 86380 86390 1
515631 99515631 1001 86380 86390 1
515306 99515306 1001 86380 86390 1
515424 99515424 1001 86380 86390 1
515198 99515198 1001 86380 86390 1
515226 99515226 1001 86380 86390 1
515123 99515123 1001 86380 86390 1
515203 99515203 1001 86380 86390 1
515797 99515797 1001 86380 86390 1
515702 99515702 1001 86380 86390 1
516335 99516335 1001 86380 86390 1
516102 99516102 1001 86380 86390 1
516116 99516116 1001 86380 86390 1
516036 99516036 1001 86380 86390 1
516015 99516015 1001 86380 86390 1
515925 99515925 1001 86380 86390 1
516029 99516029 1001 86380 86390 1
516638 99516638 1001 86380 86390 1
516562 99516562 1001 86380 86390 1
516578 99516578 1001 86380 86390 1
516592 99516592 1001 86380 86390 1
517247 99517247 1001 86380 86390 1
517132 99517132 1001 86380 86390 1
517274 99517274 1001 86380 86390 1
517262 99517262 1001 86380 86390 1
516938 99516938 1001 86380 86390 1
517061 99517061 1001 86380 86390 1
517087 99517087 1001 86380 86390 1
516888 99516888 1001 86380 86390 1
516773 99516773 1001 86380 86390 1
516839 99516839 1001 86380 86390 1
516904 99516904 1001 86380 86390 1
516750 99516750 1001 86380 86390 1
517417 99517417 1001 86380 86390 1
517499 99517499 1001 86380 86390 1
517996 99517996 1001 86380 86390 1
518076 99518076 1001 86380 86390 1
518029 99518029 1001 86380 86390 1
518018 99518018 1001 86380 86390 1
518058 99518058 1001 86380 86390 1
517891 99517891 1001 86380 86390 1
517904 99517904 1001 86380 86390 1
517579 99517579 1001 86380 86390 1
517722 99517722 1001 86380 86390 1
517568 99517568 1001 86380 86390 1
517664 99517664 1001 86380 86390 1
518335 99518335 1001 86380 86390 1
518299 99518299 1001 86380 86390 1
518325 99518325 1001 86380 86390 1
518965 99518965 1001 86380 86390 1
518867 99518867 1001 86380 86390 1
518932 99518932 1001 86380 86390 1
518973 99518973 1001 86380 86390 1
518947 99518947 1001 86380 86390 1
518980 99518980 1001 86380 86390 1
518831 99518831 1001 86380 86390 1
518600 99518600 1001 86380 86390 1
518751 99518751 1001 86380 86390 1
518636 99518636 1001 86380 86390 1
518405 99518405 1001 86380 86390 1
518434 99518434 1001 86380 86390 1
518388 99518388 1001 86380 86390 1
518572 99518572 1001 86380 86390 1
518508 99518508 1001 86380 86390 1
519127 99519127 1001 86380 86390 1
519117 99519117 1001 86380 86390 1
519157 99519157 1001 86380 86390 1
519106 99519106 1001 86380 86390 1
519184 99519184 1001 86380 86390 1
519107 99519107 1001 86380 86390 1
519161 99519161 1001 86380 86390 1
519110 99519110 1001 86380 86390 1
519073 99519073 1001 86380 86390 1
519178 99519178 1001 86380 86390 1
519613 99519613 1001 86380 86390 1
519511 99519511 1001 86380 86390 1
519436 99519436 1001 86380 86390 1
519553 99519553 1001 86380 86390 1
519349 99519349 1001 86380 86390 1
519350 99519350 1001 86380 86390 1
519248 99519248 1001 86380 86390 1
519981 99519981 1001 86380 86390 1
519854 99519854 1001 86380 86390 1
519882 99519882 1001 86380 86390 1
519895 99519895 1001 86380 86390 1
520544 99520544 1001 86380 86390 1
520284 99520284 1001 86380 86390 1
520328 99520328 1001 86380 86390 1
520036 99520036 1001 86380 86390 1
520090 99520090 1001 86380 86390 1
520132 99520132 1001 86380 86390 1
520094 99520094 1001 86380 86390 1
520743 99520743 1001 86380 86390 1
521298 99521298 1001 86380 86390 1
521317 99521317 1001 86380 86390 1
521452 99521452 1001 86380 86390 1
521374 99521374 1001 86380 86390 1
521144 99521144 1001 86380 86390 1
521147 99521147 1001 86380 86390 1
521251 99521251 1001 86380 86390 1
521115 99521115 1001 86380 86390 1
521116 99521116 1001 86380 86390 1
520988 99520988 1001 86380 86390 1
520946 99520946 1001 86380 86390 1
521553 99521553 1001 86380 86390 1
521467 99521467 1001 86380 86390 1
521654 99521654 1001 86380 86390 1
521487 99521487 1001 86380 86390 1
522220 99522220 1001 86380 86390 1
522272 99522272 1001 86380 86390 1
521997 99521997 1001 86380 86390 1
521907 99521907 1001 86380 86390 1
522038 99522038 1001 86380 86390 1
521909 99521909 1001 86380 86390 1
521936 99521936 1001 86380 86390 1
522021 99522021 1001 86380 86390 1
521779 99521779 1001 86380 86390 1
522088 99522088 1001 86380 86390 1
522345 99522345 1001 86380 86390 1
522333 99522333 1001 86380 86390 1
522425 99522425 1001 86380 86390 1
523067 99523067 1001 86380 86390 1
523088 99523088 1001 86380 86390 1
523059 99523059 1001 86380 86390 1
523108 99523108 1001 86380 86390 1
522748 99522748 1001 86380 86390 1
522762 99522762 1001 86380 86390 1
522789 99522789 1001 86380 86390 1
522594 99522594 1001 86380 86390 1
522646 99522646 1001 86380 86390 1
522557 99522557 1001 86380 86390 1
522586 99522586 1001 86380 86390 1
523277 99523277 1001 86380 86390 1
523254 99523254 1001 86380 86390 1
523280 99523280 1001 86380 86390 1
523810 99523810 1001 86380 86390 1
523751 99523751 1001 86380 86390 1
523535 99523535 1001 86380 86390 1
523565 99523565 1001 86380 86390 1
523604 99523604 1001 86380 86390 1
523519 99523519 1001 86380 86390 1
523416 99523416 1001 86380 86390 1
523442 99523442 1001 86380 86390 1
523459 99523459 1001 86380 86390 1
523503 99523503 1001 86380 86390 1
524095 99524095 1001 86380 86390 1
524747 99524747 1001 86380 86390 1
524665 99524665 1001 86380 86390 1
524564 99524564 1001 86380 86390 1
524461 99524461 1001 86380 86390 1
524516 99524516 1001 86380 86390 1
524205 99524205 1001 86380 86390 1
524169 99524169 1001 86380 86390 1
524262 99524262 1001 86380 86390 1
524859 99524859 1001 86380 86390 1
524770 99524770 1001 86380 86390 1
524903 99524903 1001 86380 86390 1
524934 99524934 1001 86380 86390 1
524935 99524935 1001 86380 86390 1
525508 99525508 1001 86380 86390 1
525418 99525418 1001 86380 86390 1
525540 99525540 1001 86380 86390 1
525555 99525555 1001 86380 86390 1
525402 99525402 1001 86380 86390 1
525383 99525383 1001 86380 86390 1
525217 99525217 1001 86380 86390 1
525297 99525297 1001 86380 86390 1
525247 99525247 1001 86380 86390 1
525286 99525286 1001 86380 86390 1
525126 99525126 1001 86380 86390 1
525701 99525701 1001 86380 86390 1
525747 99525747 1001 86380 86390 1
526307 99526307 1001 86380 86390 1
526375 99526375 1001 86380 86390 1
526395 99526395 1001 86380 86390 1
526338 99526338 1001 86380 86390 1
526205 99526205 1001 86380 86390 1
526038 99526038 1001 86380 86390 1
526055 99526055 1001 86380 86390 1
526210 99526210 1001 86380 86390 1
526083 99526083 1001 86380 86390 1
525837 99525837 1001 86380 86390 1
525902 99525902 1001 86380 86390 1
526550 99526550 1001 86380 86390 1
526501 99526501 1001 86380 86390 1
526455 99526455 1001 86380 86390 1
527083 99527083 1001 86380 86390 1
527173 99527173 1001 86380 86390 1
527046 99527046 1001 86380 86390 1
527078 99527078 1001 86380 86390 1
527209 99527209 1001 86380 86390 1
526630 99526630 1001 86380 86390 1
526659 99526659 1001 86380 86390 1
526687 99526687 1001 86380 86390 1
526678 99526678 1001 86380 86390 1
527286 99527286 1001 86380 86390 1
527959 99527959 1001 86380 86390 1
527899 99527899 1001 86380 86390 1
527914 99527914 1001 86380 86390 1
527687 99527687 1001 86380 86390 1
527597 99527597 1001 86380 86390 1
527497 99527497 1001 86380 86390 1
527510 99527510 1001 86380 86390 1
527589 99527589 1001 86380 86390 1
527606 99527606 1001 86380 86390 1
528202 99528202 1001 86380 86390 1
528219 99528219 1001 86380 86390 1
528090 99528090 1001 86380 86390 1
528144 99528144 1001 86380 86390 1
528900 99528900 1001 86380 86390 1
528871 99528871 1001 86380 86390 1
528841 99528841 1001 86380 86390 1
528764 99528764 1001 86380 86390 1
528880 99528880 1001 86380 86390 1
528754 99528754 1001 86380 86390 1
528546 99528546 1001 86380 86390 1
528689 99528689 1001 86380 86390 1
528466 99528466 1001 86380 86390 1
528924 99528924 1001 86380 86390 1
529071 99529071 1001 86380 86390 1
528906 99528906 1001 86380 86390 1
529625 99529625 1001 86380 86390 1
529527 99529527 1001 86380 86390 1
529643 99529643 1001 86380 86390 1
529545 99529545 1001 86380 86390 1
529379 99529379 1001 86380 86390 1
529281 99529281 1001 86380 86390 1
529256 99529256 1001 86380 86390 1
529207 99529207 1001 86380 86390 1
529781 99529781 1001 86380 86390 1
529835 99529835 1001 86380 86390 1
529850 99529850 1001 86380 86390 1
529747 99529747 1001 86380 86390 1
530463 99530463 1001 86380 86390 1
530406 99530406 1001 86380 86390 1
530275 99530275 1001 86380 86390 1
530176 99530176 1001 86380 86390 1
530100 99530100 1001 86380 86390 1
529962 99529962 1001 86380 86390 1
529950 99529950 1001 86380 86390 1
530106 99530106 1001 86380 86390 1
530094 99530094 1001 86380 86390 1
529944 99529944 1001 86380 86390 1
530758 99530758 1001 86380 86390 1
530642 99530642 1001 86380 86390 1
530565 99530565 1001 86380 86390 1
530644 99530644 1001 86380 86390 1
530699 99530699 1001 86380 86390 1
530610 99530610 1001 86380 86390 1
530558 99530558 1001 86380 86390 1
530675 99530675 1001 86380 86390 1
530574 99530574 1001 86380 86390 1
531245 99531245 1001 86380 86390 1
531364 99531364 1001 86380 86390 1
531259 99531259 1001 86380 86390 1
530979 99530979 1001 86380 86390 1
531000 99531000 1001 86380 86390 1
531119 99531119 1001 86380 86390 1
530785 99530785 1001 86380 86390 1
531389 99531389 1001 86380 86390 1
531444 99531444 1001 86380 86390 1
531473 99531473 1001 86380 86390 1
532192 99532192 1001 86380 86390 1
532193 99532193 1001 86380 86390 1
531870 99531870 1001 86380 86390 1
531819 99531819 1001 86380 86390 1
531604 99531604 1001 86380 86390 1
531632 99531632 1001 86380 86390 1
532319 99532319 1001 86380 86390 1
532341 99532341 1001 86380 86390 1
532225 99532225 1001 86380 86390 1
532253 99532253 1001 86380 86390 1
533016 99533016 1001 86380 86390 1
532810 99532810 1001 86380 86390 1
532812 99532812 1001 86380 86390 1
533054 99533054 1001 86380 86390 1
533069 99533069 1001 86380 86390 1
533073 99533073 1001 86380 86390 1
533036 99533036 1001 86380 86390 1
533219 99533219 1001 86380 86390 1
533756 99533756 1001 86380 86390 1
533823 99533823 1001 86380 86390 1
533695 99533695 1001 86380 86390 1
533773 99533773 1001 86380 86390 1
533799 99533799 1001 86380 86390 1
533686 99533686 1001 86380 86390 1
533727 99533727 1001 86380 86390 1
533475 99533475 1001 86380 86390 1
533450 99533450 1001 86380 86390 1
533530 99533530 1001 86380 86390 1
533598 99533598 1001 86380 86390 1
533960 99533960 1001 86380 86390 1
533966 99533966 1001 86380 86390 1
533902 99533902 1001 86380 86390 1
534559 99534559 1001 86380 86390 1
534572 99534572 1001 86380 86390 1
534601 99534601 1001 86380 86390 1
534617 99534617 1001 86380 86390 1
534453 99534453 1001 86380 86390 1
534351 99534351 1001 86380 86390 1
534373 99534373 1001 86380 86390 1
534094 99534094 1001 86380 86390 1
534081 99534081 1001 86380 86390 1
534085 99534085 1001 86380 86390 1
534758 99534758 1001 86380 86390 1
534816 99534816 1001 86380 86390 1
534860 99534860 1001 86380 86390 1
535459 99535459 1001 86380 86390 1
535384 99535384 1001 86380 86390 1
535387 99535387 1001 86380 86390 1
535188 99535188 1001 86380 86390 1
535305 99535305 1001 86380 86390 1
535203 99535203 1001 86380 86390 1
535005 99535005 1001 86380 86390 1
534958 99534958 1001 86380 86390 1
535064 99535064 1001 86380 86390 1
535559 99535559 1001 86380 86390 1
535549 99535549 1001 86380 86390 1
536027 99536027 1001 86380 86390 1
536042 99536042 1001 86380 86390 1
536004 99536004 1001 86380 86390 1
535967 99535967 1001 86380 86390 1
535759 99535759 1001 86380 86390 1
535879 99535879 1001 86380 86390 1
536360 99536360 1001 86380 86390 1
536391 99536391 1001 86380 86390 1
536339 99536339 1001 86380 86390 1
537000 99537000 1001 86380 86390 1
536819 99536819 1001 86380 86390 1
536821 99536821 1001 86380 86390 1
536886 99536886 1001 86380 86390 1
536890 99536890 1001 86380 86390 1
536647 99536647 1001 86380 86390 1
537327 99537327 1001 86380 86390 1
537241 99537241 1001 86380 86390 1
537321 99537321 1001 86380 86390 1
537259 99537259 1001 86380 86390 1
537913 99537913 1001 86380 86390 1
537976 99537976 1001 86380 86390 1
537775 99537775 1001 86380 86390 1
537637 99537637 1001 86380 86390 1
537432 99537432 1001 86380 86390 1
537525 99537525 1001 86380 86390 1
537551 99537551 1001 86380 86390 1
537375 99537375 1001 86380 86390 1
537545 99537545 1001 86380 86390 1
537998 99537998 1001 86380 86390 1
537784 99537784 1001 86380 86390 1
538032 99538032 1001 86380 86390 1
538767 99538767 1001 86380 86390 1
538677 99538677 1001 86380 86390 1
538742 99538742 1001 86380 86390 1
538632 99538632 1001 86380 86390 1
538812 99538812 1001 86380 86390 1
538810 99538810 1001 86380 86390 1
538492 99538492 1001 86380 86390 1
538955 99538955 1001 86380 86390 1
538894 99538894 1001 86380 86390 1
538912 99538912 1001 86380 86390 1
539608 99539608 1001 86380 86390 1
539520 99539520 1001 86380 86390 1
539572 99539572 1001 86380 86390 1
539498 99539498 1001 86380 86390 1
539285 99539285 1001 86380 86390 1
539431 99539431 1001 86380 86390 1
539175 99539175 1001 86380 86390 1
539101 99539101 1001 86380 86390 1
539068 99539068 1001 86380 86390 1
539760 99539760 1001 86380 86390 1
539777 99539777 1001 86380 86390 1
539727 99539727 1001 86380 86390 1
539766 99539766 1001 86380 86390 1
539792 99539792 1001 86380 86390 1
540312 99540312 1001 86380 86390 1
540385 99540385 1001 86380 86390 1
540174 99540174 1001 86380 86390 1
540208 99540208 1001 86380 86390 1
539912 99539912 1001 86380 86390 1
539941 99539941 1001 86380 86390 1
539981 99539981 1001 86380 86390 1
539881 99539881 1001 86380 86390 1
540492 99540492 1001 86380 86390 1
541222 99541222 1001 86380 86390 1
541277 99541277 1001 86380 86390 1
540931 99540931 1001 86380 86390 1
541023 99541023 1001 86380 86390 1
540986 99540986 1001 86380 86390 1
540750 99540750 1001 86380 86390 1
540824 99540824 1001 86380 86390 1
541422 99541422 1001 86380 86390 1
541321 99541321 1001 86380 86390 1
541386 99541386 1001 86380 86390 1
541387 99541387 1001 86380 86390 1
541439 99541439 1001 86380 86390 1
541443 99541443 1001 86380 86390 1
541951 99541951 1001 86380 86390 1
541939 99541939 1001 86380 86390 1
541929 99541929 1001 86380 86390 1
542020 99542020 1001 86380 86390 1
542024 99542024 1001 86380 86390 1
542041 99542041 1001 86380 86390 1
541810 99541810 1001 86380 86390 1
541850 99541850 1001 86380 86390 1
541841 99541841 1001 86380 86390 1
541911 99541911 1001 86380 86390 1
541695 99541695 1001 86380 86390 1
541671 99541671 1001 86380 86390 1
542131 99542131 1001 86380 86390 1
542216 99542216 1001 86380 86390 1
542805 99542805 1001 86380 86390 1
542780 99542780 1001 86380 86390 1
542871 99542871 1001 86380 86390 1
542838 99542838 1001 86380 86390 1
542587 99542587 1001 86380 86390 1
542588 99542588 1001 86380 86390 1
542681 99542681 1001 86380 86390 1
542609 99542609 1001 86380 86390 1
542442 99542442 1001 86380 86390 1
542496 99542496 1001 86380 86390 1
542471 99542471 1001 86380 86390 1
542523 99542523 1001 86380 86390 1
542330 99542330 1001 86380 86390 1
542357 99542357 1001 86380 86390 1
542491 99542491 1001 86380 86390 1
542999 99542999 1001 86380 86390 1
543018 99543018 1001 86380 86390 1
543135 99543135 1001 86380 86390 1
543771 99543771 1001 86380 86390 1
543700 99543700 1001 86380 86390 1
543704 99543704 1001 86380 86390 1
543589 99543589 1001 86380 86390 1
543421 99543421 1001 86380 86390 1
543358 99543358 1001 86380 86390 1
543216 99543216 1001 86380 86390 1
543283 99543283 1001 86380 86390 1
543235 99543235 1001 86380 86390 1
543897 99543897 1001 86380 86390 1
543815 99543815 1001 86380 86390 1
543948 99543948 1001 86380 86390 1
544568 99544568 1001 86380 86390 1
544512 99544512 1001 86380 86390 1
544580 99544580 1001 86380 86390 1
544545 99544545 1001 86380 86390 1
544366 99544366 1001 86380 86390 1
544238 99544238 1001 86380 86390 1
544381 99544381 1001 86380 86390 1
544093 99544093 1001 86380 86390 1
544073 99544073 1001 86380 86390 1
544740 99544740 1001 86380 86390 1
544678 99544678 1001 86380 86390 1
544710 99544710 1001 86380 86390 1
500440 1210 1002 38963 39984 1
531266 805 1001 44436 44736 1
531266 805 1002 44746 51915 1
534037 949 1002 57834 63932 1
539677 771 1001 51759 52058 1
400320 99400320 1001 86380 86390 1
400354 99400354 1001 86380 86390 1
400595 99400595 1001 86380 86390 1
400720 99400720 1001 86380 86390 1
400670 99400670 1001 86380 86390 1
400673 99400673 1001 86380 86390 1
400723 99400723 1001 86380 86390 1
400860 99400860 1001 86380 86390 1
400942 99400942 1001 86380 86390 1
401084 99401084 1001 86380 86390 1
401189 99401189 1001 86380 86390 1
401412 99401412 1001 86380 86390 1
401503 99401503 1001 86380 86390 1
401683 99401683 1001 86380 86390 1
401646 99401646 1001 86380 86390 1
401715 99401715 1001 86380 86390 1
402015 99402015 1001 86380 86390 1
402184 99402184 1001 86380 86390 1
402462 99402462 1001 86380 86390 1
402511 99402511 1001 86380 86390 1
402527 99402527 1001 86380 86390 1
402643 99402643 1001 86380 86390 1
402897 99402897 1001 86380 86390 1
403189 99403189 1001 86380 86390 1
403201 99403201 1001 86380 86390 1
403311 99403311 1001 86380 86390 1
403297 99403297 1001 86380 86390 1
403518 99403518 1001 86380 86390 1
403606 99403606 1001 86380 86390 1
403698 99403698 1001 86380 86390 1
403822 99403822 1001 86380 86390 1
403868 99403868 1001 86380 86390 1
403909 99403909 1001 86380 86390 1
403985 99403985 1001 86380 86390 1
404583 99404583 1001 86380 86390 1
404562 99404562 1001 86380 86390 1
404684 99404684 1001 86380 86390 1
404696 99404696 1001 86380 86390 1
404693 99404693 1001 86380 86390 1
404861 99404861 1001 86380 86390 1
404951 99404951 1001 86380 86390 1
404952 99404952 1001 86380 86390 1
405139 99405139 1001 86380 86390 1
405148 99405148 1001 86380 86390 1
405309 99405309 1001 86380 86390 1
405518 99405518 1001 86380 86390 1
405566 99405566 1001 86380 86390 1
405567 99405567 1001 86380 86390 1
405586 99405586 1001 86380 86390 1
405736 99405736 1001 86380 86390 1
405840 99405840 1001 86380 86390 1
405912 99405912 1001 86380 86390 1
405988 99405988 1001 86380 86390 1
406140 99406140 1001 86380 86390 1
406243 99406243 1001 86380 86390 1
406295 99406295 1001 86380 86390 1
406578 99406578 1001 86380 86390 1
406731 99406731 1001 86380 86390 1
406720 99406720 1001 86380 86390 1
406892 99406892 1001 86380 86390 1
406932 99406932 1001 86380 86390 1
407151 99407151 1001 86380 86390 1
407027 99407027 1001 86380 86390 1
407383 99407383 1001 86380 86390 1
407362 99407362 1001 86380 86390 1
407515 99407515 1001 86380 86390 1
407552 99407552 1001 86380 86390 1
407538 99407538 1001 86380 86390 1
407631 99407631 1001 86380 86390 1
407612 99407612 1001 86380 86390 1
407856 99407856 1001 86380 86390 1
407913 99407913 1001 86380 86390 1
407978 99407978 1001 86380 86390 1
408083 99408083 1001 86380 86390 1
408102 99408102 1001 86380 86390 1
408146 99408146 1001 86380 86390 1
408257 99408257 1001 86380 86390 1
408317 99408317 1001 86380 86390 1
408320 99408320 1001 86380 86390 1
408447 99408447 1001 86380 86390 1
408456 99408456 1001 86380 86390 1
408435 99408435 1001 86380 86390 1
408754 99408754 1001 86380 86390 1
409126 99409126 1001 86380 86390 1
409185 99409185 1001 86380 86390 1
409377 99409377 1001 86380 86390 1
409353 99409353 1001 86380 86390 1
409405 99409405 1001 86380 86390 1
409738 99409738 1001 86380 86390 1
409942 99409942 1001 86380 86390 1
410121 99410121 1001 86380 86390 1
410294 99410294 1001 86380 86390 1
410329 99410329 1001 86380 86390 1
410438 99410438 1001 86380 86390 1
410490 99410490 1001 86380 86390 1
410553 99410553 1001 86380 86390 1
410632 99410632 1001 86380 86390 1
410640 99410640 1001 86380 86390 1
410968 99410968 1001 86380 86390 1
410998 99410998 1001 86380 86390 1
411076 99411076 1001 86380 86390 1
411056 99411056 1001 86380 86390 1
411195 99411195 1001 86380 86390 1
411341 99411341 1001 86380 86390 1
411374 99411374 1001 86380 86390 1
411493 99411493 1001 86380 86390 1
411581 99411581 1001 86380 86390 1
411591 99411591 1001 86380 86390 1
411688 99411688 1001 86380 86390 1
411838 99411838 1001 86380 86390 1
412070 99412070 1001 86380 86390 1
412172 99412172 1001 86380 86390 1
412218 99412218 1001 86380 86390 1
412429 99412429 1001 86380 86390 1
413565 99413565 1001 86380 86390 1
413316 99413316 1001 86380 86390 1
413317 99413317 1001 86380 86390 1
413340 99413340 1001 86380 86390 1
413413 99413413 1001 86380 86390 1
413084 99413084 1001 86380 86390 1
412890 99412890 1001 86380 86390 1
412918 99412918 1001 86380 86390 1
412998 99412998 1001 86380 86390 1
412669 99412669 1001 86380 86390 1
412831 99412831 1001 86380 86390 1
412873 99412873 1001 86380 86390 1
413726 99413726 1001 86380 86390 1
414100 99414100 1001 86380 86390 1
413917 99413917 1001 86380 86390 1
415263 99415263 1001 86380 86390 1
414951 99414951 1001 86380 86390 1
415126 99415126 1001 86380 86390 1
415177 99415177 1001 86380 86390 1
415184 99415184 1001 86380 86390 1
414962 99414962 1001 86380 86390 1
414645 99414645 1001 86380 86390 1
414367 99414367 1001 86380 86390 1
414236 99414236 1001 86380 86390 1
414311 99414311 1001 86380 86390 1
415322 99415322 1001 86380 86390 1
415628 99415628 1001 86380 86390 1
415516 99415516 1001 86380 86390 1
416938 99416938 1001 86380 86390 1
416615 99416615 1001 86380 86390 1
416762 99416762 1001 86380 86390 1
416392 99416392 1001 86380 86390 1
416513 99416513 1001 86380 86390 1
416005 99416005 1001 86380 86390 1
415862 99415862 1001 86380 86390 1
415886 99415886 1001 86380 86390 1
416010 99416010 1001 86380 86390 1
415915 99415915 1001 86380 86390 1
415842 99415842 1001 86380 86390 1
416003 99416003 1001 86380 86390 1
417117 99417117 1001 86380 86390 1
417317 99417317 1001 86380 86390 1
418456 99418456 1001 86380 86390 1
418673 99418673 1001 86380 86390 1
418766 99418766 1001 86380 86390 1
418559 99418559 1001 86380 86390 1
418773 99418773 1001 86380 86390 1
418143 99418143 1001 86380 86390 1
418101 99418101 1001 86380 86390 1
417895 99417895 1001 86380 86390 1
417791 99417791 1001 86380 86390 1
419157 99419157 1001 86380 86390 1
419198 99419198 1001 86380 86390 1
419199 99419199 1001 86380 86390 1
418966 99418966 1001 86380 86390 1
420117 99420117 1001 86380 86390 1
420100 99420100 1001 86380 86390 1
420269 99420269 1001 86380 86390 1
419677 99419677 1001 86380 86390 1
419833 99419833 1001 86380 86390 1
419997 99419997 1001 86380 86390 1
419819 99419819 1001 86380 86390 1
419455 99419455 1001 86380 86390 1
419412 99419412 1001 86380 86390 1
419610 99419610 1001 86380 86390 1
420690 99420690 1001 86380 86390 1
420787 99420787 1001 86380 86390 1
420646 99420646 1001 86380 86390 1
421743 99421743 1001 86380 86390 1
421890 99421890 1001 86380 86390 1
421821 99421821 1001 86380 86390 1
421760 99421760 1001 86380 86390 1
421914 99421914 1001 86380 86390 1
421456 99421456 1001 86380 86390 1
421506 99421506 1001 86380 86390 1
421458 99421458 1001 86380 86390 1
421573 99421573 1001 86380 86390 1
421355 99421355 1001 86380 86390 1
421600 99421600 1001 86380 86390 1
421529 99421529 1001 86380 86390 1
421449 99421449 1001 86380 86390 1
420918 99420918 1001 86380 86390 1
420980 99420980 1001 86380 86390 1
421061 99421061 1001 86380 86390 1
422401 99422401 1001 86380 86390 1
422437 99422437 1001 86380 86390 1
422407 99422407 1001 86380 86390 1
422370 99422370 1001 86380 86390 1
422324 99422324 1001 86380 86390 1
423711 99423711 1001 86380 86390 1
423398 99423398 1001 86380 86390 1
423427 99423427 1001 86380 86390 1
423066 99423066 1001 86380 86390 1
423069 99423069 1001 86380 86390 1
423083 99423083 1001 86380 86390 1
422854 99422854 1001 86380 86390 1
422539 99422539 1001 86380 86390 1
424121 99424121 1001 86380 86390 1
424073 99424073 1001 86380 86390 1
424084 99424084 1001 86380 86390 1
423816 99423816 1001 86380 86390 1
425198 99425198 1001 86380 86390 1
425032 99425032 1001 86380 86390 1
425339 99425339 1001 86380 86390 1
425214 99425214 1001 86380 86390 1
424962 99424962 1001 86380 86390 1
424615 99424615 1001 86380 86390 1
424626 99424626 1001 86380 86390 1
424261 99424261 1001 86380 86390 1
424259 99424259 1001 86380 86390 1
425727 99425727 1001 86380 86390 1
427080 99427080 1001 86380 86390 1
426446 99426446 1001 86380 86390 1
426328 99426328 1001 86380 86390 1
426647 99426647 1001 86380 86390 1
426591 99426591 1001 86380 86390 1
426190 99426190 1001 86380 86390 1
426119 99426119 1001 86380 86390 1
425968 99425968 1001 86380 86390 1
426222 99426222 1001 86380 86390 1
426138 99426138 1001 86380 86390 1
426108 99426108 1001 86380 86390 1
427146 99427146 1001 86380 86390 1
427521 99427521 1001 86380 86390 1
427335 99427335 1001 86380 86390 1
427500 99427500 1001 86380 86390 1
427216 99427216 1001 86380 86390 1
427383 99427383 1001 86380 86390 1
428427 99428427 1001 86380 86390 1
428483 99428483 1001 86380 86390 1
428131 99428131 1001 86380 86390 1
428132 99428132 1001 86380 86390 1
428109 99428109 1001 86380 86390 1
427648 99427648 1001 86380 86390 1
427833 99427833 1001 86380 86390 1
428813 99428813 1001 86380 86390 1
428763 99428763 1001 86380 86390 1
429153 99429153 1001 86380 86390 1
428340 99428340 1001 86380 86390 1
429156 99429156 1001 86380 86390 1
428735 99428735 1001 86380 86390 1
428742 99428742 1001 86380 86390 1
428802 99428802 1001 86380 86390 1
430367 99430367 1001 86380 86390 1
430307 99430307 1001 86380 86390 1
430148 99430148 1001 86380 86390 1
430102 99430102 1001 86380 86390 1
430182 99430182 1001 86380 86390 1
429593 99429593 1001 86380 86390 1
429573 99429573 1001 86380 86390 1
429697 99429697 1001 86380 86390 1
429647 99429647 1001 86380 86390 1
429520 99429520 1001 86380 86390 1
429542 99429542 1001 86380 86390 1
430777 99430777 1001 86380 86390 1
430594 99430594 1001 86380 86390 1
430414 99430414 1001 86380 86390 1
432002 99432002 1001 86380 86390 1
431750 99431750 1001 86380 86390 1
431684 99431684 1001 86380 86390 1
431632 99431632 1001 86380 86390 1
431412 99431412 1001 86380 86390 1
431450 99431450 1001 86380 86390 1
431577 99431577 1001 86380 86390 1
430892 99430892 1001 86380 86390 1
431214 99431214 1001 86380 86390 1
431180 99431180 1001 86380 86390 1
430963 99430963 1001 86380 86390 1
430881 99430881 1001 86380 86390 1
432455 99432455 1001 86380 86390 1
432183 99432183 1001 86380 86390 1
433432 99433432 1001 86380 86390 1
433721 99433721 1001 86380 86390 1
433341 99433341 1001 86380 86390 1
433588 99433588 1001 86380 86390 1
433137 99433137 1001 86380 86390 1
432931 99432931 1001 86380 86390 1
433287 99433287 1001 86380 86390 1
432712 99432712 1001 86380 86390 1
434015 99434015 1001 86380 86390 1
434969 99434969 1001 86380 86390 1
434976 99434976 1001 86380 86390 1
434420 99434420 1001 86380 86390 1
434471 99434471 1001 86380 86390 1
437080 99437080 1001 86380 86390 1
436854 99436854 1001 86380 86390 1
437017 99437017 1001 86380 86390 1
436591 99436591 1001 86380 86390 1
436735 99436735 1001 86380 86390 1
436720 99436720 1001 86380 86390 1
436745 99436745 1001 86380 86390 1
436722 99436722 1001 86380 86390 1
436195 99436195 1001 86380 86390 1
436148 99436148 1001 86380 86390 1
435919 99435919 1001 86380 86390 1
437170 99437170 1001 86380 86390 1
300103 99300103 1001 86380 86390 1
300610 99300610 1001 86380 86390 1
300676 99300676 1001 86380 86390 1
300452 99300452 1001 86380 86390 1
300389 99300389 1001 86380 86390 1
300390 99300390 1001 86380 86390 1
300127 99300127 1001 86380 86390 1
300261 99300261 1001 86380 86390 1
300287 99300287 1001 86380 86390 1
300738 99300738 1001 86380 86390 1
300884 99300884 1001 86380 86390 1
300910 99300910 1001 86380 86390 1
300866 99300866 1001 86380 86390 1
301443 99301443 1001 86380 86390 1
301486 99301486 1001 86380 86390 1
301206 99301206 1001 86380 86390 1
301207 99301207 1001 86380 86390 1
301144 99301144 1001 86380 86390 1
301237 99301237 1001 86380 86390 1
301302 99301302 1001 86380 86390 1
301278 99301278 1001 86380 86390 1
301162 99301162 1001 86380 86390 1
301294 99301294 1001 86380 86390 1
300989 99300989 1001 86380 86390 1
300981 99300981 1001 86380 86390 1
300971 99300971 1001 86380 86390 1
301668 99301668 1001 86380 86390 1
301695 99301695 1001 86380 86390 1
301734 99301734 1001 86380 86390 1
301754 99301754 1001 86380 86390 1
301562 99301562 1001 86380 86390 1
302240 99302240 1001 86380 86390 1
302216 99302216 1001 86380 86390 1
302333 99302333 1001 86380 86390 1
302195 99302195 1001 86380 86390 1
302312 99302312 1001 86380 86390 1
302371 99302371 1001 86380 86390 1
302059 99302059 1001 86380 86390 1
302062 99302062 1001 86380 86390 1
301973 99301973 1001 86380 86390 1
302168 99302168 1001 86380 86390 1
301991 99301991 1001 86380 86390 1
302069 99302069 1001 86380 86390 1
301779 99301779 1001 86380 86390 1
301768 99301768 1001 86380 86390 1
302445 99302445 1001 86380 86390 1
302176 99302176 1001 86380 86390 1
302433 99302433 1001 86380 86390 1
302436 99302436 1001 86380 86390 1
303096 99303096 1001 86380 86390 1
303012 99303012 1001 86380 86390 1
302832 99302832 1001 86380 86390 1
302807 99302807 1001 86380 86390 1
302810 99302810 1001 86380 86390 1
302880 99302880 1001 86380 86390 1
303244 99303244 1001 86380 86390 1
303336 99303336 1001 86380 86390 1
303209 99303209 1001 86380 86390 1
303922 99303922 1001 86380 86390 1
304013 99304013 1001 86380 86390 1
303650 99303650 1001 86380 86390 1
303689 99303689 1001 86380 86390 1
303729 99303729 1001 86380 86390 1
304056 99304056 1001 86380 86390 1
304122 99304122 1001 86380 86390 1
304135 99304135 1001 86380 86390 1
304721 99304721 1001 86380 86390 1
304848 99304848 1001 86380 86390 1
304664 99304664 1001 86380 86390 1
304780 99304780 1001 86380 86390 1
304716 99304716 1001 86380 86390 1
304579 99304579 1001 86380 86390 1
304411 99304411 1001 86380 86390 1
304375 99304375 1001 86380 86390 1
304999 99304999 1001 86380 86390 1
304922 99304922 1001 86380 86390 1
305001 99305001 1001 86380 86390 1
305040 99305040 1001 86380 86390 1
304874 99304874 1001 86380 86390 1
304966 99304966 1001 86380 86390 1
304903 99304903 1001 86380 86390 1
305538 99305538 1001 86380 86390 1
305616 99305616 1001 86380 86390 1
305380 99305380 1001 86380 86390 1
305369 99305369 1001 86380 86390 1
305358 99305358 1001 86380 86390 1
305439 99305439 1001 86380 86390 1
305092 99305092 1001 86380 86390 1
305237 99305237 1001 86380 86390 1
305186 99305186 1001 86380 86390 1
305096 99305096 1001 86380 86390 1
305140 99305140 1001 86380 86390 1
500178 99500178 1001 86380 86390 1
500093 99500093 1001 86380 86390 1
500060 99500060 1001 86380 86390 1
500646 99500646 1001 86380 86390 1
500650 99500650 1001 86380 86390 1
500681 99500681 1001 86380 86390 1
500802 99500802 1001 86380 86390 1
500630 99500630 1001 86380 86390 1
500809 99500809 1001 86380 86390 1
500581 99500581 1001 86380 86390 1
500506 99500506 1001 86380 86390 1
500532 99500532 1001 86380 86390 1
500574 99500574 1001 86380 86390 1
500600 99500600 1001 86380 86390 1
500462 99500462 1001 86380 86390 1
500334 99500334 1001 86380 86390 1
500388 99500388 1001 86380 86390 1
500311 99500311 1001 86380 86390 1
500274 99500274 1001 86380 86390 1
500928 99500928 1001 86380 86390 1
500866 99500866 1001 86380 86390 1
500881 99500881 1001 86380 86390 1
500894 99500894 1001 86380 86390 1
500859 99500859 1001 86380 86390 1
501436 99501436 1001 86380 86390 1
501451 99501451 1001 86380 86390 1
501467 99501467 1001 86380 86390 1
501559 99501559 1001 86380 86390 1
501420 99501420 1001 86380 86390 1
501246 99501246 1001 86380 86390 1
501404 99501404 1001 86380 86390 1
501276 99501276 1001 86380 86390 1
501087 99501087 1001 86380 86390 1
501049 99501049 1001 86380 86390 1
501088 99501088 1001 86380 86390 1
501769 99501769 1001 86380 86390 1
501752 99501752 1001 86380 86390 1
502329 99502329 1001 86380 86390 1
502425 99502425 1001 86380 86390 1
502156 99502156 1001 86380 86390 1
502249 99502249 1001 86380 86390 1
502162 99502162 1001 86380 86390 1
502113 99502113 1001 86380 86390 1
501912 99501912 1001 86380 86390 1
501860 99501860 1001 86380 86390 1
501854 99501854 1001 86380 86390 1
502481 99502481 1001 86380 86390 1
502626 99502626 1001 86380 86390 1
503256 99503256 1001 86380 86390 1
503219 99503219 1001 86380 86390 1
503182 99503182 1001 86380 86390 1
503021 99503021 1001 86380 86390 1
503340 99503340 1001 86380 86390 1
503409 99503409 1001 86380 86390 1
503306 99503306 1001 86380 86390 1
503348 99503348 1001 86380 86390 1
503465 99503465 1001 86380 86390 1
503491 99503491 1001 86380 86390 1
503979 99503979 1001 86380 86390 1
504058 99504058 1001 86380 86390 1
503917 99503917 1001 86380 86390 1
504102 99504102 1001 86380 86390 1
503769 99503769 1001 86380 86390 1
503873 99503873 1001 86380 86390 1
503899 99503899 1001 86380 86390 1
503825 99503825 1001 86380 86390 1
503721 99503721 1001 86380 86390 1
503775 99503775 1001 86380 86390 1
503684 99503684 1001 86380 86390 1
503608 99503608 1001 86380 86390 1
503662 99503662 1001 86380 86390 1
504230 99504230 1001 86380 86390 1
504777 99504777 1001 86380 86390 1
504803 99504803 1001 86380 86390 1
504883 99504883 1001 86380 86390 1
504626 99504626 1001 86380 86390 1
504994 99504994 1001 86380 86390 1
505137 99505137 1001 86380 86390 1
505689 99505689 1001 86380 86390 1
505449 99505449 1001 86380 86390 1
505228 99505228 1001 86380 86390 1
505244 99505244 1001 86380 86390 1
505210 99505210 1001 86380 86390 1
505795 99505795 1001 86380 86390 1
505950 99505950 1001 86380 86390 1
505836 99505836 1001 86380 86390 1
505800 99505800 1001 86380 86390 1
505957 99505957 1001 86380 86390 1
506456 99506456 1001 86380 86390 1
506508 99506508 1001 86380 86390 1
506521 99506521 1001 86380 86390 1
506421 99506421 1001 86380 86390 1
506585 99506585 1001 86380 86390 1
506557 99506557 1001 86380 86390 1
506226 99506226 1001 86380 86390 1
506371 99506371 1001 86380 86390 1
506334 99506334 1001 86380 86390 1
506350 99506350 1001 86380 86390 1
506002 99506002 1001 86380 86390 1
505998 99505998 1001 86380 86390 1
506762 99506762 1001 86380 86390 1
506659 99506659 1001 86380 86390 1
506737 99506737 1001 86380 86390 1
506789 99506789 1001 86380 86390 1
506601 99506601 1001 86380 86390 1
507329 99507329 1001 86380 86390 1
507342 99507342 1001 86380 86390 1
507208 99507208 1001 86380 86390 1
507069 99507069 1001 86380 86390 1
507018 99507018 1001 86380 86390 1
507060 99507060 1001 86380 86390 1
506816 99506816 1001 86380 86390 1
506862 99506862 1001 86380 86390 1
506992 99506992 1001 86380 86390 1
507510 99507510 1001 86380 86390 1
507436 99507436 1001 86380 86390 1
507580 99507580 1001 86380 86390 1
508178 99508178 1001 86380 86390 1
508042 99508042 1001 86380 86390 1
507862 99507862 1001 86380 86390 1
507941 99507941 1001 86380 86390 1
507883 99507883 1001 86380 86390 1
508013 99508013 1001 86380 86390 1
507797 99507797 1001 86380 86390 1
507694 99507694 1001 86380 86390 1
507759 99507759 1001 86380 86390 1
507785 99507785 1001 86380 86390 1
507811 99507811 1001 86380 86390 1
508298 99508298 1001 86380 86390 1
508976 99508976 1001 86380 86390 1
509005 99509005 1001 86380 86390 1
509018 99509018 1001 86380 86390 1
508860 99508860 1001 86380 86390 1
508796 99508796 1001 86380 86390 1
508667 99508667 1001 86380 86390 1
508837 99508837 1001 86380 86390 1
508723 99508723 1001 86380 86390 1
508750 99508750 1001 86380 86390 1
508816 99508816 1001 86380 86390 1
508532 99508532 1001 86380 86390 1
509124 99509124 1001 86380 86390 1
509183 99509183 1001 86380 86390 1
509826 99509826 1001 86380 86390 1
509802 99509802 1001 86380 86390 1
509874 99509874 1001 86380 86390 1
509700 99509700 1001 86380 86390 1
509714 99509714 1001 86380 86390 1
509596 99509596 1001 86380 86390 1
509534 99509534 1001 86380 86390 1
509551 99509551 1001 86380 86390 1
509512 99509512 1001 86380 86390 1
509286 99509286 1001 86380 86390 1
509368 99509368 1001 86380 86390 1
509395 99509395 1001 86380 86390 1
509938 99509938 1001 86380 86390 1
509971 99509971 1001 86380 86390 1
510102 99510102 1001 86380 86390 1
509947 99509947 1001 86380 86390 1
509909 99509909 1001 86380 86390 1
510652 99510652 1001 86380 86390 1
510527 99510527 1001 86380 86390 1
510595 99510595 1001 86380 86390 1
510648 99510648 1001 86380 86390 1
510623 99510623 1001 86380 86390 1
510504 99510504 1001 86380 86390 1
510132 99510132 1001 86380 86390 1
510119 99510119 1001 86380 86390 1
510133 99510133 1001 86380 86390 1
510146 99510146 1001 86380 86390 1
510857 99510857 1001 86380 86390 1
510924 99510924 1001 86380 86390 1
510748 99510748 1001 86380 86390 1
511418 99511418 1001 86380 86390 1
511470 99511470 1001 86380 86390 1
511432 99511432 1001 86380 86390 1
511278 99511278 1001 86380 86390 1
511162 99511162 1001 86380 86390 1
511333 99511333 1001 86380 86390 1
510970 99510970 1001 86380 86390 1
511022 99511022 1001 86380 86390 1
511051 99511051 1001 86380 86390 1
511090 99511090 1001 86380 86390 1
511066 99511066 1001 86380 86390 1
511056 99511056 1001 86380 86390 1
510979 99510979 1001 86380 86390 1
511720 99511720 1001 86380 86390 1
511554 99511554 1001 86380 86390 1
511726 99511726 1001 86380 86390 1
512319 99512319 1001 86380 86390 1
512297 99512297 1001 86380 86390 1
512167 99512167 1001 86380 86390 1
511849 99511849 1001 86380 86390 1
511879 99511879 1001 86380 86390 1
511906 99511906 1001 86380 86390 1
511949 99511949 1001 86380 86390 1
511847 99511847 1001 86380 86390 1
512506 99512506 1001 86380 86390 1
512519 99512519 1001 86380 86390 1
512403 99512403 1001 86380 86390 1
512469 99512469 1001 86380 86390 1
512408 99512408 1001 86380 86390 1
512397 99512397 1001 86380 86390 1
513120 99513120 1001 86380 86390 1
513200 99513200 1001 86380 86390 1
512908 99512908 1001 86380 86390 1
512833 99512833 1001 86380 86390 1
512662 99512662 1001 86380 86390 1
512745 99512745 1001 86380 86390 1
512684 99512684 1001 86380 86390 1
513939 99513939 1001 86380 86390 1
513816 99513816 1001 86380 86390 1
513687 99513687 1001 86380 86390 1
513675 99513675 1001 86380 86390 1
513679 99513679 1001 86380 86390 1
513504 99513504 1001 86380 86390 1
513496 99513496 1001 86380 86390 1
514107 99514107 1001 86380 86390 1
514230 99514230 1001 86380 86390 1
514102 99514102 1001 86380 86390 1
514679 99514679 1001 86380 86390 1
514721 99514721 1001 86380 86390 1
514517 99514517 1001 86380 86390 1
514505 99514505 1001 86380 86390 1
514430 99514430 1001 86380 86390 1
514379 99514379 1001 86380 86390 1
514328 99514328 1001 86380 86390 1
514398 99514398 1001 86380 86390 1
514415 99514415 1001 86380 86390 1
514868 99514868 1001 86380 86390 1
515039 99515039 1001 86380 86390 1
515003 99515003 1001 86380 86390 1
515666 99515666 1001 86380 86390 1
515316 99515316 1001 86380 86390 1
515280 99515280 1001 86380 86390 1
515231 99515231 1001 86380 86390 1
515117 99515117 1001 86380 86390 1
515183 99515183 1001 86380 86390 1
515196 99515196 1001 86380 86390 1
515085 99515085 1001 86380 86390 1
515811 99515811 1001 86380 86390 1
516299 99516299 1001 86380 86390 1
516147 99516147 1001 86380 86390 1
516082 99516082 1001 86380 86390 1
515954 99515954 1001 86380 86390 1
516045 99516045 1001 86380 86390 1
515932 99515932 1001 86380 86390 1
516061 99516061 1001 86380 86390 1
516090 99516090 1001 86380 86390 1
516534 99516534 1001 86380 86390 1
516681 99516681 1001 86380 86390 1
516669 99516669 1001 86380 86390 1
516620 99516620 1001 86380 86390 1
517164 99517164 1001 86380 86390 1
517000 99517000 1001 86380 86390 1
517102 99517102 1001 86380 86390 1
516761 99516761 1001 86380 86390 1
516853 99516853 1001 86380 86390 1
516738 99516738 1001 86380 86390 1
517515 99517515 1001 86380 86390 1
517443 99517443 1001 86380 86390 1
517420 99517420 1001 86380 86390 1
518043 99518043 1001 86380 86390 1
517945 99517945 1001 86380 86390 1
517628 99517628 1001 86380 86390 1
517732 99517732 1001 86380 86390 1
518290 99518290 1001 86380 86390 1
518227 99518227 1001 86380 86390 1
518795 99518795 1001 86380 86390 1
518809 99518809 1001 86380 86390 1
518838 99518838 1001 86380 86390 1
518890 99518890 1001 86380 86390 1
518865 99518865 1001 86380 86390 1
518892 99518892 1001 86380 86390 1
518944 99518944 1001 86380 86390 1
518656 99518656 1001 86380 86390 1
518734 99518734 1001 86380 86390 1
518741 99518741 1001 86380 86390 1
518383 99518383 1001 86380 86390 1
518546 99518546 1001 86380 86390 1
519122 99519122 1001 86380 86390 1
519007 99519007 1001 86380 86390 1
519139 99519139 1001 86380 86390 1
519745 99519745 1001 86380 86390 1
519668 99519668 1001 86380 86390 1
519749 99519749 1001 86380 86390 1
519595 99519595 1001 86380 86390 1
519411 99519411 1001 86380 86390 1
519288 99519288 1001 86380 86390 1
519212 99519212 1001 86380 86390 1
519242 99519242 1001 86380 86390 1
519397 99519397 1001 86380 86390 1
519966 99519966 1001 86380 86390 1
519863 99519863 1001 86380 86390 1
520006 99520006 1001 86380 86390 1
519879 99519879 1001 86380 86390 1
519894 99519894 1001 86380 86390 1
519887 99519887 1001 86380 86390 1
520571 99520571 1001 86380 86390 1
520384 99520384 1001 86380 86390 1
520423 99520423 1001 86380 86390 1
520241 99520241 1001 86380 86390 1
520045 99520045 1001 86380 86390 1
520214 99520214 1001 86380 86390 1
520043 99520043 1001 86380 86390 1
520728 99520728 1001 86380 86390 1
520736 99520736 1001 86380 86390 1
520738 99520738 1001 86380 86390 1
521301 99521301 1001 86380 86390 1
521344 99521344 1001 86380 86390 1
521384 99521384 1001 86380 86390 1
521182 99521182 1001 86380 86390 1
521218 99521218 1001 86380 86390 1
521257 99521257 1001 86380 86390 1
521620 99521620 1001 86380 86390 1
521634 99521634 1001 86380 86390 1
521262 99521262 1001 86380 86390 1
521546 99521546 1001 86380 86390 1
521495 99521495 1001 86380 86390 1
521471 99521471 1001 86380 86390 1
521590 99521590 1001 86380 86390 1
521565 99521565 1001 86380 86390 1
521905 99521905 1001 86380 86390 1
521946 99521946 1001 86380 86390 1
522066 99522066 1001 86380 86390 1
522043 99522043 1001 86380 86390 1
522018 99522018 1001 86380 86390 1
521916 99521916 1001 86380 86390 1
521766 99521766 1001 86380 86390 1
521845 99521845 1001 86380 86390 1
521679 99521679 1001 86380 86390 1
522453 99522453 1001 86380 86390 1
522443 99522443 1001 86380 86390 1
523117 99523117 1001 86380 86390 1
522900 99522900 1001 86380 86390 1
522737 99522737 1001 86380 86390 1
522803 99522803 1001 86380 86390 1
522819 99522819 1001 86380 86390 1
522502 99522502 1001 86380 86390 1
523207 99523207 1001 86380 86390 1
523196 99523196 1001 86380 86390 1
523313 99523313 1001 86380 86390 1
523305 99523305 1001 86380 86390 1
523308 99523308 1001 86380 86390 1
523941 99523941 1001 86380 86390 1
523803 99523803 1001 86380 86390 1
523944 99523944 1001 86380 86390 1
523886 99523886 1001 86380 86390 1
523809 99523809 1001 86380 86390 1
523937 99523937 1001 86380 86390 1
523939 99523939 1001 86380 86390 1
523662 99523662 1001 86380 86390 1
523714 99523714 1001 86380 86390 1
523554 99523554 1001 86380 86390 1
523395 99523395 1001 86380 86390 1
523398 99523398 1001 86380 86390 1
524097 99524097 1001 86380 86390 1
524126 99524126 1001 86380 86390 1
524645 99524645 1001 86380 86390 1
524697 99524697 1001 86380 86390 1
524763 99524763 1001 86380 86390 1
524653 99524653 1001 86380 86390 1
524410 99524410 1001 86380 86390 1
524366 99524366 1001 86380 86390 1
524165 99524165 1001 86380 86390 1
524309 99524309 1001 86380 86390 1
524168 99524168 1001 86380 86390 1
524290 99524290 1001 86380 86390 1
524950 99524950 1001 86380 86390 1
524947 99524947 1001 86380 86390 1
524779 99524779 1001 86380 86390 1
525558 99525558 1001 86380 86390 1
525203 99525203 1001 86380 86390 1
525219 99525219 1001 86380 86390 1
525232 99525232 1001 86380 86390 1
525107 99525107 1001 86380 86390 1
525083 99525083 1001 86380 86390 1
525073 99525073 1001 86380 86390 1
525087 99525087 1001 86380 86390 1
525168 99525168 1001 86380 86390 1
525117 99525117 1001 86380 86390 1
525661 99525661 1001 86380 86390 1
525667 99525667 1001 86380 86390 1
526269 99526269 1001 86380 86390 1
526235 99526235 1001 86380 86390 1
526278 99526278 1001 86380 86390 1
526418 99526418 1001 86380 86390 1
526064 99526064 1001 86380 86390 1
526040 99526040 1001 86380 86390 1
526158 99526158 1001 86380 86390 1
526134 99526134 1001 86380 86390 1
525971 99525971 1001 86380 86390 1
525986 99525986 1001 86380 86390 1
526615 99526615 1001 86380 86390 1
526617 99526617 1001 86380 86390 1
526618 99526618 1001 86380 86390 1
526597 99526597 1001 86380 86390 1
526585 99526585 1001 86380 86390 1
526431 99526431 1001 86380 86390 1
527214 99527214 1001 86380 86390 1
527219 99527219 1001 86380 86390 1
526994 99526994 1001 86380 86390 1
526846 99526846 1001 86380 86390 1
526705 99526705 1001 86380 86390 1
526822 99526822 1001 86380 86390 1
526811 99526811 1001 86380 86390 1
526750 99526750 1001 86380 86390 1
526807 99526807 1001 86380 86390 1
527362 99527362 1001 86380 86390 1
527405 99527405 1001 86380 86390 1
527446 99527446 1001 86380 86390 1
527408 99527408 1001 86380 86390 1
527413 99527413 1001 86380 86390 1
527973 99527973 1001 86380 86390 1
527961 99527961 1001 86380 86390 1
528068 99528068 1001 86380 86390 1
527945 99527945 1001 86380 86390 1
527730 99527730 1001 86380 86390 1
527836 99527836 1001 86380 86390 1
527713 99527713 1001 86380 86390 1
527622 99527622 1001 86380 86390 1
527599 99527599 1001 86380 86390 1
527588 99527588 1001 86380 86390 1
527595 99527595 1001 86380 86390 1
527608 99527608 1001 86380 86390 1
528182 99528182 1001 86380 86390 1
528837 99528837 1001 86380 86390 1
528751 99528751 1001 86380 86390 1
528580 99528580 1001 86380 86390 1
528652 99528652 1001 86380 86390 1
528691 99528691 1001 86380 86390 1
528464 99528464 1001 86380 86390 1
528427 99528427 1001 86380 86390 1
528473 99528473 1001 86380 86390 1
529016 99529016 1001 86380 86390 1
528983 99528983 1001 86380 86390 1
529077 99529077 1001 86380 86390 1
529000 99529000 1001 86380 86390 1
529575 99529575 1001 86380 86390 1
529551 99529551 1001 86380 86390 1
529669 99529669 1001 86380 86390 1
529522 99529522 1001 86380 86390 1
529478 99529478 1001 86380 86390 1
529337 99529337 1001 86380 86390 1
529288 99529288 1001 86380 86390 1
529301 99529301 1001 86380 86390 1
529136 99529136 1001 86380 86390 1
529113 99529113 1001 86380 86390 1
529918 99529918 1001 86380 86390 1
529794 99529794 1001 86380 86390 1
529872 99529872 1001 86380 86390 1
529759 99529759 1001 86380 86390 1
529917 99529917 1001 86380 86390 1
530417 99530417 1001 86380 86390 1
530420 99530420 1001 86380 86390 1
530289 99530289 1001 86380 86390 1
530060 99530060 1001 86380 86390 1
529996 99529996 1001 86380 86390 1
530705 99530705 1001 86380 86390 1
530693 99530693 1001 86380 86390 1
530630 99530630 1001 86380 86390 1
530686 99530686 1001 86380 86390 1
530614 99530614 1001 86380 86390 1
531315 99531315 1001 86380 86390 1
531251 99531251 1001 86380 86390 1
531304 99531304 1001 86380 86390 1
531318 99531318 1001 86380 86390 1
531216 99531216 1001 86380 86390 1
531332 99531332 1001 86380 86390 1
531359 99531359 1001 86380 86390 1
531208 99531208 1001 86380 86390 1
531250 99531250 1001 86380 86390 1
531049 99531049 1001 86380 86390 1
531144 99531144 1001 86380 86390 1
530791 99530791 1001 86380 86390 1
531395 99531395 1001 86380 86390 1
531530 99531530 1001 86380 86390 1
531453 99531453 1001 86380 86390 1
532156 99532156 1001 86380 86390 1
532093 99532093 1001 86380 86390 1
532029 99532029 1001 86380 86390 1
532055 99532055 1001 86380 86390 1
532133 99532133 1001 86380 86390 1
532089 99532089 1001 86380 86390 1
531794 99531794 1001 86380 86390 1
531941 99531941 1001 86380 86390 1
531955 99531955 1001 86380 86390 1
531624 99531624 1001 86380 86390 1
531766 99531766 1001 86380 86390 1
531724 99531724 1001 86380 86390 1
532231 99532231 1001 86380 86390 1
532270 99532270 1001 86380 86390 1
532298 99532298 1001 86380 86390 1
532275 99532275 1001 86380 86390 1
532327 99532327 1001 86380 86390 1
532276 99532276 1001 86380 86390 1
532931 99532931 1001 86380 86390 1
532855 99532855 1001 86380 86390 1
532844 99532844 1001 86380 86390 1
532923 99532923 1001 86380 86390 1
532733 99532733 1001 86380 86390 1
532573 99532573 1001 86380 86390 1
532435 99532435 1001 86380 86390 1
533042 99533042 1001 86380 86390 1
533226 99533226 1001 86380 86390 1
533072 99533072 1001 86380 86390 1
533139 99533139 1001 86380 86390 1
533217 99533217 1001 86380 86390 1
533235 99533235 1001 86380 86390 1
533735 99533735 1001 86380 86390 1
533687 99533687 1001 86380 86390 1
533767 99533767 1001 86380 86390 1
533614 99533614 1001 86380 86390 1
533653 99533653 1001 86380 86390 1
533454 99533454 1001 86380 86390 1
533637 99533637 1001 86380 86390 1
533470 99533470 1001 86380 86390 1
533279 99533279 1001 86380 86390 1
533364 99533364 1001 86380 86390 1
533931 99533931 1001 86380 86390 1
534595 99534595 1001 86380 86390 1
534571 99534571 1001 86380 86390 1
534660 99534660 1001 86380 86390 1
534485 99534485 1001 86380 86390 1
534341 99534341 1001 86380 86390 1
534381 99534381 1001 86380 86390 1
534261 99534261 1001 86380 86390 1
534197 99534197 1001 86380 86390 1
534732 99534732 1001 86380 86390 1
534722 99534722 1001 86380 86390 1
534762 99534762 1001 86380 86390 1
535480 99535480 1001 86380 86390 1
535484 99535484 1001 86380 86390 1
535353 99535353 1001 86380 86390 1
535192 99535192 1001 86380 86390 1
535168 99535168 1001 86380 86390 1
535220 99535220 1001 86380 86390 1
535182 99535182 1001 86380 86390 1
535221 99535221 1001 86380 86390 1
535158 99535158 1001 86380 86390 1
534993 99534993 1001 86380 86390 1
534931 99534931 1001 86380 86390 1
535074 99535074 1001 86380 86390 1
534920 99534920 1001 86380 86390 1
535011 99535011 1001 86380 86390 1
535012 99535012 1001 86380 86390 1
534988 99534988 1001 86380 86390 1
534939 99534939 1001 86380 86390 1
535662 99535662 1001 86380 86390 1
535651 99535651 1001 86380 86390 1
535564 99535564 1001 86380 86390 1
536195 99536195 1001 86380 86390 1
536185 99536185 1001 86380 86390 1
536325 99536325 1001 86380 86390 1
536152 99536152 1001 86380 86390 1
536019 99536019 1001 86380 86390 1
536111 99536111 1001 86380 86390 1
536009 99536009 1001 86380 86390 1
535931 99535931 1001 86380 86390 1
535974 99535974 1001 86380 86390 1
535725 99535725 1001 86380 86390 1
535869 99535869 1001 86380 86390 1
537116 99537116 1001 86380 86390 1
537078 99537078 1001 86380 86390 1
536964 99536964 1001 86380 86390 1
537054 99537054 1001 86380 86390 1
537004 99537004 1001 86380 86390 1
537070 99537070 1001 86380 86390 1
536931 99536931 1001 86380 86390 1
536946 99536946 1001 86380 86390 1
536779 99536779 1001 86380 86390 1
536793 99536793 1001 86380 86390 1
536837 99536837 1001 86380 86390 1
536917 99536917 1001 86380 86390 1
536564 99536564 1001 86380 86390 1
537229 99537229 1001 86380 86390 1
537308 99537308 1001 86380 86390 1
537285 99537285 1001 86380 86390 1
537171 99537171 1001 86380 86390 1
537861 99537861 1001 86380 86390 1
537852 99537852 1001 86380 86390 1
537803 99537803 1001 86380 86390 1
537882 99537882 1001 86380 86390 1
537635 99537635 1001 86380 86390 1
537754 99537754 1001 86380 86390 1
537428 99537428 1001 86380 86390 1
538061 99538061 1001 86380 86390 1
538146 99538146 1001 86380 86390 1
538174 99538174 1001 86380 86390 1
538786 99538786 1001 86380 86390 1
538665 99538665 1001 86380 86390 1
538721 99538721 1001 86380 86390 1
538619 99538619 1001 86380 86390 1
538807 99538807 1001 86380 86390 1
538405 99538405 1001 86380 86390 1
538472 99538472 1001 86380 86390 1
538486 99538486 1001 86380 86390 1
538475 99538475 1001 86380 86390 1
538423 99538423 1001 86380 86390 1
538260 99538260 1001 86380 86390 1
538325 99538325 1001 86380 86390 1
538268 99538268 1001 86380 86390 1
538915 99538915 1001 86380 86390 1
538904 99538904 1001 86380 86390 1
538963 99538963 1001 86380 86390 1
538887 99538887 1001 86380 86390 1
539576 99539576 1001 86380 86390 1
539566 99539566 1001 86380 86390 1
539581 99539581 1001 86380 86390 1
539365 99539365 1001 86380 86390 1
539263 99539263 1001 86380 86390 1
539265 99539265 1001 86380 86390 1
539153 99539153 1001 86380 86390 1
539180 99539180 1001 86380 86390 1
539026 99539026 1001 86380 86390 1
539212 99539212 1001 86380 86390 1
539814 99539814 1001 86380 86390 1
539752 99539752 1001 86380 86390 1
540405 99540405 1001 86380 86390 1
540318 99540318 1001 86380 86390 1
540401 99540401 1001 86380 86390 1
540298 99540298 1001 86380 86390 1
540105 99540105 1001 86380 86390 1
540140 99540140 1001 86380 86390 1
540053 99540053 1001 86380 86390 1
540582 99540582 1001 86380 86390 1
541095 99541095 1001 86380 86390 1
541098 99541098 1001 86380 86390 1
541227 99541227 1001 86380 86390 1
540968 99540968 1001 86380 86390 1
540835 99540835 1001 86380 86390 1
541486 99541486 1001 86380 86390 1
541358 99541358 1001 86380 86390 1
541388 99541388 1001 86380 86390 1
542046 99542046 1001 86380 86390 1
541824 99541824 1001 86380 86390 1
541750 99541750 1001 86380 86390 1
541873 99541873 1001 86380 86390 1
541641 99541641 1001 86380 86390 1
541540 99541540 1001 86380 86390 1
541567 99541567 1001 86380 86390 1
541532 99541532 1001 86380 86390 1
541546 99541546 1001 86380 86390 1
541560 99541560 1001 86380 86390 1
541677 99541677 1001 86380 86390 1
542260 99542260 1001 86380 86390 1
542211 99542211 1001 86380 86390 1
542218 99542218 1001 86380 86390 1
542791 99542791 1001 86380 86390 1
542830 99542830 1001 86380 86390 1
542897 99542897 1001 86380 86390 1
542925 99542925 1001 86380 86390 1
542935 99542935 1001 86380 86390 1
542577 99542577 1001 86380 86390 1
542565 99542565 1001 86380 86390 1
542684 99542684 1001 86380 86390 1
542493 99542493 1001 86380 86390 1
542519 99542519 1001 86380 86390 1
542392 99542392 1001 86380 86390 1
542486 99542486 1001 86380 86390 1
542476 99542476 1001 86380 86390 1
542958 99542958 1001 86380 86390 1
543064 99543064 1001 86380 86390 1
543117 99543117 1001 86380 86390 1
542978 99542978 1001 86380 86390 1
543682 99543682 1001 86380 86390 1
543595 99543595 1001 86380 86390 1
543608 99543608 1001 86380 86390 1
543649 99543649 1001 86380 86390 1
543675 99543675 1001 86380 86390 1
543586 99543586 1001 86380 86390 1
543730 99543730 1001 86380 86390 1
543555 99543555 1001 86380 86390 1
543400 99543400 1001 86380 86390 1
543389 99543389 1001 86380 86390 1
543479 99543479 1001 86380 86390 1
543292 99543292 1001 86380 86390 1
543333 99543333 1001 86380 86390 1
543321 99543321 1001 86380 86390 1
543223 99543223 1001 86380 86390 1
543161 99543161 1001 86380 86390 1
543809 99543809 1001 86380 86390 1
543972 99543972 1001 86380 86390 1
544498 99544498 1001 86380 86390 1
544356 99544356 1001 86380 86390 1
544189 99544189 1001 86380 86390 1
544028 99544028 1001 86380 86390 1
544134 99544134 1001 86380 86390 1
544101 99544101 1001 86380 86390 1
544736 99544736 1001 86380 86390 1
544728 99544728 1001 86380 86390 1
544693 99544693 1001 86380 86390 1
403477 1166 1001 15060 15777 1
406203 1145 1001 55200 56817 1
522798 983 1002 36049 47760 1
400215 99400215 1001 86380 86390 1
400218 99400218 1001 86380 86390 1
400265 99400265 1001 86380 86390 1
400459 99400459 1001 86380 86390 1
400495 99400495 1001 86380 86390 1
400519 99400519 1001 86380 86390 1
401156 99401156 1001 86380 86390 1
401072 99401072 1001 86380 86390 1
401325 99401325 1001 86380 86390 1
401445 99401445 1001 86380 86390 1
401541 99401541 1001 86380 86390 1
401876 99401876 1001 86380 86390 1
401906 99401906 1001 86380 86390 1
402058 99402058 1001 86380 86390 1
402237 99402237 1001 86380 86390 1
402319 99402319 1001 86380 86390 1
402420 99402420 1001 86380 86390 1
402461 99402461 1001 86380 86390 1
402684 99402684 1001 86380 86390 1
402953 99402953 1001 86380 86390 1
403142 99403142 1001 86380 86390 1
403329 99403329 1001 86380 86390 1
403488 99403488 1001 86380 86390 1
403717 99403717 1001 86380 86390 1
403659 99403659 1001 86380 86390 1
403794 99403794 1001 86380 86390 1
403962 99403962 1001 86380 86390 1
403964 99403964 1001 86380 86390 1
404151 99404151 1001 86380 86390 1
404237 99404237 1001 86380 86390 1
404341 99404341 1001 86380 86390 1
404523 99404523 1001 86380 86390 1
404596 99404596 1001 86380 86390 1
404640 99404640 1001 86380 86390 1
404715 99404715 1001 86380 86390 1
404822 99404822 1001 86380 86390 1
405134 99405134 1001 86380 86390 1
405524 99405524 1001 86380 86390 1
405649 99405649 1001 86380 86390 1
405718 99405718 1001 86380 86390 1
406103 99406103 1001 86380 86390 1
406308 99406308 1001 86380 86390 1
406712 99406712 1001 86380 86390 1
406714 99406714 1001 86380 86390 1
406989 99406989 1001 86380 86390 1
406948 99406948 1001 86380 86390 1
407190 99407190 1001 86380 86390 1
407381 99407381 1001 86380 86390 1
407854 99407854 1001 86380 86390 1
407892 99407892 1001 86380 86390 1
407927 99407927 1001 86380 86390 1
407963 99407963 1001 86380 86390 1
407938 99407938 1001 86380 86390 1
407992 99407992 1001 86380 86390 1
408198 99408198 1001 86380 86390 1
408429 99408429 1001 86380 86390 1
408571 99408571 1001 86380 86390 1
409008 99409008 1001 86380 86390 1
409144 99409144 1001 86380 86390 1
409252 99409252 1001 86380 86390 1
409360 99409360 1001 86380 86390 1
409376 99409376 1001 86380 86390 1
409479 99409479 1001 86380 86390 1
409445 99409445 1001 86380 86390 1
410104 99410104 1001 86380 86390 1
410060 99410060 1001 86380 86390 1
410789 99410789 1001 86380 86390 1
411094 99411094 1001 86380 86390 1
411122 99411122 1001 86380 86390 1
411338 99411338 1001 86380 86390 1
411937 99411937 1001 86380 86390 1
411866 99411866 1001 86380 86390 1
411939 99411939 1001 86380 86390 1
412132 99412132 1001 86380 86390 1
412269 99412269 1001 86380 86390 1
412274 99412274 1001 86380 86390 1
412276 99412276 1001 86380 86390 1
412417 99412417 1001 86380 86390 1
412293 99412293 1001 86380 86390 1
412326 99412326 1001 86380 86390 1
412282 99412282 1001 86380 86390 1
412443 99412443 1001 86380 86390 1
413428 99413428 1001 86380 86390 1
413302 99413302 1001 86380 86390 1
413407 99413407 1001 86380 86390 1
413583 99413583 1001 86380 86390 1
413306 99413306 1001 86380 86390 1
413685 99413685 1001 86380 86390 1
413031 99413031 1001 86380 86390 1
412934 99412934 1001 86380 86390 1
412892 99412892 1001 86380 86390 1
412965 99412965 1001 86380 86390 1
412488 99412488 1001 86380 86390 1
412654 99412654 1001 86380 86390 1
412633 99412633 1001 86380 86390 1
412543 99412543 1001 86380 86390 1
412637 99412637 1001 86380 86390 1
413828 99413828 1001 86380 86390 1
415138 99415138 1001 86380 86390 1
414566 99414566 1001 86380 86390 1
414622 99414622 1001 86380 86390 1
414880 99414880 1001 86380 86390 1
414809 99414809 1001 86380 86390 1
414649 99414649 1001 86380 86390 1
414377 99414377 1001 86380 86390 1
414125 99414125 1001 86380 86390 1
414212 99414212 1001 86380 86390 1
415670 99415670 1001 86380 86390 1
415355 99415355 1001 86380 86390 1
415470 99415470 1001 86380 86390 1
416549 99416549 1001 86380 86390 1
416484 99416484 1001 86380 86390 1
416423 99416423 1001 86380 86390 1
416313 99416313 1001 86380 86390 1
416098 99416098 1001 86380 86390 1
417235 99417235 1001 86380 86390 1
417296 99417296 1001 86380 86390 1
417183 99417183 1001 86380 86390 1
417474 99417474 1001 86380 86390 1
417514 99417514 1001 86380 86390 1
417517 99417517 1001 86380 86390 1
418726 99418726 1001 86380 86390 1
418466 99418466 1001 86380 86390 1
418565 99418565 1001 86380 86390 1
418452 99418452 1001 86380 86390 1
418179 99418179 1001 86380 86390 1
418403 99418403 1001 86380 86390 1
417938 99417938 1001 86380 86390 1
417635 99417635 1001 86380 86390 1
417714 99417714 1001 86380 86390 1
417812 99417812 1001 86380 86390 1
418957 99418957 1001 86380 86390 1
419060 99419060 1001 86380 86390 1
419143 99419143 1001 86380 86390 1
418804 99418804 1001 86380 86390 1
418902 99418902 1001 86380 86390 1
420399 99420399 1001 86380 86390 1
420130 99420130 1001 86380 86390 1
420314 99420314 1001 86380 86390 1
420211 99420211 1001 86380 86390 1
419471 99419471 1001 86380 86390 1
419242 99419242 1001 86380 86390 1
419352 99419352 1001 86380 86390 1
419500 99419500 1001 86380 86390 1
419502 99419502 1001 86380 86390 1
420584 99420584 1001 86380 86390 1
420675 99420675 1001 86380 86390 1
420797 99420797 1001 86380 86390 1
421863 99421863 1001 86380 86390 1
421986 99421986 1001 86380 86390 1
421994 99421994 1001 86380 86390 1
421686 99421686 1001 86380 86390 1
421568 99421568 1001 86380 86390 1
421466 99421466 1001 86380 86390 1
421049 99421049 1001 86380 86390 1
420846 99420846 1001 86380 86390 1
421138 99421138 1001 86380 86390 1
422489 99422489 1001 86380 86390 1
422285 99422285 1001 86380 86390 1
422316 99422316 1001 86380 86390 1
422388 99422388 1001 86380 86390 1
422230 99422230 1001 86380 86390 1
423370 99423370 1001 86380 86390 1
423628 99423628 1001 86380 86390 1
423594 99423594 1001 86380 86390 1
423169 99423169 1001 86380 86390 1
423136 99423136 1001 86380 86390 1
423047 99423047 1001 86380 86390 1
422905 99422905 1001 86380 86390 1
422630 99422630 1001 86380 86390 1
422578 99422578 1001 86380 86390 1
422662 99422662 1001 86380 86390 1
422815 99422815 1001 86380 86390 1
422790 99422790 1001 86380 86390 1
424067 99424067 1001 86380 86390 1
424123 99424123 1001 86380 86390 1
423798 99423798 1001 86380 86390 1
425065 99425065 1001 86380 86390 1
424681 99424681 1001 86380 86390 1
424390 99424390 1001 86380 86390 1
424395 99424395 1001 86380 86390 1
424396 99424396 1001 86380 86390 1
424301 99424301 1001 86380 86390 1
424159 99424159 1001 86380 86390 1
424429 99424429 1001 86380 86390 1
424586 99424586 1001 86380 86390 1
426697 99426697 1001 86380 86390 1
426747 99426747 1001 86380 86390 1
426991 99426991 1001 86380 86390 1
427016 99427016 1001 86380 86390 1
426305 99426305 1001 86380 86390 1
426312 99426312 1001 86380 86390 1
425930 99425930 1001 86380 86390 1
426181 99426181 1001 86380 86390 1
427420 99427420 1001 86380 86390 1
427427 99427427 1001 86380 86390 1
427184 99427184 1001 86380 86390 1
428649 99428649 1001 86380 86390 1
428717 99428717 1001 86380 86390 1
428601 99428601 1001 86380 86390 1
428026 99428026 1001 86380 86390 1
428163 99428163 1001 86380 86390 1
428204 99428204 1001 86380 86390 1
428054 99428054 1001 86380 86390 1
428271 99428271 1001 86380 86390 1
427677 99427677 1001 86380 86390 1
427704 99427704 1001 86380 86390 1
428942 99428942 1001 86380 86390 1
429046 99429046 1001 86380 86390 1
430280 99430280 1001 86380 86390 1
430112 99430112 1001 86380 86390 1
429859 99429859 1001 86380 86390 1
429576 99429576 1001 86380 86390 1
429603 99429603 1001 86380 86390 1
429868 99429868 1001 86380 86390 1
429544 99429544 1001 86380 86390 1
429320 99429320 1001 86380 86390 1
429401 99429401 1001 86380 86390 1
430522 99430522 1001 86380 86390 1
431994 99431994 1001 86380 86390 1
431426 99431426 1001 86380 86390 1
431528 99431528 1001 86380 86390 1
431268 99431268 1001 86380 86390 1
431203 99431203 1001 86380 86390 1
431009 99431009 1001 86380 86390 1
431249 99431249 1001 86380 86390 1
430836 99430836 1001 86380 86390 1
432373 99432373 1001 86380 86390 1
432428 99432428 1001 86380 86390 1
432421 99432421 1001 86380 86390 1
432217 99432217 1001 86380 86390 1
433392 99433392 1001 86380 86390 1
433486 99433486 1001 86380 86390 1
433383 99433383 1001 86380 86390 1
433547 99433547 1001 86380 86390 1
433190 99433190 1001 86380 86390 1
433201 99433201 1001 86380 86390 1
432665 99432665 1001 86380 86390 1
432775 99432775 1001 86380 86390 1
432511 99432511 1001 86380 86390 1
434061 99434061 1001 86380 86390 1
433779 99433779 1001 86380 86390 1
434052 99434052 1001 86380 86390 1
434057 99434057 1001 86380 86390 1
434130 99434130 1001 86380 86390 1
435036 99435036 1001 86380 86390 1
435227 99435227 1001 86380 86390 1
434631 99434631 1001 86380 86390 1
434536 99434536 1001 86380 86390 1
434455 99434455 1001 86380 86390 1
435687 99435687 1001 86380 86390 1
435450 99435450 1001 86380 86390 1
436805 99436805 1001 86380 86390 1
436991 99436991 1001 86380 86390 1
436777 99436777 1001 86380 86390 1
436847 99436847 1001 86380 86390 1
436630 99436630 1001 86380 86390 1
436433 99436433 1001 86380 86390 1
436696 99436696 1001 86380 86390 1
436560 99436560 1001 86380 86390 1
435973 99435973 1001 86380 86390 1
436141 99436141 1001 86380 86390 1
436211 99436211 1001 86380 86390 1
437277 99437277 1001 86380 86390 1
300725 99300725 1001 86380 86390 1
300577 99300577 1001 86380 86390 1
300569 99300569 1001 86380 86390 1
300544 99300544 1001 86380 86390 1
300328 99300328 1001 86380 86390 1
300487 99300487 1001 86380 86390 1
300362 99300362 1001 86380 86390 1
300191 99300191 1001 86380 86390 1
300234 99300234 1001 86380 86390 1
300868 99300868 1001 86380 86390 1
300840 99300840 1001 86380 86390 1
301509 99301509 1001 86380 86390 1
301349 99301349 1001 86380 86390 1
301272 99301272 1001 86380 86390 1
301190 99301190 1001 86380 86390 1
300937 99300937 1001 86380 86390 1
301032 99301032 1001 86380 86390 1
301007 99301007 1001 86380 86390 1
301124 99301124 1001 86380 86390 1
301660 99301660 1001 86380 86390 1
301648 99301648 1001 86380 86390 1
301687 99301687 1001 86380 86390 1
301740 99301740 1001 86380 86390 1
301663 99301663 1001 86380 86390 1
301717 99301717 1001 86380 86390 1
302229 99302229 1001 86380 86390 1
302009 99302009 1001 86380 86390 1
302158 99302158 1001 86380 86390 1
301879 99301879 1001 86380 86390 1
301763 99301763 1001 86380 86390 1
301823 99301823 1001 86380 86390 1
302497 99302497 1001 86380 86390 1
302579 99302579 1001 86380 86390 1
302530 99302530 1001 86380 86390 1
303104 99303104 1001 86380 86390 1
303205 99303205 1001 86380 86390 1
303003 99303003 1001 86380 86390 1
303158 99303158 1001 86380 86390 1
303198 99303198 1001 86380 86390 1
303141 99303141 1001 86380 86390 1
302941 99302941 1001 86380 86390 1
302934 99302934 1001 86380 86390 1
302947 99302947 1001 86380 86390 1
302677 99302677 1001 86380 86390 1
302748 99302748 1001 86380 86390 1
303282 99303282 1001 86380 86390 1
303295 99303295 1001 86380 86390 1
303222 99303222 1001 86380 86390 1
303352 99303352 1001 86380 86390 1
303223 99303223 1001 86380 86390 1
303882 99303882 1001 86380 86390 1
304015 99304015 1001 86380 86390 1
303913 99303913 1001 86380 86390 1
303978 99303978 1001 86380 86390 1
303838 99303838 1001 86380 86390 1
303890 99303890 1001 86380 86390 1
303817 99303817 1001 86380 86390 1
303639 99303639 1001 86380 86390 1
303437 99303437 1001 86380 86390 1
303506 99303506 1001 86380 86390 1
303600 99303600 1001 86380 86390 1
303474 99303474 1001 86380 86390 1
304075 99304075 1001 86380 86390 1
304128 99304128 1001 86380 86390 1
304091 99304091 1001 86380 86390 1
304169 99304169 1001 86380 86390 1
304210 99304210 1001 86380 86390 1
304614 99304614 1001 86380 86390 1
304502 99304502 1001 86380 86390 1
304612 99304612 1001 86380 86390 1
304342 99304342 1001 86380 86390 1
304284 99304284 1001 86380 86390 1
304374 99304374 1001 86380 86390 1
304364 99304364 1001 86380 86390 1
304902 99304902 1001 86380 86390 1
304865 99304865 1001 86380 86390 1
305549 99305549 1001 86380 86390 1
305490 99305490 1001 86380 86390 1
305346 99305346 1001 86380 86390 1
305424 99305424 1001 86380 86390 1
305347 99305347 1001 86380 86390 1
305171 99305171 1001 86380 86390 1
305120 99305120 1001 86380 86390 1
305159 99305159 1001 86380 86390 1
305121 99305121 1001 86380 86390 1
305177 99305177 1001 86380 86390 1
305192 99305192 1001 86380 86390 1
305231 99305231 1001 86380 86390 1
305695 99305695 1001 86380 86390 1
500182 99500182 1001 86380 86390 1
500027 99500027 1001 86380 86390 1
500030 99500030 1001 86380 86390 1
500797 99500797 1001 86380 86390 1
500667 99500667 1001 86380 86390 1
500708 99500708 1001 86380 86390 1
500492 99500492 1001 86380 86390 1
500583 99500583 1001 86380 86390 1
500445 99500445 1001 86380 86390 1
500550 99500550 1001 86380 86390 1
500576 99500576 1001 86380 86390 1
500460 99500460 1001 86380 86390 1
500602 99500602 1001 86380 86390 1
500270 99500270 1001 86380 86390 1
500309 99500309 1001 86380 86390 1
500286 99500286 1001 86380 86390 1
500269 99500269 1001 86380 86390 1
500954 99500954 1001 86380 86390 1
500867 99500867 1001 86380 86390 1
501498 99501498 1001 86380 86390 1
501482 99501482 1001 86380 86390 1
501319 99501319 1001 86380 86390 1
501425 99501425 1001 86380 86390 1
501248 99501248 1001 86380 86390 1
501020 99501020 1001 86380 86390 1
501127 99501127 1001 86380 86390 1
501063 99501063 1001 86380 86390 1
501180 99501180 1001 86380 86390 1
501142 99501142 1001 86380 86390 1
501645 99501645 1001 86380 86390 1
502351 99502351 1001 86380 86390 1
502274 99502274 1001 86380 86390 1
502409 99502409 1001 86380 86390 1
502323 99502323 1001 86380 86390 1
502174 99502174 1001 86380 86390 1
502097 99502097 1001 86380 86390 1
502165 99502165 1001 86380 86390 1
502230 99502230 1001 86380 86390 1
502231 99502231 1001 86380 86390 1
501932 99501932 1001 86380 86390 1
501958 99501958 1001 86380 86390 1
502511 99502511 1001 86380 86390 1
502539 99502539 1001 86380 86390 1
502487 99502487 1001 86380 86390 1
503217 99503217 1001 86380 86390 1
503131 99503131 1001 86380 86390 1
503134 99503134 1001 86380 86390 1
503173 99503173 1001 86380 86390 1
503073 99503073 1001 86380 86390 1
503036 99503036 1001 86380 86390 1
502946 99502946 1001 86380 86390 1
503077 99503077 1001 86380 86390 1
502935 99502935 1001 86380 86390 1
503069 99503069 1001 86380 86390 1
502866 99502866 1001 86380 86390 1
502821 99502821 1001 86380 86390 1
502783 99502783 1001 86380 86390 1
502848 99502848 1001 86380 86390 1
503356 99503356 1001 86380 86390 1
503390 99503390 1001 86380 86390 1
504095 99504095 1001 86380 86390 1
504034 99504034 1001 86380 86390 1
503944 99503944 1001 86380 86390 1
504052 99504052 1001 86380 86390 1
503851 99503851 1001 86380 86390 1
503879 99503879 1001 86380 86390 1
503751 99503751 1001 86380 86390 1
503778 99503778 1001 86380 86390 1
503728 99503728 1001 86380 86390 1
503742 99503742 1001 86380 86390 1
503680 99503680 1001 86380 86390 1
503629 99503629 1001 86380 86390 1
503632 99503632 1001 86380 86390 1
503506 99503506 1001 86380 86390 1
503637 99503637 1001 86380 86390 1
504231 99504231 1001 86380 86390 1
504209 99504209 1001 86380 86390 1
504222 99504222 1001 86380 86390 1
504227 99504227 1001 86380 86390 1
504240 99504240 1001 86380 86390 1
504764 99504764 1001 86380 86390 1
504716 99504716 1001 86380 86390 1
504707 99504707 1001 86380 86390 1
504578 99504578 1001 86380 86390 1
504403 99504403 1001 86380 86390 1
504457 99504457 1001 86380 86390 1
504332 99504332 1001 86380 86390 1
505592 99505592 1001 86380 86390 1
505714 99505714 1001 86380 86390 1
505666 99505666 1001 86380 86390 1
505361 99505361 1001 86380 86390 1
505387 99505387 1001 86380 86390 1
505471 99505471 1001 86380 86390 1
505459 99505459 1001 86380 86390 1
505304 99505304 1001 86380 86390 1
505240 99505240 1001 86380 86390 1
505253 99505253 1001 86380 86390 1
505229 99505229 1001 86380 86390 1
505306 99505306 1001 86380 86390 1
505246 99505246 1001 86380 86390 1
505236 99505236 1001 86380 86390 1
505238 99505238 1001 86380 86390 1
505891 99505891 1001 86380 86390 1
506442 99506442 1001 86380 86390 1
506565 99506565 1001 86380 86390 1
506488 99506488 1001 86380 86390 1
506353 99506353 1001 86380 86390 1
506201 99506201 1001 86380 86390 1
506333 99506333 1001 86380 86390 1
506089 99506089 1001 86380 86390 1
506686 99506686 1001 86380 86390 1
506714 99506714 1001 86380 86390 1
506692 99506692 1001 86380 86390 1
507308 99507308 1001 86380 86390 1
507130 99507130 1001 86380 86390 1
507068 99507068 1001 86380 86390 1
507058 99507058 1001 86380 86390 1
506814 99506814 1001 86380 86390 1
506866 99506866 1001 86380 86390 1
506817 99506817 1001 86380 86390 1
506988 99506988 1001 86380 86390 1
506835 99506835 1001 86380 86390 1
506887 99506887 1001 86380 86390 1
506978 99506978 1001 86380 86390 1
507566 99507566 1001 86380 86390 1
507584 99507584 1001 86380 86390 1
507482 99507482 1001 86380 86390 1
508227 99508227 1001 86380 86390 1
508102 99508102 1001 86380 86390 1
507743 99507743 1001 86380 86390 1
507719 99507719 1001 86380 86390 1
507685 99507685 1001 86380 86390 1
507635 99507635 1001 86380 86390 1
507688 99507688 1001 86380 86390 1
508442 99508442 1001 86380 86390 1
508355 99508355 1001 86380 86390 1
508265 99508265 1001 86380 86390 1
508305 99508305 1001 86380 86390 1
508946 99508946 1001 86380 86390 1
508961 99508961 1001 86380 86390 1
509047 99509047 1001 86380 86390 1
508979 99508979 1001 86380 86390 1
508905 99508905 1001 86380 86390 1
508957 99508957 1001 86380 86390 1
508752 99508752 1001 86380 86390 1
508741 99508741 1001 86380 86390 1
508746 99508746 1001 86380 86390 1
508825 99508825 1001 86380 86390 1
508864 99508864 1001 86380 86390 1
508542 99508542 1001 86380 86390 1
509214 99509214 1001 86380 86390 1
509088 99509088 1001 86380 86390 1
509187 99509187 1001 86380 86390 1
509836 99509836 1001 86380 86390 1
509849 99509849 1001 86380 86390 1
509824 99509824 1001 86380 86390 1
509795 99509795 1001 86380 86390 1
509529 99509529 1001 86380 86390 1
509568 99509568 1001 86380 86390 1
509675 99509675 1001 86380 86390 1
509510 99509510 1001 86380 86390 1
509679 99509679 1001 86380 86390 1
509360 99509360 1001 86380 86390 1
509480 99509480 1001 86380 86390 1
509315 99509315 1001 86380 86390 1
509302 99509302 1001 86380 86390 1
509923 99509923 1001 86380 86390 1
510008 99510008 1001 86380 86390 1
510655 99510655 1001 86380 86390 1
510592 99510592 1001 86380 86390 1
510529 99510529 1001 86380 86390 1
510401 99510401 1001 86380 86390 1
510323 99510323 1001 86380 86390 1
510363 99510363 1001 86380 86390 1
510185 99510185 1001 86380 86390 1
510152 99510152 1001 86380 86390 1
510270 99510270 1001 86380 86390 1
510168 99510168 1001 86380 86390 1
510311 99510311 1001 86380 86390 1
510751 99510751 1001 86380 86390 1
510841 99510841 1001 86380 86390 1
510804 99510804 1001 86380 86390 1
510766 99510766 1001 86380 86390 1
510780 99510780 1001 86380 86390 1
510742 99510742 1001 86380 86390 1
511431 99511431 1001 86380 86390 1
511444 99511444 1001 86380 86390 1
511474 99511474 1001 86380 86390 1
511169 99511169 1001 86380 86390 1
511643 99511643 1001 86380 86390 1
511626 99511626 1001 86380 86390 1
512192 99512192 1001 86380 86390 1
512020 99512020 1001 86380 86390 1
512066 99512066 1001 86380 86390 1
511861 99511861 1001 86380 86390 1
511927 99511927 1001 86380 86390 1
511864 99511864 1001 86380 86390 1
511890 99511890 1001 86380 86390 1
511792 99511792 1001 86380 86390 1
511780 99511780 1001 86380 86390 1
512416 99512416 1001 86380 86390 1
512406 99512406 1001 86380 86390 1
512503 99512503 1001 86380 86390 1
512426 99512426 1001 86380 86390 1
513050 99513050 1001 86380 86390 1
513025 99513025 1001 86380 86390 1
513026 99513026 1001 86380 86390 1
513123 99513123 1001 86380 86390 1
513124 99513124 1001 86380 86390 1
513198 99513198 1001 86380 86390 1
512882 99512882 1001 86380 86390 1
512793 99512793 1001 86380 86390 1
512679 99512679 1001 86380 86390 1
512770 99512770 1001 86380 86390 1
512668 99512668 1001 86380 86390 1
512721 99512721 1001 86380 86390 1
512592 99512592 1001 86380 86390 1
512723 99512723 1001 86380 86390 1
513218 99513218 1001 86380 86390 1
514029 99514029 1001 86380 86390 1
513930 99513930 1001 86380 86390 1
514005 99514005 1001 86380 86390 1
513988 99513988 1001 86380 86390 1
513873 99513873 1001 86380 86390 1
513925 99513925 1001 86380 86390 1
513951 99513951 1001 86380 86390 1
513592 99513592 1001 86380 86390 1
513550 99513550 1001 86380 86390 1
513563 99513563 1001 86380 86390 1
513499 99513499 1001 86380 86390 1
514743 99514743 1001 86380 86390 1
514658 99514658 1001 86380 86390 1
514737 99514737 1001 86380 86390 1
514539 99514539 1001 86380 86390 1
514580 99514580 1001 86380 86390 1
514533 99514533 1001 86380 86390 1
514255 99514255 1001 86380 86390 1
514247 99514247 1001 86380 86390 1
515041 99515041 1001 86380 86390 1
515596 99515596 1001 86380 86390 1
515627 99515627 1001 86380 86390 1
515669 99515669 1001 86380 86390 1
515432 99515432 1001 86380 86390 1
515447 99515447 1001 86380 86390 1
515260 99515260 1001 86380 86390 1
515119 99515119 1001 86380 86390 1
515809 99515809 1001 86380 86390 1
515835 99515835 1001 86380 86390 1
515694 99515694 1001 86380 86390 1
515817 99515817 1001 86380 86390 1
515700 99515700 1001 86380 86390 1
515808 99515808 1001 86380 86390 1
515704 99515704 1001 86380 86390 1
516386 99516386 1001 86380 86390 1
516501 99516501 1001 86380 86390 1
516153 99516153 1001 86380 86390 1
516157 99516157 1001 86380 86390 1
516301 99516301 1001 86380 86390 1
516172 99516172 1001 86380 86390 1
515927 99515927 1001 86380 86390 1
515904 99515904 1001 86380 86390 1
515893 99515893 1001 86380 86390 1
515939 99515939 1001 86380 86390 1
516546 99516546 1001 86380 86390 1
515889 99515889 1001 86380 86390 1
516695 99516695 1001 86380 86390 1
516514 99516514 1001 86380 86390 1
517260 99517260 1001 86380 86390 1
517165 99517165 1001 86380 86390 1
517180 99517180 1001 86380 86390 1
516947 99516947 1001 86380 86390 1
516845 99516845 1001 86380 86390 1
516797 99516797 1001 86380 86390 1
516920 99516920 1001 86380 86390 1
516726 99516726 1001 86380 86390 1
517429 99517429 1001 86380 86390 1
518111 99518111 1001 86380 86390 1
517991 99517991 1001 86380 86390 1
517831 99517831 1001 86380 86390 1
517718 99517718 1001 86380 86390 1
518303 99518303 1001 86380 86390 1
518164 99518164 1001 86380 86390 1
518784 99518784 1001 86380 86390 1
518785 99518785 1001 86380 86390 1
518931 99518931 1001 86380 86390 1
518815 99518815 1001 86380 86390 1
518858 99518858 1001 86380 86390 1
518601 99518601 1001 86380 86390 1
518643 99518643 1001 86380 86390 1
518695 99518695 1001 86380 86390 1
518698 99518698 1001 86380 86390 1
518599 99518599 1001 86380 86390 1
518716 99518716 1001 86380 86390 1
518393 99518393 1001 86380 86390 1
518384 99518384 1001 86380 86390 1
518503 99518503 1001 86380 86390 1
518542 99518542 1001 86380 86390 1
518453 99518453 1001 86380 86390 1
519146 99519146 1001 86380 86390 1
519045 99519045 1001 86380 86390 1
519686 99519686 1001 86380 86390 1
519755 99519755 1001 86380 86390 1
519457 99519457 1001 86380 86390 1
519526 99519526 1001 86380 86390 1
519351 99519351 1001 86380 86390 1
519224 99519224 1001 86380 86390 1
519302 99519302 1001 86380 86390 1
519199 99519199 1001 86380 86390 1
519291 99519291 1001 86380 86390 1
519962 99519962 1001 86380 86390 1
519951 99519951 1001 86380 86390 1
519965 99519965 1001 86380 86390 1
520543 99520543 1001 86380 86390 1
520556 99520556 1001 86380 86390 1
520359 99520359 1001 86380 86390 1
520175 99520175 1001 86380 86390 1
520034 99520034 1001 86380 86390 1
520733 99520733 1001 86380 86390 1
520686 99520686 1001 86380 86390 1
521404 99521404 1001 86380 86390 1
521434 99521434 1001 86380 86390 1
521367 99521367 1001 86380 86390 1
521198 99521198 1001 86380 86390 1
520992 99520992 1001 86380 86390 1
521020 99521020 1001 86380 86390 1
520853 99520853 1001 86380 86390 1
520919 99520919 1001 86380 86390 1
520868 99520868 1001 86380 86390 1
521477 99521477 1001 86380 86390 1
521544 99521544 1001 86380 86390 1
521519 99521519 1001 86380 86390 1
521545 99521545 1001 86380 86390 1
521475 99521475 1001 86380 86390 1
522099 99522099 1001 86380 86390 1
522141 99522141 1001 86380 86390 1
522198 99522198 1001 86380 86390 1
522188 99522188 1001 86380 86390 1
522086 99522086 1001 86380 86390 1
522025 99522025 1001 86380 86390 1
521884 99521884 1001 86380 86390 1
521897 99521897 1001 86380 86390 1
521885 99521885 1001 86380 86390 1
521704 99521704 1001 86380 86390 1
522328 99522328 1001 86380 86390 1
522408 99522408 1001 86380 86390 1
522410 99522410 1001 86380 86390 1
522454 99522454 1001 86380 86390 1
522313 99522313 1001 86380 86390 1
523030 99523030 1001 86380 86390 1
522982 99522982 1001 86380 86390 1
523061 99523061 1001 86380 86390 1
522988 99522988 1001 86380 86390 1
523027 99523027 1001 86380 86390 1
522853 99522853 1001 86380 86390 1
522892 99522892 1001 86380 86390 1
522609 99522609 1001 86380 86390 1
522597 99522597 1001 86380 86390 1
522547 99522547 1001 86380 86390 1
522664 99522664 1001 86380 86390 1
523180 99523180 1001 86380 86390 1
523257 99523257 1001 86380 86390 1
523177 99523177 1001 86380 86390 1
523320 99523320 1001 86380 86390 1
523868 99523868 1001 86380 86390 1
523874 99523874 1001 86380 86390 1
523652 99523652 1001 86380 86390 1
523694 99523694 1001 86380 86390 1
523361 99523361 1001 86380 86390 1
523996 99523996 1001 86380 86390 1
523958 99523958 1001 86380 86390 1
524054 99524054 1001 86380 86390 1
524591 99524591 1001 86380 86390 1
524631 99524631 1001 86380 86390 1
524741 99524741 1001 86380 86390 1
524760 99524760 1001 86380 86390 1
524557 99524557 1001 86380 86390 1
524558 99524558 1001 86380 86390 1
524254 99524254 1001 86380 86390 1
524225 99524225 1001 86380 86390 1
524887 99524887 1001 86380 86390 1
524828 99524828 1001 86380 86390 1
524945 99524945 1001 86380 86390 1
524959 99524959 1001 86380 86390 1
525463 99525463 1001 86380 86390 1
525380 99525380 1001 86380 86390 1
525199 99525199 1001 86380 86390 1
525252 99525252 1001 86380 86390 1
525292 99525292 1001 86380 86390 1
525079 99525079 1001 86380 86390 1
525736 99525736 1001 86380 86390 1
525801 99525801 1001 86380 86390 1
525636 99525636 1001 86380 86390 1
525694 99525694 1001 86380 86390 1
526335 99526335 1001 86380 86390 1
526361 99526361 1001 86380 86390 1
526239 99526239 1001 86380 86390 1
526382 99526382 1001 86380 86390 1
526415 99526415 1001 86380 86390 1
526145 99526145 1001 86380 86390 1
526173 99526173 1001 86380 86390 1
526459 99526459 1001 86380 86390 1
526433 99526433 1001 86380 86390 1
526515 99526515 1001 86380 86390 1
526477 99526477 1001 86380 86390 1
526465 99526465 1001 86380 86390 1
526555 99526555 1001 86380 86390 1
526454 99526454 1001 86380 86390 1
526480 99526480 1001 86380 86390 1
526574 99526574 1001 86380 86390 1
527159 99527159 1001 86380 86390 1
527114 99527114 1001 86380 86390 1
527195 99527195 1001 86380 86390 1
527004 99527004 1001 86380 86390 1
526904 99526904 1001 86380 86390 1
526852 99526852 1001 86380 86390 1
526982 99526982 1001 86380 86390 1
526947 99526947 1001 86380 86390 1
526873 99526873 1001 86380 86390 1
526825 99526825 1001 86380 86390 1
526776 99526776 1001 86380 86390 1
527328 99527328 1001 86380 86390 1
528065 99528065 1001 86380 86390 1
527665 99527665 1001 86380 86390 1
527782 99527782 1001 86380 86390 1
527808 99527808 1001 86380 86390 1
527706 99527706 1001 86380 86390 1
527733 99527733 1001 86380 86390 1
527785 99527785 1001 86380 86390 1
527852 99527852 1001 86380 86390 1
527776 99527776 1001 86380 86390 1
527699 99527699 1001 86380 86390 1
527816 99527816 1001 86380 86390 1
527468 99527468 1001 86380 86390 1
528128 99528128 1001 86380 86390 1
528077 99528077 1001 86380 86390 1
528866 99528866 1001 86380 86390 1
528867 99528867 1001 86380 86390 1
528606 99528606 1001 86380 86390 1
528505 99528505 1001 86380 86390 1
528495 99528495 1001 86380 86390 1
528626 99528626 1001 86380 86390 1
528538 99528538 1001 86380 86390 1
528475 99528475 1001 86380 86390 1
528335 99528335 1001 86380 86390 1
528481 99528481 1001 86380 86390 1
528291 99528291 1001 86380 86390 1
528940 99528940 1001 86380 86390 1
528980 99528980 1001 86380 86390 1
529045 99529045 1001 86380 86390 1
529046 99529046 1001 86380 86390 1
529101 99529101 1001 86380 86390 1
529540 99529540 1001 86380 86390 1
529606 99529606 1001 86380 86390 1
529508 99529508 1001 86380 86390 1
529343 99529343 1001 86380 86390 1
529372 99529372 1001 86380 86390 1
529468 99529468 1001 86380 86390 1
529197 99529197 1001 86380 86390 1
529276 99529276 1001 86380 86390 1
529831 99529831 1001 86380 86390 1
529871 99529871 1001 86380 86390 1
530427 99530427 1001 86380 86390 1
530250 99530250 1001 86380 86390 1
530334 99530334 1001 86380 86390 1
530001 99530001 1001 86380 86390 1
530096 99530096 1001 86380 86390 1
530008 99530008 1001 86380 86390 1
529943 99529943 1001 86380 86390 1
529983 99529983 1001 86380 86390 1
530606 99530606 1001 86380 86390 1
531297 99531297 1001 86380 86390 1
531084 99531084 1001 86380 86390 1
531148 99531148 1001 86380 86390 1
531053 99531053 1001 86380 86390 1
530904 99530904 1001 86380 86390 1
530908 99530908 1001 86380 86390 1
531480 99531480 1001 86380 86390 1
531584 99531584 1001 86380 86390 1
531520 99531520 1001 86380 86390 1
531421 99531421 1001 86380 86390 1
531553 99531553 1001 86380 86390 1
531541 99531541 1001 86380 86390 1
532103 99532103 1001 86380 86390 1
532007 99532007 1001 86380 86390 1
532113 99532113 1001 86380 86390 1
532166 99532166 1001 86380 86390 1
531858 99531858 1001 86380 86390 1
531885 99531885 1001 86380 86390 1
531874 99531874 1001 86380 86390 1
531796 99531796 1001 86380 86390 1
531927 99531927 1001 86380 86390 1
531993 99531993 1001 86380 86390 1
531969 99531969 1001 86380 86390 1
531997 99531997 1001 86380 86390 1
532267 99532267 1001 86380 86390 1
532258 99532258 1001 86380 86390 1
532213 99532213 1001 86380 86390 1
532621 99532621 1001 86380 86390 1
532623 99532623 1001 86380 86390 1
532691 99532691 1001 86380 86390 1
532757 99532757 1001 86380 86390 1
532553 99532553 1001 86380 86390 1
532493 99532493 1001 86380 86390 1
532459 99532459 1001 86380 86390 1
532590 99532590 1001 86380 86390 1
533175 99533175 1001 86380 86390 1
533111 99533111 1001 86380 86390 1
533189 99533189 1001 86380 86390 1
533113 99533113 1001 86380 86390 1
533079 99533079 1001 86380 86390 1
533654 99533654 1001 86380 86390 1
533826 99533826 1001 86380 86390 1
533693 99533693 1001 86380 86390 1
533684 99533684 1001 86380 86390 1
533802 99533802 1001 86380 86390 1
533754 99533754 1001 86380 86390 1
533600 99533600 1001 86380 86390 1
533536 99533536 1001 86380 86390 1
533617 99533617 1001 86380 86390 1
533449 99533449 1001 86380 86390 1
533634 99533634 1001 86380 86390 1
533635 99533635 1001 86380 86390 1
533292 99533292 1001 86380 86390 1
533324 99533324 1001 86380 86390 1
533404 99533404 1001 86380 86390 1
534020 99534020 1001 86380 86390 1
533956 99533956 1001 86380 86390 1
534654 99534654 1001 86380 86390 1
534667 99534667 1001 86380 86390 1
534669 99534669 1001 86380 86390 1
534604 99534604 1001 86380 86390 1
534469 99534469 1001 86380 86390 1
534366 99534366 1001 86380 86390 1
534330 99534330 1001 86380 86390 1
534233 99534233 1001 86380 86390 1
534243 99534243 1001 86380 86390 1
534689 99534689 1001 86380 86390 1
534887 99534887 1001 86380 86390 1
535332 99535332 1001 86380 86390 1
535454 99535454 1001 86380 86390 1
535313 99535313 1001 86380 86390 1
535213 99535213 1001 86380 86390 1
535228 99535228 1001 86380 86390 1
535294 99535294 1001 86380 86390 1
535283 99535283 1001 86380 86390 1
535236 99535236 1001 86380 86390 1
534955 99534955 1001 86380 86390 1
535059 99535059 1001 86380 86390 1
534956 99534956 1001 86380 86390 1
534991 99534991 1001 86380 86390 1
535690 99535690 1001 86380 86390 1
535566 99535566 1001 86380 86390 1
535557 99535557 1001 86380 86390 1
536225 99536225 1001 86380 86390 1
536280 99536280 1001 86380 86390 1
536332 99536332 1001 86380 86390 1
536091 99536091 1001 86380 86390 1
536028 99536028 1001 86380 86390 1
536029 99536029 1001 86380 86390 1
536094 99536094 1001 86380 86390 1
536032 99536032 1001 86380 86390 1
535786 99535786 1001 86380 86390 1
535892 99535892 1001 86380 86390 1
535918 99535918 1001 86380 86390 1
536516 99536516 1001 86380 86390 1
536348 99536348 1001 86380 86390 1
536519 99536519 1001 86380 86390 1
536455 99536455 1001 86380 86390 1
536537 99536537 1001 86380 86390 1
536434 99536434 1001 86380 86390 1
537133 99537133 1001 86380 86390 1
537117 99537117 1001 86380 86390 1
537082 99537082 1001 86380 86390 1
536816 99536816 1001 86380 86390 1
536891 99536891 1001 86380 86390 1
536748 99536748 1001 86380 86390 1
537216 99537216 1001 86380 86390 1
537247 99537247 1001 86380 86390 1
537287 99537287 1001 86380 86390 1
537952 99537952 1001 86380 86390 1
537878 99537878 1001 86380 86390 1
537880 99537880 1001 86380 86390 1
537948 99537948 1001 86380 86390 1
537720 99537720 1001 86380 86390 1
537752 99537752 1001 86380 86390 1
537485 99537485 1001 86380 86390 1
537550 99537550 1001 86380 86390 1
537421 99537421 1001 86380 86390 1
538108 99538108 1001 86380 86390 1
538188 99538188 1001 86380 86390 1
538763 99538763 1001 86380 86390 1
538628 99538628 1001 86380 86390 1
538633 99538633 1001 86380 86390 1
538496 99538496 1001 86380 86390 1
538327 99538327 1001 86380 86390 1
538212 99538212 1001 86380 86390 1
538213 99538213 1001 86380 86390 1
538357 99538357 1001 86380 86390 1
538204 99538204 1001 86380 86390 1
538823 99538823 1001 86380 86390 1
539603 99539603 1001 86380 86390 1
539617 99539617 1001 86380 86390 1
539584 99539584 1001 86380 86390 1
539456 99539456 1001 86380 86390 1
539482 99539482 1001 86380 86390 1
539599 99539599 1001 86380 86390 1
539258 99539258 1001 86380 86390 1
539274 99539274 1001 86380 86390 1
539115 99539115 1001 86380 86390 1
539117 99539117 1001 86380 86390 1
539677 99539677 1001 86380 86390 1
539761 99539761 1001 86380 86390 1
540434 99540434 1001 86380 86390 1
540437 99540437 1001 86380 86390 1
540092 99540092 1001 86380 86390 1
540133 99540133 1001 86380 86390 1
540189 99540189 1001 86380 86390 1
540090 99540090 1001 86380 86390 1
540016 99540016 1001 86380 86390 1
539909 99539909 1001 86380 86390 1
540503 99540503 1001 86380 86390 1
540568 99540568 1001 86380 86390 1
540530 99540530 1001 86380 86390 1
540635 99540635 1001 86380 86390 1
540610 99540610 1001 86380 86390 1
540483 99540483 1001 86380 86390 1
540485 99540485 1001 86380 86390 1
541210 99541210 1001 86380 86390 1
541024 99541024 1001 86380 86390 1
540947 99540947 1001 86380 86390 1
540960 99540960 1001 86380 86390 1
541065 99541065 1001 86380 86390 1
541027 99541027 1001 86380 86390 1
541056 99541056 1001 86380 86390 1
540918 99540918 1001 86380 86390 1
540815 99540815 1001 86380 86390 1
541471 99541471 1001 86380 86390 1
541381 99541381 1001 86380 86390 1
541319 99541319 1001 86380 86390 1
541488 99541488 1001 86380 86390 1
541310 99541310 1001 86380 86390 1
541378 99541378 1001 86380 86390 1
542117 99542117 1001 86380 86390 1
542106 99542106 1001 86380 86390 1
541758 99541758 1001 86380 86390 1
541784 99541784 1001 86380 86390 1
541683 99541683 1001 86380 86390 1
541541 99541541 1001 86380 86390 1
541609 99541609 1001 86380 86390 1
541598 99541598 1001 86380 86390 1
541663 99541663 1001 86380 86390 1
541599 99541599 1001 86380 86390 1
542286 99542286 1001 86380 86390 1
542147 99542147 1001 86380 86390 1
542253 99542253 1001 86380 86390 1
542191 99542191 1001 86380 86390 1
542282 99542282 1001 86380 86390 1
542308 99542308 1001 86380 86390 1
542820 99542820 1001 86380 86390 1
542726 99542726 1001 86380 86390 1
542650 99542650 1001 86380 86390 1
542340 99542340 1001 86380 86390 1
542972 99542972 1001 86380 86390 1
543066 99543066 1001 86380 86390 1
543147 99543147 1001 86380 86390 1
543070 99543070 1001 86380 86390 1
543630 99543630 1001 86380 86390 1
543656 99543656 1001 86380 86390 1
543724 99543724 1001 86380 86390 1
543572 99543572 1001 86380 86390 1
543385 99543385 1001 86380 86390 1
543428 99543428 1001 86380 86390 1
543443 99543443 1001 86380 86390 1
543405 99543405 1001 86380 86390 1
543496 99543496 1001 86380 86390 1
543473 99543473 1001 86380 86390 1
543241 99543241 1001 86380 86390 1
543178 99543178 1001 86380 86390 1
543226 99543226 1001 86380 86390 1
543866 99543866 1001 86380 86390 1
543855 99543855 1001 86380 86390 1
543845 99543845 1001 86380 86390 1
544562 99544562 1001 86380 86390 1
544577 99544577 1001 86380 86390 1
544307 99544307 1001 86380 86390 1
544204 99544204 1001 86380 86390 1
544234 99544234 1001 86380 86390 1
544133 99544133 1001 86380 86390 1
544072 99544072 1001 86380 86390 1
544078 99544078 1001 86380 86390 1
544726 99544726 1001 86380 86390 1
544666 99544666 1001 86380 86390 1
544614 99544614 1001 86380 86390 1
517195 1063 1001 68429 68728 1
528375 890 1001 32240 32539 1
539694 848 1002 26607 28063 1
536848 863 1002 35543 36982 1
400104 99400104 1001 86380 86390 1
400228 99400228 1001 86380 86390 1
400322 99400322 1001 86380 86390 1
400633 99400633 1001 86380 86390 1
400822 99400822 1001 86380 86390 1
400830 99400830 1001 86380 86390 1
401007 99401007 1001 86380 86390 1
401048 99401048 1001 86380 86390 1
401335 99401335 1001 86380 86390 1
401300 99401300 1001 86380 86390 1
401414 99401414 1001 86380 86390 1
401723 99401723 1001 86380 86390 1
401929 99401929 1001 86380 86390 1
402267 99402267 1001 86380 86390 1
402192 99402192 1001 86380 86390 1
402448 99402448 1001 86380 86390 1
402492 99402492 1001 86380 86390 1
402493 99402493 1001 86380 86390 1
402554 99402554 1001 86380 86390 1
402504 99402504 1001 86380 86390 1
402703 99402703 1001 86380 86390 1
402779 99402779 1001 86380 86390 1
402842 99402842 1001 86380 86390 1
402989 99402989 1001 86380 86390 1
403133 99403133 1001 86380 86390 1
403119 99403119 1001 86380 86390 1
403254 99403254 1001 86380 86390 1
403266 99403266 1001 86380 86390 1
403269 99403269 1001 86380 86390 1
403691 99403691 1001 86380 86390 1
403762 99403762 1001 86380 86390 1
403770 99403770 1001 86380 86390 1
403970 99403970 1001 86380 86390 1
404238 99404238 1001 86380 86390 1
404275 99404275 1001 86380 86390 1
404344 99404344 1001 86380 86390 1
404475 99404475 1001 86380 86390 1
404690 99404690 1001 86380 86390 1
405026 99405026 1001 86380 86390 1
405114 99405114 1001 86380 86390 1
405277 99405277 1001 86380 86390 1
405242 99405242 1001 86380 86390 1
405224 99405224 1001 86380 86390 1
405574 99405574 1001 86380 86390 1
405667 99405667 1001 86380 86390 1
405838 99405838 1001 86380 86390 1
405782 99405782 1001 86380 86390 1
405893 99405893 1001 86380 86390 1
405951 99405951 1001 86380 86390 1
406114 99406114 1001 86380 86390 1
406506 99406506 1001 86380 86390 1
406696 99406696 1001 86380 86390 1
406780 99406780 1001 86380 86390 1
406818 99406818 1001 86380 86390 1
406738 99406738 1001 86380 86390 1
406912 99406912 1001 86380 86390 1
407009 99407009 1001 86380 86390 1
407268 99407268 1001 86380 86390 1
407384 99407384 1001 86380 86390 1
407366 99407366 1001 86380 86390 1
407420 99407420 1001 86380 86390 1
407502 99407502 1001 86380 86390 1
407512 99407512 1001 86380 86390 1
407657 99407657 1001 86380 86390 1
407670 99407670 1001 86380 86390 1
407689 99407689 1001 86380 86390 1
407965 99407965 1001 86380 86390 1
408223 99408223 1001 86380 86390 1
408596 99408596 1001 86380 86390 1
408702 99408702 1001 86380 86390 1
408913 99408913 1001 86380 86390 1
408939 99408939 1001 86380 86390 1
408979 99408979 1001 86380 86390 1
408985 99408985 1001 86380 86390 1
409045 99409045 1001 86380 86390 1
409009 99409009 1001 86380 86390 1
409268 99409268 1001 86380 86390 1
409365 99409365 1001 86380 86390 1
409320 99409320 1001 86380 86390 1
409457 99409457 1001 86380 86390 1
409614 99409614 1001 86380 86390 1
409626 99409626 1001 86380 86390 1
409773 99409773 1001 86380 86390 1
409810 99409810 1001 86380 86390 1
409930 99409930 1001 86380 86390 1
409958 99409958 1001 86380 86390 1
410291 99410291 1001 86380 86390 1
410297 99410297 1001 86380 86390 1
410364 99410364 1001 86380 86390 1
410376 99410376 1001 86380 86390 1
410330 99410330 1001 86380 86390 1
410459 99410459 1001 86380 86390 1
410529 99410529 1001 86380 86390 1
410671 99410671 1001 86380 86390 1
410672 99410672 1001 86380 86390 1
411021 99411021 1001 86380 86390 1
411138 99411138 1001 86380 86390 1
411427 99411427 1001 86380 86390 1
411738 99411738 1001 86380 86390 1
411972 99411972 1001 86380 86390 1
411975 99411975 1001 86380 86390 1
412338 99412338 1001 86380 86390 1
413530 99413530 1001 86380 86390 1
413362 99413362 1001 86380 86390 1
413085 99413085 1001 86380 86390 1
412940 99412940 1001 86380 86390 1
413028 99413028 1001 86380 86390 1
412547 99412547 1001 86380 86390 1
412615 99412615 1001 86380 86390 1
412677 99412677 1001 86380 86390 1
413983 99413983 1001 86380 86390 1
414098 99414098 1001 86380 86390 1
414004 99414004 1001 86380 86390 1
415055 99415055 1001 86380 86390 1
415131 99415131 1001 86380 86390 1
414937 99414937 1001 86380 86390 1
415307 99415307 1001 86380 86390 1
414643 99414643 1001 86380 86390 1
414853 99414853 1001 86380 86390 1
414383 99414383 1001 86380 86390 1
414214 99414214 1001 86380 86390 1
414217 99414217 1001 86380 86390 1
414245 99414245 1001 86380 86390 1
415688 99415688 1001 86380 86390 1
416608 99416608 1001 86380 86390 1
416616 99416616 1001 86380 86390 1
416139 99416139 1001 86380 86390 1
416293 99416293 1001 86380 86390 1
416247 99416247 1001 86380 86390 1
416004 99416004 1001 86380 86390 1
416079 99416079 1001 86380 86390 1
415808 99415808 1001 86380 86390 1
415860 99415860 1001 86380 86390 1
415727 99415727 1001 86380 86390 1
417200 99417200 1001 86380 86390 1
417309 99417309 1001 86380 86390 1
417236 99417236 1001 86380 86390 1
417298 99417298 1001 86380 86390 1
418670 99418670 1001 86380 86390 1
418463 99418463 1001 86380 86390 1
418761 99418761 1001 86380 86390 1
418658 99418658 1001 86380 86390 1
418659 99418659 1001 86380 86390 1
418689 99418689 1001 86380 86390 1
418117 99418117 1001 86380 86390 1
418242 99418242 1001 86380 86390 1
418054 99418054 1001 86380 86390 1
417966 99417966 1001 86380 86390 1
418012 99418012 1001 86380 86390 1
417948 99417948 1001 86380 86390 1
417887 99417887 1001 86380 86390 1
418960 99418960 1001 86380 86390 1
420414 99420414 1001 86380 86390 1
419880 99419880 1001 86380 86390 1
419971 99419971 1001 86380 86390 1
419645 99419645 1001 86380 86390 1
419714 99419714 1001 86380 86390 1
419574 99419574 1001 86380 86390 1
419248 99419248 1001 86380 86390 1
419389 99419389 1001 86380 86390 1
420749 99420749 1001 86380 86390 1
421820 99421820 1001 86380 86390 1
421912 99421912 1001 86380 86390 1
421378 99421378 1001 86380 86390 1
421593 99421593 1001 86380 86390 1
421282 99421282 1001 86380 86390 1
421283 99421283 1001 86380 86390 1
421191 99421191 1001 86380 86390 1
420871 99420871 1001 86380 86390 1
422499 99422499 1001 86380 86390 1
422479 99422479 1001 86380 86390 1
422203 99422203 1001 86380 86390 1
422212 99422212 1001 86380 86390 1
423334 99423334 1001 86380 86390 1
423681 99423681 1001 86380 86390 1
423692 99423692 1001 86380 86390 1
422948 99422948 1001 86380 86390 1
423135 99423135 1001 86380 86390 1
423233 99423233 1001 86380 86390 1
423048 99423048 1001 86380 86390 1
423120 99423120 1001 86380 86390 1
423261 99423261 1001 86380 86390 1
422571 99422571 1001 86380 86390 1
422696 99422696 1001 86380 86390 1
422806 99422806 1001 86380 86390 1
423888 99423888 1001 86380 86390 1
423989 99423989 1001 86380 86390 1
423974 99423974 1001 86380 86390 1
424055 99424055 1001 86380 86390 1
425327 99425327 1001 86380 86390 1
425060 99425060 1001 86380 86390 1
425271 99425271 1001 86380 86390 1
424932 99424932 1001 86380 86390 1
424889 99424889 1001 86380 86390 1
424913 99424913 1001 86380 86390 1
424341 99424341 1001 86380 86390 1
424246 99424246 1001 86380 86390 1
424306 99424306 1001 86380 86390 1
425580 99425580 1001 86380 86390 1
425404 99425404 1001 86380 86390 1
425640 99425640 1001 86380 86390 1
425520 99425520 1001 86380 86390 1
425546 99425546 1001 86380 86390 1
425736 99425736 1001 86380 86390 1
425555 99425555 1001 86380 86390 1
426702 99426702 1001 86380 86390 1
426936 99426936 1001 86380 86390 1
427089 99427089 1001 86380 86390 1
426836 99426836 1001 86380 86390 1
426908 99426908 1001 86380 86390 1
426443 99426443 1001 86380 86390 1
426423 99426423 1001 86380 86390 1
426453 99426453 1001 86380 86390 1
426456 99426456 1001 86380 86390 1
426637 99426637 1001 86380 86390 1
426219 99426219 1001 86380 86390 1
426058 99426058 1001 86380 86390 1
427289 99427289 1001 86380 86390 1
427448 99427448 1001 86380 86390 1
428188 99428188 1001 86380 86390 1
428289 99428289 1001 86380 86390 1
428177 99428177 1001 86380 86390 1
427577 99427577 1001 86380 86390 1
427640 99427640 1001 86380 86390 1
428871 99428871 1001 86380 86390 1
429022 99429022 1001 86380 86390 1
428769 99428769 1001 86380 86390 1
430101 99430101 1001 86380 86390 1
430006 99430006 1001 86380 86390 1
430064 99430064 1001 86380 86390 1
429904 99429904 1001 86380 86390 1
429596 99429596 1001 86380 86390 1
429738 99429738 1001 86380 86390 1
429671 99429671 1001 86380 86390 1
429842 99429842 1001 86380 86390 1
429307 99429307 1001 86380 86390 1
429217 99429217 1001 86380 86390 1
430548 99430548 1001 86380 86390 1
430816 99430816 1001 86380 86390 1
431943 99431943 1001 86380 86390 1
431853 99431853 1001 86380 86390 1
431456 99431456 1001 86380 86390 1
431430 99431430 1001 86380 86390 1
431260 99431260 1001 86380 86390 1
431464 99431464 1001 86380 86390 1
431337 99431337 1001 86380 86390 1
431070 99431070 1001 86380 86390 1
431215 99431215 1001 86380 86390 1
431047 99431047 1001 86380 86390 1
430966 99430966 1001 86380 86390 1
431194 99431194 1001 86380 86390 1
432292 99432292 1001 86380 86390 1
432061 99432061 1001 86380 86390 1
432136 99432136 1001 86380 86390 1
433692 99433692 1001 86380 86390 1
433359 99433359 1001 86380 86390 1
433139 99433139 1001 86380 86390 1
433274 99433274 1001 86380 86390 1
433147 99433147 1001 86380 86390 1
432959 99432959 1001 86380 86390 1
432646 99432646 1001 86380 86390 1
432626 99432626 1001 86380 86390 1
432700 99432700 1001 86380 86390 1
432801 99432801 1001 86380 86390 1
432684 99432684 1001 86380 86390 1
432686 99432686 1001 86380 86390 1
434035 99434035 1001 86380 86390 1
434021 99434021 1001 86380 86390 1
433974 99433974 1001 86380 86390 1
434080 99434080 1001 86380 86390 1
435158 99435158 1001 86380 86390 1
435403 99435403 1001 86380 86390 1
435308 99435308 1001 86380 86390 1
434624 99434624 1001 86380 86390 1
434875 99434875 1001 86380 86390 1
434796 99434796 1001 86380 86390 1
434774 99434774 1001 86380 86390 1
434567 99434567 1001 86380 86390 1
435763 99435763 1001 86380 86390 1
435833 99435833 1001 86380 86390 1
435640 99435640 1001 86380 86390 1
436959 99436959 1001 86380 86390 1
436920 99436920 1001 86380 86390 1
436672 99436672 1001 86380 86390 1
436649 99436649 1001 86380 86390 1
436721 99436721 1001 86380 86390 1
436093 99436093 1001 86380 86390 1
436011 99436011 1001 86380 86390 1
435988 99435988 1001 86380 86390 1
436240 99436240 1001 86380 86390 1
435912 99435912 1001 86380 86390 1
436188 99436188 1001 86380 86390 1
300679 99300679 1001 86380 86390 1
300699 99300699 1001 86380 86390 1
300726 99300726 1001 86380 86390 1
300406 99300406 1001 86380 86390 1
300411 99300411 1001 86380 86390 1
300412 99300412 1001 86380 86390 1
300265 99300265 1001 86380 86390 1
300305 99300305 1001 86380 86390 1
300182 99300182 1001 86380 86390 1
300313 99300313 1001 86380 86390 1
300867 99300867 1001 86380 86390 1
301477 99301477 1001 86380 86390 1
301232 99301232 1001 86380 86390 1
301199 99301199 1001 86380 86390 1
301315 99301315 1001 86380 86390 1
301341 99301341 1001 86380 86390 1
301147 99301147 1001 86380 86390 1
301252 99301252 1001 86380 86390 1
301242 99301242 1001 86380 86390 1
300938 99300938 1001 86380 86390 1
301034 99301034 1001 86380 86390 1
301604 99301604 1001 86380 86390 1
301618 99301618 1001 86380 86390 1
301620 99301620 1001 86380 86390 1
301698 99301698 1001 86380 86390 1
301665 99301665 1001 86380 86390 1
302215 99302215 1001 86380 86390 1
302208 99302208 1001 86380 86390 1
302234 99302234 1001 86380 86390 1
302260 99302260 1001 86380 86390 1
302369 99302369 1001 86380 86390 1
302045 99302045 1001 86380 86390 1
302047 99302047 1001 86380 86390 1
302141 99302141 1001 86380 86390 1
301992 99301992 1001 86380 86390 1
301954 99301954 1001 86380 86390 1
302507 99302507 1001 86380 86390 1
302574 99302574 1001 86380 86390 1
302510 99302510 1001 86380 86390 1
303079 99303079 1001 86380 86390 1
303180 99303180 1001 86380 86390 1
303136 99303136 1001 86380 86390 1
303036 99303036 1001 86380 86390 1
303089 99303089 1001 86380 86390 1
302915 99302915 1001 86380 86390 1
302922 99302922 1001 86380 86390 1
302742 99302742 1001 86380 86390 1
302768 99302768 1001 86380 86390 1
302620 99302620 1001 86380 86390 1
303325 99303325 1001 86380 86390 1
303365 99303365 1001 86380 86390 1
303391 99303391 1001 86380 86390 1
303276 99303276 1001 86380 86390 1
303381 99303381 1001 86380 86390 1
303842 99303842 1001 86380 86390 1
303993 99303993 1001 86380 86390 1
303790 99303790 1001 86380 86390 1
303816 99303816 1001 86380 86390 1
303739 99303739 1001 86380 86390 1
303624 99303624 1001 86380 86390 1
303810 99303810 1001 86380 86390 1
303466 99303466 1001 86380 86390 1
303603 99303603 1001 86380 86390 1
303462 99303462 1001 86380 86390 1
304161 99304161 1001 86380 86390 1
304155 99304155 1001 86380 86390 1
304850 99304850 1001 86380 86390 1
304475 99304475 1001 86380 86390 1
304557 99304557 1001 86380 86390 1
304613 99304613 1001 86380 86390 1
304960 99304960 1001 86380 86390 1
305029 99305029 1001 86380 86390 1
304939 99304939 1001 86380 86390 1
305583 99305583 1001 86380 86390 1
305629 99305629 1001 86380 86390 1
305592 99305592 1001 86380 86390 1
305678 99305678 1001 86380 86390 1
305377 99305377 1001 86380 86390 1
305318 99305318 1001 86380 86390 1
305359 99305359 1001 86380 86390 1
305321 99305321 1001 86380 86390 1
305129 99305129 1001 86380 86390 1
305229 99305229 1001 86380 86390 1
500065 99500065 1001 86380 86390 1
500040 99500040 1001 86380 86390 1
500015 99500015 1001 86380 86390 1
500743 99500743 1001 86380 86390 1
500616 99500616 1001 86380 86390 1
500643 99500643 1001 86380 86390 1
500696 99500696 1001 86380 86390 1
500452 99500452 1001 86380 86390 1
500504 99500504 1001 86380 86390 1
500548 99500548 1001 86380 86390 1
500537 99500537 1001 86380 86390 1
500541 99500541 1001 86380 86390 1
500237 99500237 1001 86380 86390 1
500837 99500837 1001 86380 86390 1
501511 99501511 1001 86380 86390 1
501638 99501638 1001 86380 86390 1
501504 99501504 1001 86380 86390 1
501534 99501534 1001 86380 86390 1
501394 99501394 1001 86380 86390 1
501047 99501047 1001 86380 86390 1
501101 99501101 1001 86380 86390 1
501182 99501182 1001 86380 86390 1
501092 99501092 1001 86380 86390 1
501694 99501694 1001 86380 86390 1
501722 99501722 1001 86380 86390 1
501697 99501697 1001 86380 86390 1
501751 99501751 1001 86380 86390 1
502428 99502428 1001 86380 86390 1
502436 99502436 1001 86380 86390 1
502353 99502353 1001 86380 86390 1
502367 99502367 1001 86380 86390 1
502387 99502387 1001 86380 86390 1
502184 99502184 1001 86380 86390 1
502112 99502112 1001 86380 86390 1
501913 99501913 1001 86380 86390 1
501901 99501901 1001 86380 86390 1
501981 99501981 1001 86380 86390 1
501920 99501920 1001 86380 86390 1
502541 99502541 1001 86380 86390 1
502583 99502583 1001 86380 86390 1
502627 99502627 1001 86380 86390 1
502653 99502653 1001 86380 86390 1
502628 99502628 1001 86380 86390 1
502667 99502667 1001 86380 86390 1
503201 99503201 1001 86380 86390 1
503230 99503230 1001 86380 86390 1
503274 99503274 1001 86380 86390 1
502967 99502967 1001 86380 86390 1
502826 99502826 1001 86380 86390 1
502801 99502801 1001 86380 86390 1
502724 99502724 1001 86380 86390 1
502751 99502751 1001 86380 86390 1
502752 99502752 1001 86380 86390 1
502858 99502858 1001 86380 86390 1
503496 99503496 1001 86380 86390 1
503459 99503459 1001 86380 86390 1
504068 99504068 1001 86380 86390 1
503926 99503926 1001 86380 86390 1
503982 99503982 1001 86380 86390 1
504048 99504048 1001 86380 86390 1
503999 99503999 1001 86380 86390 1
504025 99504025 1001 86380 86390 1
503861 99503861 1001 86380 86390 1
503798 99503798 1001 86380 86390 1
503509 99503509 1001 86380 86390 1
503605 99503605 1001 86380 86390 1
503594 99503594 1001 86380 86390 1
503673 99503673 1001 86380 86390 1
504186 99504186 1001 86380 86390 1
504122 99504122 1001 86380 86390 1
504175 99504175 1001 86380 86390 1
504201 99504201 1001 86380 86390 1
504802 99504802 1001 86380 86390 1
504868 99504868 1001 86380 86390 1
504792 99504792 1001 86380 86390 1
504861 99504861 1001 86380 86390 1
504929 99504929 1001 86380 86390 1
504595 99504595 1001 86380 86390 1
504602 99504602 1001 86380 86390 1
504441 99504441 1001 86380 86390 1
504482 99504482 1001 86380 86390 1
504526 99504526 1001 86380 86390 1
504359 99504359 1001 86380 86390 1
505139 99505139 1001 86380 86390 1
504959 99504959 1001 86380 86390 1
505089 99505089 1001 86380 86390 1
505118 99505118 1001 86380 86390 1
505017 99505017 1001 86380 86390 1
505030 99505030 1001 86380 86390 1
505082 99505082 1001 86380 86390 1
505593 99505593 1001 86380 86390 1
505623 99505623 1001 86380 86390 1
505759 99505759 1001 86380 86390 1
505452 99505452 1001 86380 86390 1
505480 99505480 1001 86380 86390 1
505377 99505377 1001 86380 86390 1
505343 99505343 1001 86380 86390 1
505340 99505340 1001 86380 86390 1
505787 99505787 1001 86380 86390 1
505841 99505841 1001 86380 86390 1
506405 99506405 1001 86380 86390 1
506576 99506576 1001 86380 86390 1
506526 99506526 1001 86380 86390 1
506398 99506398 1001 86380 86390 1
506209 99506209 1001 86380 86390 1
506286 99506286 1001 86380 86390 1
506255 99506255 1001 86380 86390 1
506294 99506294 1001 86380 86390 1
506388 99506388 1001 86380 86390 1
506045 99506045 1001 86380 86390 1
506058 99506058 1001 86380 86390 1
506060 99506060 1001 86380 86390 1
506112 99506112 1001 86380 86390 1
506155 99506155 1001 86380 86390 1
505987 99505987 1001 86380 86390 1
506763 99506763 1001 86380 86390 1
506798 99506798 1001 86380 86390 1
507310 99507310 1001 86380 86390 1
507338 99507338 1001 86380 86390 1
507278 99507278 1001 86380 86390 1
506867 99506867 1001 86380 86390 1
506833 99506833 1001 86380 86390 1
507564 99507564 1001 86380 86390 1
507218 99507218 1001 86380 86390 1
507595 99507595 1001 86380 86390 1
507428 99507428 1001 86380 86390 1
508123 99508123 1001 86380 86390 1
508177 99508177 1001 86380 86390 1
508165 99508165 1001 86380 86390 1
508191 99508191 1001 86380 86390 1
508204 99508204 1001 86380 86390 1
508194 99508194 1001 86380 86390 1
508078 99508078 1001 86380 86390 1
507887 99507887 1001 86380 86390 1
507903 99507903 1001 86380 86390 1
507856 99507856 1001 86380 86390 1
507770 99507770 1001 86380 86390 1
507735 99507735 1001 86380 86390 1
508275 99508275 1001 86380 86390 1
508330 99508330 1001 86380 86390 1
508335 99508335 1001 86380 86390 1
508451 99508451 1001 86380 86390 1
508270 99508270 1001 86380 86390 1
508935 99508935 1001 86380 86390 1
509043 99509043 1001 86380 86390 1
508991 99508991 1001 86380 86390 1
508943 99508943 1001 86380 86390 1
508797 99508797 1001 86380 86390 1
508772 99508772 1001 86380 86390 1
508851 99508851 1001 86380 86390 1
508557 99508557 1001 86380 86390 1
508622 99508622 1001 86380 86390 1
508550 99508550 1001 86380 86390 1
509242 99509242 1001 86380 86390 1
509268 99509268 1001 86380 86390 1
509171 99509171 1001 86380 86390 1
509223 99509223 1001 86380 86390 1
509224 99509224 1001 86380 86390 1
509831 99509831 1001 86380 86390 1
509844 99509844 1001 86380 86390 1
509526 99509526 1001 86380 86390 1
509416 99509416 1001 86380 86390 1
509965 99509965 1001 86380 86390 1
510007 99510007 1001 86380 86390 1
510051 99510051 1001 86380 86390 1
510680 99510680 1001 86380 86390 1
510633 99510633 1001 86380 86390 1
510508 99510508 1001 86380 86390 1
510331 99510331 1001 86380 86390 1
510519 99510519 1001 86380 86390 1
510455 99510455 1001 86380 86390 1
510289 99510289 1001 86380 86390 1
510108 99510108 1001 86380 86390 1
510278 99510278 1001 86380 86390 1
510122 99510122 1001 86380 86390 1
510829 99510829 1001 86380 86390 1
510794 99510794 1001 86380 86390 1
510860 99510860 1001 86380 86390 1
510798 99510798 1001 86380 86390 1
511413 99511413 1001 86380 86390 1
511521 99511521 1001 86380 86390 1
511427 99511427 1001 86380 86390 1
511505 99511505 1001 86380 86390 1
511534 99511534 1001 86380 86390 1
511274 99511274 1001 86380 86390 1
511197 99511197 1001 86380 86390 1
511316 99511316 1001 86380 86390 1
511242 99511242 1001 86380 86390 1
511103 99511103 1001 86380 86390 1
511026 99511026 1001 86380 86390 1
511016 99511016 1001 86380 86390 1
511008 99511008 1001 86380 86390 1
511564 99511564 1001 86380 86390 1
511749 99511749 1001 86380 86390 1
511738 99511738 1001 86380 86390 1
511742 99511742 1001 86380 86390 1
511639 99511639 1001 86380 86390 1
512277 99512277 1001 86380 86390 1
512278 99512278 1001 86380 86390 1
512203 99512203 1001 86380 86390 1
512332 99512332 1001 86380 86390 1
512312 99512312 1001 86380 86390 1
512017 99512017 1001 86380 86390 1
512111 99512111 1001 86380 86390 1
512102 99512102 1001 86380 86390 1
[truncated: 4,096,117 more chars]
