# Supplementary material for: Fast and near-optimal monitoring for healthcare acquired infection outbreaks
Source: PLoS Comput Biol. 2019 Sep 16;15(9):e1007284. doi: 10.1371/journal.pcbi.1007284 (PMC6762212; doi:10.1371/journal.pcbi.1007284)
Supplement: S1 Data — (ZIP) [file pcbi.1007284.s006.zip › MobilityLogs1/HAISE_Carilion_all_visits_day_96.txt]

#Person location Sublocation StartTime EndTime Type
437122 1159 1001 60060 62637 1
421950 820 1001 40200 41277 1
506092 618 1001 61162 61462 1
511581 858 1002 35646 36717 1
400150 99400150 1001 86380 86390 1
400153 99400153 1001 86380 86390 1
400258 99400258 1001 86380 86390 1
400357 99400357 1001 86380 86390 1
400578 99400578 1001 86380 86390 1
400786 99400786 1001 86380 86390 1
400833 99400833 1001 86380 86390 1
401037 99401037 1001 86380 86390 1
401015 99401015 1001 86380 86390 1
401078 99401078 1001 86380 86390 1
401344 99401344 1001 86380 86390 1
401567 99401567 1001 86380 86390 1
401685 99401685 1001 86380 86390 1
401730 99401730 1001 86380 86390 1
401740 99401740 1001 86380 86390 1
401744 99401744 1001 86380 86390 1
402063 99402063 1001 86380 86390 1
401966 99401966 1001 86380 86390 1
402233 99402233 1001 86380 86390 1
402357 99402357 1001 86380 86390 1
402418 99402418 1001 86380 86390 1
402453 99402453 1001 86380 86390 1
402759 99402759 1001 86380 86390 1
403084 99403084 1001 86380 86390 1
402990 99402990 1001 86380 86390 1
403562 99403562 1001 86380 86390 1
403574 99403574 1001 86380 86390 1
403696 99403696 1001 86380 86390 1
403776 99403776 1001 86380 86390 1
403735 99403735 1001 86380 86390 1
403903 99403903 1001 86380 86390 1
403826 99403826 1001 86380 86390 1
403985 99403985 1001 86380 86390 1
404111 99404111 1001 86380 86390 1
404097 99404097 1001 86380 86390 1
404304 99404304 1001 86380 86390 1
404262 99404262 1001 86380 86390 1
404408 99404408 1001 86380 86390 1
404710 99404710 1001 86380 86390 1
404879 99404879 1001 86380 86390 1
404881 99404881 1001 86380 86390 1
405067 99405067 1001 86380 86390 1
405412 99405412 1001 86380 86390 1
405661 99405661 1001 86380 86390 1
405755 99405755 1001 86380 86390 1
405763 99405763 1001 86380 86390 1
405737 99405737 1001 86380 86390 1
405962 99405962 1001 86380 86390 1
406148 99406148 1001 86380 86390 1
406177 99406177 1001 86380 86390 1
406667 99406667 1001 86380 86390 1
406873 99406873 1001 86380 86390 1
406937 99406937 1001 86380 86390 1
406941 99406941 1001 86380 86390 1
407014 99407014 1001 86380 86390 1
407021 99407021 1001 86380 86390 1
407094 99407094 1001 86380 86390 1
407518 99407518 1001 86380 86390 1
407783 99407783 1001 86380 86390 1
407672 99407672 1001 86380 86390 1
407893 99407893 1001 86380 86390 1
407976 99407976 1001 86380 86390 1
407939 99407939 1001 86380 86390 1
408009 99408009 1001 86380 86390 1
408167 99408167 1001 86380 86390 1
408169 99408169 1001 86380 86390 1
408119 99408119 1001 86380 86390 1
408292 99408292 1001 86380 86390 1
408361 99408361 1001 86380 86390 1
408376 99408376 1001 86380 86390 1
408611 99408611 1001 86380 86390 1
408857 99408857 1001 86380 86390 1
408861 99408861 1001 86380 86390 1
408886 99408886 1001 86380 86390 1
409051 99409051 1001 86380 86390 1
409439 99409439 1001 86380 86390 1
409441 99409441 1001 86380 86390 1
409558 99409558 1001 86380 86390 1
409586 99409586 1001 86380 86390 1
409588 99409588 1001 86380 86390 1
409546 99409546 1001 86380 86390 1
409602 99409602 1001 86380 86390 1
409772 99409772 1001 86380 86390 1
409955 99409955 1001 86380 86390 1
409898 99409898 1001 86380 86390 1
410258 99410258 1001 86380 86390 1
410460 99410460 1001 86380 86390 1
410454 99410454 1001 86380 86390 1
410818 99410818 1001 86380 86390 1
411122 99411122 1001 86380 86390 1
411125 99411125 1001 86380 86390 1
411272 99411272 1001 86380 86390 1
411341 99411341 1001 86380 86390 1
411433 99411433 1001 86380 86390 1
411471 99411471 1001 86380 86390 1
411474 99411474 1001 86380 86390 1
411573 99411573 1001 86380 86390 1
411551 99411551 1001 86380 86390 1
411644 99411644 1001 86380 86390 1
411558 99411558 1001 86380 86390 1
411592 99411592 1001 86380 86390 1
411564 99411564 1001 86380 86390 1
411661 99411661 1001 86380 86390 1
411692 99411692 1001 86380 86390 1
411843 99411843 1001 86380 86390 1
411835 99411835 1001 86380 86390 1
411863 99411863 1001 86380 86390 1
411986 99411986 1001 86380 86390 1
412200 99412200 1001 86380 86390 1
413334 99413334 1001 86380 86390 1
413453 99413453 1001 86380 86390 1
413568 99413568 1001 86380 86390 1
413508 99413508 1001 86380 86390 1
413112 99413112 1001 86380 86390 1
413085 99413085 1001 86380 86390 1
413144 99413144 1001 86380 86390 1
413192 99413192 1001 86380 86390 1
413045 99413045 1001 86380 86390 1
413154 99413154 1001 86380 86390 1
412774 99412774 1001 86380 86390 1
413700 99413700 1001 86380 86390 1
413740 99413740 1001 86380 86390 1
415074 99415074 1001 86380 86390 1
415168 99415168 1001 86380 86390 1
415122 99415122 1001 86380 86390 1
415101 99415101 1001 86380 86390 1
414959 99414959 1001 86380 86390 1
415300 99415300 1001 86380 86390 1
414624 99414624 1001 86380 86390 1
414519 99414519 1001 86380 86390 1
414577 99414577 1001 86380 86390 1
414722 99414722 1001 86380 86390 1
414527 99414527 1001 86380 86390 1
414274 99414274 1001 86380 86390 1
414483 99414483 1001 86380 86390 1
414150 99414150 1001 86380 86390 1
414391 99414391 1001 86380 86390 1
415621 99415621 1001 86380 86390 1
415432 99415432 1001 86380 86390 1
416956 99416956 1001 86380 86390 1
416748 99416748 1001 86380 86390 1
416876 99416876 1001 86380 86390 1
416831 99416831 1001 86380 86390 1
416369 99416369 1001 86380 86390 1
416442 99416442 1001 86380 86390 1
416262 99416262 1001 86380 86390 1
416328 99416328 1001 86380 86390 1
416462 99416462 1001 86380 86390 1
415816 99415816 1001 86380 86390 1
415970 99415970 1001 86380 86390 1
415980 99415980 1001 86380 86390 1
417135 99417135 1001 86380 86390 1
417197 99417197 1001 86380 86390 1
417220 99417220 1001 86380 86390 1
417106 99417106 1001 86380 86390 1
417156 99417156 1001 86380 86390 1
417415 99417415 1001 86380 86390 1
418475 99418475 1001 86380 86390 1
418468 99418468 1001 86380 86390 1
418544 99418544 1001 86380 86390 1
418571 99418571 1001 86380 86390 1
418418 99418418 1001 86380 86390 1
418404 99418404 1001 86380 86390 1
418154 99418154 1001 86380 86390 1
417735 99417735 1001 86380 86390 1
417663 99417663 1001 86380 86390 1
417689 99417689 1001 86380 86390 1
417669 99417669 1001 86380 86390 1
417700 99417700 1001 86380 86390 1
418981 99418981 1001 86380 86390 1
419167 99419167 1001 86380 86390 1
419042 99419042 1001 86380 86390 1
419091 99419091 1001 86380 86390 1
420199 99420199 1001 86380 86390 1
420283 99420283 1001 86380 86390 1
420233 99420233 1001 86380 86390 1
419972 99419972 1001 86380 86390 1
419522 99419522 1001 86380 86390 1
420744 99420744 1001 86380 86390 1
420060 99420060 1001 86380 86390 1
421863 99421863 1001 86380 86390 1
422075 99422075 1001 86380 86390 1
421721 99421721 1001 86380 86390 1
421953 99421953 1001 86380 86390 1
421935 99421935 1001 86380 86390 1
421915 99421915 1001 86380 86390 1
421671 99421671 1001 86380 86390 1
421559 99421559 1001 86380 86390 1
421022 99421022 1001 86380 86390 1
422218 99422218 1001 86380 86390 1
422250 99422250 1001 86380 86390 1
422158 99422158 1001 86380 86390 1
423489 99423489 1001 86380 86390 1
423608 99423608 1001 86380 86390 1
423723 99423723 1001 86380 86390 1
423498 99423498 1001 86380 86390 1
423287 99423287 1001 86380 86390 1
422990 99422990 1001 86380 86390 1
422994 99422994 1001 86380 86390 1
423083 99423083 1001 86380 86390 1
423188 99423188 1001 86380 86390 1
422978 99422978 1001 86380 86390 1
422757 99422757 1001 86380 86390 1
422546 99422546 1001 86380 86390 1
423885 99423885 1001 86380 86390 1
424754 99424754 1001 86380 86390 1
424667 99424667 1001 86380 86390 1
424828 99424828 1001 86380 86390 1
424943 99424943 1001 86380 86390 1
424727 99424727 1001 86380 86390 1
424816 99424816 1001 86380 86390 1
424661 99424661 1001 86380 86390 1
424253 99424253 1001 86380 86390 1
424401 99424401 1001 86380 86390 1
424450 99424450 1001 86380 86390 1
425473 99425473 1001 86380 86390 1
425695 99425695 1001 86380 86390 1
425450 99425450 1001 86380 86390 1
425810 99425810 1001 86380 86390 1
425485 99425485 1001 86380 86390 1
425492 99425492 1001 86380 86390 1
425555 99425555 1001 86380 86390 1
427061 99427061 1001 86380 86390 1
426899 99426899 1001 86380 86390 1
426740 99426740 1001 86380 86390 1
426891 99426891 1001 86380 86390 1
426300 99426300 1001 86380 86390 1
426534 99426534 1001 86380 86390 1
426461 99426461 1001 86380 86390 1
425917 99425917 1001 86380 86390 1
425842 99425842 1001 86380 86390 1
426029 99426029 1001 86380 86390 1
426209 99426209 1001 86380 86390 1
425855 99425855 1001 86380 86390 1
427456 99427456 1001 86380 86390 1
427180 99427180 1001 86380 86390 1
427135 99427135 1001 86380 86390 1
428391 99428391 1001 86380 86390 1
428440 99428440 1001 86380 86390 1
428429 99428429 1001 86380 86390 1
428130 99428130 1001 86380 86390 1
428054 99428054 1001 86380 86390 1
428085 99428085 1001 86380 86390 1
427802 99427802 1001 86380 86390 1
427567 99427567 1001 86380 86390 1
427800 99427800 1001 86380 86390 1
428983 99428983 1001 86380 86390 1
429961 99429961 1001 86380 86390 1
430102 99430102 1001 86380 86390 1
430158 99430158 1001 86380 86390 1
429593 99429593 1001 86380 86390 1
429736 99429736 1001 86380 86390 1
429483 99429483 1001 86380 86390 1
429428 99429428 1001 86380 86390 1
429461 99429461 1001 86380 86390 1
430449 99430449 1001 86380 86390 1
430604 99430604 1001 86380 86390 1
431883 99431883 1001 86380 86390 1
431696 99431696 1001 86380 86390 1
431853 99431853 1001 86380 86390 1
431322 99431322 1001 86380 86390 1
431542 99431542 1001 86380 86390 1
431092 99431092 1001 86380 86390 1
430830 99430830 1001 86380 86390 1
430905 99430905 1001 86380 86390 1
430841 99430841 1001 86380 86390 1
432233 99432233 1001 86380 86390 1
433581 99433581 1001 86380 86390 1
433726 99433726 1001 86380 86390 1
433618 99433618 1001 86380 86390 1
433492 99433492 1001 86380 86390 1
432944 99432944 1001 86380 86390 1
433282 99433282 1001 86380 86390 1
433060 99433060 1001 86380 86390 1
433262 99433262 1001 86380 86390 1
432696 99432696 1001 86380 86390 1
432674 99432674 1001 86380 86390 1
432695 99432695 1001 86380 86390 1
433826 99433826 1001 86380 86390 1
434016 99434016 1001 86380 86390 1
434114 99434114 1001 86380 86390 1
433999 99433999 1001 86380 86390 1
434039 99434039 1001 86380 86390 1
434040 99434040 1001 86380 86390 1
434050 99434050 1001 86380 86390 1
433982 99433982 1001 86380 86390 1
433748 99433748 1001 86380 86390 1
435365 99435365 1001 86380 86390 1
435085 99435085 1001 86380 86390 1
435094 99435094 1001 86380 86390 1
434531 99434531 1001 86380 86390 1
434452 99434452 1001 86380 86390 1
434264 99434264 1001 86380 86390 1
435522 99435522 1001 86380 86390 1
435742 99435742 1001 86380 86390 1
436806 99436806 1001 86380 86390 1
436875 99436875 1001 86380 86390 1
436840 99436840 1001 86380 86390 1
437114 99437114 1001 86380 86390 1
436728 99436728 1001 86380 86390 1
436573 99436573 1001 86380 86390 1
436462 99436462 1001 86380 86390 1
436196 99436196 1001 86380 86390 1
435917 99435917 1001 86380 86390 1
437332 99437332 1001 86380 86390 1
437254 99437254 1001 86380 86390 1
437256 99437256 1001 86380 86390 1
300525 99300525 1001 86380 86390 1
300662 99300662 1001 86380 86390 1
300359 99300359 1001 86380 86390 1
300347 99300347 1001 86380 86390 1
300388 99300388 1001 86380 86390 1
300147 99300147 1001 86380 86390 1
300163 99300163 1001 86380 86390 1
300235 99300235 1001 86380 86390 1
300765 99300765 1001 86380 86390 1
300795 99300795 1001 86380 86390 1
300899 99300899 1001 86380 86390 1
301553 99301553 1001 86380 86390 1
301414 99301414 1001 86380 86390 1
301480 99301480 1001 86380 86390 1
301352 99301352 1001 86380 86390 1
301444 99301444 1001 86380 86390 1
301434 99301434 1001 86380 86390 1
301154 99301154 1001 86380 86390 1
301324 99301324 1001 86380 86390 1
301287 99301287 1001 86380 86390 1
301263 99301263 1001 86380 86390 1
301146 99301146 1001 86380 86390 1
301240 99301240 1001 86380 86390 1
301279 99301279 1001 86380 86390 1
301149 99301149 1001 86380 86390 1
301254 99301254 1001 86380 86390 1
301066 99301066 1001 86380 86390 1
301120 99301120 1001 86380 86390 1
302252 99302252 1001 86380 86390 1
302320 99302320 1001 86380 86390 1
302191 99302191 1001 86380 86390 1
302192 99302192 1001 86380 86390 1
302233 99302233 1001 86380 86390 1
302046 99302046 1001 86380 86390 1
302112 99302112 1001 86380 86390 1
301942 99301942 1001 86380 86390 1
301776 99301776 1001 86380 86390 1
302443 99302443 1001 86380 86390 1
302559 99302559 1001 86380 86390 1
302551 99302551 1001 86380 86390 1
302474 99302474 1001 86380 86390 1
302493 99302493 1001 86380 86390 1
303009 99303009 1001 86380 86390 1
302835 99302835 1001 86380 86390 1
302914 99302914 1001 86380 86390 1
302940 99302940 1001 86380 86390 1
302904 99302904 1001 86380 86390 1
302982 99302982 1001 86380 86390 1
302935 99302935 1001 86380 86390 1
302684 99302684 1001 86380 86390 1
302710 99302710 1001 86380 86390 1
303372 99303372 1001 86380 86390 1
303269 99303269 1001 86380 86390 1
303290 99303290 1001 86380 86390 1
303239 99303239 1001 86380 86390 1
303331 99303331 1001 86380 86390 1
303965 99303965 1001 86380 86390 1
303685 99303685 1001 86380 86390 1
303815 99303815 1001 86380 86390 1
303693 99303693 1001 86380 86390 1
303433 99303433 1001 86380 86390 1
303604 99303604 1001 86380 86390 1
304068 99304068 1001 86380 86390 1
304185 99304185 1001 86380 86390 1
304231 99304231 1001 86380 86390 1
304795 99304795 1001 86380 86390 1
304657 99304657 1001 86380 86390 1
304594 99304594 1001 86380 86390 1
304583 99304583 1001 86380 86390 1
304545 99304545 1001 86380 86390 1
304508 99304508 1001 86380 86390 1
304574 99304574 1001 86380 86390 1
304354 99304354 1001 86380 86390 1
304329 99304329 1001 86380 86390 1
304355 99304355 1001 86380 86390 1
304369 99304369 1001 86380 86390 1
304257 99304257 1001 86380 86390 1
304430 99304430 1001 86380 86390 1
304379 99304379 1001 86380 86390 1
304948 99304948 1001 86380 86390 1
305052 99305052 1001 86380 86390 1
304989 99304989 1001 86380 86390 1
304952 99304952 1001 86380 86390 1
305004 99305004 1001 86380 86390 1
304902 99304902 1001 86380 86390 1
305454 99305454 1001 86380 86390 1
305355 99305355 1001 86380 86390 1
305291 99305291 1001 86380 86390 1
305322 99305322 1001 86380 86390 1
305157 99305157 1001 86380 86390 1
305084 99305084 1001 86380 86390 1
305125 99305125 1001 86380 86390 1
500062 99500062 1001 86380 86390 1
500169 99500169 1001 86380 86390 1
500106 99500106 1001 86380 86390 1
500768 99500768 1001 86380 86390 1
500409 99500409 1001 86380 86390 1
500260 99500260 1001 86380 86390 1
500262 99500262 1001 86380 86390 1
500327 99500327 1001 86380 86390 1
500317 99500317 1001 86380 86390 1
500227 99500227 1001 86380 86390 1
500901 99500901 1001 86380 86390 1
500866 99500866 1001 86380 86390 1
500896 99500896 1001 86380 86390 1
500872 99500872 1001 86380 86390 1
501562 99501562 1001 86380 86390 1
501498 99501498 1001 86380 86390 1
501625 99501625 1001 86380 86390 1
501239 99501239 1001 86380 86390 1
501422 99501422 1001 86380 86390 1
501355 99501355 1001 86380 86390 1
501207 99501207 1001 86380 86390 1
501726 99501726 1001 86380 86390 1
502377 99502377 1001 86380 86390 1
502344 99502344 1001 86380 86390 1
502332 99502332 1001 86380 86390 1
502333 99502333 1001 86380 86390 1
502426 99502426 1001 86380 86390 1
502132 99502132 1001 86380 86390 1
502171 99502171 1001 86380 86390 1
502084 99502084 1001 86380 86390 1
502136 99502136 1001 86380 86390 1
502242 99502242 1001 86380 86390 1
502140 99502140 1001 86380 86390 1
502063 99502063 1001 86380 86390 1
502259 99502259 1001 86380 86390 1
502052 99502052 1001 86380 86390 1
501952 99501952 1001 86380 86390 1
502581 99502581 1001 86380 86390 1
502552 99502552 1001 86380 86390 1
503249 99503249 1001 86380 86390 1
503237 99503237 1001 86380 86390 1
503013 99503013 1001 86380 86390 1
502691 99502691 1001 86380 86390 1
503421 99503421 1001 86380 86390 1
503450 99503450 1001 86380 86390 1
504068 99504068 1001 86380 86390 1
503972 99503972 1001 86380 86390 1
504038 99504038 1001 86380 86390 1
503961 99503961 1001 86380 86390 1
503804 99503804 1001 86380 86390 1
503575 99503575 1001 86380 86390 1
503614 99503614 1001 86380 86390 1
503654 99503654 1001 86380 86390 1
503633 99503633 1001 86380 86390 1
503556 99503556 1001 86380 86390 1
503638 99503638 1001 86380 86390 1
503913 99503913 1001 86380 86390 1
504164 99504164 1001 86380 86390 1
504268 99504268 1001 86380 86390 1
504308 99504308 1001 86380 86390 1
504126 99504126 1001 86380 86390 1
504942 99504942 1001 86380 86390 1
504834 99504834 1001 86380 86390 1
504575 99504575 1001 86380 86390 1
504550 99504550 1001 86380 86390 1
504444 99504444 1001 86380 86390 1
504445 99504445 1001 86380 86390 1
504462 99504462 1001 86380 86390 1
504526 99504526 1001 86380 86390 1
504359 99504359 1001 86380 86390 1
504477 99504477 1001 86380 86390 1
505079 99505079 1001 86380 86390 1
505131 99505131 1001 86380 86390 1
505699 99505699 1001 86380 86390 1
505715 99505715 1001 86380 86390 1
505728 99505728 1001 86380 86390 1
505516 99505516 1001 86380 86390 1
505303 99505303 1001 86380 86390 1
505876 99505876 1001 86380 86390 1
505893 99505893 1001 86380 86390 1
506428 99506428 1001 86380 86390 1
506441 99506441 1001 86380 86390 1
506519 99506519 1001 86380 86390 1
506562 99506562 1001 86380 86390 1
506551 99506551 1001 86380 86390 1
506580 99506580 1001 86380 86390 1
506556 99506556 1001 86380 86390 1
506262 99506262 1001 86380 86390 1
506264 99506264 1001 86380 86390 1
506001 99506001 1001 86380 86390 1
506131 99506131 1001 86380 86390 1
506106 99506106 1001 86380 86390 1
506171 99506171 1001 86380 86390 1
506108 99506108 1001 86380 86390 1
506147 99506147 1001 86380 86390 1
506176 99506176 1001 86380 86390 1
506036 99506036 1001 86380 86390 1
505997 99505997 1001 86380 86390 1
506793 99506793 1001 86380 86390 1
507378 99507378 1001 86380 86390 1
507410 99507410 1001 86380 86390 1
507355 99507355 1001 86380 86390 1
507343 99507343 1001 86380 86390 1
507185 99507185 1001 86380 86390 1
507135 99507135 1001 86380 86390 1
507099 99507099 1001 86380 86390 1
506996 99506996 1001 86380 86390 1
506847 99506847 1001 86380 86390 1
507525 99507525 1001 86380 86390 1
507534 99507534 1001 86380 86390 1
507892 99507892 1001 86380 86390 1
507905 99507905 1001 86380 86390 1
507869 99507869 1001 86380 86390 1
507679 99507679 1001 86380 86390 1
507744 99507744 1001 86380 86390 1
507654 99507654 1001 86380 86390 1
507719 99507719 1001 86380 86390 1
507760 99507760 1001 86380 86390 1
508387 99508387 1001 86380 86390 1
508364 99508364 1001 86380 86390 1
508365 99508365 1001 86380 86390 1
508429 99508429 1001 86380 86390 1
508354 99508354 1001 86380 86390 1
508307 99508307 1001 86380 86390 1
509003 99509003 1001 86380 86390 1
509064 99509064 1001 86380 86390 1
508752 99508752 1001 86380 86390 1
508703 99508703 1001 86380 86390 1
508828 99508828 1001 86380 86390 1
508649 99508649 1001 86380 86390 1
508575 99508575 1001 86380 86390 1
508553 99508553 1001 86380 86390 1
509104 99509104 1001 86380 86390 1
509739 99509739 1001 86380 86390 1
509845 99509845 1001 86380 86390 1
509717 99509717 1001 86380 86390 1
509527 99509527 1001 86380 86390 1
509557 99509557 1001 86380 86390 1
509494 99509494 1001 86380 86390 1
509585 99509585 1001 86380 86390 1
509587 99509587 1001 86380 86390 1
509694 99509694 1001 86380 86390 1
509404 99509404 1001 86380 86390 1
509353 99509353 1001 86380 86390 1
509482 99509482 1001 86380 86390 1
509380 99509380 1001 86380 86390 1
510078 99510078 1001 86380 86390 1
509280 99509280 1001 86380 86390 1
509902 99509902 1001 86380 86390 1
510022 99510022 1001 86380 86390 1
510560 99510560 1001 86380 86390 1
510642 99510642 1001 86380 86390 1
510609 99510609 1001 86380 86390 1
510404 99510404 1001 86380 86390 1
510384 99510384 1001 86380 86390 1
510332 99510332 1001 86380 86390 1
510279 99510279 1001 86380 86390 1
510206 99510206 1001 86380 86390 1
510870 99510870 1001 86380 86390 1
510859 99510859 1001 86380 86390 1
510796 99510796 1001 86380 86390 1
510731 99510731 1001 86380 86390 1
511165 99511165 1001 86380 86390 1
511180 99511180 1001 86380 86390 1
511305 99511305 1001 86380 86390 1
511023 99511023 1001 86380 86390 1
511654 99511654 1001 86380 86390 1
511694 99511694 1001 86380 86390 1
511618 99511618 1001 86380 86390 1
511736 99511736 1001 86380 86390 1
511555 99511555 1001 86380 86390 1
511621 99511621 1001 86380 86390 1
511741 99511741 1001 86380 86390 1
511612 99511612 1001 86380 86390 1
512277 99512277 1001 86380 86390 1
512174 99512174 1001 86380 86390 1
512020 99512020 1001 86380 86390 1
512060 99512060 1001 86380 86390 1
512166 99512166 1001 86380 86390 1
512029 99512029 1001 86380 86390 1
511836 99511836 1001 86380 86390 1
511933 99511933 1001 86380 86390 1
513054 99513054 1001 86380 86390 1
513071 99513071 1001 86380 86390 1
513033 99513033 1001 86380 86390 1
512922 99512922 1001 86380 86390 1
512953 99512953 1001 86380 86390 1
512590 99512590 1001 86380 86390 1
512584 99512584 1001 86380 86390 1
513295 99513295 1001 86380 86390 1
513296 99513296 1001 86380 86390 1
513271 99513271 1001 86380 86390 1
513236 99513236 1001 86380 86390 1
513879 99513879 1001 86380 86390 1
513959 99513959 1001 86380 86390 1
513786 99513786 1001 86380 86390 1
513750 99513750 1001 86380 86390 1
513694 99513694 1001 86380 86390 1
513618 99513618 1001 86380 86390 1
513467 99513467 1001 86380 86390 1
513495 99513495 1001 86380 86390 1
513419 99513419 1001 86380 86390 1
514145 99514145 1001 86380 86390 1
514136 99514136 1001 86380 86390 1
514214 99514214 1001 86380 86390 1
514229 99514229 1001 86380 86390 1
514038 99514038 1001 86380 86390 1
514715 99514715 1001 86380 86390 1
514760 99514760 1001 86380 86390 1
514616 99514616 1001 86380 86390 1
514606 99514606 1001 86380 86390 1
514610 99514610 1001 86380 86390 1
514649 99514649 1001 86380 86390 1
514494 99514494 1001 86380 86390 1
514237 99514237 1001 86380 86390 1
514305 99514305 1001 86380 86390 1
514859 99514859 1001 86380 86390 1
515671 99515671 1001 86380 86390 1
515631 99515631 1001 86380 86390 1
515365 99515365 1001 86380 86390 1
515461 99515461 1001 86380 86390 1
515280 99515280 1001 86380 86390 1
515205 99515205 1001 86380 86390 1
515738 99515738 1001 86380 86390 1
515829 99515829 1001 86380 86390 1
516406 99516406 1001 86380 86390 1
516506 99516506 1001 86380 86390 1
516308 99516308 1001 86380 86390 1
516372 99516372 1001 86380 86390 1
516412 99516412 1001 86380 86390 1
516496 99516496 1001 86380 86390 1
516099 99516099 1001 86380 86390 1
516223 99516223 1001 86380 86390 1
516046 99516046 1001 86380 86390 1
516589 99516589 1001 86380 86390 1
517194 99517194 1001 86380 86390 1
517274 99517274 1001 86380 86390 1
517290 99517290 1001 86380 86390 1
516938 99516938 1001 86380 86390 1
517087 99517087 1001 86380 86390 1
516764 99516764 1001 86380 86390 1
517337 99517337 1001 86380 86390 1
517454 99517454 1001 86380 86390 1
517537 99517537 1001 86380 86390 1
517985 99517985 1001 86380 86390 1
518145 99518145 1001 86380 86390 1
517878 99517878 1001 86380 86390 1
517904 99517904 1001 86380 86390 1
517720 99517720 1001 86380 86390 1
518318 99518318 1001 86380 86390 1
518256 99518256 1001 86380 86390 1
518271 99518271 1001 86380 86390 1
518323 99518323 1001 86380 86390 1
518324 99518324 1001 86380 86390 1
518821 99518821 1001 86380 86390 1
518877 99518877 1001 86380 86390 1
518930 99518930 1001 86380 86390 1
518731 99518731 1001 86380 86390 1
518721 99518721 1001 86380 86390 1
518606 99518606 1001 86380 86390 1
518621 99518621 1001 86380 86390 1
518648 99518648 1001 86380 86390 1
518690 99518690 1001 86380 86390 1
518474 99518474 1001 86380 86390 1
518425 99518425 1001 86380 86390 1
518493 99518493 1001 86380 86390 1
518367 99518367 1001 86380 86390 1
519181 99519181 1001 86380 86390 1
519043 99519043 1001 86380 86390 1
519084 99519084 1001 86380 86390 1
519177 99519177 1001 86380 86390 1
519621 99519621 1001 86380 86390 1
519787 99519787 1001 86380 86390 1
519444 99519444 1001 86380 86390 1
519575 99519575 1001 86380 86390 1
519563 99519563 1001 86380 86390 1
519577 99519577 1001 86380 86390 1
519422 99519422 1001 86380 86390 1
519246 99519246 1001 86380 86390 1
519256 99519256 1001 86380 86390 1
519960 99519960 1001 86380 86390 1
519835 99519835 1001 86380 86390 1
520592 99520592 1001 86380 86390 1
520502 99520502 1001 86380 86390 1
520572 99520572 1001 86380 86390 1
520483 99520483 1001 86380 86390 1
520496 99520496 1001 86380 86390 1
520509 99520509 1001 86380 86390 1
520228 99520228 1001 86380 86390 1
520287 99520287 1001 86380 86390 1
520201 99520201 1001 86380 86390 1
520032 99520032 1001 86380 86390 1
520177 99520177 1001 86380 86390 1
520049 99520049 1001 86380 86390 1
520036 99520036 1001 86380 86390 1
520031 99520031 1001 86380 86390 1
520643 99520643 1001 86380 86390 1
521377 99521377 1001 86380 86390 1
521305 99521305 1001 86380 86390 1
521409 99521409 1001 86380 86390 1
521374 99521374 1001 86380 86390 1
521255 99521255 1001 86380 86390 1
521063 99521063 1001 86380 86390 1
521156 99521156 1001 86380 86390 1
520910 99520910 1001 86380 86390 1
520939 99520939 1001 86380 86390 1
521044 99521044 1001 86380 86390 1
521008 99521008 1001 86380 86390 1
521607 99521607 1001 86380 86390 1
521533 99521533 1001 86380 86390 1
521513 99521513 1001 86380 86390 1
521591 99521591 1001 86380 86390 1
521617 99521617 1001 86380 86390 1
522190 99522190 1001 86380 86390 1
522117 99522117 1001 86380 86390 1
522196 99522196 1001 86380 86390 1
522240 99522240 1001 86380 86390 1
522009 99522009 1001 86380 86390 1
521926 99521926 1001 86380 86390 1
521992 99521992 1001 86380 86390 1
521858 99521858 1001 86380 86390 1
521755 99521755 1001 86380 86390 1
521757 99521757 1001 86380 86390 1
521838 99521838 1001 86380 86390 1
521683 99521683 1001 86380 86390 1
522359 99522359 1001 86380 86390 1
522364 99522364 1001 86380 86390 1
523002 99523002 1001 86380 86390 1
522958 99522958 1001 86380 86390 1
523076 99523076 1001 86380 86390 1
523104 99523104 1001 86380 86390 1
522757 99522757 1001 86380 86390 1
522900 99522900 1001 86380 86390 1
522836 99522836 1001 86380 86390 1
522837 99522837 1001 86380 86390 1
522761 99522761 1001 86380 86390 1
522751 99522751 1001 86380 86390 1
522792 99522792 1001 86380 86390 1
522895 99522895 1001 86380 86390 1
522514 99522514 1001 86380 86390 1
522658 99522658 1001 86380 86390 1
522689 99522689 1001 86380 86390 1
523286 99523286 1001 86380 86390 1
523223 99523223 1001 86380 86390 1
523238 99523238 1001 86380 86390 1
523240 99523240 1001 86380 86390 1
523758 99523758 1001 86380 86390 1
523534 99523534 1001 86380 86390 1
523667 99523667 1001 86380 86390 1
523642 99523642 1001 86380 86390 1
523660 99523660 1001 86380 86390 1
523503 99523503 1001 86380 86390 1
524058 99524058 1001 86380 86390 1
523946 99523946 1001 86380 86390 1
524079 99524079 1001 86380 86390 1
524615 99524615 1001 86380 86390 1
524702 99524702 1001 86380 86390 1
524728 99524728 1001 86380 86390 1
524612 99524612 1001 86380 86390 1
524638 99524638 1001 86380 86390 1
524453 99524453 1001 86380 86390 1
524364 99524364 1001 86380 86390 1
524483 99524483 1001 86380 86390 1
524537 99524537 1001 86380 86390 1
524299 99524299 1001 86380 86390 1
524339 99524339 1001 86380 86390 1
524931 99524931 1001 86380 86390 1
524970 99524970 1001 86380 86390 1
525559 99525559 1001 86380 86390 1
525509 99525509 1001 86380 86390 1
525523 99525523 1001 86380 86390 1
525440 99525440 1001 86380 86390 1
525252 99525252 1001 86380 86390 1
525349 99525349 1001 86380 86390 1
525350 99525350 1001 86380 86390 1
524980 99524980 1001 86380 86390 1
524982 99524982 1001 86380 86390 1
525152 99525152 1001 86380 86390 1
525713 99525713 1001 86380 86390 1
525651 99525651 1001 86380 86390 1
525599 99525599 1001 86380 86390 1
525735 99525735 1001 86380 86390 1
526359 99526359 1001 86380 86390 1
526334 99526334 1001 86380 86390 1
526367 99526367 1001 86380 86390 1
526383 99526383 1001 86380 86390 1
526319 99526319 1001 86380 86390 1
526102 99526102 1001 86380 86390 1
526133 99526133 1001 86380 86390 1
526112 99526112 1001 86380 86390 1
526022 99526022 1001 86380 86390 1
525840 99525840 1001 86380 86390 1
525832 99525832 1001 86380 86390 1
525858 99525858 1001 86380 86390 1
525834 99525834 1001 86380 86390 1
525860 99525860 1001 86380 86390 1
525886 99525886 1001 86380 86390 1
525978 99525978 1001 86380 86390 1
525851 99525851 1001 86380 86390 1
525877 99525877 1001 86380 86390 1
525968 99525968 1001 86380 86390 1
525904 99525904 1001 86380 86390 1
526562 99526562 1001 86380 86390 1
526485 99526485 1001 86380 86390 1
526527 99526527 1001 86380 86390 1
526478 99526478 1001 86380 86390 1
526519 99526519 1001 86380 86390 1
526442 99526442 1001 86380 86390 1
526559 99526559 1001 86380 86390 1
527211 99527211 1001 86380 86390 1
527174 99527174 1001 86380 86390 1
527084 99527084 1001 86380 86390 1
527229 99527229 1001 86380 86390 1
527236 99527236 1001 86380 86390 1
526913 99526913 1001 86380 86390 1
526863 99526863 1001 86380 86390 1
526865 99526865 1001 86380 86390 1
526762 99526762 1001 86380 86390 1
526808 99526808 1001 86380 86390 1
527338 99527338 1001 86380 86390 1
527357 99527357 1001 86380 86390 1
528044 99528044 1001 86380 86390 1
527898 99527898 1001 86380 86390 1
527926 99527926 1001 86380 86390 1
527991 99527991 1001 86380 86390 1
527876 99527876 1001 86380 86390 1
527904 99527904 1001 86380 86390 1
527817 99527817 1001 86380 86390 1
528100 99528100 1001 86380 86390 1
528256 99528256 1001 86380 86390 1
528273 99528273 1001 86380 86390 1
528261 99528261 1001 86380 86390 1
528145 99528145 1001 86380 86390 1
528122 99528122 1001 86380 86390 1
528251 99528251 1001 86380 86390 1
528879 99528879 1001 86380 86390 1
528884 99528884 1001 86380 86390 1
528886 99528886 1001 86380 86390 1
528745 99528745 1001 86380 86390 1
528797 99528797 1001 86380 86390 1
528632 99528632 1001 86380 86390 1
528520 99528520 1001 86380 86390 1
528498 99528498 1001 86380 86390 1
528616 99528616 1001 86380 86390 1
528303 99528303 1001 86380 86390 1
529316 99529316 1001 86380 86390 1
529358 99529358 1001 86380 86390 1
529437 99529437 1001 86380 86390 1
529502 99529502 1001 86380 86390 1
529412 99529412 1001 86380 86390 1
529323 99529323 1001 86380 86390 1
529416 99529416 1001 86380 86390 1
529133 99529133 1001 86380 86390 1
529263 99529263 1001 86380 86390 1
529199 99529199 1001 86380 86390 1
529271 99529271 1001 86380 86390 1
529919 99529919 1001 86380 86390 1
529773 99529773 1001 86380 86390 1
529852 99529852 1001 86380 86390 1
530531 99530531 1001 86380 86390 1
530496 99530496 1001 86380 86390 1
530499 99530499 1001 86380 86390 1
530158 99530158 1001 86380 86390 1
530090 99530090 1001 86380 86390 1
529942 99529942 1001 86380 86390 1
530705 99530705 1001 86380 86390 1
530636 99530636 1001 86380 86390 1
530704 99530704 1001 86380 86390 1
531330 99531330 1001 86380 86390 1
531319 99531319 1001 86380 86390 1
531352 99531352 1001 86380 86390 1
531193 99531193 1001 86380 86390 1
531361 99531361 1001 86380 86390 1
531323 99531323 1001 86380 86390 1
531184 99531184 1001 86380 86390 1
531185 99531185 1001 86380 86390 1
531124 99531124 1001 86380 86390 1
531038 99531038 1001 86380 86390 1
531078 99531078 1001 86380 86390 1
530784 99530784 1001 86380 86390 1
530831 99530831 1001 86380 86390 1
531535 99531535 1001 86380 86390 1
531561 99531561 1001 86380 86390 1
531408 99531408 1001 86380 86390 1
531462 99531462 1001 86380 86390 1
531516 99531516 1001 86380 86390 1
531466 99531466 1001 86380 86390 1
532089 99532089 1001 86380 86390 1
531911 99531911 1001 86380 86390 1
531887 99531887 1001 86380 86390 1
531996 99531996 1001 86380 86390 1
531971 99531971 1001 86380 86390 1
531675 99531675 1001 86380 86390 1
531641 99531641 1001 86380 86390 1
531700 99531700 1001 86380 86390 1
532282 99532282 1001 86380 86390 1
532263 99532263 1001 86380 86390 1
532328 99532328 1001 86380 86390 1
532368 99532368 1001 86380 86390 1
532356 99532356 1001 86380 86390 1
532993 99532993 1001 86380 86390 1
532937 99532937 1001 86380 86390 1
533018 99533018 1001 86380 86390 1
532928 99532928 1001 86380 86390 1
532414 99532414 1001 86380 86390 1
532441 99532441 1001 86380 86390 1
532591 99532591 1001 86380 86390 1
533080 99533080 1001 86380 86390 1
533070 99533070 1001 86380 86390 1
533102 99533102 1001 86380 86390 1
533196 99533196 1001 86380 86390 1
533655 99533655 1001 86380 86390 1
533669 99533669 1001 86380 86390 1
533734 99533734 1001 86380 86390 1
533813 99533813 1001 86380 86390 1
533627 99533627 1001 86380 86390 1
533447 99533447 1001 86380 86390 1
533501 99533501 1001 86380 86390 1
533275 99533275 1001 86380 86390 1
533368 99533368 1001 86380 86390 1
533437 99533437 1001 86380 86390 1
533300 99533300 1001 86380 86390 1
533900 99533900 1001 86380 86390 1
534483 99534483 1001 86380 86390 1
534414 99534414 1001 86380 86390 1
534454 99534454 1001 86380 86390 1
534406 99534406 1001 86380 86390 1
534307 99534307 1001 86380 86390 1
534359 99534359 1001 86380 86390 1
534347 99534347 1001 86380 86390 1
534094 99534094 1001 86380 86390 1
534268 99534268 1001 86380 86390 1
534685 99534685 1001 86380 86390 1
535319 99535319 1001 86380 86390 1
535217 99535217 1001 86380 86390 1
534915 99534915 1001 86380 86390 1
534930 99534930 1001 86380 86390 1
535036 99535036 1001 86380 86390 1
534920 99534920 1001 86380 86390 1
535067 99535067 1001 86380 86390 1
535042 99535042 1001 86380 86390 1
535017 99535017 1001 86380 86390 1
535618 99535618 1001 86380 86390 1
535699 99535699 1001 86380 86390 1
536181 99536181 1001 86380 86390 1
536145 99536145 1001 86380 86390 1
536279 99536279 1001 86380 86390 1
536230 99536230 1001 86380 86390 1
536206 99536206 1001 86380 86390 1
536093 99536093 1001 86380 86390 1
536029 99536029 1001 86380 86390 1
535982 99535982 1001 86380 86390 1
536034 99536034 1001 86380 86390 1
536074 99536074 1001 86380 86390 1
535778 99535778 1001 86380 86390 1
536531 99536531 1001 86380 86390 1
536510 99536510 1001 86380 86390 1
536447 99536447 1001 86380 86390 1
536512 99536512 1001 86380 86390 1
537147 99537147 1001 86380 86390 1
536790 99536790 1001 86380 86390 1
536799 99536799 1001 86380 86390 1
536738 99536738 1001 86380 86390 1
536702 99536702 1001 86380 86390 1
536627 99536627 1001 86380 86390 1
536603 99536603 1001 86380 86390 1
537340 99537340 1001 86380 86390 1
537329 99537329 1001 86380 86390 1
537214 99537214 1001 86380 86390 1
537229 99537229 1001 86380 86390 1
537287 99537287 1001 86380 86390 1
537908 99537908 1001 86380 86390 1
537614 99537614 1001 86380 86390 1
537625 99537625 1001 86380 86390 1
537397 99537397 1001 86380 86390 1
537425 99537425 1001 86380 86390 1
537429 99537429 1001 86380 86390 1
537573 99537573 1001 86380 86390 1
538035 99538035 1001 86380 86390 1
538025 99538025 1001 86380 86390 1
538612 99538612 1001 86380 86390 1
538704 99538704 1001 86380 86390 1
538682 99538682 1001 86380 86390 1
538631 99538631 1001 86380 86390 1
538431 99538431 1001 86380 86390 1
538600 99538600 1001 86380 86390 1
538563 99538563 1001 86380 86390 1
538451 99538451 1001 86380 86390 1
538272 99538272 1001 86380 86390 1
538366 99538366 1001 86380 86390 1
538229 99538229 1001 86380 86390 1
538397 99538397 1001 86380 86390 1
538903 99538903 1001 86380 86390 1
539460 99539460 1001 86380 86390 1
539533 99539533 1001 86380 86390 1
539321 99539321 1001 86380 86390 1
539315 99539315 1001 86380 86390 1
539227 99539227 1001 86380 86390 1
539217 99539217 1001 86380 86390 1
539129 99539129 1001 86380 86390 1
539174 99539174 1001 86380 86390 1
539793 99539793 1001 86380 86390 1
539807 99539807 1001 86380 86390 1
539691 99539691 1001 86380 86390 1
539643 99539643 1001 86380 86390 1
539644 99539644 1001 86380 86390 1
539723 99539723 1001 86380 86390 1
540404 99540404 1001 86380 86390 1
540275 99540275 1001 86380 86390 1
540379 99540379 1001 86380 86390 1
540131 99540131 1001 86380 86390 1
540145 99540145 1001 86380 86390 1
540123 99540123 1001 86380 86390 1
540058 99540058 1001 86380 86390 1
540101 99540101 1001 86380 86390 1
540167 99540167 1001 86380 86390 1
540182 99540182 1001 86380 86390 1
539897 99539897 1001 86380 86390 1
540476 99540476 1001 86380 86390 1
540646 99540646 1001 86380 86390 1
540659 99540659 1001 86380 86390 1
540635 99540635 1001 86380 86390 1
540520 99540520 1001 86380 86390 1
540639 99540639 1001 86380 86390 1
540628 99540628 1001 86380 86390 1
541101 99541101 1001 86380 86390 1
541261 99541261 1001 86380 86390 1
541214 99541214 1001 86380 86390 1
541031 99541031 1001 86380 86390 1
540691 99540691 1001 86380 86390 1
541479 99541479 1001 86380 86390 1
542097 99542097 1001 86380 86390 1
541852 99541852 1001 86380 86390 1
541762 99541762 1001 86380 86390 1
541775 99541775 1001 86380 86390 1
541845 99541845 1001 86380 86390 1
541717 99541717 1001 86380 86390 1
541549 99541549 1001 86380 86390 1
541577 99541577 1001 86380 86390 1
541621 99541621 1001 86380 86390 1
541571 99541571 1001 86380 86390 1
542121 99542121 1001 86380 86390 1
542190 99542190 1001 86380 86390 1
542191 99542191 1001 86380 86390 1
542256 99542256 1001 86380 86390 1
542896 99542896 1001 86380 86390 1
542871 99542871 1001 86380 86390 1
542834 99542834 1001 86380 86390 1
542888 99542888 1001 86380 86390 1
542558 99542558 1001 86380 86390 1
542687 99542687 1001 86380 86390 1
542649 99542649 1001 86380 86390 1
542540 99542540 1001 86380 86390 1
542510 99542510 1001 86380 86390 1
542394 99542394 1001 86380 86390 1
542421 99542421 1001 86380 86390 1
542330 99542330 1001 86380 86390 1
542488 99542488 1001 86380 86390 1
543047 99543047 1001 86380 86390 1
543048 99543048 1001 86380 86390 1
543061 99543061 1001 86380 86390 1
543711 99543711 1001 86380 86390 1
543726 99543726 1001 86380 86390 1
543611 99543611 1001 86380 86390 1
543690 99543690 1001 86380 86390 1
543565 99543565 1001 86380 86390 1
543492 99543492 1001 86380 86390 1
543495 99543495 1001 86380 86390 1
543461 99543461 1001 86380 86390 1
543500 99543500 1001 86380 86390 1
543320 99543320 1001 86380 86390 1
543220 99543220 1001 86380 86390 1
544458 99544458 1001 86380 86390 1
544446 99544446 1001 86380 86390 1
544568 99544568 1001 86380 86390 1
544318 99544318 1001 86380 86390 1
544194 99544194 1001 86380 86390 1
544377 99544377 1001 86380 86390 1
544183 99544183 1001 86380 86390 1
544001 99544001 1001 86380 86390 1
544679 99544679 1001 86380 86390 1
432115 237 1001 1200 1557 1
426222 375 1001 28860 29397 1
506074 667 1001 37036 37335 1
506083 1024 1001 48557 48656 1
519977 772 1001 26397 26696 1
525705 494 1001 45517 45816 1
400130 99400130 1001 86380 86390 1
400210 99400210 1001 86380 86390 1
400322 99400322 1001 86380 86390 1
400255 99400255 1001 86380 86390 1
400257 99400257 1001 86380 86390 1
400542 99400542 1001 86380 86390 1
400624 99400624 1001 86380 86390 1
400709 99400709 1001 86380 86390 1
401049 99401049 1001 86380 86390 1
400999 99400999 1001 86380 86390 1
401185 99401185 1001 86380 86390 1
401765 99401765 1001 86380 86390 1
401986 99401986 1001 86380 86390 1
402070 99402070 1001 86380 86390 1
402465 99402465 1001 86380 86390 1
402392 99402392 1001 86380 86390 1
402413 99402413 1001 86380 86390 1
402587 99402587 1001 86380 86390 1
402752 99402752 1001 86380 86390 1
402880 99402880 1001 86380 86390 1
402783 99402783 1001 86380 86390 1
402932 99402932 1001 86380 86390 1
403013 99403013 1001 86380 86390 1
403097 99403097 1001 86380 86390 1
403392 99403392 1001 86380 86390 1
403839 99403839 1001 86380 86390 1
404239 99404239 1001 86380 86390 1
404637 99404637 1001 86380 86390 1
404742 99404742 1001 86380 86390 1
404956 99404956 1001 86380 86390 1
405034 99405034 1001 86380 86390 1
405066 99405066 1001 86380 86390 1
405372 99405372 1001 86380 86390 1
405484 99405484 1001 86380 86390 1
405505 99405505 1001 86380 86390 1
405610 99405610 1001 86380 86390 1
405723 99405723 1001 86380 86390 1
405748 99405748 1001 86380 86390 1
406070 99406070 1001 86380 86390 1
406068 99406068 1001 86380 86390 1
406548 99406548 1001 86380 86390 1
406517 99406517 1001 86380 86390 1
406568 99406568 1001 86380 86390 1
406962 99406962 1001 86380 86390 1
407065 99407065 1001 86380 86390 1
407171 99407171 1001 86380 86390 1
407346 99407346 1001 86380 86390 1
407326 99407326 1001 86380 86390 1
407355 99407355 1001 86380 86390 1
407616 99407616 1001 86380 86390 1
407725 99407725 1001 86380 86390 1
407876 99407876 1001 86380 86390 1
407933 99407933 1001 86380 86390 1
408049 99408049 1001 86380 86390 1
408069 99408069 1001 86380 86390 1
408206 99408206 1001 86380 86390 1
408345 99408345 1001 86380 86390 1
408333 99408333 1001 86380 86390 1
408750 99408750 1001 86380 86390 1
408762 99408762 1001 86380 86390 1
408657 99408657 1001 86380 86390 1
408964 99408964 1001 86380 86390 1
409121 99409121 1001 86380 86390 1
409116 99409116 1001 86380 86390 1
409380 99409380 1001 86380 86390 1
409453 99409453 1001 86380 86390 1
409477 99409477 1001 86380 86390 1
409527 99409527 1001 86380 86390 1
409604 99409604 1001 86380 86390 1
409658 99409658 1001 86380 86390 1
409615 99409615 1001 86380 86390 1
410096 99410096 1001 86380 86390 1
410072 99410072 1001 86380 86390 1
410015 99410015 1001 86380 86390 1
410017 99410017 1001 86380 86390 1
410323 99410323 1001 86380 86390 1
410553 99410553 1001 86380 86390 1
410959 99410959 1001 86380 86390 1
410934 99410934 1001 86380 86390 1
411085 99411085 1001 86380 86390 1
411133 99411133 1001 86380 86390 1
411406 99411406 1001 86380 86390 1
411483 99411483 1001 86380 86390 1
411465 99411465 1001 86380 86390 1
411468 99411468 1001 86380 86390 1
411528 99411528 1001 86380 86390 1
411810 99411810 1001 86380 86390 1
411823 99411823 1001 86380 86390 1
412069 99412069 1001 86380 86390 1
412097 99412097 1001 86380 86390 1
412242 99412242 1001 86380 86390 1
412369 99412369 1001 86380 86390 1
412284 99412284 1001 86380 86390 1
413320 99413320 1001 86380 86390 1
413505 99413505 1001 86380 86390 1
412942 99412942 1001 86380 86390 1
413174 99413174 1001 86380 86390 1
412528 99412528 1001 86380 86390 1
412850 99412850 1001 86380 86390 1
412826 99412826 1001 86380 86390 1
412853 99412853 1001 86380 86390 1
412785 99412785 1001 86380 86390 1
414037 99414037 1001 86380 86390 1
413806 99413806 1001 86380 86390 1
414946 99414946 1001 86380 86390 1
414935 99414935 1001 86380 86390 1
415305 99415305 1001 86380 86390 1
415020 99415020 1001 86380 86390 1
415159 99415159 1001 86380 86390 1
414675 99414675 1001 86380 86390 1
414543 99414543 1001 86380 86390 1
414826 99414826 1001 86380 86390 1
414293 99414293 1001 86380 86390 1
414188 99414188 1001 86380 86390 1
414344 99414344 1001 86380 86390 1
414284 99414284 1001 86380 86390 1
414498 99414498 1001 86380 86390 1
415371 99415371 1001 86380 86390 1
415618 99415618 1001 86380 86390 1
416832 99416832 1001 86380 86390 1
416813 99416813 1001 86380 86390 1
416717 99416717 1001 86380 86390 1
416666 99416666 1001 86380 86390 1
416986 99416986 1001 86380 86390 1
416162 99416162 1001 86380 86390 1
416416 99416416 1001 86380 86390 1
416562 99416562 1001 86380 86390 1
416425 99416425 1001 86380 86390 1
416079 99416079 1001 86380 86390 1
415908 99415908 1001 86380 86390 1
416101 99416101 1001 86380 86390 1
417073 99417073 1001 86380 86390 1
417074 99417074 1001 86380 86390 1
417116 99417116 1001 86380 86390 1
417084 99417084 1001 86380 86390 1
417248 99417248 1001 86380 86390 1
417544 99417544 1001 86380 86390 1
418674 99418674 1001 86380 86390 1
418697 99418697 1001 86380 86390 1
418509 99418509 1001 86380 86390 1
418486 99418486 1001 86380 86390 1
418601 99418601 1001 86380 86390 1
418588 99418588 1001 86380 86390 1
418249 99418249 1001 86380 86390 1
418414 99418414 1001 86380 86390 1
418087 99418087 1001 86380 86390 1
417875 99417875 1001 86380 86390 1
417843 99417843 1001 86380 86390 1
419166 99419166 1001 86380 86390 1
418947 99418947 1001 86380 86390 1
419982 99419982 1001 86380 86390 1
419642 99419642 1001 86380 86390 1
419712 99419712 1001 86380 86390 1
420049 99420049 1001 86380 86390 1
419466 99419466 1001 86380 86390 1
419297 99419297 1001 86380 86390 1
419227 99419227 1001 86380 86390 1
419444 99419444 1001 86380 86390 1
420615 99420615 1001 86380 86390 1
420539 99420539 1001 86380 86390 1
420683 99420683 1001 86380 86390 1
420536 99420536 1001 86380 86390 1
421814 99421814 1001 86380 86390 1
421870 99421870 1001 86380 86390 1
421691 99421691 1001 86380 86390 1
421275 99421275 1001 86380 86390 1
420858 99420858 1001 86380 86390 1
420961 99420961 1001 86380 86390 1
420964 99420964 1001 86380 86390 1
421115 99421115 1001 86380 86390 1
421228 99421228 1001 86380 86390 1
422194 99422194 1001 86380 86390 1
422460 99422460 1001 86380 86390 1
423519 99423519 1001 86380 86390 1
423586 99423586 1001 86380 86390 1
423320 99423320 1001 86380 86390 1
423643 99423643 1001 86380 86390 1
423303 99423303 1001 86380 86390 1
423245 99423245 1001 86380 86390 1
422622 99422622 1001 86380 86390 1
422696 99422696 1001 86380 86390 1
422790 99422790 1001 86380 86390 1
424043 99424043 1001 86380 86390 1
423832 99423832 1001 86380 86390 1
423781 99423781 1001 86380 86390 1
423784 99423784 1001 86380 86390 1
425169 99425169 1001 86380 86390 1
425257 99425257 1001 86380 86390 1
424998 99424998 1001 86380 86390 1
424748 99424748 1001 86380 86390 1
424292 99424292 1001 86380 86390 1
424345 99424345 1001 86380 86390 1
425785 99425785 1001 86380 86390 1
425600 99425600 1001 86380 86390 1
426848 99426848 1001 86380 86390 1
426420 99426420 1001 86380 86390 1
426518 99426518 1001 86380 86390 1
426383 99426383 1001 86380 86390 1
426285 99426285 1001 86380 86390 1
426332 99426332 1001 86380 86390 1
426583 99426583 1001 86380 86390 1
426414 99426414 1001 86380 86390 1
426094 99426094 1001 86380 86390 1
426002 99426002 1001 86380 86390 1
427352 99427352 1001 86380 86390 1
427123 99427123 1001 86380 86390 1
427157 99427157 1001 86380 86390 1
427159 99427159 1001 86380 86390 1
428615 99428615 1001 86380 86390 1
427952 99427952 1001 86380 86390 1
428098 99428098 1001 86380 86390 1
428330 99428330 1001 86380 86390 1
427705 99427705 1001 86380 86390 1
427713 99427713 1001 86380 86390 1
427640 99427640 1001 86380 86390 1
427791 99427791 1001 86380 86390 1
428922 99428922 1001 86380 86390 1
429121 99429121 1001 86380 86390 1
430193 99430193 1001 86380 86390 1
430101 99430101 1001 86380 86390 1
430185 99430185 1001 86380 86390 1
430141 99430141 1001 86380 86390 1
429738 99429738 1001 86380 86390 1
429766 99429766 1001 86380 86390 1
429564 99429564 1001 86380 86390 1
429411 99429411 1001 86380 86390 1
429498 99429498 1001 86380 86390 1
429555 99429555 1001 86380 86390 1
429358 99429358 1001 86380 86390 1
429460 99429460 1001 86380 86390 1
430462 99430462 1001 86380 86390 1
430594 99430594 1001 86380 86390 1
430624 99430624 1001 86380 86390 1
430750 99430750 1001 86380 86390 1
431990 99431990 1001 86380 86390 1
431966 99431966 1001 86380 86390 1
431660 99431660 1001 86380 86390 1
431854 99431854 1001 86380 86390 1
431590 99431590 1001 86380 86390 1
431510 99431510 1001 86380 86390 1
431576 99431576 1001 86380 86390 1
430853 99430853 1001 86380 86390 1
431058 99431058 1001 86380 86390 1
432129 99432129 1001 86380 86390 1
432417 99432417 1001 86380 86390 1
432137 99432137 1001 86380 86390 1
433341 99433341 1001 86380 86390 1
433553 99433553 1001 86380 86390 1
433390 99433390 1001 86380 86390 1
433430 99433430 1001 86380 86390 1
433285 99433285 1001 86380 86390 1
432846 99432846 1001 86380 86390 1
432830 99432830 1001 86380 86390 1
432767 99432767 1001 86380 86390 1
433883 99433883 1001 86380 86390 1
433835 99433835 1001 86380 86390 1
435128 99435128 1001 86380 86390 1
435044 99435044 1001 86380 86390 1
434622 99434622 1001 86380 86390 1
434849 99434849 1001 86380 86390 1
434971 99434971 1001 86380 86390 1
435576 99435576 1001 86380 86390 1
435777 99435777 1001 86380 86390 1
436948 99436948 1001 86380 86390 1
436678 99436678 1001 86380 86390 1
436122 99436122 1001 86380 86390 1
300022 99300022 1001 86380 86390 1
300049 99300049 1001 86380 86390 1
437286 99437286 1001 86380 86390 1
300643 99300643 1001 86380 86390 1
300511 99300511 1001 86380 86390 1
300345 99300345 1001 86380 86390 1
300372 99300372 1001 86380 86390 1
300777 99300777 1001 86380 86390 1
300742 99300742 1001 86380 86390 1
300782 99300782 1001 86380 86390 1
300926 99300926 1001 86380 86390 1
300732 99300732 1001 86380 86390 1
301382 99301382 1001 86380 86390 1
301383 99301383 1001 86380 86390 1
301223 99301223 1001 86380 86390 1
301212 99301212 1001 86380 86390 1
301253 99301253 1001 86380 86390 1
301203 99301203 1001 86380 86390 1
301306 99301306 1001 86380 86390 1
300963 99300963 1001 86380 86390 1
301054 99301054 1001 86380 86390 1
301058 99301058 1001 86380 86390 1
301009 99301009 1001 86380 86390 1
300945 99300945 1001 86380 86390 1
301694 99301694 1001 86380 86390 1
301656 99301656 1001 86380 86390 1
301695 99301695 1001 86380 86390 1
301709 99301709 1001 86380 86390 1
301697 99301697 1001 86380 86390 1
301730 99301730 1001 86380 86390 1
302266 99302266 1001 86380 86390 1
302306 99302306 1001 86380 86390 1
302184 99302184 1001 86380 86390 1
302237 99302237 1001 86380 86390 1
302034 99302034 1001 86380 86390 1
302103 99302103 1001 86380 86390 1
301976 99301976 1001 86380 86390 1
301811 99301811 1001 86380 86390 1
301787 99301787 1001 86380 86390 1
301945 99301945 1001 86380 86390 1
301883 99301883 1001 86380 86390 1
302497 99302497 1001 86380 86390 1
302420 99302420 1001 86380 86390 1
302498 99302498 1001 86380 86390 1
302447 99302447 1001 86380 86390 1
302577 99302577 1001 86380 86390 1
302439 99302439 1001 86380 86390 1
302569 99302569 1001 86380 86390 1
302492 99302492 1001 86380 86390 1
303077 99303077 1001 86380 86390 1
302966 99302966 1001 86380 86390 1
302955 99302955 1001 86380 86390 1
302841 99302841 1001 86380 86390 1
302818 99302818 1001 86380 86390 1
302650 99302650 1001 86380 86390 1
302603 99302603 1001 86380 86390 1
302788 99302788 1001 86380 86390 1
302635 99302635 1001 86380 86390 1
303230 99303230 1001 86380 86390 1
303366 99303366 1001 86380 86390 1
303936 99303936 1001 86380 86390 1
303887 99303887 1001 86380 86390 1
303802 99303802 1001 86380 86390 1
303699 99303699 1001 86380 86390 1
303726 99303726 1001 86380 86390 1
303716 99303716 1001 86380 86390 1
303652 99303652 1001 86380 86390 1
303785 99303785 1001 86380 86390 1
303813 99303813 1001 86380 86390 1
304133 99304133 1001 86380 86390 1
304159 99304159 1001 86380 86390 1
304198 99304198 1001 86380 86390 1
304042 99304042 1001 86380 86390 1
304149 99304149 1001 86380 86390 1
304034 99304034 1001 86380 86390 1
304048 99304048 1001 86380 86390 1
304681 99304681 1001 86380 86390 1
304791 99304791 1001 86380 86390 1
304702 99304702 1001 86380 86390 1
304554 99304554 1001 86380 86390 1
304571 99304571 1001 86380 86390 1
304316 99304316 1001 86380 86390 1
304267 99304267 1001 86380 86390 1
304375 99304375 1001 86380 86390 1
304404 99304404 1001 86380 86390 1
305000 99305000 1001 86380 86390 1
305015 99305015 1001 86380 86390 1
304900 99304900 1001 86380 86390 1
305022 99305022 1001 86380 86390 1
305505 99305505 1001 86380 86390 1
305561 99305561 1001 86380 86390 1
305488 99305488 1001 86380 86390 1
305392 99305392 1001 86380 86390 1
305276 99305276 1001 86380 86390 1
305141 99305141 1001 86380 86390 1
305226 99305226 1001 86380 86390 1
305076 99305076 1001 86380 86390 1
305690 99305690 1001 86380 86390 1
500123 99500123 1001 86380 86390 1
500035 99500035 1001 86380 86390 1
500646 99500646 1001 86380 86390 1
500725 99500725 1001 86380 86390 1
500624 99500624 1001 86380 86390 1
500800 99500800 1001 86380 86390 1
500481 99500481 1001 86380 86390 1
500551 99500551 1001 86380 86390 1
500200 99500200 1001 86380 86390 1
500279 99500279 1001 86380 86390 1
500838 99500838 1001 86380 86390 1
500819 99500819 1001 86380 86390 1
501470 99501470 1001 86380 86390 1
501309 99501309 1001 86380 86390 1
501387 99501387 1001 86380 86390 1
501401 99501401 1001 86380 86390 1
501246 99501246 1001 86380 86390 1
501183 99501183 1001 86380 86390 1
501651 99501651 1001 86380 86390 1
502415 99502415 1001 86380 86390 1
502263 99502263 1001 86380 86390 1
502366 99502366 1001 86380 86390 1
502186 99502186 1001 86380 86390 1
502227 99502227 1001 86380 86390 1
502139 99502139 1001 86380 86390 1
502230 99502230 1001 86380 86390 1
501910 99501910 1001 86380 86390 1
501990 99501990 1001 86380 86390 1
501979 99501979 1001 86380 86390 1
501980 99501980 1001 86380 86390 1
501999 99501999 1001 86380 86390 1
502566 99502566 1001 86380 86390 1
502605 99502605 1001 86380 86390 1
502582 99502582 1001 86380 86390 1
502534 99502534 1001 86380 86390 1
502483 99502483 1001 86380 86390 1
502590 99502590 1001 86380 86390 1
502565 99502565 1001 86380 86390 1
502578 99502578 1001 86380 86390 1
503186 99503186 1001 86380 86390 1
503002 99503002 1001 86380 86390 1
503032 99503032 1001 86380 86390 1
502709 99502709 1001 86380 86390 1
502723 99502723 1001 86380 86390 1
503420 99503420 1001 86380 86390 1
503382 99503382 1001 86380 86390 1
503473 99503473 1001 86380 86390 1
503487 99503487 1001 86380 86390 1
503400 99503400 1001 86380 86390 1
503492 99503492 1001 86380 86390 1
503390 99503390 1001 86380 86390 1
504086 99504086 1001 86380 86390 1
503995 99503995 1001 86380 86390 1
503974 99503974 1001 86380 86390 1
503783 99503783 1001 86380 86390 1
503887 99503887 1001 86380 86390 1
503852 99503852 1001 86380 86390 1
503840 99503840 1001 86380 86390 1
503740 99503740 1001 86380 86390 1
503870 99503870 1001 86380 86390 1
503565 99503565 1001 86380 86390 1
503516 99503516 1001 86380 86390 1
503646 99503646 1001 86380 86390 1
503518 99503518 1001 86380 86390 1
504275 99504275 1001 86380 86390 1
504783 99504783 1001 86380 86390 1
504797 99504797 1001 86380 86390 1
504877 99504877 1001 86380 86390 1
504937 99504937 1001 86380 86390 1
504565 99504565 1001 86380 86390 1
504330 99504330 1001 86380 86390 1
504436 99504436 1001 86380 86390 1
505135 99505135 1001 86380 86390 1
505617 99505617 1001 86380 86390 1
505643 99505643 1001 86380 86390 1
505644 99505644 1001 86380 86390 1
505583 99505583 1001 86380 86390 1
505436 99505436 1001 86380 86390 1
505534 99505534 1001 86380 86390 1
505523 99505523 1001 86380 86390 1
505254 99505254 1001 86380 86390 1
505207 99505207 1001 86380 86390 1
505350 99505350 1001 86380 86390 1
505172 99505172 1001 86380 86390 1
505872 99505872 1001 86380 86390 1
505786 99505786 1001 86380 86390 1
505840 99505840 1001 86380 86390 1
505919 99505919 1001 86380 86390 1
506595 99506595 1001 86380 86390 1
506156 99506156 1001 86380 86390 1
506029 99506029 1001 86380 86390 1
506081 99506081 1001 86380 86390 1
506160 99506160 1001 86380 86390 1
506008 99506008 1001 86380 86390 1
506100 99506100 1001 86380 86390 1
506116 99506116 1001 86380 86390 1
506657 99506657 1001 86380 86390 1
506667 99506667 1001 86380 86390 1
507384 99507384 1001 86380 86390 1
507391 99507391 1001 86380 86390 1
507370 99507370 1001 86380 86390 1
507180 99507180 1001 86380 86390 1
507018 99507018 1001 86380 86390 1
507033 99507033 1001 86380 86390 1
506991 99506991 1001 86380 86390 1
507004 99507004 1001 86380 86390 1
506979 99506979 1001 86380 86390 1
506812 99506812 1001 86380 86390 1
507627 99507627 1001 86380 86390 1
507428 99507428 1001 86380 86390 1
508247 99508247 1001 86380 86390 1
508186 99508186 1001 86380 86390 1
508007 99508007 1001 86380 86390 1
507883 99507883 1001 86380 86390 1
507672 99507672 1001 86380 86390 1
507740 99507740 1001 86380 86390 1
507832 99507832 1001 86380 86390 1
507730 99507730 1001 86380 86390 1
509042 99509042 1001 86380 86390 1
508987 99508987 1001 86380 86390 1
508964 99508964 1001 86380 86390 1
508932 99508932 1001 86380 86390 1
508806 99508806 1001 86380 86390 1
508771 99508771 1001 86380 86390 1
508548 99508548 1001 86380 86390 1
508497 99508497 1001 86380 86390 1
509227 99509227 1001 86380 86390 1
509164 99509164 1001 86380 86390 1
509100 99509100 1001 86380 86390 1
509245 99509245 1001 86380 86390 1
509158 99509158 1001 86380 86390 1
509797 99509797 1001 86380 86390 1
509859 99509859 1001 86380 86390 1
509795 99509795 1001 86380 86390 1
509893 99509893 1001 86380 86390 1
509505 99509505 1001 86380 86390 1
509674 99509674 1001 86380 86390 1
509506 99509506 1001 86380 86390 1
509477 99509477 1001 86380 86390 1
509429 99509429 1001 86380 86390 1
509431 99509431 1001 86380 86390 1
510091 99510091 1001 86380 86390 1
510003 99510003 1001 86380 86390 1
509929 99509929 1001 86380 86390 1
510702 99510702 1001 86380 86390 1
510646 99510646 1001 86380 86390 1
510582 99510582 1001 86380 86390 1
510557 99510557 1001 86380 86390 1
510369 99510369 1001 86380 86390 1
510450 99510450 1001 86380 86390 1
510347 99510347 1001 86380 86390 1
510362 99510362 1001 86380 86390 1
510336 99510336 1001 86380 86390 1
510248 99510248 1001 86380 86390 1
510288 99510288 1001 86380 86390 1
510239 99510239 1001 86380 86390 1
510163 99510163 1001 86380 86390 1
510127 99510127 1001 86380 86390 1
510752 99510752 1001 86380 86390 1
510819 99510819 1001 86380 86390 1
510768 99510768 1001 86380 86390 1
510733 99510733 1001 86380 86390 1
510876 99510876 1001 86380 86390 1
511504 99511504 1001 86380 86390 1
511375 99511375 1001 86380 86390 1
511500 99511500 1001 86380 86390 1
511282 99511282 1001 86380 86390 1
511244 99511244 1001 86380 86390 1
511279 99511279 1001 86380 86390 1
511345 99511345 1001 86380 86390 1
511255 99511255 1001 86380 86390 1
511000 99511000 1001 86380 86390 1
511019 99511019 1001 86380 86390 1
512176 99512176 1001 86380 86390 1
512352 99512352 1001 86380 86390 1
512283 99512283 1001 86380 86390 1
511812 99511812 1001 86380 86390 1
511853 99511853 1001 86380 86390 1
511894 99511894 1001 86380 86390 1
511860 99511860 1001 86380 86390 1
512417 99512417 1001 86380 86390 1
512432 99512432 1001 86380 86390 1
512517 99512517 1001 86380 86390 1
513042 99513042 1001 86380 86390 1
513047 99513047 1001 86380 86390 1
512837 99512837 1001 86380 86390 1
512941 99512941 1001 86380 86390 1
512967 99512967 1001 86380 86390 1
512942 99512942 1001 86380 86390 1
512840 99512840 1001 86380 86390 1
512854 99512854 1001 86380 86390 1
512919 99512919 1001 86380 86390 1
512637 99512637 1001 86380 86390 1
512665 99512665 1001 86380 86390 1
512691 99512691 1001 86380 86390 1
512668 99512668 1001 86380 86390 1
512682 99512682 1001 86380 86390 1
513345 99513345 1001 86380 86390 1
513884 99513884 1001 86380 86390 1
513737 99513737 1001 86380 86390 1
513623 99513623 1001 86380 86390 1
513768 99513768 1001 86380 86390 1
513730 99513730 1001 86380 86390 1
513643 99513643 1001 86380 86390 1
513438 99513438 1001 86380 86390 1
513504 99513504 1001 86380 86390 1
513471 99513471 1001 86380 86390 1
513550 99513550 1001 86380 86390 1
514665 99514665 1001 86380 86390 1
514832 99514832 1001 86380 86390 1
514846 99514846 1001 86380 86390 1
514712 99514712 1001 86380 86390 1
514446 99514446 1001 86380 86390 1
514538 99514538 1001 86380 86390 1
514518 99514518 1001 86380 86390 1
514262 99514262 1001 86380 86390 1
514354 99514354 1001 86380 86390 1
514316 99514316 1001 86380 86390 1
514342 99514342 1001 86380 86390 1
514985 99514985 1001 86380 86390 1
514999 99514999 1001 86380 86390 1
515055 99515055 1001 86380 86390 1
515540 99515540 1001 86380 86390 1
515439 99515439 1001 86380 86390 1
515377 99515377 1001 86380 86390 1
515431 99515431 1001 86380 86390 1
515396 99515396 1001 86380 86390 1
515076 99515076 1001 86380 86390 1
515183 99515183 1001 86380 86390 1
515126 99515126 1001 86380 86390 1
515152 99515152 1001 86380 86390 1
515775 99515775 1001 86380 86390 1
515765 99515765 1001 86380 86390 1
515795 99515795 1001 86380 86390 1
516394 99516394 1001 86380 86390 1
516470 99516470 1001 86380 86390 1
516280 99516280 1001 86380 86390 1
516129 99516129 1001 86380 86390 1
516251 99516251 1001 86380 86390 1
516005 99516005 1001 86380 86390 1
515982 99515982 1001 86380 86390 1
515944 99515944 1001 86380 86390 1
515957 99515957 1001 86380 86390 1
516027 99516027 1001 86380 86390 1
516093 99516093 1001 86380 86390 1
516592 99516592 1001 86380 86390 1
517169 99517169 1001 86380 86390 1
517145 99517145 1001 86380 86390 1
517191 99517191 1001 86380 86390 1
517044 99517044 1001 86380 86390 1
516941 99516941 1001 86380 86390 1
517008 99517008 1001 86380 86390 1
516847 99516847 1001 86380 86390 1
516719 99516719 1001 86380 86390 1
516888 99516888 1001 86380 86390 1
516748 99516748 1001 86380 86390 1
516803 99516803 1001 86380 86390 1
517514 99517514 1001 86380 86390 1
517360 99517360 1001 86380 86390 1
517503 99517503 1001 86380 86390 1
517523 99517523 1001 86380 86390 1
517394 99517394 1001 86380 86390 1
517499 99517499 1001 86380 86390 1
517892 99517892 1001 86380 86390 1
517751 99517751 1001 86380 86390 1
517922 99517922 1001 86380 86390 1
517547 99517547 1001 86380 86390 1
517560 99517560 1001 86380 86390 1
517730 99517730 1001 86380 86390 1
517695 99517695 1001 86380 86390 1
518303 99518303 1001 86380 86390 1
518239 99518239 1001 86380 86390 1
517957 99517957 1001 86380 86390 1
518335 99518335 1001 86380 86390 1
518313 99518313 1001 86380 86390 1
518807 99518807 1001 86380 86390 1
518809 99518809 1001 86380 86390 1
518788 99518788 1001 86380 86390 1
518818 99518818 1001 86380 86390 1
518870 99518870 1001 86380 86390 1
518935 99518935 1001 86380 86390 1
518640 99518640 1001 86380 86390 1
518735 99518735 1001 86380 86390 1
518765 99518765 1001 86380 86390 1
518431 99518431 1001 86380 86390 1
518471 99518471 1001 86380 86390 1
518485 99518485 1001 86380 86390 1
518412 99518412 1001 86380 86390 1
518404 99518404 1001 86380 86390 1
519012 99519012 1001 86380 86390 1
519040 99519040 1001 86380 86390 1
519170 99519170 1001 86380 86390 1
519094 99519094 1001 86380 86390 1
519648 99519648 1001 86380 86390 1
519689 99519689 1001 86380 86390 1
519651 99519651 1001 86380 86390 1
519793 99519793 1001 86380 86390 1
519655 99519655 1001 86380 86390 1
519773 99519773 1001 86380 86390 1
519808 99519808 1001 86380 86390 1
519735 99519735 1001 86380 86390 1
519518 99519518 1001 86380 86390 1
519519 99519519 1001 86380 86390 1
519553 99519553 1001 86380 86390 1
519592 99519592 1001 86380 86390 1
519364 99519364 1001 86380 86390 1
519196 99519196 1001 86380 86390 1
519211 99519211 1001 86380 86390 1
519902 99519902 1001 86380 86390 1
519890 99519890 1001 86380 86390 1
519905 99519905 1001 86380 86390 1
519880 99519880 1001 86380 86390 1
519882 99519882 1001 86380 86390 1
520511 99520511 1001 86380 86390 1
520606 99520606 1001 86380 86390 1
520450 99520450 1001 86380 86390 1
520503 99520503 1001 86380 86390 1
520618 99520618 1001 86380 86390 1
520588 99520588 1001 86380 86390 1
520294 99520294 1001 86380 86390 1
520257 99520257 1001 86380 86390 1
520296 99520296 1001 86380 86390 1
520355 99520355 1001 86380 86390 1
520078 99520078 1001 86380 86390 1
520039 99520039 1001 86380 86390 1
520820 99520820 1001 86380 86390 1
520759 99520759 1001 86380 86390 1
520776 99520776 1001 86380 86390 1
521311 99521311 1001 86380 86390 1
521112 99521112 1001 86380 86390 1
521192 99521192 1001 86380 86390 1
521231 99521231 1001 86380 86390 1
521141 99521141 1001 86380 86390 1
521104 99521104 1001 86380 86390 1
521027 99521027 1001 86380 86390 1
520852 99520852 1001 86380 86390 1
520985 99520985 1001 86380 86390 1
521530 99521530 1001 86380 86390 1
521478 99521478 1001 86380 86390 1
521557 99521557 1001 86380 86390 1
521596 99521596 1001 86380 86390 1
521616 99521616 1001 86380 86390 1
522100 99522100 1001 86380 86390 1
522286 99522286 1001 86380 86390 1
521932 99521932 1001 86380 86390 1
522049 99522049 1001 86380 86390 1
521979 99521979 1001 86380 86390 1
521793 99521793 1001 86380 86390 1
522460 99522460 1001 86380 86390 1
522333 99522333 1001 86380 86390 1
522476 99522476 1001 86380 86390 1
522400 99522400 1001 86380 86390 1
523084 99523084 1001 86380 86390 1
523090 99523090 1001 86380 86390 1
522935 99522935 1001 86380 86390 1
522824 99522824 1001 86380 86390 1
522891 99522891 1001 86380 86390 1
522894 99522894 1001 86380 86390 1
522911 99522911 1001 86380 86390 1
522588 99522588 1001 86380 86390 1
522538 99522538 1001 86380 86390 1
522572 99522572 1001 86380 86390 1
523314 99523314 1001 86380 86390 1
523134 99523134 1001 86380 86390 1
523136 99523136 1001 86380 86390 1
523216 99523216 1001 86380 86390 1
523229 99523229 1001 86380 86390 1
523140 99523140 1001 86380 86390 1
523766 99523766 1001 86380 86390 1
523797 99523797 1001 86380 86390 1
523761 99523761 1001 86380 86390 1
523635 99523635 1001 86380 86390 1
523661 99523661 1001 86380 86390 1
523612 99523612 1001 86380 86390 1
523548 99523548 1001 86380 86390 1
523692 99523692 1001 86380 86390 1
523708 99523708 1001 86380 86390 1
523710 99523710 1001 86380 86390 1
523581 99523581 1001 86380 86390 1
523338 99523338 1001 86380 86390 1
523526 99523526 1001 86380 86390 1
523426 99523426 1001 86380 86390 1
524112 99524112 1001 86380 86390 1
524140 99524140 1001 86380 86390 1
524052 99524052 1001 86380 86390 1
523949 99523949 1001 86380 86390 1
524083 99524083 1001 86380 86390 1
524616 99524616 1001 86380 86390 1
524566 99524566 1001 86380 86390 1
524729 99524729 1001 86380 86390 1
524640 99524640 1001 86380 86390 1
524540 99524540 1001 86380 86390 1
524480 99524480 1001 86380 86390 1
524417 99524417 1001 86380 86390 1
524227 99524227 1001 86380 86390 1
524279 99524279 1001 86380 86390 1
524177 99524177 1001 86380 86390 1
524165 99524165 1001 86380 86390 1
524170 99524170 1001 86380 86390 1
524212 99524212 1001 86380 86390 1
524200 99524200 1001 86380 86390 1
524885 99524885 1001 86380 86390 1
524826 99524826 1001 86380 86390 1
524814 99524814 1001 86380 86390 1
525547 99525547 1001 86380 86390 1
525571 99525571 1001 86380 86390 1
525553 99525553 1001 86380 86390 1
525578 99525578 1001 86380 86390 1
525412 99525412 1001 86380 86390 1
525439 99525439 1001 86380 86390 1
525211 99525211 1001 86380 86390 1
525199 99525199 1001 86380 86390 1
525193 99525193 1001 86380 86390 1
525286 99525286 1001 86380 86390 1
525175 99525175 1001 86380 86390 1
524997 99524997 1001 86380 86390 1
524976 99524976 1001 86380 86390 1
525751 99525751 1001 86380 86390 1
525744 99525744 1001 86380 86390 1
526245 99526245 1001 86380 86390 1
526234 99526234 1001 86380 86390 1
526365 99526365 1001 86380 86390 1
526316 99526316 1001 86380 86390 1
526180 99526180 1001 86380 86390 1
526070 99526070 1001 86380 86390 1
526138 99526138 1001 86380 86390 1
525872 99525872 1001 86380 86390 1
525836 99525836 1001 86380 86390 1
525824 99525824 1001 86380 86390 1
526487 99526487 1001 86380 86390 1
526423 99526423 1001 86380 86390 1
526424 99526424 1001 86380 86390 1
526493 99526493 1001 86380 86390 1
526494 99526494 1001 86380 86390 1
527097 99527097 1001 86380 86390 1
526882 99526882 1001 86380 86390 1
526935 99526935 1001 86380 86390 1
527002 99527002 1001 86380 86390 1
526951 99526951 1001 86380 86390 1
526771 99526771 1001 86380 86390 1
526631 99526631 1001 86380 86390 1
526678 99526678 1001 86380 86390 1
527282 99527282 1001 86380 86390 1
527967 99527967 1001 86380 86390 1
528064 99528064 1001 86380 86390 1
527891 99527891 1001 86380 86390 1
527692 99527692 1001 86380 86390 1
527771 99527771 1001 86380 86390 1
527802 99527802 1001 86380 86390 1
527651 99527651 1001 86380 86390 1
527589 99527589 1001 86380 86390 1
527634 99527634 1001 86380 86390 1
528087 99528087 1001 86380 86390 1
528174 99528174 1001 86380 86390 1
528722 99528722 1001 86380 86390 1
528841 99528841 1001 86380 86390 1
528768 99528768 1001 86380 86390 1
528718 99528718 1001 86380 86390 1
528643 99528643 1001 86380 86390 1
528544 99528544 1001 86380 86390 1
528624 99528624 1001 86380 86390 1
528534 99528534 1001 86380 86390 1
528653 99528653 1001 86380 86390 1
528281 99528281 1001 86380 86390 1
528283 99528283 1001 86380 86390 1
528468 99528468 1001 86380 86390 1
528434 99528434 1001 86380 86390 1
528486 99528486 1001 86380 86390 1
528988 99528988 1001 86380 86390 1
529010 99529010 1001 86380 86390 1
529011 99529011 1001 86380 86390 1
529678 99529678 1001 86380 86390 1
529681 99529681 1001 86380 86390 1
529331 99529331 1001 86380 86390 1
529424 99529424 1001 86380 86390 1
529453 99529453 1001 86380 86390 1
529428 99529428 1001 86380 86390 1
529467 99529467 1001 86380 86390 1
529442 99529442 1001 86380 86390 1
529278 99529278 1001 86380 86390 1
529807 99529807 1001 86380 86390 1
529730 99529730 1001 86380 86390 1
530361 99530361 1001 86380 86390 1
530368 99530368 1001 86380 86390 1
530246 99530246 1001 86380 86390 1
530327 99530327 1001 86380 86390 1
530176 99530176 1001 86380 86390 1
530279 99530279 1001 86380 86390 1
530345 99530345 1001 86380 86390 1
530128 99530128 1001 86380 86390 1
529939 99529939 1001 86380 86390 1
530086 99530086 1001 86380 86390 1
529956 99529956 1001 86380 86390 1
530655 99530655 1001 86380 86390 1
531177 99531177 1001 86380 86390 1
531366 99531366 1001 86380 86390 1
531023 99531023 1001 86380 86390 1
531037 99531037 1001 86380 86390 1
530878 99530878 1001 86380 86390 1
530960 99530960 1001 86380 86390 1
530780 99530780 1001 86380 86390 1
530874 99530874 1001 86380 86390 1
531402 99531402 1001 86380 86390 1
531494 99531494 1001 86380 86390 1
531486 99531486 1001 86380 86390 1
531409 99531409 1001 86380 86390 1
531556 99531556 1001 86380 86390 1
532128 99532128 1001 86380 86390 1
532104 99532104 1001 86380 86390 1
531806 99531806 1001 86380 86390 1
531812 99531812 1001 86380 86390 1
531727 99531727 1001 86380 86390 1
531684 99531684 1001 86380 86390 1
531697 99531697 1001 86380 86390 1
531788 99531788 1001 86380 86390 1
531673 99531673 1001 86380 86390 1
531738 99531738 1001 86380 86390 1
531585 99531585 1001 86380 86390 1
532298 99532298 1001 86380 86390 1
532885 99532885 1001 86380 86390 1
532728 99532728 1001 86380 86390 1
532628 99532628 1001 86380 86390 1
532467 99532467 1001 86380 86390 1
532472 99532472 1001 86380 86390 1
533120 99533120 1001 86380 86390 1
533109 99533109 1001 86380 86390 1
533123 99533123 1001 86380 86390 1
533670 99533670 1001 86380 86390 1
533660 99533660 1001 86380 86390 1
533848 99533848 1001 86380 86390 1
533614 99533614 1001 86380 86390 1
533485 99533485 1001 86380 86390 1
533448 99533448 1001 86380 86390 1
533560 99533560 1001 86380 86390 1
533241 99533241 1001 86380 86390 1
533308 99533308 1001 86380 86390 1
533256 99533256 1001 86380 86390 1
533324 99533324 1001 86380 86390 1
533287 99533287 1001 86380 86390 1
533868 99533868 1001 86380 86390 1
533961 99533961 1001 86380 86390 1
533965 99533965 1001 86380 86390 1
533902 99533902 1001 86380 86390 1
533941 99533941 1001 86380 86390 1
533954 99533954 1001 86380 86390 1
534648 99534648 1001 86380 86390 1
534404 99534404 1001 86380 86390 1
534461 99534461 1001 86380 86390 1
534155 99534155 1001 86380 86390 1
534173 99534173 1001 86380 86390 1
534225 99534225 1001 86380 86390 1
534226 99534226 1001 86380 86390 1
534252 99534252 1001 86380 86390 1
535401 99535401 1001 86380 86390 1
535440 99535440 1001 86380 86390 1
535497 99535497 1001 86380 86390 1
535305 99535305 1001 86380 86390 1
535099 99535099 1001 86380 86390 1
535031 99535031 1001 86380 86390 1
534898 99534898 1001 86380 86390 1
535677 99535677 1001 86380 86390 1
535670 99535670 1001 86380 86390 1
536259 99536259 1001 86380 86390 1
536208 99536208 1001 86380 86390 1
536316 99536316 1001 86380 86390 1
536189 99536189 1001 86380 86390 1
536140 99536140 1001 86380 86390 1
535937 99535937 1001 86380 86390 1
536081 99536081 1001 86380 86390 1
536071 99536071 1001 86380 86390 1
536111 99536111 1001 86380 86390 1
536035 99536035 1001 86380 86390 1
535997 99535997 1001 86380 86390 1
536049 99536049 1001 86380 86390 1
535848 99535848 1001 86380 86390 1
535888 99535888 1001 86380 86390 1
535915 99535915 1001 86380 86390 1
535737 99535737 1001 86380 86390 1
536361 99536361 1001 86380 86390 1
536517 99536517 1001 86380 86390 1
536428 99536428 1001 86380 86390 1
536390 99536390 1001 86380 86390 1
537076 99537076 1001 86380 86390 1
537064 99537064 1001 86380 86390 1
537083 99537083 1001 86380 86390 1
536935 99536935 1001 86380 86390 1
536624 99536624 1001 86380 86390 1
536638 99536638 1001 86380 86390 1
537351 99537351 1001 86380 86390 1
537911 99537911 1001 86380 86390 1
537955 99537955 1001 86380 86390 1
537851 99537851 1001 86380 86390 1
537935 99537935 1001 86380 86390 1
537647 99537647 1001 86380 86390 1
537409 99537409 1001 86380 86390 1
537490 99537490 1001 86380 86390 1
538047 99538047 1001 86380 86390 1
538620 99538620 1001 86380 86390 1
538588 99538588 1001 86380 86390 1
538568 99538568 1001 86380 86390 1
538232 99538232 1001 86380 86390 1
538386 99538386 1001 86380 86390 1
538942 99538942 1001 86380 86390 1
539007 99539007 1001 86380 86390 1
538920 99538920 1001 86380 86390 1
539475 99539475 1001 86380 86390 1
539267 99539267 1001 86380 86390 1
539237 99539237 1001 86380 86390 1
539123 99539123 1001 86380 86390 1
539124 99539124 1001 86380 86390 1
539021 99539021 1001 86380 86390 1
539782 99539782 1001 86380 86390 1
539679 99539679 1001 86380 86390 1
539770 99539770 1001 86380 86390 1
539653 99539653 1001 86380 86390 1
539842 99539842 1001 86380 86390 1
540381 99540381 1001 86380 86390 1
540369 99540369 1001 86380 86390 1
540396 99540396 1001 86380 86390 1
540345 99540345 1001 86380 86390 1
540256 99540256 1001 86380 86390 1
540219 99540219 1001 86380 86390 1
540259 99540259 1001 86380 86390 1
539872 99539872 1001 86380 86390 1
539898 99539898 1001 86380 86390 1
539912 99539912 1001 86380 86390 1
539925 99539925 1001 86380 86390 1
539901 99539901 1001 86380 86390 1
539996 99539996 1001 86380 86390 1
540541 99540541 1001 86380 86390 1
540661 99540661 1001 86380 86390 1
540519 99540519 1001 86380 86390 1
540598 99540598 1001 86380 86390 1
540513 99540513 1001 86380 86390 1
541089 99541089 1001 86380 86390 1
541267 99541267 1001 86380 86390 1
541037 99541037 1001 86380 86390 1
541007 99541007 1001 86380 86390 1
540904 99540904 1001 86380 86390 1
540700 99540700 1001 86380 86390 1
540702 99540702 1001 86380 86390 1
540678 99540678 1001 86380 86390 1
541459 99541459 1001 86380 86390 1
541370 99541370 1001 86380 86390 1
541362 99541362 1001 86380 86390 1
541375 99541375 1001 86380 86390 1
541483 99541483 1001 86380 86390 1
541930 99541930 1001 86380 86390 1
542009 99542009 1001 86380 86390 1
542040 99542040 1001 86380 86390 1
542112 99542112 1001 86380 86390 1
541809 99541809 1001 86380 86390 1
541900 99541900 1001 86380 86390 1
541708 99541708 1001 86380 86390 1
541763 99541763 1001 86380 86390 1
541847 99541847 1001 86380 86390 1
541562 99541562 1001 86380 86390 1
541683 99541683 1001 86380 86390 1
542278 99542278 1001 86380 86390 1
542136 99542136 1001 86380 86390 1
542320 99542320 1001 86380 86390 1
542869 99542869 1001 86380 86390 1
542917 99542917 1001 86380 86390 1
542821 99542821 1001 86380 86390 1
542861 99542861 1001 86380 86390 1
542690 99542690 1001 86380 86390 1
542547 99542547 1001 86380 86390 1
542562 99542562 1001 86380 86390 1
542618 99542618 1001 86380 86390 1
542457 99542457 1001 86380 86390 1
542525 99542525 1001 86380 86390 1
543034 99543034 1001 86380 86390 1
543099 99543099 1001 86380 86390 1
542989 99542989 1001 86380 86390 1
543056 99543056 1001 86380 86390 1
543660 99543660 1001 86380 86390 1
543504 99543504 1001 86380 86390 1
543259 99543259 1001 86380 86390 1
543224 99543224 1001 86380 86390 1
543214 99543214 1001 86380 86390 1
543797 99543797 1001 86380 86390 1
543889 99543889 1001 86380 86390 1
543928 99543928 1001 86380 86390 1
543789 99543789 1001 86380 86390 1
543803 99543803 1001 86380 86390 1
543829 99543829 1001 86380 86390 1
543831 99543831 1001 86380 86390 1
544483 99544483 1001 86380 86390 1
544572 99544572 1001 86380 86390 1
544580 99544580 1001 86380 86390 1
544465 99544465 1001 86380 86390 1
544544 99544544 1001 86380 86390 1
543992 99543992 1001 86380 86390 1
544062 99544062 1001 86380 86390 1
544088 99544088 1001 86380 86390 1
544101 99544101 1001 86380 86390 1
544128 99544128 1001 86380 86390 1
544039 99544039 1001 86380 86390 1
544730 99544730 1001 86380 86390 1
544731 99544731 1001 86380 86390 1
544684 99544684 1001 86380 86390 1
420905 739 1001 46860 65459 1
506101 1011 1001 69190 69489 1
536908 1057 1002 42216 52907 1
400037 99400037 1001 86380 86390 1
400466 99400466 1001 86380 86390 1
400507 99400507 1001 86380 86390 1
400597 99400597 1001 86380 86390 1
400561 99400561 1001 86380 86390 1
400719 99400719 1001 86380 86390 1
400817 99400817 1001 86380 86390 1
400893 99400893 1001 86380 86390 1
401124 99401124 1001 86380 86390 1
401261 99401261 1001 86380 86390 1
401189 99401189 1001 86380 86390 1
401470 99401470 1001 86380 86390 1
401484 99401484 1001 86380 86390 1
401607 99401607 1001 86380 86390 1
401681 99401681 1001 86380 86390 1
401778 99401778 1001 86380 86390 1
401761 99401761 1001 86380 86390 1
402235 99402235 1001 86380 86390 1
402471 99402471 1001 86380 86390 1
402275 99402275 1001 86380 86390 1
402817 99402817 1001 86380 86390 1
402795 99402795 1001 86380 86390 1
402955 99402955 1001 86380 86390 1
403285 99403285 1001 86380 86390 1
403561 99403561 1001 86380 86390 1
403557 99403557 1001 86380 86390 1
403644 99403644 1001 86380 86390 1
403732 99403732 1001 86380 86390 1
403978 99403978 1001 86380 86390 1
404031 99404031 1001 86380 86390 1
403968 99403968 1001 86380 86390 1
404728 99404728 1001 86380 86390 1
404757 99404757 1001 86380 86390 1
404793 99404793 1001 86380 86390 1
404864 99404864 1001 86380 86390 1
404992 99404992 1001 86380 86390 1
405284 99405284 1001 86380 86390 1
405343 99405343 1001 86380 86390 1
405607 99405607 1001 86380 86390 1
405895 99405895 1001 86380 86390 1
406103 99406103 1001 86380 86390 1
406242 99406242 1001 86380 86390 1
406231 99406231 1001 86380 86390 1
406321 99406321 1001 86380 86390 1
406381 99406381 1001 86380 86390 1
406518 99406518 1001 86380 86390 1
407003 99407003 1001 86380 86390 1
407070 99407070 1001 86380 86390 1
407224 99407224 1001 86380 86390 1
407278 99407278 1001 86380 86390 1
407728 99407728 1001 86380 86390 1
408029 99408029 1001 86380 86390 1
407991 99407991 1001 86380 86390 1
408123 99408123 1001 86380 86390 1
408186 99408186 1001 86380 86390 1
408233 99408233 1001 86380 86390 1
408441 99408441 1001 86380 86390 1
408966 99408966 1001 86380 86390 1
409118 99409118 1001 86380 86390 1
409127 99409127 1001 86380 86390 1
409161 99409161 1001 86380 86390 1
409163 99409163 1001 86380 86390 1
409087 99409087 1001 86380 86390 1
409282 99409282 1001 86380 86390 1
409198 99409198 1001 86380 86390 1
409452 99409452 1001 86380 86390 1
409458 99409458 1001 86380 86390 1
409561 99409561 1001 86380 86390 1
409746 99409746 1001 86380 86390 1
409711 99409711 1001 86380 86390 1
410014 99410014 1001 86380 86390 1
410164 99410164 1001 86380 86390 1
410254 99410254 1001 86380 86390 1
410374 99410374 1001 86380 86390 1
410514 99410514 1001 86380 86390 1
410583 99410583 1001 86380 86390 1
410741 99410741 1001 86380 86390 1
410855 99410855 1001 86380 86390 1
411084 99411084 1001 86380 86390 1
411019 99411019 1001 86380 86390 1
411249 99411249 1001 86380 86390 1
411613 99411613 1001 86380 86390 1
411700 99411700 1001 86380 86390 1
411799 99411799 1001 86380 86390 1
411932 99411932 1001 86380 86390 1
412036 99412036 1001 86380 86390 1
411995 99411995 1001 86380 86390 1
412392 99412392 1001 86380 86390 1
412428 99412428 1001 86380 86390 1
412374 99412374 1001 86380 86390 1
413636 99413636 1001 86380 86390 1
413587 99413587 1001 86380 86390 1
413116 99413116 1001 86380 86390 1
413122 99413122 1001 86380 86390 1
412669 99412669 1001 86380 86390 1
412510 99412510 1001 86380 86390 1
412590 99412590 1001 86380 86390 1
412660 99412660 1001 86380 86390 1
413726 99413726 1001 86380 86390 1
414101 99414101 1001 86380 86390 1
413934 99413934 1001 86380 86390 1
413715 99413715 1001 86380 86390 1
414929 99414929 1001 86380 86390 1
415289 99415289 1001 86380 86390 1
414615 99414615 1001 86380 86390 1
414549 99414549 1001 86380 86390 1
414586 99414586 1001 86380 86390 1
414321 99414321 1001 86380 86390 1
414119 99414119 1001 86380 86390 1
414479 99414479 1001 86380 86390 1
414410 99414410 1001 86380 86390 1
414414 99414414 1001 86380 86390 1
415321 99415321 1001 86380 86390 1
415402 99415402 1001 86380 86390 1
416344 99416344 1001 86380 86390 1
416408 99416408 1001 86380 86390 1
416545 99416545 1001 86380 86390 1
416085 99416085 1001 86380 86390 1
416055 99416055 1001 86380 86390 1
416062 99416062 1001 86380 86390 1
416044 99416044 1001 86380 86390 1
417376 99417376 1001 86380 86390 1
417289 99417289 1001 86380 86390 1
417154 99417154 1001 86380 86390 1
417559 99417559 1001 86380 86390 1
417532 99417532 1001 86380 86390 1
418599 99418599 1001 86380 86390 1
418625 99418625 1001 86380 86390 1
418442 99418442 1001 86380 86390 1
418117 99418117 1001 86380 86390 1
417744 99417744 1001 86380 86390 1
419185 99419185 1001 86380 86390 1
420309 99420309 1001 86380 86390 1
420167 99420167 1001 86380 86390 1
419634 99419634 1001 86380 86390 1
419946 99419946 1001 86380 86390 1
419791 99419791 1001 86380 86390 1
420001 99420001 1001 86380 86390 1
419540 99419540 1001 86380 86390 1
419525 99419525 1001 86380 86390 1
419284 99419284 1001 86380 86390 1
420710 99420710 1001 86380 86390 1
420718 99420718 1001 86380 86390 1
420601 99420601 1001 86380 86390 1
420639 99420639 1001 86380 86390 1
422116 99422116 1001 86380 86390 1
421763 99421763 1001 86380 86390 1
421787 99421787 1001 86380 86390 1
421730 99421730 1001 86380 86390 1
421401 99421401 1001 86380 86390 1
421570 99421570 1001 86380 86390 1
421622 99421622 1001 86380 86390 1
421365 99421365 1001 86380 86390 1
420952 99420952 1001 86380 86390 1
420978 99420978 1001 86380 86390 1
421008 99421008 1001 86380 86390 1
422504 99422504 1001 86380 86390 1
422117 99422117 1001 86380 86390 1
422338 99422338 1001 86380 86390 1
422525 99422525 1001 86380 86390 1
423697 99423697 1001 86380 86390 1
423344 99423344 1001 86380 86390 1
423328 99423328 1001 86380 86390 1
423236 99423236 1001 86380 86390 1
423080 99423080 1001 86380 86390 1
423238 99423238 1001 86380 86390 1
422998 99422998 1001 86380 86390 1
422864 99422864 1001 86380 86390 1
422930 99422930 1001 86380 86390 1
422898 99422898 1001 86380 86390 1
424090 99424090 1001 86380 86390 1
423985 99423985 1001 86380 86390 1
424070 99424070 1001 86380 86390 1
423924 99423924 1001 86380 86390 1
423837 99423837 1001 86380 86390 1
423978 99423978 1001 86380 86390 1
424086 99424086 1001 86380 86390 1
423766 99423766 1001 86380 86390 1
425298 99425298 1001 86380 86390 1
425087 99425087 1001 86380 86390 1
425351 99425351 1001 86380 86390 1
425317 99425317 1001 86380 86390 1
425004 99425004 1001 86380 86390 1
424737 99424737 1001 86380 86390 1
424763 99424763 1001 86380 86390 1
424789 99424789 1001 86380 86390 1
424655 99424655 1001 86380 86390 1
424796 99424796 1001 86380 86390 1
425003 99425003 1001 86380 86390 1
424609 99424609 1001 86380 86390 1
424207 99424207 1001 86380 86390 1
424495 99424495 1001 86380 86390 1
424344 99424344 1001 86380 86390 1
425498 99425498 1001 86380 86390 1
425632 99425632 1001 86380 86390 1
425537 99425537 1001 86380 86390 1
425571 99425571 1001 86380 86390 1
425813 99425813 1001 86380 86390 1
425644 99425644 1001 86380 86390 1
425814 99425814 1001 86380 86390 1
425489 99425489 1001 86380 86390 1
426842 99426842 1001 86380 86390 1
426923 99426923 1001 86380 86390 1
426699 99426699 1001 86380 86390 1
426752 99426752 1001 86380 86390 1
427022 99427022 1001 86380 86390 1
426710 99426710 1001 86380 86390 1
426524 99426524 1001 86380 86390 1
426132 99426132 1001 86380 86390 1
426059 99426059 1001 86380 86390 1
426040 99426040 1001 86380 86390 1
427257 99427257 1001 86380 86390 1
427391 99427391 1001 86380 86390 1
427252 99427252 1001 86380 86390 1
427366 99427366 1001 86380 86390 1
427526 99427526 1001 86380 86390 1
428390 99428390 1001 86380 86390 1
428490 99428490 1001 86380 86390 1
428428 99428428 1001 86380 86390 1
428655 99428655 1001 86380 86390 1
428229 99428229 1001 86380 86390 1
427923 99427923 1001 86380 86390 1
428325 99428325 1001 86380 86390 1
428246 99428246 1001 86380 86390 1
427594 99427594 1001 86380 86390 1
427748 99427748 1001 86380 86390 1
428972 99428972 1001 86380 86390 1
428770 99428770 1001 86380 86390 1
428904 99428904 1001 86380 86390 1
430147 99430147 1001 86380 86390 1
430122 99430122 1001 86380 86390 1
429903 99429903 1001 86380 86390 1
429904 99429904 1001 86380 86390 1
429861 99429861 1001 86380 86390 1
429840 99429840 1001 86380 86390 1
429603 99429603 1001 86380 86390 1
429253 99429253 1001 86380 86390 1
429330 99429330 1001 86380 86390 1
429427 99429427 1001 86380 86390 1
429193 99429193 1001 86380 86390 1
429363 99429363 1001 86380 86390 1
430394 99430394 1001 86380 86390 1
430532 99430532 1001 86380 86390 1
431798 99431798 1001 86380 86390 1
432022 99432022 1001 86380 86390 1
431702 99431702 1001 86380 86390 1
431705 99431705 1001 86380 86390 1
431473 99431473 1001 86380 86390 1
431366 99431366 1001 86380 86390 1
431027 99431027 1001 86380 86390 1
430870 99430870 1001 86380 86390 1
431032 99431032 1001 86380 86390 1
431131 99431131 1001 86380 86390 1
430960 99430960 1001 86380 86390 1
431048 99431048 1001 86380 86390 1
432430 99432430 1001 86380 86390 1
432439 99432439 1001 86380 86390 1
433409 99433409 1001 86380 86390 1
433484 99433484 1001 86380 86390 1
433648 99433648 1001 86380 86390 1
433709 99433709 1001 86380 86390 1
433219 99433219 1001 86380 86390 1
432651 99432651 1001 86380 86390 1
432494 99432494 1001 86380 86390 1
432632 99432632 1001 86380 86390 1
432657 99432657 1001 86380 86390 1
432885 99432885 1001 86380 86390 1
432714 99432714 1001 86380 86390 1
433912 99433912 1001 86380 86390 1
434001 99434001 1001 86380 86390 1
433898 99433898 1001 86380 86390 1
433795 99433795 1001 86380 86390 1
433798 99433798 1001 86380 86390 1
434105 99434105 1001 86380 86390 1
433990 99433990 1001 86380 86390 1
434130 99434130 1001 86380 86390 1
433778 99433778 1001 86380 86390 1
435343 99435343 1001 86380 86390 1
435227 99435227 1001 86380 86390 1
435043 99435043 1001 86380 86390 1
434964 99434964 1001 86380 86390 1
434940 99434940 1001 86380 86390 1
434658 99434658 1001 86380 86390 1
434683 99434683 1001 86380 86390 1
434449 99434449 1001 86380 86390 1
434371 99434371 1001 86380 86390 1
435757 99435757 1001 86380 86390 1
435545 99435545 1001 86380 86390 1
435795 99435795 1001 86380 86390 1
435495 99435495 1001 86380 86390 1
435637 99435637 1001 86380 86390 1
436860 99436860 1001 86380 86390 1
437125 99437125 1001 86380 86390 1
437039 99437039 1001 86380 86390 1
436696 99436696 1001 86380 86390 1
436320 99436320 1001 86380 86390 1
436324 99436324 1001 86380 86390 1
435967 99435967 1001 86380 86390 1
300081 99300081 1001 86380 86390 1
300030 99300030 1001 86380 86390 1
437216 99437216 1001 86380 86390 1
300013 99300013 1001 86380 86390 1
300727 99300727 1001 86380 86390 1
300707 99300707 1001 86380 86390 1
300186 99300186 1001 86380 86390 1
300126 99300126 1001 86380 86390 1
300260 99300260 1001 86380 86390 1
300273 99300273 1001 86380 86390 1
300145 99300145 1001 86380 86390 1
300262 99300262 1001 86380 86390 1
300836 99300836 1001 86380 86390 1
300750 99300750 1001 86380 86390 1
301465 99301465 1001 86380 86390 1
301380 99301380 1001 86380 86390 1
301272 99301272 1001 86380 86390 1
301158 99301158 1001 86380 86390 1
301185 99301185 1001 86380 86390 1
301239 99301239 1001 86380 86390 1
301292 99301292 1001 86380 86390 1
301176 99301176 1001 86380 86390 1
301205 99301205 1001 86380 86390 1
301270 99301270 1001 86380 86390 1
301051 99301051 1001 86380 86390 1
301001 99301001 1001 86380 86390 1
301042 99301042 1001 86380 86390 1
301081 99301081 1001 86380 86390 1
301124 99301124 1001 86380 86390 1
301741 99301741 1001 86380 86390 1
301600 99301600 1001 86380 86390 1
301563 99301563 1001 86380 86390 1
302316 99302316 1001 86380 86390 1
302253 99302253 1001 86380 86390 1
302257 99302257 1001 86380 86390 1
302153 99302153 1001 86380 86390 1
302078 99302078 1001 86380 86390 1
302156 99302156 1001 86380 86390 1
302159 99302159 1001 86380 86390 1
301824 99301824 1001 86380 86390 1
301774 99301774 1001 86380 86390 1
302419 99302419 1001 86380 86390 1
303122 99303122 1001 86380 86390 1
303126 99303126 1001 86380 86390 1
302665 99302665 1001 86380 86390 1
302604 99302604 1001 86380 86390 1
302661 99302661 1001 86380 86390 1
302674 99302674 1001 86380 86390 1
303378 99303378 1001 86380 86390 1
303227 99303227 1001 86380 86390 1
303396 99303396 1001 86380 86390 1
303969 99303969 1001 86380 86390 1
303882 99303882 1001 86380 86390 1
303844 99303844 1001 86380 86390 1
304008 99304008 1001 86380 86390 1
304014 99304014 1001 86380 86390 1
303847 99303847 1001 86380 86390 1
304019 99304019 1001 86380 86390 1
303817 99303817 1001 86380 86390 1
303702 99303702 1001 86380 86390 1
303678 99303678 1001 86380 86390 1
304225 99304225 1001 86380 86390 1
304214 99304214 1001 86380 86390 1
304227 99304227 1001 86380 86390 1
304821 99304821 1001 86380 86390 1
304738 99304738 1001 86380 86390 1
304845 99304845 1001 86380 86390 1
304849 99304849 1001 86380 86390 1
304591 99304591 1001 86380 86390 1
304540 99304540 1001 86380 86390 1
304502 99304502 1001 86380 86390 1
304419 99304419 1001 86380 86390 1
304344 99304344 1001 86380 86390 1
304435 99304435 1001 86380 86390 1
304411 99304411 1001 86380 86390 1
304437 99304437 1001 86380 86390 1
305011 99305011 1001 86380 86390 1
304927 99304927 1001 86380 86390 1
304954 99304954 1001 86380 86390 1
304904 99304904 1001 86380 86390 1
304983 99304983 1001 86380 86390 1
305657 99305657 1001 86380 86390 1
305665 99305665 1001 86380 86390 1
305539 99305539 1001 86380 86390 1
305592 99305592 1001 86380 86390 1
305415 99305415 1001 86380 86390 1
305286 99305286 1001 86380 86390 1
305342 99305342 1001 86380 86390 1
305433 99305433 1001 86380 86390 1
305459 99305459 1001 86380 86390 1
305397 99305397 1001 86380 86390 1
305320 99305320 1001 86380 86390 1
305124 99305124 1001 86380 86390 1
305215 99305215 1001 86380 86390 1
500114 99500114 1001 86380 86390 1
500056 99500056 1001 86380 86390 1
500108 99500108 1001 86380 86390 1
500134 99500134 1001 86380 86390 1
500187 99500187 1001 86380 86390 1
500308 99500308 1001 86380 86390 1
500249 99500249 1001 86380 86390 1
500306 99500306 1001 86380 86390 1
500294 99500294 1001 86380 86390 1
500928 99500928 1001 86380 86390 1
500845 99500845 1001 86380 86390 1
500923 99500923 1001 86380 86390 1
501557 99501557 1001 86380 86390 1
501535 99501535 1001 86380 86390 1
501240 99501240 1001 86380 86390 1
501332 99501332 1001 86380 86390 1
501374 99501374 1001 86380 86390 1
501393 99501393 1001 86380 86390 1
501151 99501151 1001 86380 86390 1
501216 99501216 1001 86380 86390 1
501206 99501206 1001 86380 86390 1
501155 99501155 1001 86380 86390 1
501782 99501782 1001 86380 86390 1
501822 99501822 1001 86380 86390 1
501643 99501643 1001 86380 86390 1
501816 99501816 1001 86380 86390 1
502357 99502357 1001 86380 86390 1
502306 99502306 1001 86380 86390 1
502396 99502396 1001 86380 86390 1
502361 99502361 1001 86380 86390 1
502065 99502065 1001 86380 86390 1
502256 99502256 1001 86380 86390 1
502103 99502103 1001 86380 86390 1
501950 99501950 1001 86380 86390 1
502477 99502477 1001 86380 86390 1
502577 99502577 1001 86380 86390 1
503150 99503150 1001 86380 86390 1
503120 99503120 1001 86380 86390 1
502931 99502931 1001 86380 86390 1
502712 99502712 1001 86380 86390 1
502765 99502765 1001 86380 86390 1
502820 99502820 1001 86380 86390 1
502743 99502743 1001 86380 86390 1
502825 99502825 1001 86380 86390 1
503442 99503442 1001 86380 86390 1
503481 99503481 1001 86380 86390 1
503940 99503940 1001 86380 86390 1
504072 99504072 1001 86380 86390 1
504112 99504112 1001 86380 86390 1
503707 99503707 1001 86380 86390 1
503858 99503858 1001 86380 86390 1
503627 99503627 1001 86380 86390 1
503525 99503525 1001 86380 86390 1
503543 99503543 1001 86380 86390 1
503609 99503609 1001 86380 86390 1
503635 99503635 1001 86380 86390 1
503559 99503559 1001 86380 86390 1
504205 99504205 1001 86380 86390 1
504286 99504286 1001 86380 86390 1
504176 99504176 1001 86380 86390 1
504918 99504918 1001 86380 86390 1
504537 99504537 1001 86380 86390 1
504566 99504566 1001 86380 86390 1
504735 99504735 1001 86380 86390 1
504466 99504466 1001 86380 86390 1
504428 99504428 1001 86380 86390 1
504404 99504404 1001 86380 86390 1
504333 99504333 1001 86380 86390 1
505059 99505059 1001 86380 86390 1
505655 99505655 1001 86380 86390 1
505765 99505765 1001 86380 86390 1
505486 99505486 1001 86380 86390 1
505477 99505477 1001 86380 86390 1
505388 99505388 1001 86380 86390 1
505479 99505479 1001 86380 86390 1
505322 99505322 1001 86380 86390 1
505284 99505284 1001 86380 86390 1
505169 99505169 1001 86380 86390 1
505196 99505196 1001 86380 86390 1
505326 99505326 1001 86380 86390 1
505250 99505250 1001 86380 86390 1
505159 99505159 1001 86380 86390 1
505789 99505789 1001 86380 86390 1
506431 99506431 1001 86380 86390 1
506446 99506446 1001 86380 86390 1
506399 99506399 1001 86380 86390 1
506261 99506261 1001 86380 86390 1
506370 99506370 1001 86380 86390 1
506078 99506078 1001 86380 86390 1
506130 99506130 1001 86380 86390 1
506004 99506004 1001 86380 86390 1
506096 99506096 1001 86380 86390 1
506085 99506085 1001 86380 86390 1
505995 99505995 1001 86380 86390 1
506062 99506062 1001 86380 86390 1
506683 99506683 1001 86380 86390 1
506724 99506724 1001 86380 86390 1
506728 99506728 1001 86380 86390 1
506625 99506625 1001 86380 86390 1
507271 99507271 1001 86380 86390 1
507326 99507326 1001 86380 86390 1
507344 99507344 1001 86380 86390 1
506958 99506958 1001 86380 86390 1
506842 99506842 1001 86380 86390 1
506836 99506836 1001 86380 86390 1
507541 99507541 1001 86380 86390 1
507620 99507620 1001 86380 86390 1
508162 99508162 1001 86380 86390 1
508241 99508241 1001 86380 86390 1
507917 99507917 1001 86380 86390 1
507957 99507957 1001 86380 86390 1
507938 99507938 1001 86380 86390 1
507813 99507813 1001 86380 86390 1
507674 99507674 1001 86380 86390 1
507635 99507635 1001 86380 86390 1
507663 99507663 1001 86380 86390 1
507728 99507728 1001 86380 86390 1
507833 99507833 1001 86380 86390 1
508375 99508375 1001 86380 86390 1
508363 99508363 1001 86380 86390 1
508404 99508404 1001 86380 86390 1
508264 99508264 1001 86380 86390 1
508332 99508332 1001 86380 86390 1
509044 99509044 1001 86380 86390 1
508927 99508927 1001 86380 86390 1
508686 99508686 1001 86380 86390 1
508647 99508647 1001 86380 86390 1
508660 99508660 1001 86380 86390 1
508557 99508557 1001 86380 86390 1
508565 99508565 1001 86380 86390 1
508655 99508655 1001 86380 86390 1
508662 99508662 1001 86380 86390 1
509219 99509219 1001 86380 86390 1
509248 99509248 1001 86380 86390 1
509159 99509159 1001 86380 86390 1
509753 99509753 1001 86380 86390 1
509553 99509553 1001 86380 86390 1
509611 99509611 1001 86380 86390 1
509573 99509573 1001 86380 86390 1
509548 99509548 1001 86380 86390 1
509590 99509590 1001 86380 86390 1
509341 99509341 1001 86380 86390 1
509303 99509303 1001 86380 86390 1
509304 99509304 1001 86380 86390 1
510541 99510541 1001 86380 86390 1
510496 99510496 1001 86380 86390 1
510186 99510186 1001 86380 86390 1
510881 99510881 1001 86380 86390 1
510755 99510755 1001 86380 86390 1
510809 99510809 1001 86380 86390 1
510850 99510850 1001 86380 86390 1
510930 99510930 1001 86380 86390 1
511395 99511395 1001 86380 86390 1
511168 99511168 1001 86380 86390 1
511278 99511278 1001 86380 86390 1
510944 99510944 1001 86380 86390 1
511038 99511038 1001 86380 86390 1
511081 99511081 1001 86380 86390 1
511108 99511108 1001 86380 86390 1
511135 99511135 1001 86380 86390 1
510968 99510968 1001 86380 86390 1
511589 99511589 1001 86380 86390 1
511688 99511688 1001 86380 86390 1
511677 99511677 1001 86380 86390 1
512346 99512346 1001 86380 86390 1
512296 99512296 1001 86380 86390 1
512219 99512219 1001 86380 86390 1
512311 99512311 1001 86380 86390 1
512338 99512338 1001 86380 86390 1
512249 99512249 1001 86380 86390 1
512161 99512161 1001 86380 86390 1
512033 99512033 1001 86380 86390 1
512076 99512076 1001 86380 86390 1
512001 99512001 1001 86380 86390 1
512015 99512015 1001 86380 86390 1
511929 99511929 1001 86380 86390 1
511787 99511787 1001 86380 86390 1
511763 99511763 1001 86380 86390 1
511961 99511961 1001 86380 86390 1
512524 99512524 1001 86380 86390 1
512537 99512537 1001 86380 86390 1
513030 99513030 1001 86380 86390 1
513070 99513070 1001 86380 86390 1
512977 99512977 1001 86380 86390 1
512991 99512991 1001 86380 86390 1
512890 99512890 1001 86380 86390 1
512916 99512916 1001 86380 86390 1
512933 99512933 1001 86380 86390 1
512768 99512768 1001 86380 86390 1
512588 99512588 1001 86380 86390 1
512603 99512603 1001 86380 86390 1
513398 99513398 1001 86380 86390 1
513375 99513375 1001 86380 86390 1
513302 99513302 1001 86380 86390 1
513982 99513982 1001 86380 86390 1
513724 99513724 1001 86380 86390 1
513715 99513715 1001 86380 86390 1
513655 99513655 1001 86380 86390 1
513610 99513610 1001 86380 86390 1
513521 99513521 1001 86380 86390 1
513457 99513457 1001 86380 86390 1
514209 99514209 1001 86380 86390 1
514067 99514067 1001 86380 86390 1
514055 99514055 1001 86380 86390 1
514068 99514068 1001 86380 86390 1
514060 99514060 1001 86380 86390 1
514855 99514855 1001 86380 86390 1
514835 99514835 1001 86380 86390 1
514660 99514660 1001 86380 86390 1
514792 99514792 1001 86380 86390 1
514853 99514853 1001 86380 86390 1
514448 99514448 1001 86380 86390 1
514392 99514392 1001 86380 86390 1
514343 99514343 1001 86380 86390 1
514372 99514372 1001 86380 86390 1
514439 99514439 1001 86380 86390 1
515025 99515025 1001 86380 86390 1
514978 99514978 1001 86380 86390 1
515515 99515515 1001 86380 86390 1
515649 99515649 1001 86380 86390 1
515601 99515601 1001 86380 86390 1
515627 99515627 1001 86380 86390 1
515629 99515629 1001 86380 86390 1
515081 99515081 1001 86380 86390 1
515095 99515095 1001 86380 86390 1
515096 99515096 1001 86380 86390 1
515163 99515163 1001 86380 86390 1
515844 99515844 1001 86380 86390 1
515793 99515793 1001 86380 86390 1
515690 99515690 1001 86380 86390 1
516361 99516361 1001 86380 86390 1
516440 99516440 1001 86380 86390 1
516499 99516499 1001 86380 86390 1
516341 99516341 1001 86380 86390 1
516293 99516293 1001 86380 86390 1
516236 99516236 1001 86380 86390 1
516289 99516289 1001 86380 86390 1
516212 99516212 1001 86380 86390 1
515954 99515954 1001 86380 86390 1
516059 99516059 1001 86380 86390 1
515973 99515973 1001 86380 86390 1
516090 99516090 1001 86380 86390 1
515976 99515976 1001 86380 86390 1
516016 99516016 1001 86380 86390 1
516692 99516692 1001 86380 86390 1
516564 99516564 1001 86380 86390 1
516552 99516552 1001 86380 86390 1
516528 99516528 1001 86380 86390 1
516569 99516569 1001 86380 86390 1
517303 99517303 1001 86380 86390 1
517209 99517209 1001 86380 86390 1
517235 99517235 1001 86380 86390 1
517159 99517159 1001 86380 86390 1
517186 99517186 1001 86380 86390 1
517081 99517081 1001 86380 86390 1
517021 99517021 1001 86380 86390 1
516944 99516944 1001 86380 86390 1
517088 99517088 1001 86380 86390 1
516770 99516770 1001 86380 86390 1
516902 99516902 1001 86380 86390 1
516856 99516856 1001 86380 86390 1
517519 99517519 1001 86380 86390 1
517509 99517509 1001 86380 86390 1
518143 99518143 1001 86380 86390 1
518149 99518149 1001 86380 86390 1
517800 99517800 1001 86380 86390 1
517828 99517828 1001 86380 86390 1
517907 99517907 1001 86380 86390 1
517895 99517895 1001 86380 86390 1
517912 99517912 1001 86380 86390 1
517849 99517849 1001 86380 86390 1
517773 99517773 1001 86380 86390 1
517592 99517592 1001 86380 86390 1
517736 99517736 1001 86380 86390 1
517558 99517558 1001 86380 86390 1
517704 99517704 1001 86380 86390 1
517550 99517550 1001 86380 86390 1
517694 99517694 1001 86380 86390 1
517565 99517565 1001 86380 86390 1
518359 99518359 1001 86380 86390 1
518233 99518233 1001 86380 86390 1
518247 99518247 1001 86380 86390 1
518784 99518784 1001 86380 86390 1
518862 99518862 1001 86380 86390 1
518876 99518876 1001 86380 86390 1
518889 99518889 1001 86380 86390 1
518793 99518793 1001 86380 86390 1
518665 99518665 1001 86380 86390 1
518782 99518782 1001 86380 86390 1
518632 99518632 1001 86380 86390 1
518710 99518710 1001 86380 86390 1
518752 99518752 1001 86380 86390 1
518780 99518780 1001 86380 86390 1
518476 99518476 1001 86380 86390 1
518541 99518541 1001 86380 86390 1
518426 99518426 1001 86380 86390 1
519140 99519140 1001 86380 86390 1
519006 99519006 1001 86380 86390 1
519099 99519099 1001 86380 86390 1
519191 99519191 1001 86380 86390 1
519699 99519699 1001 86380 86390 1
519650 99519650 1001 86380 86390 1
519486 99519486 1001 86380 86390 1
519581 99519581 1001 86380 86390 1
519607 99519607 1001 86380 86390 1
519366 99519366 1001 86380 86390 1
519289 99519289 1001 86380 86390 1
519226 99519226 1001 86380 86390 1
520008 99520008 1001 86380 86390 1
519906 99519906 1001 86380 86390 1
519828 99519828 1001 86380 86390 1
519988 99519988 1001 86380 86390 1
519873 99519873 1001 86380 86390 1
520017 99520017 1001 86380 86390 1
520466 99520466 1001 86380 86390 1
520621 99520621 1001 86380 86390 1
520493 99520493 1001 86380 86390 1
520443 99520443 1001 86380 86390 1
520630 99520630 1001 86380 86390 1
520384 99520384 1001 86380 86390 1
520320 99520320 1001 86380 86390 1
520270 99520270 1001 86380 86390 1
520086 99520086 1001 86380 86390 1
520190 99520190 1001 86380 86390 1
520103 99520103 1001 86380 86390 1
520105 99520105 1001 86380 86390 1
520183 99520183 1001 86380 86390 1
520121 99520121 1001 86380 86390 1
520793 99520793 1001 86380 86390 1
520650 99520650 1001 86380 86390 1
520835 99520835 1001 86380 86390 1
520838 99520838 1001 86380 86390 1
520841 99520841 1001 86380 86390 1
520739 99520739 1001 86380 86390 1
521429 99521429 1001 86380 86390 1
521419 99521419 1001 86380 86390 1
521226 99521226 1001 86380 86390 1
521129 99521129 1001 86380 86390 1
520988 99520988 1001 86380 86390 1
521006 99521006 1001 86380 86390 1
521011 99521011 1001 86380 86390 1
521619 99521619 1001 86380 86390 1
521543 99521543 1001 86380 86390 1
521648 99521648 1001 86380 86390 1
521665 99521665 1001 86380 86390 1
521603 99521603 1001 86380 86390 1
521668 99521668 1001 86380 86390 1
522275 99522275 1001 86380 86390 1
522285 99522285 1001 86380 86390 1
521950 99521950 1001 86380 86390 1
521917 99521917 1001 86380 86390 1
521699 99521699 1001 86380 86390 1
521843 99521843 1001 86380 86390 1
521850 99521850 1001 86380 86390 1
522485 99522485 1001 86380 86390 1
522473 99522473 1001 86380 86390 1
522925 99522925 1001 86380 86390 1
522966 99522966 1001 86380 86390 1
523010 99523010 1001 86380 86390 1
522962 99522962 1001 86380 86390 1
522731 99522731 1001 86380 86390 1
522788 99522788 1001 86380 86390 1
522865 99522865 1001 86380 86390 1
522741 99522741 1001 86380 86390 1
522782 99522782 1001 86380 86390 1
522617 99522617 1001 86380 86390 1
522661 99522661 1001 86380 86390 1
522650 99522650 1001 86380 86390 1
522560 99522560 1001 86380 86390 1
523277 99523277 1001 86380 86390 1
523858 99523858 1001 86380 86390 1
523833 99523833 1001 86380 86390 1
523929 99523929 1001 86380 86390 1
523786 99523786 1001 86380 86390 1
523626 99523626 1001 86380 86390 1
523580 99523580 1001 86380 86390 1
523482 99523482 1001 86380 86390 1
523354 99523354 1001 86380 86390 1
523446 99523446 1001 86380 86390 1
523524 99523524 1001 86380 86390 1
523408 99523408 1001 86380 86390 1
523499 99523499 1001 86380 86390 1
523461 99523461 1001 86380 86390 1
523516 99523516 1001 86380 86390 1
524019 99524019 1001 86380 86390 1
524135 99524135 1001 86380 86390 1
524098 99524098 1001 86380 86390 1
524142 99524142 1001 86380 86390 1
523948 99523948 1001 86380 86390 1
524622 99524622 1001 86380 86390 1
524626 99524626 1001 86380 86390 1
524449 99524449 1001 86380 86390 1
524524 99524524 1001 86380 86390 1
524352 99524352 1001 86380 86390 1
524172 99524172 1001 86380 86390 1
524967 99524967 1001 86380 86390 1
524854 99524854 1001 86380 86390 1
524789 99524789 1001 86380 86390 1
524906 99524906 1001 86380 86390 1
524857 99524857 1001 86380 86390 1
525507 99525507 1001 86380 86390 1
525563 99525563 1001 86380 86390 1
525433 99525433 1001 86380 86390 1
525396 99525396 1001 86380 86390 1
525479 99525479 1001 86380 86390 1
525415 99525415 1001 86380 86390 1
525289 99525289 1001 86380 86390 1
525244 99525244 1001 86380 86390 1
525297 99525297 1001 86380 86390 1
525054 99525054 1001 86380 86390 1
525170 99525170 1001 86380 86390 1
525069 99525069 1001 86380 86390 1
525150 99525150 1001 86380 86390 1
524999 99524999 1001 86380 86390 1
525723 99525723 1001 86380 86390 1
525750 99525750 1001 86380 86390 1
525637 99525637 1001 86380 86390 1
525703 99525703 1001 86380 86390 1
526230 99526230 1001 86380 86390 1
526219 99526219 1001 86380 86390 1
526361 99526361 1001 86380 86390 1
526246 99526246 1001 86380 86390 1
526275 99526275 1001 86380 86390 1
526240 99526240 1001 86380 86390 1
526113 99526113 1001 86380 86390 1
526051 99526051 1001 86380 86390 1
526064 99526064 1001 86380 86390 1
526117 99526117 1001 86380 86390 1
526093 99526093 1001 86380 86390 1
526018 99526018 1001 86380 86390 1
526175 99526175 1001 86380 86390 1
525919 99525919 1001 86380 86390 1
525833 99525833 1001 86380 86390 1
525890 99525890 1001 86380 86390 1
526571 99526571 1001 86380 86390 1
526481 99526481 1001 86380 86390 1
527213 99527213 1001 86380 86390 1
527076 99527076 1001 86380 86390 1
526917 99526917 1001 86380 86390 1
526855 99526855 1001 86380 86390 1
526873 99526873 1001 86380 86390 1
526796 99526796 1001 86380 86390 1
526667 99526667 1001 86380 86390 1
526815 99526815 1001 86380 86390 1
526704 99526704 1001 86380 86390 1
527297 99527297 1001 86380 86390 1
527310 99527310 1001 86380 86390 1
527319 99527319 1001 86380 86390 1
527359 99527359 1001 86380 86390 1
527296 99527296 1001 86380 86390 1
527878 99527878 1001 86380 86390 1
527848 99527848 1001 86380 86390 1
527852 99527852 1001 86380 86390 1
527853 99527853 1001 86380 86390 1
527558 99527558 1001 86380 86390 1
527597 99527597 1001 86380 86390 1
527636 99527636 1001 86380 86390 1
527625 99527625 1001 86380 86390 1
527487 99527487 1001 86380 86390 1
527642 99527642 1001 86380 86390 1
527502 99527502 1001 86380 86390 1
527464 99527464 1001 86380 86390 1
527466 99527466 1001 86380 86390 1
528228 99528228 1001 86380 86390 1
528161 99528161 1001 86380 86390 1
528264 99528264 1001 86380 86390 1
528871 99528871 1001 86380 86390 1
528844 99528844 1001 86380 86390 1
528819 99528819 1001 86380 86390 1
528820 99528820 1001 86380 86390 1
528731 99528731 1001 86380 86390 1
528892 99528892 1001 86380 86390 1
528719 99528719 1001 86380 86390 1
528665 99528665 1001 86380 86390 1
528629 99528629 1001 86380 86390 1
528333 99528333 1001 86380 86390 1
528417 99528417 1001 86380 86390 1
529702 99529702 1001 86380 86390 1
529711 99529711 1001 86380 86390 1
529508 99529508 1001 86380 86390 1
529493 99529493 1001 86380 86390 1
529148 99529148 1001 86380 86390 1
529791 99529791 1001 86380 86390 1
529813 99529813 1001 86380 86390 1
530357 99530357 1001 86380 86390 1
530383 99530383 1001 86380 86390 1
530549 99530549 1001 86380 86390 1
530055 99530055 1001 86380 86390 1
530035 99530035 1001 86380 86390 1
530591 99530591 1001 86380 86390 1
530640 99530640 1001 86380 86390 1
531210 99531210 1001 86380 86390 1
531249 99531249 1001 86380 86390 1
531011 99531011 1001 86380 86390 1
531171 99531171 1001 86380 86390 1
530890 99530890 1001 86380 86390 1
530828 99530828 1001 86380 86390 1
531496 99531496 1001 86380 86390 1
531412 99531412 1001 86380 86390 1
531453 99531453 1001 86380 86390 1
532065 99532065 1001 86380 86390 1
532060 99532060 1001 86380 86390 1
531975 99531975 1001 86380 86390 1
531928 99531928 1001 86380 86390 1
531768 99531768 1001 86380 86390 1
531756 99531756 1001 86380 86390 1
531692 99531692 1001 86380 86390 1
531732 99531732 1001 86380 86390 1
532262 99532262 1001 86380 86390 1
532890 99532890 1001 86380 86390 1
533031 99533031 1001 86380 86390 1
532917 99532917 1001 86380 86390 1
532919 99532919 1001 86380 86390 1
532971 99532971 1001 86380 86390 1
532857 99532857 1001 86380 86390 1
532726 99532726 1001 86380 86390 1
532469 99532469 1001 86380 86390 1
533224 99533224 1001 86380 86390 1
532619 99532619 1001 86380 86390 1
533218 99533218 1001 86380 86390 1
533064 99533064 1001 86380 86390 1
533221 99533221 1001 86380 86390 1
533105 99533105 1001 86380 86390 1
533562 99533562 1001 86380 86390 1
533550 99533550 1001 86380 86390 1
533551 99533551 1001 86380 86390 1
533556 99533556 1001 86380 86390 1
533622 99533622 1001 86380 86390 1
533349 99533349 1001 86380 86390 1
533245 99533245 1001 86380 86390 1
533403 99533403 1001 86380 86390 1
533963 99533963 1001 86380 86390 1
534519 99534519 1001 86380 86390 1
534308 99534308 1001 86380 86390 1
534296 99534296 1001 86380 86390 1
534193 99534193 1001 86380 86390 1
534234 99534234 1001 86380 86390 1
534771 99534771 1001 86380 86390 1
534746 99534746 1001 86380 86390 1
534756 99534756 1001 86380 86390 1
535370 99535370 1001 86380 86390 1
535453 99535453 1001 86380 86390 1
535456 99535456 1001 86380 86390 1
535145 99535145 1001 86380 86390 1
534917 99534917 1001 86380 86390 1
534906 99534906 1001 86380 86390 1
534964 99534964 1001 86380 86390 1
535597 99535597 1001 86380 86390 1
535636 99535636 1001 86380 86390 1
535604 99535604 1001 86380 86390 1
536306 99536306 1001 86380 86390 1
535992 99535992 1001 86380 86390 1
535820 99535820 1001 86380 86390 1
535809 99535809 1001 86380 86390 1
535861 99535861 1001 86380 86390 1
535791 99535791 1001 86380 86390 1
536379 99536379 1001 86380 86390 1
537128 99537128 1001 86380 86390 1
537138 99537138 1001 86380 86390 1
536962 99536962 1001 86380 86390 1
537151 99537151 1001 86380 86390 1
537058 99537058 1001 86380 86390 1
536842 99536842 1001 86380 86390 1
536947 99536947 1001 86380 86390 1
536937 99536937 1001 86380 86390 1
536759 99536759 1001 86380 86390 1
536557 99536557 1001 86380 86390 1
536740 99536740 1001 86380 86390 1
537355 99537355 1001 86380 86390 1
537175 99537175 1001 86380 86390 1
537268 99537268 1001 86380 86390 1
537297 99537297 1001 86380 86390 1
537208 99537208 1001 86380 86390 1
537931 99537931 1001 86380 86390 1
537564 99537564 1001 86380 86390 1
537502 99537502 1001 86380 86390 1
537520 99537520 1001 86380 86390 1
538008 99538008 1001 86380 86390 1
537990 99537990 1001 86380 86390 1
538082 99538082 1001 86380 86390 1
538004 99538004 1001 86380 86390 1
538168 99538168 1001 86380 86390 1
538622 99538622 1001 86380 86390 1
538769 99538769 1001 86380 86390 1
538718 99538718 1001 86380 86390 1
538770 99538770 1001 86380 86390 1
538518 99538518 1001 86380 86390 1
538571 99538571 1001 86380 86390 1
538526 99538526 1001 86380 86390 1
538478 99538478 1001 86380 86390 1
538382 99538382 1001 86380 86390 1
538967 99538967 1001 86380 86390 1
538951 99538951 1001 86380 86390 1
538992 99538992 1001 86380 86390 1
539473 99539473 1001 86380 86390 1
539608 99539608 1001 86380 86390 1
539515 99539515 1001 86380 86390 1
539266 99539266 1001 86380 86390 1
539346 99539346 1001 86380 86390 1
539258 99539258 1001 86380 86390 1
539272 99539272 1001 86380 86390 1
539342 99539342 1001 86380 86390 1
539054 99539054 1001 86380 86390 1
539223 99539223 1001 86380 86390 1
539663 99539663 1001 86380 86390 1
539834 99539834 1001 86380 86390 1
539799 99539799 1001 86380 86390 1
539725 99539725 1001 86380 86390 1
539815 99539815 1001 86380 86390 1
539714 99539714 1001 86380 86390 1
540287 99540287 1001 86380 86390 1
540390 99540390 1001 86380 86390 1
540441 99540441 1001 86380 86390 1
540344 99540344 1001 86380 86390 1
540197 99540197 1001 86380 86390 1
540178 99540178 1001 86380 86390 1
540260 99540260 1001 86380 86390 1
539950 99539950 1001 86380 86390 1
539874 99539874 1001 86380 86390 1
539979 99539979 1001 86380 86390 1
540044 99540044 1001 86380 86390 1
539893 99539893 1001 86380 86390 1
539867 99539867 1001 86380 86390 1
540556 99540556 1001 86380 86390 1
540621 99540621 1001 86380 86390 1
540583 99540583 1001 86380 86390 1
540614 99540614 1001 86380 86390 1
540618 99540618 1001 86380 86390 1
541146 99541146 1001 86380 86390 1
541189 99541189 1001 86380 86390 1
541036 99541036 1001 86380 86390 1
541078 99541078 1001 86380 86390 1
540978 99540978 1001 86380 86390 1
540803 99540803 1001 86380 86390 1
540818 99540818 1001 86380 86390 1
540871 99540871 1001 86380 86390 1
540743 99540743 1001 86380 86390 1
540733 99540733 1001 86380 86390 1
541419 99541419 1001 86380 86390 1
541401 99541401 1001 86380 86390 1
541389 99541389 1001 86380 86390 1
541415 99541415 1001 86380 86390 1
541392 99541392 1001 86380 86390 1
541418 99541418 1001 86380 86390 1
542118 99542118 1001 86380 86390 1
541929 99541929 1001 86380 86390 1
541975 99541975 1001 86380 86390 1
541813 99541813 1001 86380 86390 1
541892 99541892 1001 86380 86390 1
541815 99541815 1001 86380 86390 1
541588 99541588 1001 86380 86390 1
541610 99541610 1001 86380 86390 1
541651 99541651 1001 86380 86390 1
542273 99542273 1001 86380 86390 1
542223 99542223 1001 86380 86390 1
542237 99542237 1001 86380 86390 1
542134 99542134 1001 86380 86390 1
542216 99542216 1001 86380 86390 1
542539 99542539 1001 86380 86390 1
542660 99542660 1001 86380 86390 1
542725 99542725 1001 86380 86390 1
542325 99542325 1001 86380 86390 1
542395 99542395 1001 86380 86390 1
542486 99542486 1001 86380 86390 1
542386 99542386 1001 86380 86390 1
543144 99543144 1001 86380 86390 1
543041 99543041 1001 86380 86390 1
543668 99543668 1001 86380 86390 1
543669 99543669 1001 86380 86390 1
543644 99543644 1001 86380 86390 1
543755 99543755 1001 86380 86390 1
543693 99543693 1001 86380 86390 1
543732 99543732 1001 86380 86390 1
543497 99543497 1001 86380 86390 1
543194 99543194 1001 86380 86390 1
543887 99543887 1001 86380 86390 1
544457 99544457 1001 86380 86390 1
544562 99544562 1001 86380 86390 1
544422 99544422 1001 86380 86390 1
544581 99544581 1001 86380 86390 1
544175 99544175 1001 86380 86390 1
544022 99544022 1001 86380 86390 1
543996 99543996 1001 86380 86390 1
543984 99543984 1001 86380 86390 1
544180 99544180 1001 86380 86390 1
544038 99544038 1001 86380 86390 1
544647 99544647 1001 86380 86390 1
544619 99544619 1001 86380 86390 1
437329 867 1001 73620 83337 1
508789 965 1001 71331 71630 1
534032 489 1002 29606 36869 1
539631 626 1002 31301 39661 1
400227 99400227 1001 86380 86390 1
400306 99400306 1001 86380 86390 1
400290 99400290 1001 86380 86390 1
400409 99400409 1001 86380 86390 1
400405 99400405 1001 86380 86390 1
400571 99400571 1001 86380 86390 1
400957 99400957 1001 86380 86390 1
401016 99401016 1001 86380 86390 1
401355 99401355 1001 86380 86390 1
401369 99401369 1001 86380 86390 1
401393 99401393 1001 86380 86390 1
401947 99401947 1001 86380 86390 1
402055 99402055 1001 86380 86390 1
401956 99401956 1001 86380 86390 1
402133 99402133 1001 86380 86390 1
402081 99402081 1001 86380 86390 1
402089 99402089 1001 86380 86390 1
402092 99402092 1001 86380 86390 1
402337 99402337 1001 86380 86390 1
402500 99402500 1001 86380 86390 1
402662 99402662 1001 86380 86390 1
402747 99402747 1001 86380 86390 1
402803 99402803 1001 86380 86390 1
402886 99402886 1001 86380 86390 1
403010 99403010 1001 86380 86390 1
403251 99403251 1001 86380 86390 1
403303 99403303 1001 86380 86390 1
403794 99403794 1001 86380 86390 1
403801 99403801 1001 86380 86390 1
404318 99404318 1001 86380 86390 1
404679 99404679 1001 86380 86390 1
404659 99404659 1001 86380 86390 1
405012 99405012 1001 86380 86390 1
404929 99404929 1001 86380 86390 1
405039 99405039 1001 86380 86390 1
405207 99405207 1001 86380 86390 1
405330 99405330 1001 86380 86390 1
405554 99405554 1001 86380 86390 1
405659 99405659 1001 86380 86390 1
405670 99405670 1001 86380 86390 1
405683 99405683 1001 86380 86390 1
405942 99405942 1001 86380 86390 1
406067 99406067 1001 86380 86390 1
405983 99405983 1001 86380 86390 1
406182 99406182 1001 86380 86390 1
406543 99406543 1001 86380 86390 1
406622 99406622 1001 86380 86390 1
406597 99406597 1001 86380 86390 1
406605 99406605 1001 86380 86390 1
406539 99406539 1001 86380 86390 1
406829 99406829 1001 86380 86390 1
406859 99406859 1001 86380 86390 1
406889 99406889 1001 86380 86390 1
407120 99407120 1001 86380 86390 1
407050 99407050 1001 86380 86390 1
407570 99407570 1001 86380 86390 1
407688 99407688 1001 86380 86390 1
407743 99407743 1001 86380 86390 1
407854 99407854 1001 86380 86390 1
407927 99407927 1001 86380 86390 1
408000 99408000 1001 86380 86390 1
408089 99408089 1001 86380 86390 1
408267 99408267 1001 86380 86390 1
408422 99408422 1001 86380 86390 1
408459 99408459 1001 86380 86390 1
408409 99408409 1001 86380 86390 1
408810 99408810 1001 86380 86390 1
408824 99408824 1001 86380 86390 1
408945 99408945 1001 86380 86390 1
409070 99409070 1001 86380 86390 1
409095 99409095 1001 86380 86390 1
409218 99409218 1001 86380 86390 1
409339 99409339 1001 86380 86390 1
409394 99409394 1001 86380 86390 1
409470 99409470 1001 86380 86390 1
409506 99409506 1001 86380 86390 1
409583 99409583 1001 86380 86390 1
409516 99409516 1001 86380 86390 1
409983 99409983 1001 86380 86390 1
409948 99409948 1001 86380 86390 1
410111 99410111 1001 86380 86390 1
410297 99410297 1001 86380 86390 1
410239 99410239 1001 86380 86390 1
410225 99410225 1001 86380 86390 1
410493 99410493 1001 86380 86390 1
410726 99410726 1001 86380 86390 1
410853 99410853 1001 86380 86390 1
410898 99410898 1001 86380 86390 1
411107 99411107 1001 86380 86390 1
411169 99411169 1001 86380 86390 1
411147 99411147 1001 86380 86390 1
411631 99411631 1001 86380 86390 1
411543 99411543 1001 86380 86390 1
411926 99411926 1001 86380 86390 1
412065 99412065 1001 86380 86390 1
412262 99412262 1001 86380 86390 1
412474 99412474 1001 86380 86390 1
412409 99412409 1001 86380 86390 1
413497 99413497 1001 86380 86390 1
413501 99413501 1001 86380 86390 1
413570 99413570 1001 86380 86390 1
413461 99413461 1001 86380 86390 1
413069 99413069 1001 86380 86390 1
413149 99413149 1001 86380 86390 1
412948 99412948 1001 86380 86390 1
412632 99412632 1001 86380 86390 1
412521 99412521 1001 86380 86390 1
414013 99414013 1001 86380 86390 1
413872 99413872 1001 86380 86390 1
413994 99413994 1001 86380 86390 1
414024 99414024 1001 86380 86390 1
415102 99415102 1001 86380 86390 1
414587 99414587 1001 86380 86390 1
414601 99414601 1001 86380 86390 1
414423 99414423 1001 86380 86390 1
414452 99414452 1001 86380 86390 1
415632 99415632 1001 86380 86390 1
416672 99416672 1001 86380 86390 1
416938 99416938 1001 86380 86390 1
416975 99416975 1001 86380 86390 1
416979 99416979 1001 86380 86390 1
416546 99416546 1001 86380 86390 1
416550 99416550 1001 86380 86390 1
416218 99416218 1001 86380 86390 1
416052 99416052 1001 86380 86390 1
416054 99416054 1001 86380 86390 1
415862 99415862 1001 86380 86390 1
415988 99415988 1001 86380 86390 1
416070 99416070 1001 86380 86390 1
417230 99417230 1001 86380 86390 1
418760 99418760 1001 86380 86390 1
418559 99418559 1001 86380 86390 1
418707 99418707 1001 86380 86390 1
418191 99418191 1001 86380 86390 1
418274 99418274 1001 86380 86390 1
418130 99418130 1001 86380 86390 1
418345 99418345 1001 86380 86390 1
418291 99418291 1001 86380 86390 1
417917 99417917 1001 86380 86390 1
417823 99417823 1001 86380 86390 1
417668 99417668 1001 86380 86390 1
419079 99419079 1001 86380 86390 1
419199 99419199 1001 86380 86390 1
418941 99418941 1001 86380 86390 1
419200 99419200 1001 86380 86390 1
419071 99419071 1001 86380 86390 1
420099 99420099 1001 86380 86390 1
420281 99420281 1001 86380 86390 1
420313 99420313 1001 86380 86390 1
420338 99420338 1001 86380 86390 1
420414 99420414 1001 86380 86390 1
420102 99420102 1001 86380 86390 1
419978 99419978 1001 86380 86390 1
419491 99419491 1001 86380 86390 1
420562 99420562 1001 86380 86390 1
420543 99420543 1001 86380 86390 1
420568 99420568 1001 86380 86390 1
420629 99420629 1001 86380 86390 1
421866 99421866 1001 86380 86390 1
421967 99421967 1001 86380 86390 1
421781 99421781 1001 86380 86390 1
422090 99422090 1001 86380 86390 1
421766 99421766 1001 86380 86390 1
421704 99421704 1001 86380 86390 1
421587 99421587 1001 86380 86390 1
421673 99421673 1001 86380 86390 1
421577 99421577 1001 86380 86390 1
421529 99421529 1001 86380 86390 1
421120 99421120 1001 86380 86390 1
420866 99420866 1001 86380 86390 1
423521 99423521 1001 86380 86390 1
423720 99423720 1001 86380 86390 1
423471 99423471 1001 86380 86390 1
423253 99423253 1001 86380 86390 1
422976 99422976 1001 86380 86390 1
422578 99422578 1001 86380 86390 1
422925 99422925 1001 86380 86390 1
422743 99422743 1001 86380 86390 1
423967 99423967 1001 86380 86390 1
424022 99424022 1001 86380 86390 1
423963 99423963 1001 86380 86390 1
425245 99425245 1001 86380 86390 1
425324 99425324 1001 86380 86390 1
425276 99425276 1001 86380 86390 1
425056 99425056 1001 86380 86390 1
425206 99425206 1001 86380 86390 1
425315 99425315 1001 86380 86390 1
425209 99425209 1001 86380 86390 1
424905 99424905 1001 86380 86390 1
424761 99424761 1001 86380 86390 1
424790 99424790 1001 86380 86390 1
424833 99424833 1001 86380 86390 1
424914 99424914 1001 86380 86390 1
424839 99424839 1001 86380 86390 1
424562 99424562 1001 86380 86390 1
424346 99424346 1001 86380 86390 1
425604 99425604 1001 86380 86390 1
426472 99426472 1001 86380 86390 1
426592 99426592 1001 86380 86390 1
425918 99425918 1001 86380 86390 1
426070 99426070 1001 86380 86390 1
427235 99427235 1001 86380 86390 1
427261 99427261 1001 86380 86390 1
427171 99427171 1001 86380 86390 1
427469 99427469 1001 86380 86390 1
427449 99427449 1001 86380 86390 1
427384 99427384 1001 86380 86390 1
427282 99427282 1001 86380 86390 1
428569 99428569 1001 86380 86390 1
428690 99428690 1001 86380 86390 1
428481 99428481 1001 86380 86390 1
428209 99428209 1001 86380 86390 1
427882 99427882 1001 86380 86390 1
427631 99427631 1001 86380 86390 1
427819 99427819 1001 86380 86390 1
428811 99428811 1001 86380 86390 1
428930 99428930 1001 86380 86390 1
428776 99428776 1001 86380 86390 1
429092 99429092 1001 86380 86390 1
428864 99428864 1001 86380 86390 1
430208 99430208 1001 86380 86390 1
430146 99430146 1001 86380 86390 1
430327 99430327 1001 86380 86390 1
430196 99430196 1001 86380 86390 1
430172 99430172 1001 86380 86390 1
429974 99429974 1001 86380 86390 1
429857 99429857 1001 86380 86390 1
429835 99429835 1001 86380 86390 1
429888 99429888 1001 86380 86390 1
429791 99429791 1001 86380 86390 1
429624 99429624 1001 86380 86390 1
429893 99429893 1001 86380 86390 1
429390 99429390 1001 86380 86390 1
429268 99429268 1001 86380 86390 1
429410 99429410 1001 86380 86390 1
429497 99429497 1001 86380 86390 1
429237 99429237 1001 86380 86390 1
429188 99429188 1001 86380 86390 1
429542 99429542 1001 86380 86390 1
430466 99430466 1001 86380 86390 1
430807 99430807 1001 86380 86390 1
430697 99430697 1001 86380 86390 1
430630 99430630 1001 86380 86390 1
431844 99431844 1001 86380 86390 1
431877 99431877 1001 86380 86390 1
431429 99431429 1001 86380 86390 1
430970 99430970 1001 86380 86390 1
431203 99431203 1001 86380 86390 1
430966 99430966 1001 86380 86390 1
432345 99432345 1001 86380 86390 1
432454 99432454 1001 86380 86390 1
432181 99432181 1001 86380 86390 1
432067 99432067 1001 86380 86390 1
432370 99432370 1001 86380 86390 1
433466 99433466 1001 86380 86390 1
433381 99433381 1001 86380 86390 1
433702 99433702 1001 86380 86390 1
433503 99433503 1001 86380 86390 1
433014 99433014 1001 86380 86390 1
432726 99432726 1001 86380 86390 1
432756 99432756 1001 86380 86390 1
432863 99432863 1001 86380 86390 1
432591 99432591 1001 86380 86390 1
432592 99432592 1001 86380 86390 1
433829 99433829 1001 86380 86390 1
433865 99433865 1001 86380 86390 1
433819 99433819 1001 86380 86390 1
433905 99433905 1001 86380 86390 1
434015 99434015 1001 86380 86390 1
435036 99435036 1001 86380 86390 1
435323 99435323 1001 86380 86390 1
435239 99435239 1001 86380 86390 1
434688 99434688 1001 86380 86390 1
434467 99434467 1001 86380 86390 1
434510 99434510 1001 86380 86390 1
434327 99434327 1001 86380 86390 1
435620 99435620 1001 86380 86390 1
435454 99435454 1001 86380 86390 1
435445 99435445 1001 86380 86390 1
437086 99437086 1001 86380 86390 1
436986 99436986 1001 86380 86390 1
436858 99436858 1001 86380 86390 1
436897 99436897 1001 86380 86390 1
436695 99436695 1001 86380 86390 1
436615 99436615 1001 86380 86390 1
436746 99436746 1001 86380 86390 1
436328 99436328 1001 86380 86390 1
435966 99435966 1001 86380 86390 1
300006 99300006 1001 86380 86390 1
300099 99300099 1001 86380 86390 1
300035 99300035 1001 86380 86390 1
300549 99300549 1001 86380 86390 1
300609 99300609 1001 86380 86390 1
300355 99300355 1001 86380 86390 1
300343 99300343 1001 86380 86390 1
300411 99300411 1001 86380 86390 1
300321 99300321 1001 86380 86390 1
300477 99300477 1001 86380 86390 1
300441 99300441 1001 86380 86390 1
300324 99300324 1001 86380 86390 1
300120 99300120 1001 86380 86390 1
300290 99300290 1001 86380 86390 1
300254 99300254 1001 86380 86390 1
300855 99300855 1001 86380 86390 1
300770 99300770 1001 86380 86390 1
300822 99300822 1001 86380 86390 1
300825 99300825 1001 86380 86390 1
301441 99301441 1001 86380 86390 1
301390 99301390 1001 86380 86390 1
301544 99301544 1001 86380 86390 1
301206 99301206 1001 86380 86390 1
301171 99301171 1001 86380 86390 1
301225 99301225 1001 86380 86390 1
301160 99301160 1001 86380 86390 1
301175 99301175 1001 86380 86390 1
301296 99301296 1001 86380 86390 1
300946 99300946 1001 86380 86390 1
301078 99301078 1001 86380 86390 1
300953 99300953 1001 86380 86390 1
301668 99301668 1001 86380 86390 1
301711 99301711 1001 86380 86390 1
301674 99301674 1001 86380 86390 1
301690 99301690 1001 86380 86390 1
302019 99302019 1001 86380 86390 1
301969 99301969 1001 86380 86390 1
302013 99302013 1001 86380 86390 1
302148 99302148 1001 86380 86390 1
301958 99301958 1001 86380 86390 1
301834 99301834 1001 86380 86390 1
302433 99302433 1001 86380 86390 1
302514 99302514 1001 86380 86390 1
303117 99303117 1001 86380 86390 1
303151 99303151 1001 86380 86390 1
303023 99303023 1001 86380 86390 1
303152 99303152 1001 86380 86390 1
302806 99302806 1001 86380 86390 1
302873 99302873 1001 86380 86390 1
302912 99302912 1001 86380 86390 1
302796 99302796 1001 86380 86390 1
302965 99302965 1001 86380 86390 1
302851 99302851 1001 86380 86390 1
302868 99302868 1001 86380 86390 1
302637 99302637 1001 86380 86390 1
302638 99302638 1001 86380 86390 1
302654 99302654 1001 86380 86390 1
302686 99302686 1001 86380 86390 1
303224 99303224 1001 86380 86390 1
303894 99303894 1001 86380 86390 1
303870 99303870 1001 86380 86390 1
303838 99303838 1001 86380 86390 1
303980 99303980 1001 86380 86390 1
303814 99303814 1001 86380 86390 1
303729 99303729 1001 86380 86390 1
303437 99303437 1001 86380 86390 1
303454 99303454 1001 86380 86390 1
303587 99303587 1001 86380 86390 1
303488 99303488 1001 86380 86390 1
304174 99304174 1001 86380 86390 1
303620 99303620 1001 86380 86390 1
304061 99304061 1001 86380 86390 1
304139 99304139 1001 86380 86390 1
304191 99304191 1001 86380 86390 1
304858 99304858 1001 86380 86390 1
304719 99304719 1001 86380 86390 1
304759 99304759 1001 86380 86390 1
304774 99304774 1001 86380 86390 1
304713 99304713 1001 86380 86390 1
304586 99304586 1001 86380 86390 1
304343 99304343 1001 86380 86390 1
304331 99304331 1001 86380 86390 1
304924 99304924 1001 86380 86390 1
304906 99304906 1001 86380 86390 1
305061 99305061 1001 86380 86390 1
305685 99305685 1001 86380 86390 1
305661 99305661 1001 86380 86390 1
305641 99305641 1001 86380 86390 1
305540 99305540 1001 86380 86390 1
305471 99305471 1001 86380 86390 1
500051 99500051 1001 86380 86390 1
500039 99500039 1001 86380 86390 1
500171 99500171 1001 86380 86390 1
500044 99500044 1001 86380 86390 1
500662 99500662 1001 86380 86390 1
500732 99500732 1001 86380 86390 1
500721 99500721 1001 86380 86390 1
500581 99500581 1001 86380 86390 1
500504 99500504 1001 86380 86390 1
500490 99500490 1001 86380 86390 1
500220 99500220 1001 86380 86390 1
500311 99500311 1001 86380 86390 1
500234 99500234 1001 86380 86390 1
500926 99500926 1001 86380 86390 1
500846 99500846 1001 86380 86390 1
501545 99501545 1001 86380 86390 1
501304 99501304 1001 86380 86390 1
501255 99501255 1001 86380 86390 1
501310 99501310 1001 86380 86390 1
501402 99501402 1001 86380 86390 1
501275 99501275 1001 86380 86390 1
501301 99501301 1001 86380 86390 1
501432 99501432 1001 86380 86390 1
501342 99501342 1001 86380 86390 1
501177 99501177 1001 86380 86390 1
501196 99501196 1001 86380 86390 1
501093 99501093 1001 86380 86390 1
501817 99501817 1001 86380 86390 1
501681 99501681 1001 86380 86390 1
501787 99501787 1001 86380 86390 1
501813 99501813 1001 86380 86390 1
501739 99501739 1001 86380 86390 1
502367 99502367 1001 86380 86390 1
502370 99502370 1001 86380 86390 1
502334 99502334 1001 86380 86390 1
502184 99502184 1001 86380 86390 1
502252 99502252 1001 86380 86390 1
501986 99501986 1001 86380 86390 1
503261 99503261 1001 86380 86390 1
503205 99503205 1001 86380 86390 1
503170 99503170 1001 86380 86390 1
503049 99503049 1001 86380 86390 1
502937 99502937 1001 86380 86390 1
502927 99502927 1001 86380 86390 1
502955 99502955 1001 86380 86390 1
502685 99502685 1001 86380 86390 1
502695 99502695 1001 86380 86390 1
503483 99503483 1001 86380 86390 1
503369 99503369 1001 86380 86390 1
503480 99503480 1001 86380 86390 1
504029 99504029 1001 86380 86390 1
504044 99504044 1001 86380 86390 1
504091 99504091 1001 86380 86390 1
504036 99504036 1001 86380 86390 1
504109 99504109 1001 86380 86390 1
503815 99503815 1001 86380 86390 1
503739 99503739 1001 86380 86390 1
503768 99503768 1001 86380 86390 1
503616 99503616 1001 86380 86390 1
503591 99503591 1001 86380 86390 1
503683 99503683 1001 86380 86390 1
503545 99503545 1001 86380 86390 1
504189 99504189 1001 86380 86390 1
504851 99504851 1001 86380 86390 1
504608 99504608 1001 86380 86390 1
504673 99504673 1001 86380 86390 1
504548 99504548 1001 86380 86390 1
504667 99504667 1001 86380 86390 1
504539 99504539 1001 86380 86390 1
504594 99504594 1001 86380 86390 1
504523 99504523 1001 86380 86390 1
504473 99504473 1001 86380 86390 1
505098 99505098 1001 86380 86390 1
504960 99504960 1001 86380 86390 1
505132 99505132 1001 86380 86390 1
504991 99504991 1001 86380 86390 1
505737 99505737 1001 86380 86390 1
505739 99505739 1001 86380 86390 1
505718 99505718 1001 86380 86390 1
505451 99505451 1001 86380 86390 1
505520 99505520 1001 86380 86390 1
505257 99505257 1001 86380 86390 1
505285 99505285 1001 86380 86390 1
505324 99505324 1001 86380 86390 1
505870 99505870 1001 86380 86390 1
505772 99505772 1001 86380 86390 1
505801 99505801 1001 86380 86390 1
505815 99505815 1001 86380 86390 1
505933 99505933 1001 86380 86390 1
506488 99506488 1001 86380 86390 1
506282 99506282 1001 86380 86390 1
506206 99506206 1001 86380 86390 1
506105 99506105 1001 86380 86390 1
506028 99506028 1001 86380 86390 1
506021 99506021 1001 86380 86390 1
506646 99506646 1001 86380 86390 1
507341 99507341 1001 86380 86390 1
507130 99507130 1001 86380 86390 1
507014 99507014 1001 86380 86390 1
506995 99506995 1001 86380 86390 1
506879 99506879 1001 86380 86390 1
506817 99506817 1001 86380 86390 1
507496 99507496 1001 86380 86390 1
507451 99507451 1001 86380 86390 1
507427 99507427 1001 86380 86390 1
507572 99507572 1001 86380 86390 1
508108 99508108 1001 86380 86390 1
508220 99508220 1001 86380 86390 1
508221 99508221 1001 86380 86390 1
508150 99508150 1001 86380 86390 1
508154 99508154 1001 86380 86390 1
508208 99508208 1001 86380 86390 1
507916 99507916 1001 86380 86390 1
507929 99507929 1001 86380 86390 1
507975 99507975 1001 86380 86390 1
507831 99507831 1001 86380 86390 1
508273 99508273 1001 86380 86390 1
508419 99508419 1001 86380 86390 1
508434 99508434 1001 86380 86390 1
508399 99508399 1001 86380 86390 1
508425 99508425 1001 86380 86390 1
508451 99508451 1001 86380 86390 1
508985 99508985 1001 86380 86390 1
508926 99508926 1001 86380 86390 1
508880 99508880 1001 86380 86390 1
508791 99508791 1001 86380 86390 1
508690 99508690 1001 86380 86390 1
508835 99508835 1001 86380 86390 1
508719 99508719 1001 86380 86390 1
508694 99508694 1001 86380 86390 1
508698 99508698 1001 86380 86390 1
508521 99508521 1001 86380 86390 1
508653 99508653 1001 86380 86390 1
508617 99508617 1001 86380 86390 1
509111 99509111 1001 86380 86390 1
509229 99509229 1001 86380 86390 1
509102 99509102 1001 86380 86390 1
509208 99509208 1001 86380 86390 1
509144 99509144 1001 86380 86390 1
509722 99509722 1001 86380 86390 1
509774 99509774 1001 86380 86390 1
509592 99509592 1001 86380 86390 1
509606 99509606 1001 86380 86390 1
509532 99509532 1001 86380 86390 1
509668 99509668 1001 86380 86390 1
509349 99509349 1001 86380 86390 1
509414 99509414 1001 86380 86390 1
509287 99509287 1001 86380 86390 1
509301 99509301 1001 86380 86390 1
509955 99509955 1001 86380 86390 1
510585 99510585 1001 86380 86390 1
510638 99510638 1001 86380 86390 1
510648 99510648 1001 86380 86390 1
510674 99510674 1001 86380 86390 1
510521 99510521 1001 86380 86390 1
510436 99510436 1001 86380 86390 1
510320 99510320 1001 86380 86390 1
510428 99510428 1001 86380 86390 1
510480 99510480 1001 86380 86390 1
510494 99510494 1001 86380 86390 1
510238 99510238 1001 86380 86390 1
510162 99510162 1001 86380 86390 1
510217 99510217 1001 86380 86390 1
510853 99510853 1001 86380 86390 1
510776 99510776 1001 86380 86390 1
510799 99510799 1001 86380 86390 1
511464 99511464 1001 86380 86390 1
511388 99511388 1001 86380 86390 1
511414 99511414 1001 86380 86390 1
511506 99511506 1001 86380 86390 1
511472 99511472 1001 86380 86390 1
511204 99511204 1001 86380 86390 1
511339 99511339 1001 86380 86390 1
511275 99511275 1001 86380 86390 1
511239 99511239 1001 86380 86390 1
510971 99510971 1001 86380 86390 1
510991 99510991 1001 86380 86390 1
510942 99510942 1001 86380 86390 1
511626 99511626 1001 86380 86390 1
512012 99512012 1001 86380 86390 1
512041 99512041 1001 86380 86390 1
512067 99512067 1001 86380 86390 1
512146 99512146 1001 86380 86390 1
511772 99511772 1001 86380 86390 1
511764 99511764 1001 86380 86390 1
511881 99511881 1001 86380 86390 1
511817 99511817 1001 86380 86390 1
511758 99511758 1001 86380 86390 1
512495 99512495 1001 86380 86390 1
512444 99512444 1001 86380 86390 1
512386 99512386 1001 86380 86390 1
512400 99512400 1001 86380 86390 1
513102 99513102 1001 86380 86390 1
513179 99513179 1001 86380 86390 1
513095 99513095 1001 86380 86390 1
513019 99513019 1001 86380 86390 1
513036 99513036 1001 86380 86390 1
512960 99512960 1001 86380 86390 1
512924 99512924 1001 86380 86390 1
512796 99512796 1001 86380 86390 1
512982 99512982 1001 86380 86390 1
512842 99512842 1001 86380 86390 1
513267 99513267 1001 86380 86390 1
513218 99513218 1001 86380 86390 1
513206 99513206 1001 86380 86390 1
513287 99513287 1001 86380 86390 1
513300 99513300 1001 86380 86390 1
513277 99513277 1001 86380 86390 1
513974 99513974 1001 86380 86390 1
514023 99514023 1001 86380 86390 1
513723 99513723 1001 86380 86390 1
513789 99513789 1001 86380 86390 1
513714 99513714 1001 86380 86390 1
513719 99513719 1001 86380 86390 1
513557 99513557 1001 86380 86390 1
513585 99513585 1001 86380 86390 1
514097 99514097 1001 86380 86390 1
514075 99514075 1001 86380 86390 1
514689 99514689 1001 86380 86390 1
514800 99514800 1001 86380 86390 1
514736 99514736 1001 86380 86390 1
514497 99514497 1001 86380 86390 1
514536 99514536 1001 86380 86390 1
514588 99514588 1001 86380 86390 1
514502 99514502 1001 86380 86390 1
514367 99514367 1001 86380 86390 1
514308 99514308 1001 86380 86390 1
514270 99514270 1001 86380 86390 1
514920 99514920 1001 86380 86390 1
514947 99514947 1001 86380 86390 1
515005 99515005 1001 86380 86390 1
515503 99515503 1001 86380 86390 1
515562 99515562 1001 86380 86390 1
515379 99515379 1001 86380 86390 1
515140 99515140 1001 86380 86390 1
515246 99515246 1001 86380 86390 1
515104 99515104 1001 86380 86390 1
515175 99515175 1001 86380 86390 1
515227 99515227 1001 86380 86390 1
515865 99515865 1001 86380 86390 1
516278 99516278 1001 86380 86390 1
516292 99516292 1001 86380 86390 1
516294 99516294 1001 86380 86390 1
516286 99516286 1001 86380 86390 1
516184 99516184 1001 86380 86390 1
516263 99516263 1001 86380 86390 1
516302 99516302 1001 86380 86390 1
516056 99516056 1001 86380 86390 1
516663 99516663 1001 86380 86390 1
517300 99517300 1001 86380 86390 1
517292 99517292 1001 86380 86390 1
517257 99517257 1001 86380 86390 1
517105 99517105 1001 86380 86390 1
516964 99516964 1001 86380 86390 1
516981 99516981 1001 86380 86390 1
516805 99516805 1001 86380 86390 1
516747 99516747 1001 86380 86390 1
516749 99516749 1001 86380 86390 1
517410 99517410 1001 86380 86390 1
517528 99517528 1001 86380 86390 1
517376 99517376 1001 86380 86390 1
517473 99517473 1001 86380 86390 1
518061 99518061 1001 86380 86390 1
518010 99518010 1001 86380 86390 1
518138 99518138 1001 86380 86390 1
518141 99518141 1001 86380 86390 1
518157 99518157 1001 86380 86390 1
517911 99517911 1001 86380 86390 1
517877 99517877 1001 86380 86390 1
517652 99517652 1001 86380 86390 1
517747 99517747 1001 86380 86390 1
518340 99518340 1001 86380 86390 1
518252 99518252 1001 86380 86390 1
518227 99518227 1001 86380 86390 1
518292 99518292 1001 86380 86390 1
518163 99518163 1001 86380 86390 1
518231 99518231 1001 86380 86390 1
518348 99518348 1001 86380 86390 1
518361 99518361 1001 86380 86390 1
518786 99518786 1001 86380 86390 1
518928 99518928 1001 86380 86390 1
518879 99518879 1001 86380 86390 1
518844 99518844 1001 86380 86390 1
518657 99518657 1001 86380 86390 1
518580 99518580 1001 86380 86390 1
518763 99518763 1001 86380 86390 1
518595 99518595 1001 86380 86390 1
518661 99518661 1001 86380 86390 1
518741 99518741 1001 86380 86390 1
518528 99518528 1001 86380 86390 1
518464 99518464 1001 86380 86390 1
518429 99518429 1001 86380 86390 1
519050 99519050 1001 86380 86390 1
519107 99519107 1001 86380 86390 1
519186 99519186 1001 86380 86390 1
519612 99519612 1001 86380 86390 1
519532 99519532 1001 86380 86390 1
519545 99519545 1001 86380 86390 1
519431 99519431 1001 86380 86390 1
519587 99519587 1001 86380 86390 1
519523 99519523 1001 86380 86390 1
519316 99519316 1001 86380 86390 1
519823 99519823 1001 86380 86390 1
519993 99519993 1001 86380 86390 1
519825 99519825 1001 86380 86390 1
519853 99519853 1001 86380 86390 1
519895 99519895 1001 86380 86390 1
519936 99519936 1001 86380 86390 1
519846 99519846 1001 86380 86390 1
520542 99520542 1001 86380 86390 1
520456 99520456 1001 86380 86390 1
520311 99520311 1001 86380 86390 1
520302 99520302 1001 86380 86390 1
520141 99520141 1001 86380 86390 1
520037 99520037 1001 86380 86390 1
520155 99520155 1001 86380 86390 1
520692 99520692 1001 86380 86390 1
520705 99520705 1001 86380 86390 1
520725 99520725 1001 86380 86390 1
521205 99521205 1001 86380 86390 1
520904 99520904 1001 86380 86390 1
520946 99520946 1001 86380 86390 1
520908 99520908 1001 86380 86390 1
521580 99521580 1001 86380 86390 1
521568 99521568 1001 86380 86390 1
522101 99522101 1001 86380 86390 1
522128 99522128 1001 86380 86390 1
522159 99522159 1001 86380 86390 1
522134 99522134 1001 86380 86390 1
522161 99522161 1001 86380 86390 1
521970 99521970 1001 86380 86390 1
521998 99521998 1001 86380 86390 1
521927 99521927 1001 86380 86390 1
522043 99522043 1001 86380 86390 1
521672 99521672 1001 86380 86390 1
521864 99521864 1001 86380 86390 1
522470 99522470 1001 86380 86390 1
522428 99522428 1001 86380 86390 1
523035 99523035 1001 86380 86390 1
522934 99522934 1001 86380 86390 1
522732 99522732 1001 86380 86390 1
522835 99522835 1001 86380 86390 1
522892 99522892 1001 86380 86390 1
522885 99522885 1001 86380 86390 1
522629 99522629 1001 86380 86390 1
522580 99522580 1001 86380 86390 1
522542 99522542 1001 86380 86390 1
522507 99522507 1001 86380 86390 1
523148 99523148 1001 86380 86390 1
523202 99523202 1001 86380 86390 1
523907 99523907 1001 86380 86390 1
523753 99523753 1001 86380 86390 1
523742 99523742 1001 86380 86390 1
523847 99523847 1001 86380 86390 1
523739 99523739 1001 86380 86390 1
523728 99523728 1001 86380 86390 1
523665 99523665 1001 86380 86390 1
523562 99523562 1001 86380 86390 1
523655 99523655 1001 86380 86390 1
523473 99523473 1001 86380 86390 1
523423 99523423 1001 86380 86390 1
523372 99523372 1001 86380 86390 1
524026 99524026 1001 86380 86390 1
524067 99524067 1001 86380 86390 1
524577 99524577 1001 86380 86390 1
524683 99524683 1001 86380 86390 1
524606 99524606 1001 86380 86390 1
524647 99524647 1001 86380 86390 1
524751 99524751 1001 86380 86390 1
524623 99524623 1001 86380 86390 1
524731 99524731 1001 86380 86390 1
524461 99524461 1001 86380 86390 1
524363 99524363 1001 86380 86390 1
524419 99524419 1001 86380 86390 1
524189 99524189 1001 86380 86390 1
524344 99524344 1001 86380 86390 1
524192 99524192 1001 86380 86390 1
524223 99524223 1001 86380 86390 1
524975 99524975 1001 86380 86390 1
524900 99524900 1001 86380 86390 1
524901 99524901 1001 86380 86390 1
524785 99524785 1001 86380 86390 1
524878 99524878 1001 86380 86390 1
524960 99524960 1001 86380 86390 1
525393 99525393 1001 86380 86390 1
525422 99525422 1001 86380 86390 1
525438 99525438 1001 86380 86390 1
525557 99525557 1001 86380 86390 1
525327 99525327 1001 86380 86390 1
525329 99525329 1001 86380 86390 1
525385 99525385 1001 86380 86390 1
525191 99525191 1001 86380 86390 1
525299 99525299 1001 86380 86390 1
525095 99525095 1001 86380 86390 1
525061 99525061 1001 86380 86390 1
525182 99525182 1001 86380 86390 1
525710 99525710 1001 86380 86390 1
525676 99525676 1001 86380 86390 1
525784 99525784 1001 86380 86390 1
526236 99526236 1001 86380 86390 1
526263 99526263 1001 86380 86390 1
526265 99526265 1001 86380 86390 1
526012 99526012 1001 86380 86390 1
526039 99526039 1001 86380 86390 1
526158 99526158 1001 86380 86390 1
526021 99526021 1001 86380 86390 1
525806 99525806 1001 86380 86390 1
525823 99525823 1001 86380 86390 1
526575 99526575 1001 86380 86390 1
526587 99526587 1001 86380 86390 1
527047 99527047 1001 86380 86390 1
527132 99527132 1001 86380 86390 1
526978 99526978 1001 86380 86390 1
526875 99526875 1001 86380 86390 1
526920 99526920 1001 86380 86390 1
526885 99526885 1001 86380 86390 1
526699 99526699 1001 86380 86390 1
526638 99526638 1001 86380 86390 1
527367 99527367 1001 86380 86390 1
528000 99528000 1001 86380 86390 1
528027 99528027 1001 86380 86390 1
527877 99527877 1001 86380 86390 1
528061 99528061 1001 86380 86390 1
527702 99527702 1001 86380 86390 1
527678 99527678 1001 86380 86390 1
527694 99527694 1001 86380 86390 1
527723 99527723 1001 86380 86390 1
527687 99527687 1001 86380 86390 1
527482 99527482 1001 86380 86390 1
527650 99527650 1001 86380 86390 1
527643 99527643 1001 86380 86390 1
527554 99527554 1001 86380 86390 1
527465 99527465 1001 86380 86390 1
528138 99528138 1001 86380 86390 1
528244 99528244 1001 86380 86390 1
528181 99528181 1001 86380 86390 1
528829 99528829 1001 86380 86390 1
528877 99528877 1001 86380 86390 1
528882 99528882 1001 86380 86390 1
528784 99528784 1001 86380 86390 1
528543 99528543 1001 86380 86390 1
528450 99528450 1001 86380 86390 1
528404 99528404 1001 86380 86390 1
528406 99528406 1001 86380 86390 1
528432 99528432 1001 86380 86390 1
529604 99529604 1001 86380 86390 1
529669 99529669 1001 86380 86390 1
529579 99529579 1001 86380 86390 1
529621 99529621 1001 86380 86390 1
529338 99529338 1001 86380 86390 1
529120 99529120 1001 86380 86390 1
529215 99529215 1001 86380 86390 1
530414 99530414 1001 86380 86390 1
530244 99530244 1001 86380 86390 1
530182 99530182 1001 86380 86390 1
530198 99530198 1001 86380 86390 1
530250 99530250 1001 86380 86390 1
530302 99530302 1001 86380 86390 1
529953 99529953 1001 86380 86390 1
530712 99530712 1001 86380 86390 1
530740 99530740 1001 86380 86390 1
531296 99531296 1001 86380 86390 1
531219 99531219 1001 86380 86390 1
531363 99531363 1001 86380 86390 1
531374 99531374 1001 86380 86390 1
531053 99531053 1001 86380 86390 1
530786 99530786 1001 86380 86390 1
530813 99530813 1001 86380 86390 1
530830 99530830 1001 86380 86390 1
530832 99530832 1001 86380 86390 1
531481 99531481 1001 86380 86390 1
531404 99531404 1001 86380 86390 1
531527 99531527 1001 86380 86390 1
531489 99531489 1001 86380 86390 1
531505 99531505 1001 86380 86390 1
531518 99531518 1001 86380 86390 1
532054 99532054 1001 86380 86390 1
532186 99532186 1001 86380 86390 1
532073 99532073 1001 86380 86390 1
532194 99532194 1001 86380 86390 1
532203 99532203 1001 86380 86390 1
531987 99531987 1001 86380 86390 1
531833 99531833 1001 86380 86390 1
531827 99531827 1001 86380 86390 1
531893 99531893 1001 86380 86390 1
531599 99531599 1001 86380 86390 1
531614 99531614 1001 86380 86390 1
532280 99532280 1001 86380 86390 1
532333 99532333 1001 86380 86390 1
532001 99532001 1001 86380 86390 1
532232 99532232 1001 86380 86390 1
532349 99532349 1001 86380 86390 1
532260 99532260 1001 86380 86390 1
532302 99532302 1001 86380 86390 1
532407 99532407 1001 86380 86390 1
532292 99532292 1001 86380 86390 1
533009 99533009 1001 86380 86390 1
532974 99532974 1001 86380 86390 1
533024 99533024 1001 86380 86390 1
532674 99532674 1001 86380 86390 1
532663 99532663 1001 86380 86390 1
532759 99532759 1001 86380 86390 1
532773 99532773 1001 86380 86390 1
532786 99532786 1001 86380 86390 1
532497 99532497 1001 86380 86390 1
533136 99533136 1001 86380 86390 1
533060 99533060 1001 86380 86390 1
533156 99533156 1001 86380 86390 1
533727 99533727 1001 86380 86390 1
533471 99533471 1001 86380 86390 1
533644 99533644 1001 86380 86390 1
533273 99533273 1001 86380 86390 1
533339 99533339 1001 86380 86390 1
534002 99534002 1001 86380 86390 1
533966 99533966 1001 86380 86390 1
533970 99533970 1001 86380 86390 1
534660 99534660 1001 86380 86390 1
534486 99534486 1001 86380 86390 1
534641 99534641 1001 86380 86390 1
534566 99534566 1001 86380 86390 1
534478 99534478 1001 86380 86390 1
534279 99534279 1001 86380 86390 1
534396 99534396 1001 86380 86390 1
534233 99534233 1001 86380 86390 1
534210 99534210 1001 86380 86390 1
534239 99534239 1001 86380 86390 1
534849 99534849 1001 86380 86390 1
534875 99534875 1001 86380 86390 1
534803 99534803 1001 86380 86390 1
534793 99534793 1001 86380 86390 1
534702 99534702 1001 86380 86390 1
534833 99534833 1001 86380 86390 1
535341 99535341 1001 86380 86390 1
535207 99535207 1001 86380 86390 1
535171 99535171 1001 86380 86390 1
534904 99534904 1001 86380 86390 1
535078 99535078 1001 86380 86390 1
534910 99534910 1001 86380 86390 1
534988 99534988 1001 86380 86390 1
535092 99535092 1001 86380 86390 1
535701 99535701 1001 86380 86390 1
535691 99535691 1001 86380 86390 1
535590 99535590 1001 86380 86390 1
535595 99535595 1001 86380 86390 1
536166 99536166 1001 86380 86390 1
536077 99536077 1001 86380 86390 1
536052 99536052 1001 86380 86390 1
535822 99535822 1001 86380 86390 1
535849 99535849 1001 86380 86390 1
536398 99536398 1001 86380 86390 1
536415 99536415 1001 86380 86390 1
536467 99536467 1001 86380 86390 1
536345 99536345 1001 86380 86390 1
537010 99537010 1001 86380 86390 1
537025 99537025 1001 86380 86390 1
537002 99537002 1001 86380 86390 1
536793 99536793 1001 86380 86390 1
536900 99536900 1001 86380 86390 1
536928 99536928 1001 86380 86390 1
536586 99536586 1001 86380 86390 1
537280 99537280 1001 86380 86390 1
537360 99537360 1001 86380 86390 1
537179 99537179 1001 86380 86390 1
537860 99537860 1001 86380 86390 1
537883 99537883 1001 86380 86390 1
537733 99537733 1001 86380 86390 1
537710 99537710 1001 86380 86390 1
537638 99537638 1001 86380 86390 1
537651 99537651 1001 86380 86390 1
537769 99537769 1001 86380 86390 1
537422 99537422 1001 86380 86390 1
537474 99537474 1001 86380 86390 1
538034 99538034 1001 86380 86390 1
538056 99538056 1001 86380 86390 1
538647 99538647 1001 86380 86390 1
538725 99538725 1001 86380 86390 1
538741 99538741 1001 86380 86390 1
538601 99538601 1001 86380 86390 1
538564 99538564 1001 86380 86390 1
538603 99538603 1001 86380 86390 1
538273 99538273 1001 86380 86390 1
538262 99538262 1001 86380 86390 1
538393 99538393 1001 86380 86390 1
538277 99538277 1001 86380 86390 1
538381 99538381 1001 86380 86390 1
538280 99538280 1001 86380 86390 1
538822 99538822 1001 86380 86390 1
539616 99539616 1001 86380 86390 1
539454 99539454 1001 86380 86390 1
539572 99539572 1001 86380 86390 1
539484 99539484 1001 86380 86390 1
539396 99539396 1001 86380 86390 1
539336 99539336 1001 86380 86390 1
539286 99539286 1001 86380 86390 1
539340 99539340 1001 86380 86390 1
539341 99539341 1001 86380 86390 1
539136 99539136 1001 86380 86390 1
539100 99539100 1001 86380 86390 1
539141 99539141 1001 86380 86390 1
539207 99539207 1001 86380 86390 1
539104 99539104 1001 86380 86390 1
539169 99539169 1001 86380 86390 1
539157 99539157 1001 86380 86390 1
539159 99539159 1001 86380 86390 1
539677 99539677 1001 86380 86390 1
539717 99539717 1001 86380 86390 1
539784 99539784 1001 86380 86390 1
540286 99540286 1001 86380 86390 1
540288 99540288 1001 86380 86390 1
540278 99540278 1001 86380 86390 1
540395 99540395 1001 86380 86390 1
540320 99540320 1001 86380 86390 1
540389 99540389 1001 86380 86390 1
539949 99539949 1001 86380 86390 1
539952 99539952 1001 86380 86390 1
539889 99539889 1001 86380 86390 1
539969 99539969 1001 86380 86390 1
540039 99540039 1001 86380 86390 1
540555 99540555 1001 86380 86390 1
540477 99540477 1001 86380 86390 1
540054 99540054 1001 86380 86390 1
540545 99540545 1001 86380 86390 1
540558 99540558 1001 86380 86390 1
540636 99540636 1001 86380 86390 1
540497 99540497 1001 86380 86390 1
541211 99541211 1001 86380 86390 1
541225 99541225 1001 86380 86390 1
540957 99540957 1001 86380 86390 1
541049 99541049 1001 86380 86390 1
540986 99540986 1001 86380 86390 1
541027 99541027 1001 86380 86390 1
540775 99540775 1001 86380 86390 1
540714 99540714 1001 86380 86390 1
540676 99540676 1001 86380 86390 1
540703 99540703 1001 86380 86390 1
540834 99540834 1001 86380 86390 1
540797 99540797 1001 86380 86390 1
540759 99540759 1001 86380 86390 1
541294 99541294 1001 86380 86390 1
541404 99541404 1001 86380 86390 1
542048 99542048 1001 86380 86390 1
542053 99542053 1001 86380 86390 1
542015 99542015 1001 86380 86390 1
541848 99541848 1001 86380 86390 1
541745 99541745 1001 86380 86390 1
541785 99541785 1001 86380 86390 1
541711 99541711 1001 86380 86390 1
541881 99541881 1001 86380 86390 1
541808 99541808 1001 86380 86390 1
541718 99541718 1001 86380 86390 1
541513 99541513 1001 86380 86390 1
541674 99541674 1001 86380 86390 1
541521 99541521 1001 86380 86390 1
541677 99541677 1001 86380 86390 1
542160 99542160 1001 86380 86390 1
542277 99542277 1001 86380 86390 1
542254 99542254 1001 86380 86390 1
542125 99542125 1001 86380 86390 1
542856 99542856 1001 86380 86390 1
542775 99542775 1001 86380 86390 1
542727 99542727 1001 86380 86390 1
542666 99542666 1001 86380 86390 1
542606 99542606 1001 86380 86390 1
542620 99542620 1001 86380 86390 1
542501 99542501 1001 86380 86390 1
542359 99542359 1001 86380 86390 1
542476 99542476 1001 86380 86390 1
542997 99542997 1001 86380 86390 1
543687 99543687 1001 86380 86390 1
543479 99543479 1001 86380 86390 1
543512 99543512 1001 86380 86390 1
543204 99543204 1001 86380 86390 1
543298 99543298 1001 86380 86390 1
543158 99543158 1001 86380 86390 1
543263 99543263 1001 86380 86390 1
543240 99543240 1001 86380 86390 1
543786 99543786 1001 86380 86390 1
544500 99544500 1001 86380 86390 1
544237 99544237 1001 86380 86390 1
544340 99544340 1001 86380 86390 1
544315 99544315 1001 86380 86390 1
544382 99544382 1001 86380 86390 1
544334 99544334 1001 86380 86390 1
544296 99544296 1001 86380 86390 1
544093 99544093 1001 86380 86390 1
544159 99544159 1001 86380 86390 1
544151 99544151 1001 86380 86390 1
544177 99544177 1001 86380 86390 1
544623 99544623 1001 86380 86390 1
544741 99544741 1001 86380 86390 1
544742 99544742 1001 86380 86390 1
544717 99544717 1001 86380 86390 1
544617 99544617 1001 86380 86390 1
500541 1014 1001 28441 28741 1
400103 99400103 1001 86380 86390 1
400075 99400075 1001 86380 86390 1
400123 99400123 1001 86380 86390 1
400083 99400083 1001 86380 86390 1
400132 99400132 1001 86380 86390 1
400157 99400157 1001 86380 86390 1
400320 99400320 1001 86380 86390 1
400367 99400367 1001 86380 86390 1
400347 99400347 1001 86380 86390 1
400460 99400460 1001 86380 86390 1
400562 99400562 1001 86380 86390 1
400825 99400825 1001 86380 86390 1
400733 99400733 1001 86380 86390 1
400955 99400955 1001 86380 86390 1
401226 99401226 1001 86380 86390 1
401345 99401345 1001 86380 86390 1
402053 99402053 1001 86380 86390 1
402206 99402206 1001 86380 86390 1
402250 99402250 1001 86380 86390 1
402331 99402331 1001 86380 86390 1
402472 99402472 1001 86380 86390 1
402600 99402600 1001 86380 86390 1
402696 99402696 1001 86380 86390 1
402816 99402816 1001 86380 86390 1
402897 99402897 1001 86380 86390 1
402931 99402931 1001 86380 86390 1
403178 99403178 1001 86380 86390 1
403524 99403524 1001 86380 86390 1
403466 99403466 1001 86380 86390 1
403583 99403583 1001 86380 86390 1
403910 99403910 1001 86380 86390 1
403961 99403961 1001 86380 86390 1
403928 99403928 1001 86380 86390 1
404527 99404527 1001 86380 86390 1
404553 99404553 1001 86380 86390 1
404720 99404720 1001 86380 86390 1
404788 99404788 1001 86380 86390 1
404713 99404713 1001 86380 86390 1
404932 99404932 1001 86380 86390 1
405022 99405022 1001 86380 86390 1
405460 99405460 1001 86380 86390 1
406116 99406116 1001 86380 86390 1
406243 99406243 1001 86380 86390 1
406346 99406346 1001 86380 86390 1
406681 99406681 1001 86380 86390 1
406729 99406729 1001 86380 86390 1
406820 99406820 1001 86380 86390 1
406827 99406827 1001 86380 86390 1
407033 99407033 1001 86380 86390 1
407199 99407199 1001 86380 86390 1
407179 99407179 1001 86380 86390 1
407320 99407320 1001 86380 86390 1
407246 99407246 1001 86380 86390 1
407360 99407360 1001 86380 86390 1
407444 99407444 1001 86380 86390 1
407649 99407649 1001 86380 86390 1
407627 99407627 1001 86380 86390 1
407913 99407913 1001 86380 86390 1
408238 99408238 1001 86380 86390 1
408276 99408276 1001 86380 86390 1
408293 99408293 1001 86380 86390 1
408367 99408367 1001 86380 86390 1
408388 99408388 1001 86380 86390 1
408599 99408599 1001 86380 86390 1
408706 99408706 1001 86380 86390 1
408801 99408801 1001 86380 86390 1
408925 99408925 1001 86380 86390 1
409188 99409188 1001 86380 86390 1
409233 99409233 1001 86380 86390 1
409322 99409322 1001 86380 86390 1
409451 99409451 1001 86380 86390 1
409405 99409405 1001 86380 86390 1
409567 99409567 1001 86380 86390 1
409616 99409616 1001 86380 86390 1
409640 99409640 1001 86380 86390 1
409892 99409892 1001 86380 86390 1
410024 99410024 1001 86380 86390 1
410018 99410018 1001 86380 86390 1
410062 99410062 1001 86380 86390 1
410197 99410197 1001 86380 86390 1
410264 99410264 1001 86380 86390 1
410348 99410348 1001 86380 86390 1
410652 99410652 1001 86380 86390 1
410676 99410676 1001 86380 86390 1
410892 99410892 1001 86380 86390 1
410849 99410849 1001 86380 86390 1
410958 99410958 1001 86380 86390 1
411092 99411092 1001 86380 86390 1
411263 99411263 1001 86380 86390 1
411318 99411318 1001 86380 86390 1
411566 99411566 1001 86380 86390 1
411615 99411615 1001 86380 86390 1
411737 99411737 1001 86380 86390 1
411720 99411720 1001 86380 86390 1
411729 99411729 1001 86380 86390 1
411794 99411794 1001 86380 86390 1
411789 99411789 1001 86380 86390 1
411909 99411909 1001 86380 86390 1
412002 99412002 1001 86380 86390 1
412203 99412203 1001 86380 86390 1
412089 99412089 1001 86380 86390 1
412325 99412325 1001 86380 86390 1
412342 99412342 1001 86380 86390 1
412344 99412344 1001 86380 86390 1
412402 99412402 1001 86380 86390 1
412310 99412310 1001 86380 86390 1
413500 99413500 1001 86380 86390 1
413653 99413653 1001 86380 86390 1
413551 99413551 1001 86380 86390 1
412662 99412662 1001 86380 86390 1
412529 99412529 1001 86380 86390 1
412868 99412868 1001 86380 86390 1
414010 99414010 1001 86380 86390 1
413839 99413839 1001 86380 86390 1
413974 99413974 1001 86380 86390 1
415269 99415269 1001 86380 86390 1
415238 99415238 1001 86380 86390 1
415052 99415052 1001 86380 86390 1
414571 99414571 1001 86380 86390 1
414599 99414599 1001 86380 86390 1
414232 99414232 1001 86380 86390 1
414125 99414125 1001 86380 86390 1
414387 99414387 1001 86380 86390 1
414241 99414241 1001 86380 86390 1
414447 99414447 1001 86380 86390 1
415598 99415598 1001 86380 86390 1
415675 99415675 1001 86380 86390 1
415455 99415455 1001 86380 86390 1
416860 99416860 1001 86380 86390 1
416639 99416639 1001 86380 86390 1
416817 99416817 1001 86380 86390 1
416870 99416870 1001 86380 86390 1
416805 99416805 1001 86380 86390 1
416148 99416148 1001 86380 86390 1
416391 99416391 1001 86380 86390 1
416341 99416341 1001 86380 86390 1
416432 99416432 1001 86380 86390 1
415983 99415983 1001 86380 86390 1
415861 99415861 1001 86380 86390 1
415726 99415726 1001 86380 86390 1
415842 99415842 1001 86380 86390 1
417361 99417361 1001 86380 86390 1
417010 99417010 1001 86380 86390 1
417155 99417155 1001 86380 86390 1
417277 99417277 1001 86380 86390 1
417492 99417492 1001 86380 86390 1
418577 99418577 1001 86380 86390 1
418521 99418521 1001 86380 86390 1
418103 99418103 1001 86380 86390 1
418231 99418231 1001 86380 86390 1
418094 99418094 1001 86380 86390 1
418298 99418298 1001 86380 86390 1
418070 99418070 1001 86380 86390 1
417704 99417704 1001 86380 86390 1
418906 99418906 1001 86380 86390 1
419000 99419000 1001 86380 86390 1
418914 99418914 1001 86380 86390 1
419154 99419154 1001 86380 86390 1
420276 99420276 1001 86380 86390 1
420077 99420077 1001 86380 86390 1
420268 99420268 1001 86380 86390 1
419800 99419800 1001 86380 86390 1
419950 99419950 1001 86380 86390 1
419442 99419442 1001 86380 86390 1
420490 99420490 1001 86380 86390 1
420493 99420493 1001 86380 86390 1
420777 99420777 1001 86380 86390 1
420724 99420724 1001 86380 86390 1
420797 99420797 1001 86380 86390 1
420784 99420784 1001 86380 86390 1
422060 99422060 1001 86380 86390 1
421812 99421812 1001 86380 86390 1
421387 99421387 1001 86380 86390 1
421117 99421117 1001 86380 86390 1
421140 99421140 1001 86380 86390 1
420990 99420990 1001 86380 86390 1
421043 99421043 1001 86380 86390 1
422499 99422499 1001 86380 86390 1
422251 99422251 1001 86380 86390 1
422319 99422319 1001 86380 86390 1
423513 99423513 1001 86380 86390 1
423465 99423465 1001 86380 86390 1
423450 99423450 1001 86380 86390 1
423395 99423395 1001 86380 86390 1
423475 99423475 1001 86380 86390 1
423246 99423246 1001 86380 86390 1
423251 99423251 1001 86380 86390 1
422595 99422595 1001 86380 86390 1
422705 99422705 1001 86380 86390 1
422815 99422815 1001 86380 86390 1
422843 99422843 1001 86380 86390 1
422900 99422900 1001 86380 86390 1
423999 99423999 1001 86380 86390 1
424110 99424110 1001 86380 86390 1
423816 99423816 1001 86380 86390 1
423932 99423932 1001 86380 86390 1
423981 99423981 1001 86380 86390 1
425321 99425321 1001 86380 86390 1
425030 99425030 1001 86380 86390 1
425126 99425126 1001 86380 86390 1
425187 99425187 1001 86380 86390 1
424648 99424648 1001 86380 86390 1
424994 99424994 1001 86380 86390 1
424213 99424213 1001 86380 86390 1
424407 99424407 1001 86380 86390 1
424486 99424486 1001 86380 86390 1
425405 99425405 1001 86380 86390 1
425387 99425387 1001 86380 86390 1
425579 99425579 1001 86380 86390 1
426799 99426799 1001 86380 86390 1
426851 99426851 1001 86380 86390 1
426856 99426856 1001 86380 86390 1
426960 99426960 1001 86380 86390 1
426542 99426542 1001 86380 86390 1
426323 99426323 1001 86380 86390 1
426574 99426574 1001 86380 86390 1
426646 99426646 1001 86380 86390 1
426377 99426377 1001 86380 86390 1
426315 99426315 1001 86380 86390 1
426150 99426150 1001 86380 86390 1
426117 99426117 1001 86380 86390 1
425969 99425969 1001 86380 86390 1
427286 99427286 1001 86380 86390 1
427411 99427411 1001 86380 86390 1
427321 99427321 1001 86380 86390 1
427276 99427276 1001 86380 86390 1
427504 99427504 1001 86380 86390 1
427524 99427524 1001 86380 86390 1
428482 99428482 1001 86380 86390 1
428487 99428487 1001 86380 86390 1
428120 99428120 1001 86380 86390 1
428006 99428006 1001 86380 86390 1
428191 99428191 1001 86380 86390 1
427974 99427974 1001 86380 86390 1
427588 99427588 1001 86380 86390 1
427869 99427869 1001 86380 86390 1
429100 99429100 1001 86380 86390 1
429160 99429160 1001 86380 86390 1
430355 99430355 1001 86380 86390 1
429660 99429660 1001 86380 86390 1
429866 99429866 1001 86380 86390 1
429945 99429945 1001 86380 86390 1
429918 99429918 1001 86380 86390 1
429871 99429871 1001 86380 86390 1
429393 99429393 1001 86380 86390 1
429505 99429505 1001 86380 86390 1
429334 99429334 1001 86380 86390 1
429398 99429398 1001 86380 86390 1
430526 99430526 1001 86380 86390 1
430380 99430380 1001 86380 86390 1
430492 99430492 1001 86380 86390 1
432059 99432059 1001 86380 86390 1
431816 99431816 1001 86380 86390 1
431371 99431371 1001 86380 86390 1
431288 99431288 1001 86380 86390 1
431320 99431320 1001 86380 86390 1
431575 99431575 1001 86380 86390 1
431342 99431342 1001 86380 86390 1
430996 99430996 1001 86380 86390 1
430891 99430891 1001 86380 86390 1
431122 99431122 1001 86380 86390 1
431196 99431196 1001 86380 86390 1
431236 99431236 1001 86380 86390 1
432324 99432324 1001 86380 86390 1
432271 99432271 1001 86380 86390 1
432462 99432462 1001 86380 86390 1
432128 99432128 1001 86380 86390 1
432383 99432383 1001 86380 86390 1
432305 99432305 1001 86380 86390 1
433548 99433548 1001 86380 86390 1
433721 99433721 1001 86380 86390 1
433442 99433442 1001 86380 86390 1
433326 99433326 1001 86380 86390 1
433708 99433708 1001 86380 86390 1
433454 99433454 1001 86380 86390 1
433507 99433507 1001 86380 86390 1
433251 99433251 1001 86380 86390 1
433202 99433202 1001 86380 86390 1
432824 99432824 1001 86380 86390 1
432845 99432845 1001 86380 86390 1
432606 99432606 1001 86380 86390 1
432877 99432877 1001 86380 86390 1
432777 99432777 1001 86380 86390 1
432577 99432577 1001 86380 86390 1
434062 99434062 1001 86380 86390 1
435083 99435083 1001 86380 86390 1
435380 99435380 1001 86380 86390 1
434817 99434817 1001 86380 86390 1
434826 99434826 1001 86380 86390 1
434608 99434608 1001 86380 86390 1
434367 99434367 1001 86380 86390 1
434423 99434423 1001 86380 86390 1
434427 99434427 1001 86380 86390 1
434579 99434579 1001 86380 86390 1
434528 99434528 1001 86380 86390 1
436864 99436864 1001 86380 86390 1
437033 99437033 1001 86380 86390 1
436642 99436642 1001 86380 86390 1
436578 99436578 1001 86380 86390 1
436434 99436434 1001 86380 86390 1
436215 99436215 1001 86380 86390 1
435956 99435956 1001 86380 86390 1
436297 99436297 1001 86380 86390 1
437210 99437210 1001 86380 86390 1
437316 99437316 1001 86380 86390 1
437336 99437336 1001 86380 86390 1
300078 99300078 1001 86380 86390 1
300014 99300014 1001 86380 86390 1
300066 99300066 1001 86380 86390 1
437235 99437235 1001 86380 86390 1
300612 99300612 1001 86380 86390 1
300537 99300537 1001 86380 86390 1
300526 99300526 1001 86380 86390 1
300711 99300711 1001 86380 86390 1
300659 99300659 1001 86380 86390 1
300497 99300497 1001 86380 86390 1
300467 99300467 1001 86380 86390 1
300365 99300365 1001 86380 86390 1
300225 99300225 1001 86380 86390 1
300135 99300135 1001 86380 86390 1
300176 99300176 1001 86380 86390 1
300180 99300180 1001 86380 86390 1
300117 99300117 1001 86380 86390 1
300132 99300132 1001 86380 86390 1
300842 99300842 1001 86380 86390 1
300909 99300909 1001 86380 86390 1
300780 99300780 1001 86380 86390 1
300768 99300768 1001 86380 86390 1
300761 99300761 1001 86380 86390 1
301387 99301387 1001 86380 86390 1
301526 99301526 1001 86380 86390 1
301537 99301537 1001 86380 86390 1
301487 99301487 1001 86380 86390 1
301312 99301312 1001 86380 86390 1
301250 99301250 1001 86380 86390 1
301177 99301177 1001 86380 86390 1
301334 99301334 1001 86380 86390 1
300973 99300973 1001 86380 86390 1
301038 99301038 1001 86380 86390 1
301000 99301000 1001 86380 86390 1
301026 99301026 1001 86380 86390 1
301055 99301055 1001 86380 86390 1
301017 99301017 1001 86380 86390 1
301043 99301043 1001 86380 86390 1
301070 99301070 1001 86380 86390 1
300944 99300944 1001 86380 86390 1
301631 99301631 1001 86380 86390 1
301606 99301606 1001 86380 86390 1
302347 99302347 1001 86380 86390 1
302359 99302359 1001 86380 86390 1
302032 99302032 1001 86380 86390 1
302036 99302036 1001 86380 86390 1
302027 99302027 1001 86380 86390 1
301988 99301988 1001 86380 86390 1
302093 99302093 1001 86380 86390 1
301918 99301918 1001 86380 86390 1
301842 99301842 1001 86380 86390 1
301845 99301845 1001 86380 86390 1
301950 99301950 1001 86380 86390 1
301953 99301953 1001 86380 86390 1
302572 99302572 1001 86380 86390 1
302418 99302418 1001 86380 86390 1
302176 99302176 1001 86380 86390 1
303039 99303039 1001 86380 86390 1
303206 99303206 1001 86380 86390 1
303032 99303032 1001 86380 86390 1
303137 99303137 1001 86380 86390 1
303047 99303047 1001 86380 86390 1
303138 99303138 1001 86380 86390 1
303100 99303100 1001 86380 86390 1
303114 99303114 1001 86380 86390 1
303089 99303089 1001 86380 86390 1
302917 99302917 1001 86380 86390 1
302625 99302625 1001 86380 86390 1
302590 99302590 1001 86380 86390 1
302645 99302645 1001 86380 86390 1
303313 99303313 1001 86380 86390 1
303342 99303342 1001 86380 86390 1
303397 99303397 1001 86380 86390 1
303931 99303931 1001 86380 86390 1
303971 99303971 1001 86380 86390 1
303928 99303928 1001 86380 86390 1
303671 99303671 1001 86380 86390 1
303723 99303723 1001 86380 86390 1
303808 99303808 1001 86380 86390 1
303509 99303509 1001 86380 86390 1
303614 99303614 1001 86380 86390 1
303551 99303551 1001 86380 86390 1
304770 99304770 1001 86380 86390 1
304706 99304706 1001 86380 86390 1
304812 99304812 1001 86380 86390 1
304500 99304500 1001 86380 86390 1
304635 99304635 1001 86380 86390 1
304315 99304315 1001 86380 86390 1
304294 99304294 1001 86380 86390 1
304244 99304244 1001 86380 86390 1
305038 99305038 1001 86380 86390 1
305057 99305057 1001 86380 86390 1
304877 99304877 1001 86380 86390 1
305487 99305487 1001 86380 86390 1
305427 99305427 1001 86380 86390 1
305466 99305466 1001 86380 86390 1
305258 99305258 1001 86380 86390 1
305250 99305250 1001 86380 86390 1
305173 99305173 1001 86380 86390 1
305192 99305192 1001 86380 86390 1
500126 99500126 1001 86380 86390 1
500014 99500014 1001 86380 86390 1
305693 99305693 1001 86380 86390 1
500737 99500737 1001 86380 86390 1
500785 99500785 1001 86380 86390 1
500668 99500668 1001 86380 86390 1
500584 99500584 1001 86380 86390 1
500507 99500507 1001 86380 86390 1
500484 99500484 1001 86380 86390 1
500588 99500588 1001 86380 86390 1
500537 99500537 1001 86380 86390 1
500992 99500992 1001 86380 86390 1
500891 99500891 1001 86380 86390 1
500904 99500904 1001 86380 86390 1
500894 99500894 1001 86380 86390 1
500920 99500920 1001 86380 86390 1
500844 99500844 1001 86380 86390 1
500898 99500898 1001 86380 86390 1
501460 99501460 1001 86380 86390 1
501565 99501565 1001 86380 86390 1
501614 99501614 1001 86380 86390 1
501451 99501451 1001 86380 86390 1
501623 99501623 1001 86380 86390 1
501341 99501341 1001 86380 86390 1
501729 99501729 1001 86380 86390 1
501669 99501669 1001 86380 86390 1
501812 99501812 1001 86380 86390 1
502429 99502429 1001 86380 86390 1
502374 99502374 1001 86380 86390 1
501858 99501858 1001 86380 86390 1
502002 99502002 1001 86380 86390 1
502015 99502015 1001 86380 86390 1
501991 99501991 1001 86380 86390 1
501955 99501955 1001 86380 86390 1
501891 99501891 1001 86380 86390 1
501995 99501995 1001 86380 86390 1
502528 99502528 1001 86380 86390 1
502608 99502608 1001 86380 86390 1
502481 99502481 1001 86380 86390 1
503260 99503260 1001 86380 86390 1
503117 99503117 1001 86380 86390 1
503199 99503199 1001 86380 86390 1
503252 99503252 1001 86380 86390 1
502943 99502943 1001 86380 86390 1
502959 99502959 1001 86380 86390 1
503080 99503080 1001 86380 86390 1
502991 99502991 1001 86380 86390 1
503059 99503059 1001 86380 86390 1
502763 99502763 1001 86380 86390 1
503472 99503472 1001 86380 86390 1
503452 99503452 1001 86380 86390 1
503377 99503377 1001 86380 86390 1
503925 99503925 1001 86380 86390 1
504106 99504106 1001 86380 86390 1
504065 99504065 1001 86380 86390 1
503849 99503849 1001 86380 86390 1
503802 99503802 1001 86380 86390 1
503790 99503790 1001 86380 86390 1
503819 99503819 1001 86380 86390 1
503576 99503576 1001 86380 86390 1
503551 99503551 1001 86380 86390 1
503642 99503642 1001 86380 86390 1
504310 99504310 1001 86380 86390 1
504288 99504288 1001 86380 86390 1
504305 99504305 1001 86380 86390 1
504321 99504321 1001 86380 86390 1
504940 99504940 1001 86380 86390 1
504869 99504869 1001 86380 86390 1
504557 99504557 1001 86380 86390 1
504701 99504701 1001 86380 86390 1
504491 99504491 1001 86380 86390 1
504389 99504389 1001 86380 86390 1
504403 99504403 1001 86380 86390 1
504355 99504355 1001 86380 86390 1
504343 99504343 1001 86380 86390 1
504423 99504423 1001 86380 86390 1
504463 99504463 1001 86380 86390 1
504982 99504982 1001 86380 86390 1
505102 99505102 1001 86380 86390 1
505591 99505591 1001 86380 86390 1
505665 99505665 1001 86380 86390 1
505363 99505363 1001 86380 86390 1
505365 99505365 1001 86380 86390 1
505195 99505195 1001 86380 86390 1
505831 99505831 1001 86380 86390 1
505836 99505836 1001 86380 86390 1
505800 99505800 1001 86380 86390 1
506569 99506569 1001 86380 86390 1
506538 99506538 1001 86380 86390 1
506424 99506424 1001 86380 86390 1
506492 99506492 1001 86380 86390 1
506336 99506336 1001 86380 86390 1
506084 99506084 1001 86380 86390 1
506620 99506620 1001 86380 86390 1
506764 99506764 1001 86380 86390 1
506791 99506791 1001 86380 86390 1
506702 99506702 1001 86380 86390 1
506664 99506664 1001 86380 86390 1
506729 99506729 1001 86380 86390 1
507422 99507422 1001 86380 86390 1
507413 99507413 1001 86380 86390 1
507164 99507164 1001 86380 86390 1
507178 99507178 1001 86380 86390 1
507062 99507062 1001 86380 86390 1
507133 99507133 1001 86380 86390 1
507122 99507122 1001 86380 86390 1
507174 99507174 1001 86380 86390 1
507175 99507175 1001 86380 86390 1
506974 99506974 1001 86380 86390 1
506824 99506824 1001 86380 86390 1
507522 99507522 1001 86380 86390 1
507613 99507613 1001 86380 86390 1
507512 99507512 1001 86380 86390 1
507579 99507579 1001 86380 86390 1
507464 99507464 1001 86380 86390 1
507597 99507597 1001 86380 86390 1
508106 99508106 1001 86380 86390 1
508223 99508223 1001 86380 86390 1
508224 99508224 1001 86380 86390 1
508238 99508238 1001 86380 86390 1
507946 99507946 1001 86380 86390 1
507857 99507857 1001 86380 86390 1
507858 99507858 1001 86380 86390 1
507743 99507743 1001 86380 86390 1
507706 99507706 1001 86380 86390 1
507735 99507735 1001 86380 86390 1
507776 99507776 1001 86380 86390 1
508310 99508310 1001 86380 86390 1
508308 99508308 1001 86380 86390 1
509053 99509053 1001 86380 86390 1
508980 99508980 1001 86380 86390 1
508834 99508834 1001 86380 86390 1
508734 99508734 1001 86380 86390 1
508484 99508484 1001 86380 86390 1
508526 99508526 1001 86380 86390 1
509149 99509149 1001 86380 86390 1
509154 99509154 1001 86380 86390 1
509811 99509811 1001 86380 86390 1
509899 99509899 1001 86380 86390 1
509842 99509842 1001 86380 86390 1
509732 99509732 1001 86380 86390 1
509515 99509515 1001 86380 86390 1
509542 99509542 1001 86380 86390 1
509672 99509672 1001 86380 86390 1
509662 99509662 1001 86380 86390 1
509456 99509456 1001 86380 86390 1
509406 99509406 1001 86380 86390 1
510044 99510044 1001 86380 86390 1
510682 99510682 1001 86380 86390 1
510618 99510618 1001 86380 86390 1
510544 99510544 1001 86380 86390 1
510449 99510449 1001 86380 86390 1
510351 99510351 1001 86380 86390 1
510338 99510338 1001 86380 86390 1
510278 99510278 1001 86380 86390 1
511490 99511490 1001 86380 86390 1
511416 99511416 1001 86380 86390 1
511430 99511430 1001 86380 86390 1
511326 99511326 1001 86380 86390 1
511225 99511225 1001 86380 86390 1
511291 99511291 1001 86380 86390 1
511188 99511188 1001 86380 86390 1
511022 99511022 1001 86380 86390 1
511722 99511722 1001 86380 86390 1
511584 99511584 1001 86380 86390 1
512315 99512315 1001 86380 86390 1
512200 99512200 1001 86380 86390 1
512279 99512279 1001 86380 86390 1
512323 99512323 1001 86380 86390 1
511838 99511838 1001 86380 86390 1
511864 99511864 1001 86380 86390 1
511877 99511877 1001 86380 86390 1
511761 99511761 1001 86380 86390 1
511866 99511866 1001 86380 86390 1
511815 99511815 1001 86380 86390 1
511893 99511893 1001 86380 86390 1
512428 99512428 1001 86380 86390 1
512416 99512416 1001 86380 86390 1
512418 99512418 1001 86380 86390 1
512509 99512509 1001 86380 86390 1
512407 99512407 1001 86380 86390 1
512473 99512473 1001 86380 86390 1
513046 99513046 1001 86380 86390 1
513073 99513073 1001 86380 86390 1
513086 99513086 1001 86380 86390 1
513000 99513000 1001 86380 86390 1
512905 99512905 1001 86380 86390 1
512635 99512635 1001 86380 86390 1
512778 99512778 1001 86380 86390 1
512690 99512690 1001 86380 86390 1
512742 99512742 1001 86380 86390 1
512681 99512681 1001 86380 86390 1
512596 99512596 1001 86380 86390 1
513387 99513387 1001 86380 86390 1
513245 99513245 1001 86380 86390 1
513207 99513207 1001 86380 86390 1
513315 99513315 1001 86380 86390 1
513343 99513343 1001 86380 86390 1
513893 99513893 1001 86380 86390 1
514006 99514006 1001 86380 86390 1
513935 99513935 1001 86380 86390 1
513735 99513735 1001 86380 86390 1
513761 99513761 1001 86380 86390 1
513776 99513776 1001 86380 86390 1
513622 99513622 1001 86380 86390 1
513635 99513635 1001 86380 86390 1
513704 99513704 1001 86380 86390 1
513733 99513733 1001 86380 86390 1
513431 99513431 1001 86380 86390 1
513588 99513588 1001 86380 86390 1
514178 99514178 1001 86380 86390 1
514104 99514104 1001 86380 86390 1
514671 99514671 1001 86380 86390 1
514475 99514475 1001 86380 86390 1
514330 99514330 1001 86380 86390 1
514279 99514279 1001 86380 86390 1
514281 99514281 1001 86380 86390 1
514283 99514283 1001 86380 86390 1
514425 99514425 1001 86380 86390 1
514361 99514361 1001 86380 86390 1
514415 99514415 1001 86380 86390 1
514313 99514313 1001 86380 86390 1
514901 99514901 1001 86380 86390 1
514991 99514991 1001 86380 86390 1
515008 99515008 1001 86380 86390 1
515632 99515632 1001 86380 86390 1
515518 99515518 1001 86380 86390 1
515611 99515611 1001 86380 86390 1
515563 99515563 1001 86380 86390 1
515673 99515673 1001 86380 86390 1
515417 99515417 1001 86380 86390 1
515304 99515304 1001 86380 86390 1
515358 99515358 1001 86380 86390 1
515075 99515075 1001 86380 86390 1
515253 99515253 1001 86380 86390 1
515164 99515164 1001 86380 86390 1
515761 99515761 1001 86380 86390 1
515754 99515754 1001 86380 86390 1
515769 99515769 1001 86380 86390 1
516410 99516410 1001 86380 86390 1
516322 99516322 1001 86380 86390 1
516494 99516494 1001 86380 86390 1
516227 99516227 1001 86380 86390 1
516193 99516193 1001 86380 86390 1
516210 99516210 1001 86380 86390 1
516019 99516019 1001 86380 86390 1
516071 99516071 1001 86380 86390 1
516637 99516637 1001 86380 86390 1
516554 99516554 1001 86380 86390 1
516621 99516621 1001 86380 86390 1
517248 99517248 1001 86380 86390 1
517013 99517013 1001 86380 86390 1
517104 99517104 1001 86380 86390 1
516925 99516925 1001 86380 86390 1
516932 99516932 1001 86380 86390 1
516780 99516780 1001 86380 86390 1
516728 99516728 1001 86380 86390 1
516861 99516861 1001 86380 86390 1
516759 99516759 1001 86380 86390 1
516786 99516786 1001 86380 86390 1
516877 99516877 1001 86380 86390 1
517346 99517346 1001 86380 86390 1
517442 99517442 1001 86380 86390 1
517496 99517496 1001 86380 86390 1
517458 99517458 1001 86380 86390 1
518048 99518048 1001 86380 86390 1
518134 99518134 1001 86380 86390 1
518115 99518115 1001 86380 86390 1
518107 99518107 1001 86380 86390 1
518153 99518153 1001 86380 86390 1
517993 99517993 1001 86380 86390 1
517905 99517905 1001 86380 86390 1
517803 99517803 1001 86380 86390 1
517855 99517855 1001 86380 86390 1
517928 99517928 1001 86380 86390 1
517594 99517594 1001 86380 86390 1
517738 99517738 1001 86380 86390 1
517564 99517564 1001 86380 86390 1
518260 99518260 1001 86380 86390 1
518613 99518613 1001 86380 86390 1
518593 99518593 1001 86380 86390 1
518664 99518664 1001 86380 86390 1
518768 99518768 1001 86380 86390 1
518421 99518421 1001 86380 86390 1
518403 99518403 1001 86380 86390 1
519145 99519145 1001 86380 86390 1
519081 99519081 1001 86380 86390 1
519086 99519086 1001 86380 86390 1
519657 99519657 1001 86380 86390 1
519549 99519549 1001 86380 86390 1
519348 99519348 1001 86380 86390 1
519233 99519233 1001 86380 86390 1
519389 99519389 1001 86380 86390 1
519302 99519302 1001 86380 86390 1
519401 99519401 1001 86380 86390 1
519829 99519829 1001 86380 86390 1
519899 99519899 1001 86380 86390 1
520477 99520477 1001 86380 86390 1
520317 99520317 1001 86380 86390 1
520385 99520385 1001 86380 86390 1
520272 99520272 1001 86380 86390 1
520365 99520365 1001 86380 86390 1
520122 99520122 1001 86380 86390 1
520135 99520135 1001 86380 86390 1
520123 99520123 1001 86380 86390 1
520068 99520068 1001 86380 86390 1
520665 99520665 1001 86380 86390 1
520773 99520773 1001 86380 86390 1
520723 99520723 1001 86380 86390 1
520842 99520842 1001 86380 86390 1
521381 99521381 1001 86380 86390 1
521054 99521054 1001 86380 86390 1
521146 99521146 1001 86380 86390 1
521056 99521056 1001 86380 86390 1
521199 99521199 1001 86380 86390 1
521179 99521179 1001 86380 86390 1
521233 99521233 1001 86380 86390 1
520884 99520884 1001 86380 86390 1
520849 99520849 1001 86380 86390 1
520996 99520996 1001 86380 86390 1
520880 99520880 1001 86380 86390 1
521645 99521645 1001 86380 86390 1
521518 99521518 1001 86380 86390 1
521469 99521469 1001 86380 86390 1
521639 99521639 1001 86380 86390 1
521640 99521640 1001 86380 86390 1
521629 99521629 1001 86380 86390 1
522259 99522259 1001 86380 86390 1
522106 99522106 1001 86380 86390 1
521986 99521986 1001 86380 86390 1
521925 99521925 1001 86380 86390 1
522018 99522018 1001 86380 86390 1
521941 99521941 1001 86380 86390 1
521969 99521969 1001 86380 86390 1
521814 99521814 1001 86380 86390 1
521871 99521871 1001 86380 86390 1
521720 99521720 1001 86380 86390 1
521837 99521837 1001 86380 86390 1
522355 99522355 1001 86380 86390 1
522464 99522464 1001 86380 86390 1
522323 99522323 1001 86380 86390 1
522311 99522311 1001 86380 86390 1
522416 99522416 1001 86380 86390 1
522921 99522921 1001 86380 86390 1
522988 99522988 1001 86380 86390 1
522856 99522856 1001 86380 86390 1
522602 99522602 1001 86380 86390 1
522620 99522620 1001 86380 86390 1
523259 99523259 1001 86380 86390 1
523291 99523291 1001 86380 86390 1
523217 99523217 1001 86380 86390 1
523780 99523780 1001 86380 86390 1
523934 99523934 1001 86380 86390 1
523703 99523703 1001 86380 86390 1
523553 99523553 1001 86380 86390 1
523365 99523365 1001 86380 86390 1
523418 99523418 1001 86380 86390 1
523457 99523457 1001 86380 86390 1
523496 99523496 1001 86380 86390 1
523383 99523383 1001 86380 86390 1
523399 99523399 1001 86380 86390 1
524032 99524032 1001 86380 86390 1
524087 99524087 1001 86380 86390 1
523960 99523960 1001 86380 86390 1
524002 99524002 1001 86380 86390 1
523951 99523951 1001 86380 86390 1
524591 99524591 1001 86380 86390 1
524637 99524637 1001 86380 86390 1
524459 99524459 1001 86380 86390 1
524280 99524280 1001 86380 86390 1
524319 99524319 1001 86380 86390 1
524216 99524216 1001 86380 86390 1
524247 99524247 1001 86380 86390 1
524794 99524794 1001 86380 86390 1
524969 99524969 1001 86380 86390 1
524880 99524880 1001 86380 86390 1
525498 99525498 1001 86380 86390 1
525572 99525572 1001 86380 86390 1
525436 99525436 1001 86380 86390 1
525253 99525253 1001 86380 86390 1
525241 99525241 1001 86380 86390 1
525389 99525389 1001 86380 86390 1
525004 99525004 1001 86380 86390 1
525142 99525142 1001 86380 86390 1
526314 99526314 1001 86380 86390 1
526380 99526380 1001 86380 86390 1
526368 99526368 1001 86380 86390 1
526292 99526292 1001 86380 86390 1
526370 99526370 1001 86380 86390 1
526081 99526081 1001 86380 86390 1
525942 99525942 1001 86380 86390 1
526495 99526495 1001 86380 86390 1
526483 99526483 1001 86380 86390 1
527049 99527049 1001 86380 86390 1
527091 99527091 1001 86380 86390 1
527182 99527182 1001 86380 86390 1
526930 99526930 1001 86380 86390 1
527021 99527021 1001 86380 86390 1
526923 99526923 1001 86380 86390 1
526886 99526886 1001 86380 86390 1
526669 99526669 1001 86380 86390 1
526739 99526739 1001 86380 86390 1
526636 99526636 1001 86380 86390 1
526637 99526637 1001 86380 86390 1
527365 99527365 1001 86380 86390 1
527405 99527405 1001 86380 86390 1
527305 99527305 1001 86380 86390 1
527385 99527385 1001 86380 86390 1
528058 99528058 1001 86380 86390 1
528066 99528066 1001 86380 86390 1
527717 99527717 1001 86380 86390 1
527665 99527665 1001 86380 86390 1
527760 99527760 1001 86380 86390 1
527672 99527672 1001 86380 86390 1
527546 99527546 1001 86380 86390 1
527603 99527603 1001 86380 86390 1
527475 99527475 1001 86380 86390 1
527454 99527454 1001 86380 86390 1
528178 99528178 1001 86380 86390 1
528168 99528168 1001 86380 86390 1
528084 99528084 1001 86380 86390 1
528851 99528851 1001 86380 86390 1
528813 99528813 1001 86380 86390 1
528737 99528737 1001 86380 86390 1
528845 99528845 1001 86380 86390 1
528716 99528716 1001 86380 86390 1
528893 99528893 1001 86380 86390 1
528540 99528540 1001 86380 86390 1
528579 99528579 1001 86380 86390 1
528568 99528568 1001 86380 86390 1
528660 99528660 1001 86380 86390 1
528612 99528612 1001 86380 86390 1
528461 99528461 1001 86380 86390 1
528453 99528453 1001 86380 86390 1
528298 99528298 1001 86380 86390 1
528470 99528470 1001 86380 86390 1
528292 99528292 1001 86380 86390 1
528904 99528904 1001 86380 86390 1
529009 99529009 1001 86380 86390 1
529632 99529632 1001 86380 86390 1
529382 99529382 1001 86380 86390 1
529486 99529486 1001 86380 86390 1
529319 99529319 1001 86380 86390 1
529423 99529423 1001 86380 86390 1
529372 99529372 1001 86380 86390 1
529160 99529160 1001 86380 86390 1
529241 99529241 1001 86380 86390 1
529138 99529138 1001 86380 86390 1
529242 99529242 1001 86380 86390 1
529272 99529272 1001 86380 86390 1
529117 99529117 1001 86380 86390 1
529778 99529778 1001 86380 86390 1
529831 99529831 1001 86380 86390 1
529921 99529921 1001 86380 86390 1
529911 99529911 1001 86380 86390 1
529890 99529890 1001 86380 86390 1
530550 99530550 1001 86380 86390 1
530465 99530465 1001 86380 86390 1
530427 99530427 1001 86380 86390 1
530453 99530453 1001 86380 86390 1
530466 99530466 1001 86380 86390 1
530524 99530524 1001 86380 86390 1
530443 99530443 1001 86380 86390 1
530219 99530219 1001 86380 86390 1
530174 99530174 1001 86380 86390 1
529945 99529945 1001 86380 86390 1
529972 99529972 1001 86380 86390 1
530077 99530077 1001 86380 86390 1
530129 99530129 1001 86380 86390 1
530078 99530078 1001 86380 86390 1
530091 99530091 1001 86380 86390 1
530131 99530131 1001 86380 86390 1
530748 99530748 1001 86380 86390 1
530749 99530749 1001 86380 86390 1
530555 99530555 1001 86380 86390 1
530612 99530612 1001 86380 86390 1
531240 99531240 1001 86380 86390 1
531097 99531097 1001 86380 86390 1
531126 99531126 1001 86380 86390 1
531049 99531049 1001 86380 86390 1
531114 99531114 1001 86380 86390 1
531028 99531028 1001 86380 86390 1
530948 99530948 1001 86380 86390 1
530884 99530884 1001 86380 86390 1
530949 99530949 1001 86380 86390 1
531546 99531546 1001 86380 86390 1
531578 99531578 1001 86380 86390 1
532137 99532137 1001 86380 86390 1
531956 99531956 1001 86380 86390 1
531701 99531701 1001 86380 86390 1
531658 99531658 1001 86380 86390 1
531661 99531661 1001 86380 86390 1
532948 99532948 1001 86380 86390 1
532899 99532899 1001 86380 86390 1
532657 99532657 1001 86380 86390 1
532692 99532692 1001 86380 86390 1
532731 99532731 1001 86380 86390 1
532682 99532682 1001 86380 86390 1
532579 99532579 1001 86380 86390 1
532543 99532543 1001 86380 86390 1
532544 99532544 1001 86380 86390 1
532558 99532558 1001 86380 86390 1
532473 99532473 1001 86380 86390 1
532602 99532602 1001 86380 86390 1
533168 99533168 1001 86380 86390 1
533654 99533654 1001 86380 86390 1
533684 99533684 1001 86380 86390 1
533750 99533750 1001 86380 86390 1
533843 99533843 1001 86380 86390 1
533459 99533459 1001 86380 86390 1
533399 99533399 1001 86380 86390 1
533259 99533259 1001 86380 86390 1
534033 99534033 1001 86380 86390 1
534583 99534583 1001 86380 86390 1
534626 99534626 1001 86380 86390 1
534615 99534615 1001 86380 86390 1
534475 99534475 1001 86380 86390 1
534245 99534245 1001 86380 86390 1
534259 99534259 1001 86380 86390 1
534183 99534183 1001 86380 86390 1
534249 99534249 1001 86380 86390 1
534725 99534725 1001 86380 86390 1
534729 99534729 1001 86380 86390 1
535332 99535332 1001 86380 86390 1
535467 99535467 1001 86380 86390 1
535351 99535351 1001 86380 86390 1
535429 99535429 1001 86380 86390 1
535380 99535380 1001 86380 86390 1
535274 99535274 1001 86380 86390 1
535287 99535287 1001 86380 86390 1
534953 99534953 1001 86380 86390 1
534929 99534929 1001 86380 86390 1
534995 99534995 1001 86380 86390 1
534971 99534971 1001 86380 86390 1
534951 99534951 1001 86380 86390 1
535584 99535584 1001 86380 86390 1
535623 99535623 1001 86380 86390 1
535511 99535511 1001 86380 86390 1
535672 99535672 1001 86380 86390 1
536221 99536221 1001 86380 86390 1
536291 99536291 1001 86380 86390 1
536270 99536270 1001 86380 86390 1
535870 99535870 1001 86380 86390 1
535782 99535782 1001 86380 86390 1
535873 99535873 1001 86380 86390 1
535718 99535718 1001 86380 86390 1
535835 99535835 1001 86380 86390 1
535765 99535765 1001 86380 86390 1
535805 99535805 1001 86380 86390 1
536341 99536341 1001 86380 86390 1
536458 99536458 1001 86380 86390 1
536409 99536409 1001 86380 86390 1
537112 99537112 1001 86380 86390 1
537027 99537027 1001 86380 86390 1
536814 99536814 1001 86380 86390 1
536902 99536902 1001 86380 86390 1
536838 99536838 1001 86380 86390 1
536689 99536689 1001 86380 86390 1
536600 99536600 1001 86380 86390 1
537311 99537311 1001 86380 86390 1
537312 99537312 1001 86380 86390 1
537223 99537223 1001 86380 86390 1
537236 99537236 1001 86380 86390 1
537821 99537821 1001 86380 86390 1
537850 99537850 1001 86380 86390 1
537759 99537759 1001 86380 86390 1
537384 99537384 1001 86380 86390 1
538080 99538080 1001 86380 86390 1
538042 99538042 1001 86380 86390 1
538165 99538165 1001 86380 86390 1
538118 99538118 1001 86380 86390 1
538096 99538096 1001 86380 86390 1
538150 99538150 1001 86380 86390 1
538740 99538740 1001 86380 86390 1
538772 99538772 1001 86380 86390 1
538658 99538658 1001 86380 86390 1
538597 99538597 1001 86380 86390 1
538403 99538403 1001 86380 86390 1
538549 99538549 1001 86380 86390 1
538362 99538362 1001 86380 86390 1
538401 99538401 1001 86380 86390 1
538289 99538289 1001 86380 86390 1
538355 99538355 1001 86380 86390 1
538252 99538252 1001 86380 86390 1
538265 99538265 1001 86380 86390 1
538254 99538254 1001 86380 86390 1
538294 99538294 1001 86380 86390 1
538282 99538282 1001 86380 86390 1
538981 99538981 1001 86380 86390 1
539008 99539008 1001 86380 86390 1
538816 99538816 1001 86380 86390 1
538924 99538924 1001 86380 86390 1
539569 99539569 1001 86380 86390 1
539532 99539532 1001 86380 86390 1
539507 99539507 1001 86380 86390 1
539498 99539498 1001 86380 86390 1
539344 99539344 1001 86380 86390 1
539355 99539355 1001 86380 86390 1
539201 99539201 1001 86380 86390 1
539052 99539052 1001 86380 86390 1
539746 99539746 1001 86380 86390 1
539801 99539801 1001 86380 86390 1
540421 99540421 1001 86380 86390 1
540397 99540397 1001 86380 86390 1
540410 99540410 1001 86380 86390 1
540283 99540283 1001 86380 86390 1
540462 99540462 1001 86380 86390 1
540199 99540199 1001 86380 86390 1
540229 99540229 1001 86380 86390 1
540078 99540078 1001 86380 86390 1
539931 99539931 1001 86380 86390 1
540481 99540481 1001 86380 86390 1
540650 99540650 1001 86380 86390 1
541255 99541255 1001 86380 86390 1
541257 99541257 1001 86380 86390 1
541193 99541193 1001 86380 86390 1
541272 99541272 1001 86380 86390 1
541237 99541237 1001 86380 86390 1
541199 99541199 1001 86380 86390 1
541162 99541162 1001 86380 86390 1
541227 99541227 1001 86380 86390 1
540983 99540983 1001 86380 86390 1
540913 99540913 1001 86380 86390 1
541055 99541055 1001 86380 86390 1
540953 99540953 1001 86380 86390 1
540689 99540689 1001 86380 86390 1
541342 99541342 1001 86380 86390 1
541333 99541333 1001 86380 86390 1
541426 99541426 1001 86380 86390 1
541970 99541970 1001 86380 86390 1
542103 99542103 1001 86380 86390 1
541960 99541960 1001 86380 86390 1
541603 99541603 1001 86380 86390 1
541527 99541527 1001 86380 86390 1
541672 99541672 1001 86380 86390 1
541595 99541595 1001 86380 86390 1
541689 99541689 1001 86380 86390 1
541915 99541915 1001 86380 86390 1
542296 99542296 1001 86380 86390 1
542855 99542855 1001 86380 86390 1
542830 99542830 1001 86380 86390 1
542915 99542915 1001 86380 86390 1
542742 99542742 1001 86380 86390 1
542833 99542833 1001 86380 86390 1
542925 99542925 1001 86380 86390 1
542890 99542890 1001 86380 86390 1
542800 99542800 1001 86380 86390 1
542676 99542676 1001 86380 86390 1
542575 99542575 1001 86380 86390 1
542537 99542537 1001 86380 86390 1
542707 99542707 1001 86380 86390 1
542538 99542538 1001 86380 86390 1
542736 99542736 1001 86380 86390 1
542434 99542434 1001 86380 86390 1
542966 99542966 1001 86380 86390 1
543592 99543592 1001 86380 86390 1
543675 99543675 1001 86380 86390 1
543502 99543502 1001 86380 86390 1
543419 99543419 1001 86380 86390 1
543561 99543561 1001 86380 86390 1
543292 99543292 1001 86380 86390 1
543305 99543305 1001 86380 86390 1
543208 99543208 1001 86380 86390 1
543910 99543910 1001 86380 86390 1
543903 99543903 1001 86380 86390 1
543776 99543776 1001 86380 86390 1
543908 99543908 1001 86380 86390 1
543870 99543870 1001 86380 86390 1
544521 99544521 1001 86380 86390 1
544509 99544509 1001 86380 86390 1
544537 99544537 1001 86380 86390 1
544490 99544490 1001 86380 86390 1
544516 99544516 1001 86380 86390 1
544478 99544478 1001 86380 86390 1
544223 99544223 1001 86380 86390 1
544302 99544302 1001 86380 86390 1
544252 99544252 1001 86380 86390 1
544371 99544371 1001 86380 86390 1
544242 99544242 1001 86380 86390 1
544244 99544244 1001 86380 86390 1
544247 99544247 1001 86380 86390 1
544171 99544171 1001 86380 86390 1
544169 99544169 1001 86380 86390 1
544660 99544660 1001 86380 86390 1
544673 99544673 1001 86380 86390 1
425727 590 1001 23520 24117 1
511624 1054 1001 55299 55598 1
533994 829 1001 40980 41280 1
400181 99400181 1001 86380 86390 1
400275 99400275 1001 86380 86390 1
400425 99400425 1001 86380 86390 1
400496 99400496 1001 86380 86390 1
400824 99400824 1001 86380 86390 1
400900 99400900 1001 86380 86390 1
400910 99400910 1001 86380 86390 1
400853 99400853 1001 86380 86390 1
401103 99401103 1001 86380 86390 1
401207 99401207 1001 86380 86390 1
401285 99401285 1001 86380 86390 1
401273 99401273 1001 86380 86390 1
401526 99401526 1001 86380 86390 1
401565 99401565 1001 86380 86390 1
401679 99401679 1001 86380 86390 1
401613 99401613 1001 86380 86390 1
401753 99401753 1001 86380 86390 1
401883 99401883 1001 86380 86390 1
402000 99402000 1001 86380 86390 1
402012 99402012 1001 86380 86390 1
402946 99402946 1001 86380 86390 1
403050 99403050 1001 86380 86390 1
403582 99403582 1001 86380 86390 1
403742 99403742 1001 86380 86390 1
403860 99403860 1001 86380 86390 1
403869 99403869 1001 86380 86390 1
404120 99404120 1001 86380 86390 1
404218 99404218 1001 86380 86390 1
404246 99404246 1001 86380 86390 1
404153 99404153 1001 86380 86390 1
404234 99404234 1001 86380 86390 1
404256 99404256 1001 86380 86390 1
404520 99404520 1001 86380 86390 1
404868 99404868 1001 86380 86390 1
404848 99404848 1001 86380 86390 1
404862 99404862 1001 86380 86390 1
405264 99405264 1001 86380 86390 1
405518 99405518 1001 86380 86390 1
405514 99405514 1001 86380 86390 1
405699 99405699 1001 86380 86390 1
405837 99405837 1001 86380 86390 1
405848 99405848 1001 86380 86390 1
405917 99405917 1001 86380 86390 1
406127 99406127 1001 86380 86390 1
406105 99406105 1001 86380 86390 1
406219 99406219 1001 86380 86390 1
406255 99406255 1001 86380 86390 1
406359 99406359 1001 86380 86390 1
406826 99406826 1001 86380 86390 1
406925 99406925 1001 86380 86390 1
406983 99406983 1001 86380 86390 1
407010 99407010 1001 86380 86390 1
407184 99407184 1001 86380 86390 1
407465 99407465 1001 86380 86390 1
407742 99407742 1001 86380 86390 1
408087 99408087 1001 86380 86390 1
408363 99408363 1001 86380 86390 1
408394 99408394 1001 86380 86390 1
408329 99408329 1001 86380 86390 1
408551 99408551 1001 86380 86390 1
408848 99408848 1001 86380 86390 1
408823 99408823 1001 86380 86390 1
409290 99409290 1001 86380 86390 1
409250 99409250 1001 86380 86390 1
409364 99409364 1001 86380 86390 1
409366 99409366 1001 86380 86390 1
409549 99409549 1001 86380 86390 1
409765 99409765 1001 86380 86390 1
409704 99409704 1001 86380 86390 1
409755 99409755 1001 86380 86390 1
409817 99409817 1001 86380 86390 1
409863 99409863 1001 86380 86390 1
410098 99410098 1001 86380 86390 1
410069 99410069 1001 86380 86390 1
410155 99410155 1001 86380 86390 1
410488 99410488 1001 86380 86390 1
410423 99410423 1001 86380 86390 1
410468 99410468 1001 86380 86390 1
410621 99410621 1001 86380 86390 1
410762 99410762 1001 86380 86390 1
410785 99410785 1001 86380 86390 1
410881 99410881 1001 86380 86390 1
411098 99411098 1001 86380 86390 1
411188 99411188 1001 86380 86390 1
411232 99411232 1001 86380 86390 1
411588 99411588 1001 86380 86390 1
411942 99411942 1001 86380 86390 1
412095 99412095 1001 86380 86390 1
412155 99412155 1001 86380 86390 1
412238 99412238 1001 86380 86390 1
412193 99412193 1001 86380 86390 1
412329 99412329 1001 86380 86390 1
413569 99413569 1001 86380 86390 1
413360 99413360 1001 86380 86390 1
413010 99413010 1001 86380 86390 1
412527 99412527 1001 86380 86390 1
412657 99412657 1001 86380 86390 1
412836 99412836 1001 86380 86390 1
412878 99412878 1001 86380 86390 1
413793 99413793 1001 86380 86390 1
415312 99415312 1001 86380 86390 1
414976 99414976 1001 86380 86390 1
415231 99415231 1001 86380 86390 1
415105 99415105 1001 86380 86390 1
414803 99414803 1001 86380 86390 1
414545 99414545 1001 86380 86390 1
414746 99414746 1001 86380 86390 1
414600 99414600 1001 86380 86390 1
414748 99414748 1001 86380 86390 1
415505 99415505 1001 86380 86390 1
415577 99415577 1001 86380 86390 1
415436 99415436 1001 86380 86390 1
416659 99416659 1001 86380 86390 1
416626 99416626 1001 86380 86390 1
416232 99416232 1001 86380 86390 1
416291 99416291 1001 86380 86390 1
416322 99416322 1001 86380 86390 1
416010 99416010 1001 86380 86390 1
417279 99417279 1001 86380 86390 1
417173 99417173 1001 86380 86390 1
417143 99417143 1001 86380 86390 1
417051 99417051 1001 86380 86390 1
417251 99417251 1001 86380 86390 1
417017 99417017 1001 86380 86390 1
417413 99417413 1001 86380 86390 1
417414 99417414 1001 86380 86390 1
418470 99418470 1001 86380 86390 1
418710 99418710 1001 86380 86390 1
418379 99418379 1001 86380 86390 1
418144 99418144 1001 86380 86390 1
417938 99417938 1001 86380 86390 1
417939 99417939 1001 86380 86390 1
417666 99417666 1001 86380 86390 1
419019 99419019 1001 86380 86390 1
419085 99419085 1001 86380 86390 1
419010 99419010 1001 86380 86390 1
419044 99419044 1001 86380 86390 1
418995 99418995 1001 86380 86390 1
420307 99420307 1001 86380 86390 1
420124 99420124 1001 86380 86390 1
420243 99420243 1001 86380 86390 1
420152 99420152 1001 86380 86390 1
420197 99420197 1001 86380 86390 1
420411 99420411 1001 86380 86390 1
420009 99420009 1001 86380 86390 1
419891 99419891 1001 86380 86390 1
420024 99420024 1001 86380 86390 1
420028 99420028 1001 86380 86390 1
419764 99419764 1001 86380 86390 1
419565 99419565 1001 86380 86390 1
419476 99419476 1001 86380 86390 1
419577 99419577 1001 86380 86390 1
419330 99419330 1001 86380 86390 1
420692 99420692 1001 86380 86390 1
420518 99420518 1001 86380 86390 1
420671 99420671 1001 86380 86390 1
420801 99420801 1001 86380 86390 1
421841 99421841 1001 86380 86390 1
421875 99421875 1001 86380 86390 1
421702 99421702 1001 86380 86390 1
421881 99421881 1001 86380 86390 1
421332 99421332 1001 86380 86390 1
421448 99421448 1001 86380 86390 1
421040 99421040 1001 86380 86390 1
421109 99421109 1001 86380 86390 1
421091 99421091 1001 86380 86390 1
420909 99420909 1001 86380 86390 1
422162 99422162 1001 86380 86390 1
422209 99422209 1001 86380 86390 1
423744 99423744 1001 86380 86390 1
423491 99423491 1001 86380 86390 1
423703 99423703 1001 86380 86390 1
423235 99423235 1001 86380 86390 1
423145 99423145 1001 86380 86390 1
422903 99422903 1001 86380 86390 1
423923 99423923 1001 86380 86390 1
424124 99424124 1001 86380 86390 1
424025 99424025 1001 86380 86390 1
424058 99424058 1001 86380 86390 1
425092 99425092 1001 86380 86390 1
425237 99425237 1001 86380 86390 1
425024 99425024 1001 86380 86390 1
424764 99424764 1001 86380 86390 1
424946 99424946 1001 86380 86390 1
424638 99424638 1001 86380 86390 1
424411 99424411 1001 86380 86390 1
424492 99424492 1001 86380 86390 1
424538 99424538 1001 86380 86390 1
424203 99424203 1001 86380 86390 1
424383 99424383 1001 86380 86390 1
424408 99424408 1001 86380 86390 1
425608 99425608 1001 86380 86390 1
425577 99425577 1001 86380 86390 1
426954 99426954 1001 86380 86390 1
426520 99426520 1001 86380 86390 1
426668 99426668 1001 86380 86390 1
426629 99426629 1001 86380 86390 1
425957 99425957 1001 86380 86390 1
426097 99426097 1001 86380 86390 1
426057 99426057 1001 86380 86390 1
425978 99425978 1001 86380 86390 1
426213 99426213 1001 86380 86390 1
427346 99427346 1001 86380 86390 1
427523 99427523 1001 86380 86390 1
428057 99428057 1001 86380 86390 1
428093 99428093 1001 86380 86390 1
428270 99428270 1001 86380 86390 1
427704 99427704 1001 86380 86390 1
427848 99427848 1001 86380 86390 1
428959 99428959 1001 86380 86390 1
429019 99429019 1001 86380 86390 1
429085 99429085 1001 86380 86390 1
430149 99430149 1001 86380 86390 1
429705 99429705 1001 86380 86390 1
429601 99429601 1001 86380 86390 1
429265 99429265 1001 86380 86390 1
429379 99429379 1001 86380 86390 1
430758 99430758 1001 86380 86390 1
430596 99430596 1001 86380 86390 1
430412 99430412 1001 86380 86390 1
431674 99431674 1001 86380 86390 1
432008 99432008 1001 86380 86390 1
431700 99431700 1001 86380 86390 1
431667 99431667 1001 86380 86390 1
431607 99431607 1001 86380 86390 1
431308 99431308 1001 86380 86390 1
431464 99431464 1001 86380 86390 1
431494 99431494 1001 86380 86390 1
431148 99431148 1001 86380 86390 1
430882 99430882 1001 86380 86390 1
430859 99430859 1001 86380 86390 1
432219 99432219 1001 86380 86390 1
432346 99432346 1001 86380 86390 1
433486 99433486 1001 86380 86390 1
433373 99433373 1001 86380 86390 1
433694 99433694 1001 86380 86390 1
433405 99433405 1001 86380 86390 1
433052 99433052 1001 86380 86390 1
432980 99432980 1001 86380 86390 1
433067 99433067 1001 86380 86390 1
432776 99432776 1001 86380 86390 1
433792 99433792 1001 86380 86390 1
434108 99434108 1001 86380 86390 1
435106 99435106 1001 86380 86390 1
435063 99435063 1001 86380 86390 1
435045 99435045 1001 86380 86390 1
435403 99435403 1001 86380 86390 1
434842 99434842 1001 86380 86390 1
434972 99434972 1001 86380 86390 1
434914 99434914 1001 86380 86390 1
434287 99434287 1001 86380 86390 1
434516 99434516 1001 86380 86390 1
434219 99434219 1001 86380 86390 1
435462 99435462 1001 86380 86390 1
435452 99435452 1001 86380 86390 1
436869 99436869 1001 86380 86390 1
436802 99436802 1001 86380 86390 1
436879 99436879 1001 86380 86390 1
436971 99436971 1001 86380 86390 1
436727 99436727 1001 86380 86390 1
436524 99436524 1001 86380 86390 1
436557 99436557 1001 86380 86390 1
436214 99436214 1001 86380 86390 1
436119 99436119 1001 86380 86390 1
436306 99436306 1001 86380 86390 1
437321 99437321 1001 86380 86390 1
300072 99300072 1001 86380 86390 1
437356 99437356 1001 86380 86390 1
300089 99300089 1001 86380 86390 1
300626 99300626 1001 86380 86390 1
300668 99300668 1001 86380 86390 1
300688 99300688 1001 86380 86390 1
300572 99300572 1001 86380 86390 1
300498 99300498 1001 86380 86390 1
300504 99300504 1001 86380 86390 1
300466 99300466 1001 86380 86390 1
300275 99300275 1001 86380 86390 1
300301 99300301 1001 86380 86390 1
300136 99300136 1001 86380 86390 1
300131 99300131 1001 86380 86390 1
300906 99300906 1001 86380 86390 1
300846 99300846 1001 86380 86390 1
300872 99300872 1001 86380 86390 1
300837 99300837 1001 86380 86390 1
300839 99300839 1001 86380 86390 1
300852 99300852 1001 86380 86390 1
301401 99301401 1001 86380 86390 1
301395 99301395 1001 86380 86390 1
301361 99301361 1001 86380 86390 1
301399 99301399 1001 86380 86390 1
301310 99301310 1001 86380 86390 1
301285 99301285 1001 86380 86390 1
301189 99301189 1001 86380 86390 1
301047 99301047 1001 86380 86390 1
301075 99301075 1001 86380 86390 1
301733 99301733 1001 86380 86390 1
301725 99301725 1001 86380 86390 1
301731 99301731 1001 86380 86390 1
302280 99302280 1001 86380 86390 1
302216 99302216 1001 86380 86390 1
302242 99302242 1001 86380 86390 1
302268 99302268 1001 86380 86390 1
302195 99302195 1001 86380 86390 1
302234 99302234 1001 86380 86390 1
302366 99302366 1001 86380 86390 1
302325 99302325 1001 86380 86390 1
302302 99302302 1001 86380 86390 1
302238 99302238 1001 86380 86390 1
302007 99302007 1001 86380 86390 1
302051 99302051 1001 86380 86390 1
301817 99301817 1001 86380 86390 1
301886 99301886 1001 86380 86390 1
302455 99302455 1001 86380 86390 1
302533 99302533 1001 86380 86390 1
302445 99302445 1001 86380 86390 1
302461 99302461 1001 86380 86390 1
302412 99302412 1001 86380 86390 1
303048 99303048 1001 86380 86390 1
302860 99302860 1001 86380 86390 1
302861 99302861 1001 86380 86390 1
302725 99302725 1001 86380 86390 1
303373 99303373 1001 86380 86390 1
303388 99303388 1001 86380 86390 1
303391 99303391 1001 86380 86390 1
303879 99303879 1001 86380 86390 1
303881 99303881 1001 86380 86390 1
304015 99304015 1001 86380 86390 1
303839 99303839 1001 86380 86390 1
303675 99303675 1001 86380 86390 1
303818 99303818 1001 86380 86390 1
303704 99303704 1001 86380 86390 1
303628 99303628 1001 86380 86390 1
303797 99303797 1001 86380 86390 1
303413 99303413 1001 86380 86390 1
303556 99303556 1001 86380 86390 1
303443 99303443 1001 86380 86390 1
303446 99303446 1001 86380 86390 1
303459 99303459 1001 86380 86390 1
303447 99303447 1001 86380 86390 1
304038 99304038 1001 86380 86390 1
304183 99304183 1001 86380 86390 1
304811 99304811 1001 86380 86390 1
304662 99304662 1001 86380 86390 1
304664 99304664 1001 86380 86390 1
304603 99304603 1001 86380 86390 1
304529 99304529 1001 86380 86390 1
304596 99304596 1001 86380 86390 1
304547 99304547 1001 86380 86390 1
304639 99304639 1001 86380 86390 1
304276 99304276 1001 86380 86390 1
304396 99304396 1001 86380 86390 1
304374 99304374 1001 86380 86390 1
304400 99304400 1001 86380 86390 1
304336 99304336 1001 86380 86390 1
304362 99304362 1001 86380 86390 1
304963 99304963 1001 86380 86390 1
305029 99305029 1001 86380 86390 1
304913 99304913 1001 86380 86390 1
304932 99304932 1001 86380 86390 1
305378 99305378 1001 86380 86390 1
305431 99305431 1001 86380 86390 1
305449 99305449 1001 86380 86390 1
305197 99305197 1001 86380 86390 1
305082 99305082 1001 86380 86390 1
305176 99305176 1001 86380 86390 1
305189 99305189 1001 86380 86390 1
305086 99305086 1001 86380 86390 1
305101 99305101 1001 86380 86390 1
500074 99500074 1001 86380 86390 1
500054 99500054 1001 86380 86390 1
500160 99500160 1001 86380 86390 1
500071 99500071 1001 86380 86390 1
500149 99500149 1001 86380 86390 1
500124 99500124 1001 86380 86390 1
500622 99500622 1001 86380 86390 1
500640 99500640 1001 86380 86390 1
500799 99500799 1001 86380 86390 1
500656 99500656 1001 86380 86390 1
500531 99500531 1001 86380 86390 1
500570 99500570 1001 86380 86390 1
500493 99500493 1001 86380 86390 1
500404 99500404 1001 86380 86390 1
500536 99500536 1001 86380 86390 1
500438 99500438 1001 86380 86390 1
500326 99500326 1001 86380 86390 1
500293 99500293 1001 86380 86390 1
500863 99500863 1001 86380 86390 1
500916 99500916 1001 86380 86390 1
500969 99500969 1001 86380 86390 1
501590 99501590 1001 86380 86390 1
501318 99501318 1001 86380 86390 1
501293 99501293 1001 86380 86390 1
501425 99501425 1001 86380 86390 1
501362 99501362 1001 86380 86390 1
501285 99501285 1001 86380 86390 1
501234 99501234 1001 86380 86390 1
501110 99501110 1001 86380 86390 1
501202 99501202 1001 86380 86390 1
501133 99501133 1001 86380 86390 1
501791 99501791 1001 86380 86390 1
501693 99501693 1001 86380 86390 1
502138 99502138 1001 86380 86390 1
502025 99502025 1001 86380 86390 1
501987 99501987 1001 86380 86390 1
501992 99501992 1001 86380 86390 1
501958 99501958 1001 86380 86390 1
502049 99502049 1001 86380 86390 1
501947 99501947 1001 86380 86390 1
502620 99502620 1001 86380 86390 1
502491 99502491 1001 86380 86390 1
502596 99502596 1001 86380 86390 1
502532 99502532 1001 86380 86390 1
502546 99502546 1001 86380 86390 1
503271 99503271 1001 86380 86390 1
503094 99503094 1001 86380 86390 1
503283 99503283 1001 86380 86390 1
502884 99502884 1001 86380 86390 1
502965 99502965 1001 86380 86390 1
502761 99502761 1001 86380 86390 1
502710 99502710 1001 86380 86390 1
502815 99502815 1001 86380 86390 1
503477 99503477 1001 86380 86390 1
503977 99503977 1001 86380 86390 1
504035 99504035 1001 86380 86390 1
504025 99504025 1001 86380 86390 1
503850 99503850 1001 86380 86390 1
503877 99503877 1001 86380 86390 1
503813 99503813 1001 86380 86390 1
503498 99503498 1001 86380 86390 1
503583 99503583 1001 86380 86390 1
503572 99503572 1001 86380 86390 1
504127 99504127 1001 86380 86390 1
504261 99504261 1001 86380 86390 1
504185 99504185 1001 86380 86390 1
504915 99504915 1001 86380 86390 1
504835 99504835 1001 86380 86390 1
504674 99504674 1001 86380 86390 1
504716 99504716 1001 86380 86390 1
504614 99504614 1001 86380 86390 1
504681 99504681 1001 86380 86390 1
504540 99504540 1001 86380 86390 1
504698 99504698 1001 86380 86390 1
504496 99504496 1001 86380 86390 1
504419 99504419 1001 86380 86390 1
504992 99504992 1001 86380 86390 1
505412 99505412 1001 86380 86390 1
505444 99505444 1001 86380 86390 1
505395 99505395 1001 86380 86390 1
505200 99505200 1001 86380 86390 1
505851 99505851 1001 86380 86390 1
505945 99505945 1001 86380 86390 1
506339 99506339 1001 86380 86390 1
506283 99506283 1001 86380 86390 1
506057 99506057 1001 86380 86390 1
506034 99506034 1001 86380 86390 1
506060 99506060 1001 86380 86390 1
506168 99506168 1001 86380 86390 1
506654 99506654 1001 86380 86390 1
507372 99507372 1001 86380 86390 1
507308 99507308 1001 86380 86390 1
507396 99507396 1001 86380 86390 1
507328 99507328 1001 86380 86390 1
507369 99507369 1001 86380 86390 1
507035 99507035 1001 86380 86390 1
507144 99507144 1001 86380 86390 1
507029 99507029 1001 86380 86390 1
507188 99507188 1001 86380 86390 1
506932 99506932 1001 86380 86390 1
506808 99506808 1001 86380 86390 1
506811 99506811 1001 86380 86390 1
506825 99506825 1001 86380 86390 1
507509 99507509 1001 86380 86390 1
507471 99507471 1001 86380 86390 1
507536 99507536 1001 86380 86390 1
507477 99507477 1001 86380 86390 1
507542 99507542 1001 86380 86390 1
508053 99508053 1001 86380 86390 1
508131 99508131 1001 86380 86390 1
507849 99507849 1001 86380 86390 1
507838 99507838 1001 86380 86390 1
507871 99507871 1001 86380 86390 1
507910 99507910 1001 86380 86390 1
507763 99507763 1001 86380 86390 1
507703 99507703 1001 86380 86390 1
508325 99508325 1001 86380 86390 1
508405 99508405 1001 86380 86390 1
508421 99508421 1001 86380 86390 1
509013 99509013 1001 86380 86390 1
508949 99508949 1001 86380 86390 1
508916 99508916 1001 86380 86390 1
508742 99508742 1001 86380 86390 1
508846 99508846 1001 86380 86390 1
508836 99508836 1001 86380 86390 1
508635 99508635 1001 86380 86390 1
508648 99508648 1001 86380 86390 1
508559 99508559 1001 86380 86390 1
508560 99508560 1001 86380 86390 1
508616 99508616 1001 86380 86390 1
509241 99509241 1001 86380 86390 1
509127 99509127 1001 86380 86390 1
509168 99509168 1001 86380 86390 1
509118 99509118 1001 86380 86390 1
509837 99509837 1001 86380 86390 1
509813 99509813 1001 86380 86390 1
509852 99509852 1001 86380 86390 1
509671 99509671 1001 86380 86390 1
509530 99509530 1001 86380 86390 1
509486 99509486 1001 86380 86390 1
509476 99509476 1001 86380 86390 1
509426 99509426 1001 86380 86390 1
509405 99509405 1001 86380 86390 1
509940 99509940 1001 86380 86390 1
510096 99510096 1001 86380 86390 1
510474 99510474 1001 86380 86390 1
510475 99510475 1001 86380 86390 1
510322 99510322 1001 86380 86390 1
510455 99510455 1001 86380 86390 1
510213 99510213 1001 86380 86390 1
510280 99510280 1001 86380 86390 1
510115 99510115 1001 86380 86390 1
510155 99510155 1001 86380 86390 1
510906 99510906 1001 86380 86390 1
510794 99510794 1001 86380 86390 1
510888 99510888 1001 86380 86390 1
510878 99510878 1001 86380 86390 1
511465 99511465 1001 86380 86390 1
511510 99511510 1001 86380 86390 1
511545 99511545 1001 86380 86390 1
511231 99511231 1001 86380 86390 1
511340 99511340 1001 86380 86390 1
511252 99511252 1001 86380 86390 1
511149 99511149 1001 86380 86390 1
511281 99511281 1001 86380 86390 1
510933 99510933 1001 86380 86390 1
511105 99511105 1001 86380 86390 1
511097 99511097 1001 86380 86390 1
511697 99511697 1001 86380 86390 1
511583 99511583 1001 86380 86390 1
512343 99512343 1001 86380 86390 1
512251 99512251 1001 86380 86390 1
512330 99512330 1001 86380 86390 1
512188 99512188 1001 86380 86390 1
512124 99512124 1001 86380 86390 1
512049 99512049 1001 86380 86390 1
511760 99511760 1001 86380 86390 1
511946 99511946 1001 86380 86390 1
511911 99511911 1001 86380 86390 1
512559 99512559 1001 86380 86390 1
512508 99512508 1001 86380 86390 1
512445 99512445 1001 86380 86390 1
512393 99512393 1001 86380 86390 1
512486 99512486 1001 86380 86390 1
512491 99512491 1001 86380 86390 1
513077 99513077 1001 86380 86390 1
513017 99513017 1001 86380 86390 1
513197 99513197 1001 86380 86390 1
512955 99512955 1001 86380 86390 1
512957 99512957 1001 86380 86390 1
512906 99512906 1001 86380 86390 1
512615 99512615 1001 86380 86390 1
512654 99512654 1001 86380 86390 1
512680 99512680 1001 86380 86390 1
512745 99512745 1001 86380 86390 1
513386 99513386 1001 86380 86390 1
513327 99513327 1001 86380 86390 1
513993 99513993 1001 86380 86390 1
514002 99514002 1001 86380 86390 1
513880 99513880 1001 86380 86390 1
513938 99513938 1001 86380 86390 1
513951 99513951 1001 86380 86390 1
513800 99513800 1001 86380 86390 1
513739 99513739 1001 86380 86390 1
513804 99513804 1001 86380 86390 1
513624 99513624 1001 86380 86390 1
513781 99513781 1001 86380 86390 1
513820 99513820 1001 86380 86390 1
513656 99513656 1001 86380 86390 1
514235 99514235 1001 86380 86390 1
514210 99514210 1001 86380 86390 1
514223 99514223 1001 86380 86390 1
514159 99514159 1001 86380 86390 1
514112 99514112 1001 86380 86390 1
514849 99514849 1001 86380 86390 1
514779 99514779 1001 86380 86390 1
514457 99514457 1001 86380 86390 1
514510 99514510 1001 86380 86390 1
514462 99514462 1001 86380 86390 1
514469 99514469 1001 86380 86390 1
514431 99514431 1001 86380 86390 1
514267 99514267 1001 86380 86390 1
514438 99514438 1001 86380 86390 1
514272 99514272 1001 86380 86390 1
514351 99514351 1001 86380 86390 1
514880 99514880 1001 86380 86390 1
515036 99515036 1001 86380 86390 1
514950 99514950 1001 86380 86390 1
515042 99515042 1001 86380 86390 1
514863 99514863 1001 86380 86390 1
515647 99515647 1001 86380 86390 1
515480 99515480 1001 86380 86390 1
515496 99515496 1001 86380 86390 1
515667 99515667 1001 86380 86390 1
515527 99515527 1001 86380 86390 1
515381 99515381 1001 86380 86390 1
515157 99515157 1001 86380 86390 1
515201 99515201 1001 86380 86390 1
515216 99515216 1001 86380 86390 1
515271 99515271 1001 86380 86390 1
515877 99515877 1001 86380 86390 1
515686 99515686 1001 86380 86390 1
515832 99515832 1001 86380 86390 1
516318 99516318 1001 86380 86390 1
516309 99516309 1001 86380 86390 1
516348 99516348 1001 86380 86390 1
516428 99516428 1001 86380 86390 1
516203 99516203 1001 86380 86390 1
516197 99516197 1001 86380 86390 1
515916 99515916 1001 86380 86390 1
516008 99516008 1001 86380 86390 1
515971 99515971 1001 86380 86390 1
516573 99516573 1001 86380 86390 1
516588 99516588 1001 86380 86390 1
517245 99517245 1001 86380 86390 1
517275 99517275 1001 86380 86390 1
517313 99517313 1001 86380 86390 1
517239 99517239 1001 86380 86390 1
517205 99517205 1001 86380 86390 1
517130 99517130 1001 86380 86390 1
517079 99517079 1001 86380 86390 1
517023 99517023 1001 86380 86390 1
517024 99517024 1001 86380 86390 1
516909 99516909 1001 86380 86390 1
516859 99516859 1001 86380 86390 1
516887 99516887 1001 86380 86390 1
516825 99516825 1001 86380 86390 1
516891 99516891 1001 86380 86390 1
517489 99517489 1001 86380 86390 1
517401 99517401 1001 86380 86390 1
517427 99517427 1001 86380 86390 1
517393 99517393 1001 86380 86390 1
517354 99517354 1001 86380 86390 1
517459 99517459 1001 86380 86390 1
518021 99518021 1001 86380 86390 1
517996 99517996 1001 86380 86390 1
517999 99517999 1001 86380 86390 1
518053 99518053 1001 86380 86390 1
518003 99518003 1001 86380 86390 1
517776 99517776 1001 86380 86390 1
517763 99517763 1001 86380 86390 1
517860 99517860 1001 86380 86390 1
517783 99517783 1001 86380 86390 1
517812 99517812 1001 86380 86390 1
517581 99517581 1001 86380 86390 1
517693 99517693 1001 86380 86390 1
518171 99518171 1001 86380 86390 1
518169 99518169 1001 86380 86390 1
518273 99518273 1001 86380 86390 1
518645 99518645 1001 86380 86390 1
518672 99518672 1001 86380 86390 1
518699 99518699 1001 86380 86390 1
518755 99518755 1001 86380 86390 1
518470 99518470 1001 86380 86390 1
518538 99518538 1001 86380 86390 1
518487 99518487 1001 86380 86390 1
518526 99518526 1001 86380 86390 1
518552 99518552 1001 86380 86390 1
519101 99519101 1001 86380 86390 1
519713 99519713 1001 86380 86390 1
519618 99519618 1001 86380 86390 1
519620 99519620 1001 86380 86390 1
519505 99519505 1001 86380 86390 1
519471 99519471 1001 86380 86390 1
519562 99519562 1001 86380 86390 1
519406 99519406 1001 86380 86390 1
519436 99519436 1001 86380 86390 1
519310 99519310 1001 86380 86390 1
519356 99519356 1001 86380 86390 1
519318 99519318 1001 86380 86390 1
519876 99519876 1001 86380 86390 1
520015 99520015 1001 86380 86390 1
520627 99520627 1001 86380 86390 1
520266 99520266 1001 86380 86390 1
520411 99520411 1001 86380 86390 1
520324 99520324 1001 86380 86390 1
520291 99520291 1001 86380 86390 1
520436 99520436 1001 86380 86390 1
521275 99521275 1001 86380 86390 1
521354 99521354 1001 86380 86390 1
521333 99521333 1001 86380 86390 1
521388 99521388 1001 86380 86390 1
521145 99521145 1001 86380 86390 1
521173 99521173 1001 86380 86390 1
521013 99521013 1001 86380 86390 1
520912 99520912 1001 86380 86390 1
520964 99520964 1001 86380 86390 1
521029 99521029 1001 86380 86390 1
521023 99521023 1001 86380 86390 1
522150 99522150 1001 86380 86390 1
522254 99522254 1001 86380 86390 1
522168 99522168 1001 86380 86390 1
522266 99522266 1001 86380 86390 1
522104 99522104 1001 86380 86390 1
521983 99521983 1001 86380 86390 1
522076 99522076 1001 86380 86390 1
521936 99521936 1001 86380 86390 1
522002 99522002 1001 86380 86390 1
522004 99522004 1001 86380 86390 1
521915 99521915 1001 86380 86390 1
522019 99522019 1001 86380 86390 1
521903 99521903 1001 86380 86390 1
521702 99521702 1001 86380 86390 1
521693 99521693 1001 86380 86390 1
521696 99521696 1001 86380 86390 1
522446 99522446 1001 86380 86390 1
522372 99522372 1001 86380 86390 1
522335 99522335 1001 86380 86390 1
522310 99522310 1001 86380 86390 1
522454 99522454 1001 86380 86390 1
522313 99522313 1001 86380 86390 1
523085 99523085 1001 86380 86390 1
522968 99522968 1001 86380 86390 1
522919 99522919 1001 86380 86390 1
523023 99523023 1001 86380 86390 1
523053 99523053 1001 86380 86390 1
522842 99522842 1001 86380 86390 1
522740 99522740 1001 86380 86390 1
522805 99522805 1001 86380 86390 1
522716 99522716 1001 86380 86390 1
522691 99522691 1001 86380 86390 1
522548 99522548 1001 86380 86390 1
523183 99523183 1001 86380 86390 1
523288 99523288 1001 86380 86390 1
523805 99523805 1001 86380 86390 1
523785 99523785 1001 86380 86390 1
523559 99523559 1001 86380 86390 1
523663 99523663 1001 86380 86390 1
523676 99523676 1001 86380 86390 1
523601 99523601 1001 86380 86390 1
523699 99523699 1001 86380 86390 1
523969 99523969 1001 86380 86390 1
524010 99524010 1001 86380 86390 1
524091 99524091 1001 86380 86390 1
523963 99523963 1001 86380 86390 1
523966 99523966 1001 86380 86390 1
524578 99524578 1001 86380 86390 1
524598 99524598 1001 86380 86390 1
524665 99524665 1001 86380 86390 1
524538 99524538 1001 86380 86390 1
524534 99524534 1001 86380 86390 1
524326 99524326 1001 86380 86390 1
524251 99524251 1001 86380 86390 1
524884 99524884 1001 86380 86390 1
524895 99524895 1001 86380 86390 1
524934 99524934 1001 86380 86390 1
524961 99524961 1001 86380 86390 1
525451 99525451 1001 86380 86390 1
525400 99525400 1001 86380 86390 1
525542 99525542 1001 86380 86390 1
525588 99525588 1001 86380 86390 1
525274 99525274 1001 86380 86390 1
525223 99525223 1001 86380 86390 1
525197 99525197 1001 86380 86390 1
525237 99525237 1001 86380 86390 1
525328 99525328 1001 86380 86390 1
525305 99525305 1001 86380 86390 1
525306 99525306 1001 86380 86390 1
525268 99525268 1001 86380 86390 1
525271 99525271 1001 86380 86390 1
525247 99525247 1001 86380 86390 1
525131 99525131 1001 86380 86390 1
525145 99525145 1001 86380 86390 1
525070 99525070 1001 86380 86390 1
525099 99525099 1001 86380 86390 1
525077 99525077 1001 86380 86390 1
525619 99525619 1001 86380 86390 1
525732 99525732 1001 86380 86390 1
526256 99526256 1001 86380 86390 1
526396 99526396 1001 86380 86390 1
526247 99526247 1001 86380 86390 1
526408 99526408 1001 86380 86390 1
526317 99526317 1001 86380 86390 1
526218 99526218 1001 86380 86390 1
526026 99526026 1001 86380 86390 1
526065 99526065 1001 86380 86390 1
526130 99526130 1001 86380 86390 1
526068 99526068 1001 86380 86390 1
526043 99526043 1001 86380 86390 1
526176 99526176 1001 86380 86390 1
525999 99525999 1001 86380 86390 1
525989 99525989 1001 86380 86390 1
525925 99525925 1001 86380 86390 1
526627 99526627 1001 86380 86390 1
526622 99526622 1001 86380 86390 1
527060 99527060 1001 86380 86390 1
527177 99527177 1001 86380 86390 1
526965 99526965 1001 86380 86390 1
526936 99526936 1001 86380 86390 1
526964 99526964 1001 86380 86390 1
526732 99526732 1001 86380 86390 1
526736 99526736 1001 86380 86390 1
526647 99526647 1001 86380 86390 1
526764 99526764 1001 86380 86390 1
526791 99526791 1001 86380 86390 1
526691 99526691 1001 86380 86390 1
527302 99527302 1001 86380 86390 1
527425 99527425 1001 86380 86390 1
527907 99527907 1001 86380 86390 1
528049 99528049 1001 86380 86390 1
528067 99528067 1001 86380 86390 1
527984 99527984 1001 86380 86390 1
527730 99527730 1001 86380 86390 1
527809 99527809 1001 86380 86390 1
527670 99527670 1001 86380 86390 1
527697 99527697 1001 86380 86390 1
527855 99527855 1001 86380 86390 1
527474 99527474 1001 86380 86390 1
528152 99528152 1001 86380 86390 1
528179 99528179 1001 86380 86390 1
528146 99528146 1001 86380 86390 1
528764 99528764 1001 86380 86390 1
528753 99528753 1001 86380 86390 1
528770 99528770 1001 86380 86390 1
528524 99528524 1001 86380 86390 1
528319 99528319 1001 86380 86390 1
528462 99528462 1001 86380 86390 1
528399 99528399 1001 86380 86390 1
528330 99528330 1001 86380 86390 1
528421 99528421 1001 86380 86390 1
528989 99528989 1001 86380 86390 1
529071 99529071 1001 86380 86390 1
528917 99528917 1001 86380 86390 1
529601 99529601 1001 86380 86390 1
529551 99529551 1001 86380 86390 1
529707 99529707 1001 86380 86390 1
529594 99529594 1001 86380 86390 1
529713 99529713 1001 86380 86390 1
529569 99529569 1001 86380 86390 1
529716 99529716 1001 86380 86390 1
529622 99529622 1001 86380 86390 1
529720 99529720 1001 86380 86390 1
529414 99529414 1001 86380 86390 1
529172 99529172 1001 86380 86390 1
529173 99529173 1001 86380 86390 1
529189 99529189 1001 86380 86390 1
529832 99529832 1001 86380 86390 1
529772 99529772 1001 86380 86390 1
529801 99529801 1001 86380 86390 1
530525 99530525 1001 86380 86390 1
530458 99530458 1001 86380 86390 1
530300 99530300 1001 86380 86390 1
530159 99530159 1001 86380 86390 1
530015 99530015 1001 86380 86390 1
529964 99529964 1001 86380 86390 1
530707 99530707 1001 86380 86390 1
530673 99530673 1001 86380 86390 1
530713 99530713 1001 86380 86390 1
530651 99530651 1001 86380 86390 1
530664 99530664 1001 86380 86390 1
530666 99530666 1001 86380 86390 1
530679 99530679 1001 86380 86390 1
531265 99531265 1001 86380 86390 1
531311 99531311 1001 86380 86390 1
531031 99531031 1001 86380 86390 1
531096 99531096 1001 86380 86390 1
531051 99531051 1001 86380 86390 1
531065 99531065 1001 86380 86390 1
531056 99531056 1001 86380 86390 1
530876 99530876 1001 86380 86390 1
530787 99530787 1001 86380 86390 1
530880 99530880 1001 86380 86390 1
530946 99530946 1001 86380 86390 1
530769 99530769 1001 86380 86390 1
531567 99531567 1001 86380 86390 1
531386 99531386 1001 86380 86390 1
531413 99531413 1001 86380 86390 1
532118 99532118 1001 86380 86390 1
532058 99532058 1001 86380 86390 1
532074 99532074 1001 86380 86390 1
531808 99531808 1001 86380 86390 1
531981 99531981 1001 86380 86390 1
531891 99531891 1001 86380 86390 1
531917 99531917 1001 86380 86390 1
531624 99531624 1001 86380 86390 1
531724 99531724 1001 86380 86390 1
532228 99532228 1001 86380 86390 1
532268 99532268 1001 86380 86390 1
532337 99532337 1001 86380 86390 1
532299 99532299 1001 86380 86390 1
532251 99532251 1001 86380 86390 1
532331 99532331 1001 86380 86390 1
532409 99532409 1001 86380 86390 1
533000 99533000 1001 86380 86390 1
532990 99532990 1001 86380 86390 1
532775 99532775 1001 86380 86390 1
532484 99532484 1001 86380 86390 1
532432 99532432 1001 86380 86390 1
532485 99532485 1001 86380 86390 1
533202 99533202 1001 86380 86390 1
533191 99533191 1001 86380 86390 1
533040 99533040 1001 86380 86390 1
533691 99533691 1001 86380 86390 1
533692 99533692 1001 86380 86390 1
533587 99533587 1001 86380 86390 1
533513 99533513 1001 86380 86390 1
533449 99533449 1001 86380 86390 1
533582 99533582 1001 86380 86390 1
533406 99533406 1001 86380 86390 1
533303 99533303 1001 86380 86390 1
533434 99533434 1001 86380 86390 1
533279 99533279 1001 86380 86390 1
533243 99533243 1001 86380 86390 1
533348 99533348 1001 86380 86390 1
533261 99533261 1001 86380 86390 1
533921 99533921 1001 86380 86390 1
533999 99533999 1001 86380 86390 1
533922 99533922 1001 86380 86390 1
534060 99534060 1001 86380 86390 1
533879 99533879 1001 86380 86390 1
534683 99534683 1001 86380 86390 1
534652 99534652 1001 86380 86390 1
534661 99534661 1001 86380 86390 1
534612 99534612 1001 86380 86390 1
534669 99534669 1001 86380 86390 1
534527 99534527 1001 86380 86390 1
534336 99534336 1001 86380 86390 1
534429 99534429 1001 86380 86390 1
534328 99534328 1001 86380 86390 1
534354 99534354 1001 86380 86390 1
534435 99534435 1001 86380 86390 1
534184 99534184 1001 86380 86390 1
534199 99534199 1001 86380 86390 1
534784 99534784 1001 86380 86390 1
534823 99534823 1001 86380 86390 1
534850 99534850 1001 86380 86390 1
534870 99534870 1001 86380 86390 1
534808 99534808 1001 86380 86390 1
535345 99535345 1001 86380 86390 1
535308 99535308 1001 86380 86390 1
535441 99535441 1001 86380 86390 1
535416 99535416 1001 86380 86390 1
535339 99535339 1001 86380 86390 1
535154 99535154 1001 86380 86390 1
535245 99535245 1001 86380 86390 1
535246 99535246 1001 86380 86390 1
535008 99535008 1001 86380 86390 1
535605 99535605 1001 86380 86390 1
535700 99535700 1001 86380 86390 1
536210 99536210 1001 86380 86390 1
536308 99536308 1001 86380 86390 1
536106 99536106 1001 86380 86390 1
535985 99535985 1001 86380 86390 1
535732 99535732 1001 86380 86390 1
535762 99535762 1001 86380 86390 1
536348 99536348 1001 86380 86390 1
536494 99536494 1001 86380 86390 1
536430 99536430 1001 86380 86390 1
537020 99537020 1001 86380 86390 1
537109 99537109 1001 86380 86390 1
537097 99537097 1001 86380 86390 1
536880 99536880 1001 86380 86390 1
536913 99536913 1001 86380 86390 1
536583 99536583 1001 86380 86390 1
536648 99536648 1001 86380 86390 1
536640 99536640 1001 86380 86390 1
536717 99536717 1001 86380 86390 1
536705 99536705 1001 86380 86390 1
536681 99536681 1001 86380 86390 1
536746 99536746 1001 86380 86390 1
537188 99537188 1001 86380 86390 1
537201 99537201 1001 86380 86390 1
537243 99537243 1001 86380 86390 1
537322 99537322 1001 86380 86390 1
537904 99537904 1001 86380 86390 1
537745 99537745 1001 86380 86390 1
537591 99537591 1001 86380 86390 1
537596 99537596 1001 86380 86390 1
537446 99537446 1001 86380 86390 1
538087 99538087 1001 86380 86390 1
538175 99538175 1001 86380 86390 1
538634 99538634 1001 86380 86390 1
538632 99538632 1001 86380 86390 1
538419 99538419 1001 86380 86390 1
538541 99538541 1001 86380 86390 1
538477 99538477 1001 86380 86390 1
538245 99538245 1001 86380 86390 1
538376 99538376 1001 86380 86390 1
538345 99538345 1001 86380 86390 1
538384 99538384 1001 86380 86390 1
538855 99538855 1001 86380 86390 1
538986 99538986 1001 86380 86390 1
538871 99538871 1001 86380 86390 1
539002 99539002 1001 86380 86390 1
539603 99539603 1001 86380 86390 1
539487 99539487 1001 86380 86390 1
539441 99539441 1001 86380 86390 1
539466 99539466 1001 86380 86390 1
539621 99539621 1001 86380 86390 1
539584 99539584 1001 86380 86390 1
539601 99539601 1001 86380 86390 1
539511 99539511 1001 86380 86390 1
539308 99539308 1001 86380 86390 1
539400 99539400 1001 86380 86390 1
539297 99539297 1001 86380 86390 1
539239 99539239 1001 86380 86390 1
539047 99539047 1001 86380 86390 1
539026 99539026 1001 86380 86390 1
539802 99539802 1001 86380 86390 1
540444 99540444 1001 86380 86390 1
540425 99540425 1001 86380 86390 1
540157 99540157 1001 86380 86390 1
540212 99540212 1001 86380 86390 1
540254 99540254 1001 86380 86390 1
540165 99540165 1001 86380 86390 1
540244 99540244 1001 86380 86390 1
540075 99540075 1001 86380 86390 1
540232 99540232 1001 86380 86390 1
540064 99540064 1001 86380 86390 1
540181 99540181 1001 86380 86390 1
539876 99539876 1001 86380 86390 1
540045 99540045 1001 86380 86390 1
540007 99540007 1001 86380 86390 1
539879 99539879 1001 86380 86390 1
539957 99539957 1001 86380 86390 1
540511 99540511 1001 86380 86390 1
540501 99540501 1001 86380 86390 1
541180 99541180 1001 86380 86390 1
541206 99541206 1001 86380 86390 1
540989 99540989 1001 86380 86390 1
541059 99541059 1001 86380 86390 1
540868 99540868 1001 86380 86390 1
540687 99540687 1001 86380 86390 1
540767 99540767 1001 86380 86390 1
540770 99540770 1001 86380 86390 1
540825 99540825 1001 86380 86390 1
540813 99540813 1001 86380 86390 1
541383 99541383 1001 86380 86390 1
541320 99541320 1001 86380 86390 1
541453 99541453 1001 86380 86390 1
541351 99541351 1001 86380 86390 1
541495 99541495 1001 86380 86390 1
542039 99542039 1001 86380 86390 1
541950 99541950 1001 86380 86390 1
541812 99541812 1001 86380 86390 1
541843 99541843 1001 86380 86390 1
541565 99541565 1001 86380 86390 1
541618 99541618 1001 86380 86390 1
541572 99541572 1001 86380 86390 1
542193 99542193 1001 86380 86390 1
542129 99542129 1001 86380 86390 1
542145 99542145 1001 86380 86390 1
542743 99542743 1001 86380 86390 1
542794 99542794 1001 86380 86390 1
542921 99542921 1001 86380 86390 1
542785 99542785 1001 86380 86390 1
542877 99542877 1001 86380 86390 1
542731 99542731 1001 86380 86390 1
542682 99542682 1001 86380 86390 1
542684 99542684 1001 86380 86390 1
542699 99542699 1001 86380 86390 1
542531 99542531 1001 86380 86390 1
542382 99542382 1001 86380 86390 1
542489 99542489 1001 86380 86390 1
542956 99542956 1001 86380 86390 1
543049 99543049 1001 86380 86390 1
543075 99543075 1001 86380 86390 1
543130 99543130 1001 86380 86390 1
543018 99543018 1001 86380 86390 1
543738 99543738 1001 86380 86390 1
543579 99543579 1001 86380 86390 1
543729 99543729 1001 86380 86390 1
543653 99543653 1001 86380 86390 1
543680 99543680 1001 86380 86390 1
543476 99543476 1001 86380 86390 1
543363 99543363 1001 86380 86390 1
543548 99543548 1001 86380 86390 1
543202 99543202 1001 86380 86390 1
543169 99543169 1001 86380 86390 1
543875 99543875 1001 86380 86390 1
543788 99543788 1001 86380 86390 1
543817 99543817 1001 86380 86390 1
543921 99543921 1001 86380 86390 1
544547 99544547 1001 86380 86390 1
544418 99544418 1001 86380 86390 1
544424 99544424 1001 86380 86390 1
544215 99544215 1001 86380 86390 1
544306 99544306 1001 86380 86390 1
544234 99544234 1001 86380 86390 1
544312 99544312 1001 86380 86390 1
544015 99544015 1001 86380 86390 1
544184 99544184 1001 86380 86390 1
544042 99544042 1001 86380 86390 1
544714 99544714 1001 86380 86390 1
544721 99544721 1001 86380 86390 1
420694 783 1001 61260 72357 1
400511 99400511 1001 86380 86390 1
400579 99400579 1001 86380 86390 1
400711 99400711 1001 86380 86390 1
400700 99400700 1001 86380 86390 1
401101 99401101 1001 86380 86390 1
401348 99401348 1001 86380 86390 1
401339 99401339 1001 86380 86390 1
401346 99401346 1001 86380 86390 1
401368 99401368 1001 86380 86390 1
401529 99401529 1001 86380 86390 1
401683 99401683 1001 86380 86390 1
401594 99401594 1001 86380 86390 1
401798 99401798 1001 86380 86390 1
402338 99402338 1001 86380 86390 1
402475 99402475 1001 86380 86390 1
402523 99402523 1001 86380 86390 1
402682 99402682 1001 86380 86390 1
402707 99402707 1001 86380 86390 1
402830 99402830 1001 86380 86390 1
402862 99402862 1001 86380 86390 1
402995 99402995 1001 86380 86390 1
403212 99403212 1001 86380 86390 1
403225 99403225 1001 86380 86390 1
403636 99403636 1001 86380 86390 1
403768 99403768 1001 86380 86390 1
403823 99403823 1001 86380 86390 1
403849 99403849 1001 86380 86390 1
403964 99403964 1001 86380 86390 1
404053 99404053 1001 86380 86390 1
404190 99404190 1001 86380 86390 1
404244 99404244 1001 86380 86390 1
404378 99404378 1001 86380 86390 1
404383 99404383 1001 86380 86390 1
404490 99404490 1001 86380 86390 1
404539 99404539 1001 86380 86390 1
404725 99404725 1001 86380 86390 1
404706 99404706 1001 86380 86390 1
404759 99404759 1001 86380 86390 1
405104 99405104 1001 86380 86390 1
405032 99405032 1001 86380 86390 1
405016 99405016 1001 86380 86390 1
405072 99405072 1001 86380 86390 1
405176 99405176 1001 86380 86390 1
405600 99405600 1001 86380 86390 1
405811 99405811 1001 86380 86390 1
405938 99405938 1001 86380 86390 1
406620 99406620 1001 86380 86390 1
406680 99406680 1001 86380 86390 1
406866 99406866 1001 86380 86390 1
407111 99407111 1001 86380 86390 1
407414 99407414 1001 86380 86390 1
407446 99407446 1001 86380 86390 1
407573 99407573 1001 86380 86390 1
407756 99407756 1001 86380 86390 1
407804 99407804 1001 86380 86390 1
407790 99407790 1001 86380 86390 1
407857 99407857 1001 86380 86390 1
407950 99407950 1001 86380 86390 1
407899 99407899 1001 86380 86390 1
407910 99407910 1001 86380 86390 1
408037 99408037 1001 86380 86390 1
408277 99408277 1001 86380 86390 1
408284 99408284 1001 86380 86390 1
408604 99408604 1001 86380 86390 1
408606 99408606 1001 86380 86390 1
408846 99408846 1001 86380 86390 1
409377 99409377 1001 86380 86390 1
409347 99409347 1001 86380 86390 1
409538 99409538 1001 86380 86390 1
409650 99409650 1001 86380 86390 1
409674 99409674 1001 86380 86390 1
409664 99409664 1001 86380 86390 1
409828 99409828 1001 86380 86390 1
409806 99409806 1001 86380 86390 1
409916 99409916 1001 86380 86390 1
410093 99410093 1001 86380 86390 1
410113 99410113 1001 86380 86390 1
410363 99410363 1001 86380 86390 1
410388 99410388 1001 86380 86390 1
410463 99410463 1001 86380 86390 1
410448 99410448 1001 86380 86390 1
410425 99410425 1001 86380 86390 1
410543 99410543 1001 86380 86390 1
410872 99410872 1001 86380 86390 1
411000 99411000 1001 86380 86390 1
411276 99411276 1001 86380 86390 1
411252 99411252 1001 86380 86390 1
411320 99411320 1001 86380 86390 1
411374 99411374 1001 86380 86390 1
411508 99411508 1001 86380 86390 1
411624 99411624 1001 86380 86390 1
411718 99411718 1001 86380 86390 1
411878 99411878 1001 86380 86390 1
412029 99412029 1001 86380 86390 1
412276 99412276 1001 86380 86390 1
412431 99412431 1001 86380 86390 1
413338 99413338 1001 86380 86390 1
413553 99413553 1001 86380 86390 1
413661 99413661 1001 86380 86390 1
413329 99413329 1001 86380 86390 1
413161 99413161 1001 86380 86390 1
412641 99412641 1001 86380 86390 1
412485 99412485 1001 86380 86390 1
413956 99413956 1001 86380 86390 1
413917 99413917 1001 86380 86390 1
413778 99413778 1001 86380 86390 1
414945 99414945 1001 86380 86390 1
415034 99415034 1001 86380 86390 1
415303 99415303 1001 86380 86390 1
414735 99414735 1001 86380 86390 1
414736 99414736 1001 86380 86390 1
414863 99414863 1001 86380 86390 1
414782 99414782 1001 86380 86390 1
414633 99414633 1001 86380 86390 1
414307 99414307 1001 86380 86390 1
414285 99414285 1001 86380 86390 1
414494 99414494 1001 86380 86390 1
414154 99414154 1001 86380 86390 1
415620 99415620 1001 86380 86390 1
415526 99415526 1001 86380 86390 1
415590 99415590 1001 86380 86390 1
416757 99416757 1001 86380 86390 1
416889 99416889 1001 86380 86390 1
416749 99416749 1001 86380 86390 1
416923 99416923 1001 86380 86390 1
416750 99416750 1001 86380 86390 1
416164 99416164 1001 86380 86390 1
416507 99416507 1001 86380 86390 1
416006 99416006 1001 86380 86390 1
415871 99415871 1001 86380 86390 1
416050 99416050 1001 86380 86390 1
417063 99417063 1001 86380 86390 1
417316 99417316 1001 86380 86390 1
417475 99417475 1001 86380 86390 1
417593 99417593 1001 86380 86390 1
418766 99418766 1001 86380 86390 1
418765 99418765 1001 86380 86390 1
418711 99418711 1001 86380 86390 1
418725 99418725 1001 86380 86390 1
418335 99418335 1001 86380 86390 1
418419 99418419 1001 86380 86390 1
418284 99418284 1001 86380 86390 1
418258 99418258 1001 86380 86390 1
418382 99418382 1001 86380 86390 1
418123 99418123 1001 86380 86390 1
418189 99418189 1001 86380 86390 1
417811 99417811 1001 86380 86390 1
419143 99419143 1001 86380 86390 1
418916 99418916 1001 86380 86390 1
419087 99419087 1001 86380 86390 1
418865 99418865 1001 86380 86390 1
420417 99420417 1001 86380 86390 1
420139 99420139 1001 86380 86390 1
419820 99419820 1001 86380 86390 1
419938 99419938 1001 86380 86390 1
419805 99419805 1001 86380 86390 1
419806 99419806 1001 86380 86390 1
419864 99419864 1001 86380 86390 1
419792 99419792 1001 86380 86390 1
419991 99419991 1001 86380 86390 1
419741 99419741 1001 86380 86390 1
419402 99419402 1001 86380 86390 1
419592 99419592 1001 86380 86390 1
419497 99419497 1001 86380 86390 1
419393 99419393 1001 86380 86390 1
420638 99420638 1001 86380 86390 1
420688 99420688 1001 86380 86390 1
421818 99421818 1001 86380 86390 1
422084 99422084 1001 86380 86390 1
421958 99421958 1001 86380 86390 1
421858 99421858 1001 86380 86390 1
421937 99421937 1001 86380 86390 1
421539 99421539 1001 86380 86390 1
421384 99421384 1001 86380 86390 1
421049 99421049 1001 86380 86390 1
420872 99420872 1001 86380 86390 1
421197 99421197 1001 86380 86390 1
421033 99421033 1001 86380 86390 1
421227 99421227 1001 86380 86390 1
422486 99422486 1001 86380 86390 1
422228 99422228 1001 86380 86390 1
423449 99423449 1001 86380 86390 1
423389 99423389 1001 86380 86390 1
423638 99423638 1001 86380 86390 1
423391 99423391 1001 86380 86390 1
423664 99423664 1001 86380 86390 1
423622 99423622 1001 86380 86390 1
423668 99423668 1001 86380 86390 1
423598 99423598 1001 86380 86390 1
423058 99423058 1001 86380 86390 1
423091 99423091 1001 86380 86390 1
423155 99423155 1001 86380 86390 1
423279 99423279 1001 86380 86390 1
423210 99423210 1001 86380 86390 1
422748 99422748 1001 86380 86390 1
422563 99422563 1001 86380 86390 1
423901 99423901 1001 86380 86390 1
424084 99424084 1001 86380 86390 1
424007 99424007 1001 86380 86390 1
424061 99424061 1001 86380 86390 1
425171 99425171 1001 86380 86390 1
425125 99425125 1001 86380 86390 1
425156 99425156 1001 86380 86390 1
425284 99425284 1001 86380 86390 1
425319 99425319 1001 86380 86390 1
424823 99424823 1001 86380 86390 1
424959 99424959 1001 86380 86390 1
424787 99424787 1001 86380 86390 1
424627 99424627 1001 86380 86390 1
424691 99424691 1001 86380 86390 1
424950 99424950 1001 86380 86390 1
424518 99424518 1001 86380 86390 1
424429 99424429 1001 86380 86390 1
424310 99424310 1001 86380 86390 1
425802 99425802 1001 86380 86390 1
426593 99426593 1001 86380 86390 1
426289 99426289 1001 86380 86390 1
426515 99426515 1001 86380 86390 1
426318 99426318 1001 86380 86390 1
426067 99426067 1001 86380 86390 1
425841 99425841 1001 86380 86390 1
425923 99425923 1001 86380 86390 1
427263 99427263 1001 86380 86390 1
427489 99427489 1001 86380 86390 1
427494 99427494 1001 86380 86390 1
427306 99427306 1001 86380 86390 1
428363 99428363 1001 86380 86390 1
428611 99428611 1001 86380 86390 1
428592 99428592 1001 86380 86390 1
428551 99428551 1001 86380 86390 1
428605 99428605 1001 86380 86390 1
428215 99428215 1001 86380 86390 1
428261 99428261 1001 86380 86390 1
428243 99428243 1001 86380 86390 1
427779 99427779 1001 86380 86390 1
427708 99427708 1001 86380 86390 1
427538 99427538 1001 86380 86390 1
427761 99427761 1001 86380 86390 1
427644 99427644 1001 86380 86390 1
427550 99427550 1001 86380 86390 1
427672 99427672 1001 86380 86390 1
427701 99427701 1001 86380 86390 1
428924 99428924 1001 86380 86390 1
428980 99428980 1001 86380 86390 1
429010 99429010 1001 86380 86390 1
428863 99428863 1001 86380 86390 1
430043 99430043 1001 86380 86390 1
430106 99430106 1001 86380 86390 1
429934 99429934 1001 86380 86390 1
429671 99429671 1001 86380 86390 1
429623 99429623 1001 86380 86390 1
429869 99429869 1001 86380 86390 1
429552 99429552 1001 86380 86390 1
429349 99429349 1001 86380 86390 1
429425 99429425 1001 86380 86390 1
430573 99430573 1001 86380 86390 1
430737 99430737 1001 86380 86390 1
430576 99430576 1001 86380 86390 1
430746 99430746 1001 86380 86390 1
430538 99430538 1001 86380 86390 1
430603 99430603 1001 86380 86390 1
431741 99431741 1001 86380 86390 1
431657 99431657 1001 86380 86390 1
431973 99431973 1001 86380 86390 1
432048 99432048 1001 86380 86390 1
431363 99431363 1001 86380 86390 1
431090 99431090 1001 86380 86390 1
430963 99430963 1001 86380 86390 1
432199 99432199 1001 86380 86390 1
432176 99432176 1001 86380 86390 1
432393 99432393 1001 86380 86390 1
433399 99433399 1001 86380 86390 1
433440 99433440 1001 86380 86390 1
433689 99433689 1001 86380 86390 1
433188 99433188 1001 86380 86390 1
433313 99433313 1001 86380 86390 1
432967 99432967 1001 86380 86390 1
432947 99432947 1001 86380 86390 1
433165 99433165 1001 86380 86390 1
432908 99432908 1001 86380 86390 1
433252 99433252 1001 86380 86390 1
433144 99433144 1001 86380 86390 1
432550 99432550 1001 86380 86390 1
433779 99433779 1001 86380 86390 1
433927 99433927 1001 86380 86390 1
433933 99433933 1001 86380 86390 1
435337 99435337 1001 86380 86390 1
435342 99435342 1001 86380 86390 1
435134 99435134 1001 86380 86390 1
435162 99435162 1001 86380 86390 1
435397 99435397 1001 86380 86390 1
435025 99435025 1001 86380 86390 1
434611 99434611 1001 86380 86390 1
434700 99434700 1001 86380 86390 1
434370 99434370 1001 86380 86390 1
434377 99434377 1001 86380 86390 1
434459 99434459 1001 86380 86390 1
435673 99435673 1001 86380 86390 1
435887 99435887 1001 86380 86390 1
436872 99436872 1001 86380 86390 1
436999 99436999 1001 86380 86390 1
436975 99436975 1001 86380 86390 1
436517 99436517 1001 86380 86390 1
436574 99436574 1001 86380 86390 1
436529 99436529 1001 86380 86390 1
436128 99436128 1001 86380 86390 1
436247 99436247 1001 86380 86390 1
437241 99437241 1001 86380 86390 1
437250 99437250 1001 86380 86390 1
437227 99437227 1001 86380 86390 1
300027 99300027 1001 86380 86390 1
300699 99300699 1001 86380 86390 1
300558 99300558 1001 86380 86390 1
300650 99300650 1001 86380 86390 1
300473 99300473 1001 86380 86390 1
300486 99300486 1001 86380 86390 1
300409 99300409 1001 86380 86390 1
300375 99300375 1001 86380 86390 1
300336 99300336 1001 86380 86390 1
300228 99300228 1001 86380 86390 1
300177 99300177 1001 86380 86390 1
300247 99300247 1001 86380 86390 1
300209 99300209 1001 86380 86390 1
300108 99300108 1001 86380 86390 1
300857 99300857 1001 86380 86390 1
300871 99300871 1001 86380 86390 1
300824 99300824 1001 86380 86390 1
300746 99300746 1001 86380 86390 1
300865 99300865 1001 86380 86390 1
300891 99300891 1001 86380 86390 1
300917 99300917 1001 86380 86390 1
300788 99300788 1001 86380 86390 1
300853 99300853 1001 86380 86390 1
301554 99301554 1001 86380 86390 1
301541 99301541 1001 86380 86390 1
301488 99301488 1001 86380 86390 1
301340 99301340 1001 86380 86390 1
301190 99301190 1001 86380 86390 1
301218 99301218 1001 86380 86390 1
301104 99301104 1001 86380 86390 1
300976 99300976 1001 86380 86390 1
301087 99301087 1001 86380 86390 1
301758 99301758 1001 86380 86390 1
301746 99301746 1001 86380 86390 1
301649 99301649 1001 86380 86390 1
301689 99301689 1001 86380 86390 1
302335 99302335 1001 86380 86390 1
302210 99302210 1001 86380 86390 1
301999 99301999 1001 86380 86390 1
301955 99301955 1001 86380 86390 1
301803 99301803 1001 86380 86390 1
301805 99301805 1001 86380 86390 1
301897 99301897 1001 86380 86390 1
301949 99301949 1001 86380 86390 1
301962 99301962 1001 86380 86390 1
301794 99301794 1001 86380 86390 1
301807 99301807 1001 86380 86390 1
301885 99301885 1001 86380 86390 1
302486 99302486 1001 86380 86390 1
302515 99302515 1001 86380 86390 1
302580 99302580 1001 86380 86390 1
302505 99302505 1001 86380 86390 1
303104 99303104 1001 86380 86390 1
303093 99303093 1001 86380 86390 1
303030 99303030 1001 86380 86390 1
303082 99303082 1001 86380 86390 1
302928 99302928 1001 86380 86390 1
302879 99302879 1001 86380 86390 1
302961 99302961 1001 86380 86390 1
302755 99302755 1001 86380 86390 1
302770 99302770 1001 86380 86390 1
302763 99302763 1001 86380 86390 1
302660 99302660 1001 86380 86390 1
303346 99303346 1001 86380 86390 1
303284 99303284 1001 86380 86390 1
303323 99303323 1001 86380 86390 1
303002 99303002 1001 86380 86390 1
303406 99303406 1001 86380 86390 1
303972 99303972 1001 86380 86390 1
303921 99303921 1001 86380 86390 1
303864 99303864 1001 86380 86390 1
303762 99303762 1001 86380 86390 1
303709 99303709 1001 86380 86390 1
303490 99303490 1001 86380 86390 1
303503 99303503 1001 86380 86390 1
303594 99303594 1001 86380 86390 1
304157 99304157 1001 86380 86390 1
304197 99304197 1001 86380 86390 1
304705 99304705 1001 86380 86390 1
304649 99304649 1001 86380 86390 1
304410 99304410 1001 86380 86390 1
304426 99304426 1001 86380 86390 1
304882 99304882 1001 86380 86390 1
305042 99305042 1001 86380 86390 1
304876 99304876 1001 86380 86390 1
304945 99304945 1001 86380 86390 1
305623 99305623 1001 86380 86390 1
305599 99305599 1001 86380 86390 1
305448 99305448 1001 86380 86390 1
305375 99305375 1001 86380 86390 1
305158 99305158 1001 86380 86390 1
305149 99305149 1001 86380 86390 1
305269 99305269 1001 86380 86390 1
500154 99500154 1001 86380 86390 1
500025 99500025 1001 86380 86390 1
500181 99500181 1001 86380 86390 1
305686 99305686 1001 86380 86390 1
500042 99500042 1001 86380 86390 1
500111 99500111 1001 86380 86390 1
500621 99500621 1001 86380 86390 1
500607 99500607 1001 86380 86390 1
500582 99500582 1001 86380 86390 1
500956 99500956 1001 86380 86390 1
500982 99500982 1001 86380 86390 1
501593 99501593 1001 86380 86390 1
501598 99501598 1001 86380 86390 1
501281 99501281 1001 86380 86390 1
501404 99501404 1001 86380 86390 1
501085 99501085 1001 86380 86390 1
501137 99501137 1001 86380 86390 1
501104 99501104 1001 86380 86390 1
501118 99501118 1001 86380 86390 1
501210 99501210 1001 86380 86390 1
501172 99501172 1001 86380 86390 1
501843 99501843 1001 86380 86390 1
501818 99501818 1001 86380 86390 1
501656 99501656 1001 86380 86390 1
501710 99501710 1001 86380 86390 1
502432 99502432 1001 86380 86390 1
502453 99502453 1001 86380 86390 1
502131 99502131 1001 86380 86390 1
502116 99502116 1001 86380 86390 1
502220 99502220 1001 86380 86390 1
501887 99501887 1001 86380 86390 1
501916 99501916 1001 86380 86390 1
502606 99502606 1001 86380 86390 1
502529 99502529 1001 86380 86390 1
502646 99502646 1001 86380 86390 1
502558 99502558 1001 86380 86390 1
502507 99502507 1001 86380 86390 1
502599 99502599 1001 86380 86390 1
503214 99503214 1001 86380 86390 1
503191 99503191 1001 86380 86390 1
503074 99503074 1001 86380 86390 1
502964 99502964 1001 86380 86390 1
503031 99503031 1001 86380 86390 1
502688 99502688 1001 86380 86390 1
503459 99503459 1001 86380 86390 1
503425 99503425 1001 86380 86390 1
503309 99503309 1001 86380 86390 1
503978 99503978 1001 86380 86390 1
503918 99503918 1001 86380 86390 1
503998 99503998 1001 86380 86390 1
503986 99503986 1001 86380 86390 1
503899 99503899 1001 86380 86390 1
503853 99503853 1001 86380 86390 1
503828 99503828 1001 86380 86390 1
503868 99503868 1001 86380 86390 1
503779 99503779 1001 86380 86390 1
503617 99503617 1001 86380 86390 1
503567 99503567 1001 86380 86390 1
503530 99503530 1001 86380 86390 1
503517 99503517 1001 86380 86390 1
503560 99503560 1001 86380 86390 1
504245 99504245 1001 86380 86390 1
504181 99504181 1001 86380 86390 1
504208 99504208 1001 86380 86390 1
504778 99504778 1001 86380 86390 1
504817 99504817 1001 86380 86390 1
504742 99504742 1001 86380 86390 1
504754 99504754 1001 86380 86390 1
504885 99504885 1001 86380 86390 1
504813 99504813 1001 86380 86390 1
504544 99504544 1001 86380 86390 1
505096 99505096 1001 86380 86390 1
505124 99505124 1001 86380 86390 1
505013 99505013 1001 86380 86390 1
505130 99505130 1001 86380 86390 1
504961 99504961 1001 86380 86390 1
505040 99505040 1001 86380 86390 1
505053 99505053 1001 86380 86390 1
505769 99505769 1001 86380 86390 1
505658 99505658 1001 86380 86390 1
505664 99505664 1001 86380 86390 1
505613 99505613 1001 86380 86390 1
505473 99505473 1001 86380 86390 1
505525 99505525 1001 86380 86390 1
505404 99505404 1001 86380 86390 1
505550 99505550 1001 86380 86390 1
505215 99505215 1001 86380 86390 1
505221 99505221 1001 86380 86390 1
505886 99505886 1001 86380 86390 1
505877 99505877 1001 86380 86390 1
505957 99505957 1001 86380 86390 1
506415 99506415 1001 86380 86390 1
506457 99506457 1001 86380 86390 1
506537 99506537 1001 86380 86390 1
506353 99506353 1001 86380 86390 1
506184 99506184 1001 86380 86390 1
506241 99506241 1001 86380 86390 1
505991 99505991 1001 86380 86390 1
506056 99506056 1001 86380 86390 1
506005 99506005 1001 86380 86390 1
506784 99506784 1001 86380 86390 1
506747 99506747 1001 86380 86390 1
507268 99507268 1001 86380 86390 1
507247 99507247 1001 86380 86390 1
507364 99507364 1001 86380 86390 1
507408 99507408 1001 86380 86390 1
507416 99507416 1001 86380 86390 1
507217 99507217 1001 86380 86390 1
507142 99507142 1001 86380 86390 1
507561 99507561 1001 86380 86390 1
508067 99508067 1001 86380 86390 1
508133 99508133 1001 86380 86390 1
508229 99508229 1001 86380 86390 1
508232 99508232 1001 86380 86390 1
508239 99508239 1001 86380 86390 1
508030 99508030 1001 86380 86390 1
507930 99507930 1001 86380 86390 1
507882 99507882 1001 86380 86390 1
508001 99508001 1001 86380 86390 1
508014 99508014 1001 86380 86390 1
508002 99508002 1001 86380 86390 1
507835 99507835 1001 86380 86390 1
507734 99507734 1001 86380 86390 1
507710 99507710 1001 86380 86390 1
507803 99507803 1001 86380 86390 1
507651 99507651 1001 86380 86390 1
508256 99508256 1001 86380 86390 1
509033 99509033 1001 86380 86390 1
508669 99508669 1001 86380 86390 1
508586 99508586 1001 86380 86390 1
508651 99508651 1001 86380 86390 1
508511 99508511 1001 86380 86390 1
508607 99508607 1001 86380 86390 1
509190 99509190 1001 86380 86390 1
509101 99509101 1001 86380 86390 1
509207 99509207 1001 86380 86390 1
509261 99509261 1001 86380 86390 1
509274 99509274 1001 86380 86390 1
509762 99509762 1001 86380 86390 1
509729 99509729 1001 86380 86390 1
509719 99509719 1001 86380 86390 1
509567 99509567 1001 86380 86390 1
509595 99509595 1001 86380 86390 1
509549 99509549 1001 86380 86390 1
509692 99509692 1001 86380 86390 1
509550 99509550 1001 86380 86390 1
509360 99509360 1001 86380 86390 1
509479 99509479 1001 86380 86390 1
509381 99509381 1001 86380 86390 1
509939 99509939 1001 86380 86390 1
510072 99510072 1001 86380 86390 1
509957 99509957 1001 86380 86390 1
510649 99510649 1001 86380 86390 1
510617 99510617 1001 86380 86390 1
510657 99510657 1001 86380 86390 1
510555 99510555 1001 86380 86390 1
510716 99510716 1001 86380 86390 1
510471 99510471 1001 86380 86390 1
510459 99510459 1001 86380 86390 1
510485 99510485 1001 86380 86390 1
510408 99510408 1001 86380 86390 1
510440 99510440 1001 86380 86390 1
510504 99510504 1001 86380 86390 1
510120 99510120 1001 86380 86390 1
510241 99510241 1001 86380 86390 1
510167 99510167 1001 86380 86390 1
510128 99510128 1001 86380 86390 1
510807 99510807 1001 86380 86390 1
510863 99510863 1001 86380 86390 1
511481 99511481 1001 86380 86390 1
511469 99511469 1001 86380 86390 1
511483 99511483 1001 86380 86390 1
511382 99511382 1001 86380 86390 1
511434 99511434 1001 86380 86390 1
511156 99511156 1001 86380 86390 1
511236 99511236 1001 86380 86390 1
511158 99511158 1001 86380 86390 1
511327 99511327 1001 86380 86390 1
511344 99511344 1001 86380 86390 1
511293 99511293 1001 86380 86390 1
511332 99511332 1001 86380 86390 1
511062 99511062 1001 86380 86390 1
510975 99510975 1001 86380 86390 1
510993 99510993 1001 86380 86390 1
511124 99511124 1001 86380 86390 1
511034 99511034 1001 86380 86390 1
511706 99511706 1001 86380 86390 1
511739 99511739 1001 86380 86390 1
511754 99511754 1001 86380 86390 1
511574 99511574 1001 86380 86390 1
512376 99512376 1001 86380 86390 1
512169 99512169 1001 86380 86390 1
511804 99511804 1001 86380 86390 1
511870 99511870 1001 86380 86390 1
512401 99512401 1001 86380 86390 1
512421 99512421 1001 86380 86390 1
512542 99512542 1001 86380 86390 1
513003 99513003 1001 86380 86390 1
513159 99513159 1001 86380 86390 1
513147 99513147 1001 86380 86390 1
513110 99513110 1001 86380 86390 1
513192 99513192 1001 86380 86390 1
513152 99513152 1001 86380 86390 1
513153 99513153 1001 86380 86390 1
512897 99512897 1001 86380 86390 1
512886 99512886 1001 86380 86390 1
512836 99512836 1001 86380 86390 1
512901 99512901 1001 86380 86390 1
512903 99512903 1001 86380 86390 1
512752 99512752 1001 86380 86390 1
512732 99512732 1001 86380 86390 1
512670 99512670 1001 86380 86390 1
513283 99513283 1001 86380 86390 1
513348 99513348 1001 86380 86390 1
513918 99513918 1001 86380 86390 1
513898 99513898 1001 86380 86390 1
513887 99513887 1001 86380 86390 1
513633 99513633 1001 86380 86390 1
513676 99513676 1001 86380 86390 1
513668 99513668 1001 86380 86390 1
514048 99514048 1001 86380 86390 1
514234 99514234 1001 86380 86390 1
514509 99514509 1001 86380 86390 1
514458 99514458 1001 86380 86390 1
514512 99514512 1001 86380 86390 1
514541 99514541 1001 86380 86390 1
514582 99514582 1001 86380 86390 1
514560 99514560 1001 86380 86390 1
514288 99514288 1001 86380 86390 1
514380 99514380 1001 86380 86390 1
514252 99514252 1001 86380 86390 1
514397 99514397 1001 86380 86390 1
514390 99514390 1001 86380 86390 1
515037 99515037 1001 86380 86390 1
514937 99514937 1001 86380 86390 1
514891 99514891 1001 86380 86390 1
514878 99514878 1001 86380 86390 1
515612 99515612 1001 86380 86390 1
515522 99515522 1001 86380 86390 1
515550 99515550 1001 86380 86390 1
515642 99515642 1001 86380 86390 1
515618 99515618 1001 86380 86390 1
515312 99515312 1001 86380 86390 1
515468 99515468 1001 86380 86390 1
515469 99515469 1001 86380 86390 1
515317 99515317 1001 86380 86390 1
515462 99515462 1001 86380 86390 1
515144 99515144 1001 86380 86390 1
515261 99515261 1001 86380 86390 1
515226 99515226 1001 86380 86390 1
515265 99515265 1001 86380 86390 1
515178 99515178 1001 86380 86390 1
515887 99515887 1001 86380 86390 1
515720 99515720 1001 86380 86390 1
515763 99515763 1001 86380 86390 1
516445 99516445 1001 86380 86390 1
516421 99516421 1001 86380 86390 1
516480 99516480 1001 86380 86390 1
516340 99516340 1001 86380 86390 1
516503 99516503 1001 86380 86390 1
516174 99516174 1001 86380 86390 1
516150 99516150 1001 86380 86390 1
516168 99516168 1001 86380 86390 1
516144 99516144 1001 86380 86390 1
515953 99515953 1001 86380 86390 1
516032 99516032 1001 86380 86390 1
515922 99515922 1001 86380 86390 1
516661 99516661 1001 86380 86390 1
516651 99516651 1001 86380 86390 1
516512 99516512 1001 86380 86390 1
516605 99516605 1001 86380 86390 1
516635 99516635 1001 86380 86390 1
517210 99517210 1001 86380 86390 1
517289 99517289 1001 86380 86390 1
517148 99517148 1001 86380 86390 1
517062 99517062 1001 86380 86390 1
516873 99516873 1001 86380 86390 1
516733 99516733 1001 86380 86390 1
516853 99516853 1001 86380 86390 1
516905 99516905 1001 86380 86390 1
516830 99516830 1001 86380 86390 1
517429 99517429 1001 86380 86390 1
518098 99518098 1001 86380 86390 1
518103 99518103 1001 86380 86390 1
517975 99517975 1001 86380 86390 1
518152 99518152 1001 86380 86390 1
517798 99517798 1001 86380 86390 1
517927 99517927 1001 86380 86390 1
517675 99517675 1001 86380 86390 1
517573 99517573 1001 86380 86390 1
517692 99517692 1001 86380 86390 1
517541 99517541 1001 86380 86390 1
518356 99518356 1001 86380 86390 1
518911 99518911 1001 86380 86390 1
518961 99518961 1001 86380 86390 1
518966 99518966 1001 86380 86390 1
518806 99518806 1001 86380 86390 1
518671 99518671 1001 86380 86390 1
518688 99518688 1001 86380 86390 1
518767 99518767 1001 86380 86390 1
518556 99518556 1001 86380 86390 1
518559 99518559 1001 86380 86390 1
518391 99518391 1001 86380 86390 1
519036 99519036 1001 86380 86390 1
519077 99519077 1001 86380 86390 1
519001 99519001 1001 86380 86390 1
519022 99519022 1001 86380 86390 1
519789 99519789 1001 86380 86390 1
519792 99519792 1001 86380 86390 1
519614 99519614 1001 86380 86390 1
519771 99519771 1001 86380 86390 1
519720 99519720 1001 86380 86390 1
519403 99519403 1001 86380 86390 1
519559 99519559 1001 86380 86390 1
519598 99519598 1001 86380 86390 1
519421 99519421 1001 86380 86390 1
519501 99519501 1001 86380 86390 1
519317 99519317 1001 86380 86390 1
519395 99519395 1001 86380 86390 1
519927 99519927 1001 86380 86390 1
520007 99520007 1001 86380 86390 1
519871 99519871 1001 86380 86390 1
520307 99520307 1001 86380 86390 1
520244 99520244 1001 86380 86390 1
520215 99520215 1001 86380 86390 1
520662 99520662 1001 86380 86390 1
521379 99521379 1001 86380 86390 1
521442 99521442 1001 86380 86390 1
521446 99521446 1001 86380 86390 1
521121 99521121 1001 86380 86390 1
521149 99521149 1001 86380 86390 1
521257 99521257 1001 86380 86390 1
521128 99521128 1001 86380 86390 1
521015 99521015 1001 86380 86390 1
520953 99520953 1001 86380 86390 1
520854 99520854 1001 86380 86390 1
521490 99521490 1001 86380 86390 1
521581 99521581 1001 86380 86390 1
522102 99522102 1001 86380 86390 1
522270 99522270 1001 86380 86390 1
522170 99522170 1001 86380 86390 1
522050 99522050 1001 86380 86390 1
521908 99521908 1001 86380 86390 1
521890 99521890 1001 86380 86390 1
522021 99522021 1001 86380 86390 1
522392 99522392 1001 86380 86390 1
523087 99523087 1001 86380 86390 1
523058 99523058 1001 86380 86390 1
523039 99523039 1001 86380 86390 1
522903 99522903 1001 86380 86390 1
522735 99522735 1001 86380 86390 1
522789 99522789 1001 86380 86390 1
522743 99522743 1001 86380 86390 1
522537 99522537 1001 86380 86390 1
522595 99522595 1001 86380 86390 1
522608 99522608 1001 86380 86390 1
522520 99522520 1001 86380 86390 1
523168 99523168 1001 86380 86390 1
523220 99523220 1001 86380 86390 1
523237 99523237 1001 86380 86390 1
523861 99523861 1001 86380 86390 1
523700 99523700 1001 86380 86390 1
523654 99523654 1001 86380 86390 1
523724 99523724 1001 86380 86390 1
523382 99523382 1001 86380 86390 1
523400 99523400 1001 86380 86390 1
524071 99524071 1001 86380 86390 1
524089 99524089 1001 86380 86390 1
524056 99524056 1001 86380 86390 1
524582 99524582 1001 86380 86390 1
524634 99524634 1001 86380 86390 1
524395 99524395 1001 86380 86390 1
524433 99524433 1001 86380 86390 1
524305 99524305 1001 86380 86390 1
524166 99524166 1001 86380 86390 1
524171 99524171 1001 86380 86390 1
524328 99524328 1001 86380 86390 1
524330 99524330 1001 86380 86390 1
524806 99524806 1001 86380 86390 1
524811 99524811 1001 86380 86390 1
524940 99524940 1001 86380 86390 1
525536 99525536 1001 86380 86390 1
525490 99525490 1001 86380 86390 1
525225 99525225 1001 86380 86390 1
525354 99525354 1001 86380 86390 1
525384 99525384 1001 86380 86390 1
525295 99525295 1001 86380 86390 1
525321 99525321 1001 86380 86390 1
525246 99525246 1001 86380 86390 1
525074 99525074 1001 86380 86390 1
525127 99525127 1001 86380 86390 1
525622 99525622 1001 86380 86390 1
525648 99525648 1001 86380 86390 1
525661 99525661 1001 86380 86390 1
526393 99526393 1001 86380 86390 1
526260 99526260 1001 86380 86390 1
526313 99526313 1001 86380 86390 1
526331 99526331 1001 86380 86390 1
526166 99526166 1001 86380 86390 1
526092 99526092 1001 86380 86390 1
526199 99526199 1001 86380 86390 1
526073 99526073 1001 86380 86390 1
525829 99525829 1001 86380 86390 1
525857 99525857 1001 86380 86390 1
525885 99525885 1001 86380 86390 1
525822 99525822 1001 86380 86390 1
525837 99525837 1001 86380 86390 1
525954 99525954 1001 86380 86390 1
526606 99526606 1001 86380 86390 1
526569 99526569 1001 86380 86390 1
526520 99526520 1001 86380 86390 1
526600 99526600 1001 86380 86390 1
527152 99527152 1001 86380 86390 1
527154 99527154 1001 86380 86390 1
526993 99526993 1001 86380 86390 1
526916 99526916 1001 86380 86390 1
527010 99527010 1001 86380 86390 1
527028 99527028 1001 86380 86390 1
526783 99526783 1001 86380 86390 1
526719 99526719 1001 86380 86390 1
526658 99526658 1001 86380 86390 1
526648 99526648 1001 86380 86390 1
526741 99526741 1001 86380 86390 1
526836 99526836 1001 86380 86390 1
527424 99527424 1001 86380 86390 1
527348 99527348 1001 86380 86390 1
527923 99527923 1001 86380 86390 1
527962 99527962 1001 86380 86390 1
527939 99527939 1001 86380 86390 1
528065 99528065 1001 86380 86390 1
527701 99527701 1001 86380 86390 1
527812 99527812 1001 86380 86390 1
527748 99527748 1001 86380 86390 1
527615 99527615 1001 86380 86390 1
527515 99527515 1001 86380 86390 1
527621 99527621 1001 86380 86390 1
528253 99528253 1001 86380 86390 1
528219 99528219 1001 86380 86390 1
528207 99528207 1001 86380 86390 1
528108 99528108 1001 86380 86390 1
528812 99528812 1001 86380 86390 1
528880 99528880 1001 86380 86390 1
528593 99528593 1001 86380 86390 1
528581 99528581 1001 86380 86390 1
528646 99528646 1001 86380 86390 1
528571 99528571 1001 86380 86390 1
528509 99528509 1001 86380 86390 1
528678 99528678 1001 86380 86390 1
528590 99528590 1001 86380 86390 1
528467 99528467 1001 86380 86390 1
528433 99528433 1001 86380 86390 1
529069 99529069 1001 86380 86390 1
529005 99529005 1001 86380 86390 1
529097 99529097 1001 86380 86390 1
529098 99529098 1001 86380 86390 1
529088 99529088 1001 86380 86390 1
528962 99528962 1001 86380 86390 1
529565 99529565 1001 86380 86390 1
529605 99529605 1001 86380 86390 1
529672 99529672 1001 86380 86390 1
529860 99529860 1001 86380 86390 1
530399 99530399 1001 86380 86390 1
530350 99530350 1001 86380 86390 1
530308 99530308 1001 86380 86390 1
529958 99529958 1001 86380 86390 1
530113 99530113 1001 86380 86390 1
530139 99530139 1001 86380 86390 1
530089 99530089 1001 86380 86390 1
529952 99529952 1001 86380 86390 1
530136 99530136 1001 86380 86390 1
530564 99530564 1001 86380 86390 1
530720 99530720 1001 86380 86390 1
530580 99530580 1001 86380 86390 1
530556 99530556 1001 86380 86390 1
530585 99530585 1001 86380 86390 1
531277 99531277 1001 86380 86390 1
531292 99531292 1001 86380 86390 1
531181 99531181 1001 86380 86390 1
531221 99531221 1001 86380 86390 1
531046 99531046 1001 86380 86390 1
531024 99531024 1001 86380 86390 1
531042 99531042 1001 86380 86390 1
530814 99530814 1001 86380 86390 1
530871 99530871 1001 86380 86390 1
531545 99531545 1001 86380 86390 1
531485 99531485 1001 86380 86390 1
531501 99531501 1001 86380 86390 1
532028 99532028 1001 86380 86390 1
532109 99532109 1001 86380 86390 1
532148 99532148 1001 86380 86390 1
532112 99532112 1001 86380 86390 1
531818 99531818 1001 86380 86390 1
531883 99531883 1001 86380 86390 1
531914 99531914 1001 86380 86390 1
531837 99531837 1001 86380 86390 1
531852 99531852 1001 86380 86390 1
531740 99531740 1001 86380 86390 1
531676 99531676 1001 86380 86390 1
531668 99531668 1001 86380 86390 1
531785 99531785 1001 86380 86390 1
531775 99531775 1001 86380 86390 1
532346 99532346 1001 86380 86390 1
532259 99532259 1001 86380 86390 1
532904 99532904 1001 86380 86390 1
532932 99532932 1001 86380 86390 1
532897 99532897 1001 86380 86390 1
532936 99532936 1001 86380 86390 1
532980 99532980 1001 86380 86390 1
532649 99532649 1001 86380 86390 1
532590 99532590 1001 86380 86390 1
533119 99533119 1001 86380 86390 1
533185 99533185 1001 86380 86390 1
533180 99533180 1001 86380 86390 1
533833 99533833 1001 86380 86390 1
533477 99533477 1001 86380 86390 1
533478 99533478 1001 86380 86390 1
533583 99533583 1001 86380 86390 1
533444 99533444 1001 86380 86390 1
533355 99533355 1001 86380 86390 1
533291 99533291 1001 86380 86390 1
533420 99533420 1001 86380 86390 1
534039 99534039 1001 86380 86390 1
533898 99533898 1001 86380 86390 1
533989 99533989 1001 86380 86390 1
533994 99533994 1001 86380 86390 1
534061 99534061 1001 86380 86390 1
534534 99534534 1001 86380 86390 1
534498 99534498 1001 86380 86390 1
534565 99534565 1001 86380 86390 1
534580 99534580 1001 86380 86390 1
534064 99534064 1001 86380 86390 1
534182 99534182 1001 86380 86390 1
534162 99534162 1001 86380 86390 1
534706 99534706 1001 86380 86390 1
534786 99534786 1001 86380 86390 1
534697 99534697 1001 86380 86390 1
535426 99535426 1001 86380 86390 1
535430 99535430 1001 86380 86390 1
535418 99535418 1001 86380 86390 1
535354 99535354 1001 86380 86390 1
535098 99535098 1001 86380 86390 1
535166 99535166 1001 86380 86390 1
535104 99535104 1001 86380 86390 1
535235 99535235 1001 86380 86390 1
535251 99535251 1001 86380 86390 1
534975 99534975 1001 86380 86390 1
534927 99534927 1001 86380 86390 1
535706 99535706 1001 86380 86390 1
535646 99535646 1001 86380 86390 1
535687 99535687 1001 86380 86390 1
536304 99536304 1001 86380 86390 1
536191 99536191 1001 86380 86390 1
536217 99536217 1001 86380 86390 1
536020 99536020 1001 86380 86390 1
535934 99535934 1001 86380 86390 1
535788 99535788 1001 86380 86390 1
535919 99535919 1001 86380 86390 1
536416 99536416 1001 86380 86390 1
536484 99536484 1001 86380 86390 1
536523 99536523 1001 86380 86390 1
536498 99536498 1001 86380 86390 1
537075 99537075 1001 86380 86390 1
537135 99537135 1001 86380 86390 1
537066 99537066 1001 86380 86390 1
537056 99537056 1001 86380 86390 1
536957 99536957 1001 86380 86390 1
536777 99536777 1001 86380 86390 1
536634 99536634 1001 86380 86390 1
536716 99536716 1001 86380 86390 1
536641 99536641 1001 86380 86390 1
536732 99536732 1001 86380 86390 1
537251 99537251 1001 86380 86390 1
537264 99537264 1001 86380 86390 1
537810 99537810 1001 86380 86390 1
537875 99537875 1001 86380 86390 1
537798 99537798 1001 86380 86390 1
537788 99537788 1001 86380 86390 1
537918 99537918 1001 86380 86390 1
537802 99537802 1001 86380 86390 1
537881 99537881 1001 86380 86390 1
537685 99537685 1001 86380 86390 1
537423 99537423 1001 86380 86390 1
537528 99537528 1001 86380 86390 1
537387 99537387 1001 86380 86390 1
537998 99537998 1001 86380 86390 1
538031 99538031 1001 86380 86390 1
538139 99538139 1001 86380 86390 1
538691 99538691 1001 86380 86390 1
538679 99538679 1001 86380 86390 1
538798 99538798 1001 86380 86390 1
538684 99538684 1001 86380 86390 1
538775 99538775 1001 86380 86390 1
538479 99538479 1001 86380 86390 1
538596 99538596 1001 86380 86390 1
538429 99538429 1001 86380 86390 1
538509 99538509 1001 86380 86390 1
538511 99538511 1001 86380 86390 1
538422 99538422 1001 86380 86390 1
538412 99538412 1001 86380 86390 1
538439 99538439 1001 86380 86390 1
538595 99538595 1001 86380 86390 1
538234 99538234 1001 86380 86390 1
539006 99539006 1001 86380 86390 1
538969 99538969 1001 86380 86390 1
538984 99538984 1001 86380 86390 1
538897 99538897 1001 86380 86390 1
538888 99538888 1001 86380 86390 1
539492 99539492 1001 86380 86390 1
539522 99539522 1001 86380 86390 1
539390 99539390 1001 86380 86390 1
539192 99539192 1001 86380 86390 1
539167 99539167 1001 86380 86390 1
539186 99539186 1001 86380 86390 1
539836 99539836 1001 86380 86390 1
539734 99539734 1001 86380 86390 1
539710 99539710 1001 86380 86390 1
539789 99539789 1001 86380 86390 1
539751 99539751 1001 86380 86390 1
539726 99539726 1001 86380 86390 1
540440 99540440 1001 86380 86390 1
540402 99540402 1001 86380 86390 1
540209 99540209 1001 86380 86390 1
540223 99540223 1001 86380 86390 1
540237 99540237 1001 86380 86390 1
540096 99540096 1001 86380 86390 1
540200 99540200 1001 86380 86390 1
540175 99540175 1001 86380 86390 1
540099 99540099 1001 86380 86390 1
539911 99539911 1001 86380 86390 1
539850 99539850 1001 86380 86390 1
539947 99539947 1001 86380 86390 1
540489 99540489 1001 86380 86390 1
540662 99540662 1001 86380 86390 1
541026 99541026 1001 86380 86390 1
540940 99540940 1001 86380 86390 1
541086 99541086 1001 86380 86390 1
540780 99540780 1001 86380 86390 1
540874 99540874 1001 86380 86390 1
540734 99540734 1001 86380 86390 1
541316 99541316 1001 86380 86390 1
541369 99541369 1001 86380 86390 1
541421 99541421 1001 86380 86390 1
541412 99541412 1001 86380 86390 1
542001 99542001 1001 86380 86390 1
541786 99541786 1001 86380 86390 1
541858 99541858 1001 86380 86390 1
541569 99541569 1001 86380 86390 1
541596 99541596 1001 86380 86390 1
541534 99541534 1001 86380 86390 1
541508 99541508 1001 86380 86390 1
541704 99541704 1001 86380 86390 1
542219 99542219 1001 86380 86390 1
542260 99542260 1001 86380 86390 1
542161 99542161 1001 86380 86390 1
542163 99542163 1001 86380 86390 1
542283 99542283 1001 86380 86390 1
542128 99542128 1001 86380 86390 1
542793 99542793 1001 86380 86390 1
542759 99542759 1001 86380 86390 1
542893 99542893 1001 86380 86390 1
542726 99542726 1001 86380 86390 1
542586 99542586 1001 86380 86390 1
542729 99542729 1001 86380 86390 1
542631 99542631 1001 86380 86390 1
542518 99542518 1001 86380 86390 1
543126 99543126 1001 86380 86390 1
542979 99542979 1001 86380 86390 1
543733 99543733 1001 86380 86390 1
543618 99543618 1001 86380 86390 1
543741 99543741 1001 86380 86390 1
543608 99543608 1001 86380 86390 1
543714 99543714 1001 86380 86390 1
543552 99543552 1001 86380 86390 1
543491 99543491 1001 86380 86390 1
543556 99543556 1001 86380 86390 1
543443 99543443 1001 86380 86390 1
543473 99543473 1001 86380 86390 1
543218 99543218 1001 86380 86390 1
543270 99543270 1001 86380 86390 1
543271 99543271 1001 86380 86390 1
543288 99543288 1001 86380 86390 1
543317 99543317 1001 86380 86390 1
543836 99543836 1001 86380 86390 1
543837 99543837 1001 86380 86390 1
543971 99543971 1001 86380 86390 1
544413 99544413 1001 86380 86390 1
544589 99544589 1001 86380 86390 1
544402 99544402 1001 86380 86390 1
544236 99544236 1001 86380 86390 1
544290 99544290 1001 86380 86390 1
544355 99544355 1001 86380 86390 1
544221 99544221 1001 86380 86390 1
543989 99543989 1001 86380 86390 1
543995 99543995 1001 86380 86390 1
544659 99544659 1001 86380 86390 1
544709 99544709 1001 86380 86390 1
500531 743 1002 29275 37990 1
508768 742 1002 53568 61849 1
542505 953 1001 41968 42267 1
400105 99400105 1001 86380 86390 1
400169 99400169 1001 86380 86390 1
400330 99400330 1001 86380 86390 1
400613 99400613 1001 86380 86390 1
400582 99400582 1001 86380 86390 1
400975 99400975 1001 86380 86390 1
401062 99401062 1001 86380 86390 1
401240 99401240 1001 86380 86390 1
401901 99401901 1001 86380 86390 1
402058 99402058 1001 86380 86390 1
402137 99402137 1001 86380 86390 1
402141 99402141 1001 86380 86390 1
402232 99402232 1001 86380 86390 1
402511 99402511 1001 86380 86390 1
402484 99402484 1001 86380 86390 1
402699 99402699 1001 86380 86390 1
402872 99402872 1001 86380 86390 1
402820 99402820 1001 86380 86390 1
403115 99403115 1001 86380 86390 1
403367 99403367 1001 86380 86390 1
403350 99403350 1001 86380 86390 1
403478 99403478 1001 86380 86390 1
403532 99403532 1001 86380 86390 1
403543 99403543 1001 86380 86390 1
403660 99403660 1001 86380 86390 1
403744 99403744 1001 86380 86390 1
404104 99404104 1001 86380 86390 1
404455 99404455 1001 86380 86390 1
404768 99404768 1001 86380 86390 1
404877 99404877 1001 86380 86390 1
404951 99404951 1001 86380 86390 1
405002 99405002 1001 86380 86390 1
405049 99405049 1001 86380 86390 1
405156 99405156 1001 86380 86390 1
405383 99405383 1001 86380 86390 1
405477 99405477 1001 86380 86390 1
406187 99406187 1001 86380 86390 1
406303 99406303 1001 86380 86390 1
406485 99406485 1001 86380 86390 1
406506 99406506 1001 86380 86390 1
407276 99407276 1001 86380 86390 1
407391 99407391 1001 86380 86390 1
407744 99407744 1001 86380 86390 1
407692 99407692 1001 86380 86390 1
407697 99407697 1001 86380 86390 1
408297 99408297 1001 86380 86390 1
408242 99408242 1001 86380 86390 1
408355 99408355 1001 86380 86390 1
408375 99408375 1001 86380 86390 1
408312 99408312 1001 86380 86390 1
408426 99408426 1001 86380 86390 1
408609 99408609 1001 86380 86390 1
408532 99408532 1001 86380 86390 1
408772 99408772 1001 86380 86390 1
408847 99408847 1001 86380 86390 1
408795 99408795 1001 86380 86390 1
409308 99409308 1001 86380 86390 1
409360 99409360 1001 86380 86390 1
409495 99409495 1001 86380 86390 1
409699 99409699 1001 86380 86390 1
409725 99409725 1001 86380 86390 1
409913 99409913 1001 86380 86390 1
410203 99410203 1001 86380 86390 1
409990 99409990 1001 86380 86390 1
410308 99410308 1001 86380 86390 1
410414 99410414 1001 86380 86390 1
410447 99410447 1001 86380 86390 1
410696 99410696 1001 86380 86390 1
410647 99410647 1001 86380 86390 1
410968 99410968 1001 86380 86390 1
411141 99411141 1001 86380 86390 1
411209 99411209 1001 86380 86390 1
411158 99411158 1001 86380 86390 1
411426 99411426 1001 86380 86390 1
411713 99411713 1001 86380 86390 1
411848 99411848 1001 86380 86390 1
411870 99411870 1001 86380 86390 1
411879 99411879 1001 86380 86390 1
411971 99411971 1001 86380 86390 1
412125 99412125 1001 86380 86390 1
412316 99412316 1001 86380 86390 1
412364 99412364 1001 86380 86390 1
413476 99413476 1001 86380 86390 1
413546 99413546 1001 86380 86390 1
413541 99413541 1001 86380 86390 1
412930 99412930 1001 86380 86390 1
413000 99413000 1001 86380 86390 1
413186 99413186 1001 86380 86390 1
412619 99412619 1001 86380 86390 1
412486 99412486 1001 86380 86390 1
412513 99412513 1001 86380 86390 1
412495 99412495 1001 86380 86390 1
414113 99414113 1001 86380 86390 1
413804 99413804 1001 86380 86390 1
413769 99413769 1001 86380 86390 1
413706 99413706 1001 86380 86390 1
415095 99415095 1001 86380 86390 1
415062 99415062 1001 86380 86390 1
414933 99414933 1001 86380 86390 1
414838 99414838 1001 86380 86390 1
414167 99414167 1001 86380 86390 1
414234 99414234 1001 86380 86390 1
414213 99414213 1001 86380 86390 1
414264 99414264 1001 86380 86390 1
415369 99415369 1001 86380 86390 1
416850 99416850 1001 86380 86390 1
416498 99416498 1001 86380 86390 1
416144 99416144 1001 86380 86390 1
415963 99415963 1001 86380 86390 1
415727 99415727 1001 86380 86390 1
415878 99415878 1001 86380 86390 1
417027 99417027 1001 86380 86390 1
417083 99417083 1001 86380 86390 1
417042 99417042 1001 86380 86390 1
417572 99417572 1001 86380 86390 1
417472 99417472 1001 86380 86390 1
417437 99417437 1001 86380 86390 1
418534 99418534 1001 86380 86390 1
418179 99418179 1001 86380 86390 1
418313 99418313 1001 86380 86390 1
418040 99418040 1001 86380 86390 1
418425 99418425 1001 86380 86390 1
417677 99417677 1001 86380 86390 1
417898 99417898 1001 86380 86390 1
417752 99417752 1001 86380 86390 1
417647 99417647 1001 86380 86390 1
417812 99417812 1001 86380 86390 1
418821 99418821 1001 86380 86390 1
419196 99419196 1001 86380 86390 1
420387 99420387 1001 86380 86390 1
420343 99420343 1001 86380 86390 1
420011 99420011 1001 86380 86390 1
419977 99419977 1001 86380 86390 1
419421 99419421 1001 86380 86390 1
419242 99419242 1001 86380 86390 1
419441 99419441 1001 86380 86390 1
420480 99420480 1001 86380 86390 1
420705 99420705 1001 86380 86390 1
421922 99421922 1001 86380 86390 1
421890 99421890 1001 86380 86390 1
421951 99421951 1001 86380 86390 1
421856 99421856 1001 86380 86390 1
421548 99421548 1001 86380 86390 1
421683 99421683 1001 86380 86390 1
421255 99421255 1001 86380 86390 1
420846 99420846 1001 86380 86390 1
421113 99421113 1001 86380 86390 1
421137 99421137 1001 86380 86390 1
420982 99420982 1001 86380 86390 1
420884 99420884 1001 86380 86390 1
422436 99422436 1001 86380 86390 1
422517 99422517 1001 86380 86390 1
422242 99422242 1001 86380 86390 1
423650 99423650 1001 86380 86390 1
423601 99423601 1001 86380 86390 1
423336 99423336 1001 86380 86390 1
423199 99423199 1001 86380 86390 1
423113 99423113 1001 86380 86390 1
422572 99422572 1001 86380 86390 1
422908 99422908 1001 86380 86390 1
422889 99422889 1001 86380 86390 1
423943 99423943 1001 86380 86390 1
424073 99424073 1001 86380 86390 1
423853 99423853 1001 86380 86390 1
425107 99425107 1001 86380 86390 1
425109 99425109 1001 86380 86390 1
424861 99424861 1001 86380 86390 1
424934 99424934 1001 86380 86390 1
424645 99424645 1001 86380 86390 1
424973 99424973 1001 86380 86390 1
424728 99424728 1001 86380 86390 1
424252 99424252 1001 86380 86390 1
425742 99425742 1001 86380 86390 1
425407 99425407 1001 86380 86390 1
425640 99425640 1001 86380 86390 1
425466 99425466 1001 86380 86390 1
427034 99427034 1001 86380 86390 1
426333 99426333 1001 86380 86390 1
426438 99426438 1001 86380 86390 1
426388 99426388 1001 86380 86390 1
426103 99426103 1001 86380 86390 1
425952 99425952 1001 86380 86390 1
427482 99427482 1001 86380 86390 1
427292 99427292 1001 86380 86390 1
427323 99427323 1001 86380 86390 1
427448 99427448 1001 86380 86390 1
428350 99428350 1001 86380 86390 1
428623 99428623 1001 86380 86390 1
428483 99428483 1001 86380 86390 1
428458 99428458 1001 86380 86390 1
428158 99428158 1001 86380 86390 1
428140 99428140 1001 86380 86390 1
427943 99427943 1001 86380 86390 1
427822 99427822 1001 86380 86390 1
427559 99427559 1001 86380 86390 1
427654 99427654 1001 86380 86390 1
427826 99427826 1001 86380 86390 1
429035 99429035 1001 86380 86390 1
428778 99428778 1001 86380 86390 1
430042 99430042 1001 86380 86390 1
430338 99430338 1001 86380 86390 1
430131 99430131 1001 86380 86390 1
429868 99429868 1001 86380 86390 1
429949 99429949 1001 86380 86390 1
429348 99429348 1001 86380 86390 1
429180 99429180 1001 86380 86390 1
429376 99429376 1001 86380 86390 1
429455 99429455 1001 86380 86390 1
429562 99429562 1001 86380 86390 1
430521 99430521 1001 86380 86390 1
430813 99430813 1001 86380 86390 1
430452 99430452 1001 86380 86390 1
431940 99431940 1001 86380 86390 1
431889 99431889 1001 86380 86390 1
431942 99431942 1001 86380 86390 1
431805 99431805 1001 86380 86390 1
431847 99431847 1001 86380 86390 1
431458 99431458 1001 86380 86390 1
431509 99431509 1001 86380 86390 1
431302 99431302 1001 86380 86390 1
431062 99431062 1001 86380 86390 1
431208 99431208 1001 86380 86390 1
431246 99431246 1001 86380 86390 1
431139 99431139 1001 86380 86390 1
430943 99430943 1001 86380 86390 1
432268 99432268 1001 86380 86390 1
432245 99432245 1001 86380 86390 1
432386 99432386 1001 86380 86390 1
432134 99432134 1001 86380 86390 1
433585 99433585 1001 86380 86390 1
433670 99433670 1001 86380 86390 1
433402 99433402 1001 86380 86390 1
433356 99433356 1001 86380 86390 1
433384 99433384 1001 86380 86390 1
433387 99433387 1001 86380 86390 1
433290 99433290 1001 86380 86390 1
433071 99433071 1001 86380 86390 1
433138 99433138 1001 86380 86390 1
433034 99433034 1001 86380 86390 1
432937 99432937 1001 86380 86390 1
432894 99432894 1001 86380 86390 1
432791 99432791 1001 86380 86390 1
432834 99432834 1001 86380 86390 1
432712 99432712 1001 86380 86390 1
432543 99432543 1001 86380 86390 1
432549 99432549 1001 86380 86390 1
433880 99433880 1001 86380 86390 1
433911 99433911 1001 86380 86390 1
434037 99434037 1001 86380 86390 1
433754 99433754 1001 86380 86390 1
433846 99433846 1001 86380 86390 1
433873 99433873 1001 86380 86390 1
433809 99433809 1001 86380 86390 1
435370 99435370 1001 86380 86390 1
435253 99435253 1001 86380 86390 1
434681 99434681 1001 86380 86390 1
434970 99434970 1001 86380 86390 1
434850 99434850 1001 86380 86390 1
434851 99434851 1001 86380 86390 1
434877 99434877 1001 86380 86390 1
434630 99434630 1001 86380 86390 1
434337 99434337 1001 86380 86390 1
434201 99434201 1001 86380 86390 1
434343 99434343 1001 86380 86390 1
434406 99434406 1001 86380 86390 1
434268 99434268 1001 86380 86390 1
434408 99434408 1001 86380 86390 1
434276 99434276 1001 86380 86390 1
435763 99435763 1001 86380 86390 1
435734 99435734 1001 86380 86390 1
435530 99435530 1001 86380 86390 1
435755 99435755 1001 86380 86390 1
436799 99436799 1001 86380 86390 1
436990 99436990 1001 86380 86390 1
436791 99436791 1001 86380 86390 1
436591 99436591 1001 86380 86390 1
436566 99436566 1001 86380 86390 1
436344 99436344 1001 86380 86390 1
436368 99436368 1001 86380 86390 1
436687 99436687 1001 86380 86390 1
436532 99436532 1001 86380 86390 1
436046 99436046 1001 86380 86390 1
435937 99435937 1001 86380 86390 1
435996 99435996 1001 86380 86390 1
300080 99300080 1001 86380 86390 1
300060 99300060 1001 86380 86390 1
300036 99300036 1001 86380 86390 1
300613 99300613 1001 86380 86390 1
300536 99300536 1001 86380 86390 1
300551 99300551 1001 86380 86390 1
300607 99300607 1001 86380 86390 1
300513 99300513 1001 86380 86390 1
300346 99300346 1001 86380 86390 1
300377 99300377 1001 86380 86390 1
300211 99300211 1001 86380 86390 1
300160 99300160 1001 86380 86390 1
300193 99300193 1001 86380 86390 1
300206 99300206 1001 86380 86390 1
300233 99300233 1001 86380 86390 1
300119 99300119 1001 86380 86390 1
300924 99300924 1001 86380 86390 1
301447 99301447 1001 86380 86390 1
301196 99301196 1001 86380 86390 1
301315 99301315 1001 86380 86390 1
301277 99301277 1001 86380 86390 1
301103 99301103 1001 86380 86390 1
301117 99301117 1001 86380 86390 1
301041 99301041 1001 86380 86390 1
301007 99301007 1001 86380 86390 1
301086 99301086 1001 86380 86390 1
301632 99301632 1001 86380 86390 1
301688 99301688 1001 86380 86390 1
301993 99301993 1001 86380 86390 1
302163 99302163 1001 86380 86390 1
301983 99301983 1001 86380 86390 1
301984 99301984 1001 86380 86390 1
302028 99302028 1001 86380 86390 1
301798 99301798 1001 86380 86390 1
301788 99301788 1001 86380 86390 1
301923 99301923 1001 86380 86390 1
301888 99301888 1001 86380 86390 1
302539 99302539 1001 86380 86390 1
302570 99302570 1001 86380 86390 1
303018 99303018 1001 86380 86390 1
303183 99303183 1001 86380 86390 1
303141 99303141 1001 86380 86390 1
302800 99302800 1001 86380 86390 1
302611 99302611 1001 86380 86390 1
302694 99302694 1001 86380 86390 1
302791 99302791 1001 86380 86390 1
303242 99303242 1001 86380 86390 1
303285 99303285 1001 86380 86390 1
304001 99304001 1001 86380 86390 1
303985 99303985 1001 86380 86390 1
303794 99303794 1001 86380 86390 1
303655 99303655 1001 86380 86390 1
303747 99303747 1001 86380 86390 1
303500 99303500 1001 86380 86390 1
304082 99304082 1001 86380 86390 1
304228 99304228 1001 86380 86390 1
304125 99304125 1001 86380 86390 1
304220 99304220 1001 86380 86390 1
304784 99304784 1001 86380 86390 1
304485 99304485 1001 86380 86390 1
304498 99304498 1001 86380 86390 1
304466 99304466 1001 86380 86390 1
304650 99304650 1001 86380 86390 1
304455 99304455 1001 86380 86390 1
304482 99304482 1001 86380 86390 1
304625 99304625 1001 86380 86390 1
304966 99304966 1001 86380 86390 1
304979 99304979 1001 86380 86390 1
304893 99304893 1001 86380 86390 1
305569 99305569 1001 86380 86390 1
305634 99305634 1001 86380 86390 1
305616 99305616 1001 86380 86390 1
305670 99305670 1001 86380 86390 1
305416 99305416 1001 86380 86390 1
305432 99305432 1001 86380 86390 1
305330 99305330 1001 86380 86390 1
305278 99305278 1001 86380 86390 1
305396 99305396 1001 86380 86390 1
305079 99305079 1001 86380 86390 1
500128 99500128 1001 86380 86390 1
500183 99500183 1001 86380 86390 1
500654 99500654 1001 86380 86390 1
500696 99500696 1001 86380 86390 1
500568 99500568 1001 86380 86390 1
500556 99500556 1001 86380 86390 1
500595 99500595 1001 86380 86390 1
500497 99500497 1001 86380 86390 1
500538 99500538 1001 86380 86390 1
500388 99500388 1001 86380 86390 1
500312 99500312 1001 86380 86390 1
500353 99500353 1001 86380 86390 1
500332 99500332 1001 86380 86390 1
500915 99500915 1001 86380 86390 1
500817 99500817 1001 86380 86390 1
500936 99500936 1001 86380 86390 1
500820 99500820 1001 86380 86390 1
501635 99501635 1001 86380 86390 1
501334 99501334 1001 86380 86390 1
501244 99501244 1001 86380 86390 1
501352 99501352 1001 86380 86390 1
501431 99501431 1001 86380 86390 1
501187 99501187 1001 86380 86390 1
501086 99501086 1001 86380 86390 1
501076 99501076 1001 86380 86390 1
501717 99501717 1001 86380 86390 1
501770 99501770 1001 86380 86390 1
501697 99501697 1001 86380 86390 1
501699 99501699 1001 86380 86390 1
502465 99502465 1001 86380 86390 1
502317 99502317 1001 86380 86390 1
502083 99502083 1001 86380 86390 1
501857 99501857 1001 86380 86390 1
502042 99502042 1001 86380 86390 1
501941 99501941 1001 86380 86390 1
502008 99502008 1001 86380 86390 1
502048 99502048 1001 86380 86390 1
502632 99502632 1001 86380 86390 1
502490 99502490 1001 86380 86390 1
502591 99502591 1001 86380 86390 1
503232 99503232 1001 86380 86390 1
503171 99503171 1001 86380 86390 1
503287 99503287 1001 86380 86390 1
503023 99503023 1001 86380 86390 1
502920 99502920 1001 86380 86390 1
503044 99503044 1001 86380 86390 1
502889 99502889 1001 86380 86390 1
502916 99502916 1001 86380 86390 1
503784 99503784 1001 86380 86390 1
503706 99503706 1001 86380 86390 1
503839 99503839 1001 86380 86390 1
503737 99503737 1001 86380 86390 1
503750 99503750 1001 86380 86390 1
503778 99503778 1001 86380 86390 1
503524 99503524 1001 86380 86390 1
503618 99503618 1001 86380 86390 1
503685 99503685 1001 86380 86390 1
503505 99503505 1001 86380 86390 1
503584 99503584 1001 86380 86390 1
504285 99504285 1001 86380 86390 1
504882 99504882 1001 86380 86390 1
504744 99504744 1001 86380 86390 1
504808 99504808 1001 86380 86390 1
504861 99504861 1001 86380 86390 1
504749 99504749 1001 86380 86390 1
504788 99504788 1001 86380 86390 1
504879 99504879 1001 86380 86390 1
504582 99504582 1001 86380 86390 1
504564 99504564 1001 86380 86390 1
504481 99504481 1001 86380 86390 1
504499 99504499 1001 86380 86390 1
505009 99505009 1001 86380 86390 1
505670 99505670 1001 86380 86390 1
505571 99505571 1001 86380 86390 1
505499 99505499 1001 86380 86390 1
505423 99505423 1001 86380 86390 1
505255 99505255 1001 86380 86390 1
505268 99505268 1001 86380 86390 1
505346 99505346 1001 86380 86390 1
505277 99505277 1001 86380 86390 1
505952 99505952 1001 86380 86390 1
505917 99505917 1001 86380 86390 1
506469 99506469 1001 86380 86390 1
506413 99506413 1001 86380 86390 1
506590 99506590 1001 86380 86390 1
506517 99506517 1001 86380 86390 1
506338 99506338 1001 86380 86390 1
506341 99506341 1001 86380 86390 1
506303 99506303 1001 86380 86390 1
506041 99506041 1001 86380 86390 1
506123 99506123 1001 86380 86390 1
506178 99506178 1001 86380 86390 1
505986 99505986 1001 86380 86390 1
506710 99506710 1001 86380 86390 1
506641 99506641 1001 86380 86390 1
506682 99506682 1001 86380 86390 1
507236 99507236 1001 86380 86390 1
507316 99507316 1001 86380 86390 1
507091 99507091 1001 86380 86390 1
507184 99507184 1001 86380 86390 1
507015 99507015 1001 86380 86390 1
507028 99507028 1001 86380 86390 1
506971 99506971 1001 86380 86390 1
506830 99506830 1001 86380 86390 1
506998 99506998 1001 86380 86390 1
506898 99506898 1001 86380 86390 1
506877 99506877 1001 86380 86390 1
507600 99507600 1001 86380 86390 1
507562 99507562 1001 86380 86390 1
507010 99507010 1001 86380 86390 1
507461 99507461 1001 86380 86390 1
507544 99507544 1001 86380 86390 1
508110 99508110 1001 86380 86390 1
508230 99508230 1001 86380 86390 1
508101 99508101 1001 86380 86390 1
508144 99508144 1001 86380 86390 1
507955 99507955 1001 86380 86390 1
508020 99508020 1001 86380 86390 1
507950 99507950 1001 86380 86390 1
507886 99507886 1001 86380 86390 1
507737 99507737 1001 86380 86390 1
508443 99508443 1001 86380 86390 1
508251 99508251 1001 86380 86390 1
508940 99508940 1001 86380 86390 1
508941 99508941 1001 86380 86390 1
508857 99508857 1001 86380 86390 1
508696 99508696 1001 86380 86390 1
508709 99508709 1001 86380 86390 1
508870 99508870 1001 86380 86390 1
509080 99509080 1001 86380 86390 1
509836 99509836 1001 86380 86390 1
509825 99509825 1001 86380 86390 1
509800 99509800 1001 86380 86390 1
509788 99509788 1001 86380 86390 1
509828 99509828 1001 86380 86390 1
509777 99509777 1001 86380 86390 1
509858 99509858 1001 86380 86390 1
509833 99509833 1001 86380 86390 1
509583 99509583 1001 86380 86390 1
509598 99509598 1001 86380 86390 1
509509 99509509 1001 86380 86390 1
509512 99509512 1001 86380 86390 1
509425 99509425 1001 86380 86390 1
509361 99509361 1001 86380 86390 1
509455 99509455 1001 86380 86390 1
509379 99509379 1001 86380 86390 1
509330 99509330 1001 86380 86390 1
509962 99509962 1001 86380 86390 1
509991 99509991 1001 86380 86390 1
510045 99510045 1001 86380 86390 1
510011 99510011 1001 86380 86390 1
510669 99510669 1001 86380 86390 1
510684 99510684 1001 86380 86390 1
510352 99510352 1001 86380 86390 1
510483 99510483 1001 86380 86390 1
510361 99510361 1001 86380 86390 1
510363 99510363 1001 86380 86390 1
510403 99510403 1001 86380 86390 1
510235 99510235 1001 86380 86390 1
510287 99510287 1001 86380 86390 1
510173 99510173 1001 86380 86390 1
510136 99510136 1001 86380 86390 1
510266 99510266 1001 86380 86390 1
510306 99510306 1001 86380 86390 1
510281 99510281 1001 86380 86390 1
510858 99510858 1001 86380 86390 1
510885 99510885 1001 86380 86390 1
510848 99510848 1001 86380 86390 1
510838 99510838 1001 86380 86390 1
511462 99511462 1001 86380 86390 1
511347 99511347 1001 86380 86390 1
511232 99511232 1001 86380 86390 1
511241 99511241 1001 86380 86390 1
511076 99511076 1001 86380 86390 1
511092 99511092 1001 86380 86390 1
511070 99511070 1001 86380 86390 1
511602 99511602 1001 86380 86390 1
511577 99511577 1001 86380 86390 1
511655 99511655 1001 86380 86390 1
511593 99511593 1001 86380 86390 1
512336 99512336 1001 86380 86390 1
512288 99512288 1001 86380 86390 1
512113 99512113 1001 86380 86390 1
511985 99511985 1001 86380 86390 1
512144 99512144 1001 86380 86390 1
512157 99512157 1001 86380 86390 1
512132 99512132 1001 86380 86390 1
511809 99511809 1001 86380 86390 1
511826 99511826 1001 86380 86390 1
512381 99512381 1001 86380 86390 1
512395 99512395 1001 86380 86390 1
512551 99512551 1001 86380 86390 1
512564 99512564 1001 86380 86390 1
512566 99512566 1001 86380 86390 1
513014 99513014 1001 86380 86390 1
512909 99512909 1001 86380 86390 1
512978 99512978 1001 86380 86390 1
512825 99512825 1001 86380 86390 1
512726 99512726 1001 86380 86390 1
512741 99512741 1001 86380 86390 1
512751 99512751 1001 86380 86390 1
513214 99513214 1001 86380 86390 1
513234 99513234 1001 86380 86390 1
513991 99513991 1001 86380 86390 1
513640 99513640 1001 86380 86390 1
513693 99513693 1001 86380 86390 1
513785 99513785 1001 86380 86390 1
513555 99513555 1001 86380 86390 1
513561 99513561 1001 86380 86390 1
514044 99514044 1001 86380 86390 1
514161 99514161 1001 86380 86390 1
514202 99514202 1001 86380 86390 1
514036 99514036 1001 86380 86390 1
514166 99514166 1001 86380 86390 1
514179 99514179 1001 86380 86390 1
514664 99514664 1001 86380 86390 1
514834 99514834 1001 86380 86390 1
514737 99514737 1001 86380 86390 1
514661 99514661 1001 86380 86390 1
514778 99514778 1001 86380 86390 1
514550 99514550 1001 86380 86390 1
514641 99514641 1001 86380 86390 1
514633 99514633 1001 86380 86390 1
514569 99514569 1001 86380 86390 1
514239 99514239 1001 86380 86390 1
514434 99514434 1001 86380 86390 1
514347 99514347 1001 86380 86390 1
514906 99514906 1001 86380 86390 1
514955 99514955 1001 86380 86390 1
515557 99515557 1001 86380 86390 1
515509 99515509 1001 86380 86390 1
515639 99515639 1001 86380 86390 1
515498 99515498 1001 86380 86390 1
515340 99515340 1001 86380 86390 1
515347 99515347 1001 86380 86390 1
515102 99515102 1001 86380 86390 1
515211 99515211 1001 86380 86390 1
515229 99515229 1001 86380 86390 1
515786 99515786 1001 86380 86390 1
515787 99515787 1001 86380 86390 1
515819 99515819 1001 86380 86390 1
516331 99516331 1001 86380 86390 1
516484 99516484 1001 86380 86390 1
516464 99516464 1001 86380 86390 1
516335 99516335 1001 86380 86390 1
516313 99516313 1001 86380 86390 1
516352 99516352 1001 86380 86390 1
516161 99516161 1001 86380 86390 1
516181 99516181 1001 86380 86390 1
516146 99516146 1001 86380 86390 1
516250 99516250 1001 86380 86390 1
516058 99516058 1001 86380 86390 1
515904 99515904 1001 86380 86390 1
515983 99515983 1001 86380 86390 1
516022 99516022 1001 86380 86390 1
515921 99515921 1001 86380 86390 1
516662 99516662 1001 86380 86390 1
516664 99516664 1001 86380 86390 1
516549 99516549 1001 86380 86390 1
516705 99516705 1001 86380 86390 1
516553 99516553 1001 86380 86390 1
517181 99517181 1001 86380 86390 1
517195 99517195 1001 86380 86390 1
517273 99517273 1001 86380 86390 1
517276 99517276 1001 86380 86390 1
517238 99517238 1001 86380 86390 1
517267 99517267 1001 86380 86390 1
517178 99517178 1001 86380 86390 1
516926 99516926 1001 86380 86390 1
517123 99517123 1001 86380 86390 1
517063 99517063 1001 86380 86390 1
516913 99516913 1001 86380 86390 1
516862 99516862 1001 86380 86390 1
516851 99516851 1001 86380 86390 1
517373 99517373 1001 86380 86390 1
517362 99517362 1001 86380 86390 1
518005 99518005 1001 86380 86390 1
518057 99518057 1001 86380 86390 1
517805 99517805 1001 86380 86390 1
517767 99517767 1001 86380 86390 1
517833 99517833 1001 86380 86390 1
517851 99517851 1001 86380 86390 1
517709 99517709 1001 86380 86390 1
517681 99517681 1001 86380 86390 1
518264 99518264 1001 86380 86390 1
518316 99518316 1001 86380 86390 1
518226 99518226 1001 86380 86390 1
518166 99518166 1001 86380 86390 1
518297 99518297 1001 86380 86390 1
518222 99518222 1001 86380 86390 1
518274 99518274 1001 86380 86390 1
518952 99518952 1001 86380 86390 1
518875 99518875 1001 86380 86390 1
518801 99518801 1001 86380 86390 1
518969 99518969 1001 86380 86390 1
518831 99518831 1001 86380 86390 1
518858 99518858 1001 86380 86390 1
518769 99518769 1001 86380 86390 1
518630 99518630 1001 86380 86390 1
518644 99518644 1001 86380 86390 1
518712 99518712 1001 86380 86390 1
518777 99518777 1001 86380 86390 1
518611 99518611 1001 86380 86390 1
518490 99518490 1001 86380 86390 1
518494 99518494 1001 86380 86390 1
519180 99519180 1001 86380 86390 1
519778 99519778 1001 86380 86390 1
519729 99519729 1001 86380 86390 1
519768 99519768 1001 86380 86390 1
519424 99519424 1001 86380 86390 1
519503 99519503 1001 86380 86390 1
519529 99519529 1001 86380 86390 1
519244 99519244 1001 86380 86390 1
519283 99519283 1001 86380 86390 1
519219 99519219 1001 86380 86390 1
519297 99519297 1001 86380 86390 1
519343 99519343 1001 86380 86390 1
519966 99519966 1001 86380 86390 1
519879 99519879 1001 86380 86390 1
520003 99520003 1001 86380 86390 1
520579 99520579 1001 86380 86390 1
520569 99520569 1001 86380 86390 1
520557 99520557 1001 86380 86390 1
520624 99520624 1001 86380 86390 1
520339 99520339 1001 86380 86390 1
520060 99520060 1001 86380 86390 1
520140 99520140 1001 86380 86390 1
520128 99520128 1001 86380 86390 1
520673 99520673 1001 86380 86390 1
521266 99521266 1001 86380 86390 1
521424 99521424 1001 86380 86390 1
521426 99521426 1001 86380 86390 1
521182 99521182 1001 86380 86390 1
521208 99521208 1001 86380 86390 1
521055 99521055 1001 86380 86390 1
521250 99521250 1001 86380 86390 1
521238 99521238 1001 86380 86390 1
520850 99520850 1001 86380 86390 1
520878 99520878 1001 86380 86390 1
520970 99520970 1001 86380 86390 1
521622 99521622 1001 86380 86390 1
521559 99521559 1001 86380 86390 1
521495 99521495 1001 86380 86390 1
522290 99522290 1001 86380 86390 1
522191 99522191 1001 86380 86390 1
522142 99522142 1001 86380 86390 1
522131 99522131 1001 86380 86390 1
522144 99522144 1001 86380 86390 1
522188 99522188 1001 86380 86390 1
522038 99522038 1001 86380 86390 1
521961 99521961 1001 86380 86390 1
521982 99521982 1001 86380 86390 1
521817 99521817 1001 86380 86390 1
521689 99521689 1001 86380 86390 1
522381 99522381 1001 86380 86390 1
522382 99522382 1001 86380 86390 1
522398 99522398 1001 86380 86390 1
522477 99522477 1001 86380 86390 1
522389 99522389 1001 86380 86390 1
523045 99523045 1001 86380 86390 1
523000 99523000 1001 86380 86390 1
522769 99522769 1001 86380 86390 1
522678 99522678 1001 86380 86390 1
522499 99522499 1001 86380 86390 1
523158 99523158 1001 86380 86390 1
523263 99523263 1001 86380 86390 1
523253 99523253 1001 86380 86390 1
523854 99523854 1001 86380 86390 1
523881 99523881 1001 86380 86390 1
523807 99523807 1001 86380 86390 1
523772 99523772 1001 86380 86390 1
523730 99523730 1001 86380 86390 1
523536 99523536 1001 86380 86390 1
523594 99523594 1001 86380 86390 1
523698 99523698 1001 86380 86390 1
523518 99523518 1001 86380 86390 1
523442 99523442 1001 86380 86390 1
523430 99523430 1001 86380 86390 1
523443 99523443 1001 86380 86390 1
523366 99523366 1001 86380 86390 1
523510 99523510 1001 86380 86390 1
524021 99524021 1001 86380 86390 1
524000 99524000 1001 86380 86390 1
524641 99524641 1001 86380 86390 1
524742 99524742 1001 86380 86390 1
524594 99524594 1001 86380 86390 1
524399 99524399 1001 86380 86390 1
524484 99524484 1001 86380 86390 1
524241 99524241 1001 86380 86390 1
524851 99524851 1001 86380 86390 1
524957 99524957 1001 86380 86390 1
525565 99525565 1001 86380 86390 1
525541 99525541 1001 86380 86390 1
525492 99525492 1001 86380 86390 1
525303 99525303 1001 86380 86390 1
525342 99525342 1001 86380 86390 1
525320 99525320 1001 86380 86390 1
525359 99525359 1001 86380 86390 1
525231 99525231 1001 86380 86390 1
525195 99525195 1001 86380 86390 1
525062 99525062 1001 86380 86390 1
525636 99525636 1001 86380 86390 1
525741 99525741 1001 86380 86390 1
525780 99525780 1001 86380 86390 1
525798 99525798 1001 86380 86390 1
526373 99526373 1001 86380 86390 1
526324 99526324 1001 86380 86390 1
526400 99526400 1001 86380 86390 1
526226 99526226 1001 86380 86390 1
526192 99526192 1001 86380 86390 1
526069 99526069 1001 86380 86390 1
525957 99525957 1001 86380 86390 1
526000 99526000 1001 86380 86390 1
525994 99525994 1001 86380 86390 1
525891 99525891 1001 86380 86390 1
526581 99526581 1001 86380 86390 1
526491 99526491 1001 86380 86390 1
526453 99526453 1001 86380 86390 1
526598 99526598 1001 86380 86390 1
527120 99527120 1001 86380 86390 1
526902 99526902 1001 86380 86390 1
527034 99527034 1001 86380 86390 1
526972 99526972 1001 86380 86390 1
527039 99527039 1001 86380 86390 1
526682 99526682 1001 86380 86390 1
526643 99526643 1001 86380 86390 1
526646 99526646 1001 86380 86390 1
527921 99527921 1001 86380 86390 1
527919 99527919 1001 86380 86390 1
527854 99527854 1001 86380 86390 1
527509 99527509 1001 86380 86390 1
527613 99527613 1001 86380 86390 1
527530 99527530 1001 86380 86390 1
527620 99527620 1001 86380 86390 1
528280 99528280 1001 86380 86390 1
528177 99528177 1001 86380 86390 1
528191 99528191 1001 86380 86390 1
528259 99528259 1001 86380 86390 1
528873 99528873 1001 86380 86390 1
528555 99528555 1001 86380 86390 1
528569 99528569 1001 86380 86390 1
528686 99528686 1001 86380 86390 1
528648 99528648 1001 86380 86390 1
528663 99528663 1001 86380 86390 1
528625 99528625 1001 86380 86390 1
528548 99528548 1001 86380 86390 1
528293 99528293 1001 86380 86390 1
528464 99528464 1001 86380 86390 1
528365 99528365 1001 86380 86390 1
528356 99528356 1001 86380 86390 1
528473 99528473 1001 86380 86390 1
528911 99528911 1001 86380 86390 1
528697 99528697 1001 86380 86390 1
529085 99529085 1001 86380 86390 1
529619 99529619 1001 86380 86390 1
529497 99529497 1001 86380 86390 1
529407 99529407 1001 86380 86390 1
529446 99529446 1001 86380 86390 1
529460 99529460 1001 86380 86390 1
529317 99529317 1001 86380 86390 1
529415 99529415 1001 86380 86390 1
529184 99529184 1001 86380 86390 1
529143 99529143 1001 86380 86390 1
529931 99529931 1001 86380 86390 1
529789 99529789 1001 86380 86390 1
529868 99529868 1001 86380 86390 1
529872 99529872 1001 86380 86390 1
529912 99529912 1001 86380 86390 1
530143 99530143 1001 86380 86390 1
530222 99530222 1001 86380 86390 1
530213 99530213 1001 86380 86390 1
530189 99530189 1001 86380 86390 1
530202 99530202 1001 86380 86390 1
530267 99530267 1001 86380 86390 1
530280 99530280 1001 86380 86390 1
529992 99529992 1001 86380 86390 1
530006 99530006 1001 86380 86390 1
530138 99530138 1001 86380 86390 1
530048 99530048 1001 86380 86390 1
530567 99530567 1001 86380 86390 1
530726 99530726 1001 86380 86390 1
530557 99530557 1001 86380 86390 1
531324 99531324 1001 86380 86390 1
531248 99531248 1001 86380 86390 1
531262 99531262 1001 86380 86390 1
530972 99530972 1001 86380 86390 1
531132 99531132 1001 86380 86390 1
531068 99531068 1001 86380 86390 1
530966 99530966 1001 86380 86390 1
530865 99530865 1001 86380 86390 1
531521 99531521 1001 86380 86390 1
531432 99531432 1001 86380 86390 1
531554 99531554 1001 86380 86390 1
532090 99532090 1001 86380 86390 1
531910 99531910 1001 86380 86390 1
531874 99531874 1001 86380 86390 1
531966 99531966 1001 86380 86390 1
531865 99531865 1001 86380 86390 1
531728 99531728 1001 86380 86390 1
531690 99531690 1001 86380 86390 1
531587 99531587 1001 86380 86390 1
532270 99532270 1001 86380 86390 1
532997 99532997 1001 86380 86390 1
532829 99532829 1001 86380 86390 1
532876 99532876 1001 86380 86390 1
532826 99532826 1001 86380 86390 1
532620 99532620 1001 86380 86390 1
532571 99532571 1001 86380 86390 1
532521 99532521 1001 86380 86390 1
532418 99532418 1001 86380 86390 1
533068 99533068 1001 86380 86390 1
533190 99533190 1001 86380 86390 1
533103 99533103 1001 86380 86390 1
533209 99533209 1001 86380 86390 1
533685 99533685 1001 86380 86390 1
533664 99533664 1001 86380 86390 1
533271 99533271 1001 86380 86390 1
533325 99533325 1001 86380 86390 1
533983 99533983 1001 86380 86390 1
534323 99534323 1001 86380 86390 1
534285 99534285 1001 86380 86390 1
534339 99534339 1001 86380 86390 1
534287 99534287 1001 86380 86390 1
534431 99534431 1001 86380 86390 1
534319 99534319 1001 86380 86390 1
534360 99534360 1001 86380 86390 1
534108 99534108 1001 86380 86390 1
534774 99534774 1001 86380 86390 1
535508 99535508 1001 86380 86390 1
535378 99535378 1001 86380 86390 1
535500 99535500 1001 86380 86390 1
535327 99535327 1001 86380 86390 1
535503 99535503 1001 86380 86390 1
535211 99535211 1001 86380 86390 1
535057 99535057 1001 86380 86390 1
535083 99535083 1001 86380 86390 1
535560 99535560 1001 86380 86390 1
535632 99535632 1001 86380 86390 1
536155 99536155 1001 86380 86390 1
536195 99536195 1001 86380 86390 1
536283 99536283 1001 86380 86390 1
536271 99536271 1001 86380 86390 1
535954 99535954 1001 86380 86390 1
536098 99536098 1001 86380 86390 1
536099 99536099 1001 86380 86390 1
535957 99535957 1001 86380 86390 1
535821 99535821 1001 86380 86390 1
535731 99535731 1001 86380 86390 1
535913 99535913 1001 86380 86390 1
535721 99535721 1001 86380 86390 1
535723 99535723 1001 86380 86390 1
535920 99535920 1001 86380 86390 1
536463 99536463 1001 86380 86390 1
536451 99536451 1001 86380 86390 1
536503 99536503 1001 86380 86390 1
535924 99535924 1001 86380 86390 1
536376 99536376 1001 86380 86390 1
536525 99536525 1001 86380 86390 1
537111 99537111 1001 86380 86390 1
537008 99537008 1001 86380 86390 1
537130 99537130 1001 86380 86390 1
537063 99537063 1001 86380 86390 1
537090 99537090 1001 86380 86390 1
537040 99537040 1001 86380 86390 1
536978 99536978 1001 86380 86390 1
537156 99537156 1001 86380 86390 1
536788 99536788 1001 86380 86390 1
536802 99536802 1001 86380 86390 1
536952 99536952 1001 86380 86390 1
536593 99536593 1001 86380 86390 1
536581 99536581 1001 86380 86390 1
536546 99536546 1001 86380 86390 1
536612 99536612 1001 86380 86390 1
537279 99537279 1001 86380 86390 1
537228 99537228 1001 86380 86390 1
537192 99537192 1001 86380 86390 1
537207 99537207 1001 86380 86390 1
537919 99537919 1001 86380 86390 1
537945 99537945 1001 86380 86390 1
537679 99537679 1001 86380 86390 1
537707 99537707 1001 86380 86390 1
537747 99537747 1001 86380 86390 1
537580 99537580 1001 86380 86390 1
537686 99537686 1001 86380 86390 1
537484 99537484 1001 86380 86390 1
537472 99537472 1001 86380 86390 1
537451 99537451 1001 86380 86390 1
537439 99537439 1001 86380 86390 1
538045 99538045 1001 86380 86390 1
538092 99538092 1001 86380 86390 1
538813 99538813 1001 86380 86390 1
538654 99538654 1001 86380 86390 1
538619 99538619 1001 86380 86390 1
538544 99538544 1001 86380 86390 1
538570 99538570 1001 86380 86390 1
538415 99538415 1001 86380 86390 1
538559 99538559 1001 86380 86390 1
538482 99538482 1001 86380 86390 1
538433 99538433 1001 86380 86390 1
538411 99538411 1001 86380 86390 1
538363 99538363 1001 86380 86390 1
538287 99538287 1001 86380 86390 1
538334 99538334 1001 86380 86390 1
538975 99538975 1001 86380 86390 1
539578 99539578 1001 86380 86390 1
539450 99539450 1001 86380 86390 1
539580 99539580 1001 86380 86390 1
539615 99539615 1001 86380 86390 1
539467 99539467 1001 86380 86390 1
539546 99539546 1001 86380 86390 1
539293 99539293 1001 86380 86390 1
539248 99539248 1001 86380 86390 1
539380 99539380 1001 86380 86390 1
539127 99539127 1001 86380 86390 1
539158 99539158 1001 86380 86390 1
539184 99539184 1001 86380 86390 1
539029 99539029 1001 86380 86390 1
539662 99539662 1001 86380 86390 1
540326 99540326 1001 86380 86390 1
540436 99540436 1001 86380 86390 1
540361 99540361 1001 86380 86390 1
540119 99540119 1001 86380 86390 1
540069 99540069 1001 86380 86390 1
540088 99540088 1001 86380 86390 1
540090 99540090 1001 86380 86390 1
540220 99540220 1001 86380 86390 1
540042 99540042 1001 86380 86390 1
539880 99539880 1001 86380 86390 1
539972 99539972 1001 86380 86390 1
540567 99540567 1001 86380 86390 1
540543 99540543 1001 86380 86390 1
540559 99540559 1001 86380 86390 1
540612 99540612 1001 86380 86390 1
540474 99540474 1001 86380 86390 1
540670 99540670 1001 86380 86390 1
541103 99541103 1001 86380 86390 1
541182 99541182 1001 86380 86390 1
541209 99541209 1001 86380 86390 1
541132 99541132 1001 86380 86390 1
541186 99541186 1001 86380 86390 1
541099 99541099 1001 86380 86390 1
540894 99540894 1001 86380 86390 1
540947 99540947 1001 86380 86390 1
540977 99540977 1001 86380 86390 1
540905 99540905 1001 86380 86390 1
540814 99540814 1001 86380 86390 1
540690 99540690 1001 86380 86390 1
540745 99540745 1001 86380 86390 1
541330 99541330 1001 86380 86390 1
541358 99541358 1001 86380 86390 1
541411 99541411 1001 86380 86390 1
542082 99542082 1001 86380 86390 1
541988 99541988 1001 86380 86390 1
542115 99542115 1001 86380 86390 1
541826 99541826 1001 86380 86390 1
541906 99541906 1001 86380 86390 1
541686 99541686 1001 86380 86390 1
541597 99541597 1001 86380 86390 1
541535 99541535 1001 86380 86390 1
541523 99541523 1001 86380 86390 1
542196 99542196 1001 86380 86390 1
542820 99542820 1001 86380 86390 1
542751 99542751 1001 86380 86390 1
542623 99542623 1001 86380 86390 1
542721 99542721 1001 86380 86390 1
542568 99542568 1001 86380 86390 1
542335 99542335 1001 86380 86390 1
543140 99543140 1001 86380 86390 1
543090 99543090 1001 86380 86390 1
542949 99542949 1001 86380 86390 1
543120 99543120 1001 86380 86390 1
542953 99542953 1001 86380 86390 1
543768 99543768 1001 86380 86390 1
543586 99543586 1001 86380 86390 1
543470 99543470 1001 86380 86390 1
543181 99543181 1001 86380 86390 1
543227 99543227 1001 86380 86390 1
543966 99543966 1001 86380 86390 1
543850 99543850 1001 86380 86390 1
543955 99543955 1001 86380 86390 1
543828 99543828 1001 86380 86390 1
543918 99543918 1001 86380 86390 1
544534 99544534 1001 86380 86390 1
544395 99544395 1001 86380 86390 1
544501 99544501 1001 86380 86390 1
544399 99544399 1001 86380 86390 1
544411 99544411 1001 86380 86390 1
544554 99544554 1001 86380 86390 1
544454 99544454 1001 86380 86390 1
544369 99544369 1001 86380 86390 1
544216 99544216 1001 86380 86390 1
544359 99544359 1001 86380 86390 1
544347 99544347 1001 86380 86390 1
544204 99544204 1001 86380 86390 1
544233 99544233 1001 86380 86390 1
544323 99544323 1001 86380 86390 1
544349 99544349 1001 86380 86390 1
544106 99544106 1001 86380 86390 1
544135 99544135 1001 86380 86390 1
544166 99544166 1001 86380 86390 1
544703 99544703 1001 86380 86390 1
500585 770 1002 59724 63614 1
519894 788 1001 59254 59553 1
519908 830 1001 69169 69469 1
528398 1019 1001 49074 49373 1
400002 99400002 1001 86380 86390 1
400187 99400187 1001 86380 86390 1
400238 99400238 1001 86380 86390 1
400333 99400333 1001 86380 86390 1
400519 99400519 1001 86380 86390 1
400616 99400616 1001 86380 86390 1
400647 99400647 1001 86380 86390 1
400837 99400837 1001 86380 86390 1
401012 99401012 1001 86380 86390 1
400963 99400963 1001 86380 86390 1
401072 99401072 1001 86380 86390 1
401200 99401200 1001 86380 86390 1
401255 99401255 1001 86380 86390 1
401253 99401253 1001 86380 86390 1
401289 99401289 1001 86380 86390 1
401544 99401544 1001 86380 86390 1
401522 99401522 1001 86380 86390 1
401699 99401699 1001 86380 86390 1
401785 99401785 1001 86380 86390 1
402018 99402018 1001 86380 86390 1
402384 99402384 1001 86380 86390 1
402420 99402420 1001 86380 86390 1
402422 99402422 1001 86380 86390 1
402424 99402424 1001 86380 86390 1
402642 99402642 1001 86380 86390 1
402612 99402612 1001 86380 86390 1
402709 99402709 1001 86380 86390 1
402877 99402877 1001 86380 86390 1
402849 99402849 1001 86380 86390 1
402983 99402983 1001 86380 86390 1
403170 99403170 1001 86380 86390 1
403396 99403396 1001 86380 86390 1
403339 99403339 1001 86380 86390 1
403620 99403620 1001 86380 86390 1
403679 99403679 1001 86380 86390 1
403871 99403871 1001 86380 86390 1
403953 99403953 1001 86380 86390 1
404012 99404012 1001 86380 86390 1
404186 99404186 1001 86380 86390 1
404362 99404362 1001 86380 86390 1
404411 99404411 1001 86380 86390 1
404464 99404464 1001 86380 86390 1
404733 99404733 1001 86380 86390 1
404954 99404954 1001 86380 86390 1
404988 99404988 1001 86380 86390 1
405077 99405077 1001 86380 86390 1
405114 99405114 1001 86380 86390 1
405277 99405277 1001 86380 86390 1
405239 99405239 1001 86380 86390 1
405428 99405428 1001 86380 86390 1
405525 99405525 1001 86380 86390 1
405534 99405534 1001 86380 86390 1
405691 99405691 1001 86380 86390 1
405820 99405820 1001 86380 86390 1
405852 99405852 1001 86380 86390 1
405876 99405876 1001 86380 86390 1
405899 99405899 1001 86380 86390 1
406122 99406122 1001 86380 86390 1
406513 99406513 1001 86380 86390 1
406668 99406668 1001 86380 86390 1
406741 99406741 1001 86380 86390 1
406796 99406796 1001 86380 86390 1
406747 99406747 1001 86380 86390 1
406918 99406918 1001 86380 86390 1
407018 99407018 1001 86380 86390 1
407001 99407001 1001 86380 86390 1
407102 99407102 1001 86380 86390 1
407175 99407175 1001 86380 86390 1
407228 99407228 1001 86380 86390 1
407488 99407488 1001 86380 86390 1
407556 99407556 1001 86380 86390 1
407731 99407731 1001 86380 86390 1
408086 99408086 1001 86380 86390 1
408126 99408126 1001 86380 86390 1
408240 99408240 1001 86380 86390 1
408688 99408688 1001 86380 86390 1
408830 99408830 1001 86380 86390 1
408950 99408950 1001 86380 86390 1
409102 99409102 1001 86380 86390 1
409137 99409137 1001 86380 86390 1
409284 99409284 1001 86380 86390 1
409209 99409209 1001 86380 86390 1
409326 99409326 1001 86380 86390 1
409500 99409500 1001 86380 86390 1
409473 99409473 1001 86380 86390 1
409569 99409569 1001 86380 86390 1
409611 99409611 1001 86380 86390 1
409891 99409891 1001 86380 86390 1
410073 99410073 1001 86380 86390 1
410219 99410219 1001 86380 86390 1
410571 99410571 1001 86380 86390 1
410880 99410880 1001 86380 86390 1
410988 99410988 1001 86380 86390 1
411076 99411076 1001 86380 86390 1
411522 99411522 1001 86380 86390 1
411726 99411726 1001 86380 86390 1
411838 99411838 1001 86380 86390 1
412137 99412137 1001 86380 86390 1
412254 99412254 1001 86380 86390 1
412480 99412480 1001 86380 86390 1
412429 99412429 1001 86380 86390 1
412334 99412334 1001 86380 86390 1
413663 99413663 1001 86380 86390 1
413306 99413306 1001 86380 86390 1
413244 99413244 1001 86380 86390 1
413245 99413245 1001 86380 86390 1
412809 99412809 1001 86380 86390 1
412832 99412832 1001 86380 86390 1
412602 99412602 1001 86380 86390 1
413921 99413921 1001 86380 86390 1
415014 99415014 1001 86380 86390 1
415018 99415018 1001 86380 86390 1
415205 99415205 1001 86380 86390 1
415073 99415073 1001 86380 86390 1
415240 99415240 1001 86380 86390 1
414858 99414858 1001 86380 86390 1
414820 99414820 1001 86380 86390 1
414536 99414536 1001 86380 86390 1
414664 99414664 1001 86380 86390 1
414899 99414899 1001 86380 86390 1
414501 99414501 1001 86380 86390 1
414354 99414354 1001 86380 86390 1
414224 99414224 1001 86380 86390 1
414201 99414201 1001 86380 86390 1
414184 99414184 1001 86380 86390 1
414260 99414260 1001 86380 86390 1
415700 99415700 1001 86380 86390 1
415581 99415581 1001 86380 86390 1
415568 99415568 1001 86380 86390 1
416784 99416784 1001 86380 86390 1
416762 99416762 1001 86380 86390 1
416688 99416688 1001 86380 86390 1
416899 99416899 1001 86380 86390 1
416327 99416327 1001 86380 86390 1
416268 99416268 1001 86380 86390 1
416277 99416277 1001 86380 86390 1
416154 99416154 1001 86380 86390 1
416491 99416491 1001 86380 86390 1
415854 99415854 1001 86380 86390 1
417200 99417200 1001 86380 86390 1
417258 99417258 1001 86380 86390 1
417368 99417368 1001 86380 86390 1
417505 99417505 1001 86380 86390 1
418714 99418714 1001 86380 86390 1
418743 99418743 1001 86380 86390 1
418180 99418180 1001 86380 86390 1
418252 99418252 1001 86380 86390 1
418043 99418043 1001 86380 86390 1
418101 99418101 1001 86380 86390 1
417846 99417846 1001 86380 86390 1
417921 99417921 1001 86380 86390 1
417778 99417778 1001 86380 86390 1
417645 99417645 1001 86380 86390 1
417864 99417864 1001 86380 86390 1
419158 99419158 1001 86380 86390 1
418952 99418952 1001 86380 86390 1
418960 99418960 1001 86380 86390 1
418967 99418967 1001 86380 86390 1
418837 99418837 1001 86380 86390 1
418902 99418902 1001 86380 86390 1
420375 99420375 1001 86380 86390 1
420381 99420381 1001 86380 86390 1
420373 99420373 1001 86380 86390 1
420116 99420116 1001 86380 86390 1
419937 99419937 1001 86380 86390 1
419833 99419833 1001 86380 86390 1
419930 99419930 1001 86380 86390 1
419993 99419993 1001 86380 86390 1
419654 99419654 1001 86380 86390 1
419979 99419979 1001 86380 86390 1
419405 99419405 1001 86380 86390 1
419544 99419544 1001 86380 86390 1
419322 99419322 1001 86380 86390 1
419427 99419427 1001 86380 86390 1
420547 99420547 1001 86380 86390 1
420682 99420682 1001 86380 86390 1
420702 99420702 1001 86380 86390 1
422032 99422032 1001 86380 86390 1
421794 99421794 1001 86380 86390 1
421838 99421838 1001 86380 86390 1
421791 99421791 1001 86380 86390 1
421662 99421662 1001 86380 86390 1
421298 99421298 1001 86380 86390 1
421331 99421331 1001 86380 86390 1
421258 99421258 1001 86380 86390 1
421135 99421135 1001 86380 86390 1
422437 99422437 1001 86380 86390 1
423367 99423367 1001 86380 86390 1
423388 99423388 1001 86380 86390 1
423304 99423304 1001 86380 86390 1
423112 99423112 1001 86380 86390 1
422965 99422965 1001 86380 86390 1
423074 99423074 1001 86380 86390 1
423255 99423255 1001 86380 86390 1
422837 99422837 1001 86380 86390 1
422617 99422617 1001 86380 86390 1
423898 99423898 1001 86380 86390 1
423880 99423880 1001 86380 86390 1
425149 99425149 1001 86380 86390 1
425035 99425035 1001 86380 86390 1
425286 99425286 1001 86380 86390 1
425134 99425134 1001 86380 86390 1
425095 99425095 1001 86380 86390 1
425238 99425238 1001 86380 86390 1
424663 99424663 1001 86380 86390 1
425000 99425000 1001 86380 86390 1
424438 99424438 1001 86380 86390 1
424466 99424466 1001 86380 86390 1
424304 99424304 1001 86380 86390 1
425495 99425495 1001 86380 86390 1
425703 99425703 1001 86380 86390 1
426796 99426796 1001 86380 86390 1
427057 99427057 1001 86380 86390 1
427023 99427023 1001 86380 86390 1
426478 99426478 1001 86380 86390 1
426529 99426529 1001 86380 86390 1
426437 99426437 1001 86380 86390 1
426611 99426611 1001 86380 86390 1
426015 99426015 1001 86380 86390 1
426264 99426264 1001 86380 86390 1
427295 99427295 1001 86380 86390 1
427245 99427245 1001 86380 86390 1
427356 99427356 1001 86380 86390 1
427182 99427182 1001 86380 86390 1
427216 99427216 1001 86380 86390 1
427256 99427256 1001 86380 86390 1
428342 99428342 1001 86380 86390 1
428679 99428679 1001 86380 86390 1
428703 99428703 1001 86380 86390 1
428561 99428561 1001 86380 86390 1
427876 99427876 1001 86380 86390 1
427579 99427579 1001 86380 86390 1
427566 99427566 1001 86380 86390 1
427665 99427665 1001 86380 86390 1
427885 99427885 1001 86380 86390 1
427666 99427666 1001 86380 86390 1
428828 99428828 1001 86380 86390 1
429053 99429053 1001 86380 86390 1
428775 99428775 1001 86380 86390 1
428936 99428936 1001 86380 86390 1
430284 99430284 1001 86380 86390 1
430036 99430036 1001 86380 86390 1
429733 99429733 1001 86380 86390 1
429785 99429785 1001 86380 86390 1
429575 99429575 1001 86380 86390 1
429629 99429629 1001 86380 86390 1
429535 99429535 1001 86380 86390 1
429514 99429514 1001 86380 86390 1
430574 99430574 1001 86380 86390 1
430488 99430488 1001 86380 86390 1
430711 99430711 1001 86380 86390 1
431655 99431655 1001 86380 86390 1
431677 99431677 1001 86380 86390 1
431397 99431397 1001 86380 86390 1
431372 99431372 1001 86380 86390 1
431332 99431332 1001 86380 86390 1
431597 99431597 1001 86380 86390 1
431614 99431614 1001 86380 86390 1
430972 99430972 1001 86380 86390 1
430832 99430832 1001 86380 86390 1
431155 99431155 1001 86380 86390 1
430907 99430907 1001 86380 86390 1
431020 99431020 1001 86380 86390 1
432169 99432169 1001 86380 86390 1
432174 99432174 1001 86380 86390 1
432350 99432350 1001 86380 86390 1
433469 99433469 1001 86380 86390 1
433717 99433717 1001 86380 86390 1
433101 99433101 1001 86380 86390 1
433146 99433146 1001 86380 86390 1
432918 99432918 1001 86380 86390 1
433131 99433131 1001 86380 86390 1
433185 99433185 1001 86380 86390 1
432626 99432626 1001 86380 86390 1
432774 99432774 1001 86380 86390 1
432878 99432878 1001 86380 86390 1
432687 99432687 1001 86380 86390 1
433810 99433810 1001 86380 86390 1
434059 99434059 1001 86380 86390 1
433960 99433960 1001 86380 86390 1
435277 99435277 1001 86380 86390 1
435084 99435084 1001 86380 86390 1
435345 99435345 1001 86380 86390 1
435414 99435414 1001 86380 86390 1
434764 99434764 1001 86380 86390 1
434793 99434793 1001 86380 86390 1
434512 99434512 1001 86380 86390 1
434230 99434230 1001 86380 86390 1
434356 99434356 1001 86380 86390 1
435593 99435593 1001 86380 86390 1
435642 99435642 1001 86380 86390 1
435733 99435733 1001 86380 86390 1
435831 99435831 1001 86380 86390 1
436871 99436871 1001 86380 86390 1
437156 99437156 1001 86380 86390 1
436628 99436628 1001 86380 86390 1
436450 99436450 1001 86380 86390 1
436666 99436666 1001 86380 86390 1
436336 99436336 1001 86380 86390 1
435902 99435902 1001 86380 86390 1
436174 99436174 1001 86380 86390 1
437217 99437217 1001 86380 86390 1
437282 99437282 1001 86380 86390 1
300604 99300604 1001 86380 86390 1
300317 99300317 1001 86380 86390 1
300369 99300369 1001 86380 86390 1
300364 99300364 1001 86380 86390 1
300417 99300417 1001 86380 86390 1
300303 99300303 1001 86380 86390 1
300279 99300279 1001 86380 86390 1
300294 99300294 1001 86380 86390 1
300296 99300296 1001 86380 86390 1
300261 99300261 1001 86380 86390 1
300929 99300929 1001 86380 86390 1
301454 99301454 1001 86380 86390 1
301356 99301356 1001 86380 86390 1
301193 99301193 1001 86380 86390 1
301280 99301280 1001 86380 86390 1
301056 99301056 1001 86380 86390 1
301686 99301686 1001 86380 86390 1
302232 99302232 1001 86380 86390 1
302272 99302272 1001 86380 86390 1
302149 99302149 1001 86380 86390 1
302102 99302102 1001 86380 86390 1
301813 99301813 1001 86380 86390 1
301846 99301846 1001 86380 86390 1
302495 99302495 1001 86380 86390 1
302434 99302434 1001 86380 86390 1
303086 99303086 1001 86380 86390 1
303116 99303116 1001 86380 86390 1
302924 99302924 1001 86380 86390 1
302822 99302822 1001 86380 86390 1
302978 99302978 1001 86380 86390 1
302828 99302828 1001 86380 86390 1
302921 99302921 1001 86380 86390 1
302754 99302754 1001 86380 86390 1
302781 99302781 1001 86380 86390 1
302601 99302601 1001 86380 86390 1
302619 99302619 1001 86380 86390 1
302595 99302595 1001 86380 86390 1
302765 99302765 1001 86380 86390 1
303309 99303309 1001 86380 86390 1
303392 99303392 1001 86380 86390 1
303293 99303293 1001 86380 86390 1
303973 99303973 1001 86380 86390 1
303872 99303872 1001 86380 86390 1
303888 99303888 1001 86380 86390 1
303837 99303837 1001 86380 86390 1
303757 99303757 1001 86380 86390 1
303669 99303669 1001 86380 86390 1
303466 99303466 1001 86380 86390 1
303611 99303611 1001 86380 86390 1
303486 99303486 1001 86380 86390 1
304120 99304120 1001 86380 86390 1
304172 99304172 1001 86380 86390 1
304083 99304083 1001 86380 86390 1
304758 99304758 1001 86380 86390 1
304835 99304835 1001 86380 86390 1
304840 99304840 1001 86380 86390 1
304536 99304536 1001 86380 86390 1
304618 99304618 1001 86380 86390 1
304520 99304520 1001 86380 86390 1
304521 99304521 1001 86380 86390 1
304393 99304393 1001 86380 86390 1
304348 99304348 1001 86380 86390 1
304271 99304271 1001 86380 86390 1
304248 99304248 1001 86380 86390 1
304891 99304891 1001 86380 86390 1
304878 99304878 1001 86380 86390 1
305654 99305654 1001 86380 86390 1
305633 99305633 1001 86380 86390 1
305441 99305441 1001 86380 86390 1
305444 99305444 1001 86380 86390 1
305271 99305271 1001 86380 86390 1
305144 99305144 1001 86380 86390 1
305212 99305212 1001 86380 86390 1
305238 99305238 1001 86380 86390 1
305203 99305203 1001 86380 86390 1
305114 99305114 1001 86380 86390 1
500063 99500063 1001 86380 86390 1
500119 99500119 1001 86380 86390 1
500068 99500068 1001 86380 86390 1
500121 99500121 1001 86380 86390 1
500147 99500147 1001 86380 86390 1
500633 99500633 1001 86380 86390 1
500699 99500699 1001 86380 86390 1
500764 99500764 1001 86380 86390 1
500727 99500727 1001 86380 86390 1
500766 99500766 1001 86380 86390 1
500678 99500678 1001 86380 86390 1
500499 99500499 1001 86380 86390 1
500422 99500422 1001 86380 86390 1
500449 99500449 1001 86380 86390 1
500257 99500257 1001 86380 86390 1
500250 99500250 1001 86380 86390 1
500367 99500367 1001 86380 86390 1
500380 99500380 1001 86380 86390 1
500369 99500369 1001 86380 86390 1
500253 99500253 1001 86380 86390 1
500217 99500217 1001 86380 86390 1
500952 99500952 1001 86380 86390 1
500902 99500902 1001 86380 86390 1
500854 99500854 1001 86380 86390 1
500924 99500924 1001 86380 86390 1
500874 99500874 1001 86380 86390 1
501615 99501615 1001 86380 86390 1
501452 99501452 1001 86380 86390 1
501443 99501443 1001 86380 86390 1
501423 99501423 1001 86380 86390 1
501233 99501233 1001 86380 86390 1
501338 99501338 1001 86380 86390 1
501315 99501315 1001 86380 86390 1
501394 99501394 1001 86380 86390 1
501138 99501138 1001 86380 86390 1
501190 99501190 1001 86380 86390 1
501035 99501035 1001 86380 86390 1
501184 99501184 1001 86380 86390 1
501688 99501688 1001 86380 86390 1
501687 99501687 1001 86380 86390 1
502433 99502433 1001 86380 86390 1
502435 99502435 1001 86380 86390 1
502421 99502421 1001 86380 86390 1
502348 99502348 1001 86380 86390 1
502163 99502163 1001 86380 86390 1
502206 99502206 1001 86380 86390 1
501866 99501866 1001 86380 86390 1
501868 99501868 1001 86380 86390 1
502618 99502618 1001 86380 86390 1
502648 99502648 1001 86380 86390 1
502612 99502612 1001 86380 86390 1
502625 99502625 1001 86380 86390 1
503227 99503227 1001 86380 86390 1
502999 99502999 1001 86380 86390 1
503057 99503057 1001 86380 86390 1
502683 99502683 1001 86380 86390 1
502738 99502738 1001 86380 86390 1
502780 99502780 1001 86380 86390 1
502704 99502704 1001 86380 86390 1
502823 99502823 1001 86380 86390 1
502721 99502721 1001 86380 86390 1
503337 99503337 1001 86380 86390 1
503376 99503376 1001 86380 86390 1
504079 99504079 1001 86380 86390 1
503968 99503968 1001 86380 86390 1
504099 99504099 1001 86380 86390 1
504102 99504102 1001 86380 86390 1
503923 99503923 1001 86380 86390 1
503826 99503826 1001 86380 86390 1
503854 99503854 1001 86380 86390 1
503898 99503898 1001 86380 86390 1
503658 99503658 1001 86380 86390 1
504153 99504153 1001 86380 86390 1
504317 99504317 1001 86380 86390 1
504149 99504149 1001 86380 86390 1
504253 99504253 1001 86380 86390 1
504137 99504137 1001 86380 86390 1
504790 99504790 1001 86380 86390 1
504916 99504916 1001 86380 86390 1
504794 99504794 1001 86380 86390 1
504873 99504873 1001 86380 86390 1
504761 99504761 1001 86380 86390 1
504853 99504853 1001 86380 86390 1
504589 99504589 1001 86380 86390 1
504438 99504438 1001 86380 86390 1
505072 99505072 1001 86380 86390 1
505060 99505060 1001 86380 86390 1
505035 99505035 1001 86380 86390 1
504951 99504951 1001 86380 86390 1
505689 99505689 1001 86380 86390 1
505756 99505756 1001 86380 86390 1
505383 99505383 1001 86380 86390 1
505546 99505546 1001 86380 86390 1
505433 99505433 1001 86380 86390 1
505266 99505266 1001 86380 86390 1
505274 99505274 1001 86380 86390 1
505795 99505795 1001 86380 86390 1
505898 99505898 1001 86380 86390 1
505968 99505968 1001 86380 86390 1
506467 99506467 1001 86380 86390 1
506483 99506483 1001 86380 86390 1
506425 99506425 1001 86380 86390 1
506390 99506390 1001 86380 86390 1
506274 99506274 1001 86380 86390 1
506253 99506253 1001 86380 86390 1
506228 99506228 1001 86380 86390 1
506374 99506374 1001 86380 86390 1
506387 99506387 1001 86380 86390 1
505988 99505988 1001 86380 86390 1
506148 99506148 1001 86380 86390 1
506058 99506058 1001 86380 86390 1
506672 99506672 1001 86380 86390 1
506685 99506685 1001 86380 86390 1
507296 99507296 1001 86380 86390 1
507298 99507298 1001 86380 86390 1
507352 99507352 1001 86380 86390 1
507277 99507277 1001 86380 86390 1
507192 99507192 1001 86380 86390 1
507051 99507051 1001 86380 86390 1
507108 99507108 1001 86380 86390 1
507046 99507046 1001 86380 86390 1
507005 99507005 1001 86380 86390 1
506981 99506981 1001 86380 86390 1
507485 99507485 1001 86380 86390 1
507435 99507435 1001 86380 86390 1
508218 99508218 1001 86380 86390 1
508123 99508123 1001 86380 86390 1
508192 99508192 1001 86380 86390 1
508155 99508155 1001 86380 86390 1
508117 99508117 1001 86380 86390 1
507949 99507949 1001 86380 86390 1
507808 99507808 1001 86380 86390 1
507705 99507705 1001 86380 86390 1
508301 99508301 1001 86380 86390 1
508340 99508340 1001 86380 86390 1
508935 99508935 1001 86380 86390 1
508898 99508898 1001 86380 86390 1
509056 99509056 1001 86380 86390 1
508943 99508943 1001 86380 86390 1
508969 99508969 1001 86380 86390 1
508849 99508849 1001 86380 86390 1
508851 99508851 1001 86380 86390 1
508840 99508840 1001 86380 86390 1
508866 99508866 1001 86380 86390 1
508611 99508611 1001 86380 86390 1
508456 99508456 1001 86380 86390 1
508568 99508568 1001 86380 86390 1
508633 99508633 1001 86380 86390 1
509253 99509253 1001 86380 86390 1
509089 99509089 1001 86380 86390 1
509180 99509180 1001 86380 86390 1
509122 99509122 1001 86380 86390 1
509736 99509736 1001 86380 86390 1
509854 99509854 1001 86380 86390 1
509706 99509706 1001 86380 86390 1
509344 99509344 1001 86380 86390 1
509323 99509323 1001 86380 86390 1
509388 99509388 1001 86380 86390 1
509390 99509390 1001 86380 86390 1
509975 99509975 1001 86380 86390 1
509937 99509937 1001 86380 86390 1
509989 99509989 1001 86380 86390 1
510042 99510042 1001 86380 86390 1
510004 99510004 1001 86380 86390 1
509913 99509913 1001 86380 86390 1
510023 99510023 1001 86380 86390 1
510063 99510063 1001 86380 86390 1
510457 99510457 1001 86380 86390 1
510423 99510423 1001 86380 86390 1
510319 99510319 1001 86380 86390 1
510348 99510348 1001 86380 86390 1
510479 99510479 1001 86380 86390 1
510467 99510467 1001 86380 86390 1
510197 99510197 1001 86380 86390 1
510226 99510226 1001 86380 86390 1
510122 99510122 1001 86380 86390 1
510242 99510242 1001 86380 86390 1
510154 99510154 1001 86380 86390 1
510258 99510258 1001 86380 86390 1
510129 99510129 1001 86380 86390 1
511364 99511364 1001 86380 86390 1
511397 99511397 1001 86380 86390 1
511342 99511342 1001 86380 86390 1
510998 99510998 1001 86380 86390 1
511050 99511050 1001 86380 86390 1
510960 99510960 1001 86380 86390 1
510938 99510938 1001 86380 86390 1
511095 99511095 1001 86380 86390 1
511006 99511006 1001 86380 86390 1
511601 99511601 1001 86380 86390 1
511729 99511729 1001 86380 86390 1
512265 99512265 1001 86380 86390 1
512217 99512217 1001 86380 86390 1
512374 99512374 1001 86380 86390 1
512327 99512327 1001 86380 86390 1
512110 99512110 1001 86380 86390 1
512089 99512089 1001 86380 86390 1
512107 99512107 1001 86380 86390 1
511863 99511863 1001 86380 86390 1
512534 99512534 1001 86380 86390 1
512484 99512484 1001 86380 86390 1
512448 99512448 1001 86380 86390 1
512463 99512463 1001 86380 86390 1
513063 99513063 1001 86380 86390 1
513015 99513015 1001 86380 86390 1
512820 99512820 1001 86380 86390 1
512970 99512970 1001 86380 86390 1
512971 99512971 1001 86380 86390 1
512780 99512780 1001 86380 86390 1
512644 99512644 1001 86380 86390 1
513282 99513282 1001 86380 86390 1
513259 99513259 1001 86380 86390 1
513274 99513274 1001 86380 86390 1
513955 99513955 1001 86380 86390 1
513891 99513891 1001 86380 86390 1
513948 99513948 1001 86380 86390 1
513824 99513824 1001 86380 86390 1
513505 99513505 1001 86380 86390 1
513482 99513482 1001 86380 86390 1
513499 99513499 1001 86380 86390 1
513525 99513525 1001 86380 86390 1
514225 99514225 1001 86380 86390 1
514125 99514125 1001 86380 86390 1
514854 99514854 1001 86380 86390 1
514729 99514729 1001 86380 86390 1
514772 99514772 1001 86380 86390 1
514696 99514696 1001 86380 86390 1
514687 99514687 1001 86380 86390 1
514553 99514553 1001 86380 86390 1
514531 99514531 1001 86380 86390 1
514622 99514622 1001 86380 86390 1
514345 99514345 1001 86380 86390 1
514951 99514951 1001 86380 86390 1
515546 99515546 1001 86380 86390 1
515510 99515510 1001 86380 86390 1
515364 99515364 1001 86380 86390 1
515470 99515470 1001 86380 86390 1
515354 99515354 1001 86380 86390 1
515394 99515394 1001 86380 86390 1
515318 99515318 1001 86380 86390 1
515319 99515319 1001 86380 86390 1
515113 99515113 1001 86380 86390 1
515687 99515687 1001 86380 86390 1
515885 99515885 1001 86380 86390 1
515770 99515770 1001 86380 86390 1
516179 99516179 1001 86380 86390 1
516114 99516114 1001 86380 86390 1
516261 99516261 1001 86380 86390 1
515985 99515985 1001 86380 86390 1
515962 99515962 1001 86380 86390 1
515898 99515898 1001 86380 86390 1
515963 99515963 1001 86380 86390 1
516054 99516054 1001 86380 86390 1
516700 99516700 1001 86380 86390 1
516305 99516305 1001 86380 86390 1
516579 99516579 1001 86380 86390 1
516595 99516595 1001 86380 86390 1
517311 99517311 1001 86380 86390 1
517280 99517280 1001 86380 86390 1
517217 99517217 1001 86380 86390 1
517069 99517069 1001 86380 86390 1
516969 99516969 1001 86380 86390 1
517099 99517099 1001 86380 86390 1
516806 99516806 1001 86380 86390 1
516834 99516834 1001 86380 86390 1
516823 99516823 1001 86380 86390 1
517425 99517425 1001 86380 86390 1
517374 99517374 1001 86380 86390 1
517422 99517422 1001 86380 86390 1
518086 99518086 1001 86380 86390 1
518146 99518146 1001 86380 86390 1
517787 99517787 1001 86380 86390 1
517930 99517930 1001 86380 86390 1
517802 99517802 1001 86380 86390 1
517890 99517890 1001 86380 86390 1
517605 99517605 1001 86380 86390 1
517635 99517635 1001 86380 86390 1
517714 99517714 1001 86380 86390 1
518329 99518329 1001 86380 86390 1
518320 99518320 1001 86380 86390 1
518346 99518346 1001 86380 86390 1
518168 99518168 1001 86380 86390 1
518337 99518337 1001 86380 86390 1
518885 99518885 1001 86380 86390 1
518588 99518588 1001 86380 86390 1
518668 99518668 1001 86380 86390 1
518736 99518736 1001 86380 86390 1
518564 99518564 1001 86380 86390 1
518438 99518438 1001 86380 86390 1
519156 99519156 1001 86380 86390 1
519021 99519021 1001 86380 86390 1
519111 99519111 1001 86380 86390 1
519812 99519812 1001 86380 86390 1
519755 99519755 1001 86380 86390 1
519402 99519402 1001 86380 86390 1
519445 99519445 1001 86380 86390 1
519536 99519536 1001 86380 86390 1
519447 99519447 1001 86380 86390 1
519309 99519309 1001 86380 86390 1
519303 99519303 1001 86380 86390 1
519254 99519254 1001 86380 86390 1
519230 99519230 1001 86380 86390 1
519373 99519373 1001 86380 86390 1
520012 99520012 1001 86380 86390 1
520457 99520457 1001 86380 86390 1
520284 99520284 1001 86380 86390 1
520079 99520079 1001 86380 86390 1
520805 99520805 1001 86380 86390 1
520708 99520708 1001 86380 86390 1
521353 99521353 1001 86380 86390 1
521449 99521449 1001 86380 86390 1
521171 99521171 1001 86380 86390 1
521125 99521125 1001 86380 86390 1
520858 99520858 1001 86380 86390 1
520899 99520899 1001 86380 86390 1
521519 99521519 1001 86380 86390 1
521588 99521588 1001 86380 86390 1
521944 99521944 1001 86380 86390 1
521996 99521996 1001 86380 86390 1
522012 99522012 1001 86380 86390 1
521974 99521974 1001 86380 86390 1
522015 99522015 1001 86380 86390 1
521916 99521916 1001 86380 86390 1
521738 99521738 1001 86380 86390 1
521764 99521764 1001 86380 86390 1
522395 99522395 1001 86380 86390 1
522455 99522455 1001 86380 86390 1
522299 99522299 1001 86380 86390 1
522340 99522340 1001 86380 86390 1
523054 99523054 1001 86380 86390 1
523080 99523080 1001 86380 86390 1
523083 99523083 1001 86380 86390 1
522979 99522979 1001 86380 86390 1
522993 99522993 1001 86380 86390 1
522995 99522995 1001 86380 86390 1
523048 99523048 1001 86380 86390 1
522998 99522998 1001 86380 86390 1
523107 99523107 1001 86380 86390 1
522718 99522718 1001 86380 86390 1
522746 99522746 1001 86380 86390 1
522721 99522721 1001 86380 86390 1
522843 99522843 1001 86380 86390 1
522831 99522831 1001 86380 86390 1
522898 99522898 1001 86380 86390 1
522756 99522756 1001 86380 86390 1
522525 99522525 1001 86380 86390 1
522565 99522565 1001 86380 86390 1
522657 99522657 1001 86380 86390 1
523129 99523129 1001 86380 86390 1
523184 99523184 1001 86380 86390 1
523213 99523213 1001 86380 86390 1
523292 99523292 1001 86380 86390 1
523869 99523869 1001 86380 86390 1
523845 99523845 1001 86380 86390 1
523852 99523852 1001 86380 86390 1
523713 99523713 1001 86380 86390 1
523715 99523715 1001 86380 86390 1
523579 99523579 1001 86380 86390 1
523734 99523734 1001 86380 86390 1
523540 99523540 1001 86380 86390 1
523468 99523468 1001 86380 86390 1
523329 99523329 1001 86380 86390 1
523357 99523357 1001 86380 86390 1
524085 99524085 1001 86380 86390 1
524009 99524009 1001 86380 86390 1
523976 99523976 1001 86380 86390 1
524004 99524004 1001 86380 86390 1
524096 99524096 1001 86380 86390 1
524707 99524707 1001 86380 86390 1
524708 99524708 1001 86380 86390 1
524529 99524529 1001 86380 86390 1
524518 99524518 1001 86380 86390 1
524467 99524467 1001 86380 86390 1
524432 99524432 1001 86380 86390 1
524254 99524254 1001 86380 86390 1
524355 99524355 1001 86380 86390 1
524213 99524213 1001 86380 86390 1
524787 99524787 1001 86380 86390 1
524842 99524842 1001 86380 86390 1
525394 99525394 1001 86380 86390 1
525420 99525420 1001 86380 86390 1
525489 99525489 1001 86380 86390 1
525493 99525493 1001 86380 86390 1
525316 99525316 1001 86380 86390 1
525282 99525282 1001 86380 86390 1
525386 99525386 1001 86380 86390 1
525390 99525390 1001 86380 86390 1
525042 99525042 1001 86380 86390 1
525030 99525030 1001 86380 86390 1
525173 99525173 1001 86380 86390 1
525022 99525022 1001 86380 86390 1
525141 99525141 1001 86380 86390 1
525129 99525129 1001 86380 86390 1
525608 99525608 1001 86380 86390 1
525700 99525700 1001 86380 86390 1
525742 99525742 1001 86380 86390 1
525613 99525613 1001 86380 86390 1
525770 99525770 1001 86380 86390 1
525745 99525745 1001 86380 86390 1
525669 99525669 1001 86380 86390 1
526357 99526357 1001 86380 86390 1
526074 99526074 1001 86380 86390 1
526049 99526049 1001 86380 86390 1
526167 99526167 1001 86380 86390 1
526177 99526177 1001 86380 86390 1
525896 99525896 1001 86380 86390 1
525911 99525911 1001 86380 86390 1
525835 99525835 1001 86380 86390 1
525995 99525995 1001 86380 86390 1
526447 99526447 1001 86380 86390 1
526503 99526503 1001 86380 86390 1
527133 99527133 1001 86380 86390 1
527161 99527161 1001 86380 86390 1
527048 99527048 1001 86380 86390 1
527205 99527205 1001 86380 86390 1
527235 99527235 1001 86380 86390 1
527171 99527171 1001 86380 86390 1
526889 99526889 1001 86380 86390 1
526867 99526867 1001 86380 86390 1
526947 99526947 1001 86380 86390 1
527026 99527026 1001 86380 86390 1
526988 99526988 1001 86380 86390 1
526823 99526823 1001 86380 86390 1
526748 99526748 1001 86380 86390 1
526711 99526711 1001 86380 86390 1
526701 99526701 1001 86380 86390 1
526649 99526649 1001 86380 86390 1
527441 99527441 1001 86380 86390 1
527308 99527308 1001 86380 86390 1
528038 99528038 1001 86380 86390 1
527908 99527908 1001 86380 86390 1
527896 99527896 1001 86380 86390 1
528016 99528016 1001 86380 86390 1
527955 99527955 1001 86380 86390 1
527994 99527994 1001 86380 86390 1
527905 99527905 1001 86380 86390 1
527794 99527794 1001 86380 86390 1
527808 99527808 1001 86380 86390 1
527570 99527570 1001 86380 86390 1
527494 99527494 1001 86380 86390 1
527565 99527565 1001 86380 86390 1
528110 99528110 1001 86380 86390 1
528083 99528083 1001 86380 86390 1
528187 99528187 1001 86380 86390 1
528824 99528824 1001 86380 86390 1
528747 99528747 1001 86380 86390 1
528774 99528774 1001 86380 86390 1
528831 99528831 1001 86380 86390 1
528425 99528425 1001 86380 86390 1
528297 99528297 1001 86380 86390 1
528380 99528380 1001 86380 86390 1
528382 99528382 1001 86380 86390 1
529727 99529727 1001 86380 86390 1
529328 99529328 1001 86380 86390 1
529449 99529449 1001 86380 86390 1
529334 99529334 1001 86380 86390 1
529337 99529337 1001 86380 86390 1
529441 99529441 1001 86380 86390 1
529274 99529274 1001 86380 86390 1
529150 99529150 1001 86380 86390 1
529152 99529152 1001 86380 86390 1
529899 99529899 1001 86380 86390 1
529900 99529900 1001 86380 86390 1
529837 99529837 1001 86380 86390 1
530386 99530386 1001 86380 86390 1
530477 99530477 1001 86380 86390 1
530387 99530387 1001 86380 86390 1
530480 99530480 1001 86380 86390 1
530422 99530422 1001 86380 86390 1
530436 99530436 1001 86380 86390 1
530184 99530184 1001 86380 86390 1
530341 99530341 1001 86380 86390 1
530282 99530282 1001 86380 86390 1
530096 99530096 1001 86380 86390 1
530110 99530110 1001 86380 86390 1
529994 99529994 1001 86380 86390 1
530007 99530007 1001 86380 86390 1
530072 99530072 1001 86380 86390 1
530099 99530099 1001 86380 86390 1
530617 99530617 1001 86380 86390 1
530644 99530644 1001 86380 86390 1
530588 99530588 1001 86380 86390 1
531304 99531304 1001 86380 86390 1
531356 99531356 1001 86380 86390 1
531271 99531271 1001 86380 86390 1
531194 99531194 1001 86380 86390 1
531135 99531135 1001 86380 86390 1
530999 99530999 1001 86380 86390 1
531027 99531027 1001 86380 86390 1
531118 99531118 1001 86380 86390 1
530956 99530956 1001 86380 86390 1
531441 99531441 1001 86380 86390 1
531495 99531495 1001 86380 86390 1
532174 99532174 1001 86380 86390 1
532085 99532085 1001 86380 86390 1
532138 99532138 1001 86380 86390 1
531990 99531990 1001 86380 86390 1
531876 99531876 1001 86380 86390 1
531611 99531611 1001 86380 86390 1
531680 99531680 1001 86380 86390 1
531787 99531787 1001 86380 86390 1
532358 99532358 1001 86380 86390 1
532243 99532243 1001 86380 86390 1
532274 99532274 1001 86380 86390 1
532344 99532344 1001 86380 86390 1
532992 99532992 1001 86380 86390 1
532763 99532763 1001 86380 86390 1
532623 99532623 1001 86380 86390 1
532651 99532651 1001 86380 86390 1
532742 99532742 1001 86380 86390 1
532768 99532768 1001 86380 86390 1
532641 99532641 1001 86380 86390 1
532516 99532516 1001 86380 86390 1
532610 99532610 1001 86380 86390 1
532509 99532509 1001 86380 86390 1
533079 99533079 1001 86380 86390 1
533724 99533724 1001 86380 86390 1
533497 99533497 1001 86380 86390 1
533568 99533568 1001 86380 86390 1
533492 99533492 1001 86380 86390 1
533544 99533544 1001 86380 86390 1
533637 99533637 1001 86380 86390 1
533314 99533314 1001 86380 86390 1
533373 99533373 1001 86380 86390 1
533387 99533387 1001 86380 86390 1
533440 99533440 1001 86380 86390 1
533416 99533416 1001 86380 86390 1
534051 99534051 1001 86380 86390 1
534531 99534531 1001 86380 86390 1
534552 99534552 1001 86380 86390 1
534672 99534672 1001 86380 86390 1
534383 99534383 1001 86380 86390 1
534462 99534462 1001 86380 86390 1
534372 99534372 1001 86380 86390 1
534335 99534335 1001 86380 86390 1
534438 99534438 1001 86380 86390 1
534207 99534207 1001 86380 86390 1
534143 99534143 1001 86380 86390 1
534080 99534080 1001 86380 86390 1
534735 99534735 1001 86380 86390 1
534851 99534851 1001 86380 86390 1
534855 99534855 1001 86380 86390 1
534704 99534704 1001 86380 86390 1
535403 99535403 1001 86380 86390 1
535367 99535367 1001 86380 86390 1
535419 99535419 1001 86380 86390 1
535256 99535256 1001 86380 86390 1
535119 99535119 1001 86380 86390 1
535262 99535262 1001 86380 86390 1
535107 99535107 1001 86380 86390 1
534913 99534913 1001 86380 86390 1
535558 99535558 1001 86380 86390 1
535613 99535613 1001 86380 86390 1
536160 99536160 1001 86380 86390 1
536315 99536315 1001 86380 86390 1
536320 99536320 1001 86380 86390 1
535950 99535950 1001 86380 86390 1
536080 99536080 1001 86380 86390 1
536051 99536051 1001 86380 86390 1
535806 99535806 1001 86380 86390 1
535742 99535742 1001 86380 86390 1
535803 99535803 1001 86380 86390 1
536449 99536449 1001 86380 86390 1
536534 99536534 1001 86380 86390 1
537059 99537059 1001 86380 86390 1
537012 99537012 1001 86380 86390 1
537039 99537039 1001 86380 86390 1
537043 99537043 1001 86380 86390 1
536968 99536968 1001 86380 86390 1
536933 99536933 1001 86380 86390 1
536780 99536780 1001 86380 86390 1
536865 99536865 1001 86380 86390 1
536723 99536723 1001 86380 86390 1
536739 99536739 1001 86380 86390 1
536589 99536589 1001 86380 86390 1
536682 99536682 1001 86380 86390 1
537276 99537276 1001 86380 86390 1
537186 99537186 1001 86380 86390 1
537357 99537357 1001 86380 86390 1
537176 99537176 1001 86380 86390 1
537241 99537241 1001 86380 86390 1
537193 99537193 1001 86380 86390 1
537325 99537325 1001 86380 86390 1
537930 99537930 1001 86380 86390 1
537977 99537977 1001 86380 86390 1
537819 99537819 1001 86380 86390 1
537731 99537731 1001 86380 86390 1
537771 99537771 1001 86380 86390 1
537648 99537648 1001 86380 86390 1
537716 99537716 1001 86380 86390 1
537768 99537768 1001 86380 86390 1
537678 99537678 1001 86380 86390 1
537529 99537529 1001 86380 86390 1
537478 99537478 1001 86380 86390 1
538178 99538178 1001 86380 86390 1
538105 99538105 1001 86380 86390 1
538676 99538676 1001 86380 86390 1
538494 99538494 1001 86380 86390 1
538589 99538589 1001 86380 86390 1
538605 99538605 1001 86380 86390 1
538593 99538593 1001 86380 86390 1
538337 99538337 1001 86380 86390 1
538300 99538300 1001 86380 86390 1
538250 99538250 1001 86380 86390 1
538199 99538199 1001 86380 86390 1
538329 99538329 1001 86380 86390 1
538226 99538226 1001 86380 86390 1
538321 99538321 1001 86380 86390 1
538296 99538296 1001 86380 86390 1
538902 99538902 1001 86380 86390 1
538877 99538877 1001 86380 86390 1
538970 99538970 1001 86380 86390 1
538983 99538983 1001 86380 86390 1
538894 99538894 1001 86380 86390 1
538829 99538829 1001 86380 86390 1
539013 99539013 1001 86380 86390 1
539593 99539593 1001 86380 86390 1
539594 99539594 1001 86380 86390 1
539583 99539583 1001 86380 86390 1
539559 99539559 1001 86380 86390 1
539363 99539363 1001 86380 86390 1
539364 99539364 1001 86380 86390 1
539084 99539084 1001 86380 86390 1
539048 99539048 1001 86380 86390 1
539053 99539053 1001 86380 86390 1
539145 99539145 1001 86380 86390 1
539845 99539845 1001 86380 86390 1
539771 99539771 1001 86380 86390 1
539722 99539722 1001 86380 86390 1
539774 99539774 1001 86380 86390 1
540263 99540263 1001 86380 86390 1
540301 99540301 1001 86380 86390 1
540350 99540350 1001 86380 86390 1
540363 99540363 1001 86380 86390 1
540055 99540055 1001 86380 86390 1
540100 99540100 1001 86380 86390 1
540019 99540019 1001 86380 86390 1
539852 99539852 1001 86380 86390 1
540008 99540008 1001 86380 86390 1
539856 99539856 1001 86380 86390 1
541208 99541208 1001 86380 86390 1
541248 99541248 1001 86380 86390 1
541283 99541283 1001 86380 86390 1
540944 99540944 1001 86380 86390 1
541051 99541051 1001 86380 86390 1
540867 99540867 1001 86380 86390 1
540683 99540683 1001 86380 86390 1
541399 99541399 1001 86380 86390 1
541428 99541428 1001 86380 86390 1
541927 99541927 1001 86380 86390 1
542032 99542032 1001 86380 86390 1
542111 99542111 1001 86380 86390 1
542066 99542066 1001 86380 86390 1
541733 99541733 1001 86380 86390 1
541863 99541863 1001 86380 86390 1
541854 99541854 1001 86380 86390 1
541816 99541816 1001 86380 86390 1
541832 99541832 1001 86380 86390 1
541555 99541555 1001 86380 86390 1
541573 99541573 1001 86380 86390 1
541561 99541561 1001 86380 86390 1
542148 99542148 1001 86380 86390 1
542317 99542317 1001 86380 86390 1
542266 99542266 1001 86380 86390 1
542228 99542228 1001 86380 86390 1
542884 99542884 1001 86380 86390 1
542811 99542811 1001 86380 86390 1
542563 99542563 1001 86380 86390 1
542567 99542567 1001 86380 86390 1
542595 99542595 1001 86380 86390 1
542647 99542647 1001 86380 86390 1
542427 99542427 1001 86380 86390 1
542337 99542337 1001 86380 86390 1
542509 99542509 1001 86380 86390 1
542343 99542343 1001 86380 86390 1
542348 99542348 1001 86380 86390 1
543087 99543087 1001 86380 86390 1
542965 99542965 1001 86380 86390 1
543631 99543631 1001 86380 86390 1
543683 99543683 1001 86380 86390 1
543415 99543415 1001 86380 86390 1
543421 99543421 1001 86380 86390 1
543177 99543177 1001 86380 86390 1
543334 99543334 1001 86380 86390 1
543897 99543897 1001 86380 86390 1
543567 99543567 1001 86380 86390 1
543824 99543824 1001 86380 86390 1
543878 99543878 1001 86380 86390 1
544475 99544475 1001 86380 86390 1
544212 99544212 1001 86380 86390 1
544246 99544246 1001 86380 86390 1
544074 99544074 1001 86380 86390 1
544064 99544064 1001 86380 86390 1
544635 99544635 1001 86380 86390 1
544687 99544687 1001 86380 86390 1
544624 99544624 1001 86380 86390 1
544683 99544683 1001 86380 86390 1
514366 622 1001 30627 30927 1
519912 695 1002 37750 40172 1
528373 1058 1002 27646 38464 1
400120 99400120 1001 86380 86390 1
400108 99400108 1001 86380 86390 1
400389 99400389 1001 86380 86390 1
400323 99400323 1001 86380 86390 1
400522 99400522 1001 86380 86390 1
400518 99400518 1001 86380 86390 1
400506 99400506 1001 86380 86390 1
400508 99400508 1001 86380 86390 1
400604 99400604 1001 86380 86390 1
400661 99400661 1001 86380 86390 1
400645 99400645 1001 86380 86390 1
400750 99400750 1001 86380 86390 1
400811 99400811 1001 86380 86390 1
400911 99400911 1001 86380 86390 1
401291 99401291 1001 86380 86390 1
401519 99401519 1001 86380 86390 1
401597 99401597 1001 86380 86390 1
401715 99401715 1001 86380 86390 1
401879 99401879 1001 86380 86390 1
402158 99402158 1001 86380 86390 1
402166 99402166 1001 86380 86390 1
402320 99402320 1001 86380 86390 1
402448 99402448 1001 86380 86390 1
402679 99402679 1001 86380 86390 1
402678 99402678 1001 86380 86390 1
402994 99402994 1001 86380 86390 1
403185 99403185 1001 86380 86390 1
403338 99403338 1001 86380 86390 1
403456 99403456 1001 86380 86390 1
403447 99403447 1001 86380 86390 1
403767 99403767 1001 86380 86390 1
403906 99403906 1001 86380 86390 1
403909 99403909 1001 86380 86390 1
404075 99404075 1001 86380 86390 1
404204 99404204 1001 86380 86390 1
404303 99404303 1001 86380 86390 1
404376 99404376 1001 86380 86390 1
404477 99404477 1001 86380 86390 1
404678 99404678 1001 86380 86390 1
404761 99404761 1001 86380 86390 1
404765 99404765 1001 86380 86390 1
404871 99404871 1001 86380 86390 1
405224 99405224 1001 86380 86390 1
405400 99405400 1001 86380 86390 1
405436 99405436 1001 86380 86390 1
405577 99405577 1001 86380 86390 1
405625 99405625 1001 86380 86390 1
405627 99405627 1001 86380 86390 1
405692 99405692 1001 86380 86390 1
405893 99405893 1001 86380 86390 1
405951 99405951 1001 86380 86390 1
406113 99406113 1001 86380 86390 1
406380 99406380 1001 86380 86390 1
406342 99406342 1001 86380 86390 1
406484 99406484 1001 86380 86390 1
406881 99406881 1001 86380 86390 1
406911 99406911 1001 86380 86390 1
407000 99407000 1001 86380 86390 1
407095 99407095 1001 86380 86390 1
407185 99407185 1001 86380 86390 1
407354 99407354 1001 86380 86390 1
407660 99407660 1001 86380 86390 1
407848 99407848 1001 86380 86390 1
407792 99407792 1001 86380 86390 1
408054 99408054 1001 86380 86390 1
408179 99408179 1001 86380 86390 1
408270 99408270 1001 86380 86390 1
408785 99408785 1001 86380 86390 1
409062 99409062 1001 86380 86390 1
409171 99409171 1001 86380 86390 1
409094 99409094 1001 86380 86390 1
409181 99409181 1001 86380 86390 1
409131 99409131 1001 86380 86390 1
409207 99409207 1001 86380 86390 1
409361 99409361 1001 86380 86390 1
409438 99409438 1001 86380 86390 1
409577 99409577 1001 86380 86390 1
409715 99409715 1001 86380 86390 1
410198 99410198 1001 86380 86390 1
410290 99410290 1001 86380 86390 1
410306 99410306 1001 86380 86390 1
410347 99410347 1001 86380 86390 1
410438 99410438 1001 86380 86390 1
410445 99410445 1001 86380 86390 1
410576 99410576 1001 86380 86390 1
410615 99410615 1001 86380 86390 1
410686 99410686 1001 86380 86390 1
410736 99410736 1001 86380 86390 1
410844 99410844 1001 86380 86390 1
411072 99411072 1001 86380 86390 1
411172 99411172 1001 86380 86390 1
411251 99411251 1001 86380 86390 1
411610 99411610 1001 86380 86390 1
411622 99411622 1001 86380 86390 1
411664 99411664 1001 86380 86390 1
412055 99412055 1001 86380 86390 1
412164 99412164 1001 86380 86390 1
412311 99412311 1001 86380 86390 1
412278 99412278 1001 86380 86390 1
413466 99413466 1001 86380 86390 1
412917 99412917 1001 86380 86390 1
412501 99412501 1001 86380 86390 1
413888 99413888 1001 86380 86390 1
414089 99414089 1001 86380 86390 1
414093 99414093 1001 86380 86390 1
413805 99413805 1001 86380 86390 1
413990 99413990 1001 86380 86390 1
413902 99413902 1001 86380 86390 1
414067 99414067 1001 86380 86390 1
415077 99415077 1001 86380 86390 1
415036 99415036 1001 86380 86390 1
415068 99415068 1001 86380 86390 1
415109 99415109 1001 86380 86390 1
415184 99415184 1001 86380 86390 1
414795 99414795 1001 86380 86390 1
414864 99414864 1001 86380 86390 1
414710 99414710 1001 86380 86390 1
414128 99414128 1001 86380 86390 1
414237 99414237 1001 86380 86390 1
414151 99414151 1001 86380 86390 1
414218 99414218 1001 86380 86390 1
414372 99414372 1001 86380 86390 1
415550 99415550 1001 86380 86390 1
415359 99415359 1001 86380 86390 1
416954 99416954 1001 86380 86390 1
416517 99416517 1001 86380 86390 1
416051 99416051 1001 86380 86390 1
415937 99415937 1001 86380 86390 1
417254 99417254 1001 86380 86390 1
417333 99417333 1001 86380 86390 1
417263 99417263 1001 86380 86390 1
417385 99417385 1001 86380 86390 1
417228 99417228 1001 86380 86390 1
417604 99417604 1001 86380 86390 1
418691 99418691 1001 86380 86390 1
418535 99418535 1001 86380 86390 1
418603 99418603 1001 86380 86390 1
418565 99418565 1001 86380 86390 1
418724 99418724 1001 86380 86390 1
418217 99418217 1001 86380 86390 1
418389 99418389 1001 86380 86390 1
418202 99418202 1001 86380 86390 1
418187 99418187 1001 86380 86390 1
418409 99418409 1001 86380 86390 1
417937 99417937 1001 86380 86390 1
417618 99417618 1001 86380 86390 1
417973 99417973 1001 86380 86390 1
417759 99417759 1001 86380 86390 1
418831 99418831 1001 86380 86390 1
420425 99420425 1001 86380 86390 1
420003 99420003 1001 86380 86390 1
419811 99419811 1001 86380 86390 1
419516 99419516 1001 86380 86390 1
419429 99419429 1001 86380 86390 1
419327 99419327 1001 86380 86390 1
419362 99419362 1001 86380 86390 1
419433 99419433 1001 86380 86390 1
419582 99419582 1001 86380 86390 1
419487 99419487 1001 86380 86390 1
419289 99419289 1001 86380 86390 1
420673 99420673 1001 86380 86390 1
420663 99420663 1001 86380 86390 1
422033 99422033 1001 86380 86390 1
421798 99421798 1001 86380 86390 1
421840 99421840 1001 86380 86390 1
422011 99422011 1001 86380 86390 1
421820 99421820 1001 86380 86390 1
421809 99421809 1001 86380 86390 1
421366 99421366 1001 86380 86390 1
421476 99421476 1001 86380 86390 1
421317 99421317 1001 86380 86390 1
421357 99421357 1001 86380 86390 1
421360 99421360 1001 86380 86390 1
421558 99421558 1001 86380 86390 1
420944 99420944 1001 86380 86390 1
421241 99421241 1001 86380 86390 1
421095 99421095 1001 86380 86390 1
422494 99422494 1001 86380 86390 1
423600 99423600 1001 86380 86390 1
423653 99423653 1001 86380 86390 1
423345 99423345 1001 86380 86390 1
423710 99423710 1001 86380 86390 1
422960 99422960 1001 86380 86390 1
423111 99423111 1001 86380 86390 1
423274 99423274 1001 86380 86390 1
423135 99423135 1001 86380 86390 1
422950 99422950 1001 86380 86390 1
422545 99422545 1001 86380 86390 1
424067 99424067 1001 86380 86390 1
423825 99423825 1001 86380 86390 1
424020 99424020 1001 86380 86390 1
424108 99424108 1001 86380 86390 1
423840 99423840 1001 86380 86390 1
425081 99425081 1001 86380 86390 1
425326 99425326 1001 86380 86390 1
425349 99425349 1001 86380 86390 1
425287 99425287 1001 86380 86390 1
425098 99425098 1001 86380 86390 1
425043 99425043 1001 86380 86390 1
424668 99424668 1001 86380 86390 1
424785 99424785 1001 86380 86390 1
424766 99424766 1001 86380 86390 1
424944 99424944 1001 86380 86390 1
424690 99424690 1001 86380 86390 1
424155 99424155 1001 86380 86390 1
424193 99424193 1001 86380 86390 1
424374 99424374 1001 86380 86390 1
424444 99424444 1001 86380 86390 1
424528 99424528 1001 86380 86390 1
425391 99425391 1001 86380 86390 1
425524 99425524 1001 86380 86390 1
426894 99426894 1001 86380 86390 1
426816 99426816 1001 86380 86390 1
426735 99426735 1001 86380 86390 1
426445 99426445 1001 86380 86390 1
425937 99425937 1001 86380 86390 1
426016 99426016 1001 86380 86390 1
425906 99425906 1001 86380 86390 1
427513 99427513 1001 86380 86390 1
427439 99427439 1001 86380 86390 1
427518 99427518 1001 86380 86390 1
427403 99427403 1001 86380 86390 1
428386 99428386 1001 86380 86390 1
428539 99428539 1001 86380 86390 1
427947 99427947 1001 86380 86390 1
428009 99428009 1001 86380 86390 1
428177 99428177 1001 86380 86390 1
428179 99428179 1001 86380 86390 1
427629 99427629 1001 86380 86390 1
428792 99428792 1001 86380 86390 1
429064 99429064 1001 86380 86390 1
430021 99430021 1001 86380 86390 1
430025 99430025 1001 86380 86390 1
430182 99430182 1001 86380 86390 1
429776 99429776 1001 86380 86390 1
429831 99429831 1001 86380 86390 1
429665 99429665 1001 86380 86390 1
429887 99429887 1001 86380 86390 1
429621 99429621 1001 86380 86390 1
429644 99429644 1001 86380 86390 1
429747 99429747 1001 86380 86390 1
429870 99429870 1001 86380 86390 1
429241 99429241 1001 86380 86390 1
429522 99429522 1001 86380 86390 1
430623 99430623 1001 86380 86390 1
430745 99430745 1001 86380 86390 1
431835 99431835 1001 86380 86390 1
431932 99431932 1001 86380 86390 1
431431 99431431 1001 86380 86390 1
431310 99431310 1001 86380 86390 1
431628 99431628 1001 86380 86390 1
431498 99431498 1001 86380 86390 1
430974 99430974 1001 86380 86390 1
430827 99430827 1001 86380 86390 1
430850 99430850 1001 86380 86390 1
431245 99431245 1001 86380 86390 1
431070 99431070 1001 86380 86390 1
430857 99430857 1001 86380 86390 1
432221 99432221 1001 86380 86390 1
430822 99430822 1001 86380 86390 1
432286 99432286 1001 86380 86390 1
433638 99433638 1001 86380 86390 1
433685 99433685 1001 86380 86390 1
433098 99433098 1001 86380 86390 1
433241 99433241 1001 86380 86390 1
433117 99433117 1001 86380 86390 1
433278 99433278 1001 86380 86390 1
433124 99433124 1001 86380 86390 1
433009 99433009 1001 86380 86390 1
432942 99432942 1001 86380 86390 1
432649 99432649 1001 86380 86390 1
432492 99432492 1001 86380 86390 1
432801 99432801 1001 86380 86390 1
432638 99432638 1001 86380 86390 1
433864 99433864 1001 86380 86390 1
434024 99434024 1001 86380 86390 1
434057 99434057 1001 86380 86390 1
434787 99434787 1001 86380 86390 1
434655 99434655 1001 86380 86390 1
434578 99434578 1001 86380 86390 1
435802 99435802 1001 86380 86390 1
435833 99435833 1001 86380 86390 1
435527 99435527 1001 86380 86390 1
435747 99435747 1001 86380 86390 1
436898 99436898 1001 86380 86390 1
436812 99436812 1001 86380 86390 1
437032 99437032 1001 86380 86390 1
436564 99436564 1001 86380 86390 1
436475 99436475 1001 86380 86390 1
436528 99436528 1001 86380 86390 1
436721 99436721 1001 86380 86390 1
436381 99436381 1001 86380 86390 1
435925 99435925 1001 86380 86390 1
436192 99436192 1001 86380 86390 1
436138 99436138 1001 86380 86390 1
436144 99436144 1001 86380 86390 1
437320 99437320 1001 86380 86390 1
437307 99437307 1001 86380 86390 1
300001 99300001 1001 86380 86390 1
300671 99300671 1001 86380 86390 1
300715 99300715 1001 86380 86390 1
300450 99300450 1001 86380 86390 1
300164 99300164 1001 86380 86390 1
300156 99300156 1001 86380 86390 1
300740 99300740 1001 86380 86390 1
300832 99300832 1001 86380 86390 1
300859 99300859 1001 86380 86390 1
300785 99300785 1001 86380 86390 1
300827 99300827 1001 86380 86390 1
301362 99301362 1001 86380 86390 1
301493 99301493 1001 86380 86390 1
301481 99301481 1001 86380 86390 1
301422 99301422 1001 86380 86390 1
301448 99301448 1001 86380 86390 1
301336 99301336 1001 86380 86390 1
301187 99301187 1001 86380 86390 1
300974 99300974 1001 86380 86390 1
301108 99301108 1001 86380 86390 1
301074 99301074 1001 86380 86390 1
301023 99301023 1001 86380 86390 1
301617 99301617 1001 86380 86390 1
301644 99301644 1001 86380 86390 1
301740 99301740 1001 86380 86390 1
301705 99301705 1001 86380 86390 1
302284 99302284 1001 86380 86390 1
302301 99302301 1001 86380 86390 1
302082 99302082 1001 86380 86390 1
301929 99301929 1001 86380 86390 1
301906 99301906 1001 86380 86390 1
301896 99301896 1001 86380 86390 1
301900 99301900 1001 86380 86390 1
302494 99302494 1001 86380 86390 1
302585 99302585 1001 86380 86390 1
302457 99302457 1001 86380 86390 1
302446 99302446 1001 86380 86390 1
302426 99302426 1001 86380 86390 1
303003 99303003 1001 86380 86390 1
303068 99303068 1001 86380 86390 1
303133 99303133 1001 86380 86390 1
303110 99303110 1001 86380 86390 1
303102 99303102 1001 86380 86390 1
302936 99302936 1001 86380 86390 1
302848 99302848 1001 86380 86390 1
302798 99302798 1001 86380 86390 1
302994 99302994 1001 86380 86390 1
302749 99302749 1001 86380 86390 1
303219 99303219 1001 86380 86390 1
303944 99303944 1001 86380 86390 1
303854 99303854 1001 86380 86390 1
303873 99303873 1001 86380 86390 1
303662 99303662 1001 86380 86390 1
303691 99303691 1001 86380 86390 1
303626 99303626 1001 86380 86390 1
303483 99303483 1001 86380 86390 1
304057 99304057 1001 86380 86390 1
304101 99304101 1001 86380 86390 1
304156 99304156 1001 86380 86390 1
304223 99304223 1001 86380 86390 1
304698 99304698 1001 86380 86390 1
304699 99304699 1001 86380 86390 1
304523 99304523 1001 86380 86390 1
304550 99304550 1001 86380 86390 1
304581 99304581 1001 86380 86390 1
304610 99304610 1001 86380 86390 1
304510 99304510 1001 86380 86390 1
304356 99304356 1001 86380 86390 1
304359 99304359 1001 86380 86390 1
304440 99304440 1001 86380 86390 1
305612 99305612 1001 86380 86390 1
305663 99305663 1001 86380 86390 1
305667 99305667 1001 86380 86390 1
305542 99305542 1001 86380 86390 1
305388 99305388 1001 86380 86390 1
305479 99305479 1001 86380 86390 1
305350 99305350 1001 86380 86390 1
305476 99305476 1001 86380 86390 1
305349 99305349 1001 86380 86390 1
305232 99305232 1001 86380 86390 1
305198 99305198 1001 86380 86390 1
500113 99500113 1001 86380 86390 1
500091 99500091 1001 86380 86390 1
500001 99500001 1001 86380 86390 1
500015 99500015 1001 86380 86390 1
500059 99500059 1001 86380 86390 1
500672 99500672 1001 86380 86390 1
500729 99500729 1001 86380 86390 1
500627 99500627 1001 86380 86390 1
500794 99500794 1001 86380 86390 1
500563 99500563 1001 86380 86390 1
500486 99500486 1001 86380 86390 1
500337 99500337 1001 86380 86390 1
500261 99500261 1001 86380 86390 1
500341 99500341 1001 86380 86390 1
500320 99500320 1001 86380 86390 1
500282 99500282 1001 86380 86390 1
501608 99501608 1001 86380 86390 1
501442 99501442 1001 86380 86390 1
501367 99501367 1001 86380 86390 1
501070 99501070 1001 86380 86390 1
501147 99501147 1001 86380 86390 1
501670 99501670 1001 86380 86390 1
501827 99501827 1001 86380 86390 1
501738 99501738 1001 86380 86390 1
502311 99502311 1001 86380 86390 1
502353 99502353 1001 86380 86390 1
502279 99502279 1001 86380 86390 1
502202 99502202 1001 86380 86390 1
502014 99502014 1001 86380 86390 1
501934 99501934 1001 86380 86390 1
502488 99502488 1001 86380 86390 1
502506 99502506 1001 86380 86390 1
502560 99502560 1001 86380 86390 1
502510 99502510 1001 86380 86390 1
502472 99502472 1001 86380 86390 1
502576 99502576 1001 86380 86390 1
502655 99502655 1001 86380 86390 1
502617 99502617 1001 86380 86390 1
503138 99503138 1001 86380 86390 1
503126 99503126 1001 86380 86390 1
503193 99503193 1001 86380 86390 1
502969 99502969 1001 86380 86390 1
502748 99502748 1001 86380 86390 1
502720 99502720 1001 86380 86390 1
502746 99502746 1001 86380 86390 1
502851 99502851 1001 86380 86390 1
503985 99503985 1001 86380 86390 1
503999 99503999 1001 86380 86390 1
503874 99503874 1001 86380 86390 1
503838 99503838 1001 86380 86390 1
503788 99503788 1001 86380 86390 1
503880 99503880 1001 86380 86390 1
503714 99503714 1001 86380 86390 1
503845 99503845 1001 86380 86390 1
503678 99503678 1001 86380 86390 1
503657 99503657 1001 86380 86390 1
503661 99503661 1001 86380 86390 1
503664 99503664 1001 86380 86390 1
504264 99504264 1001 86380 86390 1
504124 99504124 1001 86380 86390 1
504294 99504294 1001 86380 86390 1
504828 99504828 1001 86380 86390 1
504868 99504868 1001 86380 86390 1
504784 99504784 1001 86380 86390 1
504876 99504876 1001 86380 86390 1
504889 99504889 1001 86380 86390 1
504682 99504682 1001 86380 86390 1
504429 99504429 1001 86380 86390 1
504500 99504500 1001 86380 86390 1
504475 99504475 1001 86380 86390 1
504980 99504980 1001 86380 86390 1
504999 99504999 1001 86380 86390 1
505092 99505092 1001 86380 86390 1
505726 99505726 1001 86380 86390 1
505597 99505597 1001 86380 86390 1
505503 99505503 1001 86380 86390 1
505542 99505542 1001 86380 86390 1
505387 99505387 1001 86380 86390 1
505400 99505400 1001 86380 86390 1
505482 99505482 1001 86380 86390 1
505495 99505495 1001 86380 86390 1
505174 99505174 1001 86380 86390 1
505331 99505331 1001 86380 86390 1
505217 99505217 1001 86380 86390 1
505233 99505233 1001 86380 86390 1
505183 99505183 1001 86380 86390 1
505173 99505173 1001 86380 86390 1
505914 99505914 1001 86380 86390 1
505854 99505854 1001 86380 86390 1
506418 99506418 1001 86380 86390 1
506255 99506255 1001 86380 86390 1
506256 99506256 1001 86380 86390 1
506207 99506207 1001 86380 86390 1
506040 99506040 1001 86380 86390 1
505989 99505989 1001 86380 86390 1
506125 99506125 1001 86380 86390 1
506075 99506075 1001 86380 86390 1
506140 99506140 1001 86380 86390 1
506697 99506697 1001 86380 86390 1
506698 99506698 1001 86380 86390 1
506737 99506737 1001 86380 86390 1
506635 99506635 1001 86380 86390 1
506700 99506700 1001 86380 86390 1
506766 99506766 1001 86380 86390 1
506767 99506767 1001 86380 86390 1
506651 99506651 1001 86380 86390 1
507223 99507223 1001 86380 86390 1
507261 99507261 1001 86380 86390 1
507138 99507138 1001 86380 86390 1
507173 99507173 1001 86380 86390 1
507109 99507109 1001 86380 86390 1
507085 99507085 1001 86380 86390 1
506994 99506994 1001 86380 86390 1
507465 99507465 1001 86380 86390 1
508184 99508184 1001 86380 86390 1
508190 99508190 1001 86380 86390 1
508152 99508152 1001 86380 86390 1
508179 99508179 1001 86380 86390 1
508182 99508182 1001 86380 86390 1
508037 99508037 1001 86380 86390 1
508040 99508040 1001 86380 86390 1
507771 99507771 1001 86380 86390 1
507799 99507799 1001 86380 86390 1
508440 99508440 1001 86380 86390 1
508302 99508302 1001 86380 86390 1
508277 99508277 1001 86380 86390 1
508901 99508901 1001 86380 86390 1
509009 99509009 1001 86380 86390 1
508843 99508843 1001 86380 86390 1
508519 99508519 1001 86380 86390 1
508549 99508549 1001 86380 86390 1
508461 99508461 1001 86380 86390 1
508658 99508658 1001 86380 86390 1
509773 99509773 1001 86380 86390 1
509764 99509764 1001 86380 86390 1
509806 99509806 1001 86380 86390 1
509533 99509533 1001 86380 86390 1
509384 99509384 1001 86380 86390 1
509298 99509298 1001 86380 86390 1
509458 99509458 1001 86380 86390 1
509316 99509316 1001 86380 86390 1
510032 99510032 1001 86380 86390 1
510691 99510691 1001 86380 86390 1
510589 99510589 1001 86380 86390 1
510654 99510654 1001 86380 86390 1
510526 99510526 1001 86380 86390 1
510577 99510577 1001 86380 86390 1
510509 99510509 1001 86380 86390 1
510121 99510121 1001 86380 86390 1
510894 99510894 1001 86380 86390 1
511515 99511515 1001 86380 86390 1
511389 99511389 1001 86380 86390 1
511539 99511539 1001 86380 86390 1
511383 99511383 1001 86380 86390 1
511191 99511191 1001 86380 86390 1
511166 99511166 1001 86380 86390 1
511310 99511310 1001 86380 86390 1
511303 99511303 1001 86380 86390 1
512281 99512281 1001 86380 86390 1
512181 99512181 1001 86380 86390 1
512232 99512232 1001 86380 86390 1
511967 99511967 1001 86380 86390 1
511973 99511973 1001 86380 86390 1
511956 99511956 1001 86380 86390 1
511801 99511801 1001 86380 86390 1
511790 99511790 1001 86380 86390 1
511919 99511919 1001 86380 86390 1
511805 99511805 1001 86380 86390 1
512531 99512531 1001 86380 86390 1
512390 99512390 1001 86380 86390 1
512521 99512521 1001 86380 86390 1
512563 99512563 1001 86380 86390 1
513043 99513043 1001 86380 86390 1
513111 99513111 1001 86380 86390 1
513194 99513194 1001 86380 86390 1
512884 99512884 1001 86380 86390 1
512683 99512683 1001 86380 86390 1
513956 99513956 1001 86380 86390 1
513843 99513843 1001 86380 86390 1
513896 99513896 1001 86380 86390 1
513911 99513911 1001 86380 86390 1
513914 99513914 1001 86380 86390 1
513672 99513672 1001 86380 86390 1
513711 99513711 1001 86380 86390 1
513713 99513713 1001 86380 86390 1
513743 99513743 1001 86380 86390 1
513821 99513821 1001 86380 86390 1
513680 99513680 1001 86380 86390 1
513823 99513823 1001 86380 86390 1
513528 99513528 1001 86380 86390 1
513494 99513494 1001 86380 86390 1
513535 99513535 1001 86380 86390 1
513536 99513536 1001 86380 86390 1
513485 99513485 1001 86380 86390 1
513434 99513434 1001 86380 86390 1
513577 99513577 1001 86380 86390 1
514032 99514032 1001 86380 86390 1
514102 99514102 1001 86380 86390 1
514740 99514740 1001 86380 86390 1
514522 99514522 1001 86380 86390 1
514629 99514629 1001 86380 86390 1
514559 99514559 1001 86380 86390 1
514321 99514321 1001 86380 86390 1
514243 99514243 1001 86380 86390 1
514426 99514426 1001 86380 86390 1
514440 99514440 1001 86380 86390 1
514997 99514997 1001 86380 86390 1
515681 99515681 1001 86380 86390 1
515594 99515594 1001 86380 86390 1
515576 99515576 1001 86380 86390 1
515641 99515641 1001 86380 86390 1
515604 99515604 1001 86380 86390 1
515677 99515677 1001 86380 86390 1
515489 99515489 1001 86380 86390 1
515300 99515300 1001 86380 86390 1
515116 99515116 1001 86380 86390 1
515107 99515107 1001 86380 86390 1
515255 99515255 1001 86380 86390 1
515074 99515074 1001 86380 86390 1
515813 99515813 1001 86380 86390 1
515830 99515830 1001 86380 86390 1
515882 99515882 1001 86380 86390 1
516471 99516471 1001 86380 86390 1
516459 99516459 1001 86380 86390 1
516385 99516385 1001 86380 86390 1
516463 99516463 1001 86380 86390 1
516489 99516489 1001 86380 86390 1
516457 99516457 1001 86380 86390 1
516162 99516162 1001 86380 86390 1
516304 99516304 1001 86380 86390 1
516191 99516191 1001 86380 86390 1
516221 99516221 1001 86380 86390 1
516273 99516273 1001 86380 86390 1
515955 99515955 1001 86380 86390 1
515956 99515956 1001 86380 86390 1
515970 99515970 1001 86380 86390 1
516086 99516086 1001 86380 86390 1
516091 99516091 1001 86380 86390 1
516003 99516003 1001 86380 86390 1
516029 99516029 1001 86380 86390 1
515939 99515939 1001 86380 86390 1
516626 99516626 1001 86380 86390 1
516652 99516652 1001 86380 86390 1
516655 99516655 1001 86380 86390 1
516683 99516683 1001 86380 86390 1
517306 99517306 1001 86380 86390 1
517268 99517268 1001 86380 86390 1
517053 99517053 1001 86380 86390 1
516928 99516928 1001 86380 86390 1
517059 99517059 1001 86380 86390 1
516831 99516831 1001 86380 86390 1
516897 99516897 1001 86380 86390 1
516900 99516900 1001 86380 86390 1
516836 99516836 1001 86380 86390 1
516725 99516725 1001 86380 86390 1
517535 99517535 1001 86380 86390 1
517420 99517420 1001 86380 86390 1
517382 99517382 1001 86380 86390 1
517408 99517408 1001 86380 86390 1
517344 99517344 1001 86380 86390 1
518084 99518084 1001 86380 86390 1
517814 99517814 1001 86380 86390 1
517816 99517816 1001 86380 86390 1
517752 99517752 1001 86380 86390 1
517885 99517885 1001 86380 86390 1
517618 99517618 1001 86380 86390 1
517722 99517722 1001 86380 86390 1
517726 99517726 1001 86380 86390 1
517598 99517598 1001 86380 86390 1
517676 99517676 1001 86380 86390 1
518188 99518188 1001 86380 86390 1
518164 99518164 1001 86380 86390 1
518268 99518268 1001 86380 86390 1
518246 99518246 1001 86380 86390 1
518833 99518833 1001 86380 86390 1
518802 99518802 1001 86380 86390 1
518909 99518909 1001 86380 86390 1
518949 99518949 1001 86380 86390 1
518692 99518692 1001 86380 86390 1
518720 99518720 1001 86380 86390 1
518751 99518751 1001 86380 86390 1
518406 99518406 1001 86380 86390 1
518503 99518503 1001 86380 86390 1
518504 99518504 1001 86380 86390 1
518519 99518519 1001 86380 86390 1
519112 99519112 1001 86380 86390 1
519125 99519125 1001 86380 86390 1
519035 99519035 1001 86380 86390 1
519737 99519737 1001 86380 86390 1
519726 99519726 1001 86380 86390 1
519639 99519639 1001 86380 86390 1
519619 99519619 1001 86380 86390 1
519671 99519671 1001 86380 86390 1
519516 99519516 1001 86380 86390 1
519194 99519194 1001 86380 86390 1
519350 99519350 1001 86380 86390 1
519275 99519275 1001 86380 86390 1
519224 99519224 1001 86380 86390 1
519212 99519212 1001 86380 86390 1
519280 99519280 1001 86380 86390 1
519397 99519397 1001 86380 86390 1
519945 99519945 1001 86380 86390 1
519933 99519933 1001 86380 86390 1
519973 99519973 1001 86380 86390 1
520567 99520567 1001 86380 86390 1
520455 99520455 1001 86380 86390 1
520321 99520321 1001 86380 86390 1
520149 99520149 1001 86380 86390 1
520202 99520202 1001 86380 86390 1
520157 99520157 1001 86380 86390 1
520819 99520819 1001 86380 86390 1
520764 99520764 1001 86380 86390 1
520649 99520649 1001 86380 86390 1
521327 99521327 1001 86380 86390 1
521418 99521418 1001 86380 86390 1
521393 99521393 1001 86380 86390 1
521406 99521406 1001 86380 86390 1
521421 99521421 1001 86380 86390 1
521450 99521450 1001 86380 86390 1
521452 99521452 1001 86380 86390 1
521196 99521196 1001 86380 86390 1
521155 99521155 1001 86380 86390 1
520906 99520906 1001 86380 86390 1
521644 99521644 1001 86380 86390 1
521599 99521599 1001 86380 86390 1
522169 99522169 1001 86380 86390 1
522221 99522221 1001 86380 86390 1
522284 99522284 1001 86380 86390 1
522097 99522097 1001 86380 86390 1
522148 99522148 1001 86380 86390 1
522023 99522023 1001 86380 86390 1
522036 99522036 1001 86380 86390 1
522053 99522053 1001 86380 86390 1
522016 99522016 1001 86380 86390 1
522081 99522081 1001 86380 86390 1
522007 99522007 1001 86380 86390 1
521744 99521744 1001 86380 86390 1
521719 99521719 1001 86380 86390 1
521863 99521863 1001 86380 86390 1
522384 99522384 1001 86380 86390 1
522426 99522426 1001 86380 86390 1
522442 99522442 1001 86380 86390 1
523055 99523055 1001 86380 86390 1
523081 99523081 1001 86380 86390 1
523062 99523062 1001 86380 86390 1
522861 99522861 1001 86380 86390 1
522874 99522874 1001 86380 86390 1
522882 99522882 1001 86380 86390 1
522524 99522524 1001 86380 86390 1
522540 99522540 1001 86380 86390 1
522656 99522656 1001 86380 86390 1
522618 99522618 1001 86380 86390 1
522659 99522659 1001 86380 86390 1
523157 99523157 1001 86380 86390 1
523743 99523743 1001 86380 86390 1
523749 99523749 1001 86380 86390 1
523762 99523762 1001 86380 86390 1
523639 99523639 1001 86380 86390 1
523589 99523589 1001 86380 86390 1
523591 99523591 1001 86380 86390 1
523517 99523517 1001 86380 86390 1
523529 99523529 1001 86380 86390 1
524680 99524680 1001 86380 86390 1
524720 99524720 1001 86380 86390 1
524604 99524604 1001 86380 86390 1
524581 99524581 1001 86380 86390 1
524747 99524747 1001 86380 86390 1
524688 99524688 1001 86380 86390 1
524759 99524759 1001 86380 86390 1
524527 99524527 1001 86380 86390 1
524179 99524179 1001 86380 86390 1
524168 99524168 1001 86380 86390 1
524211 99524211 1001 86380 86390 1
524225 99524225 1001 86380 86390 1
524907 99524907 1001 86380 86390 1
524882 99524882 1001 86380 86390 1
525481 99525481 1001 86380 86390 1
525445 99525445 1001 86380 86390 1
525408 99525408 1001 86380 86390 1
525525 99525525 1001 86380 86390 1
525428 99525428 1001 86380 86390 1
525040 99525040 1001 86380 86390 1
525121 99525121 1001 86380 86390 1
525058 99525058 1001 86380 86390 1
525151 99525151 1001 86380 86390 1
525011 99525011 1001 86380 86390 1
525708 99525708 1001 86380 86390 1
525618 99525618 1001 86380 86390 1
526377 99526377 1001 86380 86390 1
526253 99526253 1001 86380 86390 1
526089 99526089 1001 86380 86390 1
526162 99526162 1001 86380 86390 1
525908 99525908 1001 86380 86390 1
525974 99525974 1001 86380 86390 1
526614 99526614 1001 86380 86390 1
526528 99526528 1001 86380 86390 1
526582 99526582 1001 86380 86390 1
527221 99527221 1001 86380 86390 1
527092 99527092 1001 86380 86390 1
527244 99527244 1001 86380 86390 1
527246 99527246 1001 86380 86390 1
527210 99527210 1001 86380 86390 1
527031 99527031 1001 86380 86390 1
526904 99526904 1001 86380 86390 1
526911 99526911 1001 86380 86390 1
526747 99526747 1001 86380 86390 1
526750 99526750 1001 86380 86390 1
526779 99526779 1001 86380 86390 1
526795 99526795 1001 86380 86390 1
527364 99527364 1001 86380 86390 1
527327 99527327 1001 86380 86390 1
527329 99527329 1001 86380 86390 1
527257 99527257 1001 86380 86390 1
527426 99527426 1001 86380 86390 1
528075 99528075 1001 86380 86390 1
527901 99527901 1001 86380 86390 1
527714 99527714 1001 86380 86390 1
527740 99527740 1001 86380 86390 1
527815 99527815 1001 86380 86390 1
527559 99527559 1001 86380 86390 1
527491 99527491 1001 86380 86390 1
528233 99528233 1001 86380 86390 1
528171 99528171 1001 86380 86390 1
528827 99528827 1001 86380 86390 1
528550 99528550 1001 86380 86390 1
528383 99528383 1001 86380 86390 1
528321 99528321 1001 86380 86390 1
528963 99528963 1001 86380 86390 1
528951 99528951 1001 86380 86390 1
528928 99528928 1001 86380 86390 1
529656 99529656 1001 86380 86390 1
529413 99529413 1001 86380 86390 1
529516 99529516 1001 86380 86390 1
529210 99529210 1001 86380 86390 1
529211 99529211 1001 86380 86390 1
529289 99529289 1001 86380 86390 1
529113 99529113 1001 86380 86390 1
529285 99529285 1001 86380 86390 1
529195 99529195 1001 86380 86390 1
529196 99529196 1001 86380 86390 1
529815 99529815 1001 86380 86390 1
529897 99529897 1001 86380 86390 1
529913 99529913 1001 86380 86390 1
529863 99529863 1001 86380 86390 1
529902 99529902 1001 86380 86390 1
529775 99529775 1001 86380 86390 1
530508 99530508 1001 86380 86390 1
530392 99530392 1001 86380 86390 1
530547 99530547 1001 86380 86390 1
530269 99530269 1001 86380 86390 1
529950 99529950 1001 86380 86390 1
530082 99530082 1001 86380 86390 1
530641 99530641 1001 86380 86390 1
530627 99530627 1001 86380 86390 1
531005 99531005 1001 86380 86390 1
531059 99531059 1001 86380 86390 1
531155 99531155 1001 86380 86390 1
530761 99530761 1001 86380 86390 1
530894 99530894 1001 86380 86390 1
530765 99530765 1001 86380 86390 1
530964 99530964 1001 86380 86390 1
531559 99531559 1001 86380 86390 1
532143 99532143 1001 86380 86390 1
532105 99532105 1001 86380 86390 1
532016 99532016 1001 86380 86390 1
532188 99532188 1001 86380 86390 1
531902 99531902 1001 86380 86390 1
531798 99531798 1001 86380 86390 1
531890 99531890 1001 86380 86390 1
531682 99531682 1001 86380 86390 1
532244 99532244 1001 86380 86390 1
533030 99533030 1001 86380 86390 1
532913 99532913 1001 86380 86390 1
532710 99532710 1001 86380 86390 1
532723 99532723 1001 86380 86390 1
532814 99532814 1001 86380 86390 1
532790 99532790 1001 86380 86390 1
532810 99532810 1001 86380 86390 1
532594 99532594 1001 86380 86390 1
532415 99532415 1001 86380 86390 1
532443 99532443 1001 86380 86390 1
532616 99532616 1001 86380 86390 1
533205 99533205 1001 86380 86390 1
533234 99533234 1001 86380 86390 1
533742 99533742 1001 86380 86390 1
533815 99533815 1001 86380 86390 1
533662 99533662 1001 86380 86390 1
533728 99533728 1001 86380 86390 1
533574 99533574 1001 86380 86390 1
533605 99533605 1001 86380 86390 1
533490 99533490 1001 86380 86390 1
533557 99533557 1001 86380 86390 1
533532 99533532 1001 86380 86390 1
533317 99533317 1001 86380 86390 1
533318 99533318 1001 86380 86390 1
533323 99533323 1001 86380 86390 1
533376 99533376 1001 86380 86390 1
534001 99534001 1001 86380 86390 1
533976 99533976 1001 86380 86390 1
533991 99533991 1001 86380 86390 1
534047 99534047 1001 86380 86390 1
534179 99534179 1001 86380 86390 1
534095 99534095 1001 86380 86390 1
534189 99534189 1001 86380 86390 1
535383 99535383 1001 86380 86390 1
535461 99535461 1001 86380 86390 1
535320 99535320 1001 86380 86390 1
535469 99535469 1001 86380 86390 1
535266 99535266 1001 86380 86390 1
535243 99535243 1001 86380 86390 1
535284 99535284 1001 86380 86390 1
535668 99535668 1001 86380 86390 1
535555 99535555 1001 86380 86390 1
535530 99535530 1001 86380 86390 1
535570 99535570 1001 86380 86390 1
536273 99536273 1001 86380 86390 1
536135 99536135 1001 86380 86390 1
536147 99536147 1001 86380 86390 1
536200 99536200 1001 86380 86390 1
536226 99536226 1001 86380 86390 1
536154 99536154 1001 86380 86390 1
536105 99536105 1001 86380 86390 1
535909 99535909 1001 86380 86390 1
536362 99536362 1001 86380 86390 1
536486 99536486 1001 86380 86390 1
536499 99536499 1001 86380 86390 1
537072 99537072 1001 86380 86390 1
537099 99537099 1001 86380 86390 1
537095 99537095 1001 86380 86390 1
537108 99537108 1001 86380 86390 1
536766 99536766 1001 86380 86390 1
536728 99536728 1001 86380 86390 1
536552 99536552 1001 86380 86390 1
536750 99536750 1001 86380 86390 1
537861 99537861 1001 86380 86390 1
537900 99537900 1001 86380 86390 1
537943 99537943 1001 86380 86390 1
537921 99537921 1001 86380 86390 1
537720 99537720 1001 86380 86390 1
537646 99537646 1001 86380 86390 1
537626 99537626 1001 86380 86390 1
537467 99537467 1001 86380 86390 1
537403 99537403 1001 86380 86390 1
537430 99537430 1001 86380 86390 1
538002 99538002 1001 86380 86390 1
538103 99538103 1001 86380 86390 1
538724 99538724 1001 86380 86390 1
538680 99538680 1001 86380 86390 1
538721 99538721 1001 86380 86390 1
538709 99538709 1001 86380 86390 1
538453 99538453 1001 86380 86390 1
538474 99538474 1001 86380 86390 1
538206 99538206 1001 86380 86390 1
538249 99538249 1001 86380 86390 1
538291 99538291 1001 86380 86390 1
538331 99538331 1001 86380 86390 1
538985 99538985 1001 86380 86390 1
538857 99538857 1001 86380 86390 1
539512 99539512 1001 86380 86390 1
539437 99539437 1001 86380 86390 1
539568 99539568 1001 86380 86390 1
539548 99539548 1001 86380 86390 1
539347 99539347 1001 86380 86390 1
539099 99539099 1001 86380 86390 1
539178 99539178 1001 86380 86390 1
539166 99539166 1001 86380 86390 1
539199 99539199 1001 86380 86390 1
539830 99539830 1001 86380 86390 1
540399 99540399 1001 86380 86390 1
540248 99540248 1001 86380 86390 1
540151 99540151 1001 86380 86390 1
540221 99540221 1001 86380 86390 1
539975 99539975 1001 86380 86390 1
539886 99539886 1001 86380 86390 1
540003 99540003 1001 86380 86390 1
539982 99539982 1001 86380 86390 1
539918 99539918 1001 86380 86390 1
539932 99539932 1001 86380 86390 1
539908 99539908 1001 86380 86390 1
540468 99540468 1001 86380 86390 1
540666 99540666 1001 86380 86390 1
541104 99541104 1001 86380 86390 1
541280 99541280 1001 86380 86390 1
541174 99541174 1001 86380 86390 1
541287 99541287 1001 86380 86390 1
541015 99541015 1001 86380 86390 1
540889 99540889 1001 86380 86390 1
540736 99540736 1001 86380 86390 1
540791 99540791 1001 86380 86390 1
540688 99540688 1001 86380 86390 1
540680 99540680 1001 86380 86390 1
540837 99540837 1001 86380 86390 1
541319 99541319 1001 86380 86390 1
541462 99541462 1001 86380 86390 1
541379 99541379 1001 86380 86390 1
541470 99541470 1001 86380 86390 1
541981 99541981 1001 86380 86390 1
541999 99541999 1001 86380 86390 1
541764 99541764 1001 86380 86390 1
541859 99541859 1001 86380 86390 1
541602 99541602 1001 86380 86390 1
541526 99541526 1001 86380 86390 1
541591 99541591 1001 86380 86390 1
541656 99541656 1001 86380 86390 1
541515 99541515 1001 86380 86390 1
541517 99541517 1001 86380 86390 1
541611 99541611 1001 86380 86390 1
541678 99541678 1001 86380 86390 1
542189 99542189 1001 86380 86390 1
542773 99542773 1001 86380 86390 1
542905 99542905 1001 86380 86390 1
542661 99542661 1001 86380 86390 1
542662 99542662 1001 86380 86390 1
542722 99542722 1001 86380 86390 1
542389 99542389 1001 86380 86390 1
542497 99542497 1001 86380 86390 1
542381 99542381 1001 86380 86390 1
542420 99542420 1001 86380 86390 1
542383 99542383 1001 86380 86390 1
542360 99542360 1001 86380 86390 1
542334 99542334 1001 86380 86390 1
542985 99542985 1001 86380 86390 1
543119 99543119 1001 86380 86390 1
542980 99542980 1001 86380 86390 1
543691 99543691 1001 86380 86390 1
543764 99543764 1001 86380 86390 1
543371 99543371 1001 86380 86390 1
543465 99543465 1001 86380 86390 1
543482 99543482 1001 86380 86390 1
543483 99543483 1001 86380 86390 1
543260 99543260 1001 86380 86390 1
543300 99543300 1001 86380 86390 1
543291 99543291 1001 86380 86390 1
543898 99543898 1001 86380 86390 1
543912 99543912 1001 86380 86390 1
543891 99543891 1001 86380 86390 1
544481 99544481 1001 86380 86390 1
544507 99544507 1001 86380 86390 1
544511 99544511 1001 86380 86390 1
544251 99544251 1001 86380 86390 1
544381 99544381 1001 86380 86390 1
544332 99544332 1001 86380 86390 1
544324 99544324 1001 86380 86390 1
544144 99544144 1001 86380 86390 1
544082 99544082 1001 86380 86390 1
544650 99544650 1001 86380 86390 1
544645 99544645 1001 86380 86390 1
506080 762 1002 58494 65997 1
400062 99400062 1001 86380 86390 1
400160 99400160 1001 86380 86390 1
400166 99400166 1001 86380 86390 1
400178 99400178 1001 86380 86390 1
400204 99400204 1001 86380 86390 1
400287 99400287 1001 86380 86390 1
400267 99400267 1001 86380 86390 1
400925 99400925 1001 86380 86390 1
401119 99401119 1001 86380 86390 1
401352 99401352 1001 86380 86390 1
401318 99401318 1001 86380 86390 1
401437 99401437 1001 86380 86390 1
401483 99401483 1001 86380 86390 1
401790 99401790 1001 86380 86390 1
402191 99402191 1001 86380 86390 1
402195 99402195 1001 86380 86390 1
402314 99402314 1001 86380 86390 1
402363 99402363 1001 86380 86390 1
402546 99402546 1001 86380 86390 1
402515 99402515 1001 86380 86390 1
402879 99402879 1001 86380 86390 1
402958 99402958 1001 86380 86390 1
403192 99403192 1001 86380 86390 1
403123 99403123 1001 86380 86390 1
403250 99403250 1001 86380 86390 1
403305 99403305 1001 86380 86390 1
403427 99403427 1001 86380 86390 1
403384 99403384 1001 86380 86390 1
403501 99403501 1001 86380 86390 1
403504 99403504 1001 86380 86390 1
403593 99403593 1001 86380 86390 1
403675 99403675 1001 86380 86390 1
403698 99403698 1001 86380 86390 1
403791 99403791 1001 86380 86390 1
403800 99403800 1001 86380 86390 1
403908 99403908 1001 86380 86390 1
403951 99403951 1001 86380 86390 1
404037 99404037 1001 86380 86390 1
404419 99404419 1001 86380 86390 1
404460 99404460 1001 86380 86390 1
404549 99404549 1001 86380 86390 1
404583 99404583 1001 86380 86390 1
404530 99404530 1001 86380 86390 1
404597 99404597 1001 86380 86390 1
404667 99404667 1001 86380 86390 1
404790 99404790 1001 86380 86390 1
405212 99405212 1001 86380 86390 1
405296 99405296 1001 86380 86390 1
405817 99405817 1001 86380 86390 1
406081 99406081 1001 86380 86390 1
406279 99406279 1001 86380 86390 1
406261 99406261 1001 86380 86390 1
406328 99406328 1001 86380 86390 1
406433 99406433 1001 86380 86390 1
406702 99406702 1001 86380 86390 1
406639 99406639 1001 86380 86390 1
406714 99406714 1001 86380 86390 1
406805 99406805 1001 86380 86390 1
406843 99406843 1001 86380 86390 1
407100 99407100 1001 86380 86390 1
407236 99407236 1001 86380 86390 1
407345 99407345 1001 86380 86390 1
407298 99407298 1001 86380 86390 1
407363 99407363 1001 86380 86390 1
407421 99407421 1001 86380 86390 1
407467 99407467 1001 86380 86390 1
407689 99407689 1001 86380 86390 1
407714 99407714 1001 86380 86390 1
407816 99407816 1001 86380 86390 1
408287 99408287 1001 86380 86390 1
408249 99408249 1001 86380 86390 1
408419 99408419 1001 86380 86390 1
408460 99408460 1001 86380 86390 1
408597 99408597 1001 86380 86390 1
408616 99408616 1001 86380 86390 1
408731 99408731 1001 86380 86390 1
408659 99408659 1001 86380 86390 1
408856 99408856 1001 86380 86390 1
408842 99408842 1001 86380 86390 1
408866 99408866 1001 86380 86390 1
408935 99408935 1001 86380 86390 1
409023 99409023 1001 86380 86390 1
409563 99409563 1001 86380 86390 1
409644 99409644 1001 86380 86390 1
409807 99409807 1001 86380 86390 1
410127 99410127 1001 86380 86390 1
410134 99410134 1001 86380 86390 1
410401 99410401 1001 86380 86390 1
410327 99410327 1001 86380 86390 1
410360 99410360 1001 86380 86390 1
410416 99410416 1001 86380 86390 1
410584 99410584 1001 86380 86390 1
410637 99410637 1001 86380 86390 1
410722 99410722 1001 86380 86390 1
410876 99410876 1001 86380 86390 1
411006 99411006 1001 86380 86390 1
411410 99411410 1001 86380 86390 1
411376 99411376 1001 86380 86390 1
411738 99411738 1001 86380 86390 1
411651 99411651 1001 86380 86390 1
412010 99412010 1001 86380 86390 1
411997 99411997 1001 86380 86390 1
412094 99412094 1001 86380 86390 1
412252 99412252 1001 86380 86390 1
412188 99412188 1001 86380 86390 1
412477 99412477 1001 86380 86390 1
413333 99413333 1001 86380 86390 1
413630 99413630 1001 86380 86390 1
413648 99413648 1001 86380 86390 1
413341 99413341 1001 86380 86390 1
413385 99413385 1001 86380 86390 1
413688 99413688 1001 86380 86390 1
413563 99413563 1001 86380 86390 1
412931 99412931 1001 86380 86390 1
412801 99412801 1001 86380 86390 1
412680 99412680 1001 86380 86390 1
412566 99412566 1001 86380 86390 1
413773 99413773 1001 86380 86390 1
413815 99413815 1001 86380 86390 1
413712 99413712 1001 86380 86390 1
415195 99415195 1001 86380 86390 1
415295 99415295 1001 86380 86390 1
414937 99414937 1001 86380 86390 1
415237 99415237 1001 86380 86390 1
415239 99415239 1001 86380 86390 1
414705 99414705 1001 86380 86390 1
414824 99414824 1001 86380 86390 1
414628 99414628 1001 86380 86390 1
414669 99414669 1001 86380 86390 1
414460 99414460 1001 86380 86390 1
414217 99414217 1001 86380 86390 1
415602 99415602 1001 86380 86390 1
415559 99415559 1001 86380 86390 1
415405 99415405 1001 86380 86390 1
416669 99416669 1001 86380 86390 1
416732 99416732 1001 86380 86390 1
416166 99416166 1001 86380 86390 1
416241 99416241 1001 86380 86390 1
415932 99415932 1001 86380 86390 1
416038 99416038 1001 86380 86390 1
415817 99415817 1001 86380 86390 1
415975 99415975 1001 86380 86390 1
415923 99415923 1001 86380 86390 1
416049 99416049 1001 86380 86390 1
417085 99417085 1001 86380 86390 1
417548 99417548 1001 86380 86390 1
417541 99417541 1001 86380 86390 1
418730 99418730 1001 86380 86390 1
418758 99418758 1001 86380 86390 1
418452 99418452 1001 86380 86390 1
418177 99418177 1001 86380 86390 1
418113 99418113 1001 86380 86390 1
418398 99418398 1001 86380 86390 1
418186 99418186 1001 86380 86390 1
418124 99418124 1001 86380 86390 1
417681 99417681 1001 86380 86390 1
417728 99417728 1001 86380 86390 1
417867 99417867 1001 86380 86390 1
417989 99417989 1001 86380 86390 1
418881 99418881 1001 86380 86390 1
419007 99419007 1001 86380 86390 1
420446 99420446 1001 86380 86390 1
420210 99420210 1001 86380 86390 1
419676 99419676 1001 86380 86390 1
419737 99419737 1001 86380 86390 1
419844 99419844 1001 86380 86390 1
419574 99419574 1001 86380 86390 1
419477 99419477 1001 86380 86390 1
419510 99419510 1001 86380 86390 1
420707 99420707 1001 86380 86390 1
420564 99420564 1001 86380 86390 1
420677 99420677 1001 86380 86390 1
420764 99420764 1001 86380 86390 1
421748 99421748 1001 86380 86390 1
421982 99421982 1001 86380 86390 1
421767 99421767 1001 86380 86390 1
422108 99422108 1001 86380 86390 1
421391 99421391 1001 86380 86390 1
421454 99421454 1001 86380 86390 1
421681 99421681 1001 86380 86390 1
421609 99421609 1001 86380 86390 1
420861 99420861 1001 86380 86390 1
422271 99422271 1001 86380 86390 1
423317 99423317 1001 86380 86390 1
423714 99423714 1001 86380 86390 1
423108 99423108 1001 86380 86390 1
423057 99423057 1001 86380 86390 1
423005 99423005 1001 86380 86390 1
423247 99423247 1001 86380 86390 1
423033 99423033 1001 86380 86390 1
423095 99423095 1001 86380 86390 1
423103 99423103 1001 86380 86390 1
422885 99422885 1001 86380 86390 1
422560 99422560 1001 86380 86390 1
422581 99422581 1001 86380 86390 1
423890 99423890 1001 86380 86390 1
423848 99423848 1001 86380 86390 1
423854 99423854 1001 86380 86390 1
423959 99423959 1001 86380 86390 1
425029 99425029 1001 86380 86390 1
425180 99425180 1001 86380 86390 1
425160 99425160 1001 86380 86390 1
425214 99425214 1001 86380 86390 1
424878 99424878 1001 86380 86390 1
424364 99424364 1001 86380 86390 1
424343 99424343 1001 86380 86390 1
424516 99424516 1001 86380 86390 1
424153 99424153 1001 86380 86390 1
425406 99425406 1001 86380 86390 1
425665 99425665 1001 86380 86390 1
425005 99425005 1001 86380 86390 1
425588 99425588 1001 86380 86390 1
425787 99425787 1001 86380 86390 1
425545 99425545 1001 86380 86390 1
426972 99426972 1001 86380 86390 1
426973 99426973 1001 86380 86390 1
426745 99426745 1001 86380 86390 1
427055 99427055 1001 86380 86390 1
427059 99427059 1001 86380 86390 1
426829 99426829 1001 86380 86390 1
426888 99426888 1001 86380 86390 1
426532 99426532 1001 86380 86390 1
426287 99426287 1001 86380 86390 1
426439 99426439 1001 86380 86390 1
426465 99426465 1001 86380 86390 1
426273 99426273 1001 86380 86390 1
426050 99426050 1001 86380 86390 1
425944 99425944 1001 86380 86390 1
426044 99426044 1001 86380 86390 1
427164 99427164 1001 86380 86390 1
427239 99427239 1001 86380 86390 1
428733 99428733 1001 86380 86390 1
428572 99428572 1001 86380 86390 1
428590 99428590 1001 86380 86390 1
428659 99428659 1001 86380 86390 1
428133 99428133 1001 86380 86390 1
427961 99427961 1001 86380 86390 1
427940 99427940 1001 86380 86390 1
428136 99428136 1001 86380 86390 1
427884 99427884 1001 86380 86390 1
427670 99427670 1001 86380 86390 1
428986 99428986 1001 86380 86390 1
429015 99429015 1001 86380 86390 1
429020 99429020 1001 86380 86390 1
429154 99429154 1001 86380 86390 1
428968 99428968 1001 86380 86390 1
429134 99429134 1001 86380 86390 1
430276 99430276 1001 86380 86390 1
430328 99430328 1001 86380 86390 1
430028 99430028 1001 86380 86390 1
430056 99430056 1001 86380 86390 1
430345 99430345 1001 86380 86390 1
429655 99429655 1001 86380 86390 1
429770 99429770 1001 86380 86390 1
429269 99429269 1001 86380 86390 1
429412 99429412 1001 86380 86390 1
429404 99429404 1001 86380 86390 1
430502 99430502 1001 86380 86390 1
430490 99430490 1001 86380 86390 1
430798 99430798 1001 86380 86390 1
430446 99430446 1001 86380 86390 1
430540 99430540 1001 86380 86390 1
430393 99430393 1001 86380 86390 1
431961 99431961 1001 86380 86390 1
431870 99431870 1001 86380 86390 1
431426 99431426 1001 86380 86390 1
431376 99431376 1001 86380 86390 1
431383 99431383 1001 86380 86390 1
431410 99431410 1001 86380 86390 1
431325 99431325 1001 86380 86390 1
430868 99430868 1001 86380 86390 1
432319 99432319 1001 86380 86390 1
432328 99432328 1001 86380 86390 1
432102 99432102 1001 86380 86390 1
433525 99433525 1001 86380 86390 1
433358 99433358 1001 86380 86390 1
432930 99432930 1001 86380 86390 1
433046 99433046 1001 86380 86390 1
432730 99432730 1001 86380 86390 1
432684 99432684 1001 86380 86390 1
432590 99432590 1001 86380 86390 1
434088 99434088 1001 86380 86390 1
433804 99433804 1001 86380 86390 1
435434 99435434 1001 86380 86390 1
435229 99435229 1001 86380 86390 1
435165 99435165 1001 86380 86390 1
435172 99435172 1001 86380 86390 1
434890 99434890 1001 86380 86390 1
434321 99434321 1001 86380 86390 1
434143 99434143 1001 86380 86390 1
434353 99434353 1001 86380 86390 1
434445 99434445 1001 86380 86390 1
435651 99435651 1001 86380 86390 1
435877 99435877 1001 86380 86390 1
437085 99437085 1001 86380 86390 1
436547 99436547 1001 86380 86390 1
436423 99436423 1001 86380 86390 1
436463 99436463 1001 86380 86390 1
436656 99436656 1001 86380 86390 1
436191 99436191 1001 86380 86390 1
436272 99436272 1001 86380 86390 1
436105 99436105 1001 86380 86390 1
436211 99436211 1001 86380 86390 1
435947 99435947 1001 86380 86390 1
300005 99300005 1001 86380 86390 1
300019 99300019 1001 86380 86390 1
437191 99437191 1001 86380 86390 1
300098 99300098 1001 86380 86390 1
300535 99300535 1001 86380 86390 1
300697 99300697 1001 86380 86390 1
300618 99300618 1001 86380 86390 1
300709 99300709 1001 86380 86390 1
300361 99300361 1001 86380 86390 1
300439 99300439 1001 86380 86390 1
300404 99300404 1001 86380 86390 1
300418 99300418 1001 86380 86390 1
300187 99300187 1001 86380 86390 1
300282 99300282 1001 86380 86390 1
300880 99300880 1001 86380 86390 1
300932 99300932 1001 86380 86390 1
300920 99300920 1001 86380 86390 1
300804 99300804 1001 86380 86390 1
300755 99300755 1001 86380 86390 1
301466 99301466 1001 86380 86390 1
301370 99301370 1001 86380 86390 1
301513 99301513 1001 86380 86390 1
301371 99301371 1001 86380 86390 1
301372 99301372 1001 86380 86390 1
301274 99301274 1001 86380 86390 1
301200 99301200 1001 86380 86390 1
301318 99301318 1001 86380 86390 1
300999 99300999 1001 86380 86390 1
301020 99301020 1001 86380 86390 1
301594 99301594 1001 86380 86390 1
301633 99301633 1001 86380 86390 1
301555 99301555 1001 86380 86390 1
301569 99301569 1001 86380 86390 1
301585 99301585 1001 86380 86390 1
301641 99301641 1001 86380 86390 1
302279 99302279 1001 86380 86390 1
302189 99302189 1001 86380 86390 1
302333 99302333 1001 86380 86390 1
302314 99302314 1001 86380 86390 1
302140 99302140 1001 86380 86390 1
301973 99301973 1001 86380 86390 1
302014 99302014 1001 86380 86390 1
302573 99302573 1001 86380 86390 1
302511 99302511 1001 86380 86390 1
302382 99302382 1001 86380 86390 1
302397 99302397 1001 86380 86390 1
303168 99303168 1001 86380 86390 1
303085 99303085 1001 86380 86390 1
302862 99302862 1001 86380 86390 1
302894 99302894 1001 86380 86390 1
302744 99302744 1001 86380 86390 1
302629 99302629 1001 86380 86390 1
302681 99302681 1001 86380 86390 1
302591 99302591 1001 86380 86390 1
302748 99302748 1001 86380 86390 1
302620 99302620 1001 86380 86390 1
302711 99302711 1001 86380 86390 1
303270 99303270 1001 86380 86390 1
303208 99303208 1001 86380 86390 1
303221 99303221 1001 86380 86390 1
303339 99303339 1001 86380 86390 1
303381 99303381 1001 86380 86390 1
303908 99303908 1001 86380 86390 1
303860 99303860 1001 86380 86390 1
303990 99303990 1001 86380 86390 1
304018 99304018 1001 86380 86390 1
303890 99303890 1001 86380 86390 1
303776 99303776 1001 86380 86390 1
303690 99303690 1001 86380 86390 1
303643 99303643 1001 86380 86390 1
303580 99303580 1001 86380 86390 1
303529 99303529 1001 86380 86390 1
303467 99303467 1001 86380 86390 1
303521 99303521 1001 86380 86390 1
303470 99303470 1001 86380 86390 1
304237 99304237 1001 86380 86390 1
304070 99304070 1001 86380 86390 1
304122 99304122 1001 86380 86390 1
304089 99304089 1001 86380 86390 1
304039 99304039 1001 86380 86390 1
304746 99304746 1001 86380 86390 1
304669 99304669 1001 86380 86390 1
304815 99304815 1001 86380 86390 1
304503 99304503 1001 86380 86390 1
304481 99304481 1001 86380 86390 1
304573 99304573 1001 86380 86390 1
304264 99304264 1001 86380 86390 1
304433 99304433 1001 86380 86390 1
304255 99304255 1001 86380 86390 1
304934 99304934 1001 86380 86390 1
304961 99304961 1001 86380 86390 1
305026 99305026 1001 86380 86390 1
304926 99304926 1001 86380 86390 1
304889 99304889 1001 86380 86390 1
304928 99304928 1001 86380 86390 1
305683 99305683 1001 86380 86390 1
305602 99305602 1001 86380 86390 1
305489 99305489 1001 86380 86390 1
305553 99305553 1001 86380 86390 1
305528 99305528 1001 86380 86390 1
305414 99305414 1001 86380 86390 1
305453 99305453 1001 86380 86390 1
305329 99305329 1001 86380 86390 1
305154 99305154 1001 86380 86390 1
305180 99305180 1001 86380 86390 1
305261 99305261 1001 86380 86390 1
305133 99305133 1001 86380 86390 1
305230 99305230 1001 86380 86390 1
500061 99500061 1001 86380 86390 1
500005 99500005 1001 86380 86390 1
500018 99500018 1001 86380 86390 1
500109 99500109 1001 86380 86390 1
500777 99500777 1001 86380 86390 1
500614 99500614 1001 86380 86390 1
500653 99500653 1001 86380 86390 1
500476 99500476 1001 86380 86390 1
500362 99500362 1001 86380 86390 1
500850 99500850 1001 86380 86390 1
500971 99500971 1001 86380 86390 1
500907 99500907 1001 86380 86390 1
500895 99500895 1001 86380 86390 1
501552 99501552 1001 86380 86390 1
501468 99501468 1001 86380 86390 1
501482 99501482 1001 86380 86390 1
501370 99501370 1001 86380 86390 1
501413 99501413 1001 86380 86390 1
501376 99501376 1001 86380 86390 1
501303 99501303 1001 86380 86390 1
501224 99501224 1001 86380 86390 1
501664 99501664 1001 86380 86390 1
501665 99501665 1001 86380 86390 1
501667 99501667 1001 86380 86390 1
501644 99501644 1001 86380 86390 1
501762 99501762 1001 86380 86390 1
501842 99501842 1001 86380 86390 1
502324 99502324 1001 86380 86390 1
502340 99502340 1001 86380 86390 1
502392 99502392 1001 86380 86390 1
502343 99502343 1001 86380 86390 1
502399 99502399 1001 86380 86390 1
502458 99502458 1001 86380 86390 1
502117 99502117 1001 86380 86390 1
502095 99502095 1001 86380 86390 1
502238 99502238 1001 86380 86390 1
501889 99501889 1001 86380 86390 1
501852 99501852 1001 86380 86390 1
502652 99502652 1001 86380 86390 1
503101 99503101 1001 86380 86390 1
503206 99503206 1001 86380 86390 1
503159 99503159 1001 86380 86390 1
503135 99503135 1001 86380 86390 1
502893 99502893 1001 86380 86390 1
502992 99502992 1001 86380 86390 1
502968 99502968 1001 86380 86390 1
502698 99502698 1001 86380 86390 1
502674 99502674 1001 86380 86390 1
502805 99502805 1001 86380 86390 1
502796 99502796 1001 86380 86390 1
502862 99502862 1001 86380 86390 1
502863 99502863 1001 86380 86390 1
503087 99503087 1001 86380 86390 1
503494 99503494 1001 86380 86390 1
503417 99503417 1001 86380 86390 1
504090 99504090 1001 86380 86390 1
503993 99503993 1001 86380 86390 1
503930 99503930 1001 86380 86390 1
503935 99503935 1001 86380 86390 1
503962 99503962 1001 86380 86390 1
503771 99503771 1001 86380 86390 1
503900 99503900 1001 86380 86390 1
503734 99503734 1001 86380 86390 1
503857 99503857 1001 86380 86390 1
503680 99503680 1001 86380 86390 1
503570 99503570 1001 86380 86390 1
503506 99503506 1001 86380 86390 1
503690 99503690 1001 86380 86390 1
504303 99504303 1001 86380 86390 1
504213 99504213 1001 86380 86390 1
504203 99504203 1001 86380 86390 1
504281 99504281 1001 86380 86390 1
504936 99504936 1001 86380 86390 1
504878 99504878 1001 86380 86390 1
504636 99504636 1001 86380 86390 1
504692 99504692 1001 86380 86390 1
504697 99504697 1001 86380 86390 1
504710 99504710 1001 86380 86390 1
504328 99504328 1001 86380 86390 1
504368 99504368 1001 86380 86390 1
504953 99504953 1001 86380 86390 1
505138 99505138 1001 86380 86390 1
504974 99504974 1001 86380 86390 1
505120 99505120 1001 86380 86390 1
505004 99505004 1001 86380 86390 1
505069 99505069 1001 86380 86390 1
505121 99505121 1001 86380 86390 1
505695 99505695 1001 86380 86390 1
505567 99505567 1001 86380 86390 1
505592 99505592 1001 86380 86390 1
505661 99505661 1001 86380 86390 1
505610 99505610 1001 86380 86390 1
505401 99505401 1001 86380 86390 1
505203 99505203 1001 86380 86390 1
505321 99505321 1001 86380 86390 1
505349 99505349 1001 86380 86390 1
505938 99505938 1001 86380 86390 1
505784 99505784 1001 86380 86390 1
505890 99505890 1001 86380 86390 1
506536 99506536 1001 86380 86390 1
506585 99506585 1001 86380 86390 1
506290 99506290 1001 86380 86390 1
506012 99506012 1001 86380 86390 1
506774 99506774 1001 86380 86390 1
506727 99506727 1001 86380 86390 1
506663 99506663 1001 86380 86390 1
506703 99506703 1001 86380 86390 1
506599 99506599 1001 86380 86390 1
507270 99507270 1001 86380 86390 1
507394 99507394 1001 86380 86390 1
507263 99507263 1001 86380 86390 1
507303 99507303 1001 86380 86390 1
507089 99507089 1001 86380 86390 1
507070 99507070 1001 86380 86390 1
506823 99506823 1001 86380 86390 1
507432 99507432 1001 86380 86390 1
507433 99507433 1001 86380 86390 1
507553 99507553 1001 86380 86390 1
507567 99507567 1001 86380 86390 1
507439 99507439 1001 86380 86390 1
507532 99507532 1001 86380 86390 1
508219 99508219 1001 86380 86390 1
508074 99508074 1001 86380 86390 1
508115 99508115 1001 86380 86390 1
508143 99508143 1001 86380 86390 1
508018 99508018 1001 86380 86390 1
507996 99507996 1001 86380 86390 1
507893 99507893 1001 86380 86390 1
508027 99508027 1001 86380 86390 1
507770 99507770 1001 86380 86390 1
507755 99507755 1001 86380 86390 1
508452 99508452 1001 86380 86390 1
508394 99508394 1001 86380 86390 1
508420 99508420 1001 86380 86390 1
508382 99508382 1001 86380 86390 1
508422 99508422 1001 86380 86390 1
509039 99509039 1001 86380 86390 1
509002 99509002 1001 86380 86390 1
509071 99509071 1001 86380 86390 1
508779 99508779 1001 86380 86390 1
508715 99508715 1001 86380 86390 1
508728 99508728 1001 86380 86390 1
508786 99508786 1001 86380 86390 1
508827 99508827 1001 86380 86390 1
508777 99508777 1001 86380 86390 1
508585 99508585 1001 86380 86390 1
508626 99508626 1001 86380 86390 1
508630 99508630 1001 86380 86390 1
509226 99509226 1001 86380 86390 1
509151 99509151 1001 86380 86390 1
509194 99509194 1001 86380 86390 1
509094 99509094 1001 86380 86390 1
509720 99509720 1001 86380 86390 1
509703 99509703 1001 86380 86390 1
509889 99509889 1001 86380 86390 1
509731 99509731 1001 86380 86390 1
509605 99509605 1001 86380 86390 1
509644 99509644 1001 86380 86390 1
509623 99509623 1001 86380 86390 1
509576 99509576 1001 86380 86390 1
509399 99509399 1001 86380 86390 1
509376 99509376 1001 86380 86390 1
509419 99509419 1001 86380 86390 1
509394 99509394 1001 86380 86390 1
509996 99509996 1001 86380 86390 1
510103 99510103 1001 86380 86390 1
510713 99510713 1001 86380 86390 1
510430 99510430 1001 86380 86390 1
510346 99510346 1001 86380 86390 1
510333 99510333 1001 86380 86390 1
510840 99510840 1001 86380 86390 1
510818 99510818 1001 86380 86390 1
510787 99510787 1001 86380 86390 1
511478 99511478 1001 86380 86390 1
511410 99511410 1001 86380 86390 1
511143 99511143 1001 86380 86390 1
511237 99511237 1001 86380 86390 1
510935 99510935 1001 86380 86390 1
511744 99511744 1001 86380 86390 1
511590 99511590 1001 86380 86390 1
511631 99511631 1001 86380 86390 1
511723 99511723 1001 86380 86390 1
512290 99512290 1001 86380 86390 1
512295 99512295 1001 86380 86390 1
512156 99512156 1001 86380 86390 1
511849 99511849 1001 86380 86390 1
511932 99511932 1001 86380 86390 1
511935 99511935 1001 86380 86390 1
511948 99511948 1001 86380 86390 1
512493 99512493 1001 86380 86390 1
512392 99512392 1001 86380 86390 1
513005 99513005 1001 86380 86390 1
512999 99512999 1001 86380 86390 1
512931 99512931 1001 86380 86390 1
512655 99512655 1001 86380 86390 1
513257 99513257 1001 86380 86390 1
513377 99513377 1001 86380 86390 1
513406 99513406 1001 86380 86390 1
513877 99513877 1001 86380 86390 1
513878 99513878 1001 86380 86390 1
513981 99513981 1001 86380 86390 1
513867 99513867 1001 86380 86390 1
513984 99513984 1001 86380 86390 1
513849 99513849 1001 86380 86390 1
513791 99513791 1001 86380 86390 1
513513 99513513 1001 86380 86390 1
513531 99513531 1001 86380 86390 1
513416 99513416 1001 86380 86390 1
513572 99513572 1001 86380 86390 1
513547 99513547 1001 86380 86390 1
513523 99513523 1001 86380 86390 1
514079 99514079 1001 86380 86390 1
514149 99514149 1001 86380 86390 1
514064 99514064 1001 86380 86390 1
514052 99514052 1001 86380 86390 1
514802 99514802 1001 86380 86390 1
514613 99514613 1001 86380 86390 1
514525 99514525 1001 86380 86390 1
514379 99514379 1001 86380 86390 1
514381 99514381 1001 86380 86390 1
514421 99514421 1001 86380 86390 1
515620 99515620 1001 86380 86390 1
515548 99515548 1001 86380 86390 1
515536 99515536 1001 86380 86390 1
515575 99515575 1001 86380 86390 1
515311 99515311 1001 86380 86390 1
515393 99515393 1001 86380 86390 1
515458 99515458 1001 86380 86390 1
515230 99515230 1001 86380 86390 1
515167 99515167 1001 86380 86390 1
515185 99515185 1001 86380 86390 1
515150 99515150 1001 86380 86390 1
515085 99515085 1001 86380 86390 1
515810 99515810 1001 86380 86390 1
515825 99515825 1001 86380 86390 1
515880 99515880 1001 86380 86390 1
515816 99515816 1001 86380 86390 1
516434 99516434 1001 86380 86390 1
516452 99516452 1001 86380 86390 1
516337 99516337 1001 86380 86390 1
516402 99516402 1001 86380 86390 1
[truncated: 4,063,222 more chars]
