# Supplementary material for: Fast and near-optimal monitoring for healthcare acquired infection outbreaks
Source: PLoS Comput Biol. 2019 Sep 16;15(9):e1007284. doi: 10.1371/journal.pcbi.1007284 (PMC6762212; doi:10.1371/journal.pcbi.1007284)
Supplement: S1 Data — (ZIP) [file pcbi.1007284.s006.zip › MobilityLogs1/HAISE_Carilion_all_visits_day_97.txt]

#Person location Sublocation StartTime EndTime Type
431138 1150 1001 2820 7377 1
511592 663 1002 33704 35886 1
514353 1212 1002 30812 43703 1
528413 664 1002 40313 47507 1
400124 99400124 1001 86380 86390 1
400173 99400173 1001 86380 86390 1
400510 99400510 1001 86380 86390 1
400902 99400902 1001 86380 86390 1
400936 99400936 1001 86380 86390 1
401005 99401005 1001 86380 86390 1
400988 99400988 1001 86380 86390 1
401382 99401382 1001 86380 86390 1
401565 99401565 1001 86380 86390 1
401906 99401906 1001 86380 86390 1
401898 99401898 1001 86380 86390 1
402013 99402013 1001 86380 86390 1
402134 99402134 1001 86380 86390 1
402413 99402413 1001 86380 86390 1
402539 99402539 1001 86380 86390 1
402950 99402950 1001 86380 86390 1
403062 99403062 1001 86380 86390 1
403010 99403010 1001 86380 86390 1
403169 99403169 1001 86380 86390 1
403373 99403373 1001 86380 86390 1
403599 99403599 1001 86380 86390 1
403725 99403725 1001 86380 86390 1
404087 99404087 1001 86380 86390 1
404291 99404291 1001 86380 86390 1
404696 99404696 1001 86380 86390 1
404971 99404971 1001 86380 86390 1
405362 99405362 1001 86380 86390 1
405330 99405330 1001 86380 86390 1
405525 99405525 1001 86380 86390 1
405582 99405582 1001 86380 86390 1
405550 99405550 1001 86380 86390 1
405588 99405588 1001 86380 86390 1
405770 99405770 1001 86380 86390 1
405873 99405873 1001 86380 86390 1
406082 99406082 1001 86380 86390 1
406280 99406280 1001 86380 86390 1
406315 99406315 1001 86380 86390 1
406736 99406736 1001 86380 86390 1
406987 99406987 1001 86380 86390 1
407180 99407180 1001 86380 86390 1
407231 99407231 1001 86380 86390 1
407320 99407320 1001 86380 86390 1
407516 99407516 1001 86380 86390 1
407504 99407504 1001 86380 86390 1
407660 99407660 1001 86380 86390 1
408179 99408179 1001 86380 86390 1
408252 99408252 1001 86380 86390 1
408376 99408376 1001 86380 86390 1
408456 99408456 1001 86380 86390 1
408523 99408523 1001 86380 86390 1
408551 99408551 1001 86380 86390 1
408666 99408666 1001 86380 86390 1
408726 99408726 1001 86380 86390 1
408977 99408977 1001 86380 86390 1
409131 99409131 1001 86380 86390 1
409198 99409198 1001 86380 86390 1
409480 99409480 1001 86380 86390 1
409647 99409647 1001 86380 86390 1
409725 99409725 1001 86380 86390 1
409691 99409691 1001 86380 86390 1
409942 99409942 1001 86380 86390 1
409964 99409964 1001 86380 86390 1
410213 99410213 1001 86380 86390 1
410225 99410225 1001 86380 86390 1
410644 99410644 1001 86380 86390 1
411125 99411125 1001 86380 86390 1
411270 99411270 1001 86380 86390 1
411390 99411390 1001 86380 86390 1
411479 99411479 1001 86380 86390 1
411470 99411470 1001 86380 86390 1
411560 99411560 1001 86380 86390 1
411536 99411536 1001 86380 86390 1
411823 99411823 1001 86380 86390 1
411824 99411824 1001 86380 86390 1
411753 99411753 1001 86380 86390 1
411884 99411884 1001 86380 86390 1
411894 99411894 1001 86380 86390 1
411929 99411929 1001 86380 86390 1
412140 99412140 1001 86380 86390 1
412263 99412263 1001 86380 86390 1
412196 99412196 1001 86380 86390 1
413457 99413457 1001 86380 86390 1
413530 99413530 1001 86380 86390 1
413581 99413581 1001 86380 86390 1
413617 99413617 1001 86380 86390 1
413111 99413111 1001 86380 86390 1
413063 99413063 1001 86380 86390 1
413043 99413043 1001 86380 86390 1
412615 99412615 1001 86380 86390 1
412757 99412757 1001 86380 86390 1
412624 99412624 1001 86380 86390 1
412631 99412631 1001 86380 86390 1
412657 99412657 1001 86380 86390 1
413969 99413969 1001 86380 86390 1
414068 99414068 1001 86380 86390 1
413932 99413932 1001 86380 86390 1
414851 99414851 1001 86380 86390 1
414630 99414630 1001 86380 86390 1
414316 99414316 1001 86380 86390 1
414421 99414421 1001 86380 86390 1
414179 99414179 1001 86380 86390 1
414212 99414212 1001 86380 86390 1
415684 99415684 1001 86380 86390 1
416938 99416938 1001 86380 86390 1
416766 99416766 1001 86380 86390 1
416471 99416471 1001 86380 86390 1
416386 99416386 1001 86380 86390 1
415908 99415908 1001 86380 86390 1
415839 99415839 1001 86380 86390 1
416128 99416128 1001 86380 86390 1
417135 99417135 1001 86380 86390 1
417163 99417163 1001 86380 86390 1
417101 99417101 1001 86380 86390 1
417105 99417105 1001 86380 86390 1
417130 99417130 1001 86380 86390 1
417041 99417041 1001 86380 86390 1
417517 99417517 1001 86380 86390 1
417419 99417419 1001 86380 86390 1
418474 99418474 1001 86380 86390 1
418673 99418673 1001 86380 86390 1
418599 99418599 1001 86380 86390 1
418587 99418587 1001 86380 86390 1
418340 99418340 1001 86380 86390 1
418264 99418264 1001 86380 86390 1
417853 99417853 1001 86380 86390 1
417778 99417778 1001 86380 86390 1
417862 99417862 1001 86380 86390 1
418845 99418845 1001 86380 86390 1
419125 99419125 1001 86380 86390 1
420341 99420341 1001 86380 86390 1
420347 99420347 1001 86380 86390 1
419880 99419880 1001 86380 86390 1
419631 99419631 1001 86380 86390 1
419712 99419712 1001 86380 86390 1
419687 99419687 1001 86380 86390 1
419548 99419548 1001 86380 86390 1
422025 99422025 1001 86380 86390 1
421865 99421865 1001 86380 86390 1
422026 99422026 1001 86380 86390 1
421803 99421803 1001 86380 86390 1
421853 99421853 1001 86380 86390 1
421878 99421878 1001 86380 86390 1
421580 99421580 1001 86380 86390 1
421249 99421249 1001 86380 86390 1
422385 99422385 1001 86380 86390 1
421262 99421262 1001 86380 86390 1
422266 99422266 1001 86380 86390 1
422473 99422473 1001 86380 86390 1
422476 99422476 1001 86380 86390 1
423336 99423336 1001 86380 86390 1
423690 99423690 1001 86380 86390 1
423337 99423337 1001 86380 86390 1
423329 99423329 1001 86380 86390 1
423159 99423159 1001 86380 86390 1
422908 99422908 1001 86380 86390 1
422688 99422688 1001 86380 86390 1
422846 99422846 1001 86380 86390 1
423966 99423966 1001 86380 86390 1
423878 99423878 1001 86380 86390 1
425246 99425246 1001 86380 86390 1
425029 99425029 1001 86380 86390 1
425133 99425133 1001 86380 86390 1
425263 99425263 1001 86380 86390 1
424821 99424821 1001 86380 86390 1
424938 99424938 1001 86380 86390 1
424901 99424901 1001 86380 86390 1
424798 99424798 1001 86380 86390 1
424261 99424261 1001 86380 86390 1
424389 99424389 1001 86380 86390 1
424500 99424500 1001 86380 86390 1
424523 99424523 1001 86380 86390 1
424336 99424336 1001 86380 86390 1
427002 99427002 1001 86380 86390 1
426703 99426703 1001 86380 86390 1
426751 99426751 1001 86380 86390 1
426445 99426445 1001 86380 86390 1
426400 99426400 1001 86380 86390 1
426413 99426413 1001 86380 86390 1
426541 99426541 1001 86380 86390 1
427136 99427136 1001 86380 86390 1
427521 99427521 1001 86380 86390 1
427407 99427407 1001 86380 86390 1
427475 99427475 1001 86380 86390 1
428409 99428409 1001 86380 86390 1
428592 99428592 1001 86380 86390 1
428595 99428595 1001 86380 86390 1
428625 99428625 1001 86380 86390 1
428717 99428717 1001 86380 86390 1
428511 99428511 1001 86380 86390 1
428602 99428602 1001 86380 86390 1
428063 99428063 1001 86380 86390 1
427952 99427952 1001 86380 86390 1
428065 99428065 1001 86380 86390 1
427736 99427736 1001 86380 86390 1
427826 99427826 1001 86380 86390 1
427708 99427708 1001 86380 86390 1
427672 99427672 1001 86380 86390 1
427573 99427573 1001 86380 86390 1
428840 99428840 1001 86380 86390 1
428945 99428945 1001 86380 86390 1
429159 99429159 1001 86380 86390 1
429009 99429009 1001 86380 86390 1
428757 99428757 1001 86380 86390 1
430243 99430243 1001 86380 86390 1
430146 99430146 1001 86380 86390 1
430247 99430247 1001 86380 86390 1
430355 99430355 1001 86380 86390 1
429253 99429253 1001 86380 86390 1
429348 99429348 1001 86380 86390 1
430523 99430523 1001 86380 86390 1
430606 99430606 1001 86380 86390 1
430714 99430714 1001 86380 86390 1
432015 99432015 1001 86380 86390 1
431975 99431975 1001 86380 86390 1
430947 99430947 1001 86380 86390 1
430869 99430869 1001 86380 86390 1
431032 99431032 1001 86380 86390 1
431073 99431073 1001 86380 86390 1
431249 99431249 1001 86380 86390 1
431234 99431234 1001 86380 86390 1
432355 99432355 1001 86380 86390 1
432067 99432067 1001 86380 86390 1
432446 99432446 1001 86380 86390 1
433400 99433400 1001 86380 86390 1
433699 99433699 1001 86380 86390 1
433717 99433717 1001 86380 86390 1
433188 99433188 1001 86380 86390 1
433020 99433020 1001 86380 86390 1
432951 99432951 1001 86380 86390 1
433028 99433028 1001 86380 86390 1
433043 99433043 1001 86380 86390 1
433064 99433064 1001 86380 86390 1
433151 99433151 1001 86380 86390 1
432627 99432627 1001 86380 86390 1
432629 99432629 1001 86380 86390 1
432652 99432652 1001 86380 86390 1
432675 99432675 1001 86380 86390 1
432571 99432571 1001 86380 86390 1
434038 99434038 1001 86380 86390 1
433843 99433843 1001 86380 86390 1
434013 99434013 1001 86380 86390 1
434673 99434673 1001 86380 86390 1
434911 99434911 1001 86380 86390 1
434937 99434937 1001 86380 86390 1
434396 99434396 1001 86380 86390 1
434465 99434465 1001 86380 86390 1
435704 99435704 1001 86380 86390 1
435802 99435802 1001 86380 86390 1
435741 99435741 1001 86380 86390 1
435446 99435446 1001 86380 86390 1
435616 99435616 1001 86380 86390 1
437002 99437002 1001 86380 86390 1
437093 99437093 1001 86380 86390 1
436970 99436970 1001 86380 86390 1
436623 99436623 1001 86380 86390 1
436630 99436630 1001 86380 86390 1
436503 99436503 1001 86380 86390 1
436404 99436404 1001 86380 86390 1
436434 99436434 1001 86380 86390 1
436438 99436438 1001 86380 86390 1
436488 99436488 1001 86380 86390 1
436128 99436128 1001 86380 86390 1
435955 99435955 1001 86380 86390 1
436079 99436079 1001 86380 86390 1
436083 99436083 1001 86380 86390 1
300011 99300011 1001 86380 86390 1
300025 99300025 1001 86380 86390 1
437229 99437229 1001 86380 86390 1
300599 99300599 1001 86380 86390 1
300691 99300691 1001 86380 86390 1
300533 99300533 1001 86380 86390 1
300472 99300472 1001 86380 86390 1
300513 99300513 1001 86380 86390 1
300490 99300490 1001 86380 86390 1
300495 99300495 1001 86380 86390 1
300302 99300302 1001 86380 86390 1
300177 99300177 1001 86380 86390 1
300236 99300236 1001 86380 86390 1
300908 99300908 1001 86380 86390 1
300922 99300922 1001 86380 86390 1
300923 99300923 1001 86380 86390 1
300930 99300930 1001 86380 86390 1
301531 99301531 1001 86380 86390 1
301147 99301147 1001 86380 86390 1
301304 99301304 1001 86380 86390 1
301202 99301202 1001 86380 86390 1
301151 99301151 1001 86380 86390 1
300939 99300939 1001 86380 86390 1
301045 99301045 1001 86380 86390 1
301084 99301084 1001 86380 86390 1
301138 99301138 1001 86380 86390 1
301088 99301088 1001 86380 86390 1
301758 99301758 1001 86380 86390 1
301578 99301578 1001 86380 86390 1
301644 99301644 1001 86380 86390 1
301653 99301653 1001 86380 86390 1
301732 99301732 1001 86380 86390 1
302224 99302224 1001 86380 86390 1
302032 99302032 1001 86380 86390 1
302088 99302088 1001 86380 86390 1
302095 99302095 1001 86380 86390 1
302070 99302070 1001 86380 86390 1
301895 99301895 1001 86380 86390 1
301818 99301818 1001 86380 86390 1
301860 99301860 1001 86380 86390 1
301809 99301809 1001 86380 86390 1
302578 99302578 1001 86380 86390 1
302438 99302438 1001 86380 86390 1
302477 99302477 1001 86380 86390 1
302570 99302570 1001 86380 86390 1
302584 99302584 1001 86380 86390 1
303028 99303028 1001 86380 86390 1
303008 99303008 1001 86380 86390 1
303021 99303021 1001 86380 86390 1
303011 99303011 1001 86380 86390 1
303153 99303153 1001 86380 86390 1
302887 99302887 1001 86380 86390 1
302926 99302926 1001 86380 86390 1
302996 99302996 1001 86380 86390 1
302716 99302716 1001 86380 86390 1
302615 99302615 1001 86380 86390 1
303258 99303258 1001 86380 86390 1
303380 99303380 1001 86380 86390 1
303345 99303345 1001 86380 86390 1
303935 99303935 1001 86380 86390 1
303871 99303871 1001 86380 86390 1
303916 99303916 1001 86380 86390 1
303646 99303646 1001 86380 86390 1
303630 99303630 1001 86380 86390 1
303786 99303786 1001 86380 86390 1
303491 99303491 1001 86380 86390 1
303530 99303530 1001 86380 86390 1
303514 99303514 1001 86380 86390 1
303540 99303540 1001 86380 86390 1
303605 99303605 1001 86380 86390 1
304151 99304151 1001 86380 86390 1
304100 99304100 1001 86380 86390 1
304206 99304206 1001 86380 86390 1
304041 99304041 1001 86380 86390 1
304829 99304829 1001 86380 86390 1
304662 99304662 1001 86380 86390 1
304780 99304780 1001 86380 86390 1
304562 99304562 1001 86380 86390 1
304515 99304515 1001 86380 86390 1
304464 99304464 1001 86380 86390 1
304467 99304467 1001 86380 86390 1
304484 99304484 1001 86380 86390 1
304252 99304252 1001 86380 86390 1
304309 99304309 1001 86380 86390 1
304349 99304349 1001 86380 86390 1
304273 99304273 1001 86380 86390 1
304951 99304951 1001 86380 86390 1
304915 99304915 1001 86380 86390 1
305061 99305061 1001 86380 86390 1
305623 99305623 1001 86380 86390 1
305522 99305522 1001 86380 86390 1
305499 99305499 1001 86380 86390 1
305633 99305633 1001 86380 86390 1
305441 99305441 1001 86380 86390 1
305275 99305275 1001 86380 86390 1
305473 99305473 1001 86380 86390 1
305463 99305463 1001 86380 86390 1
305296 99305296 1001 86380 86390 1
305310 99305310 1001 86380 86390 1
305206 99305206 1001 86380 86390 1
305130 99305130 1001 86380 86390 1
305106 99305106 1001 86380 86390 1
305085 99305085 1001 86380 86390 1
305215 99305215 1001 86380 86390 1
305113 99305113 1001 86380 86390 1
500027 99500027 1001 86380 86390 1
500068 99500068 1001 86380 86390 1
500022 99500022 1001 86380 86390 1
500788 99500788 1001 86380 86390 1
500616 99500616 1001 86380 86390 1
500586 99500586 1001 86380 86390 1
500484 99500484 1001 86380 86390 1
500566 99500566 1001 86380 86390 1
500593 99500593 1001 86380 86390 1
500247 99500247 1001 86380 86390 1
500274 99500274 1001 86380 86390 1
500352 99500352 1001 86380 86390 1
500211 99500211 1001 86380 86390 1
500356 99500356 1001 86380 86390 1
500357 99500357 1001 86380 86390 1
500862 99500862 1001 86380 86390 1
500852 99500852 1001 86380 86390 1
500962 99500962 1001 86380 86390 1
500964 99500964 1001 86380 86390 1
501460 99501460 1001 86380 86390 1
501541 99501541 1001 86380 86390 1
501465 99501465 1001 86380 86390 1
501582 99501582 1001 86380 86390 1
501531 99501531 1001 86380 86390 1
501534 99501534 1001 86380 86390 1
501632 99501632 1001 86380 86390 1
501535 99501535 1001 86380 86390 1
501265 99501265 1001 86380 86390 1
501347 99501347 1001 86380 86390 1
501377 99501377 1001 86380 86390 1
501207 99501207 1001 86380 86390 1
502439 99502439 1001 86380 86390 1
502318 99502318 1001 86380 86390 1
502093 99502093 1001 86380 86390 1
502186 99502186 1001 86380 86390 1
502181 99502181 1001 86380 86390 1
501859 99501859 1001 86380 86390 1
501901 99501901 1001 86380 86390 1
501944 99501944 1001 86380 86390 1
502527 99502527 1001 86380 86390 1
502610 99502610 1001 86380 86390 1
502549 99502549 1001 86380 86390 1
502614 99502614 1001 86380 86390 1
502550 99502550 1001 86380 86390 1
503229 99503229 1001 86380 86390 1
503089 99503089 1001 86380 86390 1
503180 99503180 1001 86380 86390 1
503234 99503234 1001 86380 86390 1
503223 99503223 1001 86380 86390 1
503160 99503160 1001 86380 86390 1
503149 99503149 1001 86380 86390 1
503036 99503036 1001 86380 86390 1
502993 99502993 1001 86380 86390 1
502776 99502776 1001 86380 86390 1
502739 99502739 1001 86380 86390 1
502720 99502720 1001 86380 86390 1
503421 99503421 1001 86380 86390 1
503304 99503304 1001 86380 86390 1
503359 99503359 1001 86380 86390 1
503338 99503338 1001 86380 86390 1
504114 99504114 1001 86380 86390 1
504025 99504025 1001 86380 86390 1
503892 99503892 1001 86380 86390 1
503856 99503856 1001 86380 86390 1
503716 99503716 1001 86380 86390 1
503519 99503519 1001 86380 86390 1
504299 99504299 1001 86380 86390 1
504276 99504276 1001 86380 86390 1
504307 99504307 1001 86380 86390 1
504230 99504230 1001 86380 86390 1
504926 99504926 1001 86380 86390 1
504797 99504797 1001 86380 86390 1
504786 99504786 1001 86380 86390 1
504700 99504700 1001 86380 86390 1
504544 99504544 1001 86380 86390 1
504546 99504546 1001 86380 86390 1
504466 99504466 1001 86380 86390 1
504416 99504416 1001 86380 86390 1
504507 99504507 1001 86380 86390 1
504446 99504446 1001 86380 86390 1
504525 99504525 1001 86380 86390 1
504502 99504502 1001 86380 86390 1
504981 99504981 1001 86380 86390 1
504955 99504955 1001 86380 86390 1
505087 99505087 1001 86380 86390 1
505711 99505711 1001 86380 86390 1
505413 99505413 1001 86380 86390 1
505390 99505390 1001 86380 86390 1
505507 99505507 1001 86380 86390 1
505282 99505282 1001 86380 86390 1
505168 99505168 1001 86380 86390 1
505780 99505780 1001 86380 86390 1
505784 99505784 1001 86380 86390 1
505852 99505852 1001 86380 86390 1
505957 99505957 1001 86380 86390 1
506481 99506481 1001 86380 86390 1
506365 99506365 1001 86380 86390 1
506335 99506335 1001 86380 86390 1
506736 99506736 1001 86380 86390 1
506724 99506724 1001 86380 86390 1
506686 99506686 1001 86380 86390 1
506790 99506790 1001 86380 86390 1
507387 99507387 1001 86380 86390 1
507369 99507369 1001 86380 86390 1
507030 99507030 1001 86380 86390 1
506970 99506970 1001 86380 86390 1
506880 99506880 1001 86380 86390 1
506884 99506884 1001 86380 86390 1
506910 99506910 1001 86380 86390 1
506988 99506988 1001 86380 86390 1
506859 99506859 1001 86380 86390 1
507561 99507561 1001 86380 86390 1
507426 99507426 1001 86380 86390 1
508056 99508056 1001 86380 86390 1
508102 99508102 1001 86380 86390 1
508234 99508234 1001 86380 86390 1
508240 99508240 1001 86380 86390 1
507876 99507876 1001 86380 86390 1
507906 99507906 1001 86380 86390 1
507895 99507895 1001 86380 86390 1
507745 99507745 1001 86380 86390 1
507670 99507670 1001 86380 86390 1
507812 99507812 1001 86380 86390 1
507801 99507801 1001 86380 86390 1
508280 99508280 1001 86380 86390 1
508281 99508281 1001 86380 86390 1
508346 99508346 1001 86380 86390 1
508949 99508949 1001 86380 86390 1
509067 99509067 1001 86380 86390 1
508844 99508844 1001 86380 86390 1
508668 99508668 1001 86380 86390 1
508841 99508841 1001 86380 86390 1
508637 99508637 1001 86380 86390 1
508538 99508538 1001 86380 86390 1
508646 99508646 1001 86380 86390 1
509269 99509269 1001 86380 86390 1
509092 99509092 1001 86380 86390 1
509726 99509726 1001 86380 86390 1
509299 99509299 1001 86380 86390 1
509469 99509469 1001 86380 86390 1
509341 99509341 1001 86380 86390 1
510044 99510044 1001 86380 86390 1
509903 99509903 1001 86380 86390 1
509934 99509934 1001 86380 86390 1
510525 99510525 1001 86380 86390 1
510703 99510703 1001 86380 86390 1
510721 99510721 1001 86380 86390 1
510365 99510365 1001 86380 86390 1
510392 99510392 1001 86380 86390 1
510318 99510318 1001 86380 86390 1
510147 99510147 1001 86380 86390 1
510290 99510290 1001 86380 86390 1
510226 99510226 1001 86380 86390 1
510258 99510258 1001 86380 86390 1
510156 99510156 1001 86380 86390 1
510884 99510884 1001 86380 86390 1
510745 99510745 1001 86380 86390 1
511362 99511362 1001 86380 86390 1
511443 99511443 1001 86380 86390 1
511394 99511394 1001 86380 86390 1
511153 99511153 1001 86380 86390 1
511248 99511248 1001 86380 86390 1
511293 99511293 1001 86380 86390 1
510970 99510970 1001 86380 86390 1
511113 99511113 1001 86380 86390 1
511026 99511026 1001 86380 86390 1
511066 99511066 1001 86380 86390 1
511111 99511111 1001 86380 86390 1
511112 99511112 1001 86380 86390 1
511685 99511685 1001 86380 86390 1
511583 99511583 1001 86380 86390 1
512348 99512348 1001 86380 86390 1
512241 99512241 1001 86380 86390 1
512180 99512180 1001 86380 86390 1
512369 99512369 1001 86380 86390 1
512274 99512274 1001 86380 86390 1
512155 99512155 1001 86380 86390 1
512131 99512131 1001 86380 86390 1
512159 99512159 1001 86380 86390 1
511953 99511953 1001 86380 86390 1
511919 99511919 1001 86380 86390 1
511907 99511907 1001 86380 86390 1
512479 99512479 1001 86380 86390 1
512486 99512486 1001 86380 86390 1
512566 99512566 1001 86380 86390 1
513040 99513040 1001 86380 86390 1
512875 99512875 1001 86380 86390 1
512838 99512838 1001 86380 86390 1
512799 99512799 1001 86380 86390 1
512652 99512652 1001 86380 86390 1
512628 99512628 1001 86380 86390 1
512655 99512655 1001 86380 86390 1
512771 99512771 1001 86380 86390 1
512709 99512709 1001 86380 86390 1
512722 99512722 1001 86380 86390 1
512594 99512594 1001 86380 86390 1
513356 99513356 1001 86380 86390 1
513395 99513395 1001 86380 86390 1
513867 99513867 1001 86380 86390 1
513893 99513893 1001 86380 86390 1
513832 99513832 1001 86380 86390 1
513975 99513975 1001 86380 86390 1
513619 99513619 1001 86380 86390 1
513806 99513806 1001 86380 86390 1
513567 99513567 1001 86380 86390 1
513412 99513412 1001 86380 86390 1
514058 99514058 1001 86380 86390 1
514049 99514049 1001 86380 86390 1
514749 99514749 1001 86380 86390 1
514565 99514565 1001 86380 86390 1
514592 99514592 1001 86380 86390 1
514264 99514264 1001 86380 86390 1
514427 99514427 1001 86380 86390 1
514442 99514442 1001 86380 86390 1
514945 99514945 1001 86380 86390 1
515556 99515556 1001 86380 86390 1
515655 99515655 1001 86380 86390 1
515523 99515523 1001 86380 86390 1
515668 99515668 1001 86380 86390 1
515466 99515466 1001 86380 86390 1
515456 99515456 1001 86380 86390 1
515196 99515196 1001 86380 86390 1
515132 99515132 1001 86380 86390 1
515199 99515199 1001 86380 86390 1
515098 99515098 1001 86380 86390 1
515812 99515812 1001 86380 86390 1
515800 99515800 1001 86380 86390 1
515880 99515880 1001 86380 86390 1
515738 99515738 1001 86380 86390 1
515687 99515687 1001 86380 86390 1
516484 99516484 1001 86380 86390 1
516333 99516333 1001 86380 86390 1
516399 99516399 1001 86380 86390 1
516425 99516425 1001 86380 86390 1
516362 99516362 1001 86380 86390 1
516376 99516376 1001 86380 86390 1
516351 99516351 1001 86380 86390 1
516391 99516391 1001 86380 86390 1
516266 99516266 1001 86380 86390 1
516293 99516293 1001 86380 86390 1
515997 99515997 1001 86380 86390 1
515910 99515910 1001 86380 86390 1
516053 99516053 1001 86380 86390 1
516055 99516055 1001 86380 86390 1
516524 99516524 1001 86380 86390 1
516630 99516630 1001 86380 86390 1
516711 99516711 1001 86380 86390 1
517297 99517297 1001 86380 86390 1
517289 99517289 1001 86380 86390 1
517078 99517078 1001 86380 86390 1
517053 99517053 1001 86380 86390 1
517119 99517119 1001 86380 86390 1
516940 99516940 1001 86380 86390 1
516943 99516943 1001 86380 86390 1
516944 99516944 1001 86380 86390 1
517089 99517089 1001 86380 86390 1
516876 99516876 1001 86380 86390 1
516839 99516839 1001 86380 86390 1
517423 99517423 1001 86380 86390 1
517361 99517361 1001 86380 86390 1
517383 99517383 1001 86380 86390 1
517422 99517422 1001 86380 86390 1
518066 99518066 1001 86380 86390 1
518057 99518057 1001 86380 86390 1
517908 99517908 1001 86380 86390 1
517901 99517901 1001 86380 86390 1
517572 99517572 1001 86380 86390 1
517598 99517598 1001 86380 86390 1
517740 99517740 1001 86380 86390 1
518354 99518354 1001 86380 86390 1
518268 99518268 1001 86380 86390 1
518363 99518363 1001 86380 86390 1
518260 99518260 1001 86380 86390 1
518351 99518351 1001 86380 86390 1
518819 99518819 1001 86380 86390 1
518762 99518762 1001 86380 86390 1
518763 99518763 1001 86380 86390 1
518647 99518647 1001 86380 86390 1
518566 99518566 1001 86380 86390 1
518569 99518569 1001 86380 86390 1
518506 99518506 1001 86380 86390 1
518520 99518520 1001 86380 86390 1
519090 99519090 1001 86380 86390 1
519105 99519105 1001 86380 86390 1
519173 99519173 1001 86380 86390 1
519175 99519175 1001 86380 86390 1
519009 99519009 1001 86380 86390 1
519754 99519754 1001 86380 86390 1
519742 99519742 1001 86380 86390 1
519797 99519797 1001 86380 86390 1
519456 99519456 1001 86380 86390 1
519533 99519533 1001 86380 86390 1
519460 99519460 1001 86380 86390 1
519604 99519604 1001 86380 86390 1
519425 99519425 1001 86380 86390 1
519389 99519389 1001 86380 86390 1
519299 99519299 1001 86380 86390 1
519224 99519224 1001 86380 86390 1
519278 99519278 1001 86380 86390 1
519293 99519293 1001 86380 86390 1
519830 99519830 1001 86380 86390 1
519923 99519923 1001 86380 86390 1
520639 99520639 1001 86380 86390 1
520474 99520474 1001 86380 86390 1
520477 99520477 1001 86380 86390 1
520543 99520543 1001 86380 86390 1
520346 99520346 1001 86380 86390 1
520361 99520361 1001 86380 86390 1
520426 99520426 1001 86380 86390 1
520211 99520211 1001 86380 86390 1
520831 99520831 1001 86380 86390 1
520757 99520757 1001 86380 86390 1
520671 99520671 1001 86380 86390 1
520660 99520660 1001 86380 86390 1
521432 99521432 1001 86380 86390 1
521386 99521386 1001 86380 86390 1
521222 99521222 1001 86380 86390 1
521172 99521172 1001 86380 86390 1
521190 99521190 1001 86380 86390 1
521130 99521130 1001 86380 86390 1
520871 99520871 1001 86380 86390 1
521001 99521001 1001 86380 86390 1
520929 99520929 1001 86380 86390 1
520930 99520930 1001 86380 86390 1
520957 99520957 1001 86380 86390 1
521528 99521528 1001 86380 86390 1
521622 99521622 1001 86380 86390 1
521661 99521661 1001 86380 86390 1
521626 99521626 1001 86380 86390 1
521652 99521652 1001 86380 86390 1
522091 99522091 1001 86380 86390 1
522156 99522156 1001 86380 86390 1
522161 99522161 1001 86380 86390 1
522087 99522087 1001 86380 86390 1
522010 99522010 1001 86380 86390 1
522076 99522076 1001 86380 86390 1
521909 99521909 1001 86380 86390 1
522013 99522013 1001 86380 86390 1
521936 99521936 1001 86380 86390 1
522003 99522003 1001 86380 86390 1
522471 99522471 1001 86380 86390 1
522350 99522350 1001 86380 86390 1
522943 99522943 1001 86380 86390 1
523106 99523106 1001 86380 86390 1
523065 99523065 1001 86380 86390 1
522770 99522770 1001 86380 86390 1
522831 99522831 1001 86380 86390 1
522540 99522540 1001 86380 86390 1
522632 99522632 1001 86380 86390 1
522608 99522608 1001 86380 86390 1
522649 99522649 1001 86380 86390 1
523241 99523241 1001 86380 86390 1
523191 99523191 1001 86380 86390 1
523768 99523768 1001 86380 86390 1
523807 99523807 1001 86380 86390 1
523748 99523748 1001 86380 86390 1
523891 99523891 1001 86380 86390 1
523788 99523788 1001 86380 86390 1
523364 99523364 1001 86380 86390 1
523508 99523508 1001 86380 86390 1
523452 99523452 1001 86380 86390 1
523491 99523491 1001 86380 86390 1
524126 99524126 1001 86380 86390 1
524104 99524104 1001 86380 86390 1
524737 99524737 1001 86380 86390 1
524604 99524604 1001 86380 86390 1
524606 99524606 1001 86380 86390 1
524741 99524741 1001 86380 86390 1
524726 99524726 1001 86380 86390 1
524754 99524754 1001 86380 86390 1
524539 99524539 1001 86380 86390 1
524555 99524555 1001 86380 86390 1
524401 99524401 1001 86380 86390 1
524429 99524429 1001 86380 86390 1
524483 99524483 1001 86380 86390 1
524537 99524537 1001 86380 86390 1
524278 99524278 1001 86380 86390 1
524174 99524174 1001 86380 86390 1
524871 99524871 1001 86380 86390 1
524796 99524796 1001 86380 86390 1
525236 99525236 1001 86380 86390 1
525290 99525290 1001 86380 86390 1
525305 99525305 1001 86380 86390 1
525229 99525229 1001 86380 86390 1
525132 99525132 1001 86380 86390 1
525044 99525044 1001 86380 86390 1
525084 99525084 1001 86380 86390 1
525162 99525162 1001 86380 86390 1
524998 99524998 1001 86380 86390 1
526307 99526307 1001 86380 86390 1
526285 99526285 1001 86380 86390 1
526260 99526260 1001 86380 86390 1
526403 99526403 1001 86380 86390 1
526341 99526341 1001 86380 86390 1
526367 99526367 1001 86380 86390 1
526158 99526158 1001 86380 86390 1
526134 99526134 1001 86380 86390 1
525947 99525947 1001 86380 86390 1
525901 99525901 1001 86380 86390 1
527132 99527132 1001 86380 86390 1
526970 99526970 1001 86380 86390 1
527023 99527023 1001 86380 86390 1
526781 99526781 1001 86380 86390 1
526743 99526743 1001 86380 86390 1
527284 99527284 1001 86380 86390 1
527273 99527273 1001 86380 86390 1
527439 99527439 1001 86380 86390 1
527908 99527908 1001 86380 86390 1
527851 99527851 1001 86380 86390 1
527481 99527481 1001 86380 86390 1
527574 99527574 1001 86380 86390 1
527614 99527614 1001 86380 86390 1
527503 99527503 1001 86380 86390 1
527595 99527595 1001 86380 86390 1
527621 99527621 1001 86380 86390 1
528256 99528256 1001 86380 86390 1
528206 99528206 1001 86380 86390 1
528261 99528261 1001 86380 86390 1
528715 99528715 1001 86380 86390 1
528885 99528885 1001 86380 86390 1
528504 99528504 1001 86380 86390 1
528634 99528634 1001 86380 86390 1
528550 99528550 1001 86380 86390 1
528603 99528603 1001 86380 86390 1
528604 99528604 1001 86380 86390 1
528288 99528288 1001 86380 86390 1
529106 99529106 1001 86380 86390 1
529017 99529017 1001 86380 86390 1
529070 99529070 1001 86380 86390 1
529100 99529100 1001 86380 86390 1
529697 99529697 1001 86380 86390 1
529580 99529580 1001 86380 86390 1
529712 99529712 1001 86380 86390 1
529545 99529545 1001 86380 86390 1
529412 99529412 1001 86380 86390 1
529480 99529480 1001 86380 86390 1
529150 99529150 1001 86380 86390 1
529746 99529746 1001 86380 86390 1
529838 99529838 1001 86380 86390 1
530376 99530376 1001 86380 86390 1
530378 99530378 1001 86380 86390 1
530206 99530206 1001 86380 86390 1
530208 99530208 1001 86380 86390 1
530281 99530281 1001 86380 86390 1
530089 99530089 1001 86380 86390 1
530067 99530067 1001 86380 86390 1
530570 99530570 1001 86380 86390 1
531289 99531289 1001 86380 86390 1
531225 99531225 1001 86380 86390 1
531295 99531295 1001 86380 86390 1
531324 99531324 1001 86380 86390 1
531369 99531369 1001 86380 86390 1
531061 99531061 1001 86380 86390 1
531166 99531166 1001 86380 86390 1
531025 99531025 1001 86380 86390 1
531054 99531054 1001 86380 86390 1
531093 99531093 1001 86380 86390 1
531173 99531173 1001 86380 86390 1
530943 99530943 1001 86380 86390 1
530960 99530960 1001 86380 86390 1
530845 99530845 1001 86380 86390 1
531381 99531381 1001 86380 86390 1
532090 99532090 1001 86380 86390 1
532205 99532205 1001 86380 86390 1
532175 99532175 1001 86380 86390 1
532054 99532054 1001 86380 86390 1
532008 99532008 1001 86380 86390 1
532009 99532009 1001 86380 86390 1
532060 99532060 1001 86380 86390 1
531952 99531952 1001 86380 86390 1
531780 99531780 1001 86380 86390 1
531708 99531708 1001 86380 86390 1
532307 99532307 1001 86380 86390 1
532219 99532219 1001 86380 86390 1
532208 99532208 1001 86380 86390 1
532238 99532238 1001 86380 86390 1
532381 99532381 1001 86380 86390 1
532865 99532865 1001 86380 86390 1
532879 99532879 1001 86380 86390 1
532906 99532906 1001 86380 86390 1
532919 99532919 1001 86380 86390 1
533021 99533021 1001 86380 86390 1
532802 99532802 1001 86380 86390 1
532690 99532690 1001 86380 86390 1
532625 99532625 1001 86380 86390 1
532730 99532730 1001 86380 86390 1
532462 99532462 1001 86380 86390 1
532553 99532553 1001 86380 86390 1
532437 99532437 1001 86380 86390 1
532612 99532612 1001 86380 86390 1
532434 99532434 1001 86380 86390 1
533184 99533184 1001 86380 86390 1
533225 99533225 1001 86380 86390 1
533112 99533112 1001 86380 86390 1
533824 99533824 1001 86380 86390 1
533693 99533693 1001 86380 86390 1
533735 99533735 1001 86380 86390 1
533814 99533814 1001 86380 86390 1
533776 99533776 1001 86380 86390 1
533739 99533739 1001 86380 86390 1
533850 99533850 1001 86380 86390 1
533852 99533852 1001 86380 86390 1
533727 99533727 1001 86380 86390 1
533603 99533603 1001 86380 86390 1
533648 99533648 1001 86380 86390 1
533571 99533571 1001 86380 86390 1
533323 99533323 1001 86380 86390 1
533427 99533427 1001 86380 86390 1
533858 99533858 1001 86380 86390 1
533861 99533861 1001 86380 86390 1
534509 99534509 1001 86380 86390 1
534486 99534486 1001 86380 86390 1
534565 99534565 1001 86380 86390 1
534310 99534310 1001 86380 86390 1
534414 99534414 1001 86380 86390 1
534308 99534308 1001 86380 86390 1
534102 99534102 1001 86380 86390 1
534180 99534180 1001 86380 86390 1
534146 99534146 1001 86380 86390 1
534122 99534122 1001 86380 86390 1
534721 99534721 1001 86380 86390 1
534736 99534736 1001 86380 86390 1
534801 99534801 1001 86380 86390 1
534777 99534777 1001 86380 86390 1
534859 99534859 1001 86380 86390 1
535312 99535312 1001 86380 86390 1
535392 99535392 1001 86380 86390 1
535254 99535254 1001 86380 86390 1
535284 99535284 1001 86380 86390 1
535084 99535084 1001 86380 86390 1
534942 99534942 1001 86380 86390 1
535060 99535060 1001 86380 86390 1
534984 99534984 1001 86380 86390 1
535602 99535602 1001 86380 86390 1
536216 99536216 1001 86380 86390 1
536204 99536204 1001 86380 86390 1
536066 99536066 1001 86380 86390 1
535979 99535979 1001 86380 86390 1
535974 99535974 1001 86380 86390 1
535745 99535745 1001 86380 86390 1
535830 99535830 1001 86380 86390 1
536348 99536348 1001 86380 86390 1
536389 99536389 1001 86380 86390 1
536366 99536366 1001 86380 86390 1
536496 99536496 1001 86380 86390 1
537076 99537076 1001 86380 86390 1
536963 99536963 1001 86380 86390 1
537027 99537027 1001 86380 86390 1
537122 99537122 1001 86380 86390 1
537084 99537084 1001 86380 86390 1
536901 99536901 1001 86380 86390 1
536571 99536571 1001 86380 86390 1
536578 99536578 1001 86380 86390 1
537265 99537265 1001 86380 86390 1
537215 99537215 1001 86380 86390 1
537193 99537193 1001 86380 86390 1
537245 99537245 1001 86380 86390 1
537208 99537208 1001 86380 86390 1
537962 99537962 1001 86380 86390 1
537933 99537933 1001 86380 86390 1
537882 99537882 1001 86380 86390 1
537845 99537845 1001 86380 86390 1
537669 99537669 1001 86380 86390 1
537578 99537578 1001 86380 86390 1
537650 99537650 1001 86380 86390 1
537423 99537423 1001 86380 86390 1
537424 99537424 1001 86380 86390 1
537477 99537477 1001 86380 86390 1
538064 99538064 1001 86380 86390 1
537368 99537368 1001 86380 86390 1
538112 99538112 1001 86380 86390 1
538182 99538182 1001 86380 86390 1
538137 99538137 1001 86380 86390 1
538686 99538686 1001 86380 86390 1
538653 99538653 1001 86380 86390 1
538680 99538680 1001 86380 86390 1
538722 99538722 1001 86380 86390 1
538427 99538427 1001 86380 86390 1
538605 99538605 1001 86380 86390 1
538581 99538581 1001 86380 86390 1
538954 99538954 1001 86380 86390 1
538402 99538402 1001 86380 86390 1
538919 99538919 1001 86380 86390 1
538945 99538945 1001 86380 86390 1
538998 99538998 1001 86380 86390 1
538870 99538870 1001 86380 86390 1
538963 99538963 1001 86380 86390 1
539639 99539639 1001 86380 86390 1
539468 99539468 1001 86380 86390 1
539371 99539371 1001 86380 86390 1
539335 99539335 1001 86380 86390 1
539400 99539400 1001 86380 86390 1
539351 99539351 1001 86380 86390 1
539250 99539250 1001 86380 86390 1
539393 99539393 1001 86380 86390 1
539381 99539381 1001 86380 86390 1
539086 99539086 1001 86380 86390 1
539112 99539112 1001 86380 86390 1
539040 99539040 1001 86380 86390 1
539081 99539081 1001 86380 86390 1
539795 99539795 1001 86380 86390 1
539668 99539668 1001 86380 86390 1
539817 99539817 1001 86380 86390 1
540410 99540410 1001 86380 86390 1
540457 99540457 1001 86380 86390 1
540361 99540361 1001 86380 86390 1
540427 99540427 1001 86380 86390 1
540251 99540251 1001 86380 86390 1
540126 99540126 1001 86380 86390 1
540117 99540117 1001 86380 86390 1
539873 99539873 1001 86380 86390 1
540034 99540034 1001 86380 86390 1
540661 99540661 1001 86380 86390 1
541242 99541242 1001 86380 86390 1
541278 99541278 1001 86380 86390 1
541212 99541212 1001 86380 86390 1
541019 99541019 1001 86380 86390 1
540790 99540790 1001 86380 86390 1
540784 99540784 1001 86380 86390 1
540693 99540693 1001 86380 86390 1
541302 99541302 1001 86380 86390 1
541370 99541370 1001 86380 86390 1
541295 99541295 1001 86380 86390 1
541480 99541480 1001 86380 86390 1
541379 99541379 1001 86380 86390 1
542005 99542005 1001 86380 86390 1
542037 99542037 1001 86380 86390 1
542064 99542064 1001 86380 86390 1
541653 99541653 1001 86380 86390 1
541602 99541602 1001 86380 86390 1
541617 99541617 1001 86380 86390 1
541695 99541695 1001 86380 86390 1
542193 99542193 1001 86380 86390 1
542182 99542182 1001 86380 86390 1
542159 99542159 1001 86380 86390 1
542302 99542302 1001 86380 86390 1
542177 99542177 1001 86380 86390 1
542321 99542321 1001 86380 86390 1
542855 99542855 1001 86380 86390 1
542944 99542944 1001 86380 86390 1
542755 99542755 1001 86380 86390 1
542930 99542930 1001 86380 86390 1
542851 99542851 1001 86380 86390 1
542749 99542749 1001 86380 86390 1
542636 99542636 1001 86380 86390 1
542534 99542534 1001 86380 86390 1
542669 99542669 1001 86380 86390 1
542364 99542364 1001 86380 86390 1
542394 99542394 1001 86380 86390 1
542525 99542525 1001 86380 86390 1
543073 99543073 1001 86380 86390 1
543005 99543005 1001 86380 86390 1
543660 99543660 1001 86380 86390 1
543689 99543689 1001 86380 86390 1
543691 99543691 1001 86380 86390 1
543476 99543476 1001 86380 86390 1
543541 99543541 1001 86380 86390 1
543518 99543518 1001 86380 86390 1
543442 99543442 1001 86380 86390 1
543494 99543494 1001 86380 86390 1
543534 99543534 1001 86380 86390 1
543496 99543496 1001 86380 86390 1
543484 99543484 1001 86380 86390 1
543297 99543297 1001 86380 86390 1
543329 99543329 1001 86380 86390 1
543785 99543785 1001 86380 86390 1
543813 99543813 1001 86380 86390 1
543842 99543842 1001 86380 86390 1
543778 99543778 1001 86380 86390 1
544566 99544566 1001 86380 86390 1
544447 99544447 1001 86380 86390 1
544551 99544551 1001 86380 86390 1
544239 99544239 1001 86380 86390 1
544280 99544280 1001 86380 86390 1
544216 99544216 1001 86380 86390 1
544005 99544005 1001 86380 86390 1
544021 99544021 1001 86380 86390 1
544679 99544679 1001 86380 86390 1
417051 689 1001 72120 74457 1
519928 989 1002 66532 66794 1
517157 470 1001 59271 59571 1
531224 524 1002 43764 51228 1
539638 731 1002 50032 56382 1
400073 99400073 1001 86380 86390 1
400225 99400225 1001 86380 86390 1
400301 99400301 1001 86380 86390 1
400275 99400275 1001 86380 86390 1
400295 99400295 1001 86380 86390 1
400490 99400490 1001 86380 86390 1
400460 99400460 1001 86380 86390 1
400597 99400597 1001 86380 86390 1
400649 99400649 1001 86380 86390 1
400828 99400828 1001 86380 86390 1
400840 99400840 1001 86380 86390 1
400919 99400919 1001 86380 86390 1
400960 99400960 1001 86380 86390 1
401200 99401200 1001 86380 86390 1
401159 99401159 1001 86380 86390 1
401417 99401417 1001 86380 86390 1
401511 99401511 1001 86380 86390 1
401646 99401646 1001 86380 86390 1
401787 99401787 1001 86380 86390 1
401834 99401834 1001 86380 86390 1
401968 99401968 1001 86380 86390 1
401949 99401949 1001 86380 86390 1
402146 99402146 1001 86380 86390 1
402234 99402234 1001 86380 86390 1
402208 99402208 1001 86380 86390 1
402292 99402292 1001 86380 86390 1
402497 99402497 1001 86380 86390 1
402689 99402689 1001 86380 86390 1
402772 99402772 1001 86380 86390 1
402900 99402900 1001 86380 86390 1
402894 99402894 1001 86380 86390 1
403028 99403028 1001 86380 86390 1
403106 99403106 1001 86380 86390 1
403098 99403098 1001 86380 86390 1
403150 99403150 1001 86380 86390 1
403285 99403285 1001 86380 86390 1
403303 99403303 1001 86380 86390 1
403571 99403571 1001 86380 86390 1
403927 99403927 1001 86380 86390 1
403732 99403732 1001 86380 86390 1
404212 99404212 1001 86380 86390 1
404427 99404427 1001 86380 86390 1
404437 99404437 1001 86380 86390 1
404952 99404952 1001 86380 86390 1
405061 99405061 1001 86380 86390 1
405387 99405387 1001 86380 86390 1
405411 99405411 1001 86380 86390 1
405546 99405546 1001 86380 86390 1
405834 99405834 1001 86380 86390 1
405835 99405835 1001 86380 86390 1
405997 99405997 1001 86380 86390 1
406243 99406243 1001 86380 86390 1
406235 99406235 1001 86380 86390 1
406363 99406363 1001 86380 86390 1
406425 99406425 1001 86380 86390 1
406545 99406545 1001 86380 86390 1
406510 99406510 1001 86380 86390 1
406666 99406666 1001 86380 86390 1
406786 99406786 1001 86380 86390 1
406940 99406940 1001 86380 86390 1
407091 99407091 1001 86380 86390 1
407474 99407474 1001 86380 86390 1
407446 99407446 1001 86380 86390 1
407725 99407725 1001 86380 86390 1
407753 99407753 1001 86380 86390 1
407723 99407723 1001 86380 86390 1
407807 99407807 1001 86380 86390 1
408280 99408280 1001 86380 86390 1
408242 99408242 1001 86380 86390 1
408380 99408380 1001 86380 86390 1
408589 99408589 1001 86380 86390 1
408736 99408736 1001 86380 86390 1
408757 99408757 1001 86380 86390 1
408863 99408863 1001 86380 86390 1
408846 99408846 1001 86380 86390 1
409071 99409071 1001 86380 86390 1
409045 99409045 1001 86380 86390 1
409397 99409397 1001 86380 86390 1
409468 99409468 1001 86380 86390 1
409437 99409437 1001 86380 86390 1
409626 99409626 1001 86380 86390 1
409855 99409855 1001 86380 86390 1
410057 99410057 1001 86380 86390 1
410179 99410179 1001 86380 86390 1
410244 99410244 1001 86380 86390 1
410465 99410465 1001 86380 86390 1
410728 99410728 1001 86380 86390 1
410778 99410778 1001 86380 86390 1
410825 99410825 1001 86380 86390 1
411147 99411147 1001 86380 86390 1
411198 99411198 1001 86380 86390 1
411373 99411373 1001 86380 86390 1
411611 99411611 1001 86380 86390 1
411683 99411683 1001 86380 86390 1
412135 99412135 1001 86380 86390 1
412277 99412277 1001 86380 86390 1
412206 99412206 1001 86380 86390 1
412334 99412334 1001 86380 86390 1
413648 99413648 1001 86380 86390 1
413604 99413604 1001 86380 86390 1
412909 99412909 1001 86380 86390 1
413037 99413037 1001 86380 86390 1
413069 99413069 1001 86380 86390 1
412501 99412501 1001 86380 86390 1
412564 99412564 1001 86380 86390 1
413802 99413802 1001 86380 86390 1
413745 99413745 1001 86380 86390 1
415055 99415055 1001 86380 86390 1
415232 99415232 1001 86380 86390 1
414814 99414814 1001 86380 86390 1
414562 99414562 1001 86380 86390 1
414857 99414857 1001 86380 86390 1
414177 99414177 1001 86380 86390 1
414476 99414476 1001 86380 86390 1
414255 99414255 1001 86380 86390 1
415547 99415547 1001 86380 86390 1
415478 99415478 1001 86380 86390 1
415450 99415450 1001 86380 86390 1
415452 99415452 1001 86380 86390 1
415577 99415577 1001 86380 86390 1
415667 99415667 1001 86380 86390 1
416698 99416698 1001 86380 86390 1
416739 99416739 1001 86380 86390 1
416762 99416762 1001 86380 86390 1
416769 99416769 1001 86380 86390 1
416687 99416687 1001 86380 86390 1
416688 99416688 1001 86380 86390 1
416398 99416398 1001 86380 86390 1
416256 99416256 1001 86380 86390 1
416384 99416384 1001 86380 86390 1
416277 99416277 1001 86380 86390 1
416341 99416341 1001 86380 86390 1
416032 99416032 1001 86380 86390 1
415810 99415810 1001 86380 86390 1
415818 99415818 1001 86380 86390 1
416041 99416041 1001 86380 86390 1
415998 99415998 1001 86380 86390 1
415848 99415848 1001 86380 86390 1
416026 99416026 1001 86380 86390 1
417142 99417142 1001 86380 86390 1
417042 99417042 1001 86380 86390 1
417522 99417522 1001 86380 86390 1
417413 99417413 1001 86380 86390 1
418443 99418443 1001 86380 86390 1
418471 99418471 1001 86380 86390 1
418251 99418251 1001 86380 86390 1
418307 99418307 1001 86380 86390 1
418116 99418116 1001 86380 86390 1
418123 99418123 1001 86380 86390 1
418242 99418242 1001 86380 86390 1
418216 99418216 1001 86380 86390 1
417969 99417969 1001 86380 86390 1
419400 99419400 1001 86380 86390 1
419535 99419535 1001 86380 86390 1
420625 99420625 1001 86380 86390 1
420668 99420668 1001 86380 86390 1
421779 99421779 1001 86380 86390 1
421876 99421876 1001 86380 86390 1
421461 99421461 1001 86380 86390 1
421281 99421281 1001 86380 86390 1
421581 99421581 1001 86380 86390 1
420897 99420897 1001 86380 86390 1
421241 99421241 1001 86380 86390 1
420877 99420877 1001 86380 86390 1
422477 99422477 1001 86380 86390 1
422359 99422359 1001 86380 86390 1
422509 99422509 1001 86380 86390 1
422376 99422376 1001 86380 86390 1
423677 99423677 1001 86380 86390 1
423517 99423517 1001 86380 86390 1
423519 99423519 1001 86380 86390 1
423496 99423496 1001 86380 86390 1
423567 99423567 1001 86380 86390 1
423498 99423498 1001 86380 86390 1
423122 99423122 1001 86380 86390 1
422554 99422554 1001 86380 86390 1
422560 99422560 1001 86380 86390 1
424034 99424034 1001 86380 86390 1
423964 99423964 1001 86380 86390 1
424069 99424069 1001 86380 86390 1
423828 99423828 1001 86380 86390 1
424022 99424022 1001 86380 86390 1
424050 99424050 1001 86380 86390 1
423974 99423974 1001 86380 86390 1
424110 99424110 1001 86380 86390 1
425337 99425337 1001 86380 86390 1
425117 99425117 1001 86380 86390 1
424754 99424754 1001 86380 86390 1
424755 99424755 1001 86380 86390 1
424785 99424785 1001 86380 86390 1
424809 99424809 1001 86380 86390 1
424606 99424606 1001 86380 86390 1
424874 99424874 1001 86380 86390 1
424920 99424920 1001 86380 86390 1
424251 99424251 1001 86380 86390 1
424232 99424232 1001 86380 86390 1
424287 99424287 1001 86380 86390 1
425655 99425655 1001 86380 86390 1
425589 99425589 1001 86380 86390 1
425417 99425417 1001 86380 86390 1
425490 99425490 1001 86380 86390 1
425579 99425579 1001 86380 86390 1
426980 99426980 1001 86380 86390 1
427016 99427016 1001 86380 86390 1
426854 99426854 1001 86380 86390 1
426939 99426939 1001 86380 86390 1
426664 99426664 1001 86380 86390 1
426438 99426438 1001 86380 86390 1
426342 99426342 1001 86380 86390 1
426222 99426222 1001 86380 86390 1
426195 99426195 1001 86380 86390 1
427239 99427239 1001 86380 86390 1
427301 99427301 1001 86380 86390 1
427248 99427248 1001 86380 86390 1
427402 99427402 1001 86380 86390 1
427219 99427219 1001 86380 86390 1
427339 99427339 1001 86380 86390 1
428505 99428505 1001 86380 86390 1
428374 99428374 1001 86380 86390 1
428597 99428597 1001 86380 86390 1
428532 99428532 1001 86380 86390 1
428386 99428386 1001 86380 86390 1
428033 99428033 1001 86380 86390 1
428138 99428138 1001 86380 86390 1
428092 99428092 1001 86380 86390 1
428005 99428005 1001 86380 86390 1
427867 99427867 1001 86380 86390 1
427763 99427763 1001 86380 86390 1
427593 99427593 1001 86380 86390 1
427747 99427747 1001 86380 86390 1
428942 99428942 1001 86380 86390 1
428748 99428748 1001 86380 86390 1
430012 99430012 1001 86380 86390 1
430042 99430042 1001 86380 86390 1
430163 99430163 1001 86380 86390 1
430268 99430268 1001 86380 86390 1
430237 99430237 1001 86380 86390 1
430040 99430040 1001 86380 86390 1
429877 99429877 1001 86380 86390 1
429644 99429644 1001 86380 86390 1
429703 99429703 1001 86380 86390 1
429853 99429853 1001 86380 86390 1
429352 99429352 1001 86380 86390 1
429518 99429518 1001 86380 86390 1
430554 99430554 1001 86380 86390 1
430438 99430438 1001 86380 86390 1
430482 99430482 1001 86380 86390 1
432052 99432052 1001 86380 86390 1
432054 99432054 1001 86380 86390 1
431888 99431888 1001 86380 86390 1
431847 99431847 1001 86380 86390 1
431584 99431584 1001 86380 86390 1
431412 99431412 1001 86380 86390 1
431512 99431512 1001 86380 86390 1
430921 99430921 1001 86380 86390 1
430949 99430949 1001 86380 86390 1
431070 99431070 1001 86380 86390 1
431054 99431054 1001 86380 86390 1
432207 99432207 1001 86380 86390 1
433617 99433617 1001 86380 86390 1
433671 99433671 1001 86380 86390 1
433703 99433703 1001 86380 86390 1
433606 99433606 1001 86380 86390 1
432933 99432933 1001 86380 86390 1
433200 99433200 1001 86380 86390 1
432909 99432909 1001 86380 86390 1
433014 99433014 1001 86380 86390 1
432920 99432920 1001 86380 86390 1
433265 99433265 1001 86380 86390 1
432585 99432585 1001 86380 86390 1
432766 99432766 1001 86380 86390 1
432550 99432550 1001 86380 86390 1
433872 99433872 1001 86380 86390 1
435375 99435375 1001 86380 86390 1
435350 99435350 1001 86380 86390 1
435238 99435238 1001 86380 86390 1
434630 99434630 1001 86380 86390 1
434633 99434633 1001 86380 86390 1
434702 99434702 1001 86380 86390 1
434321 99434321 1001 86380 86390 1
434550 99434550 1001 86380 86390 1
434437 99434437 1001 86380 86390 1
434366 99434366 1001 86380 86390 1
434165 99434165 1001 86380 86390 1
435877 99435877 1001 86380 86390 1
435563 99435563 1001 86380 86390 1
436878 99436878 1001 86380 86390 1
436773 99436773 1001 86380 86390 1
436555 99436555 1001 86380 86390 1
436467 99436467 1001 86380 86390 1
435983 99435983 1001 86380 86390 1
436019 99436019 1001 86380 86390 1
437352 99437352 1001 86380 86390 1
300087 99300087 1001 86380 86390 1
437173 99437173 1001 86380 86390 1
437339 99437339 1001 86380 86390 1
300651 99300651 1001 86380 86390 1
300670 99300670 1001 86380 86390 1
300355 99300355 1001 86380 86390 1
300486 99300486 1001 86380 86390 1
300385 99300385 1001 86380 86390 1
300109 99300109 1001 86380 86390 1
300880 99300880 1001 86380 86390 1
300926 99300926 1001 86380 86390 1
300731 99300731 1001 86380 86390 1
301379 99301379 1001 86380 86390 1
301434 99301434 1001 86380 86390 1
301473 99301473 1001 86380 86390 1
301409 99301409 1001 86380 86390 1
301233 99301233 1001 86380 86390 1
301178 99301178 1001 86380 86390 1
301268 99301268 1001 86380 86390 1
301282 99301282 1001 86380 86390 1
301095 99301095 1001 86380 86390 1
301031 99301031 1001 86380 86390 1
300980 99300980 1001 86380 86390 1
301738 99301738 1001 86380 86390 1
301731 99301731 1001 86380 86390 1
301602 99301602 1001 86380 86390 1
302380 99302380 1001 86380 86390 1
302245 99302245 1001 86380 86390 1
302365 99302365 1001 86380 86390 1
302248 99302248 1001 86380 86390 1
302376 99302376 1001 86380 86390 1
302033 99302033 1001 86380 86390 1
302140 99302140 1001 86380 86390 1
302076 99302076 1001 86380 86390 1
301866 99301866 1001 86380 86390 1
301908 99301908 1001 86380 86390 1
301771 99301771 1001 86380 86390 1
302432 99302432 1001 86380 86390 1
302567 99302567 1001 86380 86390 1
302452 99302452 1001 86380 86390 1
302479 99302479 1001 86380 86390 1
303052 99303052 1001 86380 86390 1
303117 99303117 1001 86380 86390 1
303019 99303019 1001 86380 86390 1
303136 99303136 1001 86380 86390 1
302796 99302796 1001 86380 86390 1
302955 99302955 1001 86380 86390 1
302664 99302664 1001 86380 86390 1
302756 99302756 1001 86380 86390 1
302751 99302751 1001 86380 86390 1
302726 99302726 1001 86380 86390 1
302688 99302688 1001 86380 86390 1
303298 99303298 1001 86380 86390 1
303273 99303273 1001 86380 86390 1
304000 99304000 1001 86380 86390 1
303855 99303855 1001 86380 86390 1
303972 99303972 1001 86380 86390 1
303986 99303986 1001 86380 86390 1
303833 99303833 1001 86380 86390 1
303775 99303775 1001 86380 86390 1
303712 99303712 1001 86380 86390 1
303503 99303503 1001 86380 86390 1
303581 99303581 1001 86380 86390 1
303534 99303534 1001 86380 86390 1
303488 99303488 1001 86380 86390 1
304173 99304173 1001 86380 86390 1
304111 99304111 1001 86380 86390 1
304034 99304034 1001 86380 86390 1
304090 99304090 1001 86380 86390 1
304103 99304103 1001 86380 86390 1
304051 99304051 1001 86380 86390 1
304765 99304765 1001 86380 86390 1
304580 99304580 1001 86380 86390 1
304600 99304600 1001 86380 86390 1
304291 99304291 1001 86380 86390 1
304305 99304305 1001 86380 86390 1
304424 99304424 1001 86380 86390 1
304376 99304376 1001 86380 86390 1
304286 99304286 1001 86380 86390 1
304417 99304417 1001 86380 86390 1
304881 99304881 1001 86380 86390 1
304988 99304988 1001 86380 86390 1
304899 99304899 1001 86380 86390 1
304890 99304890 1001 86380 86390 1
305021 99305021 1001 86380 86390 1
305023 99305023 1001 86380 86390 1
305644 99305644 1001 86380 86390 1
305414 99305414 1001 86380 86390 1
305404 99305404 1001 86380 86390 1
305457 99305457 1001 86380 86390 1
305408 99305408 1001 86380 86390 1
305410 99305410 1001 86380 86390 1
305183 99305183 1001 86380 86390 1
305175 99305175 1001 86380 86390 1
305240 99305240 1001 86380 86390 1
305192 99305192 1001 86380 86390 1
500154 99500154 1001 86380 86390 1
500051 99500051 1001 86380 86390 1
500085 99500085 1001 86380 86390 1
500672 99500672 1001 86380 86390 1
500776 99500776 1001 86380 86390 1
500812 99500812 1001 86380 86390 1
500738 99500738 1001 86380 86390 1
500610 99500610 1001 86380 86390 1
500479 99500479 1001 86380 86390 1
500429 99500429 1001 86380 86390 1
500523 99500523 1001 86380 86390 1
500460 99500460 1001 86380 86390 1
500327 99500327 1001 86380 86390 1
500316 99500316 1001 86380 86390 1
500307 99500307 1001 86380 86390 1
500939 99500939 1001 86380 86390 1
500907 99500907 1001 86380 86390 1
500977 99500977 1001 86380 86390 1
501513 99501513 1001 86380 86390 1
501438 99501438 1001 86380 86390 1
501560 99501560 1001 86380 86390 1
501304 99501304 1001 86380 86390 1
501240 99501240 1001 86380 86390 1
501231 99501231 1001 86380 86390 1
501387 99501387 1001 86380 86390 1
501416 99501416 1001 86380 86390 1
501162 99501162 1001 86380 86390 1
501767 99501767 1001 86380 86390 1
501695 99501695 1001 86380 86390 1
501722 99501722 1001 86380 86390 1
502380 99502380 1001 86380 86390 1
502451 99502451 1001 86380 86390 1
502066 99502066 1001 86380 86390 1
502080 99502080 1001 86380 86390 1
502218 99502218 1001 86380 86390 1
502128 99502128 1001 86380 86390 1
501898 99501898 1001 86380 86390 1
501940 99501940 1001 86380 86390 1
501852 99501852 1001 86380 86390 1
501983 99501983 1001 86380 86390 1
502036 99502036 1001 86380 86390 1
502618 99502618 1001 86380 86390 1
502658 99502658 1001 86380 86390 1
502505 99502505 1001 86380 86390 1
502533 99502533 1001 86380 86390 1
502535 99502535 1001 86380 86390 1
502548 99502548 1001 86380 86390 1
502474 99502474 1001 86380 86390 1
503156 99503156 1001 86380 86390 1
503159 99503159 1001 86380 86390 1
503212 99503212 1001 86380 86390 1
503238 99503238 1001 86380 86390 1
503097 99503097 1001 86380 86390 1
502905 99502905 1001 86380 86390 1
502895 99502895 1001 86380 86390 1
502979 99502979 1001 86380 86390 1
502865 99502865 1001 86380 86390 1
502764 99502764 1001 86380 86390 1
502714 99502714 1001 86380 86390 1
502824 99502824 1001 86380 86390 1
502734 99502734 1001 86380 86390 1
503419 99503419 1001 86380 86390 1
504085 99504085 1001 86380 86390 1
503927 99503927 1001 86380 86390 1
504045 99504045 1001 86380 86390 1
504064 99504064 1001 86380 86390 1
503961 99503961 1001 86380 86390 1
503899 99503899 1001 86380 86390 1
503772 99503772 1001 86380 86390 1
503911 99503911 1001 86380 86390 1
503652 99503652 1001 86380 86390 1
503563 99503563 1001 86380 86390 1
503696 99503696 1001 86380 86390 1
503544 99503544 1001 86380 86390 1
503700 99503700 1001 86380 86390 1
504288 99504288 1001 86380 86390 1
504847 99504847 1001 86380 86390 1
504759 99504759 1001 86380 86390 1
504543 99504543 1001 86380 86390 1
504532 99504532 1001 86380 86390 1
504353 99504353 1001 86380 86390 1
504470 99504470 1001 86380 86390 1
504355 99504355 1001 86380 86390 1
504473 99504473 1001 86380 86390 1
504945 99504945 1001 86380 86390 1
505132 99505132 1001 86380 86390 1
505016 99505016 1001 86380 86390 1
505694 99505694 1001 86380 86390 1
505606 99505606 1001 86380 86390 1
505597 99505597 1001 86380 86390 1
505639 99505639 1001 86380 86390 1
505558 99505558 1001 86380 86390 1
505394 99505394 1001 86380 86390 1
505279 99505279 1001 86380 86390 1
505163 99505163 1001 86380 86390 1
505210 99505210 1001 86380 86390 1
505329 99505329 1001 86380 86390 1
505866 99505866 1001 86380 86390 1
505880 99505880 1001 86380 86390 1
506519 99506519 1001 86380 86390 1
506594 99506594 1001 86380 86390 1
506507 99506507 1001 86380 86390 1
506456 99506456 1001 86380 86390 1
506509 99506509 1001 86380 86390 1
506585 99506585 1001 86380 86390 1
506156 99506156 1001 86380 86390 1
505989 99505989 1001 86380 86390 1
506176 99506176 1001 86380 86390 1
506602 99506602 1001 86380 86390 1
506617 99506617 1001 86380 86390 1
507280 99507280 1001 86380 86390 1
507358 99507358 1001 86380 86390 1
507351 99507351 1001 86380 86390 1
507024 99507024 1001 86380 86390 1
507012 99507012 1001 86380 86390 1
506979 99506979 1001 86380 86390 1
507549 99507549 1001 86380 86390 1
507432 99507432 1001 86380 86390 1
507448 99507448 1001 86380 86390 1
507500 99507500 1001 86380 86390 1
507572 99507572 1001 86380 86390 1
508183 99508183 1001 86380 86390 1
507980 99507980 1001 86380 86390 1
507669 99507669 1001 86380 86390 1
507778 99507778 1001 86380 86390 1
508442 99508442 1001 86380 86390 1
509000 99509000 1001 86380 86390 1
509045 99509045 1001 86380 86390 1
508950 99508950 1001 86380 86390 1
508944 99508944 1001 86380 86390 1
509009 99509009 1001 86380 86390 1
508780 99508780 1001 86380 86390 1
508842 99508842 1001 86380 86390 1
508560 99508560 1001 86380 86390 1
509188 99509188 1001 86380 86390 1
508870 99508870 1001 86380 86390 1
509167 99509167 1001 86380 86390 1
509233 99509233 1001 86380 86390 1
509197 99509197 1001 86380 86390 1
509148 99509148 1001 86380 86390 1
509864 99509864 1001 86380 86390 1
509812 99509812 1001 86380 86390 1
509728 99509728 1001 86380 86390 1
509662 99509662 1001 86380 86390 1
509574 99509574 1001 86380 86390 1
509510 99509510 1001 86380 86390 1
509427 99509427 1001 86380 86390 1
509300 99509300 1001 86380 86390 1
509408 99509408 1001 86380 86390 1
510027 99510027 1001 86380 86390 1
510010 99510010 1001 86380 86390 1
509921 99509921 1001 86380 86390 1
509987 99509987 1001 86380 86390 1
510664 99510664 1001 86380 86390 1
510607 99510607 1001 86380 86390 1
510405 99510405 1001 86380 86390 1
510360 99510360 1001 86380 86390 1
510401 99510401 1001 86380 86390 1
510248 99510248 1001 86380 86390 1
510151 99510151 1001 86380 86390 1
510310 99510310 1001 86380 86390 1
510739 99510739 1001 86380 86390 1
510923 99510923 1001 86380 86390 1
510773 99510773 1001 86380 86390 1
511386 99511386 1001 86380 86390 1
511490 99511490 1001 86380 86390 1
511456 99511456 1001 86380 86390 1
511499 99511499 1001 86380 86390 1
511265 99511265 1001 86380 86390 1
511227 99511227 1001 86380 86390 1
511129 99511129 1001 86380 86390 1
511106 99511106 1001 86380 86390 1
511096 99511096 1001 86380 86390 1
511692 99511692 1001 86380 86390 1
511757 99511757 1001 86380 86390 1
511673 99511673 1001 86380 86390 1
511699 99511699 1001 86380 86390 1
511716 99511716 1001 86380 86390 1
511626 99511626 1001 86380 86390 1
511665 99511665 1001 86380 86390 1
512358 99512358 1001 86380 86390 1
512235 99512235 1001 86380 86390 1
512223 99512223 1001 86380 86390 1
512003 99512003 1001 86380 86390 1
511809 99511809 1001 86380 86390 1
511829 99511829 1001 86380 86390 1
512440 99512440 1001 86380 86390 1
512441 99512441 1001 86380 86390 1
512423 99512423 1001 86380 86390 1
512553 99512553 1001 86380 86390 1
512528 99512528 1001 86380 86390 1
513135 99513135 1001 86380 86390 1
513035 99513035 1001 86380 86390 1
512965 99512965 1001 86380 86390 1
512979 99512979 1001 86380 86390 1
512893 99512893 1001 86380 86390 1
512855 99512855 1001 86380 86390 1
512639 99512639 1001 86380 86390 1
512667 99512667 1001 86380 86390 1
512696 99512696 1001 86380 86390 1
512673 99512673 1001 86380 86390 1
513403 99513403 1001 86380 86390 1
514030 99514030 1001 86380 86390 1
513830 99513830 1001 86380 86390 1
513883 99513883 1001 86380 86390 1
513862 99513862 1001 86380 86390 1
513888 99513888 1001 86380 86390 1
513578 99513578 1001 86380 86390 1
513495 99513495 1001 86380 86390 1
513560 99513560 1001 86380 86390 1
513497 99513497 1001 86380 86390 1
513601 99513601 1001 86380 86390 1
513434 99513434 1001 86380 86390 1
514820 99514820 1001 86380 86390 1
514785 99514785 1001 86380 86390 1
514575 99514575 1001 86380 86390 1
514537 99514537 1001 86380 86390 1
514540 99514540 1001 86380 86390 1
514558 99514558 1001 86380 86390 1
514521 99514521 1001 86380 86390 1
514560 99514560 1001 86380 86390 1
514358 99514358 1001 86380 86390 1
514361 99514361 1001 86380 86390 1
514936 99514936 1001 86380 86390 1
515042 99515042 1001 86380 86390 1
515020 99515020 1001 86380 86390 1
515480 99515480 1001 86380 86390 1
515649 99515649 1001 86380 86390 1
515416 99515416 1001 86380 86390 1
515278 99515278 1001 86380 86390 1
515218 99515218 1001 86380 86390 1
515147 99515147 1001 86380 86390 1
515226 99515226 1001 86380 86390 1
515268 99515268 1001 86380 86390 1
515801 99515801 1001 86380 86390 1
515831 99515831 1001 86380 86390 1
515820 99515820 1001 86380 86390 1
516345 99516345 1001 86380 86390 1
516502 99516502 1001 86380 86390 1
516291 99516291 1001 86380 86390 1
516127 99516127 1001 86380 86390 1
516180 99516180 1001 86380 86390 1
516273 99516273 1001 86380 86390 1
516225 99516225 1001 86380 86390 1
516032 99516032 1001 86380 86390 1
516015 99516015 1001 86380 86390 1
516691 99516691 1001 86380 86390 1
516648 99516648 1001 86380 86390 1
516518 99516518 1001 86380 86390 1
517137 99517137 1001 86380 86390 1
517045 99517045 1001 86380 86390 1
516984 99516984 1001 86380 86390 1
517113 99517113 1001 86380 86390 1
517063 99517063 1001 86380 86390 1
516875 99516875 1001 86380 86390 1
516882 99516882 1001 86380 86390 1
517490 99517490 1001 86380 86390 1
517506 99517506 1001 86380 86390 1
517381 99517381 1001 86380 86390 1
517474 99517474 1001 86380 86390 1
518007 99518007 1001 86380 86390 1
518050 99518050 1001 86380 86390 1
517840 99517840 1001 86380 86390 1
517882 99517882 1001 86380 86390 1
517807 99517807 1001 86380 86390 1
517886 99517886 1001 86380 86390 1
517711 99517711 1001 86380 86390 1
517687 99517687 1001 86380 86390 1
517728 99517728 1001 86380 86390 1
517574 99517574 1001 86380 86390 1
517718 99517718 1001 86380 86390 1
518334 99518334 1001 86380 86390 1
518231 99518231 1001 86380 86390 1
518322 99518322 1001 86380 86390 1
518196 99518196 1001 86380 86390 1
518943 99518943 1001 86380 86390 1
518870 99518870 1001 86380 86390 1
518628 99518628 1001 86380 86390 1
518619 99518619 1001 86380 86390 1
518688 99518688 1001 86380 86390 1
518433 99518433 1001 86380 86390 1
518564 99518564 1001 86380 86390 1
518461 99518461 1001 86380 86390 1
518526 99518526 1001 86380 86390 1
519134 99519134 1001 86380 86390 1
519020 99519020 1001 86380 86390 1
519700 99519700 1001 86380 86390 1
519558 99519558 1001 86380 86390 1
519405 99519405 1001 86380 86390 1
519526 99519526 1001 86380 86390 1
519235 99519235 1001 86380 86390 1
519243 99519243 1001 86380 86390 1
519927 99519927 1001 86380 86390 1
519954 99519954 1001 86380 86390 1
519401 99519401 1001 86380 86390 1
519893 99519893 1001 86380 86390 1
519832 99519832 1001 86380 86390 1
520016 99520016 1001 86380 86390 1
520462 99520462 1001 86380 86390 1
520580 99520580 1001 86380 86390 1
520593 99520593 1001 86380 86390 1
520440 99520440 1001 86380 86390 1
520506 99520506 1001 86380 86390 1
520631 99520631 1001 86380 86390 1
520522 99520522 1001 86380 86390 1
520412 99520412 1001 86380 86390 1
520309 99520309 1001 86380 86390 1
520327 99520327 1001 86380 86390 1
520056 99520056 1001 86380 86390 1
520082 99520082 1001 86380 86390 1
520845 99520845 1001 86380 86390 1
520652 99520652 1001 86380 86390 1
520642 99520642 1001 86380 86390 1
520658 99520658 1001 86380 86390 1
520685 99520685 1001 86380 86390 1
521096 99521096 1001 86380 86390 1
521115 99521115 1001 86380 86390 1
521031 99521031 1001 86380 86390 1
521517 99521517 1001 86380 86390 1
521531 99521531 1001 86380 86390 1
521520 99521520 1001 86380 86390 1
521590 99521590 1001 86380 86390 1
522203 99522203 1001 86380 86390 1
522218 99522218 1001 86380 86390 1
522129 99522129 1001 86380 86390 1
522250 99522250 1001 86380 86390 1
522016 99522016 1001 86380 86390 1
522420 99522420 1001 86380 86390 1
522490 99522490 1001 86380 86390 1
522389 99522389 1001 86380 86390 1
522299 99522299 1001 86380 86390 1
523099 99523099 1001 86380 86390 1
522921 99522921 1001 86380 86390 1
522986 99522986 1001 86380 86390 1
522837 99522837 1001 86380 86390 1
522762 99522762 1001 86380 86390 1
522793 99522793 1001 86380 86390 1
522615 99522615 1001 86380 86390 1
522591 99522591 1001 86380 86390 1
522683 99522683 1001 86380 86390 1
522548 99522548 1001 86380 86390 1
523322 99523322 1001 86380 86390 1
523259 99523259 1001 86380 86390 1
523182 99523182 1001 86380 86390 1
523234 99523234 1001 86380 86390 1
523238 99523238 1001 86380 86390 1
523854 99523854 1001 86380 86390 1
523917 99523917 1001 86380 86390 1
523861 99523861 1001 86380 86390 1
523903 99523903 1001 86380 86390 1
523598 99523598 1001 86380 86390 1
523560 99523560 1001 86380 86390 1
523543 99523543 1001 86380 86390 1
523446 99523446 1001 86380 86390 1
523512 99523512 1001 86380 86390 1
523488 99523488 1001 86380 86390 1
524085 99524085 1001 86380 86390 1
523972 99523972 1001 86380 86390 1
524131 99524131 1001 86380 86390 1
524654 99524654 1001 86380 86390 1
524693 99524693 1001 86380 86390 1
524579 99524579 1001 86380 86390 1
524751 99524751 1001 86380 86390 1
524677 99524677 1001 86380 86390 1
524705 99524705 1001 86380 86390 1
524369 99524369 1001 86380 86390 1
524425 99524425 1001 86380 86390 1
524376 99524376 1001 86380 86390 1
524269 99524269 1001 86380 86390 1
524218 99524218 1001 86380 86390 1
524226 99524226 1001 86380 86390 1
524889 99524889 1001 86380 86390 1
524828 99524828 1001 86380 86390 1
524920 99524920 1001 86380 86390 1
525534 99525534 1001 86380 86390 1
525573 99525573 1001 86380 86390 1
525224 99525224 1001 86380 86390 1
525263 99525263 1001 86380 86390 1
525090 99525090 1001 86380 86390 1
525182 99525182 1001 86380 86390 1
525671 99525671 1001 86380 86390 1
525659 99525659 1001 86380 86390 1
525764 99525764 1001 86380 86390 1
525612 99525612 1001 86380 86390 1
525770 99525770 1001 86380 86390 1
525656 99525656 1001 86380 86390 1
525657 99525657 1001 86380 86390 1
526394 99526394 1001 86380 86390 1
526400 99526400 1001 86380 86390 1
526303 99526303 1001 86380 86390 1
526413 99526413 1001 86380 86390 1
526205 99526205 1001 86380 86390 1
526102 99526102 1001 86380 86390 1
526170 99526170 1001 86380 86390 1
526027 99526027 1001 86380 86390 1
526197 99526197 1001 86380 86390 1
526111 99526111 1001 86380 86390 1
525829 99525829 1001 86380 86390 1
525831 99525831 1001 86380 86390 1
525833 99525833 1001 86380 86390 1
525834 99525834 1001 86380 86390 1
525861 99525861 1001 86380 86390 1
525839 99525839 1001 86380 86390 1
525802 99525802 1001 86380 86390 1
526621 99526621 1001 86380 86390 1
526560 99526560 1001 86380 86390 1
527095 99527095 1001 86380 86390 1
527186 99527186 1001 86380 86390 1
527149 99527149 1001 86380 86390 1
527140 99527140 1001 86380 86390 1
527171 99527171 1001 86380 86390 1
526696 99526696 1001 86380 86390 1
527414 99527414 1001 86380 86390 1
527364 99527364 1001 86380 86390 1
527432 99527432 1001 86380 86390 1
527306 99527306 1001 86380 86390 1
527399 99527399 1001 86380 86390 1
528031 99528031 1001 86380 86390 1
527742 99527742 1001 86380 86390 1
527762 99527762 1001 86380 86390 1
527559 99527559 1001 86380 86390 1
527485 99527485 1001 86380 86390 1
528188 99528188 1001 86380 86390 1
528166 99528166 1001 86380 86390 1
528181 99528181 1001 86380 86390 1
528169 99528169 1001 86380 86390 1
528118 99528118 1001 86380 86390 1
528276 99528276 1001 86380 86390 1
528801 99528801 1001 86380 86390 1
528700 99528700 1001 86380 86390 1
528782 99528782 1001 86380 86390 1
528796 99528796 1001 86380 86390 1
528633 99528633 1001 86380 86390 1
528686 99528686 1001 86380 86390 1
528526 99528526 1001 86380 86390 1
528321 99528321 1001 86380 86390 1
528428 99528428 1001 86380 86390 1
529027 99529027 1001 86380 86390 1
528963 99528963 1001 86380 86390 1
529042 99529042 1001 86380 86390 1
528926 99528926 1001 86380 86390 1
528992 99528992 1001 86380 86390 1
529650 99529650 1001 86380 86390 1
529690 99529690 1001 86380 86390 1
529567 99529567 1001 86380 86390 1
529671 99529671 1001 86380 86390 1
529379 99529379 1001 86380 86390 1
529369 99529369 1001 86380 86390 1
529347 99529347 1001 86380 86390 1
529441 99529441 1001 86380 86390 1
529235 99529235 1001 86380 86390 1
529159 99529159 1001 86380 86390 1
529160 99529160 1001 86380 86390 1
529163 99529163 1001 86380 86390 1
529125 99529125 1001 86380 86390 1
529931 99529931 1001 86380 86390 1
529874 99529874 1001 86380 86390 1
530380 99530380 1001 86380 86390 1
530245 99530245 1001 86380 86390 1
530234 99530234 1001 86380 86390 1
530188 99530188 1001 86380 86390 1
530254 99530254 1001 86380 86390 1
529955 99529955 1001 86380 86390 1
530021 99530021 1001 86380 86390 1
530722 99530722 1001 86380 86390 1
530711 99530711 1001 86380 86390 1
530752 99530752 1001 86380 86390 1
531296 99531296 1001 86380 86390 1
531211 99531211 1001 86380 86390 1
530969 99530969 1001 86380 86390 1
531079 99531079 1001 86380 86390 1
530990 99530990 1001 86380 86390 1
530874 99530874 1001 86380 86390 1
531570 99531570 1001 86380 86390 1
531406 99531406 1001 86380 86390 1
531397 99531397 1001 86380 86390 1
532028 99532028 1001 86380 86390 1
532188 99532188 1001 86380 86390 1
532086 99532086 1001 86380 86390 1
532061 99532061 1001 86380 86390 1
532036 99532036 1001 86380 86390 1
531892 99531892 1001 86380 86390 1
531784 99531784 1001 86380 86390 1
531694 99531694 1001 86380 86390 1
531739 99531739 1001 86380 86390 1
531596 99531596 1001 86380 86390 1
532388 99532388 1001 86380 86390 1
532680 99532680 1001 86380 86390 1
532540 99532540 1001 86380 86390 1
532464 99532464 1001 86380 86390 1
532428 99532428 1001 86380 86390 1
532591 99532591 1001 86380 86390 1
533188 99533188 1001 86380 86390 1
533098 99533098 1001 86380 86390 1
533152 99533152 1001 86380 86390 1
533772 99533772 1001 86380 86390 1
533722 99533722 1001 86380 86390 1
533806 99533806 1001 86380 86390 1
533600 99533600 1001 86380 86390 1
533602 99533602 1001 86380 86390 1
533474 99533474 1001 86380 86390 1
533608 99533608 1001 86380 86390 1
533635 99533635 1001 86380 86390 1
533480 99533480 1001 86380 86390 1
533432 99533432 1001 86380 86390 1
533408 99533408 1001 86380 86390 1
533293 99533293 1001 86380 86390 1
533298 99533298 1001 86380 86390 1
534052 99534052 1001 86380 86390 1
533991 99533991 1001 86380 86390 1
534547 99534547 1001 86380 86390 1
534613 99534613 1001 86380 86390 1
534348 99534348 1001 86380 86390 1
534336 99534336 1001 86380 86390 1
534389 99534389 1001 86380 86390 1
534300 99534300 1001 86380 86390 1
534416 99534416 1001 86380 86390 1
534342 99534342 1001 86380 86390 1
534450 99534450 1001 86380 86390 1
534103 99534103 1001 86380 86390 1
534207 99534207 1001 86380 86390 1
534221 99534221 1001 86380 86390 1
534184 99534184 1001 86380 86390 1
534250 99534250 1001 86380 86390 1
534765 99534765 1001 86380 86390 1
534819 99534819 1001 86380 86390 1
534756 99534756 1001 86380 86390 1
535422 99535422 1001 86380 86390 1
535285 99535285 1001 86380 86390 1
535299 99535299 1001 86380 86390 1
535107 99535107 1001 86380 86390 1
534946 99534946 1001 86380 86390 1
535011 99535011 1001 86380 86390 1
535024 99535024 1001 86380 86390 1
535055 99535055 1001 86380 86390 1
535659 99535659 1001 86380 86390 1
535556 99535556 1001 86380 86390 1
536305 99536305 1001 86380 86390 1
536266 99536266 1001 86380 86390 1
536279 99536279 1001 86380 86390 1
536284 99536284 1001 86380 86390 1
535949 99535949 1001 86380 86390 1
536131 99536131 1001 86380 86390 1
535928 99535928 1001 86380 86390 1
535743 99535743 1001 86380 86390 1
535874 99535874 1001 86380 86390 1
535827 99535827 1001 86380 86390 1
536485 99536485 1001 86380 86390 1
537159 99537159 1001 86380 86390 1
537099 99537099 1001 86380 86390 1
536974 99536974 1001 86380 86390 1
536975 99536975 1001 86380 86390 1
537003 99537003 1001 86380 86390 1
536918 99536918 1001 86380 86390 1
536771 99536771 1001 86380 86390 1
536774 99536774 1001 86380 86390 1
536568 99536568 1001 86380 86390 1
536611 99536611 1001 86380 86390 1
537228 99537228 1001 86380 86390 1
537306 99537306 1001 86380 86390 1
537269 99537269 1001 86380 86390 1
537955 99537955 1001 86380 86390 1
537894 99537894 1001 86380 86390 1
537981 99537981 1001 86380 86390 1
537732 99537732 1001 86380 86390 1
537700 99537700 1001 86380 86390 1
537511 99537511 1001 86380 86390 1
537410 99537410 1001 86380 86390 1
537387 99537387 1001 86380 86390 1
537522 99537522 1001 86380 86390 1
538004 99538004 1001 86380 86390 1
538094 99538094 1001 86380 86390 1
538121 99538121 1001 86380 86390 1
538763 99538763 1001 86380 86390 1
538739 99538739 1001 86380 86390 1
538611 99538611 1001 86380 86390 1
538785 99538785 1001 86380 86390 1
538625 99538625 1001 86380 86390 1
538692 99538692 1001 86380 86390 1
538760 99538760 1001 86380 86390 1
538620 99538620 1001 86380 86390 1
538685 99538685 1001 86380 86390 1
538531 99538531 1001 86380 86390 1
538561 99538561 1001 86380 86390 1
538562 99538562 1001 86380 86390 1
538489 99538489 1001 86380 86390 1
538515 99538515 1001 86380 86390 1
538517 99538517 1001 86380 86390 1
538400 99538400 1001 86380 86390 1
538367 99538367 1001 86380 86390 1
538918 99538918 1001 86380 86390 1
539475 99539475 1001 86380 86390 1
539501 99539501 1001 86380 86390 1
539606 99539606 1001 86380 86390 1
539543 99539543 1001 86380 86390 1
539597 99539597 1001 86380 86390 1
539560 99539560 1001 86380 86390 1
539346 99539346 1001 86380 86390 1
539433 99539433 1001 86380 86390 1
539421 99539421 1001 86380 86390 1
539074 99539074 1001 86380 86390 1
539130 99539130 1001 86380 86390 1
539044 99539044 1001 86380 86390 1
539657 99539657 1001 86380 86390 1
539791 99539791 1001 86380 86390 1
539844 99539844 1001 86380 86390 1
540332 99540332 1001 86380 86390 1
540362 99540362 1001 86380 86390 1
540068 99540068 1001 86380 86390 1
540056 99540056 1001 86380 86390 1
540187 99540187 1001 86380 86390 1
540098 99540098 1001 86380 86390 1
540215 99540215 1001 86380 86390 1
539884 99539884 1001 86380 86390 1
540544 99540544 1001 86380 86390 1
541259 99541259 1001 86380 86390 1
541233 99541233 1001 86380 86390 1
540894 99540894 1001 86380 86390 1
540948 99540948 1001 86380 86390 1
540913 99540913 1001 86380 86390 1
540980 99540980 1001 86380 86390 1
540712 99540712 1001 86380 86390 1
540803 99540803 1001 86380 86390 1
540805 99540805 1001 86380 86390 1
540755 99540755 1001 86380 86390 1
540875 99540875 1001 86380 86390 1
541465 99541465 1001 86380 86390 1
542003 99542003 1001 86380 86390 1
541968 99541968 1001 86380 86390 1
542062 99542062 1001 86380 86390 1
542025 99542025 1001 86380 86390 1
542105 99542105 1001 86380 86390 1
541827 99541827 1001 86380 86390 1
541790 99541790 1001 86380 86390 1
541896 99541896 1001 86380 86390 1
541538 99541538 1001 86380 86390 1
541564 99541564 1001 86380 86390 1
541526 99541526 1001 86380 86390 1
541646 99541646 1001 86380 86390 1
541662 99541662 1001 86380 86390 1
541663 99541663 1001 86380 86390 1
542141 99542141 1001 86380 86390 1
542169 99542169 1001 86380 86390 1
542289 99542289 1001 86380 86390 1
542163 99542163 1001 86380 86390 1
542908 99542908 1001 86380 86390 1
542909 99542909 1001 86380 86390 1
542757 99542757 1001 86380 86390 1
542773 99542773 1001 86380 86390 1
542761 99542761 1001 86380 86390 1
542905 99542905 1001 86380 86390 1
542667 99542667 1001 86380 86390 1
542722 99542722 1001 86380 86390 1
542646 99542646 1001 86380 86390 1
542543 99542543 1001 86380 86390 1
542738 99542738 1001 86380 86390 1
542332 99542332 1001 86380 86390 1
542375 99542375 1001 86380 86390 1
543086 99543086 1001 86380 86390 1
543126 99543126 1001 86380 86390 1
543064 99543064 1001 86380 86390 1
543707 99543707 1001 86380 86390 1
543592 99543592 1001 86380 86390 1
543746 99543746 1001 86380 86390 1
543621 99543621 1001 86380 86390 1
543587 99543587 1001 86380 86390 1
543441 99543441 1001 86380 86390 1
543507 99543507 1001 86380 86390 1
543365 99543365 1001 86380 86390 1
543563 99543563 1001 86380 86390 1
543355 99543355 1001 86380 86390 1
543926 99543926 1001 86380 86390 1
543915 99543915 1001 86380 86390 1
543956 99543956 1001 86380 86390 1
543803 99543803 1001 86380 86390 1
543882 99543882 1001 86380 86390 1
543895 99543895 1001 86380 86390 1
544564 99544564 1001 86380 86390 1
544397 99544397 1001 86380 86390 1
544583 99544583 1001 86380 86390 1
544304 99544304 1001 86380 86390 1
544093 99544093 1001 86380 86390 1
544132 99544132 1001 86380 86390 1
544145 99544145 1001 86380 86390 1
543979 99543979 1001 86380 86390 1
543997 99543997 1001 86380 86390 1
544063 99544063 1001 86380 86390 1
544076 99544076 1001 86380 86390 1
544167 99544167 1001 86380 86390 1
544104 99544104 1001 86380 86390 1
544660 99544660 1001 86380 86390 1
544662 99544662 1001 86380 86390 1
544599 99544599 1001 86380 86390 1
544682 99544682 1001 86380 86390 1
506026 854 1001 56719 57018 1
528327 654 1001 43074 43373 1
525593 1015 1002 61851 64754 1
400086 99400086 1001 86380 86390 1
400130 99400130 1001 86380 86390 1
400364 99400364 1001 86380 86390 1
400342 99400342 1001 86380 86390 1
400438 99400438 1001 86380 86390 1
400578 99400578 1001 86380 86390 1
400530 99400530 1001 86380 86390 1
400637 99400637 1001 86380 86390 1
400711 99400711 1001 86380 86390 1
400646 99400646 1001 86380 86390 1
400908 99400908 1001 86380 86390 1
400832 99400832 1001 86380 86390 1
401445 99401445 1001 86380 86390 1
401432 99401432 1001 86380 86390 1
401681 99401681 1001 86380 86390 1
401970 99401970 1001 86380 86390 1
401978 99401978 1001 86380 86390 1
402068 99402068 1001 86380 86390 1
402336 99402336 1001 86380 86390 1
402285 99402285 1001 86380 86390 1
402515 99402515 1001 86380 86390 1
402561 99402561 1001 86380 86390 1
402580 99402580 1001 86380 86390 1
402545 99402545 1001 86380 86390 1
402659 99402659 1001 86380 86390 1
402641 99402641 1001 86380 86390 1
403082 99403082 1001 86380 86390 1
403053 99403053 1001 86380 86390 1
403113 99403113 1001 86380 86390 1
403317 99403317 1001 86380 86390 1
403218 99403218 1001 86380 86390 1
403259 99403259 1001 86380 86390 1
403271 99403271 1001 86380 86390 1
403503 99403503 1001 86380 86390 1
403330 99403330 1001 86380 86390 1
403559 99403559 1001 86380 86390 1
403788 99403788 1001 86380 86390 1
403756 99403756 1001 86380 86390 1
404028 99404028 1001 86380 86390 1
404009 99404009 1001 86380 86390 1
403995 99403995 1001 86380 86390 1
404119 99404119 1001 86380 86390 1
404264 99404264 1001 86380 86390 1
404363 99404363 1001 86380 86390 1
404378 99404378 1001 86380 86390 1
404357 99404357 1001 86380 86390 1
404461 99404461 1001 86380 86390 1
404681 99404681 1001 86380 86390 1
404609 99404609 1001 86380 86390 1
404649 99404649 1001 86380 86390 1
404670 99404670 1001 86380 86390 1
404848 99404848 1001 86380 86390 1
405088 99405088 1001 86380 86390 1
405196 99405196 1001 86380 86390 1
405279 99405279 1001 86380 86390 1
405375 99405375 1001 86380 86390 1
405618 99405618 1001 86380 86390 1
405655 99405655 1001 86380 86390 1
405938 99405938 1001 86380 86390 1
406165 99406165 1001 86380 86390 1
406359 99406359 1001 86380 86390 1
406285 99406285 1001 86380 86390 1
406316 99406316 1001 86380 86390 1
406578 99406578 1001 86380 86390 1
406506 99406506 1001 86380 86390 1
406500 99406500 1001 86380 86390 1
406837 99406837 1001 86380 86390 1
407328 99407328 1001 86380 86390 1
407565 99407565 1001 86380 86390 1
407832 99407832 1001 86380 86390 1
407809 99407809 1001 86380 86390 1
407874 99407874 1001 86380 86390 1
407959 99407959 1001 86380 86390 1
408081 99408081 1001 86380 86390 1
408203 99408203 1001 86380 86390 1
408322 99408322 1001 86380 86390 1
408590 99408590 1001 86380 86390 1
408703 99408703 1001 86380 86390 1
408915 99408915 1001 86380 86390 1
409179 99409179 1001 86380 86390 1
409314 99409314 1001 86380 86390 1
409347 99409347 1001 86380 86390 1
409686 99409686 1001 86380 86390 1
409646 99409646 1001 86380 86390 1
409712 99409712 1001 86380 86390 1
409812 99409812 1001 86380 86390 1
409861 99409861 1001 86380 86390 1
410155 99410155 1001 86380 86390 1
410406 99410406 1001 86380 86390 1
410376 99410376 1001 86380 86390 1
410327 99410327 1001 86380 86390 1
410357 99410357 1001 86380 86390 1
410734 99410734 1001 86380 86390 1
410797 99410797 1001 86380 86390 1
410886 99410886 1001 86380 86390 1
410885 99410885 1001 86380 86390 1
410993 99410993 1001 86380 86390 1
411126 99411126 1001 86380 86390 1
411224 99411224 1001 86380 86390 1
411340 99411340 1001 86380 86390 1
411558 99411558 1001 86380 86390 1
411803 99411803 1001 86380 86390 1
411898 99411898 1001 86380 86390 1
412143 99412143 1001 86380 86390 1
412168 99412168 1001 86380 86390 1
412276 99412276 1001 86380 86390 1
412280 99412280 1001 86380 86390 1
413672 99413672 1001 86380 86390 1
413398 99413398 1001 86380 86390 1
412941 99412941 1001 86380 86390 1
412960 99412960 1001 86380 86390 1
413052 99413052 1001 86380 86390 1
412723 99412723 1001 86380 86390 1
412661 99412661 1001 86380 86390 1
413751 99413751 1001 86380 86390 1
413920 99413920 1001 86380 86390 1
413835 99413835 1001 86380 86390 1
413786 99413786 1001 86380 86390 1
413879 99413879 1001 86380 86390 1
415216 99415216 1001 86380 86390 1
415171 99415171 1001 86380 86390 1
415122 99415122 1001 86380 86390 1
415085 99415085 1001 86380 86390 1
414657 99414657 1001 86380 86390 1
414479 99414479 1001 86380 86390 1
414386 99414386 1001 86380 86390 1
414464 99414464 1001 86380 86390 1
414214 99414214 1001 86380 86390 1
414117 99414117 1001 86380 86390 1
415553 99415553 1001 86380 86390 1
415426 99415426 1001 86380 86390 1
415713 99415713 1001 86380 86390 1
416932 99416932 1001 86380 86390 1
416158 99416158 1001 86380 86390 1
416356 99416356 1001 86380 86390 1
415727 99415727 1001 86380 86390 1
417050 99417050 1001 86380 86390 1
417435 99417435 1001 86380 86390 1
418581 99418581 1001 86380 86390 1
418774 99418774 1001 86380 86390 1
418449 99418449 1001 86380 86390 1
418302 99418302 1001 86380 86390 1
418080 99418080 1001 86380 86390 1
418152 99418152 1001 86380 86390 1
418332 99418332 1001 86380 86390 1
417870 99417870 1001 86380 86390 1
417830 99417830 1001 86380 86390 1
417674 99417674 1001 86380 86390 1
417956 99417956 1001 86380 86390 1
419054 99419054 1001 86380 86390 1
418981 99418981 1001 86380 86390 1
419110 99419110 1001 86380 86390 1
419148 99419148 1001 86380 86390 1
419012 99419012 1001 86380 86390 1
420220 99420220 1001 86380 86390 1
419714 99419714 1001 86380 86390 1
420655 99420655 1001 86380 86390 1
420801 99420801 1001 86380 86390 1
421929 99421929 1001 86380 86390 1
421702 99421702 1001 86380 86390 1
421431 99421431 1001 86380 86390 1
421395 99421395 1001 86380 86390 1
421673 99421673 1001 86380 86390 1
421488 99421488 1001 86380 86390 1
421240 99421240 1001 86380 86390 1
421150 99421150 1001 86380 86390 1
421080 99421080 1001 86380 86390 1
420922 99420922 1001 86380 86390 1
421135 99421135 1001 86380 86390 1
422282 99422282 1001 86380 86390 1
422395 99422395 1001 86380 86390 1
423550 99423550 1001 86380 86390 1
423344 99423344 1001 86380 86390 1
423219 99423219 1001 86380 86390 1
423033 99423033 1001 86380 86390 1
423161 99423161 1001 86380 86390 1
423238 99423238 1001 86380 86390 1
422547 99422547 1001 86380 86390 1
423952 99423952 1001 86380 86390 1
423998 99423998 1001 86380 86390 1
423780 99423780 1001 86380 86390 1
423898 99423898 1001 86380 86390 1
424083 99424083 1001 86380 86390 1
423858 99423858 1001 86380 86390 1
425134 99425134 1001 86380 86390 1
425019 99425019 1001 86380 86390 1
424766 99424766 1001 86380 86390 1
424998 99424998 1001 86380 86390 1
425003 99425003 1001 86380 86390 1
424186 99424186 1001 86380 86390 1
424331 99424331 1001 86380 86390 1
424166 99424166 1001 86380 86390 1
424234 99424234 1001 86380 86390 1
424588 99424588 1001 86380 86390 1
425616 99425616 1001 86380 86390 1
425647 99425647 1001 86380 86390 1
426844 99426844 1001 86380 86390 1
426955 99426955 1001 86380 86390 1
427087 99427087 1001 86380 86390 1
425869 99425869 1001 86380 86390 1
425902 99425902 1001 86380 86390 1
425973 99425973 1001 86380 86390 1
427231 99427231 1001 86380 86390 1
427288 99427288 1001 86380 86390 1
427236 99427236 1001 86380 86390 1
427418 99427418 1001 86380 86390 1
427424 99427424 1001 86380 86390 1
428490 99428490 1001 86380 86390 1
428629 99428629 1001 86380 86390 1
428727 99428727 1001 86380 86390 1
428342 99428342 1001 86380 86390 1
428504 99428504 1001 86380 86390 1
428506 99428506 1001 86380 86390 1
428142 99428142 1001 86380 86390 1
428193 99428193 1001 86380 86390 1
428309 99428309 1001 86380 86390 1
428025 99428025 1001 86380 86390 1
427581 99427581 1001 86380 86390 1
427815 99427815 1001 86380 86390 1
427895 99427895 1001 86380 86390 1
428959 99428959 1001 86380 86390 1
428986 99428986 1001 86380 86390 1
428872 99428872 1001 86380 86390 1
428833 99428833 1001 86380 86390 1
428802 99428802 1001 86380 86390 1
429119 99429119 1001 86380 86390 1
430306 99430306 1001 86380 86390 1
430166 99430166 1001 86380 86390 1
430150 99430150 1001 86380 86390 1
430154 99430154 1001 86380 86390 1
430007 99430007 1001 86380 86390 1
430036 99430036 1001 86380 86390 1
430207 99430207 1001 86380 86390 1
429875 99429875 1001 86380 86390 1
429615 99429615 1001 86380 86390 1
429840 99429840 1001 86380 86390 1
429728 99429728 1001 86380 86390 1
429320 99429320 1001 86380 86390 1
429498 99429498 1001 86380 86390 1
429232 99429232 1001 86380 86390 1
429507 99429507 1001 86380 86390 1
429558 99429558 1001 86380 86390 1
429513 99429513 1001 86380 86390 1
430748 99430748 1001 86380 86390 1
431961 99431961 1001 86380 86390 1
431941 99431941 1001 86380 86390 1
431719 99431719 1001 86380 86390 1
431318 99431318 1001 86380 86390 1
431023 99431023 1001 86380 86390 1
431170 99431170 1001 86380 86390 1
431242 99431242 1001 86380 86390 1
431245 99431245 1001 86380 86390 1
430926 99430926 1001 86380 86390 1
431098 99431098 1001 86380 86390 1
430932 99430932 1001 86380 86390 1
431058 99431058 1001 86380 86390 1
432240 99432240 1001 86380 86390 1
432485 99432485 1001 86380 86390 1
432359 99432359 1001 86380 86390 1
433615 99433615 1001 86380 86390 1
433609 99433609 1001 86380 86390 1
432929 99432929 1001 86380 86390 1
433124 99433124 1001 86380 86390 1
433283 99433283 1001 86380 86390 1
433047 99433047 1001 86380 86390 1
432699 99432699 1001 86380 86390 1
432878 99432878 1001 86380 86390 1
434137 99434137 1001 86380 86390 1
433914 99433914 1001 86380 86390 1
434051 99434051 1001 86380 86390 1
433758 99433758 1001 86380 86390 1
434082 99434082 1001 86380 86390 1
435260 99435260 1001 86380 86390 1
435401 99435401 1001 86380 86390 1
435102 99435102 1001 86380 86390 1
434739 99434739 1001 86380 86390 1
434510 99434510 1001 86380 86390 1
434236 99434236 1001 86380 86390 1
434356 99434356 1001 86380 86390 1
435806 99435806 1001 86380 86390 1
435561 99435561 1001 86380 86390 1
435721 99435721 1001 86380 86390 1
435672 99435672 1001 86380 86390 1
435818 99435818 1001 86380 86390 1
437153 99437153 1001 86380 86390 1
436875 99436875 1001 86380 86390 1
436771 99436771 1001 86380 86390 1
436790 99436790 1001 86380 86390 1
436850 99436850 1001 86380 86390 1
436034 99436034 1001 86380 86390 1
436297 99436297 1001 86380 86390 1
436183 99436183 1001 86380 86390 1
300095 99300095 1001 86380 86390 1
437329 99437329 1001 86380 86390 1
300639 99300639 1001 86380 86390 1
300406 99300406 1001 86380 86390 1
300317 99300317 1001 86380 86390 1
300466 99300466 1001 86380 86390 1
300185 99300185 1001 86380 86390 1
300256 99300256 1001 86380 86390 1
300168 99300168 1001 86380 86390 1
300234 99300234 1001 86380 86390 1
300144 99300144 1001 86380 86390 1
300262 99300262 1001 86380 86390 1
300885 99300885 1001 86380 86390 1
300873 99300873 1001 86380 86390 1
300925 99300925 1001 86380 86390 1
300758 99300758 1001 86380 86390 1
300737 99300737 1001 86380 86390 1
301468 99301468 1001 86380 86390 1
301496 99301496 1001 86380 86390 1
301534 99301534 1001 86380 86390 1
301448 99301448 1001 86380 86390 1
301323 99301323 1001 86380 86390 1
301290 99301290 1001 86380 86390 1
301255 99301255 1001 86380 86390 1
301075 99301075 1001 86380 86390 1
301577 99301577 1001 86380 86390 1
301750 99301750 1001 86380 86390 1
301609 99301609 1001 86380 86390 1
301706 99301706 1001 86380 86390 1
302230 99302230 1001 86380 86390 1
302260 99302260 1001 86380 86390 1
302136 99302136 1001 86380 86390 1
302128 99302128 1001 86380 86390 1
302012 99302012 1001 86380 86390 1
301852 99301852 1001 86380 86390 1
301802 99301802 1001 86380 86390 1
301765 99301765 1001 86380 86390 1
301961 99301961 1001 86380 86390 1
301834 99301834 1001 86380 86390 1
302429 99302429 1001 86380 86390 1
302551 99302551 1001 86380 86390 1
302554 99302554 1001 86380 86390 1
302517 99302517 1001 86380 86390 1
302402 99302402 1001 86380 86390 1
303014 99303014 1001 86380 86390 1
303066 99303066 1001 86380 86390 1
303070 99303070 1001 86380 86390 1
303050 99303050 1001 86380 86390 1
302821 99302821 1001 86380 86390 1
302879 99302879 1001 86380 86390 1
302880 99302880 1001 86380 86390 1
302613 99302613 1001 86380 86390 1
302679 99302679 1001 86380 86390 1
302643 99302643 1001 86380 86390 1
302773 99302773 1001 86380 86390 1
302723 99302723 1001 86380 86390 1
302622 99302622 1001 86380 86390 1
302636 99302636 1001 86380 86390 1
303002 99303002 1001 86380 86390 1
303275 99303275 1001 86380 86390 1
303393 99303393 1001 86380 86390 1
304032 99304032 1001 86380 86390 1
303999 99303999 1001 86380 86390 1
303856 99303856 1001 86380 86390 1
303844 99303844 1001 86380 86390 1
304010 99304010 1001 86380 86390 1
303777 99303777 1001 86380 86390 1
303650 99303650 1001 86380 86390 1
303702 99303702 1001 86380 86390 1
303653 99303653 1001 86380 86390 1
303733 99303733 1001 86380 86390 1
303774 99303774 1001 86380 86390 1
303826 99303826 1001 86380 86390 1
303542 99303542 1001 86380 86390 1
303425 99303425 1001 86380 86390 1
304135 99304135 1001 86380 86390 1
304045 99304045 1001 86380 86390 1
304054 99304054 1001 86380 86390 1
304132 99304132 1001 86380 86390 1
304783 99304783 1001 86380 86390 1
304687 99304687 1001 86380 86390 1
304480 99304480 1001 86380 86390 1
304456 99304456 1001 86380 86390 1
304344 99304344 1001 86380 86390 1
304903 99304903 1001 86380 86390 1
304929 99304929 1001 86380 86390 1
304865 99304865 1001 86380 86390 1
305340 99305340 1001 86380 86390 1
305459 99305459 1001 86380 86390 1
305421 99305421 1001 86380 86390 1
305079 99305079 1001 86380 86390 1
500152 99500152 1001 86380 86390 1
500012 99500012 1001 86380 86390 1
500103 99500103 1001 86380 86390 1
500716 99500716 1001 86380 86390 1
500654 99500654 1001 86380 86390 1
500555 99500555 1001 86380 86390 1
500569 99500569 1001 86380 86390 1
500558 99500558 1001 86380 86390 1
500599 99500599 1001 86380 86390 1
500576 99500576 1001 86380 86390 1
500579 99500579 1001 86380 86390 1
500942 99500942 1001 86380 86390 1
500866 99500866 1001 86380 86390 1
501013 99501013 1001 86380 86390 1
500874 99500874 1001 86380 86390 1
501479 99501479 1001 86380 86390 1
501358 99501358 1001 86380 86390 1
501255 99501255 1001 86380 86390 1
501350 99501350 1001 86380 86390 1
501261 99501261 1001 86380 86390 1
501339 99501339 1001 86380 86390 1
501275 99501275 1001 86380 86390 1
501155 99501155 1001 86380 86390 1
501079 99501079 1001 86380 86390 1
501185 99501185 1001 86380 86390 1
501056 99501056 1001 86380 86390 1
501665 99501665 1001 86380 86390 1
501803 99501803 1001 86380 86390 1
502275 99502275 1001 86380 86390 1
502144 99502144 1001 86380 86390 1
502155 99502155 1001 86380 86390 1
502194 99502194 1001 86380 86390 1
501974 99501974 1001 86380 86390 1
501950 99501950 1001 86380 86390 1
501939 99501939 1001 86380 86390 1
501941 99501941 1001 86380 86390 1
502049 99502049 1001 86380 86390 1
502597 99502597 1001 86380 86390 1
502472 99502472 1001 86380 86390 1
502641 99502641 1001 86380 86390 1
503152 99503152 1001 86380 86390 1
503166 99503166 1001 86380 86390 1
502883 99502883 1001 86380 86390 1
503052 99503052 1001 86380 86390 1
502938 99502938 1001 86380 86390 1
502964 99502964 1001 86380 86390 1
502952 99502952 1001 86380 86390 1
503069 99503069 1001 86380 86390 1
502829 99502829 1001 86380 86390 1
502804 99502804 1001 86380 86390 1
502701 99502701 1001 86380 86390 1
502872 99502872 1001 86380 86390 1
503432 99503432 1001 86380 86390 1
503382 99503382 1001 86380 86390 1
503318 99503318 1001 86380 86390 1
503410 99503410 1001 86380 86390 1
503388 99503388 1001 86380 86390 1
503430 99503430 1001 86380 86390 1
503945 99503945 1001 86380 86390 1
504011 99504011 1001 86380 86390 1
503974 99503974 1001 86380 86390 1
503810 99503810 1001 86380 86390 1
503780 99503780 1001 86380 86390 1
503645 99503645 1001 86380 86390 1
504300 99504300 1001 86380 86390 1
504301 99504301 1001 86380 86390 1
504317 99504317 1001 86380 86390 1
504320 99504320 1001 86380 86390 1
504217 99504217 1001 86380 86390 1
504841 99504841 1001 86380 86390 1
504817 99504817 1001 86380 86390 1
504896 99504896 1001 86380 86390 1
504806 99504806 1001 86380 86390 1
504884 99504884 1001 86380 86390 1
504761 99504761 1001 86380 86390 1
504582 99504582 1001 86380 86390 1
504597 99504597 1001 86380 86390 1
504599 99504599 1001 86380 86390 1
504587 99504587 1001 86380 86390 1
504467 99504467 1001 86380 86390 1
504393 99504393 1001 86380 86390 1
504966 99504966 1001 86380 86390 1
505049 99505049 1001 86380 86390 1
505101 99505101 1001 86380 86390 1
505130 99505130 1001 86380 86390 1
505108 99505108 1001 86380 86390 1
505635 99505635 1001 86380 86390 1
505652 99505652 1001 86380 86390 1
505229 99505229 1001 86380 86390 1
505295 99505295 1001 86380 86390 1
505192 99505192 1001 86380 86390 1
505274 99505274 1001 86380 86390 1
505966 99505966 1001 86380 86390 1
505785 99505785 1001 86380 86390 1
505825 99505825 1001 86380 86390 1
505916 99505916 1001 86380 86390 1
505813 99505813 1001 86380 86390 1
505879 99505879 1001 86380 86390 1
505945 99505945 1001 86380 86390 1
506592 99506592 1001 86380 86390 1
506251 99506251 1001 86380 86390 1
506355 99506355 1001 86380 86390 1
506369 99506369 1001 86380 86390 1
506285 99506285 1001 86380 86390 1
506075 99506075 1001 86380 86390 1
506179 99506179 1001 86380 86390 1
506063 99506063 1001 86380 86390 1
505998 99505998 1001 86380 86390 1
506696 99506696 1001 86380 86390 1
506725 99506725 1001 86380 86390 1
506714 99506714 1001 86380 86390 1
506650 99506650 1001 86380 86390 1
506728 99506728 1001 86380 86390 1
506758 99506758 1001 86380 86390 1
507269 99507269 1001 86380 86390 1
507422 99507422 1001 86380 86390 1
507263 99507263 1001 86380 86390 1
507408 99507408 1001 86380 86390 1
507330 99507330 1001 86380 86390 1
507382 99507382 1001 86380 86390 1
507064 99507064 1001 86380 86390 1
507184 99507184 1001 86380 86390 1
507073 99507073 1001 86380 86390 1
506929 99506929 1001 86380 86390 1
506826 99506826 1001 86380 86390 1
507464 99507464 1001 86380 86390 1
507517 99507517 1001 86380 86390 1
508188 99508188 1001 86380 86390 1
508151 99508151 1001 86380 86390 1
508088 99508088 1001 86380 86390 1
507978 99507978 1001 86380 86390 1
507899 99507899 1001 86380 86390 1
507706 99507706 1001 86380 86390 1
507750 99507750 1001 86380 86390 1
507634 99507634 1001 86380 86390 1
508258 99508258 1001 86380 86390 1
508249 99508249 1001 86380 86390 1
508250 99508250 1001 86380 86390 1
508304 99508304 1001 86380 86390 1
508372 99508372 1001 86380 86390 1
508960 99508960 1001 86380 86390 1
509025 99509025 1001 86380 86390 1
508951 99508951 1001 86380 86390 1
508939 99508939 1001 86380 86390 1
508766 99508766 1001 86380 86390 1
508845 99508845 1001 86380 86390 1
508731 99508731 1001 86380 86390 1
508848 99508848 1001 86380 86390 1
508801 99508801 1001 86380 86390 1
508737 99508737 1001 86380 86390 1
508622 99508622 1001 86380 86390 1
508651 99508651 1001 86380 86390 1
508600 99508600 1001 86380 86390 1
508549 99508549 1001 86380 86390 1
508575 99508575 1001 86380 86390 1
509170 99509170 1001 86380 86390 1
509212 99509212 1001 86380 86390 1
509868 99509868 1001 86380 86390 1
509761 99509761 1001 86380 86390 1
509766 99509766 1001 86380 86390 1
509684 99509684 1001 86380 86390 1
509610 99509610 1001 86380 86390 1
509598 99509598 1001 86380 86390 1
509573 99509573 1001 86380 86390 1
509626 99509626 1001 86380 86390 1
509438 99509438 1001 86380 86390 1
510606 99510606 1001 86380 86390 1
510504 99510504 1001 86380 86390 1
510134 99510134 1001 86380 86390 1
510165 99510165 1001 86380 86390 1
510740 99510740 1001 86380 86390 1
510909 99510909 1001 86380 86390 1
510898 99510898 1001 86380 86390 1
510731 99510731 1001 86380 86390 1
511412 99511412 1001 86380 86390 1
511468 99511468 1001 86380 86390 1
511461 99511461 1001 86380 86390 1
511282 99511282 1001 86380 86390 1
511235 99511235 1001 86380 86390 1
511326 99511326 1001 86380 86390 1
511009 99511009 1001 86380 86390 1
511052 99511052 1001 86380 86390 1
510962 99510962 1001 86380 86390 1
510978 99510978 1001 86380 86390 1
511121 99511121 1001 86380 86390 1
510952 99510952 1001 86380 86390 1
511590 99511590 1001 86380 86390 1
511668 99511668 1001 86380 86390 1
511694 99511694 1001 86380 86390 1
511696 99511696 1001 86380 86390 1
511723 99511723 1001 86380 86390 1
511672 99511672 1001 86380 86390 1
511610 99511610 1001 86380 86390 1
512215 99512215 1001 86380 86390 1
512281 99512281 1001 86380 86390 1
512362 99512362 1001 86380 86390 1
512085 99512085 1001 86380 86390 1
512119 99512119 1001 86380 86390 1
511894 99511894 1001 86380 86390 1
511959 99511959 1001 86380 86390 1
512552 99512552 1001 86380 86390 1
513121 99513121 1001 86380 86390 1
513188 99513188 1001 86380 86390 1
513153 99513153 1001 86380 86390 1
512880 99512880 1001 86380 86390 1
512612 99512612 1001 86380 86390 1
512768 99512768 1001 86380 86390 1
512704 99512704 1001 86380 86390 1
512605 99512605 1001 86380 86390 1
512749 99512749 1001 86380 86390 1
513228 99513228 1001 86380 86390 1
513345 99513345 1001 86380 86390 1
513212 99513212 1001 86380 86390 1
513955 99513955 1001 86380 86390 1
513873 99513873 1001 86380 86390 1
513789 99513789 1001 86380 86390 1
513621 99513621 1001 86380 86390 1
513674 99513674 1001 86380 86390 1
513756 99513756 1001 86380 86390 1
513655 99513655 1001 86380 86390 1
513500 99513500 1001 86380 86390 1
513502 99513502 1001 86380 86390 1
513451 99513451 1001 86380 86390 1
513544 99513544 1001 86380 86390 1
514209 99514209 1001 86380 86390 1
514174 99514174 1001 86380 86390 1
514098 99514098 1001 86380 86390 1
514137 99514137 1001 86380 86390 1
514125 99514125 1001 86380 86390 1
514063 99514063 1001 86380 86390 1
514716 99514716 1001 86380 86390 1
514759 99514759 1001 86380 86390 1
514457 99514457 1001 86380 86390 1
514446 99514446 1001 86380 86390 1
514539 99514539 1001 86380 86390 1
514515 99514515 1001 86380 86390 1
514606 99514606 1001 86380 86390 1
514344 99514344 1001 86380 86390 1
514281 99514281 1001 86380 86390 1
514320 99514320 1001 86380 86390 1
514346 99514346 1001 86380 86390 1
514348 99514348 1001 86380 86390 1
514325 99514325 1001 86380 86390 1
514934 99514934 1001 86380 86390 1
514939 99514939 1001 86380 86390 1
515056 99515056 1001 86380 86390 1
515535 99515535 1001 86380 86390 1
515642 99515642 1001 86380 86390 1
515335 99515335 1001 86380 86390 1
515376 99515376 1001 86380 86390 1
515344 99515344 1001 86380 86390 1
515319 99515319 1001 86380 86390 1
515372 99515372 1001 86380 86390 1
515105 99515105 1001 86380 86390 1
515093 99515093 1001 86380 86390 1
515119 99515119 1001 86380 86390 1
515264 99515264 1001 86380 86390 1
515693 99515693 1001 86380 86390 1
515771 99515771 1001 86380 86390 1
515753 99515753 1001 86380 86390 1
515756 99515756 1001 86380 86390 1
516421 99516421 1001 86380 86390 1
516460 99516460 1001 86380 86390 1
516347 99516347 1001 86380 86390 1
516452 99516452 1001 86380 86390 1
516390 99516390 1001 86380 86390 1
516417 99516417 1001 86380 86390 1
516500 99516500 1001 86380 86390 1
516265 99516265 1001 86380 86390 1
516295 99516295 1001 86380 86390 1
516143 99516143 1001 86380 86390 1
516121 99516121 1001 86380 86390 1
516546 99516546 1001 86380 86390 1
516555 99516555 1001 86380 86390 1
517334 99517334 1001 86380 86390 1
517277 99517277 1001 86380 86390 1
517082 99517082 1001 86380 86390 1
517122 99517122 1001 86380 86390 1
516995 99516995 1001 86380 86390 1
516871 99516871 1001 86380 86390 1
516872 99516872 1001 86380 86390 1
516861 99516861 1001 86380 86390 1
516913 99516913 1001 86380 86390 1
516903 99516903 1001 86380 86390 1
516800 99516800 1001 86380 86390 1
517346 99517346 1001 86380 86390 1
517347 99517347 1001 86380 86390 1
517426 99517426 1001 86380 86390 1
517442 99517442 1001 86380 86390 1
518009 99518009 1001 86380 86390 1
517568 99517568 1001 86380 86390 1
517672 99517672 1001 86380 86390 1
517738 99517738 1001 86380 86390 1
517545 99517545 1001 86380 86390 1
517741 99517741 1001 86380 86390 1
517629 99517629 1001 86380 86390 1
518173 99518173 1001 86380 86390 1
518182 99518182 1001 86380 86390 1
518911 99518911 1001 86380 86390 1
518800 99518800 1001 86380 86390 1
518828 99518828 1001 86380 86390 1
518749 99518749 1001 86380 86390 1
518624 99518624 1001 86380 86390 1
518728 99518728 1001 86380 86390 1
518677 99518677 1001 86380 86390 1
518528 99518528 1001 86380 86390 1
518453 99518453 1001 86380 86390 1
519023 99519023 1001 86380 86390 1
519001 99519001 1001 86380 86390 1
519160 99519160 1001 86380 86390 1
519186 99519186 1001 86380 86390 1
519661 99519661 1001 86380 86390 1
519637 99519637 1001 86380 86390 1
519767 99519767 1001 86380 86390 1
519694 99519694 1001 86380 86390 1
519407 99519407 1001 86380 86390 1
519273 99519273 1001 86380 86390 1
519286 99519286 1001 86380 86390 1
519972 99519972 1001 86380 86390 1
520011 99520011 1001 86380 86390 1
520459 99520459 1001 86380 86390 1
520447 99520447 1001 86380 86390 1
520553 99520553 1001 86380 86390 1
520478 99520478 1001 86380 86390 1
520467 99520467 1001 86380 86390 1
520496 99520496 1001 86380 86390 1
520408 99520408 1001 86380 86390 1
520294 99520294 1001 86380 86390 1
520307 99520307 1001 86380 86390 1
520298 99520298 1001 86380 86390 1
520237 99520237 1001 86380 86390 1
520154 99520154 1001 86380 86390 1
520120 99520120 1001 86380 86390 1
520160 99520160 1001 86380 86390 1
520844 99520844 1001 86380 86390 1
520749 99520749 1001 86380 86390 1
521383 99521383 1001 86380 86390 1
521208 99521208 1001 86380 86390 1
521150 99521150 1001 86380 86390 1
520989 99520989 1001 86380 86390 1
521023 99521023 1001 86380 86390 1
521579 99521579 1001 86380 86390 1
521476 99521476 1001 86380 86390 1
521559 99521559 1001 86380 86390 1
522126 99522126 1001 86380 86390 1
522258 99522258 1001 86380 86390 1
522174 99522174 1001 86380 86390 1
521951 99521951 1001 86380 86390 1
522071 99522071 1001 86380 86390 1
521776 99521776 1001 86380 86390 1
521833 99521833 1001 86380 86390 1
521860 99521860 1001 86380 86390 1
521735 99521735 1001 86380 86390 1
522446 99522446 1001 86380 86390 1
522463 99522463 1001 86380 86390 1
522324 99522324 1001 86380 86390 1
523082 99523082 1001 86380 86390 1
522563 99522563 1001 86380 86390 1
522616 99522616 1001 86380 86390 1
522694 99522694 1001 86380 86390 1
522527 99522527 1001 86380 86390 1
522516 99522516 1001 86380 86390 1
522660 99522660 1001 86380 86390 1
523297 99523297 1001 86380 86390 1
523313 99523313 1001 86380 86390 1
523250 99523250 1001 86380 86390 1
523292 99523292 1001 86380 86390 1
523307 99523307 1001 86380 86390 1
523765 99523765 1001 86380 86390 1
523899 99523899 1001 86380 86390 1
523926 99523926 1001 86380 86390 1
523713 99523713 1001 86380 86390 1
523675 99523675 1001 86380 86390 1
523546 99523546 1001 86380 86390 1
523586 99523586 1001 86380 86390 1
523617 99523617 1001 86380 86390 1
523722 99523722 1001 86380 86390 1
523333 99523333 1001 86380 86390 1
523528 99523528 1001 86380 86390 1
524075 99524075 1001 86380 86390 1
524103 99524103 1001 86380 86390 1
524671 99524671 1001 86380 86390 1
524743 99524743 1001 86380 86390 1
524759 99524759 1001 86380 86390 1
524638 99524638 1001 86380 86390 1
524540 99524540 1001 86380 86390 1
524433 99524433 1001 86380 86390 1
524279 99524279 1001 86380 86390 1
524292 99524292 1001 86380 86390 1
524280 99524280 1001 86380 86390 1
524268 99524268 1001 86380 86390 1
524217 99524217 1001 86380 86390 1
524165 99524165 1001 86380 86390 1
524244 99524244 1001 86380 86390 1
524354 99524354 1001 86380 86390 1
524317 99524317 1001 86380 86390 1
524886 99524886 1001 86380 86390 1
524870 99524870 1001 86380 86390 1
525437 99525437 1001 86380 86390 1
525354 99525354 1001 86380 86390 1
525199 99525199 1001 86380 86390 1
525226 99525226 1001 86380 86390 1
525205 99525205 1001 86380 86390 1
525028 99525028 1001 86380 86390 1
525164 99525164 1001 86380 86390 1
525156 99525156 1001 86380 86390 1
525762 99525762 1001 86380 86390 1
525642 99525642 1001 86380 86390 1
525682 99525682 1001 86380 86390 1
526396 99526396 1001 86380 86390 1
526264 99526264 1001 86380 86390 1
526052 99526052 1001 86380 86390 1
526121 99526121 1001 86380 86390 1
525840 99525840 1001 86380 86390 1
525892 99525892 1001 86380 86390 1
525874 99525874 1001 86380 86390 1
525914 99525914 1001 86380 86390 1
525916 99525916 1001 86380 86390 1
526535 99526535 1001 86380 86390 1
527178 99527178 1001 86380 86390 1
527088 99527088 1001 86380 86390 1
527051 99527051 1001 86380 86390 1
527091 99527091 1001 86380 86390 1
526875 99526875 1001 86380 86390 1
526942 99526942 1001 86380 86390 1
526982 99526982 1001 86380 86390 1
527008 99527008 1001 86380 86390 1
527012 99527012 1001 86380 86390 1
526910 99526910 1001 86380 86390 1
527014 99527014 1001 86380 86390 1
526989 99526989 1001 86380 86390 1
526797 99526797 1001 86380 86390 1
526727 99526727 1001 86380 86390 1
526729 99526729 1001 86380 86390 1
526665 99526665 1001 86380 86390 1
527350 99527350 1001 86380 86390 1
527314 99527314 1001 86380 86390 1
527372 99527372 1001 86380 86390 1
527693 99527693 1001 86380 86390 1
527758 99527758 1001 86380 86390 1
527863 99527863 1001 86380 86390 1
527854 99527854 1001 86380 86390 1
527829 99527829 1001 86380 86390 1
527600 99527600 1001 86380 86390 1
527472 99527472 1001 86380 86390 1
527551 99527551 1001 86380 86390 1
527554 99527554 1001 86380 86390 1
527569 99527569 1001 86380 86390 1
528189 99528189 1001 86380 86390 1
528144 99528144 1001 86380 86390 1
528119 99528119 1001 86380 86390 1
528186 99528186 1001 86380 86390 1
528721 99528721 1001 86380 86390 1
528842 99528842 1001 86380 86390 1
528843 99528843 1001 86380 86390 1
528856 99528856 1001 86380 86390 1
528754 99528754 1001 86380 86390 1
528887 99528887 1001 86380 86390 1
528860 99528860 1001 86380 86390 1
528536 99528536 1001 86380 86390 1
528368 99528368 1001 86380 86390 1
529067 99529067 1001 86380 86390 1
529056 99529056 1001 86380 86390 1
528903 99528903 1001 86380 86390 1
529099 99529099 1001 86380 86390 1
529022 99529022 1001 86380 86390 1
528998 99528998 1001 86380 86390 1
529653 99529653 1001 86380 86390 1
529531 99529531 1001 86380 86390 1
529571 99529571 1001 86380 86390 1
529675 99529675 1001 86380 86390 1
529503 99529503 1001 86380 86390 1
529228 99529228 1001 86380 86390 1
529204 99529204 1001 86380 86390 1
529206 99529206 1001 86380 86390 1
529806 99529806 1001 86380 86390 1
530463 99530463 1001 86380 86390 1
530531 99530531 1001 86380 86390 1
530459 99530459 1001 86380 86390 1
530196 99530196 1001 86380 86390 1
529985 99529985 1001 86380 86390 1
530013 99530013 1001 86380 86390 1
530117 99530117 1001 86380 86390 1
530016 99530016 1001 86380 86390 1
529941 99529941 1001 86380 86390 1
530058 99530058 1001 86380 86390 1
530007 99530007 1001 86380 86390 1
530745 99530745 1001 86380 86390 1
530707 99530707 1001 86380 86390 1
531209 99531209 1001 86380 86390 1
531070 99531070 1001 86380 86390 1
531135 99531135 1001 86380 86390 1
531140 99531140 1001 86380 86390 1
531041 99531041 1001 86380 86390 1
531171 99531171 1001 86380 86390 1
531082 99531082 1001 86380 86390 1
530815 99530815 1001 86380 86390 1
530957 99530957 1001 86380 86390 1
530803 99530803 1001 86380 86390 1
530792 99530792 1001 86380 86390 1
530820 99530820 1001 86380 86390 1
530769 99530769 1001 86380 86390 1
531558 99531558 1001 86380 86390 1
531546 99531546 1001 86380 86390 1
531535 99531535 1001 86380 86390 1
531576 99531576 1001 86380 86390 1
531462 99531462 1001 86380 86390 1
532104 99532104 1001 86380 86390 1
532096 99532096 1001 86380 86390 1
532019 99532019 1001 86380 86390 1
532047 99532047 1001 86380 86390 1
532139 99532139 1001 86380 86390 1
532037 99532037 1001 86380 86390 1
531836 99531836 1001 86380 86390 1
531982 99531982 1001 86380 86390 1
531702 99531702 1001 86380 86390 1
531715 99531715 1001 86380 86390 1
531770 99531770 1001 86380 86390 1
531749 99531749 1001 86380 86390 1
531788 99531788 1001 86380 86390 1
532371 99532371 1001 86380 86390 1
532999 99532999 1001 86380 86390 1
532882 99532882 1001 86380 86390 1
532896 99532896 1001 86380 86390 1
532966 99532966 1001 86380 86390 1
532696 99532696 1001 86380 86390 1
532761 99532761 1001 86380 86390 1
532806 99532806 1001 86380 86390 1
532798 99532798 1001 86380 86390 1
532447 99532447 1001 86380 86390 1
532616 99532616 1001 86380 86390 1
533034 99533034 1001 86380 86390 1
533115 99533115 1001 86380 86390 1
533851 99533851 1001 86380 86390 1
533475 99533475 1001 86380 86390 1
533491 99533491 1001 86380 86390 1
533559 99533559 1001 86380 86390 1
533302 99533302 1001 86380 86390 1
533422 99533422 1001 86380 86390 1
533333 99533333 1001 86380 86390 1
533346 99533346 1001 86380 86390 1
533351 99533351 1001 86380 86390 1
533403 99533403 1001 86380 86390 1
533261 99533261 1001 86380 86390 1
533417 99533417 1001 86380 86390 1
533430 99533430 1001 86380 86390 1
533897 99533897 1001 86380 86390 1
533885 99533885 1001 86380 86390 1
534002 99534002 1001 86380 86390 1
533860 99533860 1001 86380 86390 1
533928 99533928 1001 86380 86390 1
533878 99533878 1001 86380 86390 1
534622 99534622 1001 86380 86390 1
534485 99534485 1001 86380 86390 1
534615 99534615 1001 86380 86390 1
534630 99534630 1001 86380 86390 1
534643 99534643 1001 86380 86390 1
534352 99534352 1001 86380 86390 1
534340 99534340 1001 86380 86390 1
534302 99534302 1001 86380 86390 1
534369 99534369 1001 86380 86390 1
534179 99534179 1001 86380 86390 1
534064 99534064 1001 86380 86390 1
534262 99534262 1001 86380 86390 1
534186 99534186 1001 86380 86390 1
534225 99534225 1001 86380 86390 1
534200 99534200 1001 86380 86390 1
534162 99534162 1001 86380 86390 1
534188 99534188 1001 86380 86390 1
534087 99534087 1001 86380 86390 1
535487 99535487 1001 86380 86390 1
535402 99535402 1001 86380 86390 1
535415 99535415 1001 86380 86390 1
535354 99535354 1001 86380 86390 1
535145 99535145 1001 86380 86390 1
535199 99535199 1001 86380 86390 1
535056 99535056 1001 86380 86390 1
535714 99535714 1001 86380 86390 1
535702 99535702 1001 86380 86390 1
535609 99535609 1001 86380 86390 1
536168 99536168 1001 86380 86390 1
536203 99536203 1001 86380 86390 1
536092 99536092 1001 86380 86390 1
535967 99535967 1001 86380 86390 1
535845 99535845 1001 86380 86390 1
535744 99535744 1001 86380 86390 1
536495 99536495 1001 86380 86390 1
537013 99537013 1001 86380 86390 1
537147 99537147 1001 86380 86390 1
537081 99537081 1001 86380 86390 1
536944 99536944 1001 86380 86390 1
536939 99536939 1001 86380 86390 1
536902 99536902 1001 86380 86390 1
536812 99536812 1001 86380 86390 1
536825 99536825 1001 86380 86390 1
536682 99536682 1001 86380 86390 1
537320 99537320 1001 86380 86390 1
537205 99537205 1001 86380 86390 1
537207 99537207 1001 86380 86390 1
537298 99537298 1001 86380 86390 1
537709 99537709 1001 86380 86390 1
537761 99537761 1001 86380 86390 1
537593 99537593 1001 86380 86390 1
537743 99537743 1001 86380 86390 1
537563 99537563 1001 86380 86390 1
537499 99537499 1001 86380 86390 1
537521 99537521 1001 86380 86390 1
538050 99538050 1001 86380 86390 1
538069 99538069 1001 86380 86390 1
538033 99538033 1001 86380 86390 1
538118 99538118 1001 86380 86390 1
538119 99538119 1001 86380 86390 1
538147 99538147 1001 86380 86390 1
538188 99538188 1001 86380 86390 1
538675 99538675 1001 86380 86390 1
538681 99538681 1001 86380 86390 1
538494 99538494 1001 86380 86390 1
538509 99538509 1001 86380 86390 1
538472 99538472 1001 86380 86390 1
538575 99538575 1001 86380 86390 1
538512 99538512 1001 86380 86390 1
538603 99538603 1001 86380 86390 1
538261 99538261 1001 86380 86390 1
538379 99538379 1001 86380 86390 1
538303 99538303 1001 86380 86390 1
538282 99538282 1001 86380 86390 1
538842 99538842 1001 86380 86390 1
538989 99538989 1001 86380 86390 1
538834 99538834 1001 86380 86390 1
539487 99539487 1001 86380 86390 1
539510 99539510 1001 86380 86390 1
539472 99539472 1001 86380 86390 1
539294 99539294 1001 86380 86390 1
539364 99539364 1001 86380 86390 1
539329 99539329 1001 86380 86390 1
539190 99539190 1001 86380 86390 1
539676 99539676 1001 86380 86390 1
539783 99539783 1001 86380 86390 1
540394 99540394 1001 86380 86390 1
540170 99540170 1001 86380 86390 1
540057 99540057 1001 86380 86390 1
540014 99540014 1001 86380 86390 1
539991 99539991 1001 86380 86390 1
539979 99539979 1001 86380 86390 1
540489 99540489 1001 86380 86390 1
540619 99540619 1001 86380 86390 1
540516 99540516 1001 86380 86390 1
540558 99540558 1001 86380 86390 1
540512 99540512 1001 86380 86390 1
541185 99541185 1001 86380 86390 1
540944 99540944 1001 86380 86390 1
540946 99540946 1001 86380 86390 1
540959 99540959 1001 86380 86390 1
540716 99540716 1001 86380 86390 1
540718 99540718 1001 86380 86390 1
540877 99540877 1001 86380 86390 1
541361 99541361 1001 86380 86390 1
541939 99541939 1001 86380 86390 1
542069 99542069 1001 86380 86390 1
541916 99541916 1001 86380 86390 1
542076 99542076 1001 86380 86390 1
542053 99542053 1001 86380 86390 1
542114 99542114 1001 86380 86390 1
541874 99541874 1001 86380 86390 1
541888 99541888 1001 86380 86390 1
541722 99541722 1001 86380 86390 1
541726 99541726 1001 86380 86390 1
541715 99541715 1001 86380 86390 1
541742 99541742 1001 86380 86390 1
541682 99541682 1001 86380 86390 1
541530 99541530 1001 86380 86390 1
542219 99542219 1001 86380 86390 1
542156 99542156 1001 86380 86390 1
542273 99542273 1001 86380 86390 1
542185 99542185 1001 86380 86390 1
542318 99542318 1001 86380 86390 1
542190 99542190 1001 86380 86390 1
542898 99542898 1001 86380 86390 1
542900 99542900 1001 86380 86390 1
542760 99542760 1001 86380 86390 1
542814 99542814 1001 86380 86390 1
542936 99542936 1001 86380 86390 1
542668 99542668 1001 86380 86390 1
542541 99542541 1001 86380 86390 1
542455 99542455 1001 86380 86390 1
542470 99542470 1001 86380 86390 1
542496 99542496 1001 86380 86390 1
542526 99542526 1001 86380 86390 1
543138 99543138 1001 86380 86390 1
543066 99543066 1001 86380 86390 1
543683 99543683 1001 86380 86390 1
543645 99543645 1001 86380 86390 1
543371 99543371 1001 86380 86390 1
543479 99543479 1001 86380 86390 1
543377 99543377 1001 86380 86390 1
543366 99543366 1001 86380 86390 1
543420 99543420 1001 86380 86390 1
543185 99543185 1001 86380 86390 1
544445 99544445 1001 86380 86390 1
544465 99544465 1001 86380 86390 1
544589 99544589 1001 86380 86390 1
544236 99544236 1001 86380 86390 1
544249 99544249 1001 86380 86390 1
544224 99544224 1001 86380 86390 1
544317 99544317 1001 86380 86390 1
544157 99544157 1001 86380 86390 1
544055 99544055 1001 86380 86390 1
544086 99544086 1001 86380 86390 1
544154 99544154 1001 86380 86390 1
544607 99544607 1001 86380 86390 1
544661 99544661 1001 86380 86390 1
544694 99544694 1001 86380 86390 1
544631 99544631 1001 86380 86390 1
425931 300 1001 70320 71697 1
417278 517 1001 46740 60597 1
407626 558 1001 19860 23097 1
400063 99400063 1001 86380 86390 1
400075 99400075 1001 86380 86390 1
400132 99400132 1001 86380 86390 1
400268 99400268 1001 86380 86390 1
400362 99400362 1001 86380 86390 1
400452 99400452 1001 86380 86390 1
400755 99400755 1001 86380 86390 1
400842 99400842 1001 86380 86390 1
401040 99401040 1001 86380 86390 1
401015 99401015 1001 86380 86390 1
401246 99401246 1001 86380 86390 1
401531 99401531 1001 86380 86390 1
401580 99401580 1001 86380 86390 1
401762 99401762 1001 86380 86390 1
401739 99401739 1001 86380 86390 1
401940 99401940 1001 86380 86390 1
402249 99402249 1001 86380 86390 1
402276 99402276 1001 86380 86390 1
402448 99402448 1001 86380 86390 1
402475 99402475 1001 86380 86390 1
402493 99402493 1001 86380 86390 1
402862 99402862 1001 86380 86390 1
403152 99403152 1001 86380 86390 1
403202 99403202 1001 86380 86390 1
403244 99403244 1001 86380 86390 1
403213 99403213 1001 86380 86390 1
403239 99403239 1001 86380 86390 1
403305 99403305 1001 86380 86390 1
403472 99403472 1001 86380 86390 1
403595 99403595 1001 86380 86390 1
403711 99403711 1001 86380 86390 1
403839 99403839 1001 86380 86390 1
404076 99404076 1001 86380 86390 1
404086 99404086 1001 86380 86390 1
404391 99404391 1001 86380 86390 1
404387 99404387 1001 86380 86390 1
404521 99404521 1001 86380 86390 1
404557 99404557 1001 86380 86390 1
404689 99404689 1001 86380 86390 1
404973 99404973 1001 86380 86390 1
404923 99404923 1001 86380 86390 1
405421 99405421 1001 86380 86390 1
405497 99405497 1001 86380 86390 1
405453 99405453 1001 86380 86390 1
405498 99405498 1001 86380 86390 1
405593 99405593 1001 86380 86390 1
405601 99405601 1001 86380 86390 1
405740 99405740 1001 86380 86390 1
405848 99405848 1001 86380 86390 1
405789 99405789 1001 86380 86390 1
405968 99405968 1001 86380 86390 1
406064 99406064 1001 86380 86390 1
406731 99406731 1001 86380 86390 1
406995 99406995 1001 86380 86390 1
407238 99407238 1001 86380 86390 1
407261 99407261 1001 86380 86390 1
407264 99407264 1001 86380 86390 1
407639 99407639 1001 86380 86390 1
407831 99407831 1001 86380 86390 1
407862 99407862 1001 86380 86390 1
407782 99407782 1001 86380 86390 1
408105 99408105 1001 86380 86390 1
408184 99408184 1001 86380 86390 1
408250 99408250 1001 86380 86390 1
408282 99408282 1001 86380 86390 1
408356 99408356 1001 86380 86390 1
408377 99408377 1001 86380 86390 1
408521 99408521 1001 86380 86390 1
408622 99408622 1001 86380 86390 1
408596 99408596 1001 86380 86390 1
408701 99408701 1001 86380 86390 1
408844 99408844 1001 86380 86390 1
408959 99408959 1001 86380 86390 1
409155 99409155 1001 86380 86390 1
409380 99409380 1001 86380 86390 1
409336 99409336 1001 86380 86390 1
409360 99409360 1001 86380 86390 1
409300 99409300 1001 86380 86390 1
409324 99409324 1001 86380 86390 1
409545 99409545 1001 86380 86390 1
409592 99409592 1001 86380 86390 1
409601 99409601 1001 86380 86390 1
409792 99409792 1001 86380 86390 1
409927 99409927 1001 86380 86390 1
409949 99409949 1001 86380 86390 1
409966 99409966 1001 86380 86390 1
409926 99409926 1001 86380 86390 1
410187 99410187 1001 86380 86390 1
410164 99410164 1001 86380 86390 1
410344 99410344 1001 86380 86390 1
410371 99410371 1001 86380 86390 1
410692 99410692 1001 86380 86390 1
410731 99410731 1001 86380 86390 1
410769 99410769 1001 86380 86390 1
410844 99410844 1001 86380 86390 1
410934 99410934 1001 86380 86390 1
411142 99411142 1001 86380 86390 1
411304 99411304 1001 86380 86390 1
411307 99411307 1001 86380 86390 1
411267 99411267 1001 86380 86390 1
411386 99411386 1001 86380 86390 1
411397 99411397 1001 86380 86390 1
411466 99411466 1001 86380 86390 1
411502 99411502 1001 86380 86390 1
411656 99411656 1001 86380 86390 1
411939 99411939 1001 86380 86390 1
411872 99411872 1001 86380 86390 1
412097 99412097 1001 86380 86390 1
412114 99412114 1001 86380 86390 1
412165 99412165 1001 86380 86390 1
412089 99412089 1001 86380 86390 1
412446 99412446 1001 86380 86390 1
412453 99412453 1001 86380 86390 1
412278 99412278 1001 86380 86390 1
413549 99413549 1001 86380 86390 1
413340 99413340 1001 86380 86390 1
413438 99413438 1001 86380 86390 1
413289 99413289 1001 86380 86390 1
412989 99412989 1001 86380 86390 1
413255 99413255 1001 86380 86390 1
412508 99412508 1001 86380 86390 1
412529 99412529 1001 86380 86390 1
412644 99412644 1001 86380 86390 1
412510 99412510 1001 86380 86390 1
412560 99412560 1001 86380 86390 1
412519 99412519 1001 86380 86390 1
413928 99413928 1001 86380 86390 1
413738 99413738 1001 86380 86390 1
414056 99414056 1001 86380 86390 1
413962 99413962 1001 86380 86390 1
415154 99415154 1001 86380 86390 1
414705 99414705 1001 86380 86390 1
414798 99414798 1001 86380 86390 1
414585 99414585 1001 86380 86390 1
414376 99414376 1001 86380 86390 1
415647 99415647 1001 86380 86390 1
415652 99415652 1001 86380 86390 1
415391 99415391 1001 86380 86390 1
416669 99416669 1001 86380 86390 1
416845 99416845 1001 86380 86390 1
416977 99416977 1001 86380 86390 1
416396 99416396 1001 86380 86390 1
416232 99416232 1001 86380 86390 1
416506 99416506 1001 86380 86390 1
416144 99416144 1001 86380 86390 1
416276 99416276 1001 86380 86390 1
415902 99415902 1001 86380 86390 1
416096 99416096 1001 86380 86390 1
417121 99417121 1001 86380 86390 1
417455 99417455 1001 86380 86390 1
418746 99418746 1001 86380 86390 1
418760 99418760 1001 86380 86390 1
418648 99418648 1001 86380 86390 1
418689 99418689 1001 86380 86390 1
418334 99418334 1001 86380 86390 1
418220 99418220 1001 86380 86390 1
418377 99418377 1001 86380 86390 1
418046 99418046 1001 86380 86390 1
417716 99417716 1001 86380 86390 1
417672 99417672 1001 86380 86390 1
419056 99419056 1001 86380 86390 1
419133 99419133 1001 86380 86390 1
418806 99418806 1001 86380 86390 1
418831 99418831 1001 86380 86390 1
419014 99419014 1001 86380 86390 1
419071 99419071 1001 86380 86390 1
420061 99420061 1001 86380 86390 1
419720 99419720 1001 86380 86390 1
419726 99419726 1001 86380 86390 1
419784 99419784 1001 86380 86390 1
419406 99419406 1001 86380 86390 1
420688 99420688 1001 86380 86390 1
421999 99421999 1001 86380 86390 1
421549 99421549 1001 86380 86390 1
421683 99421683 1001 86380 86390 1
420896 99420896 1001 86380 86390 1
420991 99420991 1001 86380 86390 1
420948 99420948 1001 86380 86390 1
421089 99421089 1001 86380 86390 1
421223 99421223 1001 86380 86390 1
422526 99422526 1001 86380 86390 1
422142 99422142 1001 86380 86390 1
422405 99422405 1001 86380 86390 1
422117 99422117 1001 86380 86390 1
422316 99422316 1001 86380 86390 1
422427 99422427 1001 86380 86390 1
423680 99423680 1001 86380 86390 1
423658 99423658 1001 86380 86390 1
423563 99423563 1001 86380 86390 1
423668 99423668 1001 86380 86390 1
423006 99423006 1001 86380 86390 1
423034 99423034 1001 86380 86390 1
422994 99422994 1001 86380 86390 1
422606 99422606 1001 86380 86390 1
422561 99422561 1001 86380 86390 1
422615 99422615 1001 86380 86390 1
422816 99422816 1001 86380 86390 1
422569 99422569 1001 86380 86390 1
424091 99424091 1001 86380 86390 1
423989 99423989 1001 86380 86390 1
423306 99423306 1001 86380 86390 1
423931 99423931 1001 86380 86390 1
423979 99423979 1001 86380 86390 1
424028 99424028 1001 86380 86390 1
425007 99425007 1001 86380 86390 1
424700 99424700 1001 86380 86390 1
424884 99424884 1001 86380 86390 1
424466 99424466 1001 86380 86390 1
424373 99424373 1001 86380 86390 1
424194 99424194 1001 86380 86390 1
424403 99424403 1001 86380 86390 1
425580 99425580 1001 86380 86390 1
425505 99425505 1001 86380 86390 1
425588 99425588 1001 86380 86390 1
425450 99425450 1001 86380 86390 1
425794 99425794 1001 86380 86390 1
427012 99427012 1001 86380 86390 1
427021 99427021 1001 86380 86390 1
426892 99426892 1001 86380 86390 1
426623 99426623 1001 86380 86390 1
426565 99426565 1001 86380 86390 1
425957 99425957 1001 86380 86390 1
426256 99426256 1001 86380 86390 1
426132 99426132 1001 86380 86390 1
427482 99427482 1001 86380 86390 1
427436 99427436 1001 86380 86390 1
427441 99427441 1001 86380 86390 1
428703 99428703 1001 86380 86390 1
428057 99428057 1001 86380 86390 1
427752 99427752 1001 86380 86390 1
428992 99428992 1001 86380 86390 1
429127 99429127 1001 86380 86390 1
429043 99429043 1001 86380 86390 1
430079 99430079 1001 86380 86390 1
430229 99430229 1001 86380 86390 1
429711 99429711 1001 86380 86390 1
429717 99429717 1001 86380 86390 1
429573 99429573 1001 86380 86390 1
429839 99429839 1001 86380 86390 1
429334 99429334 1001 86380 86390 1
429425 99429425 1001 86380 86390 1
430745 99430745 1001 86380 86390 1
430561 99430561 1001 86380 86390 1
431923 99431923 1001 86380 86390 1
431550 99431550 1001 86380 86390 1
431608 99431608 1001 86380 86390 1
431100 99431100 1001 86380 86390 1
432421 99432421 1001 86380 86390 1
433607 99433607 1001 86380 86390 1
432946 99432946 1001 86380 86390 1
433219 99433219 1001 86380 86390 1
433831 99433831 1001 86380 86390 1
434070 99434070 1001 86380 86390 1
434125 99434125 1001 86380 86390 1
435159 99435159 1001 86380 86390 1
435414 99435414 1001 86380 86390 1
435408 99435408 1001 86380 86390 1
434851 99434851 1001 86380 86390 1
434562 99434562 1001 86380 86390 1
434383 99434383 1001 86380 86390 1
434332 99434332 1001 86380 86390 1
435603 99435603 1001 86380 86390 1
435660 99435660 1001 86380 86390 1
435744 99435744 1001 86380 86390 1
435722 99435722 1001 86380 86390 1
435783 99435783 1001 86380 86390 1
436897 99436897 1001 86380 86390 1
437055 99437055 1001 86380 86390 1
436471 99436471 1001 86380 86390 1
436710 99436710 1001 86380 86390 1
436095 99436095 1001 86380 86390 1
435945 99435945 1001 86380 86390 1
300041 99300041 1001 86380 86390 1
300093 99300093 1001 86380 86390 1
437191 99437191 1001 86380 86390 1
300046 99300046 1001 86380 86390 1
437228 99437228 1001 86380 86390 1
300589 99300589 1001 86380 86390 1
300577 99300577 1001 86380 86390 1
300591 99300591 1001 86380 86390 1
300555 99300555 1001 86380 86390 1
300559 99300559 1001 86380 86390 1
300432 99300432 1001 86380 86390 1
300193 99300193 1001 86380 86390 1
300311 99300311 1001 86380 86390 1
300933 99300933 1001 86380 86390 1
300778 99300778 1001 86380 86390 1
300772 99300772 1001 86380 86390 1
301422 99301422 1001 86380 86390 1
301299 99301299 1001 86380 86390 1
301197 99301197 1001 86380 86390 1
301148 99301148 1001 86380 86390 1
301037 99301037 1001 86380 86390 1
301631 99301631 1001 86380 86390 1
301756 99301756 1001 86380 86390 1
302204 99302204 1001 86380 86390 1
301929 99301929 1001 86380 86390 1
301839 99301839 1001 86380 86390 1
301880 99301880 1001 86380 86390 1
301881 99301881 1001 86380 86390 1
301820 99301820 1001 86380 86390 1
301768 99301768 1001 86380 86390 1
302546 99302546 1001 86380 86390 1
302496 99302496 1001 86380 86390 1
302524 99302524 1001 86380 86390 1
302437 99302437 1001 86380 86390 1
302558 99302558 1001 86380 86390 1
303015 99303015 1001 86380 86390 1
303041 99303041 1001 86380 86390 1
303181 99303181 1001 86380 86390 1
303048 99303048 1001 86380 86390 1
303204 99303204 1001 86380 86390 1
302976 99302976 1001 86380 86390 1
302901 99302901 1001 86380 86390 1
302811 99302811 1001 86380 86390 1
302626 99302626 1001 86380 86390 1
302783 99302783 1001 86380 86390 1
302760 99302760 1001 86380 86390 1
302670 99302670 1001 86380 86390 1
303311 99303311 1001 86380 86390 1
303930 99303930 1001 86380 86390 1
303867 99303867 1001 86380 86390 1
303831 99303831 1001 86380 86390 1
303882 99303882 1001 86380 86390 1
303673 99303673 1001 86380 86390 1
303621 99303621 1001 86380 86390 1
303731 99303731 1001 86380 86390 1
303483 99303483 1001 86380 86390 1
304047 99304047 1001 86380 86390 1
304154 99304154 1001 86380 86390 1
304722 99304722 1001 86380 86390 1
304761 99304761 1001 86380 86390 1
304689 99304689 1001 86380 86390 1
304753 99304753 1001 86380 86390 1
304702 99304702 1001 86380 86390 1
304605 99304605 1001 86380 86390 1
304329 99304329 1001 86380 86390 1
304416 99304416 1001 86380 86390 1
304247 99304247 1001 86380 86390 1
304404 99304404 1001 86380 86390 1
304366 99304366 1001 86380 86390 1
304950 99304950 1001 86380 86390 1
305032 99305032 1001 86380 86390 1
304891 99304891 1001 86380 86390 1
305485 99305485 1001 86380 86390 1
305589 99305589 1001 86380 86390 1
305565 99305565 1001 86380 86390 1
305643 99305643 1001 86380 86390 1
305489 99305489 1001 86380 86390 1
305325 99305325 1001 86380 86390 1
305339 99305339 1001 86380 86390 1
305334 99305334 1001 86380 86390 1
305413 99305413 1001 86380 86390 1
305263 99305263 1001 86380 86390 1
305088 99305088 1001 86380 86390 1
500026 99500026 1001 86380 86390 1
500156 99500156 1001 86380 86390 1
500001 99500001 1001 86380 86390 1
500124 99500124 1001 86380 86390 1
500164 99500164 1001 86380 86390 1
500811 99500811 1001 86380 86390 1
500623 99500623 1001 86380 86390 1
500637 99500637 1001 86380 86390 1
500690 99500690 1001 86380 86390 1
500666 99500666 1001 86380 86390 1
500719 99500719 1001 86380 86390 1
500534 99500534 1001 86380 86390 1
500836 99500836 1001 86380 86390 1
500856 99500856 1001 86380 86390 1
500938 99500938 1001 86380 86390 1
501459 99501459 1001 86380 86390 1
501555 99501555 1001 86380 86390 1
501619 99501619 1001 86380 86390 1
501469 99501469 1001 86380 86390 1
501218 99501218 1001 86380 86390 1
501037 99501037 1001 86380 86390 1
501041 99501041 1001 86380 86390 1
501796 99501796 1001 86380 86390 1
501787 99501787 1001 86380 86390 1
501828 99501828 1001 86380 86390 1
502272 99502272 1001 86380 86390 1
502343 99502343 1001 86380 86390 1
502210 99502210 1001 86380 86390 1
502154 99502154 1001 86380 86390 1
502027 99502027 1001 86380 86390 1
502015 99502015 1001 86380 86390 1
501853 99501853 1001 86380 86390 1
501894 99501894 1001 86380 86390 1
502605 99502605 1001 86380 86390 1
502518 99502518 1001 86380 86390 1
502600 99502600 1001 86380 86390 1
502510 99502510 1001 86380 86390 1
502484 99502484 1001 86380 86390 1
502538 99502538 1001 86380 86390 1
503240 99503240 1001 86380 86390 1
503164 99503164 1001 86380 86390 1
503217 99503217 1001 86380 86390 1
503093 99503093 1001 86380 86390 1
503094 99503094 1001 86380 86390 1
503250 99503250 1001 86380 86390 1
503013 99503013 1001 86380 86390 1
503028 99503028 1001 86380 86390 1
502899 99502899 1001 86380 86390 1
503004 99503004 1001 86380 86390 1
503030 99503030 1001 86380 86390 1
502914 99502914 1001 86380 86390 1
502941 99502941 1001 86380 86390 1
502732 99502732 1001 86380 86390 1
502811 99502811 1001 86380 86390 1
502864 99502864 1001 86380 86390 1
503353 99503353 1001 86380 86390 1
503408 99503408 1001 86380 86390 1
503461 99503461 1001 86380 86390 1
503436 99503436 1001 86380 86390 1
504028 99504028 1001 86380 86390 1
503978 99503978 1001 86380 86390 1
503834 99503834 1001 86380 86390 1
503909 99503909 1001 86380 86390 1
503536 99503536 1001 86380 86390 1
503554 99503554 1001 86380 86390 1
504257 99504257 1001 86380 86390 1
504220 99504220 1001 86380 86390 1
504319 99504319 1001 86380 86390 1
504808 99504808 1001 86380 86390 1
504809 99504809 1001 86380 86390 1
504822 99504822 1001 86380 86390 1
504537 99504537 1001 86380 86390 1
504420 99504420 1001 86380 86390 1
504357 99504357 1001 86380 86390 1
504464 99504464 1001 86380 86390 1
505019 99505019 1001 86380 86390 1
505111 99505111 1001 86380 86390 1
505010 99505010 1001 86380 86390 1
505512 99505512 1001 86380 86390 1
505531 99505531 1001 86380 86390 1
505362 99505362 1001 86380 86390 1
505363 99505363 1001 86380 86390 1
505418 99505418 1001 86380 86390 1
505239 99505239 1001 86380 86390 1
505203 99505203 1001 86380 86390 1
505197 99505197 1001 86380 86390 1
505173 99505173 1001 86380 86390 1
505936 99505936 1001 86380 86390 1
505820 99505820 1001 86380 86390 1
505809 99505809 1001 86380 86390 1
505968 99505968 1001 86380 86390 1
506506 99506506 1001 86380 86390 1
506567 99506567 1001 86380 86390 1
506542 99506542 1001 86380 86390 1
506341 99506341 1001 86380 86390 1
506212 99506212 1001 86380 86390 1
506194 99506194 1001 86380 86390 1
506094 99506094 1001 86380 86390 1
505991 99505991 1001 86380 86390 1
506150 99506150 1001 86380 86390 1
506164 99506164 1001 86380 86390 1
505997 99505997 1001 86380 86390 1
507299 99507299 1001 86380 86390 1
507304 99507304 1001 86380 86390 1
507075 99507075 1001 86380 86390 1
507027 99507027 1001 86380 86390 1
507092 99507092 1001 86380 86390 1
507212 99507212 1001 86380 86390 1
506908 99506908 1001 86380 86390 1
506962 99506962 1001 86380 86390 1
506860 99506860 1001 86380 86390 1
507626 99507626 1001 86380 86390 1
508140 99508140 1001 86380 86390 1
508128 99508128 1001 86380 86390 1
507837 99507837 1001 86380 86390 1
507972 99507972 1001 86380 86390 1
507948 99507948 1001 86380 86390 1
507834 99507834 1001 86380 86390 1
507783 99507783 1001 86380 86390 1
507827 99507827 1001 86380 86390 1
507804 99507804 1001 86380 86390 1
507830 99507830 1001 86380 86390 1
508415 99508415 1001 86380 86390 1
508301 99508301 1001 86380 86390 1
508366 99508366 1001 86380 86390 1
508418 99508418 1001 86380 86390 1
508279 99508279 1001 86380 86390 1
508864 99508864 1001 86380 86390 1
508813 99508813 1001 86380 86390 1
508641 99508641 1001 86380 86390 1
508553 99508553 1001 86380 86390 1
508593 99508593 1001 86380 86390 1
509270 99509270 1001 86380 86390 1
509090 99509090 1001 86380 86390 1
509183 99509183 1001 86380 86390 1
509823 99509823 1001 86380 86390 1
509877 99509877 1001 86380 86390 1
509740 99509740 1001 86380 86390 1
509756 99509756 1001 86380 86390 1
509718 99509718 1001 86380 86390 1
509895 99509895 1001 86380 86390 1
509580 99509580 1001 86380 86390 1
509521 99509521 1001 86380 86390 1
509535 99509535 1001 86380 86390 1
509335 99509335 1001 86380 86390 1
509325 99509325 1001 86380 86390 1
510006 99510006 1001 86380 86390 1
510034 99510034 1001 86380 86390 1
509905 99509905 1001 86380 86390 1
510624 99510624 1001 86380 86390 1
510658 99510658 1001 86380 86390 1
510671 99510671 1001 86380 86390 1
510556 99510556 1001 86380 86390 1
510367 99510367 1001 86380 86390 1
510349 99510349 1001 86380 86390 1
510351 99510351 1001 86380 86390 1
510377 99510377 1001 86380 86390 1
510111 99510111 1001 86380 86390 1
510254 99510254 1001 86380 86390 1
510280 99510280 1001 86380 86390 1
510140 99510140 1001 86380 86390 1
510314 99510314 1001 86380 86390 1
510851 99510851 1001 86380 86390 1
511464 99511464 1001 86380 86390 1
511376 99511376 1001 86380 86390 1
511415 99511415 1001 86380 86390 1
511365 99511365 1001 86380 86390 1
511404 99511404 1001 86380 86390 1
511484 99511484 1001 86380 86390 1
511500 99511500 1001 86380 86390 1
511270 99511270 1001 86380 86390 1
511323 99511323 1001 86380 86390 1
511184 99511184 1001 86380 86390 1
511212 99511212 1001 86380 86390 1
511139 99511139 1001 86380 86390 1
511012 99511012 1001 86380 86390 1
511109 99511109 1001 86380 86390 1
511098 99511098 1001 86380 86390 1
511124 99511124 1001 86380 86390 1
511708 99511708 1001 86380 86390 1
511748 99511748 1001 86380 86390 1
511568 99511568 1001 86380 86390 1
511726 99511726 1001 86380 86390 1
512177 99512177 1001 86380 86390 1
512333 99512333 1001 86380 86390 1
512269 99512269 1001 86380 86390 1
512334 99512334 1001 86380 86390 1
512221 99512221 1001 86380 86390 1
512324 99512324 1001 86380 86390 1
512078 99512078 1001 86380 86390 1
512001 99512001 1001 86380 86390 1
512053 99512053 1001 86380 86390 1
512146 99512146 1001 86380 86390 1
511825 99511825 1001 86380 86390 1
511814 99511814 1001 86380 86390 1
511803 99511803 1001 86380 86390 1
511758 99511758 1001 86380 86390 1
512393 99512393 1001 86380 86390 1
512473 99512473 1001 86380 86390 1
512425 99512425 1001 86380 86390 1
512477 99512477 1001 86380 86390 1
513041 99513041 1001 86380 86390 1
513137 99513137 1001 86380 86390 1
512976 99512976 1001 86380 86390 1
512926 99512926 1001 86380 86390 1
512836 99512836 1001 86380 86390 1
512890 99512890 1001 86380 86390 1
512742 99512742 1001 86380 86390 1
512666 99512666 1001 86380 86390 1
512606 99512606 1001 86380 86390 1
512711 99512711 1001 86380 86390 1
513300 99513300 1001 86380 86390 1
513249 99513249 1001 86380 86390 1
513278 99513278 1001 86380 86390 1
514003 99514003 1001 86380 86390 1
513843 99513843 1001 86380 86390 1
513623 99513623 1001 86380 86390 1
513639 99513639 1001 86380 86390 1
513539 99513539 1001 86380 86390 1
513508 99513508 1001 86380 86390 1
514147 99514147 1001 86380 86390 1
514113 99514113 1001 86380 86390 1
514154 99514154 1001 86380 86390 1
514051 99514051 1001 86380 86390 1
514694 99514694 1001 86380 86390 1
514711 99514711 1001 86380 86390 1
514750 99514750 1001 86380 86390 1
514510 99514510 1001 86380 86390 1
514563 99514563 1001 86380 86390 1
514461 99514461 1001 86380 86390 1
514490 99514490 1001 86380 86390 1
514455 99514455 1001 86380 86390 1
514342 99514342 1001 86380 86390 1
514265 99514265 1001 86380 86390 1
514375 99514375 1001 86380 86390 1
514259 99514259 1001 86380 86390 1
514868 99514868 1001 86380 86390 1
514909 99514909 1001 86380 86390 1
514987 99514987 1001 86380 86390 1
514885 99514885 1001 86380 86390 1
515015 99515015 1001 86380 86390 1
515016 99515016 1001 86380 86390 1
515502 99515502 1001 86380 86390 1
515612 99515612 1001 86380 86390 1
515514 99515514 1001 86380 86390 1
515403 99515403 1001 86380 86390 1
515077 99515077 1001 86380 86390 1
515146 99515146 1001 86380 86390 1
515087 99515087 1001 86380 86390 1
515849 99515849 1001 86380 86390 1
515825 99515825 1001 86380 86390 1
515877 99515877 1001 86380 86390 1
515841 99515841 1001 86380 86390 1
515868 99515868 1001 86380 86390 1
515742 99515742 1001 86380 86390 1
515755 99515755 1001 86380 86390 1
515834 99515834 1001 86380 86390 1
515860 99515860 1001 86380 86390 1
516406 99516406 1001 86380 86390 1
516398 99516398 1001 86380 86390 1
516493 99516493 1001 86380 86390 1
516161 99516161 1001 86380 86390 1
516226 99516226 1001 86380 86390 1
516116 99516116 1001 86380 86390 1
516261 99516261 1001 86380 86390 1
516119 99516119 1001 86380 86390 1
515982 99515982 1001 86380 86390 1
515933 99515933 1001 86380 86390 1
516038 99516038 1001 86380 86390 1
516016 99516016 1001 86380 86390 1
516650 99516650 1001 86380 86390 1
516627 99516627 1001 86380 86390 1
516658 99516658 1001 86380 86390 1
516620 99516620 1001 86380 86390 1
516609 99516609 1001 86380 86390 1
517185 99517185 1001 86380 86390 1
517267 99517267 1001 86380 86390 1
517256 99517256 1001 86380 86390 1
516963 99516963 1001 86380 86390 1
516955 99516955 1001 86380 86390 1
516794 99516794 1001 86380 86390 1
516888 99516888 1001 86380 86390 1
516772 99516772 1001 86380 86390 1
516920 99516920 1001 86380 86390 1
517515 99517515 1001 86380 86390 1
517337 99517337 1001 86380 86390 1
517441 99517441 1001 86380 86390 1
517392 99517392 1001 86380 86390 1
517523 99517523 1001 86380 86390 1
517408 99517408 1001 86380 86390 1
518086 99518086 1001 86380 86390 1
518038 99518038 1001 86380 86390 1
518138 99518138 1001 86380 86390 1
518152 99518152 1001 86380 86390 1
517841 99517841 1001 86380 86390 1
517763 99517763 1001 86380 86390 1
517842 99517842 1001 86380 86390 1
517948 99517948 1001 86380 86390 1
517722 99517722 1001 86380 86390 1
517698 99517698 1001 86380 86390 1
517727 99517727 1001 86380 86390 1
517677 99517677 1001 86380 86390 1
517587 99517587 1001 86380 86390 1
517745 99517745 1001 86380 86390 1
517617 99517617 1001 86380 86390 1
518236 99518236 1001 86380 86390 1
518290 99518290 1001 86380 86390 1
518257 99518257 1001 86380 86390 1
518258 99518258 1001 86380 86390 1
518180 99518180 1001 86380 86390 1
518313 99518313 1001 86380 86390 1
518170 99518170 1001 86380 86390 1
518798 99518798 1001 86380 86390 1
518865 99518865 1001 86380 86390 1
518696 99518696 1001 86380 86390 1
518701 99518701 1001 86380 86390 1
518650 99518650 1001 86380 86390 1
518716 99518716 1001 86380 86390 1
518457 99518457 1001 86380 86390 1
518400 99518400 1001 86380 86390 1
518530 99518530 1001 86380 86390 1
518456 99518456 1001 86380 86390 1
519056 99519056 1001 86380 86390 1
519737 99519737 1001 86380 86390 1
519639 99519639 1001 86380 86390 1
519641 99519641 1001 86380 86390 1
519654 99519654 1001 86380 86390 1
519656 99519656 1001 86380 86390 1
519734 99519734 1001 86380 86390 1
519419 99519419 1001 86380 86390 1
519565 99519565 1001 86380 86390 1
519527 99519527 1001 86380 86390 1
519580 99519580 1001 86380 86390 1
519348 99519348 1001 86380 86390 1
519851 99519851 1001 86380 86390 1
519956 99519956 1001 86380 86390 1
519868 99519868 1001 86380 86390 1
519869 99519869 1001 86380 86390 1
519872 99519872 1001 86380 86390 1
520460 99520460 1001 86380 86390 1
520539 99520539 1001 86380 86390 1
520552 99520552 1001 86380 86390 1
520465 99520465 1001 86380 86390 1
520624 99520624 1001 86380 86390 1
520457 99520457 1001 86380 86390 1
520446 99520446 1001 86380 86390 1
520414 99520414 1001 86380 86390 1
520084 99520084 1001 86380 86390 1
520085 99520085 1001 86380 86390 1
520220 99520220 1001 86380 86390 1
520781 99520781 1001 86380 86390 1
521453 99521453 1001 86380 86390 1
521272 99521272 1001 86380 86390 1
521336 99521336 1001 86380 86390 1
520912 99520912 1001 86380 86390 1
521610 99521610 1001 86380 86390 1
521601 99521601 1001 86380 86390 1
521669 99521669 1001 86380 86390 1
522249 99522249 1001 86380 86390 1
521892 99521892 1001 86380 86390 1
522023 99522023 1001 86380 86390 1
521976 99521976 1001 86380 86390 1
522041 99522041 1001 86380 86390 1
521692 99521692 1001 86380 86390 1
521848 99521848 1001 86380 86390 1
523089 99523089 1001 86380 86390 1
523033 99523033 1001 86380 86390 1
523037 99523037 1001 86380 86390 1
522922 99522922 1001 86380 86390 1
523014 99523014 1001 86380 86390 1
522733 99522733 1001 86380 86390 1
522850 99522850 1001 86380 86390 1
522697 99522697 1001 86380 86390 1
523258 99523258 1001 86380 86390 1
523318 99523318 1001 86380 86390 1
523819 99523819 1001 86380 86390 1
523749 99523749 1001 86380 86390 1
523559 99523559 1001 86380 86390 1
523734 99523734 1001 86380 86390 1
523567 99523567 1001 86380 86390 1
523327 99523327 1001 86380 86390 1
523971 99523971 1001 86380 86390 1
524668 99524668 1001 86380 86390 1
524644 99524644 1001 86380 86390 1
524696 99524696 1001 86380 86390 1
524583 99524583 1001 86380 86390 1
524701 99524701 1001 86380 86390 1
524716 99524716 1001 86380 86390 1
524767 99524767 1001 86380 86390 1
524447 99524447 1001 86380 86390 1
524410 99524410 1001 86380 86390 1
524415 99524415 1001 86380 86390 1
524484 99524484 1001 86380 86390 1
524524 99524524 1001 86380 86390 1
524296 99524296 1001 86380 86390 1
524929 99524929 1001 86380 86390 1
524856 99524856 1001 86380 86390 1
525223 99525223 1001 86380 86390 1
525341 99525341 1001 86380 86390 1
525187 99525187 1001 86380 86390 1
525190 99525190 1001 86380 86390 1
524989 99524989 1001 86380 86390 1
525166 99525166 1001 86380 86390 1
525741 99525741 1001 86380 86390 1
525613 99525613 1001 86380 86390 1
525640 99525640 1001 86380 86390 1
525602 99525602 1001 86380 86390 1
525618 99525618 1001 86380 86390 1
526349 99526349 1001 86380 86390 1
526261 99526261 1001 86380 86390 1
526301 99526301 1001 86380 86390 1
526409 99526409 1001 86380 86390 1
526239 99526239 1001 86380 86390 1
526343 99526343 1001 86380 86390 1
526331 99526331 1001 86380 86390 1
526090 99526090 1001 86380 86390 1
526207 99526207 1001 86380 86390 1
526105 99526105 1001 86380 86390 1
526030 99526030 1001 86380 86390 1
525986 99525986 1001 86380 86390 1
525873 99525873 1001 86380 86390 1
525965 99525965 1001 86380 86390 1
526474 99526474 1001 86380 86390 1
526533 99526533 1001 86380 86390 1
527163 99527163 1001 86380 86390 1
527087 99527087 1001 86380 86390 1
527169 99527169 1001 86380 86390 1
526669 99526669 1001 86380 86390 1
526659 99526659 1001 86380 86390 1
526664 99526664 1001 86380 86390 1
526782 99526782 1001 86380 86390 1
527407 99527407 1001 86380 86390 1
527265 99527265 1001 86380 86390 1
527957 99527957 1001 86380 86390 1
527958 99527958 1001 86380 86390 1
527823 99527823 1001 86380 86390 1
527670 99527670 1001 86380 86390 1
527736 99527736 1001 86380 86390 1
527623 99527623 1001 86380 86390 1
527572 99527572 1001 86380 86390 1
527509 99527509 1001 86380 86390 1
527537 99527537 1001 86380 86390 1
527473 99527473 1001 86380 86390 1
527578 99527578 1001 86380 86390 1
528163 99528163 1001 86380 86390 1
528120 99528120 1001 86380 86390 1
528185 99528185 1001 86380 86390 1
528278 99528278 1001 86380 86390 1
528786 99528786 1001 86380 86390 1
528875 99528875 1001 86380 86390 1
528792 99528792 1001 86380 86390 1
528844 99528844 1001 86380 86390 1
528847 99528847 1001 86380 86390 1
528849 99528849 1001 86380 86390 1
528579 99528579 1001 86380 86390 1
528515 99528515 1001 86380 86390 1
528533 99528533 1001 86380 86390 1
528600 99528600 1001 86380 86390 1
528552 99528552 1001 86380 86390 1
528398 99528398 1001 86380 86390 1
528301 99528301 1001 86380 86390 1
528341 99528341 1001 86380 86390 1
528393 99528393 1001 86380 86390 1
529035 99529035 1001 86380 86390 1
529691 99529691 1001 86380 86390 1
529727 99529727 1001 86380 86390 1
529698 99529698 1001 86380 86390 1
529644 99529644 1001 86380 86390 1
529670 99529670 1001 86380 86390 1
529367 99529367 1001 86380 86390 1
529319 99529319 1001 86380 86390 1
529492 99529492 1001 86380 86390 1
529324 99529324 1001 86380 86390 1
529428 99529428 1001 86380 86390 1
529338 99529338 1001 86380 86390 1
529251 99529251 1001 86380 86390 1
529265 99529265 1001 86380 86390 1
529267 99529267 1001 86380 86390 1
529272 99529272 1001 86380 86390 1
529830 99529830 1001 86380 86390 1
529792 99529792 1001 86380 86390 1
529848 99529848 1001 86380 86390 1
529837 99529837 1001 86380 86390 1
530438 99530438 1001 86380 86390 1
530536 99530536 1001 86380 86390 1
530394 99530394 1001 86380 86390 1
530220 99530220 1001 86380 86390 1
530312 99530312 1001 86380 86390 1
530325 99530325 1001 86380 86390 1
530183 99530183 1001 86380 86390 1
530162 99530162 1001 86380 86390 1
530050 99530050 1001 86380 86390 1
529962 99529962 1001 86380 86390 1
530014 99530014 1001 86380 86390 1
530105 99530105 1001 86380 86390 1
530628 99530628 1001 86380 86390 1
530734 99530734 1001 86380 86390 1
530565 99530565 1001 86380 86390 1
530750 99530750 1001 86380 86390 1
530610 99530610 1001 86380 86390 1
531355 99531355 1001 86380 86390 1
531270 99531270 1001 86380 86390 1
531182 99531182 1001 86380 86390 1
531298 99531298 1001 86380 86390 1
531112 99531112 1001 86380 86390 1
531114 99531114 1001 86380 86390 1
531043 99531043 1001 86380 86390 1
530818 99530818 1001 86380 86390 1
530910 99530910 1001 86380 86390 1
531480 99531480 1001 86380 86390 1
531472 99531472 1001 86380 86390 1
532154 99532154 1001 86380 86390 1
532014 99532014 1001 86380 86390 1
532043 99532043 1001 86380 86390 1
532057 99532057 1001 86380 86390 1
531959 99531959 1001 86380 86390 1
531709 99531709 1001 86380 86390 1
531673 99531673 1001 86380 86390 1
531635 99531635 1001 86380 86390 1
532398 99532398 1001 86380 86390 1
532391 99532391 1001 86380 86390 1
532275 99532275 1001 86380 86390 1
532250 99532250 1001 86380 86390 1
532213 99532213 1001 86380 86390 1
532330 99532330 1001 86380 86390 1
532931 99532931 1001 86380 86390 1
533013 99533013 1001 86380 86390 1
533018 99533018 1001 86380 86390 1
532801 99532801 1001 86380 86390 1
532776 99532776 1001 86380 86390 1
532781 99532781 1001 86380 86390 1
532469 99532469 1001 86380 86390 1
533214 99533214 1001 86380 86390 1
533168 99533168 1001 86380 86390 1
533233 99533233 1001 86380 86390 1
533183 99533183 1001 86380 86390 1
533707 99533707 1001 86380 86390 1
533682 99533682 1001 86380 86390 1
533659 99533659 1001 86380 86390 1
533789 99533789 1001 86380 86390 1
533766 99533766 1001 86380 86390 1
533498 99533498 1001 86380 86390 1
533595 99533595 1001 86380 86390 1
533479 99533479 1001 86380 86390 1
533570 99533570 1001 86380 86390 1
533611 99533611 1001 86380 86390 1
533392 99533392 1001 86380 86390 1
533415 99533415 1001 86380 86390 1
533390 99533390 1001 86380 86390 1
533248 99533248 1001 86380 86390 1
533911 99533911 1001 86380 86390 1
533954 99533954 1001 86380 86390 1
534059 99534059 1001 86380 86390 1
534481 99534481 1001 86380 86390 1
534588 99534588 1001 86380 86390 1
534422 99534422 1001 86380 86390 1
534160 99534160 1001 86380 86390 1
534719 99534719 1001 86380 86390 1
534693 99534693 1001 86380 86390 1
534877 99534877 1001 86380 86390 1
534740 99534740 1001 86380 86390 1
534753 99534753 1001 86380 86390 1
534847 99534847 1001 86380 86390 1
535461 99535461 1001 86380 86390 1
535136 99535136 1001 86380 86390 1
535152 99535152 1001 86380 86390 1
535196 99535196 1001 86380 86390 1
535300 99535300 1001 86380 86390 1
535262 99535262 1001 86380 86390 1
535148 99535148 1001 86380 86390 1
534953 99534953 1001 86380 86390 1
535044 99535044 1001 86380 86390 1
535076 99535076 1001 86380 86390 1
534973 99534973 1001 86380 86390 1
534909 99534909 1001 86380 86390 1
534897 99534897 1001 86380 86390 1
535675 99535675 1001 86380 86390 1
535611 99535611 1001 86380 86390 1
535663 99535663 1001 86380 86390 1
535629 99535629 1001 86380 86390 1
535619 99535619 1001 86380 86390 1
535699 99535699 1001 86380 86390 1
536182 99536182 1001 86380 86390 1
536152 99536152 1001 86380 86390 1
536142 99536142 1001 86380 86390 1
535993 99535993 1001 86380 86390 1
535818 99535818 1001 86380 86390 1
535853 99535853 1001 86380 86390 1
535842 99535842 1001 86380 86390 1
535725 99535725 1001 86380 86390 1
536427 99536427 1001 86380 86390 1
536454 99536454 1001 86380 86390 1
536480 99536480 1001 86380 86390 1
536482 99536482 1001 86380 86390 1
536539 99536539 1001 86380 86390 1
537134 99537134 1001 86380 86390 1
537065 99537065 1001 86380 86390 1
536956 99536956 1001 86380 86390 1
536766 99536766 1001 86380 86390 1
536554 99536554 1001 86380 86390 1
536697 99536697 1001 86380 86390 1
536713 99536713 1001 86380 86390 1
536588 99536588 1001 86380 86390 1
536605 99536605 1001 86380 86390 1
537302 99537302 1001 86380 86390 1
537360 99537360 1001 86380 86390 1
537322 99537322 1001 86380 86390 1
537233 99537233 1001 86380 86390 1
537859 99537859 1001 86380 86390 1
537679 99537679 1001 86380 86390 1
537646 99537646 1001 86380 86390 1
537767 99537767 1001 86380 86390 1
537562 99537562 1001 86380 86390 1
537448 99537448 1001 86380 86390 1
537487 99537487 1001 86380 86390 1
537501 99537501 1001 86380 86390 1
537555 99537555 1001 86380 86390 1
538025 99538025 1001 86380 86390 1
538679 99538679 1001 86380 86390 1
538643 99538643 1001 86380 86390 1
538483 99538483 1001 86380 86390 1
538555 99538555 1001 86380 86390 1
538363 99538363 1001 86380 86390 1
538276 99538276 1001 86380 86390 1
538387 99538387 1001 86380 86390 1
538925 99538925 1001 86380 86390 1
539003 99539003 1001 86380 86390 1
538991 99538991 1001 86380 86390 1
538914 99538914 1001 86380 86390 1
539499 99539499 1001 86380 86390 1
539515 99539515 1001 86380 86390 1
539492 99539492 1001 86380 86390 1
539522 99539522 1001 86380 86390 1
539397 99539397 1001 86380 86390 1
539428 99539428 1001 86380 86390 1
539431 99539431 1001 86380 86390 1
539187 99539187 1001 86380 86390 1
539689 99539689 1001 86380 86390 1
539020 99539020 1001 86380 86390 1
539808 99539808 1001 86380 86390 1
539721 99539721 1001 86380 86390 1
539698 99539698 1001 86380 86390 1
539712 99539712 1001 86380 86390 1
539789 99539789 1001 86380 86390 1
539779 99539779 1001 86380 86390 1
539818 99539818 1001 86380 86390 1
540377 99540377 1001 86380 86390 1
540334 99540334 1001 86380 86390 1
540309 99540309 1001 86380 86390 1
540464 99540464 1001 86380 86390 1
540061 99540061 1001 86380 86390 1
540050 99540050 1001 86380 86390 1
540581 99540581 1001 86380 86390 1
540671 99540671 1001 86380 86390 1
540469 99540469 1001 86380 86390 1
540563 99540563 1001 86380 86390 1
540602 99540602 1001 86380 86390 1
541139 99541139 1001 86380 86390 1
540881 99540881 1001 86380 86390 1
541058 99541058 1001 86380 86390 1
540842 99540842 1001 86380 86390 1
540707 99540707 1001 86380 86390 1
541368 99541368 1001 86380 86390 1
541308 99541308 1001 86380 86390 1
541400 99541400 1001 86380 86390 1
541431 99541431 1001 86380 86390 1
541928 99541928 1001 86380 86390 1
542096 99542096 1001 86380 86390 1
541709 99541709 1001 86380 86390 1
541807 99541807 1001 86380 86390 1
541536 99541536 1001 86380 86390 1
541588 99541588 1001 86380 86390 1
541604 99541604 1001 86380 86390 1
541593 99541593 1001 86380 86390 1
542154 99542154 1001 86380 86390 1
542311 99542311 1001 86380 86390 1
542184 99542184 1001 86380 86390 1
542228 99542228 1001 86380 86390 1
542320 99542320 1001 86380 86390 1
542830 99542830 1001 86380 86390 1
542767 99542767 1001 86380 86390 1
542892 99542892 1001 86380 86390 1
542942 99542942 1001 86380 86390 1
542625 99542625 1001 86380 86390 1
542574 99542574 1001 86380 86390 1
542629 99542629 1001 86380 86390 1
542554 99542554 1001 86380 86390 1
542569 99542569 1001 86380 86390 1
542608 99542608 1001 86380 86390 1
542583 99542583 1001 86380 86390 1
542402 99542402 1001 86380 86390 1
542391 99542391 1001 86380 86390 1
542484 99542484 1001 86380 86390 1
542420 99542420 1001 86380 86390 1
542500 99542500 1001 86380 86390 1
543141 99543141 1001 86380 86390 1
543039 99543039 1001 86380 86390 1
543708 99543708 1001 86380 86390 1
543620 99543620 1001 86380 86390 1
543599 99543599 1001 86380 86390 1
543575 99543575 1001 86380 86390 1
543440 99543440 1001 86380 86390 1
543203 99543203 1001 86380 86390 1
543201 99543201 1001 86380 86390 1
543773 99543773 1001 86380 86390 1
543957 99543957 1001 86380 86390 1
543867 99543867 1001 86380 86390 1
544483 99544483 1001 86380 86390 1
544422 99544422 1001 86380 86390 1
544517 99544517 1001 86380 86390 1
544201 99544201 1001 86380 86390 1
544242 99544242 1001 86380 86390 1
544284 99544284 1001 86380 86390 1
544209 99544209 1001 86380 86390 1
544083 99544083 1001 86380 86390 1
544153 99544153 1001 86380 86390 1
544724 99544724 1001 86380 86390 1
544727 99544727 1001 86380 86390 1
544703 99544703 1001 86380 86390 1
533971 1108 1002 43048 56917 1
400293 99400293 1001 86380 86390 1
400230 99400230 1001 86380 86390 1
400399 99400399 1001 86380 86390 1
400390 99400390 1001 86380 86390 1
400670 99400670 1001 86380 86390 1
400633 99400633 1001 86380 86390 1
400733 99400733 1001 86380 86390 1
401335 99401335 1001 86380 86390 1
401618 99401618 1001 86380 86390 1
401683 99401683 1001 86380 86390 1
401790 99401790 1001 86380 86390 1
402023 99402023 1001 86380 86390 1
402077 99402077 1001 86380 86390 1
402171 99402171 1001 86380 86390 1
402221 99402221 1001 86380 86390 1
402337 99402337 1001 86380 86390 1
402320 99402320 1001 86380 86390 1
402507 99402507 1001 86380 86390 1
402686 99402686 1001 86380 86390 1
402599 99402599 1001 86380 86390 1
402782 99402782 1001 86380 86390 1
402915 99402915 1001 86380 86390 1
403077 99403077 1001 86380 86390 1
403037 99403037 1001 86380 86390 1
403110 99403110 1001 86380 86390 1
403509 99403509 1001 86380 86390 1
403560 99403560 1001 86380 86390 1
403696 99403696 1001 86380 86390 1
403710 99403710 1001 86380 86390 1
403786 99403786 1001 86380 86390 1
403782 99403782 1001 86380 86390 1
403872 99403872 1001 86380 86390 1
403993 99403993 1001 86380 86390 1
404018 99404018 1001 86380 86390 1
404049 99404049 1001 86380 86390 1
404418 99404418 1001 86380 86390 1
404748 99404748 1001 86380 86390 1
405104 99405104 1001 86380 86390 1
405384 99405384 1001 86380 86390 1
405649 99405649 1001 86380 86390 1
405637 99405637 1001 86380 86390 1
406113 99406113 1001 86380 86390 1
406128 99406128 1001 86380 86390 1
406339 99406339 1001 86380 86390 1
406424 99406424 1001 86380 86390 1
406608 99406608 1001 86380 86390 1
406720 99406720 1001 86380 86390 1
406762 99406762 1001 86380 86390 1
406820 99406820 1001 86380 86390 1
406932 99406932 1001 86380 86390 1
406857 99406857 1001 86380 86390 1
407018 99407018 1001 86380 86390 1
407002 99407002 1001 86380 86390 1
407205 99407205 1001 86380 86390 1
407274 99407274 1001 86380 86390 1
407410 99407410 1001 86380 86390 1
407619 99407619 1001 86380 86390 1
407970 99407970 1001 86380 86390 1
408040 99408040 1001 86380 86390 1
408303 99408303 1001 86380 86390 1
408320 99408320 1001 86380 86390 1
408598 99408598 1001 86380 86390 1
408938 99408938 1001 86380 86390 1
409117 99409117 1001 86380 86390 1
409195 99409195 1001 86380 86390 1
409586 99409586 1001 86380 86390 1
409683 99409683 1001 86380 86390 1
409822 99409822 1001 86380 86390 1
410117 99410117 1001 86380 86390 1
410182 99410182 1001 86380 86390 1
410232 99410232 1001 86380 86390 1
410408 99410408 1001 86380 86390 1
410410 99410410 1001 86380 86390 1
410546 99410546 1001 86380 86390 1
410653 99410653 1001 86380 86390 1
410904 99410904 1001 86380 86390 1
410815 99410815 1001 86380 86390 1
410972 99410972 1001 86380 86390 1
411072 99411072 1001 86380 86390 1
411095 99411095 1001 86380 86390 1
411213 99411213 1001 86380 86390 1
411404 99411404 1001 86380 86390 1
411440 99411440 1001 86380 86390 1
411542 99411542 1001 86380 86390 1
411574 99411574 1001 86380 86390 1
411928 99411928 1001 86380 86390 1
411971 99411971 1001 86380 86390 1
412157 99412157 1001 86380 86390 1
412267 99412267 1001 86380 86390 1
412400 99412400 1001 86380 86390 1
412469 99412469 1001 86380 86390 1
413563 99413563 1001 86380 86390 1
413179 99413179 1001 86380 86390 1
412955 99412955 1001 86380 86390 1
412913 99412913 1001 86380 86390 1
412944 99412944 1001 86380 86390 1
413230 99413230 1001 86380 86390 1
413176 99413176 1001 86380 86390 1
412878 99412878 1001 86380 86390 1
413970 99413970 1001 86380 86390 1
413706 99413706 1001 86380 86390 1
413846 99413846 1001 86380 86390 1
415142 99415142 1001 86380 86390 1
414973 99414973 1001 86380 86390 1
415239 99415239 1001 86380 86390 1
414991 99414991 1001 86380 86390 1
414575 99414575 1001 86380 86390 1
414667 99414667 1001 86380 86390 1
414321 99414321 1001 86380 86390 1
414165 99414165 1001 86380 86390 1
414391 99414391 1001 86380 86390 1
415386 99415386 1001 86380 86390 1
415576 99415576 1001 86380 86390 1
415321 99415321 1001 86380 86390 1
415509 99415509 1001 86380 86390 1
415710 99415710 1001 86380 86390 1
416613 99416613 1001 86380 86390 1
416736 99416736 1001 86380 86390 1
416619 99416619 1001 86380 86390 1
416820 99416820 1001 86380 86390 1
416344 99416344 1001 86380 86390 1
416351 99416351 1001 86380 86390 1
416150 99416150 1001 86380 86390 1
416425 99416425 1001 86380 86390 1
416227 99416227 1001 86380 86390 1
415984 99415984 1001 86380 86390 1
415987 99415987 1001 86380 86390 1
415840 99415840 1001 86380 86390 1
417534 99417534 1001 86380 86390 1
418721 99418721 1001 86380 86390 1
418448 99418448 1001 86380 86390 1
418103 99418103 1001 86380 86390 1
418414 99418414 1001 86380 86390 1
418118 99418118 1001 86380 86390 1
418122 99418122 1001 86380 86390 1
418429 99418429 1001 86380 86390 1
418009 99418009 1001 86380 86390 1
417946 99417946 1001 86380 86390 1
418026 99418026 1001 86380 86390 1
418998 99418998 1001 86380 86390 1
419130 99419130 1001 86380 86390 1
418883 99418883 1001 86380 86390 1
418943 99418943 1001 86380 86390 1
418997 99418997 1001 86380 86390 1
419046 99419046 1001 86380 86390 1
420150 99420150 1001 86380 86390 1
420222 99420222 1001 86380 86390 1
420373 99420373 1001 86380 86390 1
420003 99420003 1001 86380 86390 1
419746 99419746 1001 86380 86390 1
419912 99419912 1001 86380 86390 1
419700 99419700 1001 86380 86390 1
419807 99419807 1001 86380 86390 1
419976 99419976 1001 86380 86390 1
419877 99419877 1001 86380 86390 1
419471 99419471 1001 86380 86390 1
419362 99419362 1001 86380 86390 1
419444 99419444 1001 86380 86390 1
420692 99420692 1001 86380 86390 1
420514 99420514 1001 86380 86390 1
420781 99420781 1001 86380 86390 1
421886 99421886 1001 86380 86390 1
421916 99421916 1001 86380 86390 1
421870 99421870 1001 86380 86390 1
422051 99422051 1001 86380 86390 1
421812 99421812 1001 86380 86390 1
421641 99421641 1001 86380 86390 1
421275 99421275 1001 86380 86390 1
421357 99421357 1001 86380 86390 1
421419 99421419 1001 86380 86390 1
421384 99421384 1001 86380 86390 1
422120 99422120 1001 86380 86390 1
422390 99422390 1001 86380 86390 1
422130 99422130 1001 86380 86390 1
422524 99422524 1001 86380 86390 1
422158 99422158 1001 86380 86390 1
423488 99423488 1001 86380 86390 1
423463 99423463 1001 86380 86390 1
423714 99423714 1001 86380 86390 1
423722 99423722 1001 86380 86390 1
423171 99423171 1001 86380 86390 1
423091 99423091 1001 86380 86390 1
423131 99423131 1001 86380 86390 1
422987 99422987 1001 86380 86390 1
422967 99422967 1001 86380 86390 1
422706 99422706 1001 86380 86390 1
424035 99424035 1001 86380 86390 1
424070 99424070 1001 86380 86390 1
424030 99424030 1001 86380 86390 1
424112 99424112 1001 86380 86390 1
424033 99424033 1001 86380 86390 1
425032 99425032 1001 86380 86390 1
424992 99424992 1001 86380 86390 1
424271 99424271 1001 86380 86390 1
425633 99425633 1001 86380 86390 1
425760 99425760 1001 86380 86390 1
427033 99427033 1001 86380 86390 1
427086 99427086 1001 86380 86390 1
426836 99426836 1001 86380 86390 1
426461 99426461 1001 86380 86390 1
426047 99426047 1001 86380 86390 1
425987 99425987 1001 86380 86390 1
425991 99425991 1001 86380 86390 1
425923 99425923 1001 86380 86390 1
425850 99425850 1001 86380 86390 1
428632 99428632 1001 86380 86390 1
428697 99428697 1001 86380 86390 1
428594 99428594 1001 86380 86390 1
428235 99428235 1001 86380 86390 1
428017 99428017 1001 86380 86390 1
428332 99428332 1001 86380 86390 1
427966 99427966 1001 86380 86390 1
427820 99427820 1001 86380 86390 1
428897 99428897 1001 86380 86390 1
429145 99429145 1001 86380 86390 1
430249 99430249 1001 86380 86390 1
430174 99430174 1001 86380 86390 1
429682 99429682 1001 86380 86390 1
429748 99429748 1001 86380 86390 1
429268 99429268 1001 86380 86390 1
429260 99429260 1001 86380 86390 1
430573 99430573 1001 86380 86390 1
430792 99430792 1001 86380 86390 1
430515 99430515 1001 86380 86390 1
430652 99430652 1001 86380 86390 1
431912 99431912 1001 86380 86390 1
431842 99431842 1001 86380 86390 1
431756 99431756 1001 86380 86390 1
431687 99431687 1001 86380 86390 1
431337 99431337 1001 86380 86390 1
431389 99431389 1001 86380 86390 1
430887 99430887 1001 86380 86390 1
430911 99430911 1001 86380 86390 1
431029 99431029 1001 86380 86390 1
432397 99432397 1001 86380 86390 1
432326 99432326 1001 86380 86390 1
432114 99432114 1001 86380 86390 1
432340 99432340 1001 86380 86390 1
433481 99433481 1001 86380 86390 1
433547 99433547 1001 86380 86390 1
432971 99432971 1001 86380 86390 1
432707 99432707 1001 86380 86390 1
432547 99432547 1001 86380 86390 1
432695 99432695 1001 86380 86390 1
434117 99434117 1001 86380 86390 1
433982 99433982 1001 86380 86390 1
435075 99435075 1001 86380 86390 1
435318 99435318 1001 86380 86390 1
435184 99435184 1001 86380 86390 1
435020 99435020 1001 86380 86390 1
435031 99435031 1001 86380 86390 1
434747 99434747 1001 86380 86390 1
434453 99434453 1001 86380 86390 1
434471 99434471 1001 86380 86390 1
434571 99434571 1001 86380 86390 1
435712 99435712 1001 86380 86390 1
435584 99435584 1001 86380 86390 1
435473 99435473 1001 86380 86390 1
435844 99435844 1001 86380 86390 1
436913 99436913 1001 86380 86390 1
437004 99437004 1001 86380 86390 1
437092 99437092 1001 86380 86390 1
437122 99437122 1001 86380 86390 1
436867 99436867 1001 86380 86390 1
436476 99436476 1001 86380 86390 1
436638 99436638 1001 86380 86390 1
436510 99436510 1001 86380 86390 1
435951 99435951 1001 86380 86390 1
436215 99436215 1001 86380 86390 1
435962 99435962 1001 86380 86390 1
436301 99436301 1001 86380 86390 1
436279 99436279 1001 86380 86390 1
436161 99436161 1001 86380 86390 1
300055 99300055 1001 86380 86390 1
300101 99300101 1001 86380 86390 1
437311 99437311 1001 86380 86390 1
300678 99300678 1001 86380 86390 1
300590 99300590 1001 86380 86390 1
300476 99300476 1001 86380 86390 1
300224 99300224 1001 86380 86390 1
300161 99300161 1001 86380 86390 1
300200 99300200 1001 86380 86390 1
300239 99300239 1001 86380 86390 1
300240 99300240 1001 86380 86390 1
300167 99300167 1001 86380 86390 1
300115 99300115 1001 86380 86390 1
300882 99300882 1001 86380 86390 1
300911 99300911 1001 86380 86390 1
300795 99300795 1001 86380 86390 1
300886 99300886 1001 86380 86390 1
300760 99300760 1001 86380 86390 1
300788 99300788 1001 86380 86390 1
301167 99301167 1001 86380 86390 1
301300 99301300 1001 86380 86390 1
301303 99301303 1001 86380 86390 1
300999 99300999 1001 86380 86390 1
301132 99301132 1001 86380 86390 1
301029 99301029 1001 86380 86390 1
301110 99301110 1001 86380 86390 1
300944 99300944 1001 86380 86390 1
301010 99301010 1001 86380 86390 1
301697 99301697 1001 86380 86390 1
301567 99301567 1001 86380 86390 1
301557 99301557 1001 86380 86390 1
301700 99301700 1001 86380 86390 1
301638 99301638 1001 86380 86390 1
302326 99302326 1001 86380 86390 1
302023 99302023 1001 86380 86390 1
302067 99302067 1001 86380 86390 1
301838 99301838 1001 86380 86390 1
301941 99301941 1001 86380 86390 1
301945 99301945 1001 86380 86390 1
301808 99301808 1001 86380 86390 1
301952 99301952 1001 86380 86390 1
301914 99301914 1001 86380 86390 1
302495 99302495 1001 86380 86390 1
302531 99302531 1001 86380 86390 1
303206 99303206 1001 86380 86390 1
303145 99303145 1001 86380 86390 1
303089 99303089 1001 86380 86390 1
302936 99302936 1001 86380 86390 1
302666 99302666 1001 86380 86390 1
302590 99302590 1001 86380 86390 1
302607 99302607 1001 86380 86390 1
303336 99303336 1001 86380 86390 1
303349 99303349 1001 86380 86390 1
303402 99303402 1001 86380 86390 1
303235 99303235 1001 86380 86390 1
303290 99303290 1001 86380 86390 1
304004 99304004 1001 86380 86390 1
303850 99303850 1001 86380 86390 1
303864 99303864 1001 86380 86390 1
303684 99303684 1001 86380 86390 1
303766 99303766 1001 86380 86390 1
303782 99303782 1001 86380 86390 1
303580 99303580 1001 86380 86390 1
303451 99303451 1001 86380 86390 1
303480 99303480 1001 86380 86390 1
303597 99303597 1001 86380 86390 1
303511 99303511 1001 86380 86390 1
303501 99303501 1001 86380 86390 1
304046 99304046 1001 86380 86390 1
304078 99304078 1001 86380 86390 1
304221 99304221 1001 86380 86390 1
304808 99304808 1001 86380 86390 1
304680 99304680 1001 86380 86390 1
304674 99304674 1001 86380 86390 1
304527 99304527 1001 86380 86390 1
304595 99304595 1001 86380 86390 1
304335 99304335 1001 86380 86390 1
304414 99304414 1001 86380 86390 1
304885 99304885 1001 86380 86390 1
305058 99305058 1001 86380 86390 1
305520 99305520 1001 86380 86390 1
305483 99305483 1001 86380 86390 1
305607 99305607 1001 86380 86390 1
305429 99305429 1001 86380 86390 1
305430 99305430 1001 86380 86390 1
305314 99305314 1001 86380 86390 1
305166 99305166 1001 86380 86390 1
500050 99500050 1001 86380 86390 1
500632 99500632 1001 86380 86390 1
500613 99500613 1001 86380 86390 1
500756 99500756 1001 86380 86390 1
500771 99500771 1001 86380 86390 1
500806 99500806 1001 86380 86390 1
500517 99500517 1001 86380 86390 1
500530 99500530 1001 86380 86390 1
500469 99500469 1001 86380 86390 1
500585 99500585 1001 86380 86390 1
500551 99500551 1001 86380 86390 1
500252 99500252 1001 86380 86390 1
500859 99500859 1001 86380 86390 1
501603 99501603 1001 86380 86390 1
501456 99501456 1001 86380 86390 1
501495 99501495 1001 86380 86390 1
501508 99501508 1001 86380 86390 1
501470 99501470 1001 86380 86390 1
501284 99501284 1001 86380 86390 1
501310 99501310 1001 86380 86390 1
501264 99501264 1001 86380 86390 1
501355 99501355 1001 86380 86390 1
501098 99501098 1001 86380 86390 1
501048 99501048 1001 86380 86390 1
501039 99501039 1001 86380 86390 1
501728 99501728 1001 86380 86390 1
501670 99501670 1001 86380 86390 1
501700 99501700 1001 86380 86390 1
501648 99501648 1001 86380 86390 1
502348 99502348 1001 86380 86390 1
502079 99502079 1001 86380 86390 1
502111 99502111 1001 86380 86390 1
501911 99501911 1001 86380 86390 1
501873 99501873 1001 86380 86390 1
501951 99501951 1001 86380 86390 1
501913 99501913 1001 86380 86390 1
501994 99501994 1001 86380 86390 1
502021 99502021 1001 86380 86390 1
501855 99501855 1001 86380 86390 1
503262 99503262 1001 86380 86390 1
503130 99503130 1001 86380 86390 1
503222 99503222 1001 86380 86390 1
503278 99503278 1001 86380 86390 1
502944 99502944 1001 86380 86390 1
502886 99502886 1001 86380 86390 1
502890 99502890 1001 86380 86390 1
502711 99502711 1001 86380 86390 1
502835 99502835 1001 86380 86390 1
502848 99502848 1001 86380 86390 1
502682 99502682 1001 86380 86390 1
503342 99503342 1001 86380 86390 1
503332 99503332 1001 86380 86390 1
503462 99503462 1001 86380 86390 1
503438 99503438 1001 86380 86390 1
504003 99504003 1001 86380 86390 1
504104 99504104 1001 86380 86390 1
503815 99503815 1001 86380 86390 1
503792 99503792 1001 86380 86390 1
503884 99503884 1001 86380 86390 1
503523 99503523 1001 86380 86390 1
503653 99503653 1001 86380 86390 1
503634 99503634 1001 86380 86390 1
504233 99504233 1001 86380 86390 1
504208 99504208 1001 86380 86390 1
504146 99504146 1001 86380 86390 1
504185 99504185 1001 86380 86390 1
504249 99504249 1001 86380 86390 1
504304 99504304 1001 86380 86390 1
504777 99504777 1001 86380 86390 1
504793 99504793 1001 86380 86390 1
504897 99504897 1001 86380 86390 1
504872 99504872 1001 86380 86390 1
504611 99504611 1001 86380 86390 1
504650 99504650 1001 86380 86390 1
504730 99504730 1001 86380 86390 1
504576 99504576 1001 86380 86390 1
504719 99504719 1001 86380 86390 1
504670 99504670 1001 86380 86390 1
504606 99504606 1001 86380 86390 1
504541 99504541 1001 86380 86390 1
504439 99504439 1001 86380 86390 1
504379 99504379 1001 86380 86390 1
504396 99504396 1001 86380 86390 1
504475 99504475 1001 86380 86390 1
504477 99504477 1001 86380 86390 1
505031 99505031 1001 86380 86390 1
505110 99505110 1001 86380 86390 1
505124 99505124 1001 86380 86390 1
505137 99505137 1001 86380 86390 1
505115 99505115 1001 86380 86390 1
505770 99505770 1001 86380 86390 1
505619 99505619 1001 86380 86390 1
505645 99505645 1001 86380 86390 1
505724 99505724 1001 86380 86390 1
505637 99505637 1001 86380 86390 1
505600 99505600 1001 86380 86390 1
505412 99505412 1001 86380 86390 1
505491 99505491 1001 86380 86390 1
505431 99505431 1001 86380 86390 1
505331 99505331 1001 86380 86390 1
505319 99505319 1001 86380 86390 1
505164 99505164 1001 86380 86390 1
505246 99505246 1001 86380 86390 1
505209 99505209 1001 86380 86390 1
505263 99505263 1001 86380 86390 1
505792 99505792 1001 86380 86390 1
505834 99505834 1001 86380 86390 1
506439 99506439 1001 86380 86390 1
506368 99506368 1001 86380 86390 1
506217 99506217 1001 86380 86390 1
506079 99506079 1001 86380 86390 1
506159 99506159 1001 86380 86390 1
506083 99506083 1001 86380 86390 1
506126 99506126 1001 86380 86390 1
506644 99506644 1001 86380 86390 1
506800 99506800 1001 86380 86390 1
506750 99506750 1001 86380 86390 1
506635 99506635 1001 86380 86390 1
506598 99506598 1001 86380 86390 1
507317 99507317 1001 86380 86390 1
507049 99507049 1001 86380 86390 1
507063 99507063 1001 86380 86390 1
507117 99507117 1001 86380 86390 1
507132 99507132 1001 86380 86390 1
506992 99506992 1001 86380 86390 1
507577 99507577 1001 86380 86390 1
507452 99507452 1001 86380 86390 1
507427 99507427 1001 86380 86390 1
507623 99507623 1001 86380 86390 1
507534 99507534 1001 86380 86390 1
508148 99508148 1001 86380 86390 1
508204 99508204 1001 86380 86390 1
508156 99508156 1001 86380 86390 1
508034 99508034 1001 86380 86390 1
507759 99507759 1001 86380 86390 1
507772 99507772 1001 86380 86390 1
507643 99507643 1001 86380 86390 1
508449 99508449 1001 86380 86390 1
508987 99508987 1001 86380 86390 1
508833 99508833 1001 86380 86390 1
508691 99508691 1001 86380 86390 1
508671 99508671 1001 86380 86390 1
508589 99508589 1001 86380 86390 1
508476 99508476 1001 86380 86390 1
508556 99508556 1001 86380 86390 1
509151 99509151 1001 86380 86390 1
509103 99509103 1001 86380 86390 1
509116 99509116 1001 86380 86390 1
509797 99509797 1001 86380 86390 1
509811 99509811 1001 86380 86390 1
509870 99509870 1001 86380 86390 1
509723 99509723 1001 86380 86390 1
509712 99509712 1001 86380 86390 1
509832 99509832 1001 86380 86390 1
509835 99509835 1001 86380 86390 1
509577 99509577 1001 86380 86390 1
509371 99509371 1001 86380 86390 1
509359 99509359 1001 86380 86390 1
509326 99509326 1001 86380 86390 1
509937 99509937 1001 86380 86390 1
509942 99509942 1001 86380 86390 1
509933 99509933 1001 86380 86390 1
510605 99510605 1001 86380 86390 1
510444 99510444 1001 86380 86390 1
510372 99510372 1001 86380 86390 1
510322 99510322 1001 86380 86390 1
510402 99510402 1001 86380 86390 1
510519 99510519 1001 86380 86390 1
510250 99510250 1001 86380 86390 1
510251 99510251 1001 86380 86390 1
510189 99510189 1001 86380 86390 1
510164 99510164 1001 86380 86390 1
510841 99510841 1001 86380 86390 1
510906 99510906 1001 86380 86390 1
510920 99510920 1001 86380 86390 1
510765 99510765 1001 86380 86390 1
510843 99510843 1001 86380 86390 1
510895 99510895 1001 86380 86390 1
510831 99510831 1001 86380 86390 1
510781 99510781 1001 86380 86390 1
511455 99511455 1001 86380 86390 1
511431 99511431 1001 86380 86390 1
511473 99511473 1001 86380 86390 1
511243 99511243 1001 86380 86390 1
511300 99511300 1001 86380 86390 1
511240 99511240 1001 86380 86390 1
511056 99511056 1001 86380 86390 1
510968 99510968 1001 86380 86390 1
510943 99510943 1001 86380 86390 1
511719 99511719 1001 86380 86390 1
511578 99511578 1001 86380 86390 1
511688 99511688 1001 86380 86390 1
512315 99512315 1001 86380 86390 1
512353 99512353 1001 86380 86390 1
512195 99512195 1001 86380 86390 1
512113 99512113 1001 86380 86390 1
512158 99512158 1001 86380 86390 1
511890 99511890 1001 86380 86390 1
511955 99511955 1001 86380 86390 1
511909 99511909 1001 86380 86390 1
511793 99511793 1001 86380 86390 1
511821 99511821 1001 86380 86390 1
512388 99512388 1001 86380 86390 1
512507 99512507 1001 86380 86390 1
512520 99512520 1001 86380 86390 1
512380 99512380 1001 86380 86390 1
512576 99512576 1001 86380 86390 1
513014 99513014 1001 86380 86390 1
513111 99513111 1001 86380 86390 1
512864 99512864 1001 86380 86390 1
512801 99512801 1001 86380 86390 1
512686 99512686 1001 86380 86390 1
513380 99513380 1001 86380 86390 1
513934 99513934 1001 86380 86390 1
513858 99513858 1001 86380 86390 1
513910 99513910 1001 86380 86390 1
514027 99514027 1001 86380 86390 1
513747 99513747 1001 86380 86390 1
513686 99513686 1001 86380 86390 1
513526 99513526 1001 86380 86390 1
513446 99513446 1001 86380 86390 1
513485 99513485 1001 86380 86390 1
514146 99514146 1001 86380 86390 1
514033 99514033 1001 86380 86390 1
514657 99514657 1001 86380 86390 1
514672 99514672 1001 86380 86390 1
514626 99514626 1001 86380 86390 1
514602 99514602 1001 86380 86390 1
514525 99514525 1001 86380 86390 1
514327 99514327 1001 86380 86390 1
514238 99514238 1001 86380 86390 1
514294 99514294 1001 86380 86390 1
514906 99514906 1001 86380 86390 1
515062 99515062 1001 86380 86390 1
514988 99514988 1001 86380 86390 1
514977 99514977 1001 86380 86390 1
515017 99515017 1001 86380 86390 1
515506 99515506 1001 86380 86390 1
515637 99515637 1001 86380 86390 1
515613 99515613 1001 86380 86390 1
515537 99515537 1001 86380 86390 1
515615 99515615 1001 86380 86390 1
515674 99515674 1001 86380 86390 1
515322 99515322 1001 86380 86390 1
515326 99515326 1001 86380 86390 1
515314 99515314 1001 86380 86390 1
515432 99515432 1001 86380 86390 1
515382 99515382 1001 86380 86390 1
515358 99515358 1001 86380 86390 1
515436 99515436 1001 86380 86390 1
515171 99515171 1001 86380 86390 1
515784 99515784 1001 86380 86390 1
515826 99515826 1001 86380 86390 1
515715 99515715 1001 86380 86390 1
516382 99516382 1001 86380 86390 1
516447 99516447 1001 86380 86390 1
516410 99516410 1001 86380 86390 1
516350 99516350 1001 86380 86390 1
516292 99516292 1001 86380 86390 1
516242 99516242 1001 86380 86390 1
516256 99516256 1001 86380 86390 1
516128 99516128 1001 86380 86390 1
516207 99516207 1001 86380 86390 1
516182 99516182 1001 86380 86390 1
515979 99515979 1001 86380 86390 1
516057 99516057 1001 86380 86390 1
515938 99515938 1001 86380 86390 1
516017 99516017 1001 86380 86390 1
516598 99516598 1001 86380 86390 1
516599 99516599 1001 86380 86390 1
516561 99516561 1001 86380 86390 1
516537 99516537 1001 86380 86390 1
516526 99516526 1001 86380 86390 1
516605 99516605 1001 86380 86390 1
517332 99517332 1001 86380 86390 1
517221 99517221 1001 86380 86390 1
517264 99517264 1001 86380 86390 1
517313 99517313 1001 86380 86390 1
517227 99517227 1001 86380 86390 1
517269 99517269 1001 86380 86390 1
517079 99517079 1001 86380 86390 1
516970 99516970 1001 86380 86390 1
516999 99516999 1001 86380 86390 1
516860 99516860 1001 86380 86390 1
517385 99517385 1001 86380 86390 1
517465 99517465 1001 86380 86390 1
517973 99517973 1001 86380 86390 1
518044 99518044 1001 86380 86390 1
517869 99517869 1001 86380 86390 1
517921 99517921 1001 86380 86390 1
517909 99517909 1001 86380 86390 1
517809 99517809 1001 86380 86390 1
517915 99517915 1001 86380 86390 1
517684 99517684 1001 86380 86390 1
517725 99517725 1001 86380 86390 1
517544 99517544 1001 86380 86390 1
517560 99517560 1001 86380 86390 1
517614 99517614 1001 86380 86390 1
517653 99517653 1001 86380 86390 1
517694 99517694 1001 86380 86390 1
518163 99518163 1001 86380 86390 1
518848 99518848 1001 86380 86390 1
518927 99518927 1001 86380 86390 1
518855 99518855 1001 86380 86390 1
518817 99518817 1001 86380 86390 1
518601 99518601 1001 86380 86390 1
518621 99518621 1001 86380 86390 1
518686 99518686 1001 86380 86390 1
518739 99518739 1001 86380 86390 1
518740 99518740 1001 86380 86390 1
519117 99519117 1001 86380 86390 1
519054 99519054 1001 86380 86390 1
519791 99519791 1001 86380 86390 1
519670 99519670 1001 86380 86390 1
519442 99519442 1001 86380 86390 1
519588 99519588 1001 86380 86390 1
519472 99519472 1001 86380 86390 1
519488 99519488 1001 86380 86390 1
519579 99519579 1001 86380 86390 1
519335 99519335 1001 86380 86390 1
519376 99519376 1001 86380 86390 1
519315 99519315 1001 86380 86390 1
519251 99519251 1001 86380 86390 1
519242 99519242 1001 86380 86390 1
519216 99519216 1001 86380 86390 1
519894 99519894 1001 86380 86390 1
520518 99520518 1001 86380 86390 1
520531 99520531 1001 86380 86390 1
520535 99520535 1001 86380 86390 1
520633 99520633 1001 86380 86390 1
520371 99520371 1001 86380 86390 1
520216 99520216 1001 86380 86390 1
520053 99520053 1001 86380 86390 1
520041 99520041 1001 86380 86390 1
520172 99520172 1001 86380 86390 1
520198 99520198 1001 86380 86390 1
520833 99520833 1001 86380 86390 1
520808 99520808 1001 86380 86390 1
521433 99521433 1001 86380 86390 1
521450 99521450 1001 86380 86390 1
521120 99521120 1001 86380 86390 1
521173 99521173 1001 86380 86390 1
521041 99521041 1001 86380 86390 1
520997 99520997 1001 86380 86390 1
521502 99521502 1001 86380 86390 1
521649 99521649 1001 86380 86390 1
521551 99521551 1001 86380 86390 1
522256 99522256 1001 86380 86390 1
522191 99522191 1001 86380 86390 1
522192 99522192 1001 86380 86390 1
522232 99522232 1001 86380 86390 1
522207 99522207 1001 86380 86390 1
522147 99522147 1001 86380 86390 1
522110 99522110 1001 86380 86390 1
521919 99521919 1001 86380 86390 1
522000 99522000 1001 86380 86390 1
522053 99522053 1001 86380 86390 1
521963 99521963 1001 86380 86390 1
521765 99521765 1001 86380 86390 1
521688 99521688 1001 86380 86390 1
521718 99521718 1001 86380 86390 1
522368 99522368 1001 86380 86390 1
522385 99522385 1001 86380 86390 1
523108 99523108 1001 86380 86390 1
522949 99522949 1001 86380 86390 1
522796 99522796 1001 86380 86390 1
522773 99522773 1001 86380 86390 1
522721 99522721 1001 86380 86390 1
522787 99522787 1001 86380 86390 1
522905 99522905 1001 86380 86390 1
522712 99522712 1001 86380 86390 1
522804 99522804 1001 86380 86390 1
522896 99522896 1001 86380 86390 1
522628 99522628 1001 86380 86390 1
523197 99523197 1001 86380 86390 1
523165 99523165 1001 86380 86390 1
523781 99523781 1001 86380 86390 1
523822 99523822 1001 86380 86390 1
523575 99523575 1001 86380 86390 1
523588 99523588 1001 86380 86390 1
523705 99523705 1001 86380 86390 1
523602 99523602 1001 86380 86390 1
523616 99523616 1001 86380 86390 1
523659 99523659 1001 86380 86390 1
523427 99523427 1001 86380 86390 1
523493 99523493 1001 86380 86390 1
523354 99523354 1001 86380 86390 1
523459 99523459 1001 86380 86390 1
523435 99523435 1001 86380 86390 1
523513 99523513 1001 86380 86390 1
523412 99523412 1001 86380 86390 1
524149 99524149 1001 86380 86390 1
524112 99524112 1001 86380 86390 1
523956 99523956 1001 86380 86390 1
524127 99524127 1001 86380 86390 1
524643 99524643 1001 86380 86390 1
524624 99524624 1001 86380 86390 1
524600 99524600 1001 86380 86390 1
524476 99524476 1001 86380 86390 1
524505 99524505 1001 86380 86390 1
524344 99524344 1001 86380 86390 1
524178 99524178 1001 86380 86390 1
524152 99524152 1001 86380 86390 1
524155 99524155 1001 86380 86390 1
524168 99524168 1001 86380 86390 1
524234 99524234 1001 86380 86390 1
524876 99524876 1001 86380 86390 1
524957 99524957 1001 86380 86390 1
524804 99524804 1001 86380 86390 1
525565 99525565 1001 86380 86390 1
525445 99525445 1001 86380 86390 1
525471 99525471 1001 86380 86390 1
525527 99525527 1001 86380 86390 1
525589 99525589 1001 86380 86390 1
525506 99525506 1001 86380 86390 1
525519 99525519 1001 86380 86390 1
525356 99525356 1001 86380 86390 1
525189 99525189 1001 86380 86390 1
525030 99525030 1001 86380 86390 1
525109 99525109 1001 86380 86390 1
525635 99525635 1001 86380 86390 1
525779 99525779 1001 86380 86390 1
525781 99525781 1001 86380 86390 1
526242 99526242 1001 86380 86390 1
526220 99526220 1001 86380 86390 1
526311 99526311 1001 86380 86390 1
526329 99526329 1001 86380 86390 1
526383 99526383 1001 86380 86390 1
526115 99526115 1001 86380 86390 1
526064 99526064 1001 86380 86390 1
526167 99526167 1001 86380 86390 1
526183 99526183 1001 86380 86390 1
526029 99526029 1001 86380 86390 1
526213 99526213 1001 86380 86390 1
526214 99526214 1001 86380 86390 1
525999 99525999 1001 86380 86390 1
525877 99525877 1001 86380 86390 1
526461 99526461 1001 86380 86390 1
526466 99526466 1001 86380 86390 1
527063 99527063 1001 86380 86390 1
527243 99527243 1001 86380 86390 1
527197 99527197 1001 86380 86390 1
526979 99526979 1001 86380 86390 1
526890 99526890 1001 86380 86390 1
527007 99527007 1001 86380 86390 1
527035 99527035 1001 86380 86390 1
526843 99526843 1001 86380 86390 1
526872 99526872 1001 86380 86390 1
526693 99526693 1001 86380 86390 1
526658 99526658 1001 86380 86390 1
526789 99526789 1001 86380 86390 1
527418 99527418 1001 86380 86390 1
527409 99527409 1001 86380 86390 1
527269 99527269 1001 86380 86390 1
527949 99527949 1001 86380 86390 1
528048 99528048 1001 86380 86390 1
527938 99527938 1001 86380 86390 1
527875 99527875 1001 86380 86390 1
528053 99528053 1001 86380 86390 1
528068 99528068 1001 86380 86390 1
527869 99527869 1001 86380 86390 1
527857 99527857 1001 86380 86390 1
527743 99527743 1001 86380 86390 1
527827 99527827 1001 86380 86390 1
527672 99527672 1001 86380 86390 1
527673 99527673 1001 86380 86390 1
527640 99527640 1001 86380 86390 1
528110 99528110 1001 86380 86390 1
528100 99528100 1001 86380 86390 1
528179 99528179 1001 86380 86390 1
528273 99528273 1001 86380 86390 1
528079 99528079 1001 86380 86390 1
528132 99528132 1001 86380 86390 1
528197 99528197 1001 86380 86390 1
528236 99528236 1001 86380 86390 1
528865 99528865 1001 86380 86390 1
528711 99528711 1001 86380 86390 1
528859 99528859 1001 86380 86390 1
528895 99528895 1001 86380 86390 1
528618 99528618 1001 86380 86390 1
528505 99528505 1001 86380 86390 1
528635 99528635 1001 86380 86390 1
528674 99528674 1001 86380 86390 1
528559 99528559 1001 86380 86390 1
528689 99528689 1001 86380 86390 1
528314 99528314 1001 86380 86390 1
528458 99528458 1001 86380 86390 1
528355 99528355 1001 86380 86390 1
528951 99528951 1001 86380 86390 1
528956 99528956 1001 86380 86390 1
528919 99528919 1001 86380 86390 1
529561 99529561 1001 86380 86390 1
529666 99529666 1001 86380 86390 1
529602 99529602 1001 86380 86390 1
529635 99529635 1001 86380 86390 1
529356 99529356 1001 86380 86390 1
529400 99529400 1001 86380 86390 1
529364 99529364 1001 86380 86390 1
529507 99529507 1001 86380 86390 1
529227 99529227 1001 86380 86390 1
529207 99529207 1001 86380 86390 1
529898 99529898 1001 86380 86390 1
529762 99529762 1001 86380 86390 1
529814 99529814 1001 86380 86390 1
530433 99530433 1001 86380 86390 1
530499 99530499 1001 86380 86390 1
530195 99530195 1001 86380 86390 1
530159 99530159 1001 86380 86390 1
530318 99530318 1001 86380 86390 1
530049 99530049 1001 86380 86390 1
530114 99530114 1001 86380 86390 1
529986 99529986 1001 86380 86390 1
530091 99530091 1001 86380 86390 1
529963 99529963 1001 86380 86390 1
530736 99530736 1001 86380 86390 1
530555 99530555 1001 86380 86390 1
531232 99531232 1001 86380 86390 1
531337 99531337 1001 86380 86390 1
531325 99531325 1001 86380 86390 1
531071 99531071 1001 86380 86390 1
531100 99531100 1001 86380 86390 1
531024 99531024 1001 86380 86390 1
530999 99530999 1001 86380 86390 1
531026 99531026 1001 86380 86390 1
530811 99530811 1001 86380 86390 1
530865 99530865 1001 86380 86390 1
530893 99530893 1001 86380 86390 1
530946 99530946 1001 86380 86390 1
530872 99530872 1001 86380 86390 1
530795 99530795 1001 86380 86390 1
530834 99530834 1001 86380 86390 1
531432 99531432 1001 86380 86390 1
531420 99531420 1001 86380 86390 1
531580 99531580 1001 86380 86390 1
531440 99531440 1001 86380 86390 1
531401 99531401 1001 86380 86390 1
532202 99532202 1001 86380 86390 1
532181 99532181 1001 86380 86390 1
532034 99532034 1001 86380 86390 1
532166 99532166 1001 86380 86390 1
531819 99531819 1001 86380 86390 1
531833 99531833 1001 86380 86390 1
531965 99531965 1001 86380 86390 1
531966 99531966 1001 86380 86390 1
531943 99531943 1001 86380 86390 1
531932 99531932 1001 86380 86390 1
531649 99531649 1001 86380 86390 1
531603 99531603 1001 86380 86390 1
531763 99531763 1001 86380 86390 1
531661 99531661 1001 86380 86390 1
532399 99532399 1001 86380 86390 1
532257 99532257 1001 86380 86390 1
532996 99532996 1001 86380 86390 1
532853 99532853 1001 86380 86390 1
532821 99532821 1001 86380 86390 1
532720 99532720 1001 86380 86390 1
532669 99532669 1001 86380 86390 1
532439 99532439 1001 86380 86390 1
532587 99532587 1001 86380 86390 1
532484 99532484 1001 86380 86390 1
532603 99532603 1001 86380 86390 1
533220 99533220 1001 86380 86390 1
533770 99533770 1001 86380 86390 1
533774 99533774 1001 86380 86390 1
533672 99533672 1001 86380 86390 1
533661 99533661 1001 86380 86390 1
533853 99533853 1001 86380 86390 1
533489 99533489 1001 86380 86390 1
533506 99533506 1001 86380 86390 1
533495 99533495 1001 86380 86390 1
533262 99533262 1001 86380 86390 1
533386 99533386 1001 86380 86390 1
533428 99533428 1001 86380 86390 1
534594 99534594 1001 86380 86390 1
534621 99534621 1001 86380 86390 1
534584 99534584 1001 86380 86390 1
534563 99534563 1001 86380 86390 1
534616 99534616 1001 86380 86390 1
534554 99534554 1001 86380 86390 1
534593 99534593 1001 86380 86390 1
534292 99534292 1001 86380 86390 1
534319 99534319 1001 86380 86390 1
534385 99534385 1001 86380 86390 1
534411 99534411 1001 86380 86390 1
534218 99534218 1001 86380 86390 1
534125 99534125 1001 86380 86390 1
534759 99534759 1001 86380 86390 1
534833 99534833 1001 86380 86390 1
534846 99534846 1001 86380 86390 1
534718 99534718 1001 86380 86390 1
535369 99535369 1001 86380 86390 1
535456 99535456 1001 86380 86390 1
535176 99535176 1001 86380 86390 1
535181 99535181 1001 86380 86390 1
534980 99534980 1001 86380 86390 1
535001 99535001 1001 86380 86390 1
535560 99535560 1001 86380 86390 1
535603 99535603 1001 86380 86390 1
536207 99536207 1001 86380 86390 1
536201 99536201 1001 86380 86390 1
536189 99536189 1001 86380 86390 1
536267 99536267 1001 86380 86390 1
536269 99536269 1001 86380 86390 1
535990 99535990 1001 86380 86390 1
536029 99536029 1001 86380 86390 1
536068 99536068 1001 86380 86390 1
535939 99535939 1001 86380 86390 1
536039 99536039 1001 86380 86390 1
535742 99535742 1001 86380 86390 1
536406 99536406 1001 86380 86390 1
536523 99536523 1001 86380 86390 1
536983 99536983 1001 86380 86390 1
537054 99537054 1001 86380 86390 1
537095 99537095 1001 86380 86390 1
537157 99537157 1001 86380 86390 1
537045 99537045 1001 86380 86390 1
536933 99536933 1001 86380 86390 1
536791 99536791 1001 86380 86390 1
536749 99536749 1001 86380 86390 1
536659 99536659 1001 86380 86390 1
536623 99536623 1001 86380 86390 1
536666 99536666 1001 86380 86390 1
536577 99536577 1001 86380 86390 1
537367 99537367 1001 86380 86390 1
537238 99537238 1001 86380 86390 1
537343 99537343 1001 86380 86390 1
537219 99537219 1001 86380 86390 1
537195 99537195 1001 86380 86390 1
537351 99537351 1001 86380 86390 1
537365 99537365 1001 86380 86390 1
537912 99537912 1001 86380 86390 1
537862 99537862 1001 86380 86390 1
537902 99537902 1001 86380 86390 1
537964 99537964 1001 86380 86390 1
537591 99537591 1001 86380 86390 1
537592 99537592 1001 86380 86390 1
537748 99537748 1001 86380 86390 1
537635 99537635 1001 86380 86390 1
537636 99537636 1001 86380 86390 1
537690 99537690 1001 86380 86390 1
537729 99537729 1001 86380 86390 1
537691 99537691 1001 86380 86390 1
537449 99537449 1001 86380 86390 1
537568 99537568 1001 86380 86390 1
537373 99537373 1001 86380 86390 1
537426 99537426 1001 86380 86390 1
537442 99537442 1001 86380 86390 1
537481 99537481 1001 86380 86390 1
538036 99538036 1001 86380 86390 1
538041 99538041 1001 86380 86390 1
538007 99538007 1001 86380 86390 1
538733 99538733 1001 86380 86390 1
538772 99538772 1001 86380 86390 1
538735 99538735 1001 86380 86390 1
538671 99538671 1001 86380 86390 1
538404 99538404 1001 86380 86390 1
538499 99538499 1001 86380 86390 1
538516 99538516 1001 86380 86390 1
538326 99538326 1001 86380 86390 1
538217 99538217 1001 86380 86390 1
538942 99538942 1001 86380 86390 1
538829 99538829 1001 86380 86390 1
538819 99538819 1001 86380 86390 1
538976 99538976 1001 86380 86390 1
539448 99539448 1001 86380 86390 1
539474 99539474 1001 86380 86390 1
539437 99539437 1001 86380 86390 1
539568 99539568 1001 86380 86390 1
539617 99539617 1001 86380 86390 1
539384 99539384 1001 86380 86390 1
539229 99539229 1001 86380 86390 1
539234 99539234 1001 86380 86390 1
539274 99539274 1001 86380 86390 1
539217 99539217 1001 86380 86390 1
539180 99539180 1001 86380 86390 1
539793 99539793 1001 86380 86390 1
539681 99539681 1001 86380 86390 1
540325 99540325 1001 86380 86390 1
540315 99540315 1001 86380 86390 1
540345 99540345 1001 86380 86390 1
540411 99540411 1001 86380 86390 1
540375 99540375 1001 86380 86390 1
540122 99540122 1001 86380 86390 1
540204 99540204 1001 86380 86390 1
540231 99540231 1001 86380 86390 1
539881 99539881 1001 86380 86390 1
540623 99540623 1001 86380 86390 1
540549 99540549 1001 86380 86390 1
540627 99540627 1001 86380 86390 1
541178 99541178 1001 86380 86390 1
541250 99541250 1001 86380 86390 1
541226 99541226 1001 86380 86390 1
540966 99540966 1001 86380 86390 1
540794 99540794 1001 86380 86390 1
541956 99541956 1001 86380 86390 1
541849 99541849 1001 86380 86390 1
541879 99541879 1001 86380 86390 1
541841 99541841 1001 86380 86390 1
541782 99541782 1001 86380 86390 1
541621 99541621 1001 86380 86390 1
541688 99541688 1001 86380 86390 1
541574 99541574 1001 86380 86390 1
542206 99542206 1001 86380 86390 1
542224 99542224 1001 86380 86390 1
542200 99542200 1001 86380 86390 1
542213 99542213 1001 86380 86390 1
542149 99542149 1001 86380 86390 1
542791 99542791 1001 86380 86390 1
542818 99542818 1001 86380 86390 1
542928 99542928 1001 86380 86390 1
542661 99542661 1001 86380 86390 1
542715 99542715 1001 86380 86390 1
542556 99542556 1001 86380 86390 1
542440 99542440 1001 86380 86390 1
543110 99543110 1001 86380 86390 1
543020 99543020 1001 86380 86390 1
543125 99543125 1001 86380 86390 1
543070 99543070 1001 86380 86390 1
543734 99543734 1001 86380 86390 1
543770 99543770 1001 86380 86390 1
543743 99543743 1001 86380 86390 1
543623 99543623 1001 86380 86390 1
543652 99543652 1001 86380 86390 1
543470 99543470 1001 86380 86390 1
543217 99543217 1001 86380 86390 1
543235 99543235 1001 86380 86390 1
543794 99543794 1001 86380 86390 1
543899 99543899 1001 86380 86390 1
543841 99543841 1001 86380 86390 1
543908 99543908 1001 86380 86390 1
543779 99543779 1001 86380 86390 1
544522 99544522 1001 86380 86390 1
544572 99544572 1001 86380 86390 1
544538 99544538 1001 86380 86390 1
544475 99544475 1001 86380 86390 1
544370 99544370 1001 86380 86390 1
544206 99544206 1001 86380 86390 1
544033 99544033 1001 86380 86390 1
544646 99544646 1001 86380 86390 1
544613 99544613 1001 86380 86390 1
405972 235 1001 19320 20277 1
500543 961 1002 45265 50685 1
528320 603 1001 40323 40623 1
533970 886 1002 56814 60554 1
533974 872 1002 50689 54025 1
400021 99400021 1001 86380 86390 1
400105 99400105 1001 86380 86390 1
400179 99400179 1001 86380 86390 1
400155 99400155 1001 86380 86390 1
400127 99400127 1001 86380 86390 1
400350 99400350 1001 86380 86390 1
400562 99400562 1001 86380 86390 1
400602 99400602 1001 86380 86390 1
400713 99400713 1001 86380 86390 1
401110 99401110 1001 86380 86390 1
401054 99401054 1001 86380 86390 1
401176 99401176 1001 86380 86390 1
401658 99401658 1001 86380 86390 1
401699 99401699 1001 86380 86390 1
401732 99401732 1001 86380 86390 1
402166 99402166 1001 86380 86390 1
402196 99402196 1001 86380 86390 1
402362 99402362 1001 86380 86390 1
402346 99402346 1001 86380 86390 1
402392 99402392 1001 86380 86390 1
402657 99402657 1001 86380 86390 1
402720 99402720 1001 86380 86390 1
402798 99402798 1001 86380 86390 1
402783 99402783 1001 86380 86390 1
403300 99403300 1001 86380 86390 1
403488 99403488 1001 86380 86390 1
403512 99403512 1001 86380 86390 1
403645 99403645 1001 86380 86390 1
403796 99403796 1001 86380 86390 1
403854 99403854 1001 86380 86390 1
403860 99403860 1001 86380 86390 1
404003 99404003 1001 86380 86390 1
404566 99404566 1001 86380 86390 1
404512 99404512 1001 86380 86390 1
404632 99404632 1001 86380 86390 1
405183 99405183 1001 86380 86390 1
405236 99405236 1001 86380 86390 1
405308 99405308 1001 86380 86390 1
405372 99405372 1001 86380 86390 1
405445 99405445 1001 86380 86390 1
405641 99405641 1001 86380 86390 1
405657 99405657 1001 86380 86390 1
405840 99405840 1001 86380 86390 1
406162 99406162 1001 86380 86390 1
406241 99406241 1001 86380 86390 1
406252 99406252 1001 86380 86390 1
406348 99406348 1001 86380 86390 1
406386 99406386 1001 86380 86390 1
406360 99406360 1001 86380 86390 1
406520 99406520 1001 86380 86390 1
406497 99406497 1001 86380 86390 1
406726 99406726 1001 86380 86390 1
406967 99406967 1001 86380 86390 1
407501 99407501 1001 86380 86390 1
407637 99407637 1001 86380 86390 1
407680 99407680 1001 86380 86390 1
407709 99407709 1001 86380 86390 1
407697 99407697 1001 86380 86390 1
407937 99407937 1001 86380 86390 1
408019 99408019 1001 86380 86390 1
408174 99408174 1001 86380 86390 1
408285 99408285 1001 86380 86390 1
408357 99408357 1001 86380 86390 1
409013 99409013 1001 86380 86390 1
409261 99409261 1001 86380 86390 1
409398 99409398 1001 86380 86390 1
409535 99409535 1001 86380 86390 1
409593 99409593 1001 86380 86390 1
409501 99409501 1001 86380 86390 1
409828 99409828 1001 86380 86390 1
409831 99409831 1001 86380 86390 1
410060 99410060 1001 86380 86390 1
410241 99410241 1001 86380 86390 1
410411 99410411 1001 86380 86390 1
410511 99410511 1001 86380 86390 1
410979 99410979 1001 86380 86390 1
411036 99411036 1001 86380 86390 1
411119 99411119 1001 86380 86390 1
411215 99411215 1001 86380 86390 1
411231 99411231 1001 86380 86390 1
411379 99411379 1001 86380 86390 1
411493 99411493 1001 86380 86390 1
411899 99411899 1001 86380 86390 1
411932 99411932 1001 86380 86390 1
412291 99412291 1001 86380 86390 1
412332 99412332 1001 86380 86390 1
413326 99413326 1001 86380 86390 1
413056 99413056 1001 86380 86390 1
413189 99413189 1001 86380 86390 1
413285 99413285 1001 86380 86390 1
412821 99412821 1001 86380 86390 1
412749 99412749 1001 86380 86390 1
412509 99412509 1001 86380 86390 1
412824 99412824 1001 86380 86390 1
412617 99412617 1001 86380 86390 1
412531 99412531 1001 86380 86390 1
412677 99412677 1001 86380 86390 1
413712 99413712 1001 86380 86390 1
415075 99415075 1001 86380 86390 1
415000 99415000 1001 86380 86390 1
415030 99415030 1001 86380 86390 1
415121 99415121 1001 86380 86390 1
415266 99415266 1001 86380 86390 1
414593 99414593 1001 86380 86390 1
414273 99414273 1001 86380 86390 1
414294 99414294 1001 86380 86390 1
414205 99414205 1001 86380 86390 1
414232 99414232 1001 86380 86390 1
414436 99414436 1001 86380 86390 1
414280 99414280 1001 86380 86390 1
414218 99414218 1001 86380 86390 1
415707 99415707 1001 86380 86390 1
415628 99415628 1001 86380 86390 1
416599 99416599 1001 86380 86390 1
416546 99416546 1001 86380 86390 1
416291 99416291 1001 86380 86390 1
416326 99416326 1001 86380 86390 1
416172 99416172 1001 86380 86390 1
416152 99416152 1001 86380 86390 1
415860 99415860 1001 86380 86390 1
416035 99416035 1001 86380 86390 1
415871 99415871 1001 86380 86390 1
415792 99415792 1001 86380 86390 1
415847 99415847 1001 86380 86390 1
416045 99416045 1001 86380 86390 1
415854 99415854 1001 86380 86390 1
417008 99417008 1001 86380 86390 1
417491 99417491 1001 86380 86390 1
418674 99418674 1001 86380 86390 1
418489 99418489 1001 86380 86390 1
418682 99418682 1001 86380 86390 1
418547 99418547 1001 86380 86390 1
418058 99418058 1001 86380 86390 1
418378 99418378 1001 86380 86390 1
418291 99418291 1001 86380 86390 1
418187 99418187 1001 86380 86390 1
418101 99418101 1001 86380 86390 1
417962 99417962 1001 86380 86390 1
417678 99417678 1001 86380 86390 1
417917 99417917 1001 86380 86390 1
417663 99417663 1001 86380 86390 1
417639 99417639 1001 86380 86390 1
417666 99417666 1001 86380 86390 1
417902 99417902 1001 86380 86390 1
419200 99419200 1001 86380 86390 1
420126 99420126 1001 86380 86390 1
420438 99420438 1001 86380 86390 1
420010 99420010 1001 86380 86390 1
419891 99419891 1001 86380 86390 1
419741 99419741 1001 86380 86390 1
420649 99420649 1001 86380 86390 1
421582 99421582 1001 86380 86390 1
421245 99421245 1001 86380 86390 1
421111 99421111 1001 86380 86390 1
421113 99421113 1001 86380 86390 1
422196 99422196 1001 86380 86390 1
422277 99422277 1001 86380 86390 1
422208 99422208 1001 86380 86390 1
423505 99423505 1001 86380 86390 1
423491 99423491 1001 86380 86390 1
423610 99423610 1001 86380 86390 1
423350 99423350 1001 86380 86390 1
423149 99423149 1001 86380 86390 1
422992 99422992 1001 86380 86390 1
422955 99422955 1001 86380 86390 1
423162 99423162 1001 86380 86390 1
422723 99422723 1001 86380 86390 1
422533 99422533 1001 86380 86390 1
422583 99422583 1001 86380 86390 1
424011 99424011 1001 86380 86390 1
424090 99424090 1001 86380 86390 1
424073 99424073 1001 86380 86390 1
423972 99423972 1001 86380 86390 1
423999 99423999 1001 86380 86390 1
423883 99423883 1001 86380 86390 1
423963 99423963 1001 86380 86390 1
425298 99425298 1001 86380 86390 1
425209 99425209 1001 86380 86390 1
425072 99425072 1001 86380 86390 1
424861 99424861 1001 86380 86390 1
424742 99424742 1001 86380 86390 1
424871 99424871 1001 86380 86390 1
424401 99424401 1001 86380 86390 1
424288 99424288 1001 86380 86390 1
425774 99425774 1001 86380 86390 1
426952 99426952 1001 86380 86390 1
426876 99426876 1001 86380 86390 1
426761 99426761 1001 86380 86390 1
426420 99426420 1001 86380 86390 1
426300 99426300 1001 86380 86390 1
426329 99426329 1001 86380 86390 1
426289 99426289 1001 86380 86390 1
425913 99425913 1001 86380 86390 1
426154 99426154 1001 86380 86390 1
426159 99426159 1001 86380 86390 1
426076 99426076 1001 86380 86390 1
426201 99426201 1001 86380 86390 1
425978 99425978 1001 86380 86390 1
427235 99427235 1001 86380 86390 1
427462 99427462 1001 86380 86390 1
427171 99427171 1001 86380 86390 1
427241 99427241 1001 86380 86390 1
427524 99427524 1001 86380 86390 1
427220 99427220 1001 86380 86390 1
428318 99428318 1001 86380 86390 1
428239 99428239 1001 86380 86390 1
428243 99428243 1001 86380 86390 1
427783 99427783 1001 86380 86390 1
427538 99427538 1001 86380 86390 1
427864 99427864 1001 86380 86390 1
428770 99428770 1001 86380 86390 1
428973 99428973 1001 86380 86390 1
429012 99429012 1001 86380 86390 1
430241 99430241 1001 86380 86390 1
429961 99429961 1001 86380 86390 1
430122 99430122 1001 86380 86390 1
429576 99429576 1001 86380 86390 1
429605 99429605 1001 86380 86390 1
429392 99429392 1001 86380 86390 1
429509 99429509 1001 86380 86390 1
430403 99430403 1001 86380 86390 1
430623 99430623 1001 86380 86390 1
430777 99430777 1001 86380 86390 1
431649 99431649 1001 86380 86390 1
431657 99431657 1001 86380 86390 1
431572 99431572 1001 86380 86390 1
431415 99431415 1001 86380 86390 1
431545 99431545 1001 86380 86390 1
431035 99431035 1001 86380 86390 1
431051 99431051 1001 86380 86390 1
431191 99431191 1001 86380 86390 1
430907 99430907 1001 86380 86390 1
431233 99431233 1001 86380 86390 1
431140 99431140 1001 86380 86390 1
432347 99432347 1001 86380 86390 1
432226 99432226 1001 86380 86390 1
432417 99432417 1001 86380 86390 1
432280 99432280 1001 86380 86390 1
432312 99432312 1001 86380 86390 1
432372 99432372 1001 86380 86390 1
433490 99433490 1001 86380 86390 1
433621 99433621 1001 86380 86390 1
433627 99433627 1001 86380 86390 1
433134 99433134 1001 86380 86390 1
433009 99433009 1001 86380 86390 1
433185 99433185 1001 86380 86390 1
432552 99432552 1001 86380 86390 1
432664 99432664 1001 86380 86390 1
432898 99432898 1001 86380 86390 1
432788 99432788 1001 86380 86390 1
435083 99435083 1001 86380 86390 1
435061 99435061 1001 86380 86390 1
435172 99435172 1001 86380 86390 1
434832 99434832 1001 86380 86390 1
434512 99434512 1001 86380 86390 1
434433 99434433 1001 86380 86390 1
435002 99435002 1001 86380 86390 1
435504 99435504 1001 86380 86390 1
437078 99437078 1001 86380 86390 1
436865 99436865 1001 86380 86390 1
437043 99437043 1001 86380 86390 1
436483 99436483 1001 86380 86390 1
436357 99436357 1001 86380 86390 1
436651 99436651 1001 86380 86390 1
436412 99436412 1001 86380 86390 1
436074 99436074 1001 86380 86390 1
436218 99436218 1001 86380 86390 1
435940 99435940 1001 86380 86390 1
436028 99436028 1001 86380 86390 1
300082 99300082 1001 86380 86390 1
435896 99435896 1001 86380 86390 1
437300 99437300 1001 86380 86390 1
437301 99437301 1001 86380 86390 1
437304 99437304 1001 86380 86390 1
437285 99437285 1001 86380 86390 1
300629 99300629 1001 86380 86390 1
300705 99300705 1001 86380 86390 1
300595 99300595 1001 86380 86390 1
300686 99300686 1001 86380 86390 1
300365 99300365 1001 86380 86390 1
300261 99300261 1001 86380 86390 1
300753 99300753 1001 86380 86390 1
300745 99300745 1001 86380 86390 1
300866 99300866 1001 86380 86390 1
301516 99301516 1001 86380 86390 1
301491 99301491 1001 86380 86390 1
301369 99301369 1001 86380 86390 1
301181 99301181 1001 86380 86390 1
301199 99301199 1001 86380 86390 1
301115 99301115 1001 86380 86390 1
301061 99301061 1001 86380 86390 1
301696 99301696 1001 86380 86390 1
301637 99301637 1001 86380 86390 1
302189 99302189 1001 86380 86390 1
302306 99302306 1001 86380 86390 1
302242 99302242 1001 86380 86390 1
302191 99302191 1001 86380 86390 1
302321 99302321 1001 86380 86390 1
302125 99302125 1001 86380 86390 1
302151 99302151 1001 86380 86390 1
301984 99301984 1001 86380 86390 1
302003 99302003 1001 86380 86390 1
301891 99301891 1001 86380 86390 1
302428 99302428 1001 86380 86390 1
303124 99303124 1001 86380 86390 1
303198 99303198 1001 86380 86390 1
303199 99303199 1001 86380 86390 1
302825 99302825 1001 86380 86390 1
302720 99302720 1001 86380 86390 1
302658 99302658 1001 86380 86390 1
302749 99302749 1001 86380 86390 1
303307 99303307 1001 86380 86390 1
303348 99303348 1001 86380 86390 1
303338 99303338 1001 86380 86390 1
303274 99303274 1001 86380 86390 1
303958 99303958 1001 86380 86390 1
303959 99303959 1001 86380 86390 1
304013 99304013 1001 86380 86390 1
303914 99303914 1001 86380 86390 1
303981 99303981 1001 86380 86390 1
303687 99303687 1001 86380 86390 1
303806 99303806 1001 86380 86390 1
303742 99303742 1001 86380 86390 1
303732 99303732 1001 86380 86390 1
303748 99303748 1001 86380 86390 1
303553 99303553 1001 86380 86390 1
304226 99304226 1001 86380 86390 1
304177 99304177 1001 86380 86390 1
304075 99304075 1001 86380 86390 1
304191 99304191 1001 86380 86390 1
304066 99304066 1001 86380 86390 1
304144 99304144 1001 86380 86390 1
304828 99304828 1001 86380 86390 1
304803 99304803 1001 86380 86390 1
304644 99304644 1001 86380 86390 1
304581 99304581 1001 86380 86390 1
304517 99304517 1001 86380 86390 1
304561 99304561 1001 86380 86390 1
304330 99304330 1001 86380 86390 1
304924 99304924 1001 86380 86390 1
305043 99305043 1001 86380 86390 1
304864 99304864 1001 86380 86390 1
304957 99304957 1001 86380 86390 1
305655 99305655 1001 86380 86390 1
305642 99305642 1001 86380 86390 1
305553 99305553 1001 86380 86390 1
305555 99305555 1001 86380 86390 1
305324 99305324 1001 86380 86390 1
305318 99305318 1001 86380 86390 1
305292 99305292 1001 86380 86390 1
305399 99305399 1001 86380 86390 1
305147 99305147 1001 86380 86390 1
305202 99305202 1001 86380 86390 1
305102 99305102 1001 86380 86390 1
500010 99500010 1001 86380 86390 1
500698 99500698 1001 86380 86390 1
500711 99500711 1001 86380 86390 1
500739 99500739 1001 86380 86390 1
500663 99500663 1001 86380 86390 1
500643 99500643 1001 86380 86390 1
500474 99500474 1001 86380 86390 1
500309 99500309 1001 86380 86390 1
500203 99500203 1001 86380 86390 1
500991 99500991 1001 86380 86390 1
500850 99500850 1001 86380 86390 1
500827 99500827 1001 86380 86390 1
500973 99500973 1001 86380 86390 1
501528 99501528 1001 86380 86390 1
501341 99501341 1001 86380 86390 1
501083 99501083 1001 86380 86390 1
501197 99501197 1001 86380 86390 1
501774 99501774 1001 86380 86390 1
501710 99501710 1001 86380 86390 1
502438 99502438 1001 86380 86390 1
502441 99502441 1001 86380 86390 1
502152 99502152 1001 86380 86390 1
502230 99502230 1001 86380 86390 1
502231 99502231 1001 86380 86390 1
501927 99501927 1001 86380 86390 1
502046 99502046 1001 86380 86390 1
502477 99502477 1001 86380 86390 1
502639 99502639 1001 86380 86390 1
503195 99503195 1001 86380 86390 1
503133 99503133 1001 86380 86390 1
503174 99503174 1001 86380 86390 1
502988 99502988 1001 86380 86390 1
502885 99502885 1001 86380 86390 1
502926 99502926 1001 86380 86390 1
503044 99503044 1001 86380 86390 1
502685 99502685 1001 86380 86390 1
502675 99502675 1001 86380 86390 1
502702 99502702 1001 86380 86390 1
502716 99502716 1001 86380 86390 1
502729 99502729 1001 86380 86390 1
503296 99503296 1001 86380 86390 1
503967 99503967 1001 86380 86390 1
504071 99504071 1001 86380 86390 1
503994 99503994 1001 86380 86390 1
503972 99503972 1001 86380 86390 1
503758 99503758 1001 86380 86390 1
503706 99503706 1001 86380 86390 1
503824 99503824 1001 86380 86390 1
503787 99503787 1001 86380 86390 1
503865 99503865 1001 86380 86390 1
503870 99503870 1001 86380 86390 1
503858 99503858 1001 86380 86390 1
503513 99503513 1001 86380 86390 1
503646 99503646 1001 86380 86390 1
503556 99503556 1001 86380 86390 1
503623 99503623 1001 86380 86390 1
504885 99504885 1001 86380 86390 1
504887 99504887 1001 86380 86390 1
504701 99504701 1001 86380 86390 1
504567 99504567 1001 86380 86390 1
504581 99504581 1001 86380 86390 1
504468 99504468 1001 86380 86390 1
504520 99504520 1001 86380 86390 1
504430 99504430 1001 86380 86390 1
504524 99504524 1001 86380 86390 1
505109 99505109 1001 86380 86390 1
505039 99505039 1001 86380 86390 1
505143 99505143 1001 86380 86390 1
505145 99505145 1001 86380 86390 1
505004 99505004 1001 86380 86390 1
505017 99505017 1001 86380 86390 1
505668 99505668 1001 86380 86390 1
505575 99505575 1001 86380 86390 1
505436 99505436 1001 86380 86390 1
505430 99505430 1001 86380 86390 1
505267 99505267 1001 86380 86390 1
505311 99505311 1001 86380 86390 1
505238 99505238 1001 86380 86390 1
505845 99505845 1001 86380 86390 1
505851 99505851 1001 86380 86390 1
505906 99505906 1001 86380 86390 1
505776 99505776 1001 86380 86390 1
506239 99506239 1001 86380 86390 1
506387 99506387 1001 86380 86390 1
506163 99506163 1001 86380 86390 1
506127 99506127 1001 86380 86390 1
506024 99506024 1001 86380 86390 1
506090 99506090 1001 86380 86390 1
506722 99506722 1001 86380 86390 1
506710 99506710 1001 86380 86390 1
506776 99506776 1001 86380 86390 1
506649 99506649 1001 86380 86390 1
506642 99506642 1001 86380 86390 1
507285 99507285 1001 86380 86390 1
507417 99507417 1001 86380 86390 1
507061 99507061 1001 86380 86390 1
507011 99507011 1001 86380 86390 1
507187 99507187 1001 86380 86390 1
506828 99506828 1001 86380 86390 1
506852 99506852 1001 86380 86390 1
507542 99507542 1001 86380 86390 1
507429 99507429 1001 86380 86390 1
508110 99508110 1001 86380 86390 1
508190 99508190 1001 86380 86390 1
508117 99508117 1001 86380 86390 1
508130 99508130 1001 86380 86390 1
508182 99508182 1001 86380 86390 1
507947 99507947 1001 86380 86390 1
507897 99507897 1001 86380 86390 1
507653 99507653 1001 86380 86390 1
507795 99507795 1001 86380 86390 1
507708 99507708 1001 86380 86390 1
507645 99507645 1001 86380 86390 1
507751 99507751 1001 86380 86390 1
508310 99508310 1001 86380 86390 1
508404 99508404 1001 86380 86390 1
509050 99509050 1001 86380 86390 1
508664 99508664 1001 86380 86390 1
508811 99508811 1001 86380 86390 1
508721 99508721 1001 86380 86390 1
508545 99508545 1001 86380 86390 1
508494 99508494 1001 86380 86390 1
509243 99509243 1001 86380 86390 1
509218 99509218 1001 86380 86390 1
509184 99509184 1001 86380 86390 1
509875 99509875 1001 86380 86390 1
509821 99509821 1001 86380 86390 1
509489 99509489 1001 86380 86390 1
509542 99509542 1001 86380 86390 1
509517 99509517 1001 86380 86390 1
509492 99509492 1001 86380 86390 1
509638 99509638 1001 86380 86390 1
509651 99509651 1001 86380 86390 1
509613 99509613 1001 86380 86390 1
509693 99509693 1001 86380 86390 1
509313 99509313 1001 86380 86390 1
509352 99509352 1001 86380 86390 1
509382 99509382 1001 86380 86390 1
509291 99509291 1001 86380 86390 1
509920 99509920 1001 86380 86390 1
510037 99510037 1001 86380 86390 1
510541 99510541 1001 86380 86390 1
510713 99510713 1001 86380 86390 1
510531 99510531 1001 86380 86390 1
510623 99510623 1001 86380 86390 1
510315 99510315 1001 86380 86390 1
510459 99510459 1001 86380 86390 1
510382 99510382 1001 86380 86390 1
510435 99510435 1001 86380 86390 1
510453 99510453 1001 86380 86390 1
510506 99510506 1001 86380 86390 1
510209 99510209 1001 86380 86390 1
510301 99510301 1001 86380 86390 1
510238 99510238 1001 86380 86390 1
510307 99510307 1001 86380 86390 1
510220 99510220 1001 86380 86390 1
510106 99510106 1001 86380 86390 1
510917 99510917 1001 86380 86390 1
511470 99511470 1001 86380 86390 1
511541 99511541 1001 86380 86390 1
511283 99511283 1001 86380 86390 1
511311 99511311 1001 86380 86390 1
511304 99511304 1001 86380 86390 1
510986 99510986 1001 86380 86390 1
511753 99511753 1001 86380 86390 1
511561 99511561 1001 86380 86390 1
512187 99512187 1001 86380 86390 1
512366 99512366 1001 86380 86390 1
512312 99512312 1001 86380 86390 1
511968 99511968 1001 86380 86390 1
512010 99512010 1001 86380 86390 1
512029 99512029 1001 86380 86390 1
511823 99511823 1001 86380 86390 1
512410 99512410 1001 86380 86390 1
512488 99512488 1001 86380 86390 1
513012 99513012 1001 86380 86390 1
513156 99513156 1001 86380 86390 1
513178 99513178 1001 86380 86390 1
513081 99513081 1001 86380 86390 1
513134 99513134 1001 86380 86390 1
513194 99513194 1001 86380 86390 1
512911 99512911 1001 86380 86390 1
512828 99512828 1001 86380 86390 1
512907 99512907 1001 86380 86390 1
512635 99512635 1001 86380 86390 1
512661 99512661 1001 86380 86390 1
512597 99512597 1001 86380 86390 1
512684 99512684 1001 86380 86390 1
513243 99513243 1001 86380 86390 1
513327 99513327 1001 86380 86390 1
513941 99513941 1001 86380 86390 1
513914 99513914 1001 86380 86390 1
513657 99513657 1001 86380 86390 1
513699 99513699 1001 86380 86390 1
513635 99513635 1001 86380 86390 1
513808 99513808 1001 86380 86390 1
513757 99513757 1001 86380 86390 1
513809 99513809 1001 86380 86390 1
513797 99513797 1001 86380 86390 1
513513 99513513 1001 86380 86390 1
513415 99513415 1001 86380 86390 1
513430 99513430 1001 86380 86390 1
513512 99513512 1001 86380 86390 1
514223 99514223 1001 86380 86390 1
514159 99514159 1001 86380 86390 1
514134 99514134 1001 86380 86390 1
514085 99514085 1001 86380 86390 1
514720 99514720 1001 86380 86390 1
514709 99514709 1001 86380 86390 1
514736 99514736 1001 86380 86390 1
514763 99514763 1001 86380 86390 1
514641 99514641 1001 86380 86390 1
514609 99514609 1001 86380 86390 1
514597 99514597 1001 86380 86390 1
514365 99514365 1001 86380 86390 1
514314 99514314 1001 86380 86390 1
514290 99514290 1001 86380 86390 1
514270 99514270 1001 86380 86390 1
514247 99514247 1001 86380 86390 1
514970 99514970 1001 86380 86390 1
514923 99514923 1001 86380 86390 1
514949 99514949 1001 86380 86390 1
514901 99514901 1001 86380 86390 1
515533 99515533 1001 86380 86390 1
515559 99515559 1001 86380 86390 1
515509 99515509 1001 86380 86390 1
515476 99515476 1001 86380 86390 1
515232 99515232 1001 86380 86390 1
515129 99515129 1001 86380 86390 1
515064 99515064 1001 86380 86390 1
515234 99515234 1001 86380 86390 1
515261 99515261 1001 86380 86390 1
515835 99515835 1001 86380 86390 1
515701 99515701 1001 86380 86390 1
516477 99516477 1001 86380 86390 1
516435 99516435 1001 86380 86390 1
516122 99516122 1001 86380 86390 1
516254 99516254 1001 86380 86390 1
516131 99516131 1001 86380 86390 1
516134 99516134 1001 86380 86390 1
516075 99516075 1001 86380 86390 1
515924 99515924 1001 86380 86390 1
516080 99516080 1001 86380 86390 1
516565 99516565 1001 86380 86390 1
516619 99516619 1001 86380 86390 1
517157 99517157 1001 86380 86390 1
517145 99517145 1001 86380 86390 1
517186 99517186 1001 86380 86390 1
517327 99517327 1001 86380 86390 1
517231 99517231 1001 86380 86390 1
517065 99517065 1001 86380 86390 1
517021 99517021 1001 86380 86390 1
517099 99517099 1001 86380 86390 1
516756 99516756 1001 86380 86390 1
516732 99516732 1001 86380 86390 1
516850 99516850 1001 86380 86390 1
516725 99516725 1001 86380 86390 1
517425 99517425 1001 86380 86390 1
517366 99517366 1001 86380 86390 1
518125 99518125 1001 86380 86390 1
518141 99518141 1001 86380 86390 1
518120 99518120 1001 86380 86390 1
517618 99517618 1001 86380 86390 1
517567 99517567 1001 86380 86390 1
517542 99517542 1001 86380 86390 1
517582 99517582 1001 86380 86390 1
517548 99517548 1001 86380 86390 1
518315 99518315 1001 86380 86390 1
518347 99518347 1001 86380 86390 1
518166 99518166 1001 86380 86390 1
518815 99518815 1001 86380 86390 1
518977 99518977 1001 86380 86390 1
518922 99518922 1001 86380 86390 1
518770 99518770 1001 86380 86390 1
518681 99518681 1001 86380 86390 1
518631 99518631 1001 86380 86390 1
518635 99518635 1001 86380 86390 1
518674 99518674 1001 86380 86390 1
518484 99518484 1001 86380 86390 1
518474 99518474 1001 86380 86390 1
518502 99518502 1001 86380 86390 1
518517 99518517 1001 86380 86390 1
518571 99518571 1001 86380 86390 1
519163 99519163 1001 86380 86390 1
519663 99519663 1001 86380 86390 1
519792 99519792 1001 86380 86390 1
519744 99519744 1001 86380 86390 1
519478 99519478 1001 86380 86390 1
519584 99519584 1001 86380 86390 1
519431 99519431 1001 86380 86390 1
519418 99519418 1001 86380 86390 1
519589 99519589 1001 86380 86390 1
519409 99519409 1001 86380 86390 1
519340 99519340 1001 86380 86390 1
519280 99519280 1001 86380 86390 1
519385 99519385 1001 86380 86390 1
519863 99519863 1001 86380 86390 1
519996 99519996 1001 86380 86390 1
519895 99519895 1001 86380 86390 1
519818 99519818 1001 86380 86390 1
519949 99519949 1001 86380 86390 1
519821 99519821 1001 86380 86390 1
520566 99520566 1001 86380 86390 1
520493 99520493 1001 86380 86390 1
520637 99520637 1001 86380 86390 1
520343 99520343 1001 86380 86390 1
520280 99520280 1001 86380 86390 1
520203 99520203 1001 86380 86390 1
520793 99520793 1001 86380 86390 1
520770 99520770 1001 86380 86390 1
520823 99520823 1001 86380 86390 1
520723 99520723 1001 86380 86390 1
520765 99520765 1001 86380 86390 1
521408 99521408 1001 86380 86390 1
521320 99521320 1001 86380 86390 1
521398 99521398 1001 86380 86390 1
521460 99521460 1001 86380 86390 1
521086 99521086 1001 86380 86390 1
521139 99521139 1001 86380 86390 1
521088 99521088 1001 86380 86390 1
521127 99521127 1001 86380 86390 1
521167 99521167 1001 86380 86390 1
520858 99520858 1001 86380 86390 1
520955 99520955 1001 86380 86390 1
520870 99520870 1001 86380 86390 1
521516 99521516 1001 86380 86390 1
521583 99521583 1001 86380 86390 1
522108 99522108 1001 86380 86390 1
521910 99521910 1001 86380 86390 1
522005 99522005 1001 86380 86390 1
522046 99522046 1001 86380 86390 1
522021 99522021 1001 86380 86390 1
521754 99521754 1001 86380 86390 1
522356 99522356 1001 86380 86390 1
522415 99522415 1001 86380 86390 1
522940 99522940 1001 86380 86390 1
522942 99522942 1001 86380 86390 1
522948 99522948 1001 86380 86390 1
522757 99522757 1001 86380 86390 1
522868 99522868 1001 86380 86390 1
522765 99522765 1001 86380 86390 1
523270 99523270 1001 86380 86390 1
523155 99523155 1001 86380 86390 1
523260 99523260 1001 86380 86390 1
523130 99523130 1001 86380 86390 1
523158 99523158 1001 86380 86390 1
523133 99523133 1001 86380 86390 1
523225 99523225 1001 86380 86390 1
523134 99523134 1001 86380 86390 1
523164 99523164 1001 86380 86390 1
523139 99523139 1001 86380 86390 1
523764 99523764 1001 86380 86390 1
523667 99523667 1001 86380 86390 1
523733 99523733 1001 86380 86390 1
523362 99523362 1001 86380 86390 1
523506 99523506 1001 86380 86390 1
523381 99523381 1001 86380 86390 1
523330 99523330 1001 86380 86390 1
524110 99524110 1001 86380 86390 1
524021 99524021 1001 86380 86390 1
524054 99524054 1001 86380 86390 1
524687 99524687 1001 86380 86390 1
524586 99524586 1001 86380 86390 1
524530 99524530 1001 86380 86390 1
524546 99524546 1001 86380 86390 1
524560 99524560 1001 86380 86390 1
524548 99524548 1001 86380 86390 1
524350 99524350 1001 86380 86390 1
524301 99524301 1001 86380 86390 1
524781 99524781 1001 86380 86390 1
524899 99524899 1001 86380 86390 1
524835 99524835 1001 86380 86390 1
524771 99524771 1001 86380 86390 1
524864 99524864 1001 86380 86390 1
524852 99524852 1001 86380 86390 1
524827 99524827 1001 86380 86390 1
524895 99524895 1001 86380 86390 1
525512 99525512 1001 86380 86390 1
525314 99525314 1001 86380 86390 1
525380 99525380 1001 86380 86390 1
525277 99525277 1001 86380 86390 1
525330 99525330 1001 86380 86390 1
525055 99525055 1001 86380 86390 1
525107 99525107 1001 86380 86390 1
525134 99525134 1001 86380 86390 1
525177 99525177 1001 86380 86390 1
525140 99525140 1001 86380 86390 1
525038 99525038 1001 86380 86390 1
525052 99525052 1001 86380 86390 1
525698 99525698 1001 86380 86390 1
525747 99525747 1001 86380 86390 1
526296 99526296 1001 86380 86390 1
526113 99526113 1001 86380 86390 1
526153 99526153 1001 86380 86390 1
526128 99526128 1001 86380 86390 1
526091 99526091 1001 86380 86390 1
525832 99525832 1001 86380 86390 1
525954 99525954 1001 86380 86390 1
526446 99526446 1001 86380 86390 1
526551 99526551 1001 86380 86390 1
527247 99527247 1001 86380 86390 1
527154 99527154 1001 86380 86390 1
526926 99526926 1001 86380 86390 1
526895 99526895 1001 86380 86390 1
526770 99526770 1001 86380 86390 1
526682 99526682 1001 86380 86390 1
526766 99526766 1001 86380 86390 1
526628 99526628 1001 86380 86390 1
527293 99527293 1001 86380 86390 1
527976 99527976 1001 86380 86390 1
528072 99528072 1001 86380 86390 1
527731 99527731 1001 86380 86390 1
527862 99527862 1001 86380 86390 1
527668 99527668 1001 86380 86390 1
527787 99527787 1001 86380 86390 1
527839 99527839 1001 86380 86390 1
527725 99527725 1001 86380 86390 1
527842 99527842 1001 86380 86390 1
527496 99527496 1001 86380 86390 1
527512 99527512 1001 86380 86390 1
527514 99527514 1001 86380 86390 1
528267 99528267 1001 86380 86390 1
528128 99528128 1001 86380 86390 1
528245 99528245 1001 86380 86390 1
528275 99528275 1001 86380 86390 1
528747 99528747 1001 86380 86390 1
528867 99528867 1001 86380 86390 1
528541 99528541 1001 86380 86390 1
528661 99528661 1001 86380 86390 1
528591 99528591 1001 86380 86390 1
528370 99528370 1001 86380 86390 1
528476 99528476 1001 86380 86390 1
528305 99528305 1001 86380 86390 1
529002 99529002 1001 86380 86390 1
529068 99529068 1001 86380 86390 1
529059 99529059 1001 86380 86390 1
528957 99528957 1001 86380 86390 1
528933 99528933 1001 86380 86390 1
528946 99528946 1001 86380 86390 1
529039 99529039 1001 86380 86390 1
529560 99529560 1001 86380 86390 1
529524 99529524 1001 86380 86390 1
529645 99529645 1001 86380 86390 1
529720 99529720 1001 86380 86390 1
529419 99529419 1001 86380 86390 1
529424 99529424 1001 86380 86390 1
529452 99529452 1001 86380 86390 1
529144 99529144 1001 86380 86390 1
529883 99529883 1001 86380 86390 1
529896 99529896 1001 86380 86390 1
529775 99529775 1001 86380 86390 1
530352 99530352 1001 86380 86390 1
530392 99530392 1001 86380 86390 1
530369 99530369 1001 86380 86390 1
530396 99530396 1001 86380 86390 1
530409 99530409 1001 86380 86390 1
530271 99530271 1001 86380 86390 1
530327 99530327 1001 86380 86390 1
530304 99530304 1001 86380 86390 1
529958 99529958 1001 86380 86390 1
530126 99530126 1001 86380 86390 1
530064 99530064 1001 86380 86390 1
529987 99529987 1001 86380 86390 1
530039 99530039 1001 86380 86390 1
529940 99529940 1001 86380 86390 1
530096 99530096 1001 86380 86390 1
529995 99529995 1001 86380 86390 1
530138 99530138 1001 86380 86390 1
530719 99530719 1001 86380 86390 1
530694 99530694 1001 86380 86390 1
530645 99530645 1001 86380 86390 1
530735 99530735 1001 86380 86390 1
530581 99530581 1001 86380 86390 1
530646 99530646 1001 86380 86390 1
530571 99530571 1001 86380 86390 1
530742 99530742 1001 86380 86390 1
530587 99530587 1001 86380 86390 1
531321 99531321 1001 86380 86390 1
531183 99531183 1001 86380 86390 1
531286 99531286 1001 86380 86390 1
531072 99531072 1001 86380 86390 1
531164 99531164 1001 86380 86390 1
531067 99531067 1001 86380 86390 1
530785 99530785 1001 86380 86390 1
530951 99530951 1001 86380 86390 1
531538 99531538 1001 86380 86390 1
531427 99531427 1001 86380 86390 1
531922 99531922 1001 86380 86390 1
531873 99531873 1001 86380 86390 1
531980 99531980 1001 86380 86390 1
531623 99531623 1001 86380 86390 1
531636 99531636 1001 86380 86390 1
531611 99531611 1001 86380 86390 1
531616 99531616 1001 86380 86390 1
531758 99531758 1001 86380 86390 1
531669 99531669 1001 86380 86390 1
531762 99531762 1001 86380 86390 1
532337 99532337 1001 86380 86390 1
533010 99533010 1001 86380 86390 1
532849 99532849 1001 86380 86390 1
532941 99532941 1001 86380 86390 1
532785 99532785 1001 86380 86390 1
532492 99532492 1001 86380 86390 1
532561 99532561 1001 86380 86390 1
532589 99532589 1001 86380 86390 1
532552 99532552 1001 86380 86390 1
533145 99533145 1001 86380 86390 1
533164 99533164 1001 86380 86390 1
533743 99533743 1001 86380 86390 1
533747 99533747 1001 86380 86390 1
533751 99533751 1001 86380 86390 1
533847 99533847 1001 86380 86390 1
533816 99533816 1001 86380 86390 1
533664 99533664 1001 86380 86390 1
533573 99533573 1001 86380 86390 1
533457 99533457 1001 86380 86390 1
533327 99533327 1001 86380 86390 1
533431 99533431 1001 86380 86390 1
533329 99533329 1001 86380 86390 1
533407 99533407 1001 86380 86390 1
533279 99533279 1001 86380 86390 1
533972 99533972 1001 86380 86390 1
533925 99533925 1001 86380 86390 1
534058 99534058 1001 86380 86390 1
534585 99534585 1001 86380 86390 1
534428 99534428 1001 86380 86390 1
534377 99534377 1001 86380 86390 1
534290 99534290 1001 86380 86390 1
534409 99534409 1001 86380 86390 1
534115 99534115 1001 86380 86390 1
534117 99534117 1001 86380 86390 1
534119 99534119 1001 86380 86390 1
534249 99534249 1001 86380 86390 1
534133 99534133 1001 86380 86390 1
534254 99534254 1001 86380 86390 1
534734 99534734 1001 86380 86390 1
534839 99534839 1001 86380 86390 1
534775 99534775 1001 86380 86390 1
534814 99534814 1001 86380 86390 1
535389 99535389 1001 86380 86390 1
535467 99535467 1001 86380 86390 1
535316 99535316 1001 86380 86390 1
535294 99535294 1001 86380 86390 1
535116 99535116 1001 86380 86390 1
535185 99535185 1001 86380 86390 1
535122 99535122 1001 86380 86390 1
534954 99534954 1001 86380 86390 1
534907 99534907 1001 86380 86390 1
534921 99534921 1001 86380 86390 1
534989 99534989 1001 86380 86390 1
535002 99535002 1001 86380 86390 1
535548 99535548 1001 86380 86390 1
535575 99535575 1001 86380 86390 1
535579 99535579 1001 86380 86390 1
536214 99536214 1001 86380 86390 1
536218 99536218 1001 86380 86390 1
536270 99536270 1001 86380 86390 1
536283 99536283 1001 86380 86390 1
536232 99536232 1001 86380 86390 1
536048 99536048 1001 86380 86390 1
535872 99535872 1001 86380 86390 1
535769 99535769 1001 86380 86390 1
536361 99536361 1001 86380 86390 1
536374 99536374 1001 86380 86390 1
536505 99536505 1001 86380 86390 1
536339 99536339 1001 86380 86390 1
536382 99536382 1001 86380 86390 1
537091 99537091 1001 86380 86390 1
536965 99536965 1001 86380 86390 1
537121 99537121 1001 86380 86390 1
537032 99537032 1001 86380 86390 1
536871 99536871 1001 86380 86390 1
536940 99536940 1001 86380 86390 1
536877 99536877 1001 86380 86390 1
536610 99536610 1001 86380 86390 1
536566 99536566 1001 86380 86390 1
537183 99537183 1001 86380 86390 1
537975 99537975 1001 86380 86390 1
537858 99537858 1001 86380 86390 1
537655 99537655 1001 86380 86390 1
537779 99537779 1001 86380 86390 1
537385 99537385 1001 86380 86390 1
537509 99537509 1001 86380 86390 1
538006 99538006 1001 86380 86390 1
538156 99538156 1001 86380 86390 1
538136 99538136 1001 86380 86390 1
538738 99538738 1001 86380 86390 1
538740 99538740 1001 86380 86390 1
538663 99538663 1001 86380 86390 1
538800 99538800 1001 86380 86390 1
538438 99538438 1001 86380 86390 1
538293 99538293 1001 86380 86390 1
538306 99538306 1001 86380 86390 1
538902 99538902 1001 86380 86390 1
538877 99538877 1001 86380 86390 1
538866 99538866 1001 86380 86390 1
538944 99538944 1001 86380 86390 1
538818 99538818 1001 86380 86390 1
538899 99538899 1001 86380 86390 1
538913 99538913 1001 86380 86390 1
539469 99539469 1001 86380 86390 1
539295 99539295 1001 86380 86390 1
539394 99539394 1001 86380 86390 1
539151 99539151 1001 86380 86390 1
539191 99539191 1001 86380 86390 1
539023 99539023 1001 86380 86390 1
539193 99539193 1001 86380 86390 1
539156 99539156 1001 86380 86390 1
539027 99539027 1001 86380 86390 1
539172 99539172 1001 86380 86390 1
539186 99539186 1001 86380 86390 1
539655 99539655 1001 86380 86390 1
539748 99539748 1001 86380 86390 1
539700 99539700 1001 86380 86390 1
540437 99540437 1001 86380 86390 1
540447 99540447 1001 86380 86390 1
540320 99540320 1001 86380 86390 1
540459 99540459 1001 86380 86390 1
540414 99540414 1001 86380 86390 1
540200 99540200 1001 86380 86390 1
540213 99540213 1001 86380 86390 1
540150 99540150 1001 86380 86390 1
540207 99540207 1001 86380 86390 1
540156 99540156 1001 86380 86390 1
539965 99539965 1001 86380 86390 1
539894 99539894 1001 86380 86390 1
539882 99539882 1001 86380 86390 1
540660 99540660 1001 86380 86390 1
540508 99540508 1001 86380 86390 1
540591 99540591 1001 86380 86390 1
541168 99541168 1001 86380 86390 1
541273 99541273 1001 86380 86390 1
541160 99541160 1001 86380 86390 1
541241 99541241 1001 86380 86390 1
540965 99540965 1001 86380 86390 1
540917 99540917 1001 86380 86390 1
540982 99540982 1001 86380 86390 1
541432 99541432 1001 86380 86390 1
541403 99541403 1001 86380 86390 1
542016 99542016 1001 86380 86390 1
542055 99542055 1001 86380 86390 1
542086 99542086 1001 86380 86390 1
541944 99541944 1001 86380 86390 1
542009 99542009 1001 86380 86390 1
542102 99542102 1001 86380 86390 1
541950 99541950 1001 86380 86390 1
541747 99541747 1001 86380 86390 1
541541 99541541 1001 86380 86390 1
541607 99541607 1001 86380 86390 1
542225 99542225 1001 86380 86390 1
542164 99542164 1001 86380 86390 1
542139 99542139 1001 86380 86390 1
542296 99542296 1001 86380 86390 1
542896 99542896 1001 86380 86390 1
542897 99542897 1001 86380 86390 1
542807 99542807 1001 86380 86390 1
542918 99542918 1001 86380 86390 1
542770 99542770 1001 86380 86390 1
542812 99542812 1001 86380 86390 1
542750 99542750 1001 86380 86390 1
542613 99542613 1001 86380 86390 1
542536 99542536 1001 86380 86390 1
542617 99542617 1001 86380 86390 1
542631 99542631 1001 86380 86390 1
542487 99542487 1001 86380 86390 1
543032 99543032 1001 86380 86390 1
543046 99543046 1001 86380 86390 1
542741 99542741 1001 86380 86390 1
542986 99542986 1001 86380 86390 1
543104 99543104 1001 86380 86390 1
543588 99543588 1001 86380 86390 1
543418 99543418 1001 86380 86390 1
543179 99543179 1001 86380 86390 1
543976 99543976 1001 86380 86390 1
543887 99543887 1001 86380 86390 1
543888 99543888 1001 86380 86390 1
543772 99543772 1001 86380 86390 1
543916 99543916 1001 86380 86390 1
543776 99543776 1001 86380 86390 1
543973 99543973 1001 86380 86390 1
544468 99544468 1001 86380 86390 1
544432 99544432 1001 86380 86390 1
544477 99544477 1001 86380 86390 1
544186 99544186 1001 86380 86390 1
544360 99544360 1001 86380 86390 1
544312 99544312 1001 86380 86390 1
544633 99544633 1001 86380 86390 1
544674 99544674 1001 86380 86390 1
544649 99544649 1001 86380 86390 1
544638 99544638 1001 86380 86390 1
544704 99544704 1001 86380 86390 1
544630 99544630 1001 86380 86390 1
528318 957 1001 41227 41526 1
528337 699 1002 48163 52231 1
531224 524 1002 28249 35006 1
534015 965 1002 58107 63196 1
400115 99400115 1001 86380 86390 1
400461 99400461 1001 86380 86390 1
400585 99400585 1001 86380 86390 1
400953 99400953 1001 86380 86390 1
400992 99400992 1001 86380 86390 1
401090 99401090 1001 86380 86390 1
401354 99401354 1001 86380 86390 1
401358 99401358 1001 86380 86390 1
401296 99401296 1001 86380 86390 1
401381 99401381 1001 86380 86390 1
401669 99401669 1001 86380 86390 1
401958 99401958 1001 86380 86390 1
402351 99402351 1001 86380 86390 1
402356 99402356 1001 86380 86390 1
402381 99402381 1001 86380 86390 1
402452 99402452 1001 86380 86390 1
402411 99402411 1001 86380 86390 1
402635 99402635 1001 86380 86390 1
402666 99402666 1001 86380 86390 1
402824 99402824 1001 86380 86390 1
403061 99403061 1001 86380 86390 1
403478 99403478 1001 86380 86390 1
403620 99403620 1001 86380 86390 1
403627 99403627 1001 86380 86390 1
404444 99404444 1001 86380 86390 1
404453 99404453 1001 86380 86390 1
404459 99404459 1001 86380 86390 1
404622 99404622 1001 86380 86390 1
404706 99404706 1001 86380 86390 1
404847 99404847 1001 86380 86390 1
405006 99405006 1001 86380 86390 1
404942 99404942 1001 86380 86390 1
405050 99405050 1001 86380 86390 1
405194 99405194 1001 86380 86390 1
405195 99405195 1001 86380 86390 1
405257 99405257 1001 86380 86390 1
405469 99405469 1001 86380 86390 1
405574 99405574 1001 86380 86390 1
406028 99406028 1001 86380 86390 1
406063 99406063 1001 86380 86390 1
406123 99406123 1001 86380 86390 1
406274 99406274 1001 86380 86390 1
406257 99406257 1001 86380 86390 1
406433 99406433 1001 86380 86390 1
406776 99406776 1001 86380 86390 1
406952 99406952 1001 86380 86390 1
407094 99407094 1001 86380 86390 1
407437 99407437 1001 86380 86390 1
407577 99407577 1001 86380 86390 1
407587 99407587 1001 86380 86390 1
407893 99407893 1001 86380 86390 1
408079 99408079 1001 86380 86390 1
408294 99408294 1001 86380 86390 1
408233 99408233 1001 86380 86390 1
408245 99408245 1001 86380 86390 1
408461 99408461 1001 86380 86390 1
408511 99408511 1001 86380 86390 1
408607 99408607 1001 86380 86390 1
408559 99408559 1001 86380 86390 1
408533 99408533 1001 86380 86390 1
408527 99408527 1001 86380 86390 1
408848 99408848 1001 86380 86390 1
408913 99408913 1001 86380 86390 1
408927 99408927 1001 86380 86390 1
409257 99409257 1001 86380 86390 1
409448 99409448 1001 86380 86390 1
409569 99409569 1001 86380 86390 1
409638 99409638 1001 86380 86390 1
409718 99409718 1001 86380 86390 1
409598 99409598 1001 86380 86390 1
410084 99410084 1001 86380 86390 1
410367 99410367 1001 86380 86390 1
410637 99410637 1001 86380 86390 1
410671 99410671 1001 86380 86390 1
410739 99410739 1001 86380 86390 1
410871 99410871 1001 86380 86390 1
410976 99410976 1001 86380 86390 1
410984 99410984 1001 86380 86390 1
411086 99411086 1001 86380 86390 1
411091 99411091 1001 86380 86390 1
411196 99411196 1001 86380 86390 1
411229 99411229 1001 86380 86390 1
411708 99411708 1001 86380 86390 1
411810 99411810 1001 86380 86390 1
411924 99411924 1001 86380 86390 1
412088 99412088 1001 86380 86390 1
412090 99412090 1001 86380 86390 1
412107 99412107 1001 86380 86390 1
412387 99412387 1001 86380 86390 1
413321 99413321 1001 86380 86390 1
413613 99413613 1001 86380 86390 1
413166 99413166 1001 86380 86390 1
413146 99413146 1001 86380 86390 1
412946 99412946 1001 86380 86390 1
413130 99413130 1001 86380 86390 1
412949 99412949 1001 86380 86390 1
412720 99412720 1001 86380 86390 1
413758 99413758 1001 86380 86390 1
413783 99413783 1001 86380 86390 1
413960 99413960 1001 86380 86390 1
415074 99415074 1001 86380 86390 1
415095 99415095 1001 86380 86390 1
414971 99414971 1001 86380 86390 1
415196 99415196 1001 86380 86390 1
415105 99415105 1001 86380 86390 1
414735 99414735 1001 86380 86390 1
414863 99414863 1001 86380 86390 1
414708 99414708 1001 86380 86390 1
414710 99414710 1001 86380 86390 1
414545 99414545 1001 86380 86390 1
414748 99414748 1001 86380 86390 1
414354 99414354 1001 86380 86390 1
414277 99414277 1001 86380 86390 1
415385 99415385 1001 86380 86390 1
415533 99415533 1001 86380 86390 1
415659 99415659 1001 86380 86390 1
416929 99416929 1001 86380 86390 1
416636 99416636 1001 86380 86390 1
416808 99416808 1001 86380 86390 1
416900 99416900 1001 86380 86390 1
416184 99416184 1001 86380 86390 1
416381 99416381 1001 86380 86390 1
416426 99416426 1001 86380 86390 1
416229 99416229 1001 86380 86390 1
415981 99415981 1001 86380 86390 1
417336 99417336 1001 86380 86390 1
417361 99417361 1001 86380 86390 1
417396 99417396 1001 86380 86390 1
417569 99417569 1001 86380 86390 1
418744 99418744 1001 86380 86390 1
418439 99418439 1001 86380 86390 1
418639 99418639 1001 86380 86390 1
418521 99418521 1001 86380 86390 1
418724 99418724 1001 86380 86390 1
418391 99418391 1001 86380 86390 1
417937 99417937 1001 86380 86390 1
419193 99419193 1001 86380 86390 1
418992 99418992 1001 86380 86390 1
418947 99418947 1001 86380 86390 1
419203 99419203 1001 86380 86390 1
420269 99420269 1001 86380 86390 1
419905 99419905 1001 86380 86390 1
419663 99419663 1001 86380 86390 1
419373 99419373 1001 86380 86390 1
419431 99419431 1001 86380 86390 1
420816 99420816 1001 86380 86390 1
420697 99420697 1001 86380 86390 1
420783 99420783 1001 86380 86390 1
421771 99421771 1001 86380 86390 1
422048 99422048 1001 86380 86390 1
422078 99422078 1001 86380 86390 1
421724 99421724 1001 86380 86390 1
421885 99421885 1001 86380 86390 1
421298 99421298 1001 86380 86390 1
421322 99421322 1001 86380 86390 1
421355 99421355 1001 86380 86390 1
421309 99421309 1001 86380 86390 1
420890 99420890 1001 86380 86390 1
420987 99420987 1001 86380 86390 1
420999 99420999 1001 86380 86390 1
421106 99421106 1001 86380 86390 1
421022 99421022 1001 86380 86390 1
420906 99420906 1001 86380 86390 1
422146 99422146 1001 86380 86390 1
422522 99422522 1001 86380 86390 1
422350 99422350 1001 86380 86390 1
423436 99423436 1001 86380 86390 1
423585 99423585 1001 86380 86390 1
423564 99423564 1001 86380 86390 1
423594 99423594 1001 86380 86390 1
423247 99423247 1001 86380 86390 1
423295 99423295 1001 86380 86390 1
423299 99423299 1001 86380 86390 1
422598 99422598 1001 86380 86390 1
422749 99422749 1001 86380 86390 1
422578 99422578 1001 86380 86390 1
422640 99422640 1001 86380 86390 1
425172 99425172 1001 86380 86390 1
425122 99425122 1001 86380 86390 1
424611 99424611 1001 86380 86390 1
424978 99424978 1001 86380 86390 1
424769 99424769 1001 86380 86390 1
424636 99424636 1001 86380 86390 1
424412 99424412 1001 86380 86390 1
424344 99424344 1001 86380 86390 1
424273 99424273 1001 86380 86390 1
424157 99424157 1001 86380 86390 1
424329 99424329 1001 86380 86390 1
424177 99424177 1001 86380 86390 1
425421 99425421 1001 86380 86390 1
427059 99427059 1001 86380 86390 1
426736 99426736 1001 86380 86390 1
426547 99426547 1001 86380 86390 1
426576 99426576 1001 86380 86390 1
426457 99426457 1001 86380 86390 1
426363 99426363 1001 86380 86390 1
426642 99426642 1001 86380 86390 1
426171 99426171 1001 86380 86390 1
426146 99426146 1001 86380 86390 1
427295 99427295 1001 86380 86390 1
427401 99427401 1001 86380 86390 1
427340 99427340 1001 86380 86390 1
428468 99428468 1001 86380 86390 1
428483 99428483 1001 86380 86390 1
428173 99428173 1001 86380 86390 1
428135 99428135 1001 86380 86390 1
428085 99428085 1001 86380 86390 1
427893 99427893 1001 86380 86390 1
429097 99429097 1001 86380 86390 1
428847 99428847 1001 86380 86390 1
428885 99428885 1001 86380 86390 1
428758 99428758 1001 86380 86390 1
430119 99430119 1001 86380 86390 1
430025 99430025 1001 86380 86390 1
430331 99430331 1001 86380 86390 1
430161 99430161 1001 86380 86390 1
429686 99429686 1001 86380 86390 1
429831 99429831 1001 86380 86390 1
429714 99429714 1001 86380 86390 1
429937 99429937 1001 86380 86390 1
429702 99429702 1001 86380 86390 1
429798 99429798 1001 86380 86390 1
429393 99429393 1001 86380 86390 1
429257 99429257 1001 86380 86390 1
430548 99430548 1001 86380 86390 1
430397 99430397 1001 86380 86390 1
430771 99430771 1001 86380 86390 1
430613 99430613 1001 86380 86390 1
430743 99430743 1001 86380 86390 1
431565 99431565 1001 86380 86390 1
430977 99430977 1001 86380 86390 1
430885 99430885 1001 86380 86390 1
432167 99432167 1001 86380 86390 1
432483 99432483 1001 86380 86390 1
433462 99433462 1001 86380 86390 1
433395 99433395 1001 86380 86390 1
433402 99433402 1001 86380 86390 1
433404 99433404 1001 86380 86390 1
433650 99433650 1001 86380 86390 1
433083 99433083 1001 86380 86390 1
433167 99433167 1001 86380 86390 1
432962 99432962 1001 86380 86390 1
433046 99433046 1001 86380 86390 1
432829 99432829 1001 86380 86390 1
432654 99432654 1001 86380 86390 1
434094 99434094 1001 86380 86390 1
433918 99433918 1001 86380 86390 1
433974 99433974 1001 86380 86390 1
433735 99433735 1001 86380 86390 1
433873 99433873 1001 86380 86390 1
433770 99433770 1001 86380 86390 1
434060 99434060 1001 86380 86390 1
435244 99435244 1001 86380 86390 1
435326 99435326 1001 86380 86390 1
435274 99435274 1001 86380 86390 1
434371 99434371 1001 86380 86390 1
434566 99434566 1001 86380 86390 1
434380 99434380 1001 86380 86390 1
434460 99434460 1001 86380 86390 1
435478 99435478 1001 86380 86390 1
436833 99436833 1001 86380 86390 1
437134 99437134 1001 86380 86390 1
436949 99436949 1001 86380 86390 1
436366 99436366 1001 86380 86390 1
436715 99436715 1001 86380 86390 1
436720 99436720 1001 86380 86390 1
436617 99436617 1001 86380 86390 1
436133 99436133 1001 86380 86390 1
436193 99436193 1001 86380 86390 1
435908 99435908 1001 86380 86390 1
436144 99436144 1001 86380 86390 1
435915 99435915 1001 86380 86390 1
436149 99436149 1001 86380 86390 1
436332 99436332 1001 86380 86390 1
300003 99300003 1001 86380 86390 1
437293 99437293 1001 86380 86390 1
437327 99437327 1001 86380 86390 1
300040 99300040 1001 86380 86390 1
300066 99300066 1001 86380 86390 1
300461 99300461 1001 86380 86390 1
300431 99300431 1001 86380 86390 1
300164 99300164 1001 86380 86390 1
300192 99300192 1001 86380 86390 1
300260 99300260 1001 86380 86390 1
300741 99300741 1001 86380 86390 1
300742 99300742 1001 86380 86390 1
300918 99300918 1001 86380 86390 1
301413 99301413 1001 86380 86390 1
301363 99301363 1001 86380 86390 1
301353 99301353 1001 86380 86390 1
301498 99301498 1001 86380 86390 1
301206 99301206 1001 86380 86390 1
301261 99301261 1001 86380 86390 1
301173 99301173 1001 86380 86390 1
300977 99300977 1001 86380 86390 1
301069 99301069 1001 86380 86390 1
301699 99301699 1001 86380 86390 1
301625 99301625 1001 86380 86390 1
301715 99301715 1001 86380 86390 1
302294 99302294 1001 86380 86390 1
302354 99302354 1001 86380 86390 1
302310 99302310 1001 86380 86390 1
302247 99302247 1001 86380 86390 1
302225 99302225 1001 86380 86390 1
301998 99301998 1001 86380 86390 1
302037 99302037 1001 86380 86390 1
301876 99301876 1001 86380 86390 1
301955 99301955 1001 86380 86390 1
301862 99301862 1001 86380 86390 1
302520 99302520 1001 86380 86390 1
302553 99302553 1001 86380 86390 1
303042 99303042 1001 86380 86390 1
303073 99303073 1001 86380 86390 1
303077 99303077 1001 86380 86390 1
302812 99302812 1001 86380 86390 1
302865 99302865 1001 86380 86390 1
302803 99302803 1001 86380 86390 1
302742 99302742 1001 86380 86390 1
302660 99302660 1001 86380 86390 1
303383 99303383 1001 86380 86390 1
303854 99303854 1001 86380 86390 1
303960 99303960 1001 86380 86390 1
303896 99303896 1001 86380 86390 1
303961 99303961 1001 86380 86390 1
303978 99303978 1001 86380 86390 1
303763 99303763 1001 86380 86390 1
303789 99303789 1001 86380 86390 1
303828 99303828 1001 86380 86390 1
303688 99303688 1001 86380 86390 1
303651 99303651 1001 86380 86390 1
303652 99303652 1001 86380 86390 1
303528 99303528 1001 86380 86390 1
303493 99303493 1001 86380 86390 1
303443 99303443 1001 86380 86390 1
303419 99303419 1001 86380 86390 1
303421 99303421 1001 86380 86390 1
304134 99304134 1001 86380 86390 1
304096 99304096 1001 86380 86390 1
304088 99304088 1001 86380 86390 1
304093 99304093 1001 86380 86390 1
304824 99304824 1001 86380 86390 1
304719 99304719 1001 86380 86390 1
304633 99304633 1001 86380 86390 1
304612 99304612 1001 86380 86390 1
304522 99304522 1001 86380 86390 1
304356 99304356 1001 86380 86390 1
304384 99304384 1001 86380 86390 1
304334 99304334 1001 86380 86390 1
304322 99304322 1001 86380 86390 1
304246 99304246 1001 86380 86390 1
304949 99304949 1001 86380 86390 1
304863 99304863 1001 86380 86390 1
305531 99305531 1001 86380 86390 1
305564 99305564 1001 86380 86390 1
305515 99305515 1001 86380 86390 1
305301 99305301 1001 86380 86390 1
305472 99305472 1001 86380 86390 1
305330 99305330 1001 86380 86390 1
305358 99305358 1001 86380 86390 1
305200 99305200 1001 86380 86390 1
305111 99305111 1001 86380 86390 1
500141 99500141 1001 86380 86390 1
500661 99500661 1001 86380 86390 1
500636 99500636 1001 86380 86390 1
500743 99500743 1001 86380 86390 1
500744 99500744 1001 86380 86390 1
500720 99500720 1001 86380 86390 1
500410 99500410 1001 86380 86390 1
500193 99500193 1001 86380 86390 1
500285 99500285 1001 86380 86390 1
500900 99500900 1001 86380 86390 1
500928 99500928 1001 86380 86390 1
500843 99500843 1001 86380 86390 1
501463 99501463 1001 86380 86390 1
501441 99501441 1001 86380 86390 1
501520 99501520 1001 86380 86390 1
501457 99501457 1001 86380 86390 1
501318 99501318 1001 86380 86390 1
501268 99501268 1001 86380 86390 1
501401 99501401 1001 86380 86390 1
501353 99501353 1001 86380 86390 1
501069 99501069 1001 86380 86390 1
501668 99501668 1001 86380 86390 1
501736 99501736 1001 86380 86390 1
502285 99502285 1001 86380 86390 1
502299 99502299 1001 86380 86390 1
502433 99502433 1001 86380 86390 1
502374 99502374 1001 86380 86390 1
502158 99502158 1001 86380 86390 1
502185 99502185 1001 86380 86390 1
502085 99502085 1001 86380 86390 1
502216 99502216 1001 86380 86390 1
502232 99502232 1001 86380 86390 1
501937 99501937 1001 86380 86390 1
501917 99501917 1001 86380 86390 1
502009 99502009 1001 86380 86390 1
501945 99501945 1001 86380 86390 1
502528 99502528 1001 86380 86390 1
502621 99502621 1001 86380 86390 1
502493 99502493 1001 86380 86390 1
502562 99502562 1001 86380 86390 1
502473 99502473 1001 86380 86390 1
503139 99503139 1001 86380 86390 1
503105 99503105 1001 86380 86390 1
502891 99502891 1001 86380 86390 1
503026 99503026 1001 86380 86390 1
502989 99502989 1001 86380 86390 1
503041 99503041 1001 86380 86390 1
503083 99503083 1001 86380 86390 1
503046 99503046 1001 86380 86390 1
502672 99502672 1001 86380 86390 1
502740 99502740 1001 86380 86390 1
502721 99502721 1001 86380 86390 1
503380 99503380 1001 86380 86390 1
503472 99503472 1001 86380 86390 1
503383 99503383 1001 86380 86390 1
503423 99503423 1001 86380 86390 1
503323 99503323 1001 86380 86390 1
504055 99504055 1001 86380 86390 1
504077 99504077 1001 86380 86390 1
503775 99503775 1001 86380 86390 1
503537 99503537 1001 86380 86390 1
503525 99503525 1001 86380 86390 1
503689 99503689 1001 86380 86390 1
504287 99504287 1001 86380 86390 1
504321 99504321 1001 86380 86390 1
504780 99504780 1001 86380 86390 1
504923 99504923 1001 86380 86390 1
504726 99504726 1001 86380 86390 1
504594 99504594 1001 86380 86390 1
504388 99504388 1001 86380 86390 1
504479 99504479 1001 86380 86390 1
504377 99504377 1001 86380 86390 1
504485 99504485 1001 86380 86390 1
504500 99504500 1001 86380 86390 1
504425 99504425 1001 86380 86390 1
505037 99505037 1001 86380 86390 1
505076 99505076 1001 86380 86390 1
505028 99505028 1001 86380 86390 1
504991 99504991 1001 86380 86390 1
505595 99505595 1001 86380 86390 1
505650 99505650 1001 86380 86390 1
505704 99505704 1001 86380 86390 1
505486 99505486 1001 86380 86390 1
505527 99505527 1001 86380 86390 1
505503 99505503 1001 86380 86390 1
505403 99505403 1001 86380 86390 1
505406 99505406 1001 86380 86390 1
505524 99505524 1001 86380 86390 1
505313 99505313 1001 86380 86390 1
505948 99505948 1001 86380 86390 1
506558 99506558 1001 86380 86390 1
506457 99506457 1001 86380 86390 1
506535 99506535 1001 86380 86390 1
506210 99506210 1001 86380 86390 1
506002 99506002 1001 86380 86390 1
505980 99505980 1001 86380 86390 1
506099 99506099 1001 86380 86390 1
506155 99506155 1001 86380 86390 1
506633 99506633 1001 86380 86390 1
506740 99506740 1001 86380 86390 1
506639 99506639 1001 86380 86390 1
507421 99507421 1001 86380 86390 1
507393 99507393 1001 86380 86390 1
507324 99507324 1001 86380 86390 1
507056 99507056 1001 86380 86390 1
506957 99506957 1001 86380 86390 1
506951 99506951 1001 86380 86390 1
506875 99506875 1001 86380 86390 1
506980 99506980 1001 86380 86390 1
506851 99506851 1001 86380 86390 1
506864 99506864 1001 86380 86390 1
507460 99507460 1001 86380 86390 1
507450 99507450 1001 86380 86390 1
508121 99508121 1001 86380 86390 1
508057 99508057 1001 86380 86390 1
507981 99507981 1001 86380 86390 1
507957 99507957 1001 86380 86390 1
507924 99507924 1001 86380 86390 1
508041 99508041 1001 86380 86390 1
507977 99507977 1001 86380 86390 1
507803 99507803 1001 86380 86390 1
507792 99507792 1001 86380 86390 1
507676 99507676 1001 86380 86390 1
507664 99507664 1001 86380 86390 1
507638 99507638 1001 86380 86390 1
508421 99508421 1001 86380 86390 1
508296 99508296 1001 86380 86390 1
508988 99508988 1001 86380 86390 1
508887 99508887 1001 86380 86390 1
508992 99508992 1001 86380 86390 1
509021 99509021 1001 86380 86390 1
509070 99509070 1001 86380 86390 1
508866 99508866 1001 86380 86390 1
509099 99509099 1001 86380 86390 1
509216 99509216 1001 86380 86390 1
509152 99509152 1001 86380 86390 1
509716 99509716 1001 86380 86390 1
509582 99509582 1001 86380 86390 1
509473 99509473 1001 86380 86390 1
509481 99509481 1001 86380 86390 1
509979 99509979 1001 86380 86390 1
510071 99510071 1001 86380 86390 1
509956 99509956 1001 86380 86390 1
509974 99509974 1001 86380 86390 1
509909 99509909 1001 86380 86390 1
510534 99510534 1001 86380 86390 1
510560 99510560 1001 86380 86390 1
510625 99510625 1001 86380 86390 1
510574 99510574 1001 86380 86390 1
510640 99510640 1001 86380 86390 1
510530 99510530 1001 86380 86390 1
510608 99510608 1001 86380 86390 1
510719 99510719 1001 86380 86390 1
510570 99510570 1001 86380 86390 1
510388 99510388 1001 86380 86390 1
510148 99510148 1001 86380 86390 1
510110 99510110 1001 86380 86390 1
510129 99510129 1001 86380 86390 1
511519 99511519 1001 86380 86390 1
511363 99511363 1001 86380 86390 1
511389 99511389 1001 86380 86390 1
511513 99511513 1001 86380 86390 1
511336 99511336 1001 86380 86390 1
511199 99511199 1001 86380 86390 1
511303 99511303 1001 86380 86390 1
511242 99511242 1001 86380 86390 1
511268 99511268 1001 86380 86390 1
511049 99511049 1001 86380 86390 1
510988 99510988 1001 86380 86390 1
511094 99511094 1001 86380 86390 1
510940 99510940 1001 86380 86390 1
510993 99510993 1001 86380 86390 1
511669 99511669 1001 86380 86390 1
511734 99511734 1001 86380 86390 1
511594 99511594 1001 86380 86390 1
511574 99511574 1001 86380 86390 1
512318 99512318 1001 86380 86390 1
512321 99512321 1001 86380 86390 1
512309 99512309 1001 86380 86390 1
512245 99512245 1001 86380 86390 1
512184 99512184 1001 86380 86390 1
512249 99512249 1001 86380 86390 1
511832 99511832 1001 86380 86390 1
511820 99511820 1001 86380 86390 1
511964 99511964 1001 86380 86390 1
512390 99512390 1001 86380 86390 1
512443 99512443 1001 86380 86390 1
512560 99512560 1001 86380 86390 1
512562 99512562 1001 86380 86390 1
512514 99512514 1001 86380 86390 1
512516 99512516 1001 86380 86390 1
513013 99513013 1001 86380 86390 1
513042 99513042 1001 86380 86390 1
513070 99513070 1001 86380 86390 1
513192 99513192 1001 86380 86390 1
513139 99513139 1001 86380 86390 1
513127 99513127 1001 86380 86390 1
512988 99512988 1001 86380 86390 1
512912 99512912 1001 86380 86390 1
512978 99512978 1001 86380 86390 1
512888 99512888 1001 86380 86390 1
512837 99512837 1001 86380 86390 1
512868 99512868 1001 86380 86390 1
512622 99512622 1001 86380 86390 1
512610 99512610 1001 86380 86390 1
512586 99512586 1001 86380 86390 1
512691 99512691 1001 86380 86390 1
513384 99513384 1001 86380 86390 1
513268 99513268 1001 86380 86390 1
513272 99513272 1001 86380 86390 1
513363 99513363 1001 86380 86390 1
513313 99513313 1001 86380 86390 1
513314 99513314 1001 86380 86390 1
513996 99513996 1001 86380 86390 1
513840 99513840 1001 86380 86390 1
513933 99513933 1001 86380 86390 1
513976 99513976 1001 86380 86390 1
514025 99514025 1001 86380 86390 1
513672 99513672 1001 86380 86390 1
513803 99513803 1001 86380 86390 1
513675 99513675 1001 86380 86390 1
513582 99513582 1001 86380 86390 1
514172 99514172 1001 86380 86390 1
514076 99514076 1001 86380 86390 1
514718 99514718 1001 86380 86390 1
514761 99514761 1001 86380 86390 1
514850 99514850 1001 86380 86390 1
514638 99514638 1001 86380 86390 1
514640 99514640 1001 86380 86390 1
514554 99514554 1001 86380 86390 1
514464 99514464 1001 86380 86390 1
514506 99514506 1001 86380 86390 1
514598 99514598 1001 86380 86390 1
514315 99514315 1001 86380 86390 1
514251 99514251 1001 86380 86390 1
514267 99514267 1001 86380 86390 1
514293 99514293 1001 86380 86390 1
514428 99514428 1001 86380 86390 1
514286 99514286 1001 86380 86390 1
514895 99514895 1001 86380 86390 1
514960 99514960 1001 86380 86390 1
514952 99514952 1001 86380 86390 1
515033 99515033 1001 86380 86390 1
515497 99515497 1001 86380 86390 1
515452 99515452 1001 86380 86390 1
515422 99515422 1001 86380 86390 1
515149 99515149 1001 86380 86390 1
515732 99515732 1001 86380 86390 1
515853 99515853 1001 86380 86390 1
515846 99515846 1001 86380 86390 1
515769 99515769 1001 86380 86390 1
516424 99516424 1001 86380 86390 1
516377 99516377 1001 86380 86390 1
516229 99516229 1001 86380 86390 1
516255 99516255 1001 86380 86390 1
516299 99516299 1001 86380 86390 1
516025 99516025 1001 86380 86390 1
515922 99515922 1001 86380 86390 1
517184 99517184 1001 86380 86390 1
517293 99517293 1001 86380 86390 1
517043 99517043 1001 86380 86390 1
517044 99517044 1001 86380 86390 1
516730 99516730 1001 86380 86390 1
516735 99516735 1001 86380 86390 1
516853 99516853 1001 86380 86390 1
517372 99517372 1001 86380 86390 1
517424 99517424 1001 86380 86390 1
517466 99517466 1001 86380 86390 1
517367 99517367 1001 86380 86390 1
517393 99517393 1001 86380 86390 1
518027 99518027 1001 86380 86390 1
517858 99517858 1001 86380 86390 1
517662 99517662 1001 86380 86390 1
517577 99517577 1001 86380 86390 1
518251 99518251 1001 86380 86390 1
518963 99518963 1001 86380 86390 1
518946 99518946 1001 86380 86390 1
518653 99518653 1001 86380 86390 1
518579 99518579 1001 86380 86390 1
518437 99518437 1001 86380 86390 1
518490 99518490 1001 86380 86390 1
518560 99518560 1001 86380 86390 1
519016 99519016 1001 86380 86390 1
519059 99519059 1001 86380 86390 1
519112 99519112 1001 86380 86390 1
519642 99519642 1001 86380 86390 1
519595 99519595 1001 86380 86390 1
519571 99519571 1001 86380 86390 1
519494 99519494 1001 86380 86390 1
519536 99519536 1001 86380 86390 1
519525 99519525 1001 86380 86390 1
519231 99519231 1001 86380 86390 1
519371 99519371 1001 86380 86390 1
519997 99519997 1001 86380 86390 1
519933 99519933 1001 86380 86390 1
519946 99519946 1001 86380 86390 1
520450 99520450 1001 86380 86390 1
520338 99520338 1001 86380 86390 1
520433 99520433 1001 86380 86390 1
520070 99520070 1001 86380 86390 1
520122 99520122 1001 86380 86390 1
520161 99520161 1001 86380 86390 1
520214 99520214 1001 86380 86390 1
520125 99520125 1001 86380 86390 1
520127 99520127 1001 86380 86390 1
520140 99520140 1001 86380 86390 1
520166 99520166 1001 86380 86390 1
520089 99520089 1001 86380 86390 1
520054 99520054 1001 86380 86390 1
520173 99520173 1001 86380 86390 1
520724 99520724 1001 86380 86390 1
521286 99521286 1001 86380 86390 1
521247 99521247 1001 86380 86390 1
521094 99521094 1001 86380 86390 1
521250 99521250 1001 86380 86390 1
520922 99520922 1001 86380 86390 1
520939 99520939 1001 86380 86390 1
520978 99520978 1001 86380 86390 1
520954 99520954 1001 86380 86390 1
521006 99521006 1001 86380 86390 1
521020 99521020 1001 86380 86390 1
520918 99520918 1001 86380 86390 1
521533 99521533 1001 86380 86390 1
521525 99521525 1001 86380 86390 1
522246 99522246 1001 86380 86390 1
522097 99522097 1001 86380 86390 1
521927 99521927 1001 86380 86390 1
522058 99522058 1001 86380 86390 1
521916 99521916 1001 86380 86390 1
521737 99521737 1001 86380 86390 1
521673 99521673 1001 86380 86390 1
521686 99521686 1001 86380 86390 1
521845 99521845 1001 86380 86390 1
521708 99521708 1001 86380 86390 1
521682 99521682 1001 86380 86390 1
522367 99522367 1001 86380 86390 1
522393 99522393 1001 86380 86390 1
522409 99522409 1001 86380 86390 1
522474 99522474 1001 86380 86390 1
522347 99522347 1001 86380 86390 1
522296 99522296 1001 86380 86390 1
522312 99522312 1001 86380 86390 1
522938 99522938 1001 86380 86390 1
523016 99523016 1001 86380 86390 1
523045 99523045 1001 86380 86390 1
522996 99522996 1001 86380 86390 1
522947 99522947 1001 86380 86390 1
522899 99522899 1001 86380 86390 1
522760 99522760 1001 86380 86390 1
522761 99522761 1001 86380 86390 1
522865 99522865 1001 86380 86390 1
522829 99522829 1001 86380 86390 1
522727 99522727 1001 86380 86390 1
522807 99522807 1001 86380 86390 1
522693 99522693 1001 86380 86390 1
522671 99522671 1001 86380 86390 1
522517 99522517 1001 86380 86390 1
522626 99522626 1001 86380 86390 1
522706 99522706 1001 86380 86390 1
523199 99523199 1001 86380 86390 1
523226 99523226 1001 86380 86390 1
523843 99523843 1001 86380 86390 1
523845 99523845 1001 86380 86390 1
523839 99523839 1001 86380 86390 1
523539 99523539 1001 86380 86390 1
523579 99523579 1001 86380 86390 1
523644 99523644 1001 86380 86390 1
523376 99523376 1001 86380 86390 1
523487 99523487 1001 86380 86390 1
523982 99523982 1001 86380 86390 1
523983 99523983 1001 86380 86390 1
523997 99523997 1001 86380 86390 1
524735 99524735 1001 86380 86390 1
524708 99524708 1001 86380 86390 1
524724 99524724 1001 86380 86390 1
524689 99524689 1001 86380 86390 1
524551 99524551 1001 86380 86390 1
524438 99524438 1001 86380 86390 1
524393 99524393 1001 86380 86390 1
524160 99524160 1001 86380 86390 1
524923 99524923 1001 86380 86390 1
524795 99524795 1001 86380 86390 1
524969 99524969 1001 86380 86390 1
524831 99524831 1001 86380 86390 1
525470 99525470 1001 86380 86390 1
525421 99525421 1001 86380 86390 1
525461 99525461 1001 86380 86390 1
525528 99525528 1001 86380 86390 1
525465 99525465 1001 86380 86390 1
525478 99525478 1001 86380 86390 1
525592 99525592 1001 86380 86390 1
525238 99525238 1001 86380 86390 1
525297 99525297 1001 86380 86390 1
525068 99525068 1001 86380 86390 1
525161 99525161 1001 86380 86390 1
525020 99525020 1001 86380 86390 1
525035 99525035 1001 86380 86390 1
525155 99525155 1001 86380 86390 1
525677 99525677 1001 86380 86390 1
525733 99525733 1001 86380 86390 1
526268 99526268 1001 86380 86390 1
526355 99526355 1001 86380 86390 1
526037 99526037 1001 86380 86390 1
526194 99526194 1001 86380 86390 1
526083 99526083 1001 86380 86390 1
526148 99526148 1001 86380 86390 1
526138 99526138 1001 86380 86390 1
525997 99525997 1001 86380 86390 1
525961 99525961 1001 86380 86390 1
525848 99525848 1001 86380 86390 1
526479 99526479 1001 86380 86390 1
526584 99526584 1001 86380 86390 1
526623 99526623 1001 86380 86390 1
527134 99527134 1001 86380 86390 1
527150 99527150 1001 86380 86390 1
527223 99527223 1001 86380 86390 1
527225 99527225 1001 86380 86390 1
527065 99527065 1001 86380 86390 1
527182 99527182 1001 86380 86390 1
526892 99526892 1001 86380 86390 1
526984 99526984 1001 86380 86390 1
526708 99526708 1001 86380 86390 1
526772 99526772 1001 86380 86390 1
526633 99526633 1001 86380 86390 1
526700 99526700 1001 86380 86390 1
527297 99527297 1001 86380 86390 1
527402 99527402 1001 86380 86390 1
527366 99527366 1001 86380 86390 1
527264 99527264 1001 86380 86390 1
527420 99527420 1001 86380 86390 1
527421 99527421 1001 86380 86390 1
527253 99527253 1001 86380 86390 1
527296 99527296 1001 86380 86390 1
527425 99527425 1001 86380 86390 1
528015 99528015 1001 86380 86390 1
528028 99528028 1001 86380 86390 1
527770 99527770 1001 86380 86390 1
527783 99527783 1001 86380 86390 1
527500 99527500 1001 86380 86390 1
528698 99528698 1001 86380 86390 1
528808 99528808 1001 86380 86390 1
528707 99528707 1001 86380 86390 1
528595 99528595 1001 86380 86390 1
528611 99528611 1001 86380 86390 1
528690 99528690 1001 86380 86390 1
528614 99528614 1001 86380 86390 1
528281 99528281 1001 86380 86390 1
528451 99528451 1001 86380 86390 1
528336 99528336 1001 86380 86390 1
528915 99528915 1001 86380 86390 1
529032 99529032 1001 86380 86390 1
528905 99528905 1001 86380 86390 1
528959 99528959 1001 86380 86390 1
529573 99529573 1001 86380 86390 1
529562 99529562 1001 86380 86390 1
529353 99529353 1001 86380 86390 1
529479 99529479 1001 86380 86390 1
529351 99529351 1001 86380 86390 1
529109 99529109 1001 86380 86390 1
529279 99529279 1001 86380 86390 1
529295 99529295 1001 86380 86390 1
529170 99529170 1001 86380 86390 1
529912 99529912 1001 86380 86390 1
529822 99529822 1001 86380 86390 1
529784 99529784 1001 86380 86390 1
529849 99529849 1001 86380 86390 1
529759 99529759 1001 86380 86390 1
529774 99529774 1001 86380 86390 1
529839 99529839 1001 86380 86390 1
529736 99529736 1001 86380 86390 1
530388 99530388 1001 86380 86390 1
530523 99530523 1001 86380 86390 1
530364 99530364 1001 86380 86390 1
530542 99530542 1001 86380 86390 1
530155 99530155 1001 86380 86390 1
530292 99530292 1001 86380 86390 1
530320 99530320 1001 86380 86390 1
530079 99530079 1001 86380 86390 1
529943 99529943 1001 86380 86390 1
530061 99530061 1001 86380 86390 1
529944 99529944 1001 86380 86390 1
530705 99530705 1001 86380 86390 1
530733 99530733 1001 86380 86390 1
530572 99530572 1001 86380 86390 1
531283 99531283 1001 86380 86390 1
531181 99531181 1001 86380 86390 1
531219 99531219 1001 86380 86390 1
531363 99531363 1001 86380 86390 1
531210 99531210 1001 86380 86390 1
531096 99531096 1001 86380 86390 1
531086 99531086 1001 86380 86390 1
531022 99531022 1001 86380 86390 1
531037 99531037 1001 86380 86390 1
531147 99531147 1001 86380 86390 1
530771 99530771 1001 86380 86390 1
530789 99530789 1001 86380 86390 1
531545 99531545 1001 86380 86390 1
531469 99531469 1001 86380 86390 1
532155 99532155 1001 86380 86390 1
532136 99532136 1001 86380 86390 1
532138 99532138 1001 86380 86390 1
532100 99532100 1001 86380 86390 1
532075 99532075 1001 86380 86390 1
531842 99531842 1001 86380 86390 1
531716 99531716 1001 86380 86390 1
532349 99532349 1001 86380 86390 1
532350 99532350 1001 86380 86390 1
532224 99532224 1001 86380 86390 1
532329 99532329 1001 86380 86390 1
532955 99532955 1001 86380 86390 1
533000 99533000 1001 86380 86390 1
532950 99532950 1001 86380 86390 1
532452 99532452 1001 86380 86390 1
532466 99532466 1001 86380 86390 1
532508 99532508 1001 86380 86390 1
533132 99533132 1001 86380 86390 1
533043 99533043 1001 86380 86390 1
533756 99533756 1001 86380 86390 1
533726 99533726 1001 86380 86390 1
533652 99533652 1001 86380 86390 1
533471 99533471 1001 86380 86390 1
533601 99533601 1001 86380 86390 1
533576 99533576 1001 86380 86390 1
533481 99533481 1001 86380 86390 1
533253 99533253 1001 86380 86390 1
533399 99533399 1001 86380 86390 1
533260 99533260 1001 86380 86390 1
534503 99534503 1001 86380 86390 1
534518 99534518 1001 86380 86390 1
534583 99534583 1001 86380 86390 1
534561 99534561 1001 86380 86390 1
534600 99534600 1001 86380 86390 1
534628 99534628 1001 86380 86390 1
534629 99534629 1001 86380 86390 1
534479 99534479 1001 86380 86390 1
534396 99534396 1001 86380 86390 1
534320 99534320 1001 86380 86390 1
534080 99534080 1001 86380 86390 1
534216 99534216 1001 86380 86390 1
534204 99534204 1001 86380 86390 1
534269 99534269 1001 86380 86390 1
534746 99534746 1001 86380 86390 1
534811 99534811 1001 86380 86390 1
534779 99534779 1001 86380 86390 1
534870 99534870 1001 86380 86390 1
534702 99534702 1001 86380 86390 1
535482 99535482 1001 86380 86390 1
535339 99535339 1001 86380 86390 1
535223 99535223 1001 86380 86390 1
534890 99534890 1001 86380 86390 1
535054 99535054 1001 86380 86390 1
535004 99535004 1001 86380 86390 1
535662 99535662 1001 86380 86390 1
535566 99535566 1001 86380 86390 1
535671 99535671 1001 86380 86390 1
535582 99535582 1001 86380 86390 1
536311 99536311 1001 86380 86390 1
536253 99536253 1001 86380 86390 1
536317 99536317 1001 86380 86390 1
536321 99536321 1001 86380 86390 1
536255 99536255 1001 86380 86390 1
536268 99536268 1001 86380 86390 1
536141 99536141 1001 86380 86390 1
535982 99535982 1001 86380 86390 1
536060 99536060 1001 86380 86390 1
536064 99536064 1001 86380 86390 1
535760 99535760 1001 86380 86390 1
536408 99536408 1001 86380 86390 1
537113 99537113 1001 86380 86390 1
537024 99537024 1001 86380 86390 1
536979 99536979 1001 86380 86390 1
536818 99536818 1001 86380 86390 1
536915 99536915 1001 86380 86390 1
536942 99536942 1001 86380 86390 1
536761 99536761 1001 86380 86390 1
536649 99536649 1001 86380 86390 1
536575 99536575 1001 86380 86390 1
536668 99536668 1001 86380 86390 1
536669 99536669 1001 86380 86390 1
537200 99537200 1001 86380 86390 1
537163 99537163 1001 86380 86390 1
537220 99537220 1001 86380 86390 1
537960 99537960 1001 86380 86390 1
537909 99537909 1001 86380 86390 1
537590 99537590 1001 86380 86390 1
537698 99537698 1001 86380 86390 1
537702 99537702 1001 86380 86390 1
537432 99537432 1001 86380 86390 1
537374 99537374 1001 86380 86390 1
538185 99538185 1001 86380 86390 1
538703 99538703 1001 86380 86390 1
538693 99538693 1001 86380 86390 1
538655 99538655 1001 86380 86390 1
538557 99538557 1001 86380 86390 1
538521 99538521 1001 86380 86390 1
538463 99538463 1001 86380 86390 1
538465 99538465 1001 86380 86390 1
538401 99538401 1001 86380 86390 1
538338 99538338 1001 86380 86390 1
538235 99538235 1001 86380 86390 1
538200 99538200 1001 86380 86390 1
538229 99538229 1001 86380 86390 1
538296 99538296 1001 86380 86390 1
539011 99539011 1001 86380 86390 1
538817 99538817 1001 86380 86390 1
538935 99538935 1001 86380 86390 1
538831 99538831 1001 86380 86390 1
538872 99538872 1001 86380 86390 1
539473 99539473 1001 86380 86390 1
539463 99539463 1001 86380 86390 1
539505 99539505 1001 86380 86390 1
539493 99539493 1001 86380 86390 1
539494 99539494 1001 86380 86390 1
539634 99539634 1001 86380 86390 1
539447 99539447 1001 86380 86390 1
539339 99539339 1001 86380 86390 1
539135 99539135 1001 86380 86390 1
539807 99539807 1001 86380 86390 1
539679 99539679 1001 86380 86390 1
539705 99539705 1001 86380 86390 1
539784 99539784 1001 86380 86390 1
539710 99539710 1001 86380 86390 1
539778 99539778 1001 86380 86390 1
540454 99540454 1001 86380 86390 1
540413 99540413 1001 86380 86390 1
540154 99540154 1001 86380 86390 1
540221 99540221 1001 86380 86390 1
540476 99540476 1001 86380 86390 1
540649 99540649 1001 86380 86390 1
540653 99540653 1001 86380 86390 1
540641 99540641 1001 86380 86390 1
541204 99541204 1001 86380 86390 1
541220 99541220 1001 86380 86390 1
541276 99541276 1001 86380 86390 1
541200 99541200 1001 86380 86390 1
540893 99540893 1001 86380 86390 1
540985 99540985 1001 86380 86390 1
540936 99540936 1001 86380 86390 1
541079 99541079 1001 86380 86390 1
540979 99540979 1001 86380 86390 1
540992 99540992 1001 86380 86390 1
540891 99540891 1001 86380 86390 1
540763 99540763 1001 86380 86390 1
540726 99540726 1001 86380 86390 1
540837 99540837 1001 86380 86390 1
541459 99541459 1001 86380 86390 1
541395 99541395 1001 86380 86390 1
541449 99541449 1001 86380 86390 1
541462 99541462 1001 86380 86390 1
541411 99541411 1001 86380 86390 1
541424 99541424 1001 86380 86390 1
542043 99542043 1001 86380 86390 1
541941 99541941 1001 86380 86390 1
541809 99541809 1001 86380 86390 1
541811 99541811 1001 86380 86390 1
541692 99541692 1001 86380 86390 1
541563 99541563 1001 86380 86390 1
541535 99541535 1001 86380 86390 1
542246 99542246 1001 86380 86390 1
542195 99542195 1001 86380 86390 1
541498 99541498 1001 86380 86390 1
542144 99542144 1001 86380 86390 1
541915 99541915 1001 86380 86390 1
542172 99542172 1001 86380 86390 1
542255 99542255 1001 86380 86390 1
542244 99542244 1001 86380 86390 1
542803 99542803 1001 86380 86390 1
542833 99542833 1001 86380 86390 1
542927 99542927 1001 86380 86390 1
542719 99542719 1001 86380 86390 1
542604 99542604 1001 86380 86390 1
542634 99542634 1001 86380 86390 1
542414 99542414 1001 86380 86390 1
542378 99542378 1001 86380 86390 1
542962 99542962 1001 86380 86390 1
543120 99543120 1001 86380 86390 1
543664 99543664 1001 86380 86390 1
543730 99543730 1001 86380 86390 1
543407 99543407 1001 86380 86390 1
543499 99543499 1001 86380 86390 1
543321 99543321 1001 86380 86390 1
543278 99543278 1001 86380 86390 1
543291 99543291 1001 86380 86390 1
543855 99543855 1001 86380 86390 1
544398 99544398 1001 86380 86390 1
544554 99544554 1001 86380 86390 1
544353 99544353 1001 86380 86390 1
544238 99544238 1001 86380 86390 1
544230 99544230 1001 86380 86390 1
544350 99544350 1001 86380 86390 1
544286 99544286 1001 86380 86390 1
544390 99544390 1001 86380 86390 1
544179 99544179 1001 86380 86390 1
544116 99544116 1001 86380 86390 1
544078 99544078 1001 86380 86390 1
544066 99544066 1001 86380 86390 1
544612 99544612 1001 86380 86390 1
544678 99544678 1001 86380 86390 1
417278 693 1001 46020 46737 1
506029 600 1002 49862 62482 1
517193 755 1002 25310 26601 1
539649 1040 1001 69274 69573 1
400218 99400218 1001 86380 86390 1
400178 99400178 1001 86380 86390 1
400323 99400323 1001 86380 86390 1
400589 99400589 1001 86380 86390 1
400537 99400537 1001 86380 86390 1
400568 99400568 1001 86380 86390 1
400624 99400624 1001 86380 86390 1
400580 99400580 1001 86380 86390 1
400659 99400659 1001 86380 86390 1
400868 99400868 1001 86380 86390 1
400986 99400986 1001 86380 86390 1
401151 99401151 1001 86380 86390 1
401260 99401260 1001 86380 86390 1
401351 99401351 1001 86380 86390 1
401365 99401365 1001 86380 86390 1
401625 99401625 1001 86380 86390 1
401781 99401781 1001 86380 86390 1
401744 99401744 1001 86380 86390 1
402123 99402123 1001 86380 86390 1
402070 99402070 1001 86380 86390 1
402071 99402071 1001 86380 86390 1
402394 99402394 1001 86380 86390 1
402933 99402933 1001 86380 86390 1
403434 99403434 1001 86380 86390 1
403497 99403497 1001 86380 86390 1
403533 99403533 1001 86380 86390 1
403467 99403467 1001 86380 86390 1
403811 99403811 1001 86380 86390 1
403953 99403953 1001 86380 86390 1
404474 99404474 1001 86380 86390 1
404584 99404584 1001 86380 86390 1
404679 99404679 1001 86380 86390 1
404774 99404774 1001 86380 86390 1
404751 99404751 1001 86380 86390 1
404895 99404895 1001 86380 86390 1
404916 99404916 1001 86380 86390 1
404960 99404960 1001 86380 86390 1
405206 99405206 1001 86380 86390 1
405170 99405170 1001 86380 86390 1
405583 99405583 1001 86380 86390 1
405761 99405761 1001 86380 86390 1
405859 99405859 1001 86380 86390 1
405882 99405882 1001 86380 86390 1
405978 99405978 1001 86380 86390 1
406014 99406014 1001 86380 86390 1
406231 99406231 1001 86380 86390 1
406546 99406546 1001 86380 86390 1
406539 99406539 1001 86380 86390 1
406734 99406734 1001 86380 86390 1
406748 99406748 1001 86380 86390 1
406904 99406904 1001 86380 86390 1
407114 99407114 1001 86380 86390 1
407188 99407188 1001 86380 86390 1
407316 99407316 1001 86380 86390 1
407385 99407385 1001 86380 86390 1
407497 99407497 1001 86380 86390 1
407669 99407669 1001 86380 86390 1
407651 99407651 1001 86380 86390 1
407698 99407698 1001 86380 86390 1
407869 99407869 1001 86380 86390 1
407965 99407965 1001 86380 86390 1
408090 99408090 1001 86380 86390 1
408167 99408167 1001 86380 86390 1
408363 99408363 1001 86380 86390 1
408352 99408352 1001 86380 86390 1
408460 99408460 1001 86380 86390 1
409051 99409051 1001 86380 86390 1
409129 99409129 1001 86380 86390 1
409137 99409137 1001 86380 86390 1
409266 99409266 1001 86380 86390 1
409627 99409627 1001 86380 86390 1
409847 99409847 1001 86380 86390 1
409992 99409992 1001 86380 86390 1
410174 99410174 1001 86380 86390 1
410683 99410683 1001 86380 86390 1
410640 99410640 1001 86380 86390 1
410787 99410787 1001 86380 86390 1
411000 99411000 1001 86380 86390 1
411405 99411405 1001 86380 86390 1
411488 99411488 1001 86380 86390 1
411420 99411420 1001 86380 86390 1
411883 99411883 1001 86380 86390 1
411979 99411979 1001 86380 86390 1
412222 99412222 1001 86380 86390 1
412325 99412325 1001 86380 86390 1
413583 99413583 1001 86380 86390 1
413327 99413327 1001 86380 86390 1
413584 99413584 1001 86380 86390 1
413329 99413329 1001 86380 86390 1
413213 99413213 1001 86380 86390 1
413257 99413257 1001 86380 86390 1
413061 99413061 1001 86380 86390 1
413045 99413045 1001 86380 86390 1
412801 99412801 1001 86380 86390 1
412851 99412851 1001 86380 86390 1
412836 99412836 1001 86380 86390 1
413779 99413779 1001 86380 86390 1
415227 99415227 1001 86380 86390 1
415204 99415204 1001 86380 86390 1
414617 99414617 1001 86380 86390 1
414900 99414900 1001 86380 86390 1
414817 99414817 1001 86380 86390 1
414475 99414475 1001 86380 86390 1
414296 99414296 1001 86380 86390 1
414410 99414410 1001 86380 86390 1
415524 99415524 1001 86380 86390 1
415621 99415621 1001 86380 86390 1
415682 99415682 1001 86380 86390 1
415585 99415585 1001 86380 86390 1
416701 99416701 1001 86380 86390 1
416839 99416839 1001 86380 86390 1
416965 99416965 1001 86380 86390 1
416898 99416898 1001 86380 86390 1
416980 99416980 1001 86380 86390 1
416831 99416831 1001 86380 86390 1
416233 99416233 1001 86380 86390 1
416401 99416401 1001 86380 86390 1
416439 99416439 1001 86380 86390 1
416408 99416408 1001 86380 86390 1
416361 99416361 1001 86380 86390 1
416008 99416008 1001 86380 86390 1
415910 99415910 1001 86380 86390 1
415732 99415732 1001 86380 86390 1
415820 99415820 1001 86380 86390 1
416031 99416031 1001 86380 86390 1
417280 99417280 1001 86380 86390 1
417048 99417048 1001 86380 86390 1
417173 99417173 1001 86380 86390 1
417531 99417531 1001 86380 86390 1
417602 99417602 1001 86380 86390 1
417441 99417441 1001 86380 86390 1
418677 99418677 1001 86380 86390 1
418461 99418461 1001 86380 86390 1
418043 99418043 1001 86380 86390 1
418381 99418381 1001 86380 86390 1
418234 99418234 1001 86380 86390 1
418299 99418299 1001 86380 86390 1
417676 99417676 1001 86380 86390 1
417703 99417703 1001 86380 86390 1
419129 99419129 1001 86380 86390 1
419060 99419060 1001 86380 86390 1
420445 99420445 1001 86380 86390 1
420279 99420279 1001 86380 86390 1
420366 99420366 1001 86380 86390 1
420156 99420156 1001 86380 86390 1
420410 99420410 1001 86380 86390 1
420343 99420343 1001 86380 86390 1
419803 99419803 1001 86380 86390 1
419703 99419703 1001 86380 86390 1
419935 99419935 1001 86380 86390 1
419401 99419401 1001 86380 86390 1
419489 99419489 1001 86380 86390 1
419496 99419496 1001 86380 86390 1
419274 99419274 1001 86380 86390 1
419417 99419417 1001 86380 86390 1
420465 99420465 1001 86380 86390 1
420777 99420777 1001 86380 86390 1
420460 99420460 1001 86380 86390 1
420785 99420785 1001 86380 86390 1
420462 99420462 1001 86380 86390 1
421782 99421782 1001 86380 86390 1
421955 99421955 1001 86380 86390 1
421316 99421316 1001 86380 86390 1
421587 99421587 1001 86380 86390 1
421231 99421231 1001 86380 86390 1
420870 99420870 1001 86380 86390 1
421002 99421002 1001 86380 86390 1
420884 99420884 1001 86380 86390 1
421228 99421228 1001 86380 86390 1
422178 99422178 1001 86380 86390 1
422181 99422181 1001 86380 86390 1
422156 99422156 1001 86380 86390 1
423319 99423319 1001 86380 86390 1
423617 99423617 1001 86380 86390 1
423422 99423422 1001 86380 86390 1
423054 99423054 1001 86380 86390 1
423304 99423304 1001 86380 86390 1
422796 99422796 1001 86380 86390 1
422630 99422630 1001 86380 86390 1
422730 99422730 1001 86380 86390 1
422579 99422579 1001 86380 86390 1
422637 99422637 1001 86380 86390 1
422930 99422930 1001 86380 86390 1
422743 99422743 1001 86380 86390 1
423763 99423763 1001 86380 86390 1
424005 99424005 1001 86380 86390 1
423863 99423863 1001 86380 86390 1
425175 99425175 1001 86380 86390 1
425143 99425143 1001 86380 86390 1
424290 99424290 1001 86380 86390 1
424292 99424292 1001 86380 86390 1
424511 99424511 1001 86380 86390 1
424450 99424450 1001 86380 86390 1
425531 99425531 1001 86380 86390 1
425536 99425536 1001 86380 86390 1
425517 99425517 1001 86380 86390 1
425524 99425524 1001 86380 86390 1
425629 99425629 1001 86380 86390 1
427030 99427030 1001 86380 86390 1
426920 99426920 1001 86380 86390 1
427043 99427043 1001 86380 86390 1
426897 99426897 1001 86380 86390 1
427001 99427001 1001 86380 86390 1
426663 99426663 1001 86380 86390 1
426376 99426376 1001 86380 86390 1
426456 99426456 1001 86380 86390 1
426288 99426288 1001 86380 86390 1
426315 99426315 1001 86380 86390 1
426388 99426388 1001 86380 86390 1
426290 99426290 1001 86380 86390 1
426150 99426150 1001 86380 86390 1
426247 99426247 1001 86380 86390 1
426051 99426051 1001 86380 86390 1
425900 99425900 1001 86380 86390 1
425975 99425975 1001 86380 86390 1
425879 99425879 1001 86380 86390 1
427484 99427484 1001 86380 86390 1
427469 99427469 1001 86380 86390 1
427507 99427507 1001 86380 86390 1
428400 99428400 1001 86380 86390 1
428478 99428478 1001 86380 86390 1
428278 99428278 1001 86380 86390 1
428174 99428174 1001 86380 86390 1
428331 99428331 1001 86380 86390 1
428204 99428204 1001 86380 86390 1
428335 99428335 1001 86380 86390 1
427677 99427677 1001 86380 86390 1
427576 99427576 1001 86380 86390 1
427628 99427628 1001 86380 86390 1
427822 99427822 1001 86380 86390 1
427604 99427604 1001 86380 86390 1
427605 99427605 1001 86380 86390 1
427606 99427606 1001 86380 86390 1
428871 99428871 1001 86380 86390 1
427921 99427921 1001 86380 86390 1
428817 99428817 1001 86380 86390 1
428768 99428768 1001 86380 86390 1
430327 99430327 1001 86380 86390 1
430074 99430074 1001 86380 86390 1
430253 99430253 1001 86380 86390 1
430129 99430129 1001 86380 86390 1
429911 99429911 1001 86380 86390 1
429496 99429496 1001 86380 86390 1
429522 99429522 1001 86380 86390 1
429325 99429325 1001 86380 86390 1
429228 99429228 1001 86380 86390 1
429181 99429181 1001 86380 86390 1
429261 99429261 1001 86380 86390 1
429404 99429404 1001 86380 86390 1
430576 99430576 1001 86380 86390 1
430538 99430538 1001 86380 86390 1
432022 99432022 1001 86380 86390 1
431664 99431664 1001 86380 86390 1
432041 99432041 1001 86380 86390 1
431265 99431265 1001 86380 86390 1
431577 99431577 1001 86380 86390 1
431258 99431258 1001 86380 86390 1
431047 99431047 1001 86380 86390 1
432098 99432098 1001 86380 86390 1
432331 99432331 1001 86380 86390 1
432137 99432137 1001 86380 86390 1
432264 99432264 1001 86380 86390 1
433437 99433437 1001 86380 86390 1
433685 99433685 1001 86380 86390 1
433472 99433472 1001 86380 86390 1
433450 99433450 1001 86380 86390 1
433071 99433071 1001 86380 86390 1
432826 99432826 1001 86380 86390 1
432580 99432580 1001 86380 86390 1
432653 99432653 1001 86380 86390 1
432831 99432831 1001 86380 86390 1
432538 99432538 1001 86380 86390 1
434040 99434040 1001 86380 86390 1
434015 99434015 1001 86380 86390 1
435433 99435433 1001 86380 86390 1
434842 99434842 1001 86380 86390 1
434602 99434602 1001 86380 86390 1
434734 99434734 1001 86380 86390 1
434532 99434532 1001 86380 86390 1
434146 99434146 1001 86380 86390 1
434390 99434390 1001 86380 86390 1
435856 99435856 1001 86380 86390 1
435757 99435757 1001 86380 86390 1
435572 99435572 1001 86380 86390 1
435465 99435465 1001 86380 86390 1
435608 99435608 1001 86380 86390 1
437022 99437022 1001 86380 86390 1
437048 99437048 1001 86380 86390 1
436874 99436874 1001 86380 86390 1
436840 99436840 1001 86380 86390 1
437059 99437059 1001 86380 86390 1
436377 99436377 1001 86380 86390 1
436442 99436442 1001 86380 86390 1
437316 99437316 1001 86380 86390 1
437305 99437305 1001 86380 86390 1
300075 99300075 1001 86380 86390 1
300053 99300053 1001 86380 86390 1
300587 99300587 1001 86380 86390 1
300666 99300666 1001 86380 86390 1
300615 99300615 1001 86380 86390 1
300669 99300669 1001 86380 86390 1
300569 99300569 1001 86380 86390 1
300497 99300497 1001 86380 86390 1
300412 99300412 1001 86380 86390 1
300120 99300120 1001 86380 86390 1
300151 99300151 1001 86380 86390 1
300154 99300154 1001 86380 86390 1
300129 99300129 1001 86380 86390 1
300194 99300194 1001 86380 86390 1
300184 99300184 1001 86380 86390 1
300817 99300817 1001 86380 86390 1
300793 99300793 1001 86380 86390 1
300884 99300884 1001 86380 86390 1
300910 99300910 1001 86380 86390 1
300774 99300774 1001 86380 86390 1
301376 99301376 1001 86380 86390 1
301493 99301493 1001 86380 86390 1
301271 99301271 1001 86380 86390 1
301297 99301297 1001 86380 86390 1
301157 99301157 1001 86380 86390 1
301276 99301276 1001 86380 86390 1
301251 99301251 1001 86380 86390 1
301130 99301130 1001 86380 86390 1
301106 99301106 1001 86380 86390 1
300979 99300979 1001 86380 86390 1
301044 99301044 1001 86380 86390 1
301137 99301137 1001 86380 86390 1
300934 99300934 1001 86380 86390 1
302312 99302312 1001 86380 86390 1
302264 99302264 1001 86380 86390 1
302175 99302175 1001 86380 86390 1
302137 99302137 1001 86380 86390 1
302054 99302054 1001 86380 86390 1
302108 99302108 1001 86380 86390 1
301830 99301830 1001 86380 86390 1
301856 99301856 1001 86380 86390 1
302446 99302446 1001 86380 86390 1
302475 99302475 1001 86380 86390 1
302489 99302489 1001 86380 86390 1
302583 99302583 1001 86380 86390 1
303169 99303169 1001 86380 86390 1
303175 99303175 1001 86380 86390 1
303133 99303133 1001 86380 86390 1
303188 99303188 1001 86380 86390 1
303086 99303086 1001 86380 86390 1
303125 99303125 1001 86380 86390 1
302819 99302819 1001 86380 86390 1
302858 99302858 1001 86380 86390 1
302938 99302938 1001 86380 86390 1
302851 99302851 1001 86380 86390 1
302878 99302878 1001 86380 86390 1
302869 99302869 1001 86380 86390 1
303000 99303000 1001 86380 86390 1
302624 99302624 1001 86380 86390 1
302627 99302627 1001 86380 86390 1
302667 99302667 1001 86380 86390 1
302645 99302645 1001 86380 86390 1
302606 99302606 1001 86380 86390 1
302661 99302661 1001 86380 86390 1
303372 99303372 1001 86380 86390 1
303243 99303243 1001 86380 86390 1
303351 99303351 1001 86380 86390 1
303340 99303340 1001 86380 86390 1
303319 99303319 1001 86380 86390 1
303397 99303397 1001 86380 86390 1
303931 99303931 1001 86380 86390 1
303628 99303628 1001 86380 86390 1
303734 99303734 1001 86380 86390 1
303773 99303773 1001 86380 86390 1
303595 99303595 1001 86380 86390 1
303494 99303494 1001 86380 86390 1
303445 99303445 1001 86380 86390 1
303435 99303435 1001 86380 86390 1
303462 99303462 1001 86380 86390 1
304227 99304227 1001 86380 86390 1
304035 99304035 1001 86380 86390 1
304217 99304217 1001 86380 86390 1
304118 99304118 1001 86380 86390 1
304208 99304208 1001 86380 86390 1
304762 99304762 1001 86380 86390 1
304564 99304564 1001 86380 86390 1
304590 99304590 1001 86380 86390 1
304649 99304649 1001 86380 86390 1
304326 99304326 1001 86380 86390 1
304339 99304339 1001 86380 86390 1
304250 99304250 1001 86380 86390 1
305026 99305026 1001 86380 86390 1
305052 99305052 1001 86380 86390 1
305014 99305014 1001 86380 86390 1
304925 99304925 1001 86380 86390 1
305059 99305059 1001 86380 86390 1
304918 99304918 1001 86380 86390 1
305507 99305507 1001 86380 86390 1
305597 99305597 1001 86380 86390 1
305674 99305674 1001 86380 86390 1
305479 99305479 1001 86380 86390 1
305419 99305419 1001 86380 86390 1
305355 99305355 1001 86380 86390 1
305321 99305321 1001 86380 86390 1
305091 99305091 1001 86380 86390 1
305172 99305172 1001 86380 86390 1
500465 99500465 1001 86380 86390 1
500598 99500598 1001 86380 86390 1
500483 99500483 1001 86380 86390 1
500473 99500473 1001 86380 86390 1
500553 99500553 1001 86380 86390 1
500373 99500373 1001 86380 86390 1
500245 99500245 1001 86380 86390 1
500391 99500391 1001 86380 86390 1
500278 99500278 1001 86380 86390 1
500267 99500267 1001 86380 86390 1
500980 99500980 1001 86380 86390 1
500609 99500609 1001 86380 86390 1
500872 99500872 1001 86380 86390 1
501498 99501498 1001 86380 86390 1
501638 99501638 1001 86380 86390 1
501594 99501594 1001 86380 86390 1
501546 99501546 1001 86380 86390 1
501585 99501585 1001 86380 86390 1
501637 99501637 1001 86380 86390 1
501363 99501363 1001 86380 86390 1
501379 99501379 1001 86380 86390 1
501225 99501225 1001 86380 86390 1
501213 99501213 1001 86380 86390 1
501210 99501210 1001 86380 86390 1
501795 99501795 1001 86380 86390 1
501659 99501659 1001 86380 86390 1
502264 99502264 1001 86380 86390 1
502293 99502293 1001 86380 86390 1
502322 99502322 1001 86380 86390 1
502173 99502173 1001 86380 86390 1
502251 99502251 1001 86380 86390 1
502219 99502219 1001 86380 86390 1
502013 99502013 1001 86380 86390 1
501976 99501976 1001 86380 86390 1
501928 99501928 1001 86380 86390 1
501958 99501958 1001 86380 86390 1
502646 99502646 1001 86380 86390 1
502625 99502625 1001 86380 86390 1
502498 99502498 1001 86380 86390 1
502642 99502642 1001 86380 86390 1
503282 99503282 1001 86380 86390 1
503200 99503200 1001 86380 86390 1
502984 99502984 1001 86380 86390 1
503063 99503063 1001 86380 86390 1
502857 99502857 1001 86380 86390 1
503310 99503310 1001 86380 86390 1
503325 99503325 1001 86380 86390 1
503989 99503989 1001 86380 86390 1
504056 99504056 1001 86380 86390 1
503942 99503942 1001 86380 86390 1
504102 99504102 1001 86380 86390 1
503935 99503935 1001 86380 86390 1
503732 99503732 1001 86380 86390 1
503715 99503715 1001 86380 86390 1
503846 99503846 1001 86380 86390 1
503540 99503540 1001 86380 86390 1
503553 99503553 1001 86380 86390 1
503579 99503579 1001 86380 86390 1
503699 99503699 1001 86380 86390 1
503520 99503520 1001 86380 86390 1
503572 99503572 1001 86380 86390 1
503612 99503612 1001 86380 86390 1
503521 99503521 1001 86380 86390 1
504140 99504140 1001 86380 86390 1
504231 99504231 1001 86380 86390 1
504118 99504118 1001 86380 86390 1
504149 99504149 1001 86380 86390 1
504770 99504770 1001 86380 86390 1
504848 99504848 1001 86380 86390 1
504861 99504861 1001 86380 86390 1
504634 99504634 1001 86380 86390 1
504738 99504738 1001 86380 86390 1
504652 99504652 1001 86380 86390 1
504517 99504517 1001 86380 86390 1
504326 99504326 1001 86380 86390 1
505051 99505051 1001 86380 86390 1
505104 99505104 1001 86380 86390 1
505069 99505069 1001 86380 86390 1
505659 99505659 1001 86380 86390 1
505712 99505712 1001 86380 86390 1
505648 99505648 1001 86380 86390 1
505576 99505576 1001 86380 86390 1
505470 99505470 1001 86380 86390 1
505287 99505287 1001 86380 86390 1
505848 99505848 1001 86380 86390 1
505917 99505917 1001 86380 86390 1
505893 99505893 1001 86380 86390 1
505958 99505958 1001 86380 86390 1
505933 99505933 1001 86380 86390 1
505882 99505882 1001 86380 86390 1
506484 99506484 1001 86380 86390 1
506488 99506488 1001 86380 86390 1
506250 99506250 1001 86380 86390 1
506318 99506318 1001 86380 86390 1
506191 99506191 1001 86380 86390 1
506282 99506282 1001 86380 86390 1
506092 99506092 1001 86380 86390 1
506101 99506101 1001 86380 86390 1
506168 99506168 1001 86380 86390 1
506683 99506683 1001 86380 86390 1
506775 99506775 1001 86380 86390 1
507268 99507268 1001 86380 86390 1
507346 99507346 1001 86380 86390 1
507392 99507392 1001 86380 86390 1
507271 99507271 1001 86380 86390 1
507284 99507284 1001 86380 86390 1
507224 99507224 1001 86380 86390 1
507276 99507276 1001 86380 86390 1
507411 99507411 1001 86380 86390 1
507253 99507253 1001 86380 86390 1
507054 99507054 1001 86380 86390 1
506919 99506919 1001 86380 86390 1
506997 99506997 1001 86380 86390 1
506920 99506920 1001 86380 86390 1
506882 99506882 1001 86380 86390 1
506976 99506976 1001 86380 86390 1
507509 99507509 1001 86380 86390 1
507458 99507458 1001 86380 86390 1
507536 99507536 1001 86380 86390 1
507513 99507513 1001 86380 86390 1
507546 99507546 1001 86380 86390 1
508081 99508081 1001 86380 86390 1
508243 99508243 1001 86380 86390 1
508144 99508144 1001 86380 86390 1
508032 99508032 1001 86380 86390 1
507932 99507932 1001 86380 86390 1
507681 99507681 1001 86380 86390 1
507710 99507710 1001 86380 86390 1
507815 99507815 1001 86380 86390 1
507673 99507673 1001 86380 86390 1
508300 99508300 1001 86380 86390 1
508275 99508275 1001 86380 86390 1
508378 99508378 1001 86380 86390 1
508391 99508391 1001 86380 86390 1
508266 99508266 1001 86380 86390 1
508306 99508306 1001 86380 86390 1
508255 99508255 1001 86380 86390 1
508321 99508321 1001 86380 86390 1
509013 99509013 1001 86380 86390 1
508976 99508976 1001 86380 86390 1
508926 99508926 1001 86380 86390 1
508544 99508544 1001 86380 86390 1
508547 99508547 1001 86380 86390 1
508536 99508536 1001 86380 86390 1
509175 99509175 1001 86380 86390 1
508871 99508871 1001 86380 86390 1
509081 99509081 1001 86380 86390 1
509774 99509774 1001 86380 86390 1
509853 99509853 1001 86380 86390 1
509854 99509854 1001 86380 86390 1
509795 99509795 1001 86380 86390 1
509633 99509633 1001 86380 86390 1
509641 99509641 1001 86380 86390 1
509564 99509564 1001 86380 86390 1
509449 99509449 1001 86380 86390 1
509392 99509392 1001 86380 86390 1
509369 99509369 1001 86380 86390 1
509930 99509930 1001 86380 86390 1
510643 99510643 1001 86380 86390 1
510568 99510568 1001 86380 86390 1
510544 99510544 1001 86380 86390 1
510636 99510636 1001 86380 86390 1
510495 99510495 1001 86380 86390 1
510330 99510330 1001 86380 86390 1
510384 99510384 1001 86380 86390 1
510441 99510441 1001 86380 86390 1
510196 99510196 1001 86380 86390 1
510210 99510210 1001 86380 86390 1
510236 99510236 1001 86380 86390 1
510152 99510152 1001 86380 86390 1
510804 99510804 1001 86380 86390 1
510857 99510857 1001 86380 86390 1
510808 99510808 1001 86380 86390 1
510770 99510770 1001 86380 86390 1
510887 99510887 1001 86380 86390 1
511416 99511416 1001 86380 86390 1
511324 99511324 1001 86380 86390 1
511294 99511294 1001 86380 86390 1
510935 99510935 1001 86380 86390 1
511687 99511687 1001 86380 86390 1
512251 99512251 1001 86380 86390 1
512335 99512335 1001 86380 86390 1
512327 99512327 1001 86380 86390 1
512071 99512071 1001 86380 86390 1
512124 99512124 1001 86380 86390 1
512150 99512150 1001 86380 86390 1
511969 99511969 1001 86380 86390 1
512009 99512009 1001 86380 86390 1
511978 99511978 1001 86380 86390 1
511775 99511775 1001 86380 86390 1
511893 99511893 1001 86380 86390 1
511873 99511873 1001 86380 86390 1
512548 99512548 1001 86380 86390 1
512541 99512541 1001 86380 86390 1
513167 99513167 1001 86380 86390 1
513177 99513177 1001 86380 86390 1
513133 99513133 1001 86380 86390 1
513069 99513069 1001 86380 86390 1
513122 99513122 1001 86380 86390 1
512949 99512949 1001 86380 86390 1
512951 99512951 1001 86380 86390 1
512822 99512822 1001 86380 86390 1
512891 99512891 1001 86380 86390 1
512721 99512721 1001 86380 86390 1
512787 99512787 1001 86380 86390 1
512712 99512712 1001 86380 86390 1
513273 99513273 1001 86380 86390 1
513351 99513351 1001 86380 86390 1
513330 99513330 1001 86380 86390 1
513892 99513892 1001 86380 86390 1
513950 99513950 1001 86380 86390 1
513712 99513712 1001 86380 86390 1
513778 99513778 1001 86380 86390 1
513782 99513782 1001 86380 86390 1
513496 99513496 1001 86380 86390 1
513511 99513511 1001 86380 86390 1
514043 99514043 1001 86380 86390 1
514219 99514219 1001 86380 86390 1
514757 99514757 1001 86380 86390 1
514790 99514790 1001 86380 86390 1
514500 99514500 1001 86380 86390 1
514475 99514475 1001 86380 86390 1
514620 99514620 1001 86380 86390 1
514649 99514649 1001 86380 86390 1
514520 99514520 1001 86380 86390 1
514381 99514381 1001 86380 86390 1
514397 99514397 1001 86380 86390 1
514436 99514436 1001 86380 86390 1
514412 99514412 1001 86380 86390 1
514425 99514425 1001 86380 86390 1
514894 99514894 1001 86380 86390 1
515044 99515044 1001 86380 86390 1
515515 99515515 1001 86380 86390 1
515680 99515680 1001 86380 86390 1
515607 99515607 1001 86380 86390 1
515560 99515560 1001 86380 86390 1
515627 99515627 1001 86380 86390 1
515512 99515512 1001 86380 86390 1
515565 99515565 1001 86380 86390 1
515368 99515368 1001 86380 86390 1
515307 99515307 1001 86380 86390 1
515463 99515463 1001 86380 86390 1
515231 99515231 1001 86380 86390 1
515262 99515262 1001 86380 86390 1
515072 99515072 1001 86380 86390 1
515689 99515689 1001 86380 86390 1
516478 99516478 1001 86380 86390 1
516373 99516373 1001 86380 86390 1
516282 99516282 1001 86380 86390 1
516142 99516142 1001 86380 86390 1
516095 99516095 1001 86380 86390 1
516040 99516040 1001 86380 86390 1
515978 99515978 1001 86380 86390 1
516623 99516623 1001 86380 86390 1
516559 99516559 1001 86380 86390 1
516684 99516684 1001 86380 86390 1
517308 99517308 1001 86380 86390 1
517202 99517202 1001 86380 86390 1
517266 99517266 1001 86380 86390 1
517152 99517152 1001 86380 86390 1
517041 99517041 1001 86380 86390 1
517047 99517047 1001 86380 86390 1
516960 99516960 1001 86380 86390 1
516727 99516727 1001 86380 86390 1
516806 99516806 1001 86380 86390 1
516884 99516884 1001 86380 86390 1
516821 99516821 1001 86380 86390 1
517539 99517539 1001 86380 86390 1
517373 99517373 1001 86380 86390 1
517452 99517452 1001 86380 86390 1
518121 99518121 1001 86380 86390 1
517865 99517865 1001 86380 86390 1
517815 99517815 1001 86380 86390 1
517913 99517913 1001 86380 86390 1
517570 99517570 1001 86380 86390 1
518189 99518189 1001 86380 86390 1
518358 99518358 1001 86380 86390 1
518361 99518361 1001 86380 86390 1
518323 99518323 1001 86380 86390 1
518861 99518861 1001 86380 86390 1
518915 99518915 1001 86380 86390 1
518879 99518879 1001 86380 86390 1
518652 99518652 1001 86380 86390 1
518743 99518743 1001 86380 86390 1
518759 99518759 1001 86380 86390 1
518725 99518725 1001 86380 86390 1
518781 99518781 1001 86380 86390 1
518418 99518418 1001 86380 86390 1
518512 99518512 1001 86380 86390 1
518465 99518465 1001 86380 86390 1
519166 99519166 1001 86380 86390 1
519053 99519053 1001 86380 86390 1
519057 99519057 1001 86380 86390 1
519073 99519073 1001 86380 86390 1
519467 99519467 1001 86380 86390 1
519600 99519600 1001 86380 86390 1
519486 99519486 1001 86380 86390 1
519238 99519238 1001 86380 86390 1
519279 99519279 1001 86380 86390 1
519967 99519967 1001 86380 86390 1
519993 99519993 1001 86380 86390 1
519918 99519918 1001 86380 86390 1
519815 99519815 1001 86380 86390 1
520565 99520565 1001 86380 86390 1
520452 99520452 1001 86380 86390 1
520504 99520504 1001 86380 86390 1
520521 99520521 1001 86380 86390 1
520357 99520357 1001 86380 86390 1
520435 99520435 1001 86380 86390 1
520347 99520347 1001 86380 86390 1
520335 99520335 1001 86380 86390 1
520402 99520402 1001 86380 86390 1
520061 99520061 1001 86380 86390 1
520153 99520153 1001 86380 86390 1
520076 99520076 1001 86380 86390 1
520118 99520118 1001 86380 86390 1
520144 99520144 1001 86380 86390 1
520081 99520081 1001 86380 86390 1
520739 99520739 1001 86380 86390 1
520804 99520804 1001 86380 86390 1
521422 99521422 1001 86380 86390 1
521451 99521451 1001 86380 86390 1
521334 99521334 1001 86380 86390 1
521146 99521146 1001 86380 86390 1
521134 99521134 1001 86380 86390 1
521202 99521202 1001 86380 86390 1
521215 99521215 1001 86380 86390 1
521177 99521177 1001 86380 86390 1
521233 99521233 1001 86380 86390 1
520974 99520974 1001 86380 86390 1
521026 99521026 1001 86380 86390 1
521039 99521039 1001 86380 86390 1
520977 99520977 1001 86380 86390 1
520984 99520984 1001 86380 86390 1
520881 99520881 1001 86380 86390 1
520933 99520933 1001 86380 86390 1
520855 99520855 1001 86380 86390 1
521519 99521519 1001 86380 86390 1
521561 99521561 1001 86380 86390 1
521487 99521487 1001 86380 86390 1
522271 99522271 1001 86380 86390 1
522197 99522197 1001 86380 86390 1
522107 99522107 1001 86380 86390 1
521912 99521912 1001 86380 86390 1
522029 99522029 1001 86380 86390 1
522069 99522069 1001 86380 86390 1
521941 99521941 1001 86380 86390 1
521967 99521967 1001 86380 86390 1
521778 99521778 1001 86380 86390 1
521743 99521743 1001 86380 86390 1
521756 99521756 1001 86380 86390 1
522423 99522423 1001 86380 86390 1
522469 99522469 1001 86380 86390 1
522971 99522971 1001 86380 86390 1
522975 99522975 1001 86380 86390 1
522575 99522575 1001 86380 86390 1
522503 99522503 1001 86380 86390 1
522583 99522583 1001 86380 86390 1
523264 99523264 1001 86380 86390 1
523201 99523201 1001 86380 86390 1
523163 99523163 1001 86380 86390 1
523898 99523898 1001 86380 86390 1
523665 99523665 1001 86380 86390 1
523592 99523592 1001 86380 86390 1
523454 99523454 1001 86380 86390 1
523502 99523502 1001 86380 86390 1
523968 99523968 1001 86380 86390 1
523985 99523985 1001 86380 86390 1
523951 99523951 1001 86380 86390 1
524616 99524616 1001 86380 86390 1
524609 99524609 1001 86380 86390 1
524636 99524636 1001 86380 86390 1
524448 99524448 1001 86380 86390 1
524516 99524516 1001 86380 86390 1
524930 99524930 1001 86380 86390 1
524779 99524779 1001 86380 86390 1
525481 99525481 1001 86380 86390 1
525553 99525553 1001 86380 86390 1
525491 99525491 1001 86380 86390 1
525339 99525339 1001 86380 86390 1
525228 99525228 1001 86380 86390 1
525202 99525202 1001 86380 86390 1
525247 99525247 1001 86380 86390 1
525040 99525040 1001 86380 86390 1
525031 99525031 1001 86380 86390 1
525632 99525632 1001 86380 86390 1
525623 99525623 1001 86380 86390 1
525669 99525669 1001 86380 86390 1
526237 99526237 1001 86380 86390 1
526358 99526358 1001 86380 86390 1
526181 99526181 1001 86380 86390 1
526156 99526156 1001 86380 86390 1
525973 99525973 1001 86380 86390 1
526499 99526499 1001 86380 86390 1
526589 99526589 1001 86380 86390 1
526565 99526565 1001 86380 86390 1
526573 99526573 1001 86380 86390 1
526561 99526561 1001 86380 86390 1
526574 99526574 1001 86380 86390 1
527148 99527148 1001 86380 86390 1
526994 99526994 1001 86380 86390 1
526973 99526973 1001 86380 86390 1
526975 99526975 1001 86380 86390 1
527001 99527001 1001 86380 86390 1
527027 99527027 1001 86380 86390 1
526681 99526681 1001 86380 86390 1
526697 99526697 1001 86380 86390 1
526652 99526652 1001 86380 86390 1
527355 99527355 1001 86380 86390 1
527943 99527943 1001 86380 86390 1
527970 99527970 1001 86380 86390 1
527840 99527840 1001 86380 86390 1
527486 99527486 1001 86380 86390 1
527525 99527525 1001 86380 86390 1
527591 99527591 1001 86380 86390 1
527631 99527631 1001 86380 86390 1
527606 99527606 1001 86380 86390 1
528162 99528162 1001 86380 86390 1
528129 99528129 1001 86380 86390 1
528863 99528863 1001 86380 86390 1
528774 99528774 1001 86380 86390 1
528749 99528749 1001 86380 86390 1
528724 99528724 1001 86380 86390 1
528803 99528803 1001 86380 86390 1
528858 99528858 1001 86380 86390 1
528594 99528594 1001 86380 86390 1
528571 99528571 1001 86380 86390 1
528615 99528615 1001 86380 86390 1
528353 99528353 1001 86380 86390 1
528966 99528966 1001 86380 86390 1
529095 99529095 1001 86380 86390 1
529619 99529619 1001 86380 86390 1
529662 99529662 1001 86380 86390 1
529343 99529343 1001 86380 86390 1
529486 99529486 1001 86380 86390 1
529262 99529262 1001 86380 86390 1
529211 99529211 1001 86380 86390 1
529194 99529194 1001 86380 86390 1
529209 99529209 1001 86380 86390 1
529312 99529312 1001 86380 86390 1
529764 99529764 1001 86380 86390 1
529794 99529794 1001 86380 86390 1
529847 99529847 1001 86380 86390 1
529730 99529730 1001 86380 86390 1
529865 99529865 1001 86380 86390 1
530476 99530476 1001 86380 86390 1
530524 99530524 1001 86380 86390 1
530408 99530408 1001 86380 86390 1
530543 99530543 1001 86380 86390 1
530180 99530180 1001 86380 86390 1
530296 99530296 1001 86380 86390 1
530250 99530250 1001 86380 86390 1
530018 99530018 1001 86380 86390 1
530660 99530660 1001 86380 86390 1
530665 99530665 1001 86380 86390 1
530561 99530561 1001 86380 86390 1
531351 99531351 1001 86380 86390 1
531204 99531204 1001 86380 86390 1
531300 99531300 1001 86380 86390 1
531032 99531032 1001 86380 86390 1
530982 99530982 1001 86380 86390 1
531012 99531012 1001 86380 86390 1
530879 99530879 1001 86380 86390 1
531430 99531430 1001 86380 86390 1
531458 99531458 1001 86380 86390 1
531531 99531531 1001 86380 86390 1
532053 99532053 1001 86380 86390 1
532127 99532127 1001 86380 86390 1
531992 99531992 1001 86380 86390 1
531666 99531666 1001 86380 86390 1
531692 99531692 1001 86380 86390 1
531777 99531777 1001 86380 86390 1
532359 99532359 1001 86380 86390 1
532310 99532310 1001 86380 86390 1
532864 99532864 1001 86380 86390 1
532911 99532911 1001 86380 86390 1
532735 99532735 1001 86380 86390 1
532787 99532787 1001 86380 86390 1
532790 99532790 1001 86380 86390 1
532795 99532795 1001 86380 86390 1
532744 99532744 1001 86380 86390 1
532733 99532733 1001 86380 86390 1
532463 99532463 1001 86380 86390 1
532502 99532502 1001 86380 86390 1
532424 99532424 1001 86380 86390 1
532438 99532438 1001 86380 86390 1
533055 99533055 1001 86380 86390 1
533079 99533079 1001 86380 86390 1
533209 99533209 1001 86380 86390 1
533679 99533679 1001 86380 86390 1
533841 99533841 1001 86380 86390 1
533846 99533846 1001 86380 86390 1
533449 99533449 1001 86380 86390 1
533528 99533528 1001 86380 86390 1
533466 99533466 1001 86380 86390 1
533314 99533314 1001 86380 86390 1
533267 99533267 1001 86380 86390 1
534053 99534053 1001 86380 86390 1
533978 99533978 1001 86380 86390 1
534017 99534017 1001 86380 86390 1
533891 99533891 1001 86380 86390 1
534608 99534608 1001 86380 86390 1
534684 99534684 1001 86380 86390 1
534662 99534662 1001 86380 86390 1
534537 99534537 1001 86380 86390 1
534071 99534071 1001 86380 86390 1
534202 99534202 1001 86380 86390 1
534720 99534720 1001 86380 86390 1
534838 99534838 1001 86380 86390 1
535344 99535344 1001 86380 86390 1
535510 99535510 1001 86380 86390 1
535440 99535440 1001 86380 86390 1
535502 99535502 1001 86380 86390 1
535159 99535159 1001 86380 86390 1
535225 99535225 1001 86380 86390 1
534944 99534944 1001 86380 86390 1
535036 99535036 1001 86380 86390 1
535062 99535062 1001 86380 86390 1
535306 99535306 1001 86380 86390 1
535614 99535614 1001 86380 86390 1
535666 99535666 1001 86380 86390 1
535564 99535564 1001 86380 86390 1
535642 99535642 1001 86380 86390 1
536199 99536199 1001 86380 86390 1
536251 99536251 1001 86380 86390 1
536213 99536213 1001 86380 86390 1
536330 99536330 1001 86380 86390 1
535970 99535970 1001 86380 86390 1
535973 99535973 1001 86380 86390 1
535909 99535909 1001 86380 86390 1
535718 99535718 1001 86380 86390 1
535798 99535798 1001 86380 86390 1
535799 99535799 1001 86380 86390 1
536373 99536373 1001 86380 86390 1
536430 99536430 1001 86380 86390 1
537000 99537000 1001 86380 86390 1
537120 99537120 1001 86380 86390 1
536828 99536828 1001 86380 86390 1
536830 99536830 1001 86380 86390 1
536947 99536947 1001 86380 86390 1
536735 99536735 1001 86380 86390 1
537175 99537175 1001 86380 86390 1
537217 99537217 1001 86380 86390 1
537165 99537165 1001 86380 86390 1
537274 99537274 1001 86380 86390 1
537899 99537899 1001 86380 86390 1
537789 99537789 1001 86380 86390 1
537686 99537686 1001 86380 86390 1
537664 99537664 1001 86380 86390 1
537525 99537525 1001 86380 86390 1
537551 99537551 1001 86380 86390 1
537371 99537371 1001 86380 86390 1
537379 99537379 1001 86380 86390 1
538009 99538009 1001 86380 86390 1
538011 99538011 1001 86380 86390 1
538725 99538725 1001 86380 86390 1
538651 99538651 1001 86380 86390 1
538654 99538654 1001 86380 86390 1
538511 99538511 1001 86380 86390 1
538513 99538513 1001 86380 86390 1
538324 99538324 1001 86380 86390 1
538280 99538280 1001 86380 86390 1
538205 99538205 1001 86380 86390 1
538881 99538881 1001 86380 86390 1
539004 99539004 1001 86380 86390 1
539503 99539503 1001 86380 86390 1
539545 99539545 1001 86380 86390 1
539357 99539357 1001 86380 86390 1
539231 99539231 1001 86380 86390 1
539378 99539378 1001 86380 86390 1
539264 99539264 1001 86380 86390 1
539226 99539226 1001 86380 86390 1
540326 99540326 1001 86380 86390 1
540387 99540387 1001 86380 86390 1
540253 99540253 1001 86380 86390 1
540003 99540003 1001 86380 86390 1
539916 99539916 1001 86380 86390 1
540543 99540543 1001 86380 86390 1
540665 99540665 1001 86380 86390 1
540497 99540497 1001 86380 86390 1
541291 99541291 1001 86380 86390 1
541114 99541114 1001 86380 86390 1
540987 99540987 1001 86380 86390 1
540964 99540964 1001 86380 86390 1
540978 99540978 1001 86380 86390 1
540904 99540904 1001 86380 86390 1
540918 99540918 1001 86380 86390 1
540725 99540725 1001 86380 86390 1
540728 99540728 1001 86380 86390 1
540734 99540734 1001 86380 86390 1
540839 99540839 1001 86380 86390 1
541461 99541461 1001 86380 86390 1
541392 99541392 1001 86380 86390 1
541990 99541990 1001 86380 86390 1
541981 99541981 1001 86380 86390 1
542090 99542090 1001 86380 86390 1
541732 99541732 1001 86380 86390 1
541786 99541786 1001 86380 86390 1
541907 99541907 1001 86380 86390 1
541740 99541740 1001 86380 86390 1
541845 99541845 1001 86380 86390 1
541669 99541669 1001 86380 86390 1
541554 99541554 1001 86380 86390 1
542299 99542299 1001 86380 86390 1
542188 99542188 1001 86380 86390 1
542176 99542176 1001 86380 86390 1
542590 99542590 1001 86380 86390 1
542578 99542578 1001 86380 86390 1
542579 99542579 1001 86380 86390 1
542568 99542568 1001 86380 86390 1
542673 99542673 1001 86380 86390 1
542508 99542508 1001 86380 86390 1
542458 99542458 1001 86380 86390 1
542369 99542369 1001 86380 86390 1
542424 99542424 1001 86380 86390 1
542425 99542425 1001 86380 86390 1
542335 99542335 1001 86380 86390 1
543136 99543136 1001 86380 86390 1
543078 99543078 1001 86380 86390 1
543069 99543069 1001 86380 86390 1
543095 99543095 1001 86380 86390 1
542966 99542966 1001 86380 86390 1
543694 99543694 1001 86380 86390 1
543632 99543632 1001 86380 86390 1
543635 99543635 1001 86380 86390 1
543597 99543597 1001 86380 86390 1
543731 99543731 1001 86380 86390 1
543475 99543475 1001 86380 86390 1
543489 99543489 1001 86380 86390 1
543425 99543425 1001 86380 86390 1
543477 99543477 1001 86380 86390 1
543556 99543556 1001 86380 86390 1
543389 99543389 1001 86380 86390 1
543505 99543505 1001 86380 86390 1
543456 99543456 1001 86380 86390 1
543524 99543524 1001 86380 86390 1
543221 99543221 1001 86380 86390 1
543338 99543338 1001 86380 86390 1
543200 99543200 1001 86380 86390 1
543161 99543161 1001 86380 86390 1
543862 99543862 1001 86380 86390 1
543940 99543940 1001 86380 86390 1
543801 99543801 1001 86380 86390 1
543792 99543792 1001 86380 86390 1
544415 99544415 1001 86380 86390 1
544480 99544480 1001 86380 86390 1
544493 99544493 1001 86380 86390 1
544322 99544322 1001 86380 86390 1
544037 99544037 1001 86380 86390 1
544182 99544182 1001 86380 86390 1
544705 99544705 1001 86380 86390 1
409626 784 1001 63480 67377 1
417445 1135 1001 25200 25857 1
419971 779 1001 48720 52197 1
514292 1038 1002 42800 48923 1
514350 796 1002 39139 49557 1
522725 490 1002 37508 50673 1
528330 1013 1001 52912 53211 1
400119 99400119 1001 86380 86390 1
400078 99400078 1001 86380 86390 1
400239 99400239 1001 86380 86390 1
400330 99400330 1001 86380 86390 1
400789 99400789 1001 86380 86390 1
400747 99400747 1001 86380 86390 1
400888 99400888 1001 86380 86390 1
401023 99401023 1001 86380 86390 1
401156 99401156 1001 86380 86390 1
401237 99401237 1001 86380 86390 1
401221 99401221 1001 86380 86390 1
401360 99401360 1001 86380 86390 1
401320 99401320 1001 86380 86390 1
401753 99401753 1001 86380 86390 1
401704 99401704 1001 86380 86390 1
401742 99401742 1001 86380 86390 1
401777 99401777 1001 86380 86390 1
401944 99401944 1001 86380 86390 1
401988 99401988 1001 86380 86390 1
402139 99402139 1001 86380 86390 1
402586 99402586 1001 86380 86390 1
402592 99402592 1001 86380 86390 1
402905 99402905 1001 86380 86390 1
403035 99403035 1001 86380 86390 1
403456 99403456 1001 86380 86390 1
403558 99403558 1001 86380 86390 1
403714 99403714 1001 86380 86390 1
403641 99403641 1001 86380 86390 1
403644 99403644 1001 86380 86390 1
403737 99403737 1001 86380 86390 1
403771 99403771 1001 86380 86390 1
403746 99403746 1001 86380 86390 1
403755 99403755 1001 86380 86390 1
403845 99403845 1001 86380 86390 1
404145 99404145 1001 86380 86390 1
404069 99404069 1001 86380 86390 1
404394 99404394 1001 86380 86390 1
404710 99404710 1001 86380 86390 1
404765 99404765 1001 86380 86390 1
404797 99404797 1001 86380 86390 1
404951 99404951 1001 86380 86390 1
404929 99404929 1001 86380 86390 1
405106 99405106 1001 86380 86390 1
405095 99405095 1001 86380 86390 1
405119 99405119 1001 86380 86390 1
405399 99405399 1001 86380 86390 1
405419 99405419 1001 86380 86390 1
405577 99405577 1001 86380 86390 1
405581 99405581 1001 86380 86390 1
405508 99405508 1001 86380 86390 1
405824 99405824 1001 86380 86390 1
406024 99406024 1001 86380 86390 1
406101 99406101 1001 86380 86390 1
406177 99406177 1001 86380 86390 1
405983 99405983 1001 86380 86390 1
406085 99406085 1001 86380 86390 1
406326 99406326 1001 86380 86390 1
406683 99406683 1001 86380 86390 1
406712 99406712 1001 86380 86390 1
406807 99406807 1001 86380 86390 1
407121 99407121 1001 86380 86390 1
407107 99407107 1001 86380 86390 1
407175 99407175 1001 86380 86390 1
407184 99407184 1001 86380 86390 1
407325 99407325 1001 86380 86390 1
407604 99407604 1001 86380 86390 1
407647 99407647 1001 86380 86390 1
407677 99407677 1001 86380 86390 1
407772 99407772 1001 86380 86390 1
407794 99407794 1001 86380 86390 1
407760 99407760 1001 86380 86390 1
407963 99407963 1001 86380 86390 1
408058 99408058 1001 86380 86390 1
408098 99408098 1001 86380 86390 1
408374 99408374 1001 86380 86390 1
408579 99408579 1001 86380 86390 1
408606 99408606 1001 86380 86390 1
408608 99408608 1001 86380 86390 1
408706 99408706 1001 86380 86390 1
408861 99408861 1001 86380 86390 1
408896 99408896 1001 86380 86390 1
408960 99408960 1001 86380 86390 1
409006 99409006 1001 86380 86390 1
409185 99409185 1001 86380 86390 1
409110 99409110 1001 86380 86390 1
409241 99409241 1001 86380 86390 1
409251 99409251 1001 86380 86390 1
409313 99409313 1001 86380 86390 1
409315 99409315 1001 86380 86390 1
409635 99409635 1001 86380 86390 1
409684 99409684 1001 86380 86390 1
409816 99409816 1001 86380 86390 1
410218 99410218 1001 86380 86390 1
410310 99410310 1001 86380 86390 1
410401 99410401 1001 86380 86390 1
410638 99410638 1001 86380 86390 1
410958 99410958 1001 86380 86390 1
410937 99410937 1001 86380 86390 1
411171 99411171 1001 86380 86390 1
411121 99411121 1001 86380 86390 1
411139 99411139 1001 86380 86390 1
411238 99411238 1001 86380 86390 1
411415 99411415 1001 86380 86390 1
411637 99411637 1001 86380 86390 1
411959 99411959 1001 86380 86390 1
412100 99412100 1001 86380 86390 1
412125 99412125 1001 86380 86390 1
412126 99412126 1001 86380 86390 1
412221 99412221 1001 86380 86390 1
412252 99412252 1001 86380 86390 1
412364 99412364 1001 86380 86390 1
412366 99412366 1001 86380 86390 1
413312 99413312 1001 86380 86390 1
413654 99413654 1001 86380 86390 1
413410 99413410 1001 86380 86390 1
413511 99413511 1001 86380 86390 1
413183 99413183 1001 86380 86390 1
413241 99413241 1001 86380 86390 1
413143 99413143 1001 86380 86390 1
413221 99413221 1001 86380 86390 1
413278 99413278 1001 86380 86390 1
413236 99413236 1001 86380 86390 1
412861 99412861 1001 86380 86390 1
412865 99412865 1001 86380 86390 1
412853 99412853 1001 86380 86390 1
413942 99413942 1001 86380 86390 1
413956 99413956 1001 86380 86390 1
413708 99413708 1001 86380 86390 1
415052 99415052 1001 86380 86390 1
415303 99415303 1001 86380 86390 1
414602 99414602 1001 86380 86390 1
414138 99414138 1001 86380 86390 1
414143 99414143 1001 86380 86390 1
414418 99414418 1001 86380 86390 1
414446 99414446 1001 86380 86390 1
415532 99415532 1001 86380 86390 1
415505 99415505 1001 86380 86390 1
415466 99415466 1001 86380 86390 1
415611 99415611 1001 86380 86390 1
417000 99417000 1001 86380 86390 1
416871 99416871 1001 86380 86390 1
416850 99416850 1001 86380 86390 1
416926 99416926 1001 86380 86390 1
416551 99416551 1001 86380 86390 1
416323 99416323 1001 86380 86390 1
416511 99416511 1001 86380 86390 1
416248 99416248 1001 86380 86390 1
415813 99415813 1001 86380 86390 1
416049 99416049 1001 86380 86390 1
417090 99417090 1001 86380 86390 1
417113 99417113 1001 86380 86390 1
417309 99417309 1001 86380 86390 1
417353 99417353 1001 86380 86390 1
417011 99417011 1001 86380 86390 1
417604 99417604 1001 86380 86390 1
417572 99417572 1001 86380 86390 1
417500 99417500 1001 86380 86390 1
418548 99418548 1001 86380 86390 1
418685 99418685 1001 86380 86390 1
418369 99418369 1001 86380 86390 1
418380 99418380 1001 86380 86390 1
418211 99418211 1001 86380 86390 1
418124 99418124 1001 86380 86390 1
418004 99418004 1001 86380 86390 1
417921 99417921 1001 86380 86390 1
417907 99417907 1001 86380 86390 1
417912 99417912 1001 86380 86390 1
419158 99419158 1001 86380 86390 1
418821 99418821 1001 86380 86390 1
418938 99418938 1001 86380 86390 1
420119 99420119 1001 86380 86390 1
420372 99420372 1001 86380 86390 1
419792 99419792 1001 86380 86390 1
419716 99419716 1001 86380 86390 1
419436 99419436 1001 86380 86390 1
420487 99420487 1001 86380 86390 1
420620 99420620 1001 86380 86390 1
420508 99420508 1001 86380 86390 1
421965 99421965 1001 86380 86390 1
422004 99422004 1001 86380 86390 1
421892 99421892 1001 86380 86390 1
421789 99421789 1001 86380 86390 1
421366 99421366 1001 86380 86390 1
421476 99421476 1001 86380 86390 1
421618 99421618 1001 86380 86390 1
421646 99421646 1001 86380 86390 1
421333 99421333 1001 86380 86390 1
421104 99421104 1001 86380 86390 1
421215 99421215 1001 86380 86390 1
420847 99420847 1001 86380 86390 1
421250 99421250 1001 86380 86390 1
421252 99421252 1001 86380 86390 1
422330 99422330 1001 86380 86390 1
422402 99422402 1001 86380 86390 1
423650 99423650 1001 86380 86390 1
423705 99423705 1001 86380 86390 1
423151 99423151 1001 86380 86390 1
423281 99423281 1001 86380 86390 1
423263 99423263 1001 86380 86390 1
422581 99422581 1001 86380 86390 1
422864 99422864 1001 86380 86390 1
424020 99424020 1001 86380 86390 1
423895 99423895 1001 86380 86390 1
423901 99423901 1001 86380 86390 1
423838 99423838 1001 86380 86390 1
425300 99425300 1001 86380 86390 1
424804 99424804 1001 86380 86390 1
424794 99424794 1001 86380 86390 1
424658 99424658 1001 86380 86390 1
424155 99424155 1001 86380 86390 1
424441 99424441 1001 86380 86390 1
424356 99424356 1001 86380 86390 1
424161 99424161 1001 86380 86390 1
424583 99424583 1001 86380 86390 1
424383 99424383 1001 86380 86390 1
424557 99424557 1001 86380 86390 1
425604 99425604 1001 86380 86390 1
425407 99425407 1001 86380 86390 1
425448 99425448 1001 86380 86390 1
425478 99425478 1001 86380 86390 1
425576 99425576 1001 86380 86390 1
425651 99425651 1001 86380 86390 1
427116 99427116 1001 86380 86390 1
426712 99426712 1001 86380 86390 1
427115 99427115 1001 86380 86390 1
426574 99426574 1001 86380 86390 1
426299 99426299 1001 86380 86390 1
426382 99426382 1001 86380 86390 1
426454 99426454 1001 86380 86390 1
426459 99426459 1001 86380 86390 1
426566 99426566 1001 86380 86390 1
426117 99426117 1001 86380 86390 1
425855 99425855 1001 86380 86390 1
427318 99427318 1001 86380 86390 1
427428 99427428 1001 86380 86390 1
428551 99428551 1001 86380 86390 1
427973 99427973 1001 86380 86390 1
428163 99428163 1001 86380 86390 1
428109 99428109 1001 86380 86390 1
427704 99427704 1001 86380 86390 1
428828 99428828 1001 86380 86390 1
428735 99428735 1001 86380 86390 1
428922 99428922 1001 86380 86390 1
430284 99430284 1001 86380 86390 1
430285 99430285 1001 86380 86390 1
429887 99429887 1001 86380 86390 1
429281 99429281 1001 86380 86390 1
429427 99429427 1001 86380 86390 1
429262 99429262 1001 86380 86390 1
431527 99431527 1001 86380 86390 1
431358 99431358 1001 86380 86390 1
431360 99431360 1001 86380 86390 1
431632 99431632 1001 86380 86390 1
431007 99431007 1001 86380 86390 1
430829 99430829 1001 86380 86390 1
432324 99432324 1001 86380 86390 1
433344 99433344 1001 86380 86390 1
433640 99433640 1001 86380 86390 1
433347 99433347 1001 86380 86390 1
433191 99433191 1001 86380 86390 1
433053 99433053 1001 86380 86390 1
432915 99432915 1001 86380 86390 1
433069 99433069 1001 86380 86390 1
432698 99432698 1001 86380 86390 1
432748 99432748 1001 86380 86390 1
432726 99432726 1001 86380 86390 1
432533 99432533 1001 86380 86390 1
432535 99432535 1001 86380 86390 1
432504 99432504 1001 86380 86390 1
432787 99432787 1001 86380 86390 1
434016 99434016 1001 86380 86390 1
434115 99434115 1001 86380 86390 1
434096 99434096 1001 86380 86390 1
435011 99435011 1001 86380 86390 1
434917 99434917 1001 86380 86390 1
434826 99434826 1001 86380 86390 1
434856 99434856 1001 86380 86390 1
434169 99434169 1001 86380 86390 1
434340 99434340 1001 86380 86390 1
435595 99435595 1001 86380 86390 1
436806 99436806 1001 86380 86390 1
436908 99436908 1001 86380 86390 1
436536 99436536 1001 86380 86390 1
436581 99436581 1001 86380 86390 1
436511 99436511 1001 86380 86390 1
436586 99436586 1001 86380 86390 1
436336 99436336 1001 86380 86390 1
436022 99436022 1001 86380 86390 1
437196 99437196 1001 86380 86390 1
300023 99300023 1001 86380 86390 1
300104 99300104 1001 86380 86390 1
437183 99437183 1001 86380 86390 1
300631 99300631 1001 86380 86390 1
300381 99300381 1001 86380 86390 1
300446 99300446 1001 86380 86390 1
300499 99300499 1001 86380 86390 1
300493 99300493 1001 86380 86390 1
300188 99300188 1001 86380 86390 1
300137 99300137 1001 86380 86390 1
300124 99300124 1001 86380 86390 1
300312 99300312 1001 86380 86390 1
300870 99300870 1001 86380 86390 1
300807 99300807 1001 86380 86390 1
300782 99300782 1001 86380 86390 1
301428 99301428 1001 86380 86390 1
301470 99301470 1001 86380 86390 1
301546 99301546 1001 86380 86390 1
301488 99301488 1001 86380 86390 1
301262 99301262 1001 86380 86390 1
301164 99301164 1001 86380 86390 1
301090 99301090 1001 86380 86390 1
300987 99300987 1001 86380 86390 1
300940 99300940 1001 86380 86390 1
301033 99301033 1001 86380 86390 1
301086 99301086 1001 86380 86390 1
301646 99301646 1001 86380 86390 1
301757 99301757 1001 86380 86390 1
302065 99302065 1001 86380 86390 1
302083 99302083 1001 86380 86390 1
302161 99302161 1001 86380 86390 1
301795 99301795 1001 86380 86390 1
302485 99302485 1001 86380 86390 1
302503 99302503 1001 86380 86390 1
303122 99303122 1001 86380 86390 1
303020 99303020 1001 86380 86390 1
303074 99303074 1001 86380 86390 1
302991 99302991 1001 86380 86390 1
302854 99302854 1001 86380 86390 1
302693 99302693 1001 86380 86390 1
302700 99302700 1001 86380 86390 1
302778 99302778 1001 86380 86390 1
303263 99303263 1001 86380 86390 1
303944 99303944 1001 86380 86390 1
303919 99303919 1001 86380 86390 1
303895 99303895 1001 86380 86390 1
303713 99303713 1001 86380 86390 1
303716 99303716 1001 86380 86390 1
303708 99303708 1001 86380 86390 1
303722 99303722 1001 86380 86390 1
303522 99303522 1001 86380 86390 1
303587 99303587 1001 86380 86390 1
303551 99303551 1001 86380 86390 1
303526 99303526 1001 86380 86390 1
303539 99303539 1001 86380 86390 1
304147 99304147 1001 86380 86390 1
304212 99304212 1001 86380 86390 1
304084 99304084 1001 86380 86390 1
304143 99304143 1001 86380 86390 1
304706 99304706 1001 86380 86390 1
304841 99304841 1001 86380 86390 1
304640 99304640 1001 86380 86390 1
304554 99304554 1001 86380 86390 1
304465 99304465 1001 86380 86390 1
304587 99304587 1001 86380 86390 1
304652 99304652 1001 86380 86390 1
304280 99304280 1001 86380 86390 1
304295 99304295 1001 86380 86390 1
304425 99304425 1001 86380 86390 1
304947 99304947 1001 86380 86390 1
304870 99304870 1001 86380 86390 1
304978 99304978 1001 86380 86390 1
304930 99304930 1001 86380 86390 1
305493 99305493 1001 86380 86390 1
305501 99305501 1001 86380 86390 1
305363 99305363 1001 86380 86390 1
305425 99305425 1001 86380 86390 1
500105 99500105 1001 86380 86390 1
500173 99500173 1001 86380 86390 1
500628 99500628 1001 86380 86390 1
500493 99500493 1001 86380 86390 1
500499 99500499 1001 86380 86390 1
500488 99500488 1001 86380 86390 1
500218 99500218 1001 86380 86390 1
500244 99500244 1001 86380 86390 1
500301 99500301 1001 86380 86390 1
500225 99500225 1001 86380 86390 1
500280 99500280 1001 86380 86390 1
500230 99500230 1001 86380 86390 1
500890 99500890 1001 86380 86390 1
501590 99501590 1001 86380 86390 1
501605 99501605 1001 86380 86390 1
501464 99501464 1001 86380 86390 1
501543 99501543 1001 86380 86390 1
501595 99501595 1001 86380 86390 1
501257 99501257 1001 86380 86390 1
501214 99501214 1001 86380 86390 1
501086 99501086 1001 86380 86390 1
501091 99501091 1001 86380 86390 1
501688 99501688 1001 86380 86390 1
501765 99501765 1001 86380 86390 1
501753 99501753 1001 86380 86390 1
501435 99501435 1001 86380 86390 1
501642 99501642 1001 86380 86390 1
501801 99501801 1001 86380 86390 1
501737 99501737 1001 86380 86390 1
501750 99501750 1001 86380 86390 1
502265 99502265 1001 86380 86390 1
502358 99502358 1001 86380 86390 1
502333 99502333 1001 86380 86390 1
501897 99501897 1001 86380 86390 1
502019 99502019 1001 86380 86390 1
501869 99501869 1001 86380 86390 1
502517 99502517 1001 86380 86390 1
502530 99502530 1001 86380 86390 1
502546 99502546 1001 86380 86390 1
502499 99502499 1001 86380 86390 1
503255 99503255 1001 86380 86390 1
503258 99503258 1001 86380 86390 1
503128 99503128 1001 86380 86390 1
502943 99502943 1001 86380 86390 1
502909 99502909 1001 86380 86390 1
502910 99502910 1001 86380 86390 1
502962 99502962 1001 86380 86390 1
503066 99503066 1001 86380 86390 1
502976 99502976 1001 86380 86390 1
502901 99502901 1001 86380 86390 1
503005 99503005 1001 86380 86390 1
502866 99502866 1001 86380 86390 1
502816 99502816 1001 86380 86390 1
503444 99503444 1001 86380 86390 1
503384 99503384 1001 86380 86390 1
503372 99503372 1001 86380 86390 1
503464 99503464 1001 86380 86390 1
503400 99503400 1001 86380 86390 1
504029 99504029 1001 86380 86390 1
503919 99503919 1001 86380 86390 1
504048 99504048 1001 86380 86390 1
503971 99503971 1001 86380 86390 1
503888 99503888 1001 86380 86390 1
503844 99503844 1001 86380 86390 1
503768 99503768 1001 86380 86390 1
503526 99503526 1001 86380 86390 1
503568 99503568 1001 86380 86390 1
503546 99503546 1001 86380 86390 1
504262 99504262 1001 86380 86390 1
504290 99504290 1001 86380 86390 1
504252 99504252 1001 86380 86390 1
504763 99504763 1001 86380 86390 1
504830 99504830 1001 86380 86390 1
504782 99504782 1001 86380 86390 1
504595 99504595 1001 86380 86390 1
504687 99504687 1001 86380 86390 1
504550 99504550 1001 86380 86390 1
504607 99504607 1001 86380 86390 1
504724 99504724 1001 86380 86390 1
504493 99504493 1001 86380 86390 1
504946 99504946 1001 86380 86390 1
505142 99505142 1001 86380 86390 1
504988 99504988 1001 86380 86390 1
505682 99505682 1001 86380 86390 1
505691 99505691 1001 86380 86390 1
505679 99505679 1001 86380 86390 1
505428 99505428 1001 86380 86390 1
505230 99505230 1001 86380 86390 1
505286 99505286 1001 86380 86390 1
505339 99505339 1001 86380 86390 1
505832 99505832 1001 86380 86390 1
505885 99505885 1001 86380 86390 1
505953 99505953 1001 86380 86390 1
506267 99506267 1001 86380 86390 1
506332 99506332 1001 86380 86390 1
506358 99506358 1001 86380 86390 1
506195 99506195 1001 86380 86390 1
506029 99506029 1001 86380 86390 1
506098 99506098 1001 86380 86390 1
506140 99506140 1001 86380 86390 1
506764 99506764 1001 86380 86390 1
506692 99506692 1001 86380 86390 1
506786 99506786 1001 86380 86390 1
507236 99507236 1001 86380 86390 1
507249 99507249 1001 86380 86390 1
507262 99507262 1001 86380 86390 1
507275 99507275 1001 86380 86390 1
507048 99507048 1001 86380 86390 1
507018 99507018 1001 86380 86390 1
506866 99506866 1001 86380 86390 1
506958 99506958 1001 86380 86390 1
506959 99506959 1001 86380 86390 1
506832 99506832 1001 86380 86390 1
506939 99506939 1001 86380 86390 1
506849 99506849 1001 86380 86390 1
507466 99507466 1001 86380 86390 1
507430 99507430 1001 86380 86390 1
508228 99508228 1001 86380 86390 1
508236 99508236 1001 86380 86390 1
508237 99508237 1001 86380 86390 1
508042 99508042 1001 86380 86390 1
508008 99508008 1001 86380 86390 1
507934 99507934 1001 86380 86390 1
507694 99507694 1001 86380 86390 1
507659 99507659 1001 86380 86390 1
508375 99508375 1001 86380 86390 1
508299 99508299 1001 86380 86390 1
508443 99508443 1001 86380 86390 1
508316 99508316 1001 86380 86390 1
508318 99508318 1001 86380 86390 1
508974 99508974 1001 86380 86390 1
508962 99508962 1001 86380 86390 1
509057 99509057 1001 86380 86390 1
509064 99509064 1001 86380 86390 1
508663 99508663 1001 86380 86390 1
508557 99508557 1001 86380 86390 1
508566 99508566 1001 86380 86390 1
509230 99509230 1001 86380 86390 1
509146 99509146 1001 86380 86390 1
509159 99509159 1001 86380 86390 1
509724 99509724 1001 86380 86390 1
509815 99509815 1001 86380 86390 1
509781 99509781 1001 86380 86390 1
509782 99509782 1001 86380 86390 1
509630 99509630 1001 86380 86390 1
509620 99509620 1001 86380 86390 1
509609 99509609 1001 86380 86390 1
509495 99509495 1001 86380 86390 1
509334 99509334 1001 86380 86390 1
509284 99509284 1001 86380 86390 1
509375 99509375 1001 86380 86390 1
509353 99509353 1001 86380 86390 1
509330 99509330 1001 86380 86390 1
509460 99509460 1001 86380 86390 1
510032 99510032 1001 86380 86390 1
510060 99510060 1001 86380 86390 1
510603 99510603 1001 86380 86390 1
510462 99510462 1001 86380 86390 1
510429 99510429 1001 86380 86390 1
510120 99510120 1001 86380 86390 1
510264 99510264 1001 86380 86390 1
510233 99510233 1001 86380 86390 1
510311 99510311 1001 86380 86390 1
510823 99510823 1001 86380 86390 1
510850 99510850 1001 86380 86390 1
511192 99511192 1001 86380 86390 1
511272 99511272 1001 86380 86390 1
510936 99510936 1001 86380 86390 1
511041 99511041 1001 86380 86390 1
512189 99512189 1001 86380 86390 1
512205 99512205 1001 86380 86390 1
512285 99512285 1001 86380 86390 1
512024 99512024 1001 86380 86390 1
512038 99512038 1001 86380 86390 1
511850 99511850 1001 86380 86390 1
511828 99511828 1001 86380 86390 1
511778 99511778 1001 86380 86390 1
511899 99511899 1001 86380 86390 1
512525 99512525 1001 86380 86390 1
512435 99512435 1001 86380 86390 1
512439 99512439 1001 86380 86390 1
513006 99513006 1001 86380 86390 1
512901 99512901 1001 86380 86390 1
512928 99512928 1001 86380 86390 1
512739 99512739 1001 86380 86390 1
512600 99512600 1001 86380 86390 1
513983 99513983 1001 86380 86390 1
513881 99513881 1001 86380 86390 1
513885 99513885 1001 86380 86390 1
514017 99514017 1001 86380 86390 1
513977 99513977 1001 86380 86390 1
513802 99513802 1001 86380 86390 1
514057 99514057 1001 86380 86390 1
514059 99514059 1001 86380 86390 1
514849 99514849 1001 86380 86390 1
514477 99514477 1001 86380 86390 1
514516 99514516 1001 86380 86390 1
514529 99514529 1001 86380 86390 1
514555 99514555 1001 86380 86390 1
514571 99514571 1001 86380 86390 1
514573 99514573 1001 86380 86390 1
514382 99514382 1001 86380 86390 1
514435 99514435 1001 86380 86390 1
514399 99514399 1001 86380 86390 1
514438 99514438 1001 86380 86390 1
514932 99514932 1001 86380 86390 1
514955 99514955 1001 86380 86390 1
514879 99514879 1001 86380 86390 1
515297 99515297 1001 86380 86390 1
515465 99515465 1001 86380 86390 1
515405 99515405 1001 86380 86390 1
515315 99515315 1001 86380 86390 1
515433 99515433 1001 86380 86390 1
515195 99515195 1001 86380 86390 1
515070 99515070 1001 86380 86390 1
515165 99515165 1001 86380 86390 1
515813 99515813 1001 86380 86390 1
515859 99515859 1001 86380 86390 1
516407 99516407 1001 86380 86390 1
516386 99516386 1001 86380 86390 1
516387 99516387 1001 86380 86390 1
516388 99516388 1001 86380 86390 1
516137 99516137 1001 86380 86390 1
516301 99516301 1001 86380 86390 1
516289 99516289 1001 86380 86390 1
516019 99516019 1001 86380 86390 1
516042 99516042 1001 86380 86390 1
516713 99516713 1001 86380 86390 1
516656 99516656 1001 86380 86390 1
516696 99516696 1001 86380 86390 1
517305 99517305 1001 86380 86390 1
517203 99517203 1001 86380 86390 1
517001 99517001 1001 86380 86390 1
516925 99516925 1001 86380 86390 1
516978 99516978 1001 86380 86390 1
517057 99517057 1001 86380 86390 1
516763 99516763 1001 86380 86390 1
517475 99517475 1001 86380 86390 1
517488 99517488 1001 86380 86390 1
517516 99517516 1001 86380 86390 1
517363 99517363 1001 86380 86390 1
518011 99518011 1001 86380 86390 1
517752 99517752 1001 86380 86390 1
517592 99517592 1001 86380 86390 1
517742 99517742 1001 86380 86390 1
518366 99518366 1001 86380 86390 1
518199 99518199 1001 86380 86390 1
518200 99518200 1001 86380 86390 1
518320 99518320 1001 86380 86390 1
518243 99518243 1001 86380 86390 1
518891 99518891 1001 86380 86390 1
518921 99518921 1001 86380 86390 1
518626 99518626 1001 86380 86390 1
518684 99518684 1001 86380 86390 1
518711 99518711 1001 86380 86390 1
518369 99518369 1001 86380 86390 1
518544 99518544 1001 86380 86390 1
518557 99518557 1001 86380 86390 1
518482 99518482 1001 86380 86390 1
518508 99518508 1001 86380 86390 1
519101 99519101 1001 86380 86390 1
519154 99519154 1001 86380 86390 1
519169 99519169 1001 86380 86390 1
519014 99519014 1001 86380 86390 1
519157 99519157 1001 86380 86390 1
519055 99519055 1001 86380 86390 1
519044 99519044 1001 86380 86390 1
519033 99519033 1001 86380 86390 1
519713 99519713 1001 86380 86390 1
519793 99519793 1001 86380 86390 1
519760 99519760 1001 86380 86390 1
519710 99519710 1001 86380 86390 1
519587 99519587 1001 86380 86390 1
519484 99519484 1001 86380 86390 1
519411 99519411 1001 86380 86390 1
519388 99519388 1001 86380 86390 1
519839 99519839 1001 86380 86390 1
520591 99520591 1001 86380 86390 1
520451 99520451 1001 86380 86390 1
520618 99520618 1001 86380 86390 1
520494 99520494 1001 86380 86390 1
520548 99520548 1001 86380 86390 1
520356 99520356 1001 86380 86390 1
520318 99520318 1001 86380 86390 1
520396 99520396 1001 86380 86390 1
520257 99520257 1001 86380 86390 1
520321 99520321 1001 86380 86390 1
520334 99520334 1001 86380 86390 1
520261 99520261 1001 86380 86390 1
520339 99520339 1001 86380 86390 1
520148 99520148 1001 86380 86390 1
520062 99520062 1001 86380 86390 1
520206 99520206 1001 86380 86390 1
520222 99520222 1001 86380 86390 1
520796 99520796 1001 86380 86390 1
520748 99520748 1001 86380 86390 1
521436 99521436 1001 86380 86390 1
521290 99521290 1001 86380 86390 1
521308 99521308 1001 86380 86390 1
521249 99521249 1001 86380 86390 1
521081 99521081 1001 86380 86390 1
521211 99521211 1001 86380 86390 1
521178 99521178 1001 86380 86390 1
520925 99520925 1001 86380 86390 1
520983 99520983 1001 86380 86390 1
520945 99520945 1001 86380 86390 1
521553 99521553 1001 86380 86390 1
521587 99521587 1001 86380 86390 1
521510 99521510 1001 86380 86390 1
521486 99521486 1001 86380 86390 1
521668 99521668 1001 86380 86390 1
522190 99522190 1001 86380 86390 1
522267 99522267 1001 86380 86390 1
522136 99522136 1001 86380 86390 1
522226 99522226 1001 86380 86390 1
522086 99522086 1001 86380 86390 1
521949 99521949 1001 86380 86390 1
521814 99521814 1001 86380 86390 1
521825 99521825 1001 86380 86390 1
522418 99522418 1001 86380 86390 1
522331 99522331 1001 86380 86390 1
522307 99522307 1001 86380 86390 1
522361 99522361 1001 86380 86390 1
522427 99522427 1001 86380 86390 1
522364 99522364 1001 86380 86390 1
522352 99522352 1001 86380 86390 1
523004 99523004 1001 86380 86390 1
522983 99522983 1001 86380 86390 1
523100 99523100 1001 86380 86390 1
523050 99523050 1001 86380 86390 1
523113 99523113 1001 86380 86390 1
522839 99522839 1001 86380 86390 1
522883 99522883 1001 86380 86390 1
522643 99522643 1001 86380 86390 1
523206 99523206 1001 86380 86390 1
523271 99523271 1001 86380 86390 1
523208 99523208 1001 86380 86390 1
523255 99523255 1001 86380 86390 1
523817 99523817 1001 86380 86390 1
523783 99523783 1001 86380 86390 1
523801 99523801 1001 86380 86390 1
523840 99523840 1001 86380 86390 1
523663 99523663 1001 86380 86390 1
523429 99523429 1001 86380 86390 1
523447 99523447 1001 86380 86390 1
523516 99523516 1001 86380 86390 1
524109 99524109 1001 86380 86390 1
523998 99523998 1001 86380 86390 1
524116 99524116 1001 86380 86390 1
523975 99523975 1001 86380 86390 1
524042 99524042 1001 86380 86390 1
524618 99524618 1001 86380 86390 1
524569 99524569 1001 86380 86390 1
524611 99524611 1001 86380 86390 1
524473 99524473 1001 86380 86390 1
524397 99524397 1001 86380 86390 1
524527 99524527 1001 86380 86390 1
524477 99524477 1001 86380 86390 1
524497 99524497 1001 86380 86390 1
524294 99524294 1001 86380 86390 1
524924 99524924 1001 86380 86390 1
524786 99524786 1001 86380 86390 1
524829 99524829 1001 86380 86390 1
524855 99524855 1001 86380 86390 1
524921 99524921 1001 86380 86390 1
525563 99525563 1001 86380 86390 1
525443 99525443 1001 86380 86390 1
525397 99525397 1001 86380 86390 1
525487 99525487 1001 86380 86390 1
525526 99525526 1001 86380 86390 1
525411 99525411 1001 86380 86390 1
525543 99525543 1001 86380 86390 1
525210 99525210 1001 86380 86390 1
525262 99525262 1001 86380 86390 1
525372 99525372 1001 86380 86390 1
525193 99525193 1001 86380 86390 1
525195 99525195 1001 86380 86390 1
525014 99525014 1001 86380 86390 1
525183 99525183 1001 86380 86390 1
526363 99526363 1001 86380 86390 1
526193 99526193 1001 86380 86390 1
526196 99526196 1001 86380 86390 1
526135 99526135 1001 86380 86390 1
525905 99525905 1001 86380 86390 1
525962 99525962 1001 86380 86390 1
525808 99525808 1001 86380 86390 1
525835 99525835 1001 86380 86390 1
525941 99525941 1001 86380 86390 1
525993 99525993 1001 86380 86390 1
526433 99526433 1001 86380 86390 1
526558 99526558 1001 86380 86390 1
527046 99527046 1001 86380 86390 1
527141 99527141 1001 86380 86390 1
527090 99527090 1001 86380 86390 1
527237 99527237 1001 86380 86390 1
527195 99527195 1001 86380 86390 1
526943 99526943 1001 86380 86390 1
526995 99526995 1001 86380 86390 1
526961 99526961 1001 86380 86390 1
526641 99526641 1001 86380 86390 1
527389 99527389 1001 86380 86390 1
527428 99527428 1001 86380 86390 1
528024 99528024 1001 86380 86390 1
528037 99528037 1001 86380 86390 1
528073 99528073 1001 86380 86390 1
527974 99527974 1001 86380 86390 1
527992 99527992 1001 86380 86390 1
527969 99527969 1001 86380 86390 1
527830 99527830 1001 86380 86390 1
527850 99527850 1001 86380 86390 1
527814 99527814 1001 86380 86390 1
527596 99527596 1001 86380 86390 1
527534 99527534 1001 86380 86390 1
527586 99527586 1001 86380 86390 1
527552 99527552 1001 86380 86390 1
527475 99527475 1001 86380 86390 1
528077 99528077 1001 86380 86390 1
528272 99528272 1001 86380 86390 1
528264 99528264 1001 86380 86390 1
528851 99528851 1001 86380 86390 1
528748 99528748 1001 86380 86390 1
528901 99528901 1001 86380 86390 1
528725 99528725 1001 86380 86390 1
528883 99528883 1001 86380 86390 1
528492 99528492 1001 86380 86390 1
528675 99528675 1001 86380 86390 1
528663 99528663 1001 86380 86390 1
528560 99528560 1001 86380 86390 1
528497 99528497 1001 86380 86390 1
528601 99528601 1001 86380 86390 1
528396 99528396 1001 86380 86390 1
528426 99528426 1001 86380 86390 1
528480 99528480 1001 86380 86390 1
528403 99528403 1001 86380 86390 1
528455 99528455 1001 86380 86390 1
528432 99528432 1001 86380 86390 1
528994 99528994 1001 86380 86390 1
529009 99529009 1001 86380 86390 1
529103 99529103 1001 86380 86390 1
529546 99529546 1001 86380 86390 1
529723 99529723 1001 86380 86390 1
529444 99529444 1001 86380 86390 1
529460 99529460 1001 86380 86390 1
529223 99529223 1001 86380 86390 1
529301 99529301 1001 86380 86390 1
529230 99529230 1001 86380 86390 1
529273 99529273 1001 86380 86390 1
530481 99530481 1001 86380 86390 1
530423 99530423 1001 86380 86390 1
530187 99530187 1001 86380 86390 1
530076 99530076 1001 86380 86390 1
530030 99530030 1001 86380 86390 1
529969 99529969 1001 86380 86390 1
530009 99530009 1001 86380 86390 1
530564 99530564 1001 86380 86390 1
531315 99531315 1001 86380 86390 1
531221 99531221 1001 86380 86390 1
530854 99530854 1001 86380 86390 1
530921 99530921 1001 86380 86390 1
530860 99530860 1001 86380 86390 1
530873 99530873 1001 86380 86390 1
530809 99530809 1001 86380 86390 1
531454 99531454 1001 86380 86390 1
531461 99531461 1001 86380 86390 1
532157 99532157 1001 86380 86390 1
532056 99532056 1001 86380 86390 1
532069 99532069 1001 86380 86390 1
532115 99532115 1001 86380 86390 1
531939 99531939 1001 86380 86390 1
531969 99531969 1001 86380 86390 1
531971 99531971 1001 86380 86390 1
532287 99532287 1001 86380 86390 1
532342 99532342 1001 86380 86390 1
532394 99532394 1001 86380 86390 1
532383 99532383 1001 86380 86390 1
532932 99532932 1001 86380 86390 1
532861 99532861 1001 86380 86390 1
532658 99532658 1001 86380 86390 1
532672 99532672 1001 86380 86390 1
532564 99532564 1001 86380 86390 1
533202 99533202 1001 86380 86390 1
533755 99533755 1001 86380 86390 1
533796 99533796 1001 86380 86390 1
533745 99533745 1001 86380 86390 1
533733 99533733 1001 86380 86390 1
533669 99533669 1001 86380 86390 1
533418 99533418 1001 86380 86390 1
533308 99533308 1001 86380 86390 1
533402 99533402 1001 86380 86390 1
533952 99533952 1001 86380 86390 1
533888 99533888 1001 86380 86390 1
534648 99534648 1001 86380 86390 1
534572 99534572 1001 86380 86390 1
534681 99534681 1001 86380 86390 1
534439 99534439 1001 86380 86390 1
534419 99534419 1001 86380 86390 1
534435 99534435 1001 86380 86390 1
534423 99534423 1001 86380 86390 1
534088 99534088 1001 86380 86390 1
534128 99534128 1001 86380 86390 1
534837 99534837 1001 86380 86390 1
534828 99534828 1001 86380 86390 1
534881 99534881 1001 86380 86390 1
535473 99535473 1001 86380 86390 1
535490 99535490 1001 86380 86390 1
535314 99535314 1001 86380 86390 1
535393 99535393 1001 86380 86390 1
535189 99535189 1001 86380 86390 1
535170 99535170 1001 86380 86390 1
535119 99535119 1001 86380 86390 1
535289 99535289 1001 86380 86390 1
535083 99535083 1001 86380 86390 1
534931 99534931 1001 86380 86390 1
534937 99534937 1001 86380 86390 1
535612 99535612 1001 86380 86390 1
535525 99535525 1001 86380 86390 1
535648 99535648 1001 86380 86390 1
536260 99536260 1001 86380 86390 1
536222 99536222 1001 86380 86390 1
536256 99536256 1001 86380 86390 1
536032 99536032 1001 86380 86390 1
535759 99535759 1001 86380 86390 1
535722 99535722 1001 86380 86390 1
535727 99535727 1001 86380 86390 1
536363 99536363 1001 86380 86390 1
536474 99536474 1001 86380 86390 1
536981 99536981 1001 86380 86390 1
536920 99536920 1001 86380 86390 1
536895 99536895 1001 86380 86390 1
536951 99536951 1001 86380 86390 1
536952 99536952 1001 86380 86390 1
536863 99536863 1001 86380 86390 1
536606 99536606 1001 86380 86390 1
536650 99536650 1001 86380 86390 1
536665 99536665 1001 86380 86390 1
536603 99536603 1001 86380 86390 1
537366 99537366 1001 86380 86390 1
537214 99537214 1001 86380 86390 1
537950 99537950 1001 86380 86390 1
537615 99537615 1001 86380 86390 1
537688 99537688 1001 86380 86390 1
537611 99537611 1001 86380 86390 1
537663 99537663 1001 86380 86390 1
537425 99537425 1001 86380 86390 1
537557 99537557 1001 86380 86390 1
537493 99537493 1001 86380 86390 1
537457 99537457 1001 86380 86390 1
537998 99537998 1001 86380 86390 1
538089 99538089 1001 86380 86390 1
538030 99538030 1001 86380 86390 1
538178 99538178 1001 86380 86390 1
538101 99538101 1001 86380 86390 1
538184 99538184 1001 86380 86390 1
538777 99538777 1001 86380 86390 1
538700 99538700 1001 86380 86390 1
538786 99538786 1001 86380 86390 1
538791 99538791 1001 86380 86390 1
538572 99538572 1001 86380 86390 1
538227 99538227 1001 86380 86390 1
538358 99538358 1001 86380 86390 1
538216 99538216 1001 86380 86390 1
538386 99538386 1001 86380 86390 1
538964 99538964 1001 86380 86390 1
539495 99539495 1001 86380 86390 1
539633 99539633 1001 86380 86390 1
539232 99539232 1001 86380 86390 1
539316 99539316 1001 86380 86390 1
539368 99539368 1001 86380 86390 1
539024 99539024 1001 86380 86390 1
539065 99539065 1001 86380 86390 1
539158 99539158 1001 86380 86390 1
539730 99539730 1001 86380 86390 1
539725 99539725 1001 86380 86390 1
540364 99540364 1001 86380 86390 1
540380 99540380 1001 86380 86390 1
540265 99540265 1001 86380 86390 1
540304 99540304 1001 86380 86390 1
540450 99540450 1001 86380 86390 1
540461 99540461 1001 86380 86390 1
540311 99540311 1001 86380 86390 1
540081 99540081 1001 86380 86390 1
540138 99540138 1001 86380 86390 1
540247 99540247 1001 86380 86390 1
540051 99540051 1001 86380 86390 1
540596 99540596 1001 86380 86390 1
540533 99540533 1001 86380 86390 1
540523 99540523 1001 86380 86390 1
540511 99540511 1001 86380 86390 1
541174 99541174 1001 86380 86390 1
540945 99540945 1001 86380 86390 1
540841 99540841 1001 86380 86390 1
540713 99540713 1001 86380 86390 1
540868 99540868 1001 86380 86390 1
540680 99540680 1001 86380 86390 1
540759 99540759 1001 86380 86390 1
541354 99541354 1001 86380 86390 1
541330 99541330 1001 86380 86390 1
541384 99541384 1001 86380 86390 1
541338 99541338 1001 86380 86390 1
541481 99541481 1001 86380 86390 1
541444 99541444 1001 86380 86390 1
542072 99542072 1001 86380 86390 1
541771 99541771 1001 86380 86390 1
541812 99541812 1001 86380 86390 1
541708 99541708 1001 86380 86390 1
541579 99541579 1001 86380 86390 1
541691 99541691 1001 86380 86390 1
541523 99541523 1001 86380 86390 1
542132 99542132 1001 86380 86390 1
542275 99542275 1001 86380 86390 1
542212 99542212 1001 86380 86390 1
542943 99542943 1001 86380 86390 1
542856 99542856 1001 86380 86390 1
542873 99542873 1001 86380 86390 1
542925 99542925 1001 86380 86390 1
542890 99542890 1001 86380 86390 1
542788 99542788 1001 86380 86390 1
542665 99542665 1001 86380 86390 1
542678 99542678 1001 86380 86390 1
542730 99542730 1001 86380 86390 1
542480 99542480 1001 86380 86390 1
542509 99542509 1001 86380 86390 1
542503 99542503 1001 86380 86390 1
542529 99542529 1001 86380 86390 1
543047 99543047 1001 86380 86390 1
542950 99542950 1001 86380 86390 1
543068 99543068 1001 86380 86390 1
543752 99543752 1001 86380 86390 1
543553 99543553 1001 86380 86390 1
543465 99543465 1001 86380 86390 1
543547 99543547 1001 86380 86390 1
543393 99543393 1001 86380 86390 1
543561 99543561 1001 86380 86390 1
543536 99543536 1001 86380 86390 1
543292 99543292 1001 86380 86390 1
543193 99543193 1001 86380 86390 1
544463 99544463 1001 86380 86390 1
544582 99544582 1001 86380 86390 1
544440 99544440 1001 86380 86390 1
544251 99544251 1001 86380 86390 1
544202 99544202 1001 86380 86390 1
544220 99544220 1001 86380 86390 1
544045 99544045 1001 86380 86390 1
544174 99544174 1001 86380 86390 1
544138 99544138 1001 86380 86390 1
544105 99544105 1001 86380 86390 1
544711 99544711 1001 86380 86390 1
544695 99544695 1001 86380 86390 1
433825 1141 1001 44820 45237 1
408098 1166 1001 34020 35757 1
514283 982 1002 50626 53207 1
519886 958 1001 61039 61338 1
533970 886 1001 56504 56804 1
525555 960 1002 59130 62979 1
400052 99400052 1001 86380 86390 1
400108 99400108 1001 86380 86390 1
400161 99400161 1001 86380 86390 1
400493 99400493 1001 86380 86390 1
400612 99400612 1001 86380 86390 1
400900 99400900 1001 86380 86390 1
401185 99401185 1001 86380 86390 1
401170 99401170 1001 86380 86390 1
401369 99401369 1001 86380 86390 1
401414 99401414 1001 86380 86390 1
401496 99401496 1001 86380 86390 1
401685 99401685 1001 86380 86390 1
401876 99401876 1001 86380 86390 1
402075 99402075 1001 86380 86390 1
402257 99402257 1001 86380 86390 1
402220 99402220 1001 86380 86390 1
402314 99402314 1001 86380 86390 1
402450 99402450 1001 86380 86390 1
402817 99402817 1001 86380 86390 1
402941 99402941 1001 86380 86390 1
403296 99403296 1001 86380 86390 1
403458 99403458 1001 86380 86390 1
403588 99403588 1001 86380 86390 1
403678 99403678 1001 86380 86390 1
403679 99403679 1001 86380 86390 1
404137 99404137 1001 86380 86390 1
404110 99404110 1001 86380 86390 1
404143 99404143 1001 86380 86390 1
404102 99404102 1001 86380 86390 1
404162 99404162 1001 86380 86390 1
404266 99404266 1001 86380 86390 1
404304 99404304 1001 86380 86390 1
404385 99404385 1001 86380 86390 1
404549 99404549 1001 86380 86390 1
404644 99404644 1001 86380 86390 1
405045 99405045 1001 86380 86390 1
405128 99405128 1001 86380 86390 1
405274 99405274 1001 86380 86390 1
405222 99405222 1001 86380 86390 1
405346 99405346 1001 86380 86390 1
405374 99405374 1001 86380 86390 1
405552 99405552 1001 86380 86390 1
405658 99405658 1001 86380 86390 1
405743 99405743 1001 86380 86390 1
405838 99405838 1001 86380 86390 1
405927 99405927 1001 86380 86390 1
406078 99406078 1001 86380 86390 1
406001 99406001 1001 86380 86390 1
406203 99406203 1001 86380 86390 1
406364 99406364 1001 86380 86390 1
406396 99406396 1001 86380 86390 1
406622 99406622 1001 86380 86390 1
406395 99406395 1001 86380 86390 1
406605 99406605 1001 86380 86390 1
406705 99406705 1001 86380 86390 1
406827 99406827 1001 86380 86390 1
406905 99406905 1001 86380 86390 1
406941 99406941 1001 86380 86390 1
407118 99407118 1001 86380 86390 1
407190 99407190 1001 86380 86390 1
407222 99407222 1001 86380 86390 1
407506 99407506 1001 86380 86390 1
407798 99407798 1001 86380 86390 1
407888 99407888 1001 86380 86390 1
408270 99408270 1001 86380 86390 1
408272 99408272 1001 86380 86390 1
408349 99408349 1001 86380 86390 1
408419 99408419 1001 86380 86390 1
408678 99408678 1001 86380 86390 1
408747 99408747 1001 86380 86390 1
409144 99409144 1001 86380 86390 1
409094 99409094 1001 86380 86390 1
409460 99409460 1001 86380 86390 1
409424 99409424 1001 86380 86390 1
409621 99409621 1001 86380 86390 1
409749 99409749 1001 86380 86390 1
410246 99410246 1001 86380 86390 1
410279 99410279 1001 86380 86390 1
410308 99410308 1001 86380 86390 1
410484 99410484 1001 86380 86390 1
410417 99410417 1001 86380 86390 1
410485 99410485 1001 86380 86390 1
410514 99410514 1001 86380 86390 1
410608 99410608 1001 86380 86390 1
410583 99410583 1001 86380 86390 1
410507 99410507 1001 86380 86390 1
410705 99410705 1001 86380 86390 1
410665 99410665 1001 86380 86390 1
411004 99411004 1001 86380 86390 1
411087 99411087 1001 86380 86390 1
411222 99411222 1001 86380 86390 1
411498 99411498 1001 86380 86390 1
411529 99411529 1001 86380 86390 1
411743 99411743 1001 86380 86390 1
411742 99411742 1001 86380 86390 1
411965 99411965 1001 86380 86390 1
412094 99412094 1001 86380 86390 1
412172 99412172 1001 86380 86390 1
412242 99412242 1001 86380 86390 1
412192 99412192 1001 86380 86390 1
412337 99412337 1001 86380 86390 1
412342 99412342 1001 86380 86390 1
412402 99412402 1001 86380 86390 1
412329 99412329 1001 86380 86390 1
412438 99412438 1001 86380 86390 1
413520 99413520 1001 86380 86390 1
413690 99413690 1001 86380 86390 1
413001 99413001 1001 86380 86390 1
413058 99413058 1001 86380 86390 1
413253 99413253 1001 86380 86390 1
412691 99412691 1001 86380 86390 1
412777 99412777 1001 86380 86390 1
414012 99414012 1001 86380 86390 1
413769 99413769 1001 86380 86390 1
415026 99415026 1001 86380 86390 1
415320 99415320 1001 86380 86390 1
415269 99415269 1001 86380 86390 1
415268 99415268 1001 86380 86390 1
415299 99415299 1001 86380 86390 1
414892 99414892 1001 86380 86390 1
414744 99414744 1001 86380 86390 1
414647 99414647 1001 86380 86390 1
414610 99414610 1001 86380 86390 1
415670 99415670 1001 86380 86390 1
415602 99415602 1001 86380 86390 1
415632 99415632 1001 86380 86390 1
416608 99416608 1001 86380 86390 1
416812 99416812 1001 86380 86390 1
416231 99416231 1001 86380 86390 1
416507 99416507 1001 86380 86390 1
416278 99416278 1001 86380 86390 1
416086 99416086 1001 86380 86390 1
415869 99415869 1001 86380 86390 1
417075 99417075 1001 86380 86390 1
417028 99417028 1001 86380 86390 1
417226 99417226 1001 86380 86390 1
417366 99417366 1001 86380 86390 1
417545 99417545 1001 86380 86390 1
417514 99417514 1001 86380 86390 1
417515 99417515 1001 86380 86390 1
417538 99417538 1001 86380 86390 1
418574 99418574 1001 86380 86390 1
418747 99418747 1001 86380 86390 1
418706 99418706 1001 86380 86390 1
418181 99418181 1001 86380 86390 1
418186 99418186 1001 86380 86390 1
418323 99418323 1001 86380 86390 1
417711 99417711 1001 86380 86390 1
417745 99417745 1001 86380 86390 1
417883 99417883 1001 86380 86390 1
419105 99419105 1001 86380 86390 1
418433 99418433 1001 86380 86390 1
419094 99419094 1001 86380 86390 1
420355 99420355 1001 86380 86390 1
420080 99420080 1001 86380 86390 1
420135 99420135 1001 86380 86390 1
420030 99420030 1001 86380 86390 1
419410 99419410 1001 86380 86390 1
419430 99419430 1001 86380 86390 1
419455 99419455 1001 86380 86390 1
419507 99419507 1001 86380 86390 1
419310 99419310 1001 86380 86390 1
419622 99419622 1001 86380 86390 1
420807 99420807 1001 86380 86390 1
420793 99420793 1001 86380 86390 1
420820 99420820 1001 86380 86390 1
420475 99420475 1001 86380 86390 1
420799 99420799 1001 86380 86390 1
421947 99421947 1001 86380 86390 1
421819 99421819 1001 86380 86390 1
421398 99421398 1001 86380 86390 1
421642 99421642 1001 86380 86390 1
421408 99421408 1001 86380 86390 1
421647 99421647 1001 86380 86390 1
421489 99421489 1001 86380 86390 1
421285 99421285 1001 86380 86390 1
421235 99421235 1001 86380 86390 1
420936 99420936 1001 86380 86390 1
421200 99421200 1001 86380 86390 1
422356 99422356 1001 86380 86390 1
422508 99422508 1001 86380 86390 1
422448 99422448 1001 86380 86390 1
422468 99422468 1001 86380 86390 1
422186 99422186 1001 86380 86390 1
423481 99423481 1001 86380 86390 1
423216 99423216 1001 86380 86390 1
423291 99423291 1001 86380 86390 1
422574 99422574 1001 86380 86390 1
422657 99422657 1001 86380 86390 1
423884 99423884 1001 86380 86390 1
423951 99423951 1001 86380 86390 1
425190 99425190 1001 86380 86390 1
425331 99425331 1001 86380 86390 1
425111 99425111 1001 86380 86390 1
425317 99425317 1001 86380 86390 1
424942 99424942 1001 86380 86390 1
424915 99424915 1001 86380 86390 1
424573 99424573 1001 86380 86390 1
424474 99424474 1001 86380 86390 1
426423 99426423 1001 86380 86390 1
426535 99426535 1001 86380 86390 1
426588 99426588 1001 86380 86390 1
426392 99426392 1001 86380 86390 1
426258 99426258 1001 86380 86390 1
425853 99425853 1001 86380 86390 1
426241 99426241 1001 86380 86390 1
427145 99427145 1001 86380 86390 1
427391 99427391 1001 86380 86390 1
427358 99427358 1001 86380 86390 1
427160 99427160 1001 86380 86390 1
428390 99428390 1001 86380 86390 1
428678 99428678 1001 86380 86390 1
428521 99428521 1001 86380 86390 1
428354 99428354 1001 86380 86390 1
428554 99428554 1001 86380 86390 1
428361 99428361 1001 86380 86390 1
428087 99428087 1001 86380 86390 1
427875 99427875 1001 86380 86390 1
427610 99427610 1001 86380 86390 1
427793 99427793 1001 86380 86390 1
427570 99427570 1001 86380 86390 1
427891 99427891 1001 86380 86390 1
427871 99427871 1001 86380 86390 1
428742 99428742 1001 86380 86390 1
428886 99428886 1001 86380 86390 1
429053 99429053 1001 86380 86390 1
429141 99429141 1001 86380 86390 1
429011 99429011 1001 86380 86390 1
430286 99430286 1001 86380 86390 1
430357 99430357 1001 86380 86390 1
429928 99429928 1001 86380 86390 1
429708 99429708 1001 86380 86390 1
429933 99429933 1001 86380 86390 1
429780 99429780 1001 86380 86390 1
429835 99429835 1001 86380 86390 1
429861 99429861 1001 86380 86390 1
429704 99429704 1001 86380 86390 1
429554 99429554 1001 86380 86390 1
429277 99429277 1001 86380 86390 1
429508 99429508 1001 86380 86390 1
429557 99429557 1001 86380 86390 1
429430 99429430 1001 86380 86390 1
430624 99430624 1001 86380 86390 1
430694 99430694 1001 86380 86390 1
431906 99431906 1001 86380 86390 1
431889 99431889 1001 86380 86390 1
431717 99431717 1001 86380 86390 1
432025 99432025 1001 86380 86390 1
431807 99431807 1001 86380 86390 1
431927 99431927 1001 86380 86390 1
431703 99431703 1001 86380 86390 1
431976 99431976 1001 86380 86390 1
431352 99431352 1001 86380 86390 1
431571 99431571 1001 86380 86390 1
431366 99431366 1001 86380 86390 1
431623 99431623 1001 86380 86390 1
431199 99431199 1001 86380 86390 1
431064 99431064 1001 86380 86390 1
431153 99431153 1001 86380 86390 1
431250 99431250 1001 86380 86390 1
431077 99431077 1001 86380 86390 1
430940 99430940 1001 86380 86390 1
432435 99432435 1001 86380 86390 1
432304 99432304 1001 86380 86390 1
433635 99433635 1001 86380 86390 1
433586 99433586 1001 86380 86390 1
433604 99433604 1001 86380 86390 1
433719 99433719 1001 86380 86390 1
432985 99432985 1001 86380 86390 1
433223 99433223 1001 86380 86390 1
432702 99432702 1001 86380 86390 1
432496 99432496 1001 86380 86390 1
432759 99432759 1001 86380 86390 1
432808 99432808 1001 86380 86390 1
433783 99433783 1001 86380 86390 1
435179 99435179 1001 86380 86390 1
435282 99435282 1001 86380 86390 1
435339 99435339 1001 86380 86390 1
435392 99435392 1001 86380 86390 1
435066 99435066 1001 86380 86390 1
435415 99435415 1001 86380 86390 1
434895 99434895 1001 86380 86390 1
434624 99434624 1001 86380 86390 1
434774 99434774 1001 86380 86390 1
434837 99434837 1001 86380 86390 1
434211 99434211 1001 86380 86390 1
435643 99435643 1001 86380 86390 1
435833 99435833 1001 86380 86390 1
436809 99436809 1001 86380 86390 1
436996 99436996 1001 86380 86390 1
437015 99437015 1001 86380 86390 1
436975 99436975 1001 86380 86390 1
436470 99436470 1001 86380 86390 1
436480 99436480 1001 86380 86390 1
436678 99436678 1001 86380 86390 1
435925 99435925 1001 86380 86390 1
436164 99436164 1001 86380 86390 1
436236 99436236 1001 86380 86390 1
436194 99436194 1001 86380 86390 1
436319 99436319 1001 86380 86390 1
435907 99435907 1001 86380 86390 1
436320 99436320 1001 86380 86390 1
436080 99436080 1001 86380 86390 1
435964 99435964 1001 86380 86390 1
300536 99300536 1001 86380 86390 1
300562 99300562 1001 86380 86390 1
300605 99300605 1001 86380 86390 1
300558 99300558 1001 86380 86390 1
300676 99300676 1001 86380 86390 1
300451 99300451 1001 86380 86390 1
300516 99300516 1001 86380 86390 1
300507 99300507 1001 86380 86390 1
300405 99300405 1001 86380 86390 1
300291 99300291 1001 86380 86390 1
300254 99300254 1001 86380 86390 1
300130 99300130 1001 86380 86390 1
300842 99300842 1001 86380 86390 1
300863 99300863 1001 86380 86390 1
301452 99301452 1001 86380 86390 1
301393 99301393 1001 86380 86390 1
301398 99301398 1001 86380 86390 1
301425 99301425 1001 86380 86390 1
301550 99301550 1001 86380 86390 1
301232 99301232 1001 86380 86390 1
301286 99301286 1001 86380 86390 1
301211 99301211 1001 86380 86390 1
301016 99301016 1001 86380 86390 1
300938 99300938 1001 86380 86390 1
301594 99301594 1001 86380 86390 1
301703 99301703 1001 86380 86390 1
301654 99301654 1001 86380 86390 1
302356 99302356 1001 86380 86390 1
302152 99302152 1001 86380 86390 1
302064 99302064 1001 86380 86390 1
301928 99301928 1001 86380 86390 1
301826 99301826 1001 86380 86390 1
301782 99301782 1001 86380 86390 1
301913 99301913 1001 86380 86390 1
302505 99302505 1001 86380 86390 1
302467 99302467 1001 86380 86390 1
303031 99303031 1001 86380 86390 1
303109 99303109 1001 86380 86390 1
303111 99303111 1001 86380 86390 1
303103 99303103 1001 86380 86390 1
302806 99302806 1001 86380 86390 1
302924 99302924 1001 86380 86390 1
302850 99302850 1001 86380 86390 1
302798 99302798 1001 86380 86390 1
302945 99302945 1001 86380 86390 1
302608 99302608 1001 86380 86390 1
303245 99303245 1001 86380 86390 1
303259 99303259 1001 86380 86390 1
303223 99303223 1001 86380 86390 1
303227 99303227 1001 86380 86390 1
303984 99303984 1001 86380 86390 1
303845 99303845 1001 86380 86390 1
303873 99303873 1001 86380 86390 1
303524 99303524 1001 86380 86390 1
303449 99303449 1001 86380 86390 1
304213 99304213 1001 86380 86390 1
304218 99304218 1001 86380 86390 1
304746 99304746 1001 86380 86390 1
304816 99304816 1001 86380 86390 1
304549 99304549 1001 86380 86390 1
304628 99304628 1001 86380 86390 1
304540 99304540 1001 86380 86390 1
304935 99304935 1001 86380 86390 1
305006 99305006 1001 86380 86390 1
304878 99304878 1001 86380 86390 1
304868 99304868 1001 86380 86390 1
305572 99305572 1001 86380 86390 1
305677 99305677 1001 86380 86390 1
305542 99305542 1001 86380 86390 1
305415 99305415 1001 86380 86390 1
305462 99305462 1001 86380 86390 1
500179 99500179 1001 86380 86390 1
500011 99500011 1001 86380 86390 1
500119 99500119 1001 86380 86390 1
500171 99500171 1001 86380 86390 1
500044 99500044 1001 86380 86390 1
500046 99500046 1001 86380 86390 1
500752 99500752 1001 86380 86390 1
500794 99500794 1001 86380 86390 1
500442 99500442 1001 86380 86390 1
500236 99500236 1001 86380 86390 1
500371 99500371 1001 86380 86390 1
500940 99500940 1001 86380 86390 1
500997 99500997 1001 86380 86390 1
500842 99500842 1001 86380 86390 1
500818 99500818 1001 86380 86390 1
500961 99500961 1001 86380 86390 1
500897 99500897 1001 86380 86390 1
500988 99500988 1001 86380 86390 1
501484 99501484 1001 86380 86390 1
501553 99501553 1001 86380 86390 1
501566 99501566 1001 86380 86390 1
501557 99501557 1001 86380 86390 1
501509 99501509 1001 86380 86390 1
501420 99501420 1001 86380 86390 1
501331 99501331 1001 86380 86390 1
501359 99501359 1001 86380 86390 1
501322 99501322 1001 86380 86390 1
501258 99501258 1001 86380 86390 1
501287 99501287 1001 86380 86390 1
501430 99501430 1001 86380 86390 1
501053 99501053 1001 86380 86390 1
501690 99501690 1001 86380 86390 1
501837 99501837 1001 86380 86390 1
501674 99501674 1001 86380 86390 1
502445 99502445 1001 86380 86390 1
502369 99502369 1001 86380 86390 1
502397 99502397 1001 86380 86390 1
502065 99502065 1001 86380 86390 1
502134 99502134 1001 86380 86390 1
502149 99502149 1001 86380 86390 1
502189 99502189 1001 86380 86390 1
502103 99502103 1001 86380 86390 1
501975 99501975 1001 86380 86390 1
501926 99501926 1001 86380 86390 1
501979 99501979 1001 86380 86390 1
501954 99501954 1001 86380 86390 1
502033 99502033 1001 86380 86390 1
501864 99501864 1001 86380 86390 1
502504 99502504 1001 86380 86390 1
502661 99502661 1001 86380 86390 1
502624 99502624 1001 86380 86390 1
502496 99502496 1001 86380 86390 1
502664 99502664 1001 86380 86390 1
502470 99502470 1001 86380 86390 1
502666 99502666 1001 86380 86390 1
502525 99502525 1001 86380 86390 1
503286 99503286 1001 86380 86390 1
502933 99502933 1001 86380 86390 1
502908 99502908 1001 86380 86390 1
503077 99503077 1001 86380 86390 1
503067 99503067 1001 86380 86390 1
502878 99502878 1001 86380 86390 1
502817 99502817 1001 86380 86390 1
502742 99502742 1001 86380 86390 1
502733 99502733 1001 86380 86390 1
503367 99503367 1001 86380 86390 1
503434 99503434 1001 86380 86390 1
503401 99503401 1001 86380 86390 1
503404 99503404 1001 86380 86390 1
504079 99504079 1001 86380 86390 1
504080 99504080 1001 86380 86390 1
503811 99503811 1001 86380 86390 1
503876 99503876 1001 86380 86390 1
503724 99503724 1001 86380 86390 1
503726 99503726 1001 86380 86390 1
503529 99503529 1001 86380 86390 1
503648 99503648 1001 86380 86390 1
504312 99504312 1001 86380 86390 1
504211 99504211 1001 86380 86390 1
504281 99504281 1001 86380 86390 1
504894 99504894 1001 86380 86390 1
504934 99504934 1001 86380 86390 1
504677 99504677 1001 86380 86390 1
504703 99504703 1001 86380 86390 1
504679 99504679 1001 86380 86390 1
504568 99504568 1001 86380 86390 1
504684 99504684 1001 86380 86390 1
504555 99504555 1001 86380 86390 1
505034 99505034 1001 86380 86390 1
505086 99505086 1001 86380 86390 1
504949 99504949 1001 86380 86390 1
505042 99505042 1001 86380 86390 1
505133 99505133 1001 86380 86390 1
505695 99505695 1001 86380 86390 1
505722 99505722 1001 86380 86390 1
505585 99505585 1001 86380 86390 1
505625 99505625 1001 86380 86390 1
505519 99505519 1001 86380 86390 1
505417 99505417 1001 86380 86390 1
505343 99505343 1001 86380 86390 1
505167 99505167 1001 86380 86390 1
506532 99506532 1001 86380 86390 1
506511 99506511 1001 86380 86390 1
506235 99506235 1001 86380 86390 1
506327 99506327 1001 86380 86390 1
506317 99506317 1001 86380 86390 1
506294 99506294 1001 86380 86390 1
506203 99506203 1001 86380 86390 1
506117 99506117 1001 86380 86390 1
506015 99506015 1001 86380 86390 1
506173 99506173 1001 86380 86390 1
506057 99506057 1001 86380 86390 1
506007 99506007 1001 86380 86390 1
506631 99506631 1001 86380 86390 1
506801 99506801 1001 86380 86390 1
506767 99506767 1001 86380 86390 1
506773 99506773 1001 86380 86390 1
507256 99507256 1001 86380 86390 1
507225 99507225 1001 86380 86390 1
507178 99507178 1001 86380 86390 1
507101 99507101 1001 86380 86390 1
507059 99507059 1001 86380 86390 1
506878 99506878 1001 86380 86390 1
506840 99506840 1001 86380 86390 1
507461 99507461 1001 86380 86390 1
507423 99507423 1001 86380 86390 1
507595 99507595 1001 86380 86390 1
507570 99507570 1001 86380 86390 1
508123 99508123 1001 86380 86390 1
508125 99508125 1001 86380 86390 1
508127 99508127 1001 86380 86390 1
508194 99508194 1001 86380 86390 1
508118 99508118 1001 86380 86390 1
507942 99507942 1001 86380 86390 1
507958 99507958 1001 86380 86390 1
507951 99507951 1001 86380 86390 1
507743 99507743 1001 86380 86390 1
507784 99507784 1001 86380 86390 1
507733 99507733 1001 86380 86390 1
507711 99507711 1001 86380 86390 1
507833 99507833 1001 86380 86390 1
508044 99508044 1001 86380 86390 1
508431 99508431 1001 86380 86390 1
508357 99508357 1001 86380 86390 1
508320 99508320 1001 86380 86390 1
508309 99508309 1001 86380 86390 1
508989 99508989 1001 86380 86390 1
508980 99508980 1001 86380 86390 1
508995 99508995 1001 86380 86390 1
508726 99508726 1001 86380 86390 1
508849 99508849 1001 86380 86390 1
508669 99508669 1001 86380 86390 1
508697 99508697 1001 86380 86390 1
508763 99508763 1001 86380 86390 1
508559 99508559 1001 86380 86390 1
508656 99508656 1001 86380 86390 1
509177 99509177 1001 86380 86390 1
509082 99509082 1001 86380 86390 1
509109 99509109 1001 86380 86390 1
509867 99509867 1001 86380 86390 1
509873 99509873 1001 86380 86390 1
509703 99509703 1001 86380 86390 1
509894 99509894 1001 86380 86390 1
509505 99509505 1001 86380 86390 1
509435 99509435 1001 86380 86390 1
509295 99509295 1001 86380 86390 1
509283 99509283 1001 86380 86390 1
509452 99509452 1001 86380 86390 1
509365 99509365 1001 86380 86390 1
509404 99509404 1001 86380 86390 1
510003 99510003 1001 86380 86390 1
509967 99509967 1001 86380 86390 1
509994 99509994 1001 86380 86390 1
510073 99510073 1001 86380 86390 1
509983 99509983 1001 86380 86390 1
510536 99510536 1001 86380 86390 1
510614 99510614 1001 86380 86390 1
510653 99510653 1001 86380 86390 1
510654 99510654 1001 86380 86390 1
510616 99510616 1001 86380 86390 1
510670 99510670 1001 86380 86390 1
510223 99510223 1001 86380 86390 1
510187 99510187 1001 86380 86390 1
510122 99510122 1001 86380 86390 1
510306 99510306 1001 86380 86390 1
510217 99510217 1001 86380 86390 1
510116 99510116 1001 86380 86390 1
510845 99510845 1001 86380 86390 1
510864 99510864 1001 86380 86390 1
511414 99511414 1001 86380 86390 1
511466 99511466 1001 86380 86390 1
511529 99511529 1001 86380 86390 1
511392 99511392 1001 86380 86390 1
511369 99511369 1001 86380 86390 1
511204 99511204 1001 86380 86390 1
511152 99511152 1001 86380 86390 1
511154 99511154 1001 86380 86390 1
511287 99511287 1001 86380 86390 1
511277 99511277 1001 86380 86390 1
510933 99510933 1001 86380 86390 1
511076 99511076 1001 86380 86390 1
511130 99511130 1001 86380 86390 1
510941 99510941 1001 86380 86390 1
511046 99511046 1001 86380 86390 1
511732 99511732 1001 86380 86390 1
511582 99511582 1001 86380 86390 1
511622 99511622 1001 86380 86390 1
511624 99511624 1001 86380 86390 1
511755 99511755 1001 86380 86390 1
512238 99512238 1001 86380 86390 1
512347 99512347 1001 86380 86390 1
512365 99512365 1001 86380 86390 1
512340 99512340 1001 86380 86390 1
512161 99512161 1001 86380 86390 1
512007 99512007 1001 86380 86390 1
511837 99511837 1001 86380 86390 1
511883 99511883 1001 86380 86390 1
511859 99511859 1001 86380 86390 1
511912 99511912 1001 86380 86390 1
512574 99512574 1001 86380 86390 1
512420 99512420 1001 86380 86390 1
512382 99512382 1001 86380 86390 1
513116 99513116 1001 86380 86390 1
513052 99513052 1001 86380 86390 1
513190 99513190 1001 86380 86390 1
513049 99513049 1001 86380 86390 1
512873 99512873 1001 86380 86390 1
512977 99512977 1001 86380 86390 1
512590 99512590 1001 86380 86390 1
513376 99513376 1001 86380 86390 1
513379 99513379 1001 86380 86390 1
513961 99513961 1001 86380 86390 1
513849 99513849 1001 86380 86390 1
513646 99513646 1001 86380 86390 1
513790 99513790 1001 86380 86390 1
513703 99513703 1001 86380 86390 1
513475 99513475 1001 86380 86390 1
513468 99513468 1001 86380 86390 1
513534 99513534 1001 86380 86390 1
514157 99514157 1001 86380 86390 1
514096 99514096 1001 86380 86390 1
514687 99514687 1001 86380 86390 1
514489 99514489 1001 86380 86390 1
514451 99514451 1001 86380 86390 1
514505 99514505 1001 86380 86390 1
514289 99514289 1001 86380 86390 1
514429 99514429 1001 86380 86390 1
514902 99514902 1001 86380 86390 1
515032 99515032 1001 86380 86390 1
514917 99514917 1001 86380 86390 1
515621 99515621 1001 86380 86390 1
515584 99515584 1001 86380 86390 1
515661 99515661 1001 86380 86390 1
515662 99515662 1001 86380 86390 1
515675 99515675 1001 86380 86390 1
515458 99515458 1001 86380 86390 1
515331 99515331 1001 86380 86390 1
515155 99515155 1001 86380 86390 1
515170 99515170 1001 86380 86390 1
515851 99515851 1001 86380 86390 1
515879 99515879 1001 86380 86390 1
516310 99516310 1001 86380 86390 1
516361 99516361 1001 86380 86390 1
516453 99516453 1001 86380 86390 1
516457 99516457 1001 86380 86390 1
516101 99516101 1001 86380 86390 1
516283 99516283 1001 86380 86390 1
516209 99516209 1001 86380 86390 1
516248 99516248 1001 86380 86390 1
516133 99516133 1001 86380 86390 1
515970 99515970 1001 86380 86390 1
515936 99515936 1001 86380 86390 1
516574 99516574 1001 86380 86390 1
516575 99516575 1001 86380 86390 1
517212 99517212 1001 86380 86390 1
517280 99517280 1001 86380 86390 1
517325 99517325 1001 86380 86390 1
516936 99516936 1001 86380 86390 1
517032 99517032 1001 86380 86390 1
517087 99517087 1001 86380 86390 1
516945 99516945 1001 86380 86390 1
516793 99516793 1001 86380 86390 1
517432 99517432 1001 86380 86390 1
517499 99517499 1001 86380 86390 1
518124 99518124 1001 86380 86390 1
517959 99517959 1001 86380 86390 1
518023 99518023 1001 86380 86390 1
518000 99518000 1001 86380 86390 1
518026 99518026 1001 86380 86390 1
518140 99518140 1001 86380 86390 1
517849 99517849 1001 86380 86390 1
517554 99517554 1001 86380 86390 1
517543 99517543 1001 86380 86390 1
517702 99517702 1001 86380 86390 1
517715 99517715 1001 86380 86390 1
518198 99518198 1001 86380 86390 1
518240 99518240 1001 86380 86390 1
518345 99518345 1001 86380 86390 1
518284 99518284 1001 86380 86390 1
518336 99518336 1001 86380 86390 1
518853 99518853 1001 86380 86390 1
518976 99518976 1001 86380 86390 1
518747 99518747 1001 86380 86390 1
518761 99518761 1001 86380 86390 1
518585 99518585 1001 86380 86390 1
519183 99519183 1001 86380 86390 1
519080 99519080 1001 86380 86390 1
519029 99519029 1001 86380 86390 1
519789 99519789 1001 86380 86390 1
519465 99519465 1001 86380 86390 1
519487 99519487 1001 86380 86390 1
519261 99519261 1001 86380 86390 1
519353 99519353 1001 86380 86390 1
519214 99519214 1001 86380 86390 1
519373 99519373 1001 86380 86390 1
519840 99519840 1001 86380 86390 1
519965 99519965 1001 86380 86390 1
520503 99520503 1001 86380 86390 1
520542 99520542 1001 86380 86390 1
520383 99520383 1001 86380 86390 1
520272 99520272 1001 86380 86390 1
520337 99520337 1001 86380 86390 1
520303 99520303 1001 86380 86390 1
520096 99520096 1001 86380 86390 1
520207 99520207 1001 86380 86390 1
520133 99520133 1001 86380 86390 1
520108 99520108 1001 86380 86390 1
520678 99520678 1001 86380 86390 1
520756 99520756 1001 86380 86390 1
520795 99520795 1001 86380 86390 1
520668 99520668 1001 86380 86390 1
520774 99520774 1001 86380 86390 1
520800 99520800 1001 86380 86390 1
521311 99521311 1001 86380 86390 1
521441 99521441 1001 86380 86390 1
521266 99521266 1001 86380 86390 1
521395 99521395 1001 86380 86390 1
521370 99521370 1001 86380 86390 1
521293 99521293 1001 86380 86390 1
521371 99521371 1001 86380 86390 1
521425 99521425 1001 86380 86390 1
521224 99521224 1001 86380 86390 1
521187 99521187 1001 86380 86390 1
521253 99521253 1001 86380 86390 1
521112 99521112 1001 86380 86390 1
521075 99521075 1001 86380 86390 1
521027 99521027 1001 86380 86390 1
521005 99521005 1001 86380 86390 1
521543 99521543 1001 86380 86390 1
521635 99521635 1001 86380 86390 1
522241 99522241 1001 86380 86390 1
522151 99522151 1001 86380 86390 1
522274 99522274 1001 86380 86390 1
522134 99522134 1001 86380 86390 1
522186 99522186 1001 86380 86390 1
521881 99521881 1001 86380 86390 1
521948 99521948 1001 86380 86390 1
522004 99522004 1001 86380 86390 1
522030 99522030 1001 86380 86390 1
522056 99522056 1001 86380 86390 1
521980 99521980 1001 86380 86390 1
521993 99521993 1001 86380 86390 1
521842 99521842 1001 86380 86390 1
521868 99521868 1001 86380 86390 1
521872 99521872 1001 86380 86390 1
521823 99521823 1001 86380 86390 1
521877 99521877 1001 86380 86390 1
522354 99522354 1001 86380 86390 1
522419 99522419 1001 86380 86390 1
522344 99522344 1001 86380 86390 1
522462 99522462 1001 86380 86390 1
522493 99522493 1001 86380 86390 1
522481 99522481 1001 86380 86390 1
522482 99522482 1001 86380 86390 1
523080 99523080 1001 86380 86390 1
523021 99523021 1001 86380 86390 1
522988 99522988 1001 86380 86390 1
522866 99522866 1001 86380 86390 1
522821 99522821 1001 86380 86390 1
522499 99522499 1001 86380 86390 1
522596 99522596 1001 86380 86390 1
523144 99523144 1001 86380 86390 1
523209 99523209 1001 86380 86390 1
523842 99523842 1001 86380 86390 1
523897 99523897 1001 86380 86390 1
523774 99523774 1001 86380 86390 1
523750 99523750 1001 86380 86390 1
523611 99523611 1001 86380 86390 1
523574 99523574 1001 86380 86390 1
523600 99523600 1001 86380 86390 1
523563 99523563 1001 86380 86390 1
523428 99523428 1001 86380 86390 1
523328 99523328 1001 86380 86390 1
523399 99523399 1001 86380 86390 1
523324 99523324 1001 86380 86390 1
524731 99524731 1001 86380 86390 1
524603 99524603 1001 86380 86390 1
524712 99524712 1001 86380 86390 1
524587 99524587 1001 86380 86390 1
524763 99524763 1001 86380 86390 1
524614 99524614 1001 86380 86390 1
524439 99524439 1001 86380 86390 1
524506 99524506 1001 86380 86390 1
524558 99524558 1001 86380 86390 1
524405 99524405 1001 86380 86390 1
524820 99524820 1001 86380 86390 1
525595 99525595 1001 86380 86390 1
525581 99525581 1001 86380 86390 1
525425 99525425 1001 86380 86390 1
525586 99525586 1001 86380 86390 1
525530 99525530 1001 86380 86390 1
525428 99525428 1001 86380 86390 1
525454 99525454 1001 86380 86390 1
525214 99525214 1001 86380 86390 1
524990 99524990 1001 86380 86390 1
525006 99525006 1001 86380 86390 1
525690 99525690 1001 86380 86390 1
525755 99525755 1001 86380 86390 1
525639 99525639 1001 86380 86390 1
525630 99525630 1001 86380 86390 1
525759 99525759 1001 86380 86390 1
525785 99525785 1001 86380 86390 1
525696 99525696 1001 86380 86390 1
526350 99526350 1001 86380 86390 1
526198 99526198 1001 86380 86390 1
526150 99526150 1001 86380 86390 1
525971 99525971 1001 86380 86390 1
525924 99525924 1001 86380 86390 1
525953 99525953 1001 86380 86390 1
526536 99526536 1001 86380 86390 1
526622 99526622 1001 86380 86390 1
526993 99526993 1001 86380 86390 1
526883 99526883 1001 86380 86390 1
526736 99526736 1001 86380 86390 1
526712 99526712 1001 86380 86390 1
526832 99526832 1001 86380 86390 1
526639 99526639 1001 86380 86390 1
527338 99527338 1001 86380 86390 1
527416 99527416 1001 86380 86390 1
527986 99527986 1001 86380 86390 1
527922 99527922 1001 86380 86390 1
527987 99527987 1001 86380 86390 1
527804 99527804 1001 86380 86390 1
527744 99527744 1001 86380 86390 1
527707 99527707 1001 86380 86390 1
527722 99527722 1001 86380 86390 1
527761 99527761 1001 86380 86390 1
527737 99527737 1001 86380 86390 1
527510 99527510 1001 86380 86390 1
528085 99528085 1001 86380 86390 1
528231 99528231 1001 86380 86390 1
528262 99528262 1001 86380 86390 1
528251 99528251 1001 86380 86390 1
528709 99528709 1001 86380 86390 1
528800 99528800 1001 86380 86390 1
528806 99528806 1001 86380 86390 1
528809 99528809 1001 86380 86390 1
528593 99528593 1001 86380 86390 1
528610 99528610 1001 86380 86390 1
528500 99528500 1001 86380 86390 1
528324 99528324 1001 86380 86390 1
529040 99529040 1001 86380 86390 1
528934 99528934 1001 86380 86390 1
528908 99528908 1001 86380 86390 1
529522 99529522 1001 86380 86390 1
529397 99529397 1001 86380 86390 1
529302 99529302 1001 86380 86390 1
529243 99529243 1001 86380 86390 1
529789 99529789 1001 86380 86390 1
529907 99529907 1001 86380 86390 1
529745 99529745 1001 86380 86390 1
529811 99529811 1001 86380 86390 1
529799 99529799 1001 86380 86390 1
529929 99529929 1001 86380 86390 1
530484 99530484 1001 86380 86390 1
530548 99530548 1001 86380 86390 1
530335 99530335 1001 86380 86390 1
530338 99530338 1001 86380 86390 1
530236 99530236 1001 86380 86390 1
530341 99530341 1001 86380 86390 1
530121 99530121 1001 86380 86390 1
530134 99530134 1001 86380 86390 1
530684 99530684 1001 86380 86390 1
530698 99530698 1001 86380 86390 1
531359 99531359 1001 86380 86390 1
531220 99531220 1001 86380 86390 1
531250 99531250 1001 86380 86390 1
531126 99531126 1001 86380 86390 1
531154 99531154 1001 86380 86390 1
531039 99531039 1001 86380 86390 1
530823 99530823 1001 86380 86390 1
530825 99530825 1001 86380 86390 1
530881 99530881 1001 86380 86390 1
530819 99530819 1001 86380 86390 1
531519 99531519 1001 86380 86390 1
531520 99531520 1001 86380 86390 1
531385 99531385 1001 86380 86390 1
531515 99531515 1001 86380 86390 1
532103 99532103 1001 86380 86390 1
532040 99532040 1001 86380 86390 1
532160 99532160 1001 86380 86390 1
532070 99532070 1001 86380 86390 1
532007 99532007 1001 86380 86390 1
532192 99532192 1001 86380 86390 1
531831 99531831 1001 86380 86390 1
531896 99531896 1001 86380 86390 1
531976 99531976 1001 86380 86390 1
531994 99531994 1001 86380 86390 1
531956 99531956 1001 86380 86390 1
531830 99531830 1001 86380 86390 1
531751 99531751 1001 86380 86390 1
532309 99532309 1001 86380 86390 1
532259 99532259 1001 86380 86390 1
532328 99532328 1001 86380 86390 1
532380 99532380 1001 86380 86390 1
532239 99532239 1001 86380 86390 1
532943 99532943 1001 86380 86390 1
532988 99532988 1001 86380 86390 1
532804 99532804 1001 86380 86390 1
532729 99532729 1001 86380 86390 1
532414 99532414 1001 86380 86390 1
532427 99532427 1001 86380 86390 1
532551 99532551 1001 86380 86390 1
533147 99533147 1001 86380 86390 1
533155 99533155 1001 86380 86390 1
533836 99533836 1001 86380 86390 1
533562 99533562 1001 86380 86390 1
533477 99533477 1001 86380 86390 1
533649 99533649 1001 86380 86390 1
533379 99533379 1001 86380 86390 1
533394 99533394 1001 86380 86390 1
533383 99533383 1001 86380 86390 1
533326 99533326 1001 86380 86390 1
534040 99534040 1001 86380 86390 1
534032 99534032 1001 86380 86390 1
533957 99533957 1001 86380 86390 1
534544 99534544 1001 86380 86390 1
534545 99534545 1001 86380 86390 1
534560 99534560 1001 86380 86390 1
534587 99534587 1001 86380 86390 1
534664 99534664 1001 86380 86390 1
534575 99534575 1001 86380 86390 1
534513 99534513 1001 86380 86390 1
534459 99534459 1001 86380 86390 1
534383 99534383 1001 86380 86390 1
534333 99534333 1001 86380 86390 1
534464 99534464 1001 86380 86390 1
534240 99534240 1001 86380 86390 1
534698 99534698 1001 86380 86390 1
534794 99534794 1001 86380 86390 1
534744 99534744 1001 86380 86390 1
535494 99535494 1001 86380 86390 1
535340 99535340 1001 86380 86390 1
535240 99535240 1001 86380 86390 1
535217 99535217 1001 86380 86390 1
535115 99535115 1001 86380 86390 1
535183 99535183 1001 86380 86390 1
535235 99535235 1001 86380 86390 1
535073 99535073 1001 86380 86390 1
534964 99534964 1001 86380 86390 1
534977 99534977 1001 86380 86390 1
535043 99535043 1001 86380 86390 1
535672 99535672 1001 86380 86390 1
535943 99535943 1001 86380 86390 1
536075 99536075 1001 86380 86390 1
536115 99536115 1001 86380 86390 1
536052 99536052 1001 86380 86390 1
535885 99535885 1001 86380 86390 1
535889 99535889 1001 86380 86390 1
535840 99535840 1001 86380 86390 1
535790 99535790 1001 86380 86390 1
536438 99536438 1001 86380 86390 1
536491 99536491 1001 86380 86390 1
536403 99536403 1001 86380 86390 1
536353 99536353 1001 86380 86390 1
536500 99536500 1001 86380 86390 1
537161 99537161 1001 86380 86390 1
536961 99536961 1001 86380 86390 1
536973 99536973 1001 86380 86390 1
537140 99537140 1001 86380 86390 1
536919 99536919 1001 86380 86390 1
536778 99536778 1001 86380 86390 1
536752 99536752 1001 86380 86390 1
536765 99536765 1001 86380 86390 1
536926 99536926 1001 86380 86390 1
536553 99536553 1001 86380 86390 1
537353 99537353 1001 86380 86390 1
537363 99537363 1001 86380 86390 1
537980 99537980 1001 86380 86390 1
537820 99537820 1001 86380 86390 1
537602 99537602 1001 86380 86390 1
537693 99537693 1001 86380 86390 1
537668 99537668 1001 86380 86390 1
537647 99537647 1001 86380 86390 1
537478 99537478 1001 86380 86390 1
537545 99537545 1001 86380 86390 1
538070 99538070 1001 86380 86390 1
538111 99538111 1001 86380 86390 1
538752 99538752 1001 86380 86390 1
538756 99538756 1001 86380 86390 1
538627 99538627 1001 86380 86390 1
538694 99538694 1001 86380 86390 1
538808 99538808 1001 86380 86390 1
538508 99538508 1001 86380 86390 1
538471 99538471 1001 86380 86390 1
538433 99538433 1001 86380 86390 1
538606 99538606 1001 86380 86390 1
538343 99538343 1001 86380 86390 1
538399 99538399 1001 86380 86390 1
539454 99539454 1001 86380 86390 1
539587 99539587 1001 86380 86390 1
539283 99539283 1001 86380 86390 1
539166 99539166 1001 86380 86390 1
539026 99539026 1001 86380 86390 1
539221 99539221 1001 86380 86390 1
539819 99539819 1001 86380 86390 1
539709 99539709 1001 86380 86390 1
540416 99540416 1001 86380 86390 1
540222 99540222 1001 86380 86390 1
540186 99540186 1001 86380 86390 1
540189 99540189 1001 86380 86390 1
540030 99540030 1001 86380 86390 1
539901 99539901 1001 86380 86390 1
539865 99539865 1001 86380 86390 1
539904 99539904 1001 86380 86390 1
540557 99540557 1001 86380 86390 1
541232 99541232 1001 86380 86390 1
541143 99541143 1001 86380 86390 1
541270 99541270 1001 86380 86390 1
541210 99541210 1001 86380 86390 1
540996 99540996 1001 86380 86390 1
540973 99540973 1001 86380 86390 1
540930 99540930 1001 86380 86390 1
540723 99540723 1001 86380 86390 1
540804 99540804 1001 86380 86390 1
540714 99540714 1001 86380 86390 1
540753 99540753 1001 86380 86390 1
541491 99541491 1001 86380 86390 1
541428 99541428 1001 86380 86390 1
541938 99541938 1001 86380 86390 1
542089 99542089 1001 86380 86390 1
542047 99542047 1001 86380 86390 1
542095 99542095 1001 86380 86390 1
542107 99542107 1001 86380 86390 1
541901 99541901 1001 86380 86390 1
541737 99541737 1001 86380 86390 1
541869 99541869 1001 86380 86390 1
541895 99541895 1001 86380 86390 1
541705 99541705 1001 86380 86390 1
541590 99541590 1001 86380 86390 1
541500 99541500 1001 86380 86390 1
541594 99541594 1001 86380 86390 1
541559 99541559 1001 86380 86390 1
542312 99542312 1001 86380 86390 1
542263 99542263 1001 86380 86390 1
542277 99542277 1001 86380 86390 1
542135 99542135 1001 86380 86390 1
542152 99542152 1001 86380 86390 1
542166 99542166 1001 86380 86390 1
542842 99542842 1001 86380 86390 1
542756 99542756 1001 86380 86390 1
542861 99542861 1001 86380 86390 1
542875 99542875 1001 86380 86390 1
542655 99542655 1001 86380 86390 1
542707 99542707 1001 86380 86390 1
542443 99542443 1001 86380 86390 1
542339 99542339 1001 86380 86390 1
542460 99542460 1001 86380 86390 1
542955 99542955 1001 86380 86390 1
543116 99543116 1001 86380 86390 1
543144 99543144 1001 86380 86390 1
543591 99543591 1001 86380 86390 1
543754 99543754 1001 86380 86390 1
543639 99543639 1001 86380 86390 1
543450 99543450 1001 86380 86390 1
543363 99543363 1001 86380 86390 1
543390 99543390 1001 86380 86390 1
543404 99543404 1001 86380 86390 1
543368 99543368 1001 86380 86390 1
543229 99543229 1001 86380 86390 1
543218 99543218 1001 86380 86390 1
543213 99543213 1001 86380 86390 1
543175 99543175 1001 86380 86390 1
543836 99543836 1001 86380 86390 1
543945 99543945 1001 86380 86390 1
543845 99543845 1001 86380 86390 1
544520 99544520 1001 86380 86390 1
544594 99544594 1001 86380 86390 1
544405 99544405 1001 86380 86390 1
544569 99544569 1001 86380 86390 1
544491 99544491 1001 86380 86390 1
544492 99544492 1001 86380 86390 1
544198 99544198 1001 86380 86390 1
544293 99544293 1001 86380 86390 1
544229 99544229 1001 86380 86390 1
544218 99544218 1001 86380 86390 1
543994 99543994 1001 86380 86390 1
544074 99544074 1001 86380 86390 1
506066 597 1002 56121 67202 1
531224 524 1001 43454 43753 1
531256 804 1002 51008 57592 1
400152 99400152 1001 86380 86390 1
400271 99400271 1001 86380 86390 1
400294 99400294 1001 86380 86390 1
400359 99400359 1001 86380 86390 1
400411 99400411 1001 86380 86390 1
400326 99400326 1001 86380 86390 1
400516 99400516 1001 86380 86390 1
400543 99400543 1001 86380 86390 1
400632 99400632 1001 86380 86390 1
400753 99400753 1001 86380 86390 1
400787 99400787 1001 86380 86390 1
400801 99400801 1001 86380 86390 1
400776 99400776 1001 86380 86390 1
400925 99400925 1001 86380 86390 1
400946 99400946 1001 86380 86390 1
400987 99400987 1001 86380 86390 1
401102 99401102 1001 86380 86390 1
401222 99401222 1001 86380 86390 1
401785 99401785 1001 86380 86390 1
402177 99402177 1001 86380 86390 1
402372 99402372 1001 86380 86390 1
402464 99402464 1001 86380 86390 1
402678 99402678 1001 86380 86390 1
402752 99402752 1001 86380 86390 1
402700 99402700 1001 86380 86390 1
402949 99402949 1001 86380 86390 1
402899 99402899 1001 86380 86390 1
403325 99403325 1001 86380 86390 1
403266 99403266 1001 86380 86390 1
403614 99403614 1001 86380 86390 1
403675 99403675 1001 86380 86390 1
403691 99403691 1001 86380 86390 1
403768 99403768 1001 86380 86390 1
404015 99404015 1001 86380 86390 1
404047 99404047 1001 86380 86390 1
404207 99404207 1001 86380 86390 1
404390 99404390 1001 86380 86390 1
404423 99404423 1001 86380 86390 1
404654 99404654 1001 86380 86390 1
404639 99404639 1001 86380 86390 1
404595 99404595 1001 86380 86390 1
404776 99404776 1001 86380 86390 1
405172 99405172 1001 86380 86390 1
405117 99405117 1001 86380 86390 1
405727 99405727 1001 86380 86390 1
405718 99405718 1001 86380 86390 1
405863 99405863 1001 86380 86390 1
405875 99405875 1001 86380 86390 1
406260 99406260 1001 86380 86390 1
406317 99406317 1001 86380 86390 1
406389 99406389 1001 86380 86390 1
406613 99406613 1001 86380 86390 1
406568 99406568 1001 86380 86390 1
406702 99406702 1001 86380 86390 1
406826 99406826 1001 86380 86390 1
407172 99407172 1001 86380 86390 1
407197 99407197 1001 86380 86390 1
407200 99407200 1001 86380 86390 1
407257 99407257 1001 86380 86390 1
407298 99407298 1001 86380 86390 1
407384 99407384 1001 86380 86390 1
407541 99407541 1001 86380 86390 1
407845 99407845 1001 86380 86390 1
407940 99407940 1001 86380 86390 1
408054 99408054 1001 86380 86390 1
408195 99408195 1001 86380 86390 1
408206 99408206 1001 86380 86390 1
408235 99408235 1001 86380 86390 1
408481 99408481 1001 86380 86390 1
408459 99408459 1001 86380 86390 1
409218 99409218 1001 86380 86390 1
409555 99409555 1001 86380 86390 1
409723 99409723 1001 86380 86390 1
409727 99409727 1001 86380 86390 1
410096 99410096 1001 86380 86390 1
409996 99409996 1001 86380 86390 1
410204 99410204 1001 86380 86390 1
410191 99410191 1001 86380 86390 1
410459 99410459 1001 86380 86390 1
410490 99410490 1001 86380 86390 1
410448 99410448 1001 86380 86390 1
410537 99410537 1001 86380 86390 1
410539 99410539 1001 86380 86390 1
410601 99410601 1001 86380 86390 1
410586 99410586 1001 86380 86390 1
410732 99410732 1001 86380 86390 1
410902 99410902 1001 86380 86390 1
410866 99410866 1001 86380 86390 1
410960 99410960 1001 86380 86390 1
410961 99410961 1001 86380 86390 1
411332 99411332 1001 86380 86390 1
411385 99411385 1001 86380 86390 1
411473 99411473 1001 86380 86390 1
411835 99411835 1001 86380 86390 1
411840 99411840 1001 86380 86390 1
412018 99412018 1001 86380 86390 1
412069 99412069 1001 86380 86390 1
412150 99412150 1001 86380 86390 1
412266 99412266 1001 86380 86390 1
412355 99412355 1001 86380 86390 1
412369 99412369 1001 86380 86390 1
413698 99413698 1001 86380 86390 1
413297 99413297 1001 86380 86390 1
413396 99413396 1001 86380 86390 1
413050 99413050 1001 86380 86390 1
412832 99412832 1001 86380 86390 1
412814 99412814 1001 86380 86390 1
413871 99413871 1001 86380 86390 1
413902 99413902 1001 86380 86390 1
414099 99414099 1001 86380 86390 1
415138 99415138 1001 86380 86390 1
415057 99415057 1001 86380 86390 1
415265 99415265 1001 86380 86390 1
415017 99415017 1001 86380 86390 1
414201 99414201 1001 86380 86390 1
414326 99414326 1001 86380 86390 1
414166 99414166 1001 86380 86390 1
415399 99415399 1001 86380 86390 1
415711 99415711 1001 86380 86390 1
416694 99416694 1001 86380 86390 1
416672 99416672 1001 86380 86390 1
416590 99416590 1001 86380 86390 1
416434 99416434 1001 86380 86390 1
416580 99416580 1001 86380 86390 1
416159 99416159 1001 86380 86390 1
416554 99416554 1001 86380 86390 1
416121 99416121 1001 86380 86390 1
415756 99415756 1001 86380 86390 1
415973 99415973 1001 86380 86390 1
415926 99415926 1001 86380 86390 1
417327 99417327 1001 86380 86390 1
417339 99417339 1001 86380 86390 1
417385 99417385 1001 86380 86390 1
417474 99417474 1001 86380 86390 1
417431 99417431 1001 86380 86390 1
417589 99417589 1001 86380 86390 1
418475 99418475 1001 86380 86390 1
418436 99418436 1001 86380 86390 1
418705 99418705 1001 86380 86390 1
418208 99418208 1001 86380 86390 1
418051 99418051 1001 86380 86390 1
418094 99418094 1001 86380 86390 1
418265 99418265 1001 86380 86390 1
417677 99417677 1001 86380 86390 1
417692 99417692 1001 86380 86390 1
417875 99417875 1001 86380 86390 1
417948 99417948 1001 86380 86390 1
419050 99419050 1001 86380 86390 1
419074 99419074 1001 86380 86390 1
418928 99418928 1001 86380 86390 1
420133 99420133 1001 86380 86390 1
420406 99420406 1001 86380 86390 1
420184 99420184 1001 86380 86390 1
420114 99420114 1001 86380 86390 1
420056 99420056 1001 86380 86390 1
419743 99419743 1001 86380 86390 1
419512 99419512 1001 86380 86390 1
420679 99420679 1001 86380 86390 1
420535 99420535 1001 86380 86390 1
420483 99420483 1001 86380 86390 1
421294 99421294 1001 86380 86390 1
421589 99421589 1001 86380 86390 1
421675 99421675 1001 86380 86390 1
421467 99421467 1001 86380 86390 1
421040 99421040 1001 86380 86390 1
420899 99420899 1001 86380 86390 1
422464 99422464 1001 86380 86390 1
422157 99422157 1001 86380 86390 1
422498 99422498 1001 86380 86390 1
423521 99423521 1001 86380 86390 1
423646 99423646 1001 86380 86390 1
423747 99423747 1001 86380 86390 1
422993 99422993 1001 86380 86390 1
423212 99423212 1001 86380 86390 1
422571 99422571 1001 86380 86390 1
422837 99422837 1001 86380 86390 1
422716 99422716 1001 86380 86390 1
424115 99424115 1001 86380 86390 1
425303 99425303 1001 86380 86390 1
425013 99425013 1001 86380 86390 1
425206 99425206 1001 86380 86390 1
425063 99425063 1001 86380 86390 1
424823 99424823 1001 86380 86390 1
424623 99424623 1001 86380 86390 1
424625 99424625 1001 86380 86390 1
424608 99424608 1001 86380 86390 1
424477 99424477 1001 86380 86390 1
424195 99424195 1001 86380 86390 1
425780 99425780 1001 86380 86390 1
425737 99425737 1001 86380 86390 1
426812 99426812 1001 86380 86390 1
427074 99427074 1001 86380 86390 1
426371 99426371 1001 86380 86390 1
426406 99426406 1001 86380 86390 1
426536 99426536 1001 86380 86390 1
425888 99425888 1001 86380 86390 1
426093 99426093 1001 86380 86390 1
426189 99426189 1001 86380 86390 1
425964 99425964 1001 86380 86390 1
425993 99425993 1001 86380 86390 1
426055 99426055 1001 86380 86390 1
426167 99426167 1001 86380 86390 1
426268 99426268 1001 86380 86390 1
427389 99427389 1001 86380 86390 1
427437 99427437 1001 86380 86390 1
427397 99427397 1001 86380 86390 1
428497 99428497 1001 86380 86390 1
428600 99428600 1001 86380 86390 1
428261 99428261 1001 86380 86390 1
428325 99428325 1001 86380 86390 1
428114 99428114 1001 86380 86390 1
428055 99428055 1001 86380 86390 1
427807 99427807 1001 86380 86390 1
427794 99427794 1001 86380 86390 1
429079 99429079 1001 86380 86390 1
428754 99428754 1001 86380 86390 1
430283 99430283 1001 86380 86390 1
429973 99429973 1001 86380 86390 1
430185 99430185 1001 86380 86390 1
429593 99429593 1001 86380 86390 1
429781 99429781 1001 86380 86390 1
429782 99429782 1001 86380 86390 1
429601 99429601 1001 86380 86390 1
429844 99429844 1001 86380 86390 1
429678 99429678 1001 86380 86390 1
429827 99429827 1001 86380 86390 1
430487 99430487 1001 86380 86390 1
430521 99430521 1001 86380 86390 1
431915 99431915 1001 86380 86390 1
431714 99431714 1001 86380 86390 1
431870 99431870 1001 86380 86390 1
432037 99432037 1001 86380 86390 1
431376 99431376 1001 86380 86390 1
431573 99431573 1001 86380 86390 1
430974 99430974 1001 86380 86390 1
430901 99430901 1001 86380 86390 1
431157 99431157 1001 86380 86390 1
431112 99431112 1001 86380 86390 1
432292 99432292 1001 86380 86390 1
432384 99432384 1001 86380 86390 1
432361 99432361 1001 86380 86390 1
432136 99432136 1001 86380 86390 1
432214 99432214 1001 86380 86390 1
433675 99433675 1001 86380 86390 1
433545 99433545 1001 86380 86390 1
433239 99433239 1001 86380 86390 1
433193 99433193 1001 86380 86390 1
432959 99432959 1001 86380 86390 1
432586 99432586 1001 86380 86390 1
432684 99432684 1001 86380 86390 1
432686 99432686 1001 86380 86390 1
433858 99433858 1001 86380 86390 1
433829 99433829 1001 86380 86390 1
434093 99434093 1001 86380 86390 1
435391 99435391 1001 86380 86390 1
435098 99435098 1001 86380 86390 1
435267 99435267 1001 86380 86390 1
435271 99435271 1001 86380 86390 1
434452 99434452 1001 86380 86390 1
434378 99434378 1001 86380 86390 1
434570 99434570 1001 86380 86390 1
434176 99434176 1001 86380 86390 1
434248 99434248 1001 86380 86390 1
434251 99434251 1001 86380 86390 1
435628 99435628 1001 86380 86390 1
436873 99436873 1001 86380 86390 1
437102 99437102 1001 86380 86390 1
436933 99436933 1001 86380 86390 1
436517 99436517 1001 86380 86390 1
436507 99436507 1001 86380 86390 1
436441 99436441 1001 86380 86390 1
436208 99436208 1001 86380 86390 1
436304 99436304 1001 86380 86390 1
437236 99437236 1001 86380 86390 1
300006 99300006 1001 86380 86390 1
300008 99300008 1001 86380 86390 1
300103 99300103 1001 86380 86390 1
437336 99437336 1001 86380 86390 1
300026 99300026 1001 86380 86390 1
300525 99300525 1001 86380 86390 1
300701 99300701 1001 86380 86390 1
300530 99300530 1001 86380 86390 1
300722 99300722 1001 86380 86390 1
300436 99300436 1001 86380 86390 1
300491 99300491 1001 86380 86390 1
300323 99300323 1001 86380 86390 1
300289 99300289 1001 86380 86390 1
300238 99300238 1001 86380 86390 1
300128 99300128 1001 86380 86390 1
300786 99300786 1001 86380 86390 1
301504 99301504 1001 86380 86390 1
301417 99301417 1001 86380 86390 1
301482 99301482 1001 86380 86390 1
301530 99301530 1001 86380 86390 1
301406 99301406 1001 86380 86390 1
301539 99301539 1001 86380 86390 1
301486 99301486 1001 86380 86390 1
301180 99301180 1001 86380 86390 1
301336 99301336 1001 86380 86390 1
301275 99301275 1001 86380 86390 1
301186 99301186 1001 86380 86390 1
301315 99301315 1001 86380 86390 1
301253 99301253 1001 86380 86390 1
301192 99301192 1001 86380 86390 1
301348 99301348 1001 86380 86390 1
301105 99301105 1001 86380 86390 1
301015 99301015 1001 86380 86390 1
300950 99300950 1001 86380 86390 1
300990 99300990 1001 86380 86390 1
301046 99301046 1001 86380 86390 1
301612 99301612 1001 86380 86390 1
302243 99302243 1001 86380 86390 1
302192 99302192 1001 86380 86390 1
302270 99302270 1001 86380 86390 1
302283 99302283 1001 86380 86390 1
302208 99302208 1001 86380 86390 1
302184 99302184 1001 86380 86390 1
302262 99302262 1001 86380 86390 1
302212 99302212 1001 86380 86390 1
302149 99302149 1001 86380 86390 1
302047 99302047 1001 86380 86390 1
302164 99302164 1001 86380 86390 1
302153 99302153 1001 86380 86390 1
302169 99302169 1001 86380 86390 1
302002 99302002 1001 86380 86390 1
302171 99302171 1001 86380 86390 1
301979 99301979 1001 86380 86390 1
302109 99302109 1001 86380 86390 1
301924 99301924 1001 86380 86390 1
302560 99302560 1001 86380 86390 1
301968 99301968 1001 86380 86390 1
302541 99302541 1001 86380 86390 1
302568 99302568 1001 86380 86390 1
303055 99303055 1001 86380 86390 1
303082 99303082 1001 86380 86390 1
303139 99303139 1001 86380 86390 1
302897 99302897 1001 86380 86390 1
302898 99302898 1001 86380 86390 1
302614 99302614 1001 86380 86390 1
302717 99302717 1001 86380 86390 1
302757 99302757 1001 86380 86390 1
302656 99302656 1001 86380 86390 1
302620 99302620 1001 86380 86390 1
302737 99302737 1001 86380 86390 1
302764 99302764 1001 86380 86390 1
302791 99302791 1001 86380 86390 1
303329 99303329 1001 86380 86390 1
303907 99303907 1001 86380 86390 1
303908 99303908 1001 86380 86390 1
303976 99303976 1001 86380 86390 1
303926 99303926 1001 86380 86390 1
304025 99304025 1001 86380 86390 1
303851 99303851 1001 86380 86390 1
303698 99303698 1001 86380 86390 1
303765 99303765 1001 86380 86390 1
303707 99303707 1001 86380 86390 1
303564 99303564 1001 86380 86390 1
304069 99304069 1001 86380 86390 1
304158 99304158 1001 86380 86390 1
304810 99304810 1001 86380 86390 1
304853 99304853 1001 86380 86390 1
304560 99304560 1001 86380 86390 1
304432 99304432 1001 86380 86390 1
304355 99304355 1001 86380 86390 1
304331 99304331 1001 86380 86390 1
304408 99304408 1001 86380 86390 1
304358 99304358 1001 86380 86390 1
304281 99304281 1001 86380 86390 1
304272 99304272 1001 86380 86390 1
304973 99304973 1001 86380 86390 1
304862 99304862 1001 86380 86390 1
304944 99304944 1001 86380 86390 1
305626 99305626 1001 86380 86390 1
305667 99305667 1001 86380 86390 1
305604 99305604 1001 86380 86390 1
305388 99305388 1001 86380 86390 1
305455 99305455 1001 86380 86390 1
305443 99305443 1001 86380 86390 1
305432 99305432 1001 86380 86390 1
305304 99305304 1001 86380 86390 1
305244 99305244 1001 86380 86390 1
500178 99500178 1001 86380 86390 1
500054 99500054 1001 86380 86390 1
500713 99500713 1001 86380 86390 1
500808 99500808 1001 86380 86390 1
500481 99500481 1001 86380 86390 1
500573 99500573 1001 86380 86390 1
500462 99500462 1001 86380 86390 1
500389 99500389 1001 86380 86390 1
500377 99500377 1001 86380 86390 1
500265 99500265 1001 86380 86390 1
500268 99500268 1001 86380 86390 1
500855 99500855 1001 86380 86390 1
500986 99500986 1001 86380 86390 1
501015 99501015 1001 86380 86390 1
500990 99500990 1001 86380 86390 1
501567 99501567 1001 86380 86390 1
501617 99501617 1001 86380 86390 1
501362 99501362 1001 86380 86390 1
501247 99501247 1001 86380 86390 1
501021 99501021 1001 86380 86390 1
501128 99501128 1001 86380 86390 1
501025 99501025 1001 86380 86390 1
501131 99501131 1001 86380 86390 1
501820 99501820 1001 86380 86390 1
501666 99501666 1001 86380 86390 1
501745 99501745 1001 86380 86390 1
501786 99501786 1001 86380 86390 1
501658 99501658 1001 86380 86390 1
501672 99501672 1001 86380 86390 1
501711 99501711 1001 86380 86390 1
501712 99501712 1001 86380 86390 1
502388 99502388 1001 86380 86390 1
502328 99502328 1001 86380 86390 1
502306 99502306 1001 86380 86390 1
502142 99502142 1001 86380 86390 1
501857 99501857 1001 86380 86390 1
501884 99501884 1001 86380 86390 1
501858 99501858 1001 86380 86390 1
501910 99501910 1001 86380 86390 1
502619 99502619 1001 86380 86390 1
502623 99502623 1001 86380 86390 1
502469 99502469 1001 86380 86390 1
503243 99503243 1001 86380 86390 1
503140 99503140 1001 86380 86390 1
503270 99503270 1001 86380 86390 1
503199 99503199 1001 86380 86390 1
503060 99503060 1001 86380 86390 1
502918 99502918 1001 86380 86390 1
502996 99502996 1001 86380 86390 1
502971 99502971 1001 86380 86390 1
502955 99502955 1001 86380 86390 1
503085 99503085 1001 86380 86390 1
502723 99502723 1001 86380 86390 1
502861 99502861 1001 86380 86390 1
503406 99503406 1001 86380 86390 1
503316 99503316 1001 86380 86390 1
503476 99503476 1001 86380 86390 1
503375 99503375 1001 86380 86390 1
503440 99503440 1001 86380 86390 1
503350 99503350 1001 86380 86390 1
503351 99503351 1001 86380 86390 1
503968 99503968 1001 86380 86390 1
504020 99504020 1001 86380 86390 1
503718 99503718 1001 86380 86390 1
503891 99503891 1001 86380 86390 1
503725 99503725 1001 86380 86390 1
503577 99503577 1001 86380 86390 1
503617 99503617 1001 86380 86390 1
504244 99504244 1001 86380 86390 1
504263 99504263 1001 86380 86390 1
504137 99504137 1001 86380 86390 1
504164 99504164 1001 86380 86390 1
504855 99504855 1001 86380 86390 1
504688 99504688 1001 86380 86390 1
504626 99504626 1001 86380 86390 1
504665 99504665 1001 86380 86390 1
504692 99504692 1001 86380 86390 1
504530 99504530 1001 86380 86390 1
504494 99504494 1001 86380 86390 1
504391 99504391 1001 86380 86390 1
504372 99504372 1001 86380 86390 1
504386 99504386 1001 86380 86390 1
505035 99505035 1001 86380 86390 1
505011 99505011 1001 86380 86390 1
505095 99505095 1001 86380 86390 1
505699 99505699 1001 86380 86390 1
505688 99505688 1001 86380 86390 1
505701 99505701 1001 86380 86390 1
505385 99505385 1001 86380 86390 1
505496 99505496 1001 86380 86390 1
505393 99505393 1001 86380 86390 1
505303 99505303 1001 86380 86390 1
505806 99505806 1001 86380 86390 1
506408 99506408 1001 86380 86390 1
506425 99506425 1001 86380 86390 1
506584 99506584 1001 86380 86390 1
506478 99506478 1001 86380 86390 1
506187 99506187 1001 86380 86390 1
506306 99506306 1001 86380 86390 1
506346 99506346 1001 86380 86390 1
506221 99506221 1001 86380 86390 1
506084 99506084 1001 86380 86390 1
506671 99506671 1001 86380 86390 1
506739 99506739 1001 86380 86390 1
507301 99507301 1001 86380 86390 1
507226 99507226 1001 86380 86390 1
507414 99507414 1001 86380 86390 1
507141 99507141 1001 86380 86390 1
507013 99507013 1001 86380 86390 1
507055 99507055 1001 86380 86390 1
507108 99507108 1001 86380 86390 1
507044 99507044 1001 86380 86390 1
507057 99507057 1001 86380 86390 1
507161 99507161 1001 86380 86390 1
506924 99506924 1001 86380 86390 1
506941 99506941 1001 86380 86390 1
506838 99506838 1001 86380 86390 1
507006 99507006 1001 86380 86390 1
508215 99508215 1001 86380 86390 1
508147 99508147 1001 86380 86390 1
508100 99508100 1001 86380 86390 1
508062 99508062 1001 86380 86390 1
508116 99508116 1001 86380 86390 1
508168 99508168 1001 86380 86390 1
508170 99508170 1001 86380 86390 1
507953 99507953 1001 86380 86390 1
507641 99507641 1001 86380 86390 1
507629 99507629 1001 86380 86390 1
507696 99507696 1001 86380 86390 1
507799 99507799 1001 86380 86390 1
507632 99507632 1001 86380 86390 1
507700 99507700 1001 86380 86390 1
507662 99507662 1001 86380 86390 1
508261 99508261 1001 86380 86390 1
508302 99508302 1001 86380 86390 1
508895 99508895 1001 86380 86390 1
508908 99508908 1001 86380 86390 1
508901 99508901 1001 86380 86390 1
508821 99508821 1001 86380 86390 1
508784 99508784 1001 86380 86390 1
508798 99508798 1001 86380 86390 1
508788 99508788 1001 86380 86390 1
508469 99508469 1001 86380 86390 1
508457 99508457 1001 86380 86390 1
508590 99508590 1001 86380 86390 1
509213 99509213 1001 86380 86390 1
509077 99509077 1001 86380 86390 1
509143 99509143 1001 86380 86390 1
509784 99509784 1001 86380 86390 1
509791 99509791 1001 86380 86390 1
509879 99509879 1001 86380 86390 1
509779 99509779 1001 86380 86390 1
509744 99509744 1001 86380 86390 1
509796 99509796 1001 86380 86390 1
509513 99509513 1001 86380 86390 1
509688 99509688 1001 86380 86390 1
509547 99509547 1001 86380 86390 1
509587 99509587 1001 86380 86390 1
509575 99509575 1001 86380 86390 1
509640 99509640 1001 86380 86390 1
509680 99509680 1001 86380 86390 1
509451 99509451 1001 86380 86390 1
509949 99509949 1001 86380 86390 1
509951 99509951 1001 86380 86390 1
509952 99509952 1001 86380 86390 1
510691 99510691 1001 86380 86390 1
510634 99510634 1001 86380 86390 1
510270 99510270 1001 86380 86390 1
510830 99510830 1001 86380 86390 1
510847 99510847 1001 86380 86390 1
510798 99510798 1001 86380 86390 1
510915 99510915 1001 86380 86390 1
510748 99510748 1001 86380 86390 1
511425 99511425 1001 86380 86390 1
511301 99511301 1001 86380 86390 1
511147 99511147 1001 86380 86390 1
511010 99511010 1001 86380 86390 1
511089 99511089 1001 86380 86390 1
511104 99511104 1001 86380 86390 1
511105 99511105 1001 86380 86390 1
510950 99510950 1001 86380 86390 1
510990 99510990 1001 86380 86390 1
511135 99511135 1001 86380 86390 1
511653 99511653 1001 86380 86390 1
511711 99511711 1001 86380 86390 1
511586 99511586 1001 86380 86390 1
511625 99511625 1001 86380 86390 1
512149 99512149 1001 86380 86390 1
512125 99512125 1001 86380 86390 1
512105 99512105 1001 86380 86390 1
511840 99511840 1001 86380 86390 1
511886 99511886 1001 86380 86390 1
513104 99513104 1001 86380 86390 1
513175 99513175 1001 86380 86390 1
512882 99512882 1001 86380 86390 1
512961 99512961 1001 86380 86390 1
513000 99513000 1001 86380 86390 1
512941 99512941 1001 86380 86390 1
512970 99512970 1001 86380 86390 1
512996 99512996 1001 86380 86390 1
512588 99512588 1001 86380 86390 1
512630 99512630 1001 86380 86390 1
512772 99512772 1001 86380 86390 1
512618 99512618 1001 86380 86390 1
512748 99512748 1001 86380 86390 1
512595 99512595 1001 86380 86390 1
513253 99513253 1001 86380 86390 1
513350 99513350 1001 86380 86390 1
513993 99513993 1001 86380 86390 1
513959 99513959 1001 86380 86390 1
514016 99514016 1001 86380 86390 1
513836 99513836 1001 86380 86390 1
513900 99513900 1001 86380 86390 1
513727 99513727 1001 86380 86390 1
513716 99513716 1001 86380 86390 1
513798 99513798 1001 86380 86390 1
513594 99513594 1001 86380 86390 1
513607 99513607 1001 86380 86390 1
513569 99513569 1001 86380 86390 1
513549 99513549 1001 86380 86390 1
514092 99514092 1001 86380 86390 1
514198 99514198 1001 86380 86390 1
514046 99514046 1001 86380 86390 1
514166 99514166 1001 86380 86390 1
514179 99514179 1001 86380 86390 1
514180 99514180 1001 86380 86390 1
514704 99514704 1001 86380 86390 1
514667 99514667 1001 86380 86390 1
514498 99514498 1001 86380 86390 1
514576 99514576 1001 86380 86390 1
514513 99514513 1001 86380 86390 1
514547 99514547 1001 86380 86390 1
514329 99514329 1001 86380 86390 1
514408 99514408 1001 86380 86390 1
514371 99514371 1001 86380 86390 1
514424 99514424 1001 86380 86390 1
514312 99514312 1001 86380 86390 1
514441 99514441 1001 86380 86390 1
514880 99514880 1001 86380 86390 1
514884 99514884 1001 86380 86390 1
515000 99515000 1001 86380 86390 1
514860 99514860 1001 86380 86390 1
515597 99515597 1001 86380 86390 1
515507 99515507 1001 86380 86390 1
515486 99515486 1001 86380 86390 1
515629 99515629 1001 86380 86390 1
515678 99515678 1001 86380 86390 1
515388 99515388 1001 86380 86390 1
515298 99515298 1001 86380 86390 1
515441 99515441 1001 86380 86390 1
515442 99515442 1001 86380 86390 1
515455 99515455 1001 86380 86390 1
515273 99515273 1001 86380 86390 1
515355 99515355 1001 86380 86390 1
515412 99515412 1001 86380 86390 1
515074 99515074 1001 86380 86390 1
515758 99515758 1001 86380 86390 1
515729 99515729 1001 86380 86390 1
515691 99515691 1001 86380 86390 1
516355 99516355 1001 86380 86390 1
516136 99516136 1001 86380 86390 1
516177 99516177 1001 86380 86390 1
516141 99516141 1001 86380 86390 1
516272 99516272 1001 86380 86390 1
516103 99516103 1001 86380 86390 1
516156 99516156 1001 86380 86390 1
515967 99515967 1001 86380 86390 1
516613 99516613 1001 86380 86390 1
516692 99516692 1001 86380 86390 1
516667 99516667 1001 86380 86390 1
516695 99516695 1001 86380 86390 1
517183 99517183 1001 86380 86390 1
517222 99517222 1001 86380 86390 1
517324 99517324 1001 86380 86390 1
517282 99517282 1001 86380 86390 1
517283 99517283 1001 86380 86390 1
517094 99517094 1001 86380 86390 1
516992 99516992 1001 86380 86390 1
516744 99516744 1001 86380 86390 1
516877 99516877 1001 86380 86390 1
517365 99517365 1001 86380 86390 1
518126 99518126 1001 86380 86390 1
518112 99518112 1001 86380 86390 1
518146 99518146 1001 86380 86390 1
518003 99518003 1001 86380 86390 1
517919 99517919 1001 86380 86390 1
517803 99517803 1001 86380 86390 1
517885 99517885 1001 86380 86390 1
517595 99517595 1001 86380 86390 1
517615 99517615 1001 86380 86390 1
518279 99518279 1001 86380 86390 1
518244 99518244 1001 86380 86390 1
518207 99518207 1001 86380 86390 1
518986 99518986 1001 86380 86390 1
518886 99518886 1001 86380 86390 1
518903 99518903 1001 86380 86390 1
518868 99518868 1001 86380 86390 1
518577 99518577 1001 86380 86390 1
518644 99518644 1001 86380 86390 1
518581 99518581 1001 86380 86390 1
518698 99518698 1001 86380 86390 1
518737 99518737 1001 86380 86390 1
518712 99518712 1001 86380 86390 1
518715 99518715 1001 86380 86390 1
518553 99518553 1001 86380 86390 1
518529 99518529 1001 86380 86390 1
518466 99518466 1001 86380 86390 1
519075 99519075 1001 86380 86390 1
518998 99518998 1001 86380 86390 1
519066 99519066 1001 86380 86390 1
519144 99519144 1001 86380 86390 1
519058 99519058 1001 86380 86390 1
519125 99519125 1001 86380 86390 1
519724 99519724 1001 86380 86390 1
519692 99519692 1001 86380 86390 1
519543 99519543 1001 86380 86390 1
519606 99519606 1001 86380 86390 1
519245 99519245 1001 86380 86390 1
519276 99519276 1001 86380 86390 1
520006 99520006 1001 86380 86390 1
519961 99519961 1001 86380 86390 1
520449 99520449 1001 86380 86390 1
520584 99520584 1001 86380 86390 1
520456 99520456 1001 86380 86390 1
520588 99520588 1001 86380 86390 1
520345 99520345 1001 86380 86390 1
520269 99520269 1001 86380 86390 1
520287 99520287 1001 86380 86390 1
520063 99520063 1001 86380 86390 1
520142 99520142 1001 86380 86390 1
520197 99520197 1001 86380 86390 1
520784 99520784 1001 86380 86390 1
520810 99520810 1001 86380 86390 1
520644 99520644 1001 86380 86390 1
521331 99521331 1001 86380 86390 1
521346 99521346 1001 86380 86390 1
521411 99521411 1001 86380 86390 1
521226 99521226 1001 86380 86390 1
521017 99521017 1001 86380 86390 1
520994 99520994 1001 86380 86390 1
520944 99520944 1001 86380 86390 1
520934 99520934 1001 86380 86390 1
520947 99520947 1001 86380 86390 1
522204 99522204 1001 86380 86390 1
522095 99522095 1001 86380 86390 1
522252 99522252 1001 86380 86390 1
522060 99522060 1001 86380 86390 1
522077 99522077 1001 86380 86390 1
521987 99521987 1001 86380 86390 1
522015 99522015 1001 86380 86390 1
522082 99522082 1001 86380 86390 1
521969 99521969 1001 86380 86390 1
521771 99521771 1001 86380 86390 1
521733 99521733 1001 86380 86390 1
521760 99521760 1001 86380 86390 1
522316 99522316 1001 86380 86390 1
522332 99522332 1001 86380 86390 1
522411 99522411 1001 86380 86390 1
522464 99522464 1001 86380 86390 1
523067 99523067 1001 86380 86390 1
523093 99523093 1001 86380 86390 1
523075 99523075 1001 86380 86390 1
[truncated: 4,102,433 more chars]
