# Supplementary material for: Fast and near-optimal monitoring for healthcare acquired infection outbreaks
Source: PLoS Comput Biol. 2019 Sep 16;15(9):e1007284. doi: 10.1371/journal.pcbi.1007284 (PMC6762212; doi:10.1371/journal.pcbi.1007284)
Supplement: S1 Data — (ZIP) [file pcbi.1007284.s006.zip › MobilityLogs1/HAISE_Carilion_all_visits_day_98.txt]

#Person location Sublocation StartTime EndTime Type
400216 99400216 1001 86380 86390 1
400301 99400301 1001 86380 86390 1
400236 99400236 1001 86380 86390 1
400362 99400362 1001 86380 86390 1
400460 99400460 1001 86380 86390 1
400582 99400582 1001 86380 86390 1
400704 99400704 1001 86380 86390 1
401085 99401085 1001 86380 86390 1
401188 99401188 1001 86380 86390 1
401657 99401657 1001 86380 86390 1
401812 99401812 1001 86380 86390 1
401960 99401960 1001 86380 86390 1
402114 99402114 1001 86380 86390 1
402453 99402453 1001 86380 86390 1
402463 99402463 1001 86380 86390 1
402683 99402683 1001 86380 86390 1
402642 99402642 1001 86380 86390 1
402743 99402743 1001 86380 86390 1
402777 99402777 1001 86380 86390 1
402903 99402903 1001 86380 86390 1
403057 99403057 1001 86380 86390 1
403008 99403008 1001 86380 86390 1
403034 99403034 1001 86380 86390 1
403066 99403066 1001 86380 86390 1
403104 99403104 1001 86380 86390 1
403335 99403335 1001 86380 86390 1
403557 99403557 1001 86380 86390 1
403680 99403680 1001 86380 86390 1
403794 99403794 1001 86380 86390 1
403796 99403796 1001 86380 86390 1
403777 99403777 1001 86380 86390 1
403910 99403910 1001 86380 86390 1
404572 99404572 1001 86380 86390 1
404551 99404551 1001 86380 86390 1
404653 99404653 1001 86380 86390 1
404725 99404725 1001 86380 86390 1
404715 99404715 1001 86380 86390 1
404876 99404876 1001 86380 86390 1
404932 99404932 1001 86380 86390 1
405042 99405042 1001 86380 86390 1
405307 99405307 1001 86380 86390 1
405433 99405433 1001 86380 86390 1
405576 99405576 1001 86380 86390 1
405688 99405688 1001 86380 86390 1
405782 99405782 1001 86380 86390 1
405918 99405918 1001 86380 86390 1
405949 99405949 1001 86380 86390 1
406186 99406186 1001 86380 86390 1
406192 99406192 1001 86380 86390 1
406448 99406448 1001 86380 86390 1
406485 99406485 1001 86380 86390 1
406414 99406414 1001 86380 86390 1
406948 99406948 1001 86380 86390 1
407256 99407256 1001 86380 86390 1
407437 99407437 1001 86380 86390 1
407736 99407736 1001 86380 86390 1
407815 99407815 1001 86380 86390 1
407898 99407898 1001 86380 86390 1
408295 99408295 1001 86380 86390 1
408521 99408521 1001 86380 86390 1
408438 99408438 1001 86380 86390 1
408817 99408817 1001 86380 86390 1
408769 99408769 1001 86380 86390 1
408985 99408985 1001 86380 86390 1
409170 99409170 1001 86380 86390 1
409218 99409218 1001 86380 86390 1
409360 99409360 1001 86380 86390 1
409538 99409538 1001 86380 86390 1
409637 99409637 1001 86380 86390 1
409792 99409792 1001 86380 86390 1
409958 99409958 1001 86380 86390 1
409898 99409898 1001 86380 86390 1
410001 99410001 1001 86380 86390 1
410126 99410126 1001 86380 86390 1
410159 99410159 1001 86380 86390 1
410298 99410298 1001 86380 86390 1
410299 99410299 1001 86380 86390 1
410239 99410239 1001 86380 86390 1
411306 99411306 1001 86380 86390 1
411504 99411504 1001 86380 86390 1
411608 99411608 1001 86380 86390 1
411596 99411596 1001 86380 86390 1
411829 99411829 1001 86380 86390 1
412393 99412393 1001 86380 86390 1
413069 99413069 1001 86380 86390 1
412862 99412862 1001 86380 86390 1
412752 99412752 1001 86380 86390 1
412786 99412786 1001 86380 86390 1
412736 99412736 1001 86380 86390 1
413970 99413970 1001 86380 86390 1
413993 99413993 1001 86380 86390 1
413845 99413845 1001 86380 86390 1
415284 99415284 1001 86380 86390 1
415234 99415234 1001 86380 86390 1
415049 99415049 1001 86380 86390 1
415071 99415071 1001 86380 86390 1
415239 99415239 1001 86380 86390 1
414846 99414846 1001 86380 86390 1
414666 99414666 1001 86380 86390 1
414628 99414628 1001 86380 86390 1
414198 99414198 1001 86380 86390 1
414294 99414294 1001 86380 86390 1
414406 99414406 1001 86380 86390 1
415385 99415385 1001 86380 86390 1
415600 99415600 1001 86380 86390 1
415532 99415532 1001 86380 86390 1
415710 99415710 1001 86380 86390 1
415330 99415330 1001 86380 86390 1
416796 99416796 1001 86380 86390 1
416849 99416849 1001 86380 86390 1
416620 99416620 1001 86380 86390 1
416878 99416878 1001 86380 86390 1
416521 99416521 1001 86380 86390 1
416386 99416386 1001 86380 86390 1
415772 99415772 1001 86380 86390 1
417279 99417279 1001 86380 86390 1
417248 99417248 1001 86380 86390 1
417419 99417419 1001 86380 86390 1
418574 99418574 1001 86380 86390 1
418594 99418594 1001 86380 86390 1
418761 99418761 1001 86380 86390 1
418181 99418181 1001 86380 86390 1
418152 99418152 1001 86380 86390 1
417666 99417666 1001 86380 86390 1
417799 99417799 1001 86380 86390 1
417969 99417969 1001 86380 86390 1
418009 99418009 1001 86380 86390 1
417778 99417778 1001 86380 86390 1
417982 99417982 1001 86380 86390 1
417988 99417988 1001 86380 86390 1
419157 99419157 1001 86380 86390 1
419191 99419191 1001 86380 86390 1
418980 99418980 1001 86380 86390 1
418843 99418843 1001 86380 86390 1
419125 99419125 1001 86380 86390 1
420352 99420352 1001 86380 86390 1
420375 99420375 1001 86380 86390 1
420324 99420324 1001 86380 86390 1
420425 99420425 1001 86380 86390 1
420373 99420373 1001 86380 86390 1
419642 99419642 1001 86380 86390 1
420042 99420042 1001 86380 86390 1
419513 99419513 1001 86380 86390 1
420788 99420788 1001 86380 86390 1
420665 99420665 1001 86380 86390 1
420458 99420458 1001 86380 86390 1
422000 99422000 1001 86380 86390 1
421694 99421694 1001 86380 86390 1
421909 99421909 1001 86380 86390 1
421810 99421810 1001 86380 86390 1
421858 99421858 1001 86380 86390 1
421432 99421432 1001 86380 86390 1
421380 99421380 1001 86380 86390 1
421651 99421651 1001 86380 86390 1
421389 99421389 1001 86380 86390 1
421062 99421062 1001 86380 86390 1
421164 99421164 1001 86380 86390 1
420960 99420960 1001 86380 86390 1
422436 99422436 1001 86380 86390 1
422412 99422412 1001 86380 86390 1
423317 99423317 1001 86380 86390 1
423558 99423558 1001 86380 86390 1
423722 99423722 1001 86380 86390 1
423738 99423738 1001 86380 86390 1
423169 99423169 1001 86380 86390 1
422963 99422963 1001 86380 86390 1
423284 99423284 1001 86380 86390 1
423213 99423213 1001 86380 86390 1
423302 99423302 1001 86380 86390 1
422722 99422722 1001 86380 86390 1
422580 99422580 1001 86380 86390 1
424071 99424071 1001 86380 86390 1
424103 99424103 1001 86380 86390 1
423926 99423926 1001 86380 86390 1
423857 99423857 1001 86380 86390 1
425190 99425190 1001 86380 86390 1
425126 99425126 1001 86380 86390 1
425132 99425132 1001 86380 86390 1
425341 99425341 1001 86380 86390 1
425316 99425316 1001 86380 86390 1
425360 99425360 1001 86380 86390 1
425123 99425123 1001 86380 86390 1
424979 99424979 1001 86380 86390 1
424614 99424614 1001 86380 86390 1
424604 99424604 1001 86380 86390 1
424775 99424775 1001 86380 86390 1
424388 99424388 1001 86380 86390 1
424562 99424562 1001 86380 86390 1
424199 99424199 1001 86380 86390 1
424383 99424383 1001 86380 86390 1
425744 99425744 1001 86380 86390 1
425478 99425478 1001 86380 86390 1
425748 99425748 1001 86380 86390 1
425592 99425592 1001 86380 86390 1
425788 99425788 1001 86380 86390 1
425768 99425768 1001 86380 86390 1
426973 99426973 1001 86380 86390 1
426954 99426954 1001 86380 86390 1
426329 99426329 1001 86380 86390 1
426456 99426456 1001 86380 86390 1
426008 99426008 1001 86380 86390 1
425973 99425973 1001 86380 86390 1
426058 99426058 1001 86380 86390 1
427395 99427395 1001 86380 86390 1
427120 99427120 1001 86380 86390 1
427519 99427519 1001 86380 86390 1
427127 99427127 1001 86380 86390 1
428145 99428145 1001 86380 86390 1
427624 99427624 1001 86380 86390 1
427853 99427853 1001 86380 86390 1
427830 99427830 1001 86380 86390 1
429034 99429034 1001 86380 86390 1
428807 99428807 1001 86380 86390 1
430144 99430144 1001 86380 86390 1
430196 99430196 1001 86380 86390 1
429616 99429616 1001 86380 86390 1
429644 99429644 1001 86380 86390 1
429602 99429602 1001 86380 86390 1
429370 99429370 1001 86380 86390 1
429289 99429289 1001 86380 86390 1
430818 99430818 1001 86380 86390 1
430509 99430509 1001 86380 86390 1
430780 99430780 1001 86380 86390 1
430694 99430694 1001 86380 86390 1
431862 99431862 1001 86380 86390 1
432015 99432015 1001 86380 86390 1
431926 99431926 1001 86380 86390 1
432031 99432031 1001 86380 86390 1
431957 99431957 1001 86380 86390 1
431452 99431452 1001 86380 86390 1
431334 99431334 1001 86380 86390 1
431364 99431364 1001 86380 86390 1
431392 99431392 1001 86380 86390 1
431245 99431245 1001 86380 86390 1
430956 99430956 1001 86380 86390 1
431154 99431154 1001 86380 86390 1
432321 99432321 1001 86380 86390 1
432214 99432214 1001 86380 86390 1
433240 99433240 1001 86380 86390 1
433100 99433100 1001 86380 86390 1
433057 99433057 1001 86380 86390 1
433127 99433127 1001 86380 86390 1
432770 99432770 1001 86380 86390 1
432586 99432586 1001 86380 86390 1
432535 99432535 1001 86380 86390 1
432588 99432588 1001 86380 86390 1
432766 99432766 1001 86380 86390 1
433829 99433829 1001 86380 86390 1
434067 99434067 1001 86380 86390 1
433767 99433767 1001 86380 86390 1
434015 99434015 1001 86380 86390 1
435345 99435345 1001 86380 86390 1
435408 99435408 1001 86380 86390 1
434754 99434754 1001 86380 86390 1
434345 99434345 1001 86380 86390 1
434483 99434483 1001 86380 86390 1
434580 99434580 1001 86380 86390 1
435762 99435762 1001 86380 86390 1
435584 99435584 1001 86380 86390 1
435637 99435637 1001 86380 86390 1
435882 99435882 1001 86380 86390 1
435538 99435538 1001 86380 86390 1
435722 99435722 1001 86380 86390 1
437074 99437074 1001 86380 86390 1
436914 99436914 1001 86380 86390 1
436761 99436761 1001 86380 86390 1
437043 99437043 1001 86380 86390 1
436663 99436663 1001 86380 86390 1
436423 99436423 1001 86380 86390 1
436508 99436508 1001 86380 86390 1
436510 99436510 1001 86380 86390 1
436536 99436536 1001 86380 86390 1
436413 99436413 1001 86380 86390 1
436295 99436295 1001 86380 86390 1
436251 99436251 1001 86380 86390 1
300020 99300020 1001 86380 86390 1
300086 99300086 1001 86380 86390 1
300074 99300074 1001 86380 86390 1
300023 99300023 1001 86380 86390 1
300012 99300012 1001 86380 86390 1
300589 99300589 1001 86380 86390 1
300656 99300656 1001 86380 86390 1
300710 99300710 1001 86380 86390 1
300598 99300598 1001 86380 86390 1
300418 99300418 1001 86380 86390 1
300302 99300302 1001 86380 86390 1
300908 99300908 1001 86380 86390 1
300825 99300825 1001 86380 86390 1
300838 99300838 1001 86380 86390 1
300776 99300776 1001 86380 86390 1
301477 99301477 1001 86380 86390 1
301392 99301392 1001 86380 86390 1
301497 99301497 1001 86380 86390 1
301311 99301311 1001 86380 86390 1
301157 99301157 1001 86380 86390 1
301292 99301292 1001 86380 86390 1
301255 99301255 1001 86380 86390 1
300935 99300935 1001 86380 86390 1
300988 99300988 1001 86380 86390 1
300992 99300992 1001 86380 86390 1
301022 99301022 1001 86380 86390 1
300984 99300984 1001 86380 86390 1
301616 99301616 1001 86380 86390 1
301596 99301596 1001 86380 86390 1
302278 99302278 1001 86380 86390 1
302227 99302227 1001 86380 86390 1
302294 99302294 1001 86380 86390 1
302206 99302206 1001 86380 86390 1
302247 99302247 1001 86380 86390 1
302326 99302326 1001 86380 86390 1
302223 99302223 1001 86380 86390 1
302249 99302249 1001 86380 86390 1
302137 99302137 1001 86380 86390 1
302163 99302163 1001 86380 86390 1
302086 99302086 1001 86380 86390 1
302126 99302126 1001 86380 86390 1
302068 99302068 1001 86380 86390 1
301977 99301977 1001 86380 86390 1
302107 99302107 1001 86380 86390 1
301942 99301942 1001 86380 86390 1
301829 99301829 1001 86380 86390 1
301949 99301949 1001 86380 86390 1
301860 99301860 1001 86380 86390 1
301899 99301899 1001 86380 86390 1
301771 99301771 1001 86380 86390 1
302499 99302499 1001 86380 86390 1
303172 99303172 1001 86380 86390 1
303082 99303082 1001 86380 86390 1
303122 99303122 1001 86380 86390 1
302795 99302795 1001 86380 86390 1
302980 99302980 1001 86380 86390 1
302827 99302827 1001 86380 86390 1
302931 99302931 1001 86380 86390 1
302909 99302909 1001 86380 86390 1
302652 99302652 1001 86380 86390 1
302704 99302704 1001 86380 86390 1
302641 99302641 1001 86380 86390 1
302748 99302748 1001 86380 86390 1
302606 99302606 1001 86380 86390 1
302646 99302646 1001 86380 86390 1
302662 99302662 1001 86380 86390 1
303239 99303239 1001 86380 86390 1
303381 99303381 1001 86380 86390 1
303241 99303241 1001 86380 86390 1
303228 99303228 1001 86380 86390 1
303947 99303947 1001 86380 86390 1
303883 99303883 1001 86380 86390 1
303935 99303935 1001 86380 86390 1
303961 99303961 1001 86380 86390 1
303890 99303890 1001 86380 86390 1
303775 99303775 1001 86380 86390 1
303621 99303621 1001 86380 86390 1
303648 99303648 1001 86380 86390 1
303668 99303668 1001 86380 86390 1
303606 99303606 1001 86380 86390 1
303538 99303538 1001 86380 86390 1
303618 99303618 1001 86380 86390 1
304134 99304134 1001 86380 86390 1
304163 99304163 1001 86380 86390 1
304100 99304100 1001 86380 86390 1
304064 99304064 1001 86380 86390 1
304183 99304183 1001 86380 86390 1
304750 99304750 1001 86380 86390 1
304739 99304739 1001 86380 86390 1
304461 99304461 1001 86380 86390 1
304489 99304489 1001 86380 86390 1
304533 99304533 1001 86380 86390 1
304240 99304240 1001 86380 86390 1
304402 99304402 1001 86380 86390 1
304428 99304428 1001 86380 86390 1
305059 99305059 1001 86380 86390 1
304864 99304864 1001 86380 86390 1
304969 99304969 1001 86380 86390 1
304878 99304878 1001 86380 86390 1
305634 99305634 1001 86380 86390 1
305494 99305494 1001 86380 86390 1
305662 99305662 1001 86380 86390 1
305552 99305552 1001 86380 86390 1
305643 99305643 1001 86380 86390 1
305671 99305671 1001 86380 86390 1
305388 99305388 1001 86380 86390 1
305317 99305317 1001 86380 86390 1
305309 99305309 1001 86380 86390 1
305171 99305171 1001 86380 86390 1
305172 99305172 1001 86380 86390 1
500039 99500039 1001 86380 86390 1
500043 99500043 1001 86380 86390 1
500813 99500813 1001 86380 86390 1
500727 99500727 1001 86380 86390 1
500465 99500465 1001 86380 86390 1
500402 99500402 1001 86380 86390 1
500521 99500521 1001 86380 86390 1
500410 99500410 1001 86380 86390 1
500270 99500270 1001 86380 86390 1
500225 99500225 1001 86380 86390 1
500823 99500823 1001 86380 86390 1
500914 99500914 1001 86380 86390 1
500905 99500905 1001 86380 86390 1
501564 99501564 1001 86380 86390 1
501527 99501527 1001 86380 86390 1
501544 99501544 1001 86380 86390 1
501535 99501535 1001 86380 86390 1
501279 99501279 1001 86380 86390 1
501318 99501318 1001 86380 86390 1
501261 99501261 1001 86380 86390 1
501099 99501099 1001 86380 86390 1
501112 99501112 1001 86380 86390 1
501035 99501035 1001 86380 86390 1
501779 99501779 1001 86380 86390 1
501664 99501664 1001 86380 86390 1
501644 99501644 1001 86380 86390 1
501802 99501802 1001 86380 86390 1
501686 99501686 1001 86380 86390 1
502275 99502275 1001 86380 86390 1
502289 99502289 1001 86380 86390 1
502455 99502455 1001 86380 86390 1
502221 99502221 1001 86380 86390 1
502209 99502209 1001 86380 86390 1
502223 99502223 1001 86380 86390 1
502153 99502153 1001 86380 86390 1
502244 99502244 1001 86380 86390 1
502077 99502077 1001 86380 86390 1
501922 99501922 1001 86380 86390 1
502051 99502051 1001 86380 86390 1
501961 99501961 1001 86380 86390 1
502016 99502016 1001 86380 86390 1
501861 99501861 1001 86380 86390 1
502572 99502572 1001 86380 86390 1
503191 99503191 1001 86380 86390 1
503179 99503179 1001 86380 86390 1
503090 99503090 1001 86380 86390 1
503096 99503096 1001 86380 86390 1
503149 99503149 1001 86380 86390 1
503079 99503079 1001 86380 86390 1
502898 99502898 1001 86380 86390 1
502912 99502912 1001 86380 86390 1
502964 99502964 1001 86380 86390 1
502826 99502826 1001 86380 86390 1
502853 99502853 1001 86380 86390 1
502729 99502729 1001 86380 86390 1
502690 99502690 1001 86380 86390 1
502784 99502784 1001 86380 86390 1
503432 99503432 1001 86380 86390 1
503438 99503438 1001 86380 86390 1
503946 99503946 1001 86380 86390 1
503999 99503999 1001 86380 86390 1
504078 99504078 1001 86380 86390 1
503886 99503886 1001 86380 86390 1
503891 99503891 1001 86380 86390 1
503892 99503892 1001 86380 86390 1
503741 99503741 1001 86380 86390 1
503857 99503857 1001 86380 86390 1
503640 99503640 1001 86380 86390 1
503632 99503632 1001 86380 86390 1
503595 99503595 1001 86380 86390 1
503636 99503636 1001 86380 86390 1
504209 99504209 1001 86380 86390 1
504802 99504802 1001 86380 86390 1
504828 99504828 1001 86380 86390 1
504777 99504777 1001 86380 86390 1
504819 99504819 1001 86380 86390 1
504781 99504781 1001 86380 86390 1
504686 99504686 1001 86380 86390 1
504596 99504596 1001 86380 86390 1
504650 99504650 1001 86380 86390 1
504604 99504604 1001 86380 86390 1
504682 99504682 1001 86380 86390 1
504632 99504632 1001 86380 86390 1
504581 99504581 1001 86380 86390 1
504472 99504472 1001 86380 86390 1
504979 99504979 1001 86380 86390 1
504948 99504948 1001 86380 86390 1
504977 99504977 1001 86380 86390 1
505669 99505669 1001 86380 86390 1
505594 99505594 1001 86380 86390 1
505637 99505637 1001 86380 86390 1
505759 99505759 1001 86380 86390 1
505653 99505653 1001 86380 86390 1
505718 99505718 1001 86380 86390 1
505538 99505538 1001 86380 86390 1
505438 99505438 1001 86380 86390 1
505559 99505559 1001 86380 86390 1
505482 99505482 1001 86380 86390 1
505304 99505304 1001 86380 86390 1
505191 99505191 1001 86380 86390 1
505274 99505274 1001 86380 86390 1
505873 99505873 1001 86380 86390 1
505913 99505913 1001 86380 86390 1
505862 99505862 1001 86380 86390 1
506415 99506415 1001 86380 86390 1
506423 99506423 1001 86380 86390 1
506449 99506449 1001 86380 86390 1
506491 99506491 1001 86380 86390 1
506365 99506365 1001 86380 86390 1
506237 99506237 1001 86380 86390 1
506065 99506065 1001 86380 86390 1
506085 99506085 1001 86380 86390 1
506176 99506176 1001 86380 86390 1
506088 99506088 1001 86380 86390 1
506037 99506037 1001 86380 86390 1
506788 99506788 1001 86380 86390 1
506630 99506630 1001 86380 86390 1
507319 99507319 1001 86380 86390 1
507359 99507359 1001 86380 86390 1
507232 99507232 1001 86380 86390 1
507318 99507318 1001 86380 86390 1
507102 99507102 1001 86380 86390 1
507129 99507129 1001 86380 86390 1
507055 99507055 1001 86380 86390 1
507095 99507095 1001 86380 86390 1
506827 99506827 1001 86380 86390 1
506977 99506977 1001 86380 86390 1
507609 99507609 1001 86380 86390 1
508068 99508068 1001 86380 86390 1
508211 99508211 1001 86380 86390 1
508175 99508175 1001 86380 86390 1
507867 99507867 1001 86380 86390 1
507895 99507895 1001 86380 86390 1
508349 99508349 1001 86380 86390 1
508287 99508287 1001 86380 86390 1
508302 99508302 1001 86380 86390 1
508318 99508318 1001 86380 86390 1
508409 99508409 1001 86380 86390 1
508386 99508386 1001 86380 86390 1
508425 99508425 1001 86380 86390 1
509019 99509019 1001 86380 86390 1
508982 99508982 1001 86380 86390 1
508784 99508784 1001 86380 86390 1
508559 99508559 1001 86380 86390 1
508629 99508629 1001 86380 86390 1
509160 99509160 1001 86380 86390 1
509777 99509777 1001 86380 86390 1
509703 99509703 1001 86380 86390 1
509888 99509888 1001 86380 86390 1
509571 99509571 1001 86380 86390 1
509663 99509663 1001 86380 86390 1
509384 99509384 1001 86380 86390 1
509281 99509281 1001 86380 86390 1
509282 99509282 1001 86380 86390 1
509453 99509453 1001 86380 86390 1
509405 99509405 1001 86380 86390 1
509483 99509483 1001 86380 86390 1
510056 99510056 1001 86380 86390 1
509914 99509914 1001 86380 86390 1
509903 99509903 1001 86380 86390 1
509999 99509999 1001 86380 86390 1
510039 99510039 1001 86380 86390 1
510560 99510560 1001 86380 86390 1
510677 99510677 1001 86380 86390 1
510666 99510666 1001 86380 86390 1
510701 99510701 1001 86380 86390 1
510656 99510656 1001 86380 86390 1
510682 99510682 1001 86380 86390 1
510634 99510634 1001 86380 86390 1
510391 99510391 1001 86380 86390 1
510395 99510395 1001 86380 86390 1
510519 99510519 1001 86380 86390 1
510279 99510279 1001 86380 86390 1
510880 99510880 1001 86380 86390 1
510843 99510843 1001 86380 86390 1
510766 99510766 1001 86380 86390 1
510899 99510899 1001 86380 86390 1
511504 99511504 1001 86380 86390 1
511480 99511480 1001 86380 86390 1
511446 99511446 1001 86380 86390 1
511155 99511155 1001 86380 86390 1
511324 99511324 1001 86380 86390 1
511289 99511289 1001 86380 86390 1
511161 99511161 1001 86380 86390 1
511188 99511188 1001 86380 86390 1
510981 99510981 1001 86380 86390 1
511072 99511072 1001 86380 86390 1
511712 99511712 1001 86380 86390 1
512264 99512264 1001 86380 86390 1
512333 99512333 1001 86380 86390 1
512301 99512301 1001 86380 86390 1
512026 99512026 1001 86380 86390 1
511911 99511911 1001 86380 86390 1
512405 99512405 1001 86380 86390 1
512432 99512432 1001 86380 86390 1
512488 99512488 1001 86380 86390 1
512554 99512554 1001 86380 86390 1
512837 99512837 1001 86380 86390 1
512827 99512827 1001 86380 86390 1
512840 99512840 1001 86380 86390 1
512998 99512998 1001 86380 86390 1
512687 99512687 1001 86380 86390 1
512717 99512717 1001 86380 86390 1
512641 99512641 1001 86380 86390 1
512784 99512784 1001 86380 86390 1
513337 99513337 1001 86380 86390 1
513234 99513234 1001 86380 86390 1
513210 99513210 1001 86380 86390 1
513934 99513934 1001 86380 86390 1
513834 99513834 1001 86380 86390 1
513816 99513816 1001 86380 86390 1
513765 99513765 1001 86380 86390 1
513804 99513804 1001 86380 86390 1
513440 99513440 1001 86380 86390 1
513442 99513442 1001 86380 86390 1
513410 99513410 1001 86380 86390 1
514150 99514150 1001 86380 86390 1
514086 99514086 1001 86380 86390 1
514743 99514743 1001 86380 86390 1
514823 99514823 1001 86380 86390 1
514826 99514826 1001 86380 86390 1
514652 99514652 1001 86380 86390 1
514577 99514577 1001 86380 86390 1
514565 99514565 1001 86380 86390 1
514553 99514553 1001 86380 86390 1
514476 99514476 1001 86380 86390 1
514504 99514504 1001 86380 86390 1
514608 99514608 1001 86380 86390 1
514400 99514400 1001 86380 86390 1
514896 99514896 1001 86380 86390 1
514976 99514976 1001 86380 86390 1
515043 99515043 1001 86380 86390 1
515045 99515045 1001 86380 86390 1
515046 99515046 1001 86380 86390 1
515609 99515609 1001 86380 86390 1
515635 99515635 1001 86380 86390 1
515665 99515665 1001 86380 86390 1
515627 99515627 1001 86380 86390 1
515298 99515298 1001 86380 86390 1
515077 99515077 1001 86380 86390 1
515171 99515171 1001 86380 86390 1
515225 99515225 1001 86380 86390 1
515241 99515241 1001 86380 86390 1
515844 99515844 1001 86380 86390 1
516322 99516322 1001 86380 86390 1
516112 99516112 1001 86380 86390 1
516107 99516107 1001 86380 86390 1
515892 99515892 1001 86380 86390 1
515971 99515971 1001 86380 86390 1
516075 99516075 1001 86380 86390 1
516519 99516519 1001 86380 86390 1
516535 99516535 1001 86380 86390 1
516705 99516705 1001 86380 86390 1
516570 99516570 1001 86380 86390 1
517195 99517195 1001 86380 86390 1
517189 99517189 1001 86380 86390 1
517323 99517323 1001 86380 86390 1
517039 99517039 1001 86380 86390 1
517092 99517092 1001 86380 86390 1
517032 99517032 1001 86380 86390 1
516981 99516981 1001 86380 86390 1
517020 99517020 1001 86380 86390 1
517073 99517073 1001 86380 86390 1
517125 99517125 1001 86380 86390 1
517009 99517009 1001 86380 86390 1
517103 99517103 1001 86380 86390 1
516835 99516835 1001 86380 86390 1
516888 99516888 1001 86380 86390 1
516882 99516882 1001 86380 86390 1
517478 99517478 1001 86380 86390 1
517431 99517431 1001 86380 86390 1
517981 99517981 1001 86380 86390 1
518077 99518077 1001 86380 86390 1
518081 99518081 1001 86380 86390 1
518082 99518082 1001 86380 86390 1
518032 99518032 1001 86380 86390 1
517867 99517867 1001 86380 86390 1
517895 99517895 1001 86380 86390 1
517902 99517902 1001 86380 86390 1
517632 99517632 1001 86380 86390 1
517568 99517568 1001 86380 86390 1
517620 99517620 1001 86380 86390 1
517727 99517727 1001 86380 86390 1
517548 99517548 1001 86380 86390 1
517668 99517668 1001 86380 86390 1
518309 99518309 1001 86380 86390 1
518313 99518313 1001 86380 86390 1
518826 99518826 1001 86380 86390 1
518869 99518869 1001 86380 86390 1
518921 99518921 1001 86380 86390 1
518643 99518643 1001 86380 86390 1
518747 99518747 1001 86380 86390 1
518724 99518724 1001 86380 86390 1
518660 99518660 1001 86380 86390 1
518700 99518700 1001 86380 86390 1
518444 99518444 1001 86380 86390 1
518400 99518400 1001 86380 86390 1
518452 99518452 1001 86380 86390 1
519157 99519157 1001 86380 86390 1
519672 99519672 1001 86380 86390 1
519647 99519647 1001 86380 86390 1
519629 99519629 1001 86380 86390 1
519481 99519481 1001 86380 86390 1
519431 99519431 1001 86380 86390 1
519432 99519432 1001 86380 86390 1
519563 99519563 1001 86380 86390 1
519916 99519916 1001 86380 86390 1
519882 99519882 1001 86380 86390 1
520016 99520016 1001 86380 86390 1
520511 99520511 1001 86380 86390 1
520525 99520525 1001 86380 86390 1
520487 99520487 1001 86380 86390 1
520451 99520451 1001 86380 86390 1
520269 99520269 1001 86380 86390 1
520360 99520360 1001 86380 86390 1
520404 99520404 1001 86380 86390 1
520128 99520128 1001 86380 86390 1
520077 99520077 1001 86380 86390 1
520754 99520754 1001 86380 86390 1
520677 99520677 1001 86380 86390 1
520724 99520724 1001 86380 86390 1
521298 99521298 1001 86380 86390 1
521292 99521292 1001 86380 86390 1
521270 99521270 1001 86380 86390 1
521172 99521172 1001 86380 86390 1
521161 99521161 1001 86380 86390 1
521226 99521226 1001 86380 86390 1
521084 99521084 1001 86380 86390 1
521137 99521137 1001 86380 86390 1
521254 99521254 1001 86380 86390 1
521190 99521190 1001 86380 86390 1
520846 99520846 1001 86380 86390 1
521003 99521003 1001 86380 86390 1
520903 99520903 1001 86380 86390 1
520996 99520996 1001 86380 86390 1
521038 99521038 1001 86380 86390 1
521646 99521646 1001 86380 86390 1
521647 99521647 1001 86380 86390 1
521597 99521597 1001 86380 86390 1
521510 99521510 1001 86380 86390 1
521669 99521669 1001 86380 86390 1
522194 99522194 1001 86380 86390 1
522173 99522173 1001 86380 86390 1
522109 99522109 1001 86380 86390 1
521989 99521989 1001 86380 86390 1
522055 99522055 1001 86380 86390 1
521776 99521776 1001 86380 86390 1
521686 99521686 1001 86380 86390 1
521677 99521677 1001 86380 86390 1
521823 99521823 1001 86380 86390 1
521875 99521875 1001 86380 86390 1
521785 99521785 1001 86380 86390 1
521824 99521824 1001 86380 86390 1
521812 99521812 1001 86380 86390 1
522420 99522420 1001 86380 86390 1
522428 99522428 1001 86380 86390 1
522338 99522338 1001 86380 86390 1
522944 99522944 1001 86380 86390 1
522861 99522861 1001 86380 86390 1
522839 99522839 1001 86380 86390 1
522762 99522762 1001 86380 86390 1
522514 99522514 1001 86380 86390 1
522634 99522634 1001 86380 86390 1
523283 99523283 1001 86380 86390 1
523207 99523207 1001 86380 86390 1
523162 99523162 1001 86380 86390 1
523823 99523823 1001 86380 86390 1
523650 99523650 1001 86380 86390 1
523602 99523602 1001 86380 86390 1
523630 99523630 1001 86380 86390 1
523556 99523556 1001 86380 86390 1
523492 99523492 1001 86380 86390 1
523471 99523471 1001 86380 86390 1
524019 99524019 1001 86380 86390 1
524052 99524052 1001 86380 86390 1
524040 99524040 1001 86380 86390 1
524105 99524105 1001 86380 86390 1
523977 99523977 1001 86380 86390 1
524094 99524094 1001 86380 86390 1
524719 99524719 1001 86380 86390 1
524607 99524607 1001 86380 86390 1
524646 99524646 1001 86380 86390 1
524597 99524597 1001 86380 86390 1
524363 99524363 1001 86380 86390 1
524266 99524266 1001 86380 86390 1
524267 99524267 1001 86380 86390 1
524216 99524216 1001 86380 86390 1
524220 99524220 1001 86380 86390 1
524324 99524324 1001 86380 86390 1
524317 99524317 1001 86380 86390 1
524952 99524952 1001 86380 86390 1
524810 99524810 1001 86380 86390 1
524773 99524773 1001 86380 86390 1
524775 99524775 1001 86380 86390 1
524970 99524970 1001 86380 86390 1
525462 99525462 1001 86380 86390 1
525274 99525274 1001 86380 86390 1
525219 99525219 1001 86380 86390 1
525232 99525232 1001 86380 86390 1
525284 99525284 1001 86380 86390 1
525633 99525633 1001 86380 86390 1
525607 99525607 1001 86380 86390 1
525738 99525738 1001 86380 86390 1
525649 99525649 1001 86380 86390 1
525601 99525601 1001 86380 86390 1
526389 99526389 1001 86380 86390 1
526301 99526301 1001 86380 86390 1
526314 99526314 1001 86380 86390 1
526315 99526315 1001 86380 86390 1
526159 99526159 1001 86380 86390 1
526034 99526034 1001 86380 86390 1
525888 99525888 1001 86380 86390 1
525903 99525903 1001 86380 86390 1
526576 99526576 1001 86380 86390 1
526579 99526579 1001 86380 86390 1
526495 99526495 1001 86380 86390 1
526625 99526625 1001 86380 86390 1
527069 99527069 1001 86380 86390 1
527130 99527130 1001 86380 86390 1
527156 99527156 1001 86380 86390 1
527242 99527242 1001 86380 86390 1
526918 99526918 1001 86380 86390 1
526925 99526925 1001 86380 86390 1
526641 99526641 1001 86380 86390 1
526696 99526696 1001 86380 86390 1
526647 99526647 1001 86380 86390 1
526674 99526674 1001 86380 86390 1
526805 99526805 1001 86380 86390 1
526651 99526651 1001 86380 86390 1
527370 99527370 1001 86380 86390 1
527359 99527359 1001 86380 86390 1
528007 99528007 1001 86380 86390 1
527719 99527719 1001 86380 86390 1
527708 99527708 1001 86380 86390 1
527802 99527802 1001 86380 86390 1
527685 99527685 1001 86380 86390 1
527868 99527868 1001 86380 86390 1
527610 99527610 1001 86380 86390 1
527535 99527535 1001 86380 86390 1
527562 99527562 1001 86380 86390 1
527524 99527524 1001 86380 86390 1
527528 99527528 1001 86380 86390 1
527567 99527567 1001 86380 86390 1
528087 99528087 1001 86380 86390 1
528217 99528217 1001 86380 86390 1
528179 99528179 1001 86380 86390 1
528898 99528898 1001 86380 86390 1
528736 99528736 1001 86380 86390 1
528821 99528821 1001 86380 86390 1
528849 99528849 1001 86380 86390 1
528495 99528495 1001 86380 86390 1
528668 99528668 1001 86380 86390 1
528370 99528370 1001 86380 86390 1
528353 99528353 1001 86380 86390 1
528927 99528927 1001 86380 86390 1
529032 99529032 1001 86380 86390 1
529078 99529078 1001 86380 86390 1
528923 99528923 1001 86380 86390 1
529684 99529684 1001 86380 86390 1
529431 99529431 1001 86380 86390 1
529419 99529419 1001 86380 86390 1
529490 99529490 1001 86380 86390 1
529248 99529248 1001 86380 86390 1
529313 99529313 1001 86380 86390 1
529177 99529177 1001 86380 86390 1
529155 99529155 1001 86380 86390 1
529907 99529907 1001 86380 86390 1
529895 99529895 1001 86380 86390 1
529779 99529779 1001 86380 86390 1
529793 99529793 1001 86380 86390 1
529846 99529846 1001 86380 86390 1
529813 99529813 1001 86380 86390 1
530386 99530386 1001 86380 86390 1
530413 99530413 1001 86380 86390 1
530366 99530366 1001 86380 86390 1
530367 99530367 1001 86380 86390 1
530407 99530407 1001 86380 86390 1
530322 99530322 1001 86380 86390 1
530343 99530343 1001 86380 86390 1
530005 99530005 1001 86380 86390 1
530035 99530035 1001 86380 86390 1
530602 99530602 1001 86380 86390 1
530757 99530757 1001 86380 86390 1
531226 99531226 1001 86380 86390 1
531235 99531235 1001 86380 86390 1
531274 99531274 1001 86380 86390 1
531109 99531109 1001 86380 86390 1
531046 99531046 1001 86380 86390 1
530998 99530998 1001 86380 86390 1
531065 99531065 1001 86380 86390 1
531078 99531078 1001 86380 86390 1
531170 99531170 1001 86380 86390 1
531380 99531380 1001 86380 86390 1
531562 99531562 1001 86380 86390 1
531511 99531511 1001 86380 86390 1
531395 99531395 1001 86380 86390 1
532158 99532158 1001 86380 86390 1
532133 99532133 1001 86380 86390 1
532198 99532198 1001 86380 86390 1
531949 99531949 1001 86380 86390 1
531885 99531885 1001 86380 86390 1
531839 99531839 1001 86380 86390 1
531879 99531879 1001 86380 86390 1
531662 99531662 1001 86380 86390 1
531680 99531680 1001 86380 86390 1
531711 99531711 1001 86380 86390 1
531595 99531595 1001 86380 86390 1
531765 99531765 1001 86380 86390 1
532244 99532244 1001 86380 86390 1
532312 99532312 1001 86380 86390 1
532313 99532313 1001 86380 86390 1
532252 99532252 1001 86380 86390 1
532279 99532279 1001 86380 86390 1
532932 99532932 1001 86380 86390 1
532985 99532985 1001 86380 86390 1
532963 99532963 1001 86380 86390 1
532938 99532938 1001 86380 86390 1
532902 99532902 1001 86380 86390 1
532954 99532954 1001 86380 86390 1
532677 99532677 1001 86380 86390 1
532669 99532669 1001 86380 86390 1
532528 99532528 1001 86380 86390 1
532565 99532565 1001 86380 86390 1
533160 99533160 1001 86380 86390 1
533047 99533047 1001 86380 86390 1
533193 99533193 1001 86380 86390 1
533206 99533206 1001 86380 86390 1
533038 99533038 1001 86380 86390 1
533690 99533690 1001 86380 86390 1
533761 99533761 1001 86380 86390 1
533765 99533765 1001 86380 86390 1
533640 99533640 1001 86380 86390 1
533628 99533628 1001 86380 86390 1
533539 99533539 1001 86380 86390 1
533394 99533394 1001 86380 86390 1
533359 99533359 1001 86380 86390 1
533350 99533350 1001 86380 86390 1
534003 99534003 1001 86380 86390 1
533878 99533878 1001 86380 86390 1
534035 99534035 1001 86380 86390 1
534650 99534650 1001 86380 86390 1
534551 99534551 1001 86380 86390 1
534306 99534306 1001 86380 86390 1
534187 99534187 1001 86380 86390 1
534073 99534073 1001 86380 86390 1
534750 99534750 1001 86380 86390 1
534752 99534752 1001 86380 86390 1
535483 99535483 1001 86380 86390 1
535350 99535350 1001 86380 86390 1
535390 99535390 1001 86380 86390 1
535498 99535498 1001 86380 86390 1
535070 99535070 1001 86380 86390 1
534968 99534968 1001 86380 86390 1
534974 99534974 1001 86380 86390 1
534924 99534924 1001 86380 86390 1
534911 99534911 1001 86380 86390 1
535624 99535624 1001 86380 86390 1
535520 99535520 1001 86380 86390 1
535576 99535576 1001 86380 86390 1
535658 99535658 1001 86380 86390 1
535570 99535570 1001 86380 86390 1
535635 99535635 1001 86380 86390 1
536171 99536171 1001 86380 86390 1
536186 99536186 1001 86380 86390 1
536136 99536136 1001 86380 86390 1
535883 99535883 1001 86380 86390 1
535911 99535911 1001 86380 86390 1
535842 99535842 1001 86380 86390 1
536478 99536478 1001 86380 86390 1
536505 99536505 1001 86380 86390 1
536455 99536455 1001 86380 86390 1
536379 99536379 1001 86380 86390 1
537010 99537010 1001 86380 86390 1
537142 99537142 1001 86380 86390 1
537017 99537017 1001 86380 86390 1
536748 99536748 1001 86380 86390 1
536645 99536645 1001 86380 86390 1
537238 99537238 1001 86380 86390 1
537307 99537307 1001 86380 86390 1
537270 99537270 1001 86380 86390 1
537362 99537362 1001 86380 86390 1
537706 99537706 1001 86380 86390 1
537732 99537732 1001 86380 86390 1
537620 99537620 1001 86380 86390 1
537499 99537499 1001 86380 86390 1
537479 99537479 1001 86380 86390 1
538078 99538078 1001 86380 86390 1
538031 99538031 1001 86380 86390 1
538138 99538138 1001 86380 86390 1
538174 99538174 1001 86380 86390 1
538776 99538776 1001 86380 86390 1
538813 99538813 1001 86380 86390 1
538781 99538781 1001 86380 86390 1
538615 99538615 1001 86380 86390 1
538669 99538669 1001 86380 86390 1
538812 99538812 1001 86380 86390 1
538505 99538505 1001 86380 86390 1
538599 99538599 1001 86380 86390 1
538497 99538497 1001 86380 86390 1
538498 99538498 1001 86380 86390 1
538576 99538576 1001 86380 86390 1
538208 99538208 1001 86380 86390 1
538262 99538262 1001 86380 86390 1
538369 99538369 1001 86380 86390 1
538308 99538308 1001 86380 86390 1
538360 99538360 1001 86380 86390 1
538868 99538868 1001 86380 86390 1
538959 99538959 1001 86380 86390 1
538820 99538820 1001 86380 86390 1
539611 99539611 1001 86380 86390 1
539574 99539574 1001 86380 86390 1
539408 99539408 1001 86380 86390 1
539138 99539138 1001 86380 86390 1
539219 99539219 1001 86380 86390 1
539690 99539690 1001 86380 86390 1
539724 99539724 1001 86380 86390 1
539844 99539844 1001 86380 86390 1
540340 99540340 1001 86380 86390 1
540355 99540355 1001 86380 86390 1
540462 99540462 1001 86380 86390 1
540189 99540189 1001 86380 86390 1
540216 99540216 1001 86380 86390 1
539985 99539985 1001 86380 86390 1
540638 99540638 1001 86380 86390 1
541166 99541166 1001 86380 86390 1
541143 99541143 1001 86380 86390 1
541283 99541283 1001 86380 86390 1
540950 99540950 1001 86380 86390 1
541015 99541015 1001 86380 86390 1
540955 99540955 1001 86380 86390 1
540854 99540854 1001 86380 86390 1
540728 99540728 1001 86380 86390 1
541303 99541303 1001 86380 86390 1
541387 99541387 1001 86380 86390 1
541390 99541390 1001 86380 86390 1
541300 99541300 1001 86380 86390 1
541966 99541966 1001 86380 86390 1
541945 99541945 1001 86380 86390 1
542028 99542028 1001 86380 86390 1
541841 99541841 1001 86380 86390 1
541816 99541816 1001 86380 86390 1
541830 99541830 1001 86380 86390 1
541806 99541806 1001 86380 86390 1
541859 99541859 1001 86380 86390 1
541502 99541502 1001 86380 86390 1
541581 99541581 1001 86380 86390 1
542157 99542157 1001 86380 86390 1
542264 99542264 1001 86380 86390 1
542292 99542292 1001 86380 86390 1
542153 99542153 1001 86380 86390 1
542800 99542800 1001 86380 86390 1
542338 99542338 1001 86380 86390 1
542409 99542409 1001 86380 86390 1
543592 99543592 1001 86380 86390 1
543683 99543683 1001 86380 86390 1
543751 99543751 1001 86380 86390 1
543678 99543678 1001 86380 86390 1
543449 99543449 1001 86380 86390 1
543438 99543438 1001 86380 86390 1
543517 99543517 1001 86380 86390 1
543474 99543474 1001 86380 86390 1
543209 99543209 1001 86380 86390 1
543184 99543184 1001 86380 86390 1
543158 99543158 1001 86380 86390 1
543173 99543173 1001 86380 86390 1
543781 99543781 1001 86380 86390 1
543902 99543902 1001 86380 86390 1
543851 99543851 1001 86380 86390 1
543839 99543839 1001 86380 86390 1
543791 99543791 1001 86380 86390 1
544468 99544468 1001 86380 86390 1
544566 99544566 1001 86380 86390 1
544435 99544435 1001 86380 86390 1
544543 99544543 1001 86380 86390 1
544592 99544592 1001 86380 86390 1
544162 99544162 1001 86380 86390 1
544020 99544020 1001 86380 86390 1
544128 99544128 1001 86380 86390 1
544631 99544631 1001 86380 86390 1
400108 99400108 1001 86380 86390 1
400179 99400179 1001 86380 86390 1
400604 99400604 1001 86380 86390 1
400639 99400639 1001 86380 86390 1
400750 99400750 1001 86380 86390 1
400801 99400801 1001 86380 86390 1
401141 99401141 1001 86380 86390 1
401246 99401246 1001 86380 86390 1
401382 99401382 1001 86380 86390 1
401717 99401717 1001 86380 86390 1
401858 99401858 1001 86380 86390 1
402128 99402128 1001 86380 86390 1
402279 99402279 1001 86380 86390 1
402555 99402555 1001 86380 86390 1
402803 99402803 1001 86380 86390 1
403493 99403493 1001 86380 86390 1
403606 99403606 1001 86380 86390 1
403738 99403738 1001 86380 86390 1
403746 99403746 1001 86380 86390 1
403855 99403855 1001 86380 86390 1
403831 99403831 1001 86380 86390 1
404005 99404005 1001 86380 86390 1
404012 99404012 1001 86380 86390 1
404015 99404015 1001 86380 86390 1
403992 99403992 1001 86380 86390 1
404143 99404143 1001 86380 86390 1
404389 99404389 1001 86380 86390 1
404578 99404578 1001 86380 86390 1
404750 99404750 1001 86380 86390 1
404742 99404742 1001 86380 86390 1
404797 99404797 1001 86380 86390 1
405049 99405049 1001 86380 86390 1
405210 99405210 1001 86380 86390 1
405299 99405299 1001 86380 86390 1
405617 99405617 1001 86380 86390 1
405600 99405600 1001 86380 86390 1
406140 99406140 1001 86380 86390 1
406324 99406324 1001 86380 86390 1
406994 99406994 1001 86380 86390 1
407018 99407018 1001 86380 86390 1
406955 99406955 1001 86380 86390 1
407095 99407095 1001 86380 86390 1
407174 99407174 1001 86380 86390 1
407238 99407238 1001 86380 86390 1
407272 99407272 1001 86380 86390 1
407290 99407290 1001 86380 86390 1
407422 99407422 1001 86380 86390 1
407381 99407381 1001 86380 86390 1
407857 99407857 1001 86380 86390 1
408178 99408178 1001 86380 86390 1
408380 99408380 1001 86380 86390 1
408340 99408340 1001 86380 86390 1
408315 99408315 1001 86380 86390 1
408492 99408492 1001 86380 86390 1
408744 99408744 1001 86380 86390 1
408801 99408801 1001 86380 86390 1
408815 99408815 1001 86380 86390 1
409025 99409025 1001 86380 86390 1
409092 99409092 1001 86380 86390 1
409209 99409209 1001 86380 86390 1
409445 99409445 1001 86380 86390 1
409703 99409703 1001 86380 86390 1
409755 99409755 1001 86380 86390 1
409824 99409824 1001 86380 86390 1
410008 99410008 1001 86380 86390 1
410218 99410218 1001 86380 86390 1
410365 99410365 1001 86380 86390 1
410643 99410643 1001 86380 86390 1
410731 99410731 1001 86380 86390 1
410904 99410904 1001 86380 86390 1
410817 99410817 1001 86380 86390 1
411004 99411004 1001 86380 86390 1
411011 99411011 1001 86380 86390 1
411137 99411137 1001 86380 86390 1
411276 99411276 1001 86380 86390 1
411255 99411255 1001 86380 86390 1
411344 99411344 1001 86380 86390 1
411503 99411503 1001 86380 86390 1
411469 99411469 1001 86380 86390 1
411554 99411554 1001 86380 86390 1
411816 99411816 1001 86380 86390 1
411925 99411925 1001 86380 86390 1
411944 99411944 1001 86380 86390 1
411878 99411878 1001 86380 86390 1
411999 99411999 1001 86380 86390 1
412189 99412189 1001 86380 86390 1
413402 99413402 1001 86380 86390 1
413317 99413317 1001 86380 86390 1
412977 99412977 1001 86380 86390 1
413038 99413038 1001 86380 86390 1
412943 99412943 1001 86380 86390 1
412721 99412721 1001 86380 86390 1
413954 99413954 1001 86380 86390 1
413843 99413843 1001 86380 86390 1
414023 99414023 1001 86380 86390 1
413773 99413773 1001 86380 86390 1
415191 99415191 1001 86380 86390 1
415258 99415258 1001 86380 86390 1
415262 99415262 1001 86380 86390 1
415269 99415269 1001 86380 86390 1
415293 99415293 1001 86380 86390 1
415022 99415022 1001 86380 86390 1
414590 99414590 1001 86380 86390 1
414714 99414714 1001 86380 86390 1
414782 99414782 1001 86380 86390 1
414815 99414815 1001 86380 86390 1
414212 99414212 1001 86380 86390 1
414483 99414483 1001 86380 86390 1
414259 99414259 1001 86380 86390 1
415697 99415697 1001 86380 86390 1
415389 99415389 1001 86380 86390 1
415568 99415568 1001 86380 86390 1
416757 99416757 1001 86380 86390 1
416343 99416343 1001 86380 86390 1
416514 99416514 1001 86380 86390 1
416348 99416348 1001 86380 86390 1
416524 99416524 1001 86380 86390 1
416472 99416472 1001 86380 86390 1
416146 99416146 1001 86380 86390 1
416393 99416393 1001 86380 86390 1
415933 99415933 1001 86380 86390 1
416041 99416041 1001 86380 86390 1
417102 99417102 1001 86380 86390 1
417391 99417391 1001 86380 86390 1
417269 99417269 1001 86380 86390 1
417089 99417089 1001 86380 86390 1
417420 99417420 1001 86380 86390 1
417505 99417505 1001 86380 86390 1
418549 99418549 1001 86380 86390 1
418517 99418517 1001 86380 86390 1
418252 99418252 1001 86380 86390 1
418064 99418064 1001 86380 86390 1
417796 99417796 1001 86380 86390 1
417939 99417939 1001 86380 86390 1
417873 99417873 1001 86380 86390 1
417692 99417692 1001 86380 86390 1
419003 99419003 1001 86380 86390 1
418853 99418853 1001 86380 86390 1
418990 99418990 1001 86380 86390 1
420329 99420329 1001 86380 86390 1
420413 99420413 1001 86380 86390 1
419645 99419645 1001 86380 86390 1
419757 99419757 1001 86380 86390 1
419997 99419997 1001 86380 86390 1
419608 99419608 1001 86380 86390 1
419330 99419330 1001 86380 86390 1
420833 99420833 1001 86380 86390 1
420816 99420816 1001 86380 86390 1
420639 99420639 1001 86380 86390 1
421693 99421693 1001 86380 86390 1
421935 99421935 1001 86380 86390 1
421611 99421611 1001 86380 86390 1
421635 99421635 1001 86380 86390 1
421576 99421576 1001 86380 86390 1
421331 99421331 1001 86380 86390 1
421174 99421174 1001 86380 86390 1
420994 99420994 1001 86380 86390 1
421043 99421043 1001 86380 86390 1
421007 99421007 1001 86380 86390 1
420854 99420854 1001 86380 86390 1
422293 99422293 1001 86380 86390 1
422394 99422394 1001 86380 86390 1
422495 99422495 1001 86380 86390 1
422157 99422157 1001 86380 86390 1
423610 99423610 1001 86380 86390 1
423697 99423697 1001 86380 86390 1
423710 99423710 1001 86380 86390 1
423662 99423662 1001 86380 86390 1
423173 99423173 1001 86380 86390 1
422990 99422990 1001 86380 86390 1
423243 99423243 1001 86380 86390 1
422551 99422551 1001 86380 86390 1
422685 99422685 1001 86380 86390 1
422917 99422917 1001 86380 86390 1
422542 99422542 1001 86380 86390 1
423836 99423836 1001 86380 86390 1
425255 99425255 1001 86380 86390 1
425152 99425152 1001 86380 86390 1
425180 99425180 1001 86380 86390 1
425351 99425351 1001 86380 86390 1
424803 99424803 1001 86380 86390 1
424902 99424902 1001 86380 86390 1
424439 99424439 1001 86380 86390 1
424466 99424466 1001 86380 86390 1
425741 99425741 1001 86380 86390 1
425750 99425750 1001 86380 86390 1
425485 99425485 1001 86380 86390 1
427086 99427086 1001 86380 86390 1
426888 99426888 1001 86380 86390 1
426278 99426278 1001 86380 86390 1
426441 99426441 1001 86380 86390 1
426048 99426048 1001 86380 86390 1
426232 99426232 1001 86380 86390 1
426111 99426111 1001 86380 86390 1
427315 99427315 1001 86380 86390 1
427399 99427399 1001 86380 86390 1
427341 99427341 1001 86380 86390 1
427481 99427481 1001 86380 86390 1
428669 99428669 1001 86380 86390 1
428540 99428540 1001 86380 86390 1
428094 99428094 1001 86380 86390 1
428309 99428309 1001 86380 86390 1
428782 99428782 1001 86380 86390 1
429124 99429124 1001 86380 86390 1
429127 99429127 1001 86380 86390 1
428767 99428767 1001 86380 86390 1
428828 99428828 1001 86380 86390 1
428878 99428878 1001 86380 86390 1
428750 99428750 1001 86380 86390 1
430276 99430276 1001 86380 86390 1
430111 99430111 1001 86380 86390 1
429617 99429617 1001 86380 86390 1
429674 99429674 1001 86380 86390 1
429603 99429603 1001 86380 86390 1
429844 99429844 1001 86380 86390 1
429558 99429558 1001 86380 86390 1
429235 99429235 1001 86380 86390 1
430531 99430531 1001 86380 86390 1
430700 99430700 1001 86380 86390 1
431802 99431802 1001 86380 86390 1
432019 99432019 1001 86380 86390 1
431685 99431685 1001 86380 86390 1
431605 99431605 1001 86380 86390 1
431489 99431489 1001 86380 86390 1
431535 99431535 1001 86380 86390 1
431600 99431600 1001 86380 86390 1
430868 99430868 1001 86380 86390 1
430870 99430870 1001 86380 86390 1
430959 99430959 1001 86380 86390 1
431098 99431098 1001 86380 86390 1
430968 99430968 1001 86380 86390 1
432065 99432065 1001 86380 86390 1
433661 99433661 1001 86380 86390 1
433507 99433507 1001 86380 86390 1
433255 99433255 1001 86380 86390 1
433058 99433058 1001 86380 86390 1
432702 99432702 1001 86380 86390 1
432715 99432715 1001 86380 86390 1
434003 99434003 1001 86380 86390 1
433802 99433802 1001 86380 86390 1
435131 99435131 1001 86380 86390 1
435140 99435140 1001 86380 86390 1
434828 99434828 1001 86380 86390 1
434835 99434835 1001 86380 86390 1
434356 99434356 1001 86380 86390 1
434572 99434572 1001 86380 86390 1
434440 99434440 1001 86380 86390 1
434313 99434313 1001 86380 86390 1
435841 99435841 1001 86380 86390 1
437046 99437046 1001 86380 86390 1
436916 99436916 1001 86380 86390 1
436840 99436840 1001 86380 86390 1
436965 99436965 1001 86380 86390 1
437125 99437125 1001 86380 86390 1
436564 99436564 1001 86380 86390 1
436699 99436699 1001 86380 86390 1
435952 99435952 1001 86380 86390 1
436040 99436040 1001 86380 86390 1
437188 99437188 1001 86380 86390 1
437301 99437301 1001 86380 86390 1
437326 99437326 1001 86380 86390 1
300099 99300099 1001 86380 86390 1
300087 99300087 1001 86380 86390 1
437196 99437196 1001 86380 86390 1
437255 99437255 1001 86380 86390 1
300630 99300630 1001 86380 86390 1
300553 99300553 1001 86380 86390 1
300566 99300566 1001 86380 86390 1
300724 99300724 1001 86380 86390 1
300367 99300367 1001 86380 86390 1
300406 99300406 1001 86380 86390 1
300386 99300386 1001 86380 86390 1
300172 99300172 1001 86380 86390 1
300263 99300263 1001 86380 86390 1
300933 99300933 1001 86380 86390 1
300754 99300754 1001 86380 86390 1
300757 99300757 1001 86380 86390 1
300903 99300903 1001 86380 86390 1
301400 99301400 1001 86380 86390 1
301478 99301478 1001 86380 86390 1
301505 99301505 1001 86380 86390 1
301402 99301402 1001 86380 86390 1
301352 99301352 1001 86380 86390 1
301455 99301455 1001 86380 86390 1
301475 99301475 1001 86380 86390 1
301245 99301245 1001 86380 86390 1
301220 99301220 1001 86380 86390 1
301196 99301196 1001 86380 86390 1
301308 99301308 1001 86380 86390 1
301089 99301089 1001 86380 86390 1
300953 99300953 1001 86380 86390 1
301033 99301033 1001 86380 86390 1
301669 99301669 1001 86380 86390 1
301684 99301684 1001 86380 86390 1
302233 99302233 1001 86380 86390 1
302224 99302224 1001 86380 86390 1
302250 99302250 1001 86380 86390 1
302058 99302058 1001 86380 86390 1
302106 99302106 1001 86380 86390 1
302145 99302145 1001 86380 86390 1
302121 99302121 1001 86380 86390 1
301764 99301764 1001 86380 86390 1
301858 99301858 1001 86380 86390 1
302563 99302563 1001 86380 86390 1
302566 99302566 1001 86380 86390 1
302411 99302411 1001 86380 86390 1
302517 99302517 1001 86380 86390 1
302544 99302544 1001 86380 86390 1
303055 99303055 1001 86380 86390 1
303163 99303163 1001 86380 86390 1
303196 99303196 1001 86380 86390 1
303195 99303195 1001 86380 86390 1
302936 99302936 1001 86380 86390 1
302964 99302964 1001 86380 86390 1
302851 99302851 1001 86380 86390 1
302782 99302782 1001 86380 86390 1
302633 99302633 1001 86380 86390 1
302634 99302634 1001 86380 86390 1
302687 99302687 1001 86380 86390 1
302726 99302726 1001 86380 86390 1
303249 99303249 1001 86380 86390 1
303879 99303879 1001 86380 86390 1
304032 99304032 1001 86380 86390 1
303869 99303869 1001 86380 86390 1
303923 99303923 1001 86380 86390 1
303754 99303754 1001 86380 86390 1
303769 99303769 1001 86380 86390 1
303810 99303810 1001 86380 86390 1
303733 99303733 1001 86380 86390 1
303773 99303773 1001 86380 86390 1
303543 99303543 1001 86380 86390 1
303510 99303510 1001 86380 86390 1
303614 99303614 1001 86380 86390 1
303462 99303462 1001 86380 86390 1
304057 99304057 1001 86380 86390 1
304071 99304071 1001 86380 86390 1
304236 99304236 1001 86380 86390 1
304838 99304838 1001 86380 86390 1
304672 99304672 1001 86380 86390 1
304690 99304690 1001 86380 86390 1
304627 99304627 1001 86380 86390 1
304526 99304526 1001 86380 86390 1
304605 99304605 1001 86380 86390 1
304632 99304632 1001 86380 86390 1
304503 99304503 1001 86380 86390 1
304596 99304596 1001 86380 86390 1
304609 99304609 1001 86380 86390 1
304239 99304239 1001 86380 86390 1
304280 99304280 1001 86380 86390 1
304310 99304310 1001 86380 86390 1
304401 99304401 1001 86380 86390 1
304998 99304998 1001 86380 86390 1
305035 99305035 1001 86380 86390 1
305530 99305530 1001 86380 86390 1
305609 99305609 1001 86380 86390 1
305622 99305622 1001 86380 86390 1
305509 99305509 1001 86380 86390 1
305575 99305575 1001 86380 86390 1
305502 99305502 1001 86380 86390 1
305568 99305568 1001 86380 86390 1
305324 99305324 1001 86380 86390 1
305303 99305303 1001 86380 86390 1
305407 99305407 1001 86380 86390 1
305385 99305385 1001 86380 86390 1
305476 99305476 1001 86380 86390 1
305068 99305068 1001 86380 86390 1
305136 99305136 1001 86380 86390 1
305086 99305086 1001 86380 86390 1
500074 99500074 1001 86380 86390 1
305689 99305689 1001 86380 86390 1
500096 99500096 1001 86380 86390 1
500150 99500150 1001 86380 86390 1
500686 99500686 1001 86380 86390 1
500653 99500653 1001 86380 86390 1
500467 99500467 1001 86380 86390 1
500430 99500430 1001 86380 86390 1
500350 99500350 1001 86380 86390 1
500398 99500398 1001 86380 86390 1
500965 99500965 1001 86380 86390 1
500824 99500824 1001 86380 86390 1
500857 99500857 1001 86380 86390 1
500897 99500897 1001 86380 86390 1
500886 99500886 1001 86380 86390 1
501603 99501603 1001 86380 86390 1
501529 99501529 1001 86380 86390 1
501301 99501301 1001 86380 86390 1
501290 99501290 1001 86380 86390 1
501223 99501223 1001 86380 86390 1
501663 99501663 1001 86380 86390 1
501801 99501801 1001 86380 86390 1
502364 99502364 1001 86380 86390 1
502434 99502434 1001 86380 86390 1
502342 99502342 1001 86380 86390 1
502398 99502398 1001 86380 86390 1
502399 99502399 1001 86380 86390 1
502177 99502177 1001 86380 86390 1
502076 99502076 1001 86380 86390 1
501987 99501987 1001 86380 86390 1
501902 99501902 1001 86380 86390 1
502033 99502033 1001 86380 86390 1
502666 99502666 1001 86380 86390 1
502500 99502500 1001 86380 86390 1
503240 99503240 1001 86380 86390 1
503269 99503269 1001 86380 86390 1
503211 99503211 1001 86380 86390 1
502908 99502908 1001 86380 86390 1
502698 99502698 1001 86380 86390 1
502731 99502731 1001 86380 86390 1
503316 99503316 1001 86380 86390 1
503395 99503395 1001 86380 86390 1
503319 99503319 1001 86380 86390 1
503388 99503388 1001 86380 86390 1
503493 99503493 1001 86380 86390 1
503403 99503403 1001 86380 86390 1
503914 99503914 1001 86380 86390 1
504059 99504059 1001 86380 86390 1
504034 99504034 1001 86380 86390 1
504100 99504100 1001 86380 86390 1
504010 99504010 1001 86380 86390 1
503900 99503900 1001 86380 86390 1
503643 99503643 1001 86380 86390 1
503517 99503517 1001 86380 86390 1
503505 99503505 1001 86380 86390 1
503649 99503649 1001 86380 86390 1
503705 99503705 1001 86380 86390 1
504130 99504130 1001 86380 86390 1
504215 99504215 1001 86380 86390 1
504868 99504868 1001 86380 86390 1
504886 99504886 1001 86380 86390 1
504848 99504848 1001 86380 86390 1
504874 99504874 1001 86380 86390 1
504929 99504929 1001 86380 86390 1
504798 99504798 1001 86380 86390 1
504905 99504905 1001 86380 86390 1
504726 99504726 1001 86380 86390 1
504680 99504680 1001 86380 86390 1
504497 99504497 1001 86380 86390 1
504433 99504433 1001 86380 86390 1
504343 99504343 1001 86380 86390 1
505031 99505031 1001 86380 86390 1
504967 99504967 1001 86380 86390 1
505577 99505577 1001 86380 86390 1
505451 99505451 1001 86380 86390 1
505477 99505477 1001 86380 86390 1
505516 99505516 1001 86380 86390 1
505557 99505557 1001 86380 86390 1
505301 99505301 1001 86380 86390 1
505775 99505775 1001 86380 86390 1
506430 99506430 1001 86380 86390 1
506418 99506418 1001 86380 86390 1
506470 99506470 1001 86380 86390 1
506571 99506571 1001 86380 86390 1
506541 99506541 1001 86380 86390 1
506377 99506377 1001 86380 86390 1
506290 99506290 1001 86380 86390 1
506159 99506159 1001 86380 86390 1
505983 99505983 1001 86380 86390 1
506761 99506761 1001 86380 86390 1
506658 99506658 1001 86380 86390 1
506701 99506701 1001 86380 86390 1
506666 99506666 1001 86380 86390 1
506642 99506642 1001 86380 86390 1
507385 99507385 1001 86380 86390 1
507362 99507362 1001 86380 86390 1
507375 99507375 1001 86380 86390 1
507312 99507312 1001 86380 86390 1
507012 99507012 1001 86380 86390 1
507068 99507068 1001 86380 86390 1
506875 99506875 1001 86380 86390 1
507549 99507549 1001 86380 86390 1
507540 99507540 1001 86380 86390 1
507559 99507559 1001 86380 86390 1
507573 99507573 1001 86380 86390 1
508073 99508073 1001 86380 86390 1
507913 99507913 1001 86380 86390 1
507943 99507943 1001 86380 86390 1
507932 99507932 1001 86380 86390 1
507972 99507972 1001 86380 86390 1
507922 99507922 1001 86380 86390 1
508039 99508039 1001 86380 86390 1
507666 99507666 1001 86380 86390 1
507631 99507631 1001 86380 86390 1
507710 99507710 1001 86380 86390 1
507788 99507788 1001 86380 86390 1
508312 99508312 1001 86380 86390 1
508325 99508325 1001 86380 86390 1
508442 99508442 1001 86380 86390 1
508353 99508353 1001 86380 86390 1
508368 99508368 1001 86380 86390 1
508996 99508996 1001 86380 86390 1
508778 99508778 1001 86380 86390 1
508797 99508797 1001 86380 86390 1
509266 99509266 1001 86380 86390 1
509799 99509799 1001 86380 86390 1
509796 99509796 1001 86380 86390 1
509620 99509620 1001 86380 86390 1
509520 99509520 1001 86380 86390 1
509637 99509637 1001 86380 86390 1
509676 99509676 1001 86380 86390 1
509560 99509560 1001 86380 86390 1
509627 99509627 1001 86380 86390 1
509451 99509451 1001 86380 86390 1
509283 99509283 1001 86380 86390 1
509324 99509324 1001 86380 86390 1
509472 99509472 1001 86380 86390 1
509956 99509956 1001 86380 86390 1
510662 99510662 1001 86380 86390 1
510598 99510598 1001 86380 86390 1
510577 99510577 1001 86380 86390 1
510716 99510716 1001 86380 86390 1
510719 99510719 1001 86380 86390 1
510459 99510459 1001 86380 86390 1
510358 99510358 1001 86380 86390 1
510452 99510452 1001 86380 86390 1
510403 99510403 1001 86380 86390 1
510145 99510145 1001 86380 86390 1
510122 99510122 1001 86380 86390 1
510240 99510240 1001 86380 86390 1
510140 99510140 1001 86380 86390 1
510141 99510141 1001 86380 86390 1
510814 99510814 1001 86380 86390 1
510920 99510920 1001 86380 86390 1
510836 99510836 1001 86380 86390 1
510824 99510824 1001 86380 86390 1
510850 99510850 1001 86380 86390 1
511426 99511426 1001 86380 86390 1
511209 99511209 1001 86380 86390 1
511225 99511225 1001 86380 86390 1
510948 99510948 1001 86380 86390 1
511017 99511017 1001 86380 86390 1
511135 99511135 1001 86380 86390 1
511112 99511112 1001 86380 86390 1
511594 99511594 1001 86380 86390 1
512224 99512224 1001 86380 86390 1
512263 99512263 1001 86380 86390 1
512276 99512276 1001 86380 86390 1
512289 99512289 1001 86380 86390 1
512342 99512342 1001 86380 86390 1
512294 99512294 1001 86380 86390 1
512031 99512031 1001 86380 86390 1
512174 99512174 1001 86380 86390 1
512072 99512072 1001 86380 86390 1
512060 99512060 1001 86380 86390 1
512125 99512125 1001 86380 86390 1
512089 99512089 1001 86380 86390 1
512169 99512169 1001 86380 86390 1
512119 99512119 1001 86380 86390 1
512146 99512146 1001 86380 86390 1
511917 99511917 1001 86380 86390 1
511830 99511830 1001 86380 86390 1
511947 99511947 1001 86380 86390 1
511844 99511844 1001 86380 86390 1
511883 99511883 1001 86380 86390 1
512427 99512427 1001 86380 86390 1
512560 99512560 1001 86380 86390 1
512573 99512573 1001 86380 86390 1
512379 99512379 1001 86380 86390 1
512562 99512562 1001 86380 86390 1
512568 99512568 1001 86380 86390 1
513064 99513064 1001 86380 86390 1
513119 99513119 1001 86380 86390 1
513189 99513189 1001 86380 86390 1
513190 99513190 1001 86380 86390 1
513010 99513010 1001 86380 86390 1
512988 99512988 1001 86380 86390 1
512813 99512813 1001 86380 86390 1
512637 99512637 1001 86380 86390 1
512676 99512676 1001 86380 86390 1
512741 99512741 1001 86380 86390 1
512692 99512692 1001 86380 86390 1
512718 99512718 1001 86380 86390 1
512588 99512588 1001 86380 86390 1
512617 99512617 1001 86380 86390 1
512725 99512725 1001 86380 86390 1
513293 99513293 1001 86380 86390 1
513287 99513287 1001 86380 86390 1
513301 99513301 1001 86380 86390 1
513683 99513683 1001 86380 86390 1
513461 99513461 1001 86380 86390 1
513526 99513526 1001 86380 86390 1
513617 99513617 1001 86380 86390 1
513449 99513449 1001 86380 86390 1
513593 99513593 1001 86380 86390 1
513411 99513411 1001 86380 86390 1
513518 99513518 1001 86380 86390 1
513572 99513572 1001 86380 86390 1
514185 99514185 1001 86380 86390 1
514203 99514203 1001 86380 86390 1
514139 99514139 1001 86380 86390 1
514716 99514716 1001 86380 86390 1
514654 99514654 1001 86380 86390 1
514457 99514457 1001 86380 86390 1
514471 99514471 1001 86380 86390 1
514527 99514527 1001 86380 86390 1
514605 99514605 1001 86380 86390 1
514502 99514502 1001 86380 86390 1
514479 99514479 1001 86380 86390 1
514370 99514370 1001 86380 86390 1
514870 99514870 1001 86380 86390 1
514899 99514899 1001 86380 86390 1
514966 99514966 1001 86380 86390 1
515606 99515606 1001 86380 86390 1
515666 99515666 1001 86380 86390 1
515601 99515601 1001 86380 86390 1
515455 99515455 1001 86380 86390 1
515313 99515313 1001 86380 86390 1
515434 99515434 1001 86380 86390 1
515115 99515115 1001 86380 86390 1
515168 99515168 1001 86380 86390 1
515080 99515080 1001 86380 86390 1
515173 99515173 1001 86380 86390 1
515098 99515098 1001 86380 86390 1
515809 99515809 1001 86380 86390 1
515861 99515861 1001 86380 86390 1
515745 99515745 1001 86380 86390 1
515811 99515811 1001 86380 86390 1
515788 99515788 1001 86380 86390 1
515792 99515792 1001 86380 86390 1
516432 99516432 1001 86380 86390 1
516448 99516448 1001 86380 86390 1
516412 99516412 1001 86380 86390 1
516415 99516415 1001 86380 86390 1
516227 99516227 1001 86380 86390 1
516181 99516181 1001 86380 86390 1
516298 99516298 1001 86380 86390 1
516103 99516103 1001 86380 86390 1
516156 99516156 1001 86380 86390 1
516131 99516131 1001 86380 86390 1
516183 99516183 1001 86380 86390 1
516209 99516209 1001 86380 86390 1
515943 99515943 1001 86380 86390 1
516008 99516008 1001 86380 86390 1
516630 99516630 1001 86380 86390 1
516619 99516619 1001 86380 86390 1
517260 99517260 1001 86380 86390 1
517136 99517136 1001 86380 86390 1
517333 99517333 1001 86380 86390 1
516966 99516966 1001 86380 86390 1
516959 99516959 1001 86380 86390 1
516914 99516914 1001 86380 86390 1
516894 99516894 1001 86380 86390 1
516726 99516726 1001 86380 86390 1
517526 99517526 1001 86380 86390 1
517391 99517391 1001 86380 86390 1
517457 99517457 1001 86380 86390 1
517448 99517448 1001 86380 86390 1
518128 99518128 1001 86380 86390 1
518090 99518090 1001 86380 86390 1
518116 99518116 1001 86380 86390 1
517987 99517987 1001 86380 86390 1
517980 99517980 1001 86380 86390 1
518071 99518071 1001 86380 86390 1
517802 99517802 1001 86380 86390 1
517820 99517820 1001 86380 86390 1
517783 99517783 1001 86380 86390 1
517672 99517672 1001 86380 86390 1
517726 99517726 1001 86380 86390 1
517675 99517675 1001 86380 86390 1
517719 99517719 1001 86380 86390 1
518931 99518931 1001 86380 86390 1
518831 99518831 1001 86380 86390 1
518760 99518760 1001 86380 86390 1
518723 99518723 1001 86380 86390 1
518729 99518729 1001 86380 86390 1
518541 99518541 1001 86380 86390 1
518387 99518387 1001 86380 86390 1
518375 99518375 1001 86380 86390 1
519103 99519103 1001 86380 86390 1
519131 99519131 1001 86380 86390 1
518989 99518989 1001 86380 86390 1
519805 99519805 1001 86380 86390 1
519658 99519658 1001 86380 86390 1
519483 99519483 1001 86380 86390 1
519535 99519535 1001 86380 86390 1
519548 99519548 1001 86380 86390 1
519462 99519462 1001 86380 86390 1
519284 99519284 1001 86380 86390 1
519247 99519247 1001 86380 86390 1
519376 99519376 1001 86380 86390 1
519210 99519210 1001 86380 86390 1
519357 99519357 1001 86380 86390 1
519399 99519399 1001 86380 86390 1
519929 99519929 1001 86380 86390 1
520011 99520011 1001 86380 86390 1
519883 99519883 1001 86380 86390 1
520579 99520579 1001 86380 86390 1
520300 99520300 1001 86380 86390 1
520182 99520182 1001 86380 86390 1
520195 99520195 1001 86380 86390 1
520082 99520082 1001 86380 86390 1
520833 99520833 1001 86380 86390 1
520789 99520789 1001 86380 86390 1
521300 99521300 1001 86380 86390 1
521367 99521367 1001 86380 86390 1
521360 99521360 1001 86380 86390 1
521105 99521105 1001 86380 86390 1
521211 99521211 1001 86380 86390 1
521245 99521245 1001 86380 86390 1
520875 99520875 1001 86380 86390 1
520956 99520956 1001 86380 86390 1
521484 99521484 1001 86380 86390 1
521499 99521499 1001 86380 86390 1
521488 99521488 1001 86380 86390 1
522273 99522273 1001 86380 86390 1
522197 99522197 1001 86380 86390 1
522250 99522250 1001 86380 86390 1
521958 99521958 1001 86380 86390 1
521913 99521913 1001 86380 86390 1
522069 99522069 1001 86380 86390 1
521861 99521861 1001 86380 86390 1
522383 99522383 1001 86380 86390 1
522396 99522396 1001 86380 86390 1
522435 99522435 1001 86380 86390 1
522385 99522385 1001 86380 86390 1
522950 99522950 1001 86380 86390 1
523073 99523073 1001 86380 86390 1
523077 99523077 1001 86380 86390 1
522949 99522949 1001 86380 86390 1
522901 99522901 1001 86380 86390 1
522778 99522778 1001 86380 86390 1
522579 99522579 1001 86380 86390 1
522696 99522696 1001 86380 86390 1
522529 99522529 1001 86380 86390 1
522659 99522659 1001 86380 86390 1
522585 99522585 1001 86380 86390 1
523284 99523284 1001 86380 86390 1
523298 99523298 1001 86380 86390 1
523184 99523184 1001 86380 86390 1
523133 99523133 1001 86380 86390 1
523316 99523316 1001 86380 86390 1
523307 99523307 1001 86380 86390 1
523906 99523906 1001 86380 86390 1
523894 99523894 1001 86380 86390 1
523895 99523895 1001 86380 86390 1
523782 99523782 1001 86380 86390 1
523821 99523821 1001 86380 86390 1
523757 99523757 1001 86380 86390 1
523800 99523800 1001 86380 86390 1
523533 99523533 1001 86380 86390 1
523637 99523637 1001 86380 86390 1
523678 99523678 1001 86380 86390 1
523627 99523627 1001 86380 86390 1
523670 99523670 1001 86380 86390 1
523470 99523470 1001 86380 86390 1
523347 99523347 1001 86380 86390 1
524022 99524022 1001 86380 86390 1
523946 99523946 1001 86380 86390 1
523960 99523960 1001 86380 86390 1
524121 99524121 1001 86380 86390 1
524680 99524680 1001 86380 86390 1
524616 99524616 1001 86380 86390 1
524642 99524642 1001 86380 86390 1
524664 99524664 1001 86380 86390 1
524588 99524588 1001 86380 86390 1
524666 99524666 1001 86380 86390 1
524409 99524409 1001 86380 86390 1
524441 99524441 1001 86380 86390 1
524494 99524494 1001 86380 86390 1
524443 99524443 1001 86380 86390 1
524472 99524472 1001 86380 86390 1
524347 99524347 1001 86380 86390 1
524889 99524889 1001 86380 86390 1
524841 99524841 1001 86380 86390 1
525521 99525521 1001 86380 86390 1
525418 99525418 1001 86380 86390 1
525489 99525489 1001 86380 86390 1
525530 99525530 1001 86380 86390 1
525378 99525378 1001 86380 86390 1
525186 99525186 1001 86380 86390 1
525390 99525390 1001 86380 86390 1
525107 99525107 1001 86380 86390 1
525133 99525133 1001 86380 86390 1
525174 99525174 1001 86380 86390 1
525162 99525162 1001 86380 86390 1
524982 99524982 1001 86380 86390 1
525658 99525658 1001 86380 86390 1
525671 99525671 1001 86380 86390 1
525791 99525791 1001 86380 86390 1
525695 99525695 1001 86380 86390 1
525787 99525787 1001 86380 86390 1
526419 99526419 1001 86380 86390 1
526372 99526372 1001 86380 86390 1
526264 99526264 1001 86380 86390 1
526267 99526267 1001 86380 86390 1
526094 99526094 1001 86380 86390 1
526043 99526043 1001 86380 86390 1
526070 99526070 1001 86380 86390 1
525919 99525919 1001 86380 86390 1
525920 99525920 1001 86380 86390 1
525822 99525822 1001 86380 86390 1
526606 99526606 1001 86380 86390 1
526453 99526453 1001 86380 86390 1
526431 99526431 1001 86380 86390 1
526535 99526535 1001 86380 86390 1
527244 99527244 1001 86380 86390 1
526879 99526879 1001 86380 86390 1
526957 99526957 1001 86380 86390 1
526841 99526841 1001 86380 86390 1
526938 99526938 1001 86380 86390 1
526785 99526785 1001 86380 86390 1
526747 99526747 1001 86380 86390 1
526774 99526774 1001 86380 86390 1
526633 99526633 1001 86380 86390 1
526661 99526661 1001 86380 86390 1
527444 99527444 1001 86380 86390 1
527328 99527328 1001 86380 86390 1
527411 99527411 1001 86380 86390 1
528024 99528024 1001 86380 86390 1
527951 99527951 1001 86380 86390 1
528004 99528004 1001 86380 86390 1
528061 99528061 1001 86380 86390 1
527893 99527893 1001 86380 86390 1
527804 99527804 1001 86380 86390 1
527707 99527707 1001 86380 86390 1
527674 99527674 1001 86380 86390 1
527541 99527541 1001 86380 86390 1
528227 99528227 1001 86380 86390 1
528190 99528190 1001 86380 86390 1
528875 99528875 1001 86380 86390 1
528715 99528715 1001 86380 86390 1
528893 99528893 1001 86380 86390 1
528490 99528490 1001 86380 86390 1
528530 99528530 1001 86380 86390 1
528494 99528494 1001 86380 86390 1
528627 99528627 1001 86380 86390 1
528449 99528449 1001 86380 86390 1
528488 99528488 1001 86380 86390 1
528356 99528356 1001 86380 86390 1
528318 99528318 1001 86380 86390 1
529044 99529044 1001 86380 86390 1
528944 99528944 1001 86380 86390 1
529035 99529035 1001 86380 86390 1
529023 99529023 1001 86380 86390 1
528986 99528986 1001 86380 86390 1
529695 99529695 1001 86380 86390 1
529667 99529667 1001 86380 86390 1
529617 99529617 1001 86380 86390 1
529528 99529528 1001 86380 86390 1
529540 99529540 1001 86380 86390 1
529486 99529486 1001 86380 86390 1
529319 99529319 1001 86380 86390 1
529361 99529361 1001 86380 86390 1
529283 99529283 1001 86380 86390 1
529193 99529193 1001 86380 86390 1
529816 99529816 1001 86380 86390 1
530397 99530397 1001 86380 86390 1
530205 99530205 1001 86380 86390 1
530335 99530335 1001 86380 86390 1
530219 99530219 1001 86380 86390 1
530209 99530209 1001 86380 86390 1
530223 99530223 1001 86380 86390 1
530148 99530148 1001 86380 86390 1
530119 99530119 1001 86380 86390 1
530095 99530095 1001 86380 86390 1
530607 99530607 1001 86380 86390 1
530586 99530586 1001 86380 86390 1
531269 99531269 1001 86380 86390 1
531360 99531360 1001 86380 86390 1
531324 99531324 1001 86380 86390 1
530968 99530968 1001 86380 86390 1
530977 99530977 1001 86380 86390 1
531081 99531081 1001 86380 86390 1
531056 99531056 1001 86380 86390 1
531147 99531147 1001 86380 86390 1
530825 99530825 1001 86380 86390 1
530890 99530890 1001 86380 86390 1
530803 99530803 1001 86380 86390 1
530950 99530950 1001 86380 86390 1
531455 99531455 1001 86380 86390 1
531430 99531430 1001 86380 86390 1
531424 99531424 1001 86380 86390 1
532191 99532191 1001 86380 86390 1
531909 99531909 1001 86380 86390 1
531974 99531974 1001 86380 86390 1
531849 99531849 1001 86380 86390 1
531867 99531867 1001 86380 86390 1
531738 99531738 1001 86380 86390 1
531596 99531596 1001 86380 86390 1
532358 99532358 1001 86380 86390 1
532377 99532377 1001 86380 86390 1
532274 99532274 1001 86380 86390 1
532318 99532318 1001 86380 86390 1
533030 99533030 1001 86380 86390 1
532905 99532905 1001 86380 86390 1
532918 99532918 1001 86380 86390 1
533003 99533003 1001 86380 86390 1
532975 99532975 1001 86380 86390 1
532925 99532925 1001 86380 86390 1
532979 99532979 1001 86380 86390 1
532709 99532709 1001 86380 86390 1
532788 99532788 1001 86380 86390 1
532810 99532810 1001 86380 86390 1
532488 99532488 1001 86380 86390 1
532573 99532573 1001 86380 86390 1
532444 99532444 1001 86380 86390 1
533146 99533146 1001 86380 86390 1
533044 99533044 1001 86380 86390 1
533163 99533163 1001 86380 86390 1
533841 99533841 1001 86380 86390 1
533652 99533652 1001 86380 86390 1
533646 99533646 1001 86380 86390 1
533322 99533322 1001 86380 86390 1
533982 99533982 1001 86380 86390 1
533957 99533957 1001 86380 86390 1
534639 99534639 1001 86380 86390 1
534388 99534388 1001 86380 86390 1
534389 99534389 1001 86380 86390 1
534290 99534290 1001 86380 86390 1
534476 99534476 1001 86380 86390 1
534218 99534218 1001 86380 86390 1
534110 99534110 1001 86380 86390 1
534203 99534203 1001 86380 86390 1
534747 99534747 1001 86380 86390 1
534773 99534773 1001 86380 86390 1
534818 99534818 1001 86380 86390 1
534793 99534793 1001 86380 86390 1
535455 99535455 1001 86380 86390 1
535417 99535417 1001 86380 86390 1
535215 99535215 1001 86380 86390 1
535126 99535126 1001 86380 86390 1
535140 99535140 1001 86380 86390 1
535258 99535258 1001 86380 86390 1
535211 99535211 1001 86380 86390 1
535120 99535120 1001 86380 86390 1
535071 99535071 1001 86380 86390 1
535088 99535088 1001 86380 86390 1
534991 99534991 1001 86380 86390 1
535688 99535688 1001 86380 86390 1
535696 99535696 1001 86380 86390 1
535620 99535620 1001 86380 86390 1
536208 99536208 1001 86380 86390 1
536166 99536166 1001 86380 86390 1
536065 99536065 1001 86380 86390 1
536044 99536044 1001 86380 86390 1
536036 99536036 1001 86380 86390 1
536076 99536076 1001 86380 86390 1
535764 99535764 1001 86380 86390 1
535908 99535908 1001 86380 86390 1
536502 99536502 1001 86380 86390 1
536421 99536421 1001 86380 86390 1
537095 99537095 1001 86380 86390 1
537109 99537109 1001 86380 86390 1
537071 99537071 1001 86380 86390 1
536944 99536944 1001 86380 86390 1
536820 99536820 1001 86380 86390 1
536925 99536925 1001 86380 86390 1
536852 99536852 1001 86380 86390 1
536607 99536607 1001 86380 86390 1
536543 99536543 1001 86380 86390 1
536687 99536687 1001 86380 86390 1
536641 99536641 1001 86380 86390 1
536566 99536566 1001 86380 86390 1
537358 99537358 1001 86380 86390 1
537260 99537260 1001 86380 86390 1
537886 99537886 1001 86380 86390 1
537954 99537954 1001 86380 86390 1
537962 99537962 1001 86380 86390 1
537905 99537905 1001 86380 86390 1
537972 99537972 1001 86380 86390 1
537577 99537577 1001 86380 86390 1
537624 99537624 1001 86380 86390 1
537383 99537383 1001 86380 86390 1
537425 99537425 1001 86380 86390 1
537516 99537516 1001 86380 86390 1
537415 99537415 1001 86380 86390 1
537518 99537518 1001 86380 86390 1
537522 99537522 1001 86380 86390 1
538009 99538009 1001 86380 86390 1
538063 99538063 1001 86380 86390 1
538042 99538042 1001 86380 86390 1
538164 99538164 1001 86380 86390 1
538095 99538095 1001 86380 86390 1
538162 99538162 1001 86380 86390 1
538716 99538716 1001 86380 86390 1
538742 99538742 1001 86380 86390 1
538744 99538744 1001 86380 86390 1
538544 99538544 1001 86380 86390 1
538573 99538573 1001 86380 86390 1
538436 99538436 1001 86380 86390 1
538336 99538336 1001 86380 86390 1
538204 99538204 1001 86380 86390 1
538876 99538876 1001 86380 86390 1
538997 99538997 1001 86380 86390 1
538869 99538869 1001 86380 86390 1
539640 99539640 1001 86380 86390 1
539455 99539455 1001 86380 86390 1
539494 99539494 1001 86380 86390 1
539627 99539627 1001 86380 86390 1
539470 99539470 1001 86380 86390 1
539319 99539319 1001 86380 86390 1
539380 99539380 1001 86380 86390 1
539433 99539433 1001 86380 86390 1
539304 99539304 1001 86380 86390 1
539045 99539045 1001 86380 86390 1
539154 99539154 1001 86380 86390 1
539156 99539156 1001 86380 86390 1
539144 99539144 1001 86380 86390 1
539135 99539135 1001 86380 86390 1
539689 99539689 1001 86380 86390 1
539769 99539769 1001 86380 86390 1
539681 99539681 1001 86380 86390 1
539707 99539707 1001 86380 86390 1
540358 99540358 1001 86380 86390 1
540271 99540271 1001 86380 86390 1
540298 99540298 1001 86380 86390 1
540069 99540069 1001 86380 86390 1
540061 99540061 1001 86380 86390 1
540191 99540191 1001 86380 86390 1
540075 99540075 1001 86380 86390 1
539950 99539950 1001 86380 86390 1
539925 99539925 1001 86380 86390 1
539964 99539964 1001 86380 86390 1
540632 99540632 1001 86380 86390 1
540581 99540581 1001 86380 86390 1
540519 99540519 1001 86380 86390 1
540597 99540597 1001 86380 86390 1
540623 99540623 1001 86380 86390 1
540618 99540618 1001 86380 86390 1
541177 99541177 1001 86380 86390 1
541257 99541257 1001 86380 86390 1
541154 99541154 1001 86380 86390 1
541129 99541129 1001 86380 86390 1
541094 99541094 1001 86380 86390 1
541185 99541185 1001 86380 86390 1
541200 99541200 1001 86380 86390 1
541189 99541189 1001 86380 86390 1
541014 99541014 1001 86380 86390 1
541067 99541067 1001 86380 86390 1
541029 99541029 1001 86380 86390 1
540980 99540980 1001 86380 86390 1
541072 99541072 1001 86380 86390 1
541008 99541008 1001 86380 86390 1
540804 99540804 1001 86380 86390 1
540754 99540754 1001 86380 86390 1
540721 99540721 1001 86380 86390 1
541439 99541439 1001 86380 86390 1
541401 99541401 1001 86380 86390 1
541430 99541430 1001 86380 86390 1
541978 99541978 1001 86380 86390 1
542047 99542047 1001 86380 86390 1
541919 99541919 1001 86380 86390 1
541931 99541931 1001 86380 86390 1
542063 99542063 1001 86380 86390 1
542105 99542105 1001 86380 86390 1
541836 99541836 1001 86380 86390 1
541786 99541786 1001 86380 86390 1
541726 99541726 1001 86380 86390 1
541668 99541668 1001 86380 86390 1
541672 99541672 1001 86380 86390 1
541505 99541505 1001 86380 86390 1
541509 99541509 1001 86380 86390 1
542274 99542274 1001 86380 86390 1
542162 99542162 1001 86380 86390 1
542227 99542227 1001 86380 86390 1
542305 99542305 1001 86380 86390 1
542190 99542190 1001 86380 86390 1
542826 99542826 1001 86380 86390 1
542775 99542775 1001 86380 86390 1
542788 99542788 1001 86380 86390 1
542853 99542853 1001 86380 86390 1
542574 99542574 1001 86380 86390 1
542707 99542707 1001 86380 86390 1
542480 99542480 1001 86380 86390 1
542457 99542457 1001 86380 86390 1
542487 99542487 1001 86380 86390 1
543074 99543074 1001 86380 86390 1
543607 99543607 1001 86380 86390 1
543621 99543621 1001 86380 86390 1
543687 99543687 1001 86380 86390 1
543601 99543601 1001 86380 86390 1
543463 99543463 1001 86380 86390 1
543515 99543515 1001 86380 86390 1
543427 99543427 1001 86380 86390 1
543418 99543418 1001 86380 86390 1
543366 99543366 1001 86380 86390 1
543434 99543434 1001 86380 86390 1
543345 99543345 1001 86380 86390 1
543216 99543216 1001 86380 86390 1
543236 99543236 1001 86380 86390 1
543188 99543188 1001 86380 86390 1
543330 99543330 1001 86380 86390 1
543963 99543963 1001 86380 86390 1
544471 99544471 1001 86380 86390 1
544497 99544497 1001 86380 86390 1
544438 99544438 1001 86380 86390 1
544236 99544236 1001 86380 86390 1
544257 99544257 1001 86380 86390 1
544068 99544068 1001 86380 86390 1
544133 99544133 1001 86380 86390 1
544146 99544146 1001 86380 86390 1
544176 99544176 1001 86380 86390 1
544164 99544164 1001 86380 86390 1
544637 99544637 1001 86380 86390 1
544677 99544677 1001 86380 86390 1
511598 1110 1002 47125 54487 1
522794 967 1001 44626 44925 1
400215 99400215 1001 86380 86390 1
400166 99400166 1001 86380 86390 1
400429 99400429 1001 86380 86390 1
400787 99400787 1001 86380 86390 1
400953 99400953 1001 86380 86390 1
401510 99401510 1001 86380 86390 1
401537 99401537 1001 86380 86390 1
401513 99401513 1001 86380 86390 1
401859 99401859 1001 86380 86390 1
401970 99401970 1001 86380 86390 1
402071 99402071 1001 86380 86390 1
402190 99402190 1001 86380 86390 1
402226 99402226 1001 86380 86390 1
402329 99402329 1001 86380 86390 1
402470 99402470 1001 86380 86390 1
402433 99402433 1001 86380 86390 1
402509 99402509 1001 86380 86390 1
402679 99402679 1001 86380 86390 1
402752 99402752 1001 86380 86390 1
402737 99402737 1001 86380 86390 1
402856 99402856 1001 86380 86390 1
402971 99402971 1001 86380 86390 1
403061 99403061 1001 86380 86390 1
403142 99403142 1001 86380 86390 1
403317 99403317 1001 86380 86390 1
403477 99403477 1001 86380 86390 1
403514 99403514 1001 86380 86390 1
403546 99403546 1001 86380 86390 1
403678 99403678 1001 86380 86390 1
403868 99403868 1001 86380 86390 1
404241 99404241 1001 86380 86390 1
404530 99404530 1001 86380 86390 1
404635 99404635 1001 86380 86390 1
404811 99404811 1001 86380 86390 1
404931 99404931 1001 86380 86390 1
405193 99405193 1001 86380 86390 1
405462 99405462 1001 86380 86390 1
405431 99405431 1001 86380 86390 1
405458 99405458 1001 86380 86390 1
405572 99405572 1001 86380 86390 1
405785 99405785 1001 86380 86390 1
405789 99405789 1001 86380 86390 1
405974 99405974 1001 86380 86390 1
406126 99406126 1001 86380 86390 1
406777 99406777 1001 86380 86390 1
406816 99406816 1001 86380 86390 1
406878 99406878 1001 86380 86390 1
406911 99406911 1001 86380 86390 1
406913 99406913 1001 86380 86390 1
406962 99406962 1001 86380 86390 1
407294 99407294 1001 86380 86390 1
407245 99407245 1001 86380 86390 1
407427 99407427 1001 86380 86390 1
407436 99407436 1001 86380 86390 1
407536 99407536 1001 86380 86390 1
407746 99407746 1001 86380 86390 1
407933 99407933 1001 86380 86390 1
408010 99408010 1001 86380 86390 1
408135 99408135 1001 86380 86390 1
408388 99408388 1001 86380 86390 1
408356 99408356 1001 86380 86390 1
408606 99408606 1001 86380 86390 1
409063 99409063 1001 86380 86390 1
409007 99409007 1001 86380 86390 1
409094 99409094 1001 86380 86390 1
409380 99409380 1001 86380 86390 1
409335 99409335 1001 86380 86390 1
409596 99409596 1001 86380 86390 1
410230 99410230 1001 86380 86390 1
410295 99410295 1001 86380 86390 1
410335 99410335 1001 86380 86390 1
410490 99410490 1001 86380 86390 1
410421 99410421 1001 86380 86390 1
410551 99410551 1001 86380 86390 1
410676 99410676 1001 86380 86390 1
410745 99410745 1001 86380 86390 1
411182 99411182 1001 86380 86390 1
411116 99411116 1001 86380 86390 1
411303 99411303 1001 86380 86390 1
411373 99411373 1001 86380 86390 1
411745 99411745 1001 86380 86390 1
411779 99411779 1001 86380 86390 1
412037 99412037 1001 86380 86390 1
412115 99412115 1001 86380 86390 1
412334 99412334 1001 86380 86390 1
412287 99412287 1001 86380 86390 1
413382 99413382 1001 86380 86390 1
413500 99413500 1001 86380 86390 1
412907 99412907 1001 86380 86390 1
412501 99412501 1001 86380 86390 1
412878 99412878 1001 86380 86390 1
412791 99412791 1001 86380 86390 1
413923 99413923 1001 86380 86390 1
413768 99413768 1001 86380 86390 1
413740 99413740 1001 86380 86390 1
413812 99413812 1001 86380 86390 1
413878 99413878 1001 86380 86390 1
413828 99413828 1001 86380 86390 1
415076 99415076 1001 86380 86390 1
415149 99415149 1001 86380 86390 1
415232 99415232 1001 86380 86390 1
415017 99415017 1001 86380 86390 1
415311 99415311 1001 86380 86390 1
414856 99414856 1001 86380 86390 1
414375 99414375 1001 86380 86390 1
414276 99414276 1001 86380 86390 1
414332 99414332 1001 86380 86390 1
415646 99415646 1001 86380 86390 1
415681 99415681 1001 86380 86390 1
416860 99416860 1001 86380 86390 1
416674 99416674 1001 86380 86390 1
416805 99416805 1001 86380 86390 1
416311 99416311 1001 86380 86390 1
415902 99415902 1001 86380 86390 1
415958 99415958 1001 86380 86390 1
416094 99416094 1001 86380 86390 1
416099 99416099 1001 86380 86390 1
415767 99415767 1001 86380 86390 1
416132 99416132 1001 86380 86390 1
417138 99417138 1001 86380 86390 1
417173 99417173 1001 86380 86390 1
417040 99417040 1001 86380 86390 1
417112 99417112 1001 86380 86390 1
418670 99418670 1001 86380 86390 1
418798 99418798 1001 86380 86390 1
418676 99418676 1001 86380 86390 1
418628 99418628 1001 86380 86390 1
418057 99418057 1001 86380 86390 1
417870 99417870 1001 86380 86390 1
417623 99417623 1001 86380 86390 1
417883 99417883 1001 86380 86390 1
417700 99417700 1001 86380 86390 1
417815 99417815 1001 86380 86390 1
419158 99419158 1001 86380 86390 1
419077 99419077 1001 86380 86390 1
418433 99418433 1001 86380 86390 1
418847 99418847 1001 86380 86390 1
418960 99418960 1001 86380 86390 1
418807 99418807 1001 86380 86390 1
418897 99418897 1001 86380 86390 1
418948 99418948 1001 86380 86390 1
420124 99420124 1001 86380 86390 1
420277 99420277 1001 86380 86390 1
420220 99420220 1001 86380 86390 1
420267 99420267 1001 86380 86390 1
419820 99419820 1001 86380 86390 1
419725 99419725 1001 86380 86390 1
419544 99419544 1001 86380 86390 1
420708 99420708 1001 86380 86390 1
420768 99420768 1001 86380 86390 1
420694 99420694 1001 86380 86390 1
420590 99420590 1001 86380 86390 1
420620 99420620 1001 86380 86390 1
420780 99420780 1001 86380 86390 1
421666 99421666 1001 86380 86390 1
421480 99421480 1001 86380 86390 1
421441 99421441 1001 86380 86390 1
421683 99421683 1001 86380 86390 1
421213 99421213 1001 86380 86390 1
420971 99420971 1001 86380 86390 1
421029 99421029 1001 86380 86390 1
420956 99420956 1001 86380 86390 1
422192 99422192 1001 86380 86390 1
422359 99422359 1001 86380 86390 1
422219 99422219 1001 86380 86390 1
422336 99422336 1001 86380 86390 1
422344 99422344 1001 86380 86390 1
422188 99422188 1001 86380 86390 1
423432 99423432 1001 86380 86390 1
423607 99423607 1001 86380 86390 1
423352 99423352 1001 86380 86390 1
423273 99423273 1001 86380 86390 1
423139 99423139 1001 86380 86390 1
422680 99422680 1001 86380 86390 1
422761 99422761 1001 86380 86390 1
422644 99422644 1001 86380 86390 1
422719 99422719 1001 86380 86390 1
425372 99425372 1001 86380 86390 1
425324 99425324 1001 86380 86390 1
425198 99425198 1001 86380 86390 1
425352 99425352 1001 86380 86390 1
425208 99425208 1001 86380 86390 1
425214 99425214 1001 86380 86390 1
424981 99424981 1001 86380 86390 1
424389 99424389 1001 86380 86390 1
424294 99424294 1001 86380 86390 1
424348 99424348 1001 86380 86390 1
424477 99424477 1001 86380 86390 1
425802 99425802 1001 86380 86390 1
425517 99425517 1001 86380 86390 1
425644 99425644 1001 86380 86390 1
426800 99426800 1001 86380 86390 1
427074 99427074 1001 86380 86390 1
426394 99426394 1001 86380 86390 1
426652 99426652 1001 86380 86390 1
426387 99426387 1001 86380 86390 1
426053 99426053 1001 86380 86390 1
425842 99425842 1001 86380 86390 1
426256 99426256 1001 86380 86390 1
426268 99426268 1001 86380 86390 1
427289 99427289 1001 86380 86390 1
427462 99427462 1001 86380 86390 1
427372 99427372 1001 86380 86390 1
427158 99427158 1001 86380 86390 1
428390 99428390 1001 86380 86390 1
428188 99428188 1001 86380 86390 1
428142 99428142 1001 86380 86390 1
427784 99427784 1001 86380 86390 1
427551 99427551 1001 86380 86390 1
429152 99429152 1001 86380 86390 1
429067 99429067 1001 86380 86390 1
428774 99428774 1001 86380 86390 1
428757 99428757 1001 86380 86390 1
429974 99429974 1001 86380 86390 1
430035 99430035 1001 86380 86390 1
430288 99430288 1001 86380 86390 1
429925 99429925 1001 86380 86390 1
429755 99429755 1001 86380 86390 1
429933 99429933 1001 86380 86390 1
429729 99429729 1001 86380 86390 1
429586 99429586 1001 86380 86390 1
429245 99429245 1001 86380 86390 1
429545 99429545 1001 86380 86390 1
429261 99429261 1001 86380 86390 1
429339 99429339 1001 86380 86390 1
430683 99430683 1001 86380 86390 1
431880 99431880 1001 86380 86390 1
431587 99431587 1001 86380 86390 1
430991 99430991 1001 86380 86390 1
432199 99432199 1001 86380 86390 1
432287 99432287 1001 86380 86390 1
432319 99432319 1001 86380 86390 1
432097 99432097 1001 86380 86390 1
432279 99432279 1001 86380 86390 1
432234 99432234 1001 86380 86390 1
433634 99433634 1001 86380 86390 1
433223 99433223 1001 86380 86390 1
433304 99433304 1001 86380 86390 1
433233 99433233 1001 86380 86390 1
433262 99433262 1001 86380 86390 1
432982 99432982 1001 86380 86390 1
433046 99433046 1001 86380 86390 1
433047 99433047 1001 86380 86390 1
432721 99432721 1001 86380 86390 1
432775 99432775 1001 86380 86390 1
432616 99432616 1001 86380 86390 1
432763 99432763 1001 86380 86390 1
433957 99433957 1001 86380 86390 1
434130 99434130 1001 86380 86390 1
435434 99435434 1001 86380 86390 1
435304 99435304 1001 86380 86390 1
435350 99435350 1001 86380 86390 1
435096 99435096 1001 86380 86390 1
435238 99435238 1001 86380 86390 1
435071 99435071 1001 86380 86390 1
434944 99434944 1001 86380 86390 1
434602 99434602 1001 86380 86390 1
434921 99434921 1001 86380 86390 1
434971 99434971 1001 86380 86390 1
434852 99434852 1001 86380 86390 1
434914 99434914 1001 86380 86390 1
434260 99434260 1001 86380 86390 1
434321 99434321 1001 86380 86390 1
434566 99434566 1001 86380 86390 1
435485 99435485 1001 86380 86390 1
436696 99436696 1001 86380 86390 1
435961 99435961 1001 86380 86390 1
435938 99435938 1001 86380 86390 1
435921 99435921 1001 86380 86390 1
437300 99437300 1001 86380 86390 1
437235 99437235 1001 86380 86390 1
300092 99300092 1001 86380 86390 1
300627 99300627 1001 86380 86390 1
300597 99300597 1001 86380 86390 1
300378 99300378 1001 86380 86390 1
300456 99300456 1001 86380 86390 1
300457 99300457 1001 86380 86390 1
300146 99300146 1001 86380 86390 1
300231 99300231 1001 86380 86390 1
300208 99300208 1001 86380 86390 1
300880 99300880 1001 86380 86390 1
300829 99300829 1001 86380 86390 1
300741 99300741 1001 86380 86390 1
300886 99300886 1001 86380 86390 1
300863 99300863 1001 86380 86390 1
300789 99300789 1001 86380 86390 1
301491 99301491 1001 86380 86390 1
301353 99301353 1001 86380 86390 1
301472 99301472 1001 86380 86390 1
301336 99301336 1001 86380 86390 1
301285 99301285 1001 86380 86390 1
301184 99301184 1001 86380 86390 1
301202 99301202 1001 86380 86390 1
301152 99301152 1001 86380 86390 1
301004 99301004 1001 86380 86390 1
301045 99301045 1001 86380 86390 1
300968 99300968 1001 86380 86390 1
300958 99300958 1001 86380 86390 1
302311 99302311 1001 86380 86390 1
301993 99301993 1001 86380 86390 1
302006 99302006 1001 86380 86390 1
302009 99302009 1001 86380 86390 1
302016 99302016 1001 86380 86390 1
301876 99301876 1001 86380 86390 1
301891 99301891 1001 86380 86390 1
301931 99301931 1001 86380 86390 1
303145 99303145 1001 86380 86390 1
303178 99303178 1001 86380 86390 1
302807 99302807 1001 86380 86390 1
302907 99302907 1001 86380 86390 1
302681 99302681 1001 86380 86390 1
302695 99302695 1001 86380 86390 1
302779 99302779 1001 86380 86390 1
303292 99303292 1001 86380 86390 1
303852 99303852 1001 86380 86390 1
303831 99303831 1001 86380 86390 1
303986 99303986 1001 86380 86390 1
303805 99303805 1001 86380 86390 1
303563 99303563 1001 86380 86390 1
304077 99304077 1001 86380 86390 1
304758 99304758 1001 86380 86390 1
304786 99304786 1001 86380 86390 1
304844 99304844 1001 86380 86390 1
304779 99304779 1001 86380 86390 1
304501 99304501 1001 86380 86390 1
304514 99304514 1001 86380 86390 1
304528 99304528 1001 86380 86390 1
304544 99304544 1001 86380 86390 1
304635 99304635 1001 86380 86390 1
304380 99304380 1001 86380 86390 1
304370 99304370 1001 86380 86390 1
304396 99304396 1001 86380 86390 1
304410 99304410 1001 86380 86390 1
304436 99304436 1001 86380 86390 1
304281 99304281 1001 86380 86390 1
304243 99304243 1001 86380 86390 1
304322 99304322 1001 86380 86390 1
304314 99304314 1001 86380 86390 1
304262 99304262 1001 86380 86390 1
304942 99304942 1001 86380 86390 1
305506 99305506 1001 86380 86390 1
305679 99305679 1001 86380 86390 1
305440 99305440 1001 86380 86390 1
305443 99305443 1001 86380 86390 1
305471 99305471 1001 86380 86390 1
305208 99305208 1001 86380 86390 1
305187 99305187 1001 86380 86390 1
305239 99305239 1001 86380 86390 1
305201 99305201 1001 86380 86390 1
305687 99305687 1001 86380 86390 1
500125 99500125 1001 86380 86390 1
500740 99500740 1001 86380 86390 1
500766 99500766 1001 86380 86390 1
500417 99500417 1001 86380 86390 1
500547 99500547 1001 86380 86390 1
500484 99500484 1001 86380 86390 1
500578 99500578 1001 86380 86390 1
500288 99500288 1001 86380 86390 1
500918 99500918 1001 86380 86390 1
500997 99500997 1001 86380 86390 1
500858 99500858 1001 86380 86390 1
501618 99501618 1001 86380 86390 1
501349 99501349 1001 86380 86390 1
501311 99501311 1001 86380 86390 1
501264 99501264 1001 86380 86390 1
501303 99501303 1001 86380 86390 1
501124 99501124 1001 86380 86390 1
501220 99501220 1001 86380 86390 1
501170 99501170 1001 86380 86390 1
501718 99501718 1001 86380 86390 1
501708 99501708 1001 86380 86390 1
502336 99502336 1001 86380 86390 1
502370 99502370 1001 86380 86390 1
502409 99502409 1001 86380 86390 1
502269 99502269 1001 86380 86390 1
502333 99502333 1001 86380 86390 1
502459 99502459 1001 86380 86390 1
502104 99502104 1001 86380 86390 1
502054 99502054 1001 86380 86390 1
502137 99502137 1001 86380 86390 1
502151 99502151 1001 86380 86390 1
501927 99501927 1001 86380 86390 1
502021 99502021 1001 86380 86390 1
501996 99501996 1001 86380 86390 1
501893 99501893 1001 86380 86390 1
501932 99501932 1001 86380 86390 1
501972 99501972 1001 86380 86390 1
502610 99502610 1001 86380 86390 1
502665 99502665 1001 86380 86390 1
502960 99502960 1001 86380 86390 1
503018 99503018 1001 86380 86390 1
502941 99502941 1001 86380 86390 1
502813 99502813 1001 86380 86390 1
502697 99502697 1001 86380 86390 1
502749 99502749 1001 86380 86390 1
502815 99502815 1001 86380 86390 1
502686 99502686 1001 86380 86390 1
502835 99502835 1001 86380 86390 1
502745 99502745 1001 86380 86390 1
503340 99503340 1001 86380 86390 1
503475 99503475 1001 86380 86390 1
504079 99504079 1001 86380 86390 1
504056 99504056 1001 86380 86390 1
504095 99504095 1001 86380 86390 1
504060 99504060 1001 86380 86390 1
503717 99503717 1001 86380 86390 1
503894 99503894 1001 86380 86390 1
503804 99503804 1001 86380 86390 1
503909 99503909 1001 86380 86390 1
503582 99503582 1001 86380 86390 1
503686 99503686 1001 86380 86390 1
504205 99504205 1001 86380 86390 1
504261 99504261 1001 86380 86390 1
504313 99504313 1001 86380 86390 1
504123 99504123 1001 86380 86390 1
504241 99504241 1001 86380 86390 1
504216 99504216 1001 86380 86390 1
504764 99504764 1001 86380 86390 1
504584 99504584 1001 86380 86390 1
504651 99504651 1001 86380 86390 1
504655 99504655 1001 86380 86390 1
504414 99504414 1001 86380 86390 1
504507 99504507 1001 86380 86390 1
504432 99504432 1001 86380 86390 1
504512 99504512 1001 86380 86390 1
505126 99505126 1001 86380 86390 1
505067 99505067 1001 86380 86390 1
505602 99505602 1001 86380 86390 1
505732 99505732 1001 86380 86390 1
505606 99505606 1001 86380 86390 1
505652 99505652 1001 86380 86390 1
505412 99505412 1001 86380 86390 1
505504 99505504 1001 86380 86390 1
505492 99505492 1001 86380 86390 1
505562 99505562 1001 86380 86390 1
505331 99505331 1001 86380 86390 1
505195 99505195 1001 86380 86390 1
505277 99505277 1001 86380 86390 1
505342 99505342 1001 86380 86390 1
505948 99505948 1001 86380 86390 1
506560 99506560 1001 86380 86390 1
506534 99506534 1001 86380 86390 1
506570 99506570 1001 86380 86390 1
506543 99506543 1001 86380 86390 1
506236 99506236 1001 86380 86390 1
506215 99506215 1001 86380 86390 1
506259 99506259 1001 86380 86390 1
506030 99506030 1001 86380 86390 1
506058 99506058 1001 86380 86390 1
506178 99506178 1001 86380 86390 1
506064 99506064 1001 86380 86390 1
506708 99506708 1001 86380 86390 1
507310 99507310 1001 86380 86390 1
507377 99507377 1001 86380 86390 1
507401 99507401 1001 86380 86390 1
507056 99507056 1001 86380 86390 1
506895 99506895 1001 86380 86390 1
506858 99506858 1001 86380 86390 1
506819 99506819 1001 86380 86390 1
506886 99506886 1001 86380 86390 1
506825 99506825 1001 86380 86390 1
507007 99507007 1001 86380 86390 1
506826 99506826 1001 86380 86390 1
507510 99507510 1001 86380 86390 1
507566 99507566 1001 86380 86390 1
507427 99507427 1001 86380 86390 1
508188 99508188 1001 86380 86390 1
508165 99508165 1001 86380 86390 1
508240 99508240 1001 86380 86390 1
508003 99508003 1001 86380 86390 1
507978 99507978 1001 86380 86390 1
507988 99507988 1001 86380 86390 1
507680 99507680 1001 86380 86390 1
507682 99507682 1001 86380 86390 1
507729 99507729 1001 86380 86390 1
507665 99507665 1001 86380 86390 1
508348 99508348 1001 86380 86390 1
508259 99508259 1001 86380 86390 1
508289 99508289 1001 86380 86390 1
508341 99508341 1001 86380 86390 1
508432 99508432 1001 86380 86390 1
508385 99508385 1001 86380 86390 1
509011 99509011 1001 86380 86390 1
508935 99508935 1001 86380 86390 1
508900 99508900 1001 86380 86390 1
508902 99508902 1001 86380 86390 1
509071 99509071 1001 86380 86390 1
508817 99508817 1001 86380 86390 1
508716 99508716 1001 86380 86390 1
508851 99508851 1001 86380 86390 1
508685 99508685 1001 86380 86390 1
508483 99508483 1001 86380 86390 1
508651 99508651 1001 86380 86390 1
508543 99508543 1001 86380 86390 1
509176 99509176 1001 86380 86390 1
509116 99509116 1001 86380 86390 1
509174 99509174 1001 86380 86390 1
509851 99509851 1001 86380 86390 1
509872 99509872 1001 86380 86390 1
509700 99509700 1001 86380 86390 1
509706 99509706 1001 86380 86390 1
509731 99509731 1001 86380 86390 1
509744 99509744 1001 86380 86390 1
509540 99509540 1001 86380 86390 1
509567 99509567 1001 86380 86390 1
509542 99509542 1001 86380 86390 1
509404 99509404 1001 86380 86390 1
510004 99510004 1001 86380 86390 1
510044 99510044 1001 86380 86390 1
510064 99510064 1001 86380 86390 1
510653 99510653 1001 86380 86390 1
510527 99510527 1001 86380 86390 1
510623 99510623 1001 86380 86390 1
510443 99510443 1001 86380 86390 1
510473 99510473 1001 86380 86390 1
510486 99510486 1001 86380 86390 1
510515 99510515 1001 86380 86390 1
510132 99510132 1001 86380 86390 1
510137 99510137 1001 86380 86390 1
510280 99510280 1001 86380 86390 1
510777 99510777 1001 86380 86390 1
510894 99510894 1001 86380 86390 1
510314 99510314 1001 86380 86390 1
510754 99510754 1001 86380 86390 1
510787 99510787 1001 86380 86390 1
511414 99511414 1001 86380 86390 1
511481 99511481 1001 86380 86390 1
511507 99511507 1001 86380 86390 1
511308 99511308 1001 86380 86390 1
511321 99511321 1001 86380 86390 1
511221 99511221 1001 86380 86390 1
511629 99511629 1001 86380 86390 1
511553 99511553 1001 86380 86390 1
511701 99511701 1001 86380 86390 1
512352 99512352 1001 86380 86390 1
512194 99512194 1001 86380 86390 1
512259 99512259 1001 86380 86390 1
512047 99512047 1001 86380 86390 1
512152 99512152 1001 86380 86390 1
511965 99511965 1001 86380 86390 1
511849 99511849 1001 86380 86390 1
511953 99511953 1001 86380 86390 1
511943 99511943 1001 86380 86390 1
511906 99511906 1001 86380 86390 1
512497 99512497 1001 86380 86390 1
513051 99513051 1001 86380 86390 1
513144 99513144 1001 86380 86390 1
513068 99513068 1001 86380 86390 1
512923 99512923 1001 86380 86390 1
512993 99512993 1001 86380 86390 1
512743 99512743 1001 86380 86390 1
512667 99512667 1001 86380 86390 1
513292 99513292 1001 86380 86390 1
513348 99513348 1001 86380 86390 1
513377 99513377 1001 86380 86390 1
513840 99513840 1001 86380 86390 1
514003 99514003 1001 86380 86390 1
513919 99513919 1001 86380 86390 1
513894 99513894 1001 86380 86390 1
513899 99513899 1001 86380 86390 1
513605 99513605 1001 86380 86390 1
513491 99513491 1001 86380 86390 1
513448 99513448 1001 86380 86390 1
514108 99514108 1001 86380 86390 1
514147 99514147 1001 86380 86390 1
514059 99514059 1001 86380 86390 1
514167 99514167 1001 86380 86390 1
514129 99514129 1001 86380 86390 1
514728 99514728 1001 86380 86390 1
514706 99514706 1001 86380 86390 1
514663 99514663 1001 86380 86390 1
514625 99514625 1001 86380 86390 1
514521 99514521 1001 86380 86390 1
514394 99514394 1001 86380 86390 1
514292 99514292 1001 86380 86390 1
514412 99514412 1001 86380 86390 1
514274 99514274 1001 86380 86390 1
514313 99514313 1001 86380 86390 1
514971 99514971 1001 86380 86390 1
514985 99514985 1001 86380 86390 1
515504 99515504 1001 86380 86390 1
515493 99515493 1001 86380 86390 1
515588 99515588 1001 86380 86390 1
515322 99515322 1001 86380 86390 1
515274 99515274 1001 86380 86390 1
515458 99515458 1001 86380 86390 1
515114 99515114 1001 86380 86390 1
515183 99515183 1001 86380 86390 1
515213 99515213 1001 86380 86390 1
515871 99515871 1001 86380 86390 1
515718 99515718 1001 86380 86390 1
516420 99516420 1001 86380 86390 1
516387 99516387 1001 86380 86390 1
516138 99516138 1001 86380 86390 1
516296 99516296 1001 86380 86390 1
516208 99516208 1001 86380 86390 1
516104 99516104 1001 86380 86390 1
516224 99516224 1001 86380 86390 1
516032 99516032 1001 86380 86390 1
516016 99516016 1001 86380 86390 1
516520 99516520 1001 86380 86390 1
516553 99516553 1001 86380 86390 1
516708 99516708 1001 86380 86390 1
516657 99516657 1001 86380 86390 1
517284 99517284 1001 86380 86390 1
517267 99517267 1001 86380 86390 1
517282 99517282 1001 86380 86390 1
517154 99517154 1001 86380 86390 1
516961 99516961 1001 86380 86390 1
517000 99517000 1001 86380 86390 1
517065 99517065 1001 86380 86390 1
516940 99516940 1001 86380 86390 1
516933 99516933 1001 86380 86390 1
517116 99517116 1001 86380 86390 1
516818 99516818 1001 86380 86390 1
516833 99516833 1001 86380 86390 1
516787 99516787 1001 86380 86390 1
516749 99516749 1001 86380 86390 1
518130 99518130 1001 86380 86390 1
518010 99518010 1001 86380 86390 1
518054 99518054 1001 86380 86390 1
517846 99517846 1001 86380 86390 1
517914 99517914 1001 86380 86390 1
517699 99517699 1001 86380 86390 1
517691 99517691 1001 86380 86390 1
518332 99518332 1001 86380 86390 1
518282 99518282 1001 86380 86390 1
518924 99518924 1001 86380 86390 1
518985 99518985 1001 86380 86390 1
518756 99518756 1001 86380 86390 1
518623 99518623 1001 86380 86390 1
518767 99518767 1001 86380 86390 1
518395 99518395 1001 86380 86390 1
518397 99518397 1001 86380 86390 1
518436 99518436 1001 86380 86390 1
518438 99518438 1001 86380 86390 1
518451 99518451 1001 86380 86390 1
518466 99518466 1001 86380 86390 1
518416 99518416 1001 86380 86390 1
519115 99519115 1001 86380 86390 1
519106 99519106 1001 86380 86390 1
519636 99519636 1001 86380 86390 1
519727 99519727 1001 86380 86390 1
519789 99519789 1001 86380 86390 1
519716 99519716 1001 86380 86390 1
519617 99519617 1001 86380 86390 1
519670 99519670 1001 86380 86390 1
519710 99519710 1001 86380 86390 1
519417 99519417 1001 86380 86390 1
519470 99519470 1001 86380 86390 1
519409 99519409 1001 86380 86390 1
519591 99519591 1001 86380 86390 1
519378 99519378 1001 86380 86390 1
519306 99519306 1001 86380 86390 1
519397 99519397 1001 86380 86390 1
519320 99519320 1001 86380 86390 1
519853 99519853 1001 86380 86390 1
519905 99519905 1001 86380 86390 1
519946 99519946 1001 86380 86390 1
519988 99519988 1001 86380 86390 1
519847 99519847 1001 86380 86390 1
519977 99519977 1001 86380 86390 1
520566 99520566 1001 86380 86390 1
520583 99520583 1001 86380 86390 1
520345 99520345 1001 86380 86390 1
520296 99520296 1001 86380 86390 1
520374 99520374 1001 86380 86390 1
520141 99520141 1001 86380 86390 1
520025 99520025 1001 86380 86390 1
520690 99520690 1001 86380 86390 1
520747 99520747 1001 86380 86390 1
520773 99520773 1001 86380 86390 1
520788 99520788 1001 86380 86390 1
520685 99520685 1001 86380 86390 1
521454 99521454 1001 86380 86390 1
521097 99521097 1001 86380 86390 1
521138 99521138 1001 86380 86390 1
521001 99521001 1001 86380 86390 1
520886 99520886 1001 86380 86390 1
520866 99520866 1001 86380 86390 1
521533 99521533 1001 86380 86390 1
521668 99521668 1001 86380 86390 1
522141 99522141 1001 86380 86390 1
522093 99522093 1001 86380 86390 1
522135 99522135 1001 86380 86390 1
521881 99521881 1001 86380 86390 1
521974 99521974 1001 86380 86390 1
521963 99521963 1001 86380 86390 1
521991 99521991 1001 86380 86390 1
521943 99521943 1001 86380 86390 1
521774 99521774 1001 86380 86390 1
521763 99521763 1001 86380 86390 1
521732 99521732 1001 86380 86390 1
522307 99522307 1001 86380 86390 1
523069 99523069 1001 86380 86390 1
523083 99523083 1001 86380 86390 1
523046 99523046 1001 86380 86390 1
523105 99523105 1001 86380 86390 1
523038 99523038 1001 86380 86390 1
522937 99522937 1001 86380 86390 1
522652 99522652 1001 86380 86390 1
522680 99522680 1001 86380 86390 1
522573 99522573 1001 86380 86390 1
523922 99523922 1001 86380 86390 1
523876 99523876 1001 86380 86390 1
523879 99523879 1001 86380 86390 1
523600 99523600 1001 86380 86390 1
523639 99523639 1001 86380 86390 1
523721 99523721 1001 86380 86390 1
523735 99523735 1001 86380 86390 1
523645 99523645 1001 86380 86390 1
523456 99523456 1001 86380 86390 1
524035 99524035 1001 86380 86390 1
524048 99524048 1001 86380 86390 1
524130 99524130 1001 86380 86390 1
524002 99524002 1001 86380 86390 1
523990 99523990 1001 86380 86390 1
524694 99524694 1001 86380 86390 1
524591 99524591 1001 86380 86390 1
524669 99524669 1001 86380 86390 1
524596 99524596 1001 86380 86390 1
524661 99524661 1001 86380 86390 1
524676 99524676 1001 86380 86390 1
524552 99524552 1001 86380 86390 1
524359 99524359 1001 86380 86390 1
524543 99524543 1001 86380 86390 1
524191 99524191 1001 86380 86390 1
524217 99524217 1001 86380 86390 1
524953 99524953 1001 86380 86390 1
524906 99524906 1001 86380 86390 1
524960 99524960 1001 86380 86390 1
525546 99525546 1001 86380 86390 1
525571 99525571 1001 86380 86390 1
525463 99525463 1001 86380 86390 1
525235 99525235 1001 86380 86390 1
525295 99525295 1001 86380 86390 1
525272 99525272 1001 86380 86390 1
525161 99525161 1001 86380 86390 1
525164 99525164 1001 86380 86390 1
525115 99525115 1001 86380 86390 1
525606 99525606 1001 86380 86390 1
525700 99525700 1001 86380 86390 1
525609 99525609 1001 86380 86390 1
525740 99525740 1001 86380 86390 1
525651 99525651 1001 86380 86390 1
526361 99526361 1001 86380 86390 1
526401 99526401 1001 86380 86390 1
526226 99526226 1001 86380 86390 1
526277 99526277 1001 86380 86390 1
526306 99526306 1001 86380 86390 1
526048 99526048 1001 86380 86390 1
526142 99526142 1001 86380 86390 1
526082 99526082 1001 86380 86390 1
526199 99526199 1001 86380 86390 1
526112 99526112 1001 86380 86390 1
525906 99525906 1001 86380 86390 1
525908 99525908 1001 86380 86390 1
525924 99525924 1001 86380 86390 1
526515 99526515 1001 86380 86390 1
526427 99526427 1001 86380 86390 1
526467 99526467 1001 86380 86390 1
526534 99526534 1001 86380 86390 1
527095 99527095 1001 86380 86390 1
527216 99527216 1001 86380 86390 1
526901 99526901 1001 86380 86390 1
526993 99526993 1001 86380 86390 1
526908 99526908 1001 86380 86390 1
526844 99526844 1001 86380 86390 1
526974 99526974 1001 86380 86390 1
526642 99526642 1001 86380 86390 1
526695 99526695 1001 86380 86390 1
526737 99526737 1001 86380 86390 1
527366 99527366 1001 86380 86390 1
527251 99527251 1001 86380 86390 1
527343 99527343 1001 86380 86390 1
527382 99527382 1001 86380 86390 1
527361 99527361 1001 86380 86390 1
528003 99528003 1001 86380 86390 1
527905 99527905 1001 86380 86390 1
527957 99527957 1001 86380 86390 1
527831 99527831 1001 86380 86390 1
527716 99527716 1001 86380 86390 1
527755 99527755 1001 86380 86390 1
527725 99527725 1001 86380 86390 1
527557 99527557 1001 86380 86390 1
527648 99527648 1001 86380 86390 1
527584 99527584 1001 86380 86390 1
527619 99527619 1001 86380 86390 1
527633 99527633 1001 86380 86390 1
528193 99528193 1001 86380 86390 1
528212 99528212 1001 86380 86390 1
528264 99528264 1001 86380 86390 1
528708 99528708 1001 86380 86390 1
528871 99528871 1001 86380 86390 1
528763 99528763 1001 86380 86390 1
528764 99528764 1001 86380 86390 1
528777 99528777 1001 86380 86390 1
528630 99528630 1001 86380 86390 1
528518 99528518 1001 86380 86390 1
528574 99528574 1001 86380 86390 1
528510 99528510 1001 86380 86390 1
528551 99528551 1001 86380 86390 1
528409 99528409 1001 86380 86390 1
528296 99528296 1001 86380 86390 1
528337 99528337 1001 86380 86390 1
528470 99528470 1001 86380 86390 1
528420 99528420 1001 86380 86390 1
529008 99529008 1001 86380 86390 1
529651 99529651 1001 86380 86390 1
529668 99529668 1001 86380 86390 1
529578 99529578 1001 86380 86390 1
529708 99529708 1001 86380 86390 1
529714 99529714 1001 86380 86390 1
529478 99529478 1001 86380 86390 1
529172 99529172 1001 86380 86390 1
529278 99529278 1001 86380 86390 1
529227 99529227 1001 86380 86390 1
529820 99529820 1001 86380 86390 1
529859 99529859 1001 86380 86390 1
529808 99529808 1001 86380 86390 1
529877 99529877 1001 86380 86390 1
529839 99529839 1001 86380 86390 1
530458 99530458 1001 86380 86390 1
530459 99530459 1001 86380 86390 1
530358 99530358 1001 86380 86390 1
530422 99530422 1001 86380 86390 1
530544 99530544 1001 86380 86390 1
530168 99530168 1001 86380 86390 1
530172 99530172 1001 86380 86390 1
530590 99530590 1001 86380 86390 1
530747 99530747 1001 86380 86390 1
530661 99530661 1001 86380 86390 1
531378 99531378 1001 86380 86390 1
531351 99531351 1001 86380 86390 1
531242 99531242 1001 86380 86390 1
531261 99531261 1001 86380 86390 1
531300 99531300 1001 86380 86390 1
531007 99531007 1001 86380 86390 1
531163 99531163 1001 86380 86390 1
531113 99531113 1001 86380 86390 1
531051 99531051 1001 86380 86390 1
530975 99530975 1001 86380 86390 1
531157 99531157 1001 86380 86390 1
530944 99530944 1001 86380 86390 1
530893 99530893 1001 86380 86390 1
531443 99531443 1001 86380 86390 1
531391 99531391 1001 86380 86390 1
531175 99531175 1001 86380 86390 1
532144 99532144 1001 86380 86390 1
532177 99532177 1001 86380 86390 1
532147 99532147 1001 86380 86390 1
532123 99532123 1001 86380 86390 1
532162 99532162 1001 86380 86390 1
532139 99532139 1001 86380 86390 1
532024 99532024 1001 86380 86390 1
531883 99531883 1001 86380 86390 1
531806 99531806 1001 86380 86390 1
531875 99531875 1001 86380 86390 1
531888 99531888 1001 86380 86390 1
531902 99531902 1001 86380 86390 1
531969 99531969 1001 86380 86390 1
531802 99531802 1001 86380 86390 1
531753 99531753 1001 86380 86390 1
532218 99532218 1001 86380 86390 1
532258 99532258 1001 86380 86390 1
532278 99532278 1001 86380 86390 1
533015 99533015 1001 86380 86390 1
532725 99532725 1001 86380 86390 1
532625 99532625 1001 86380 86390 1
532811 99532811 1001 86380 86390 1
532608 99532608 1001 86380 86390 1
532506 99532506 1001 86380 86390 1
532571 99532571 1001 86380 86390 1
532411 99532411 1001 86380 86390 1
533174 99533174 1001 86380 86390 1
533169 99533169 1001 86380 86390 1
533157 99533157 1001 86380 86390 1
533704 99533704 1001 86380 86390 1
533717 99533717 1001 86380 86390 1
533772 99533772 1001 86380 86390 1
533723 99533723 1001 86380 86390 1
533805 99533805 1001 86380 86390 1
533550 99533550 1001 86380 86390 1
533617 99533617 1001 86380 86390 1
533540 99533540 1001 86380 86390 1
533595 99533595 1001 86380 86390 1
533385 99533385 1001 86380 86390 1
533326 99533326 1001 86380 86390 1
533984 99533984 1001 86380 86390 1
534049 99534049 1001 86380 86390 1
533999 99533999 1001 86380 86390 1
533884 99533884 1001 86380 86390 1
533925 99533925 1001 86380 86390 1
533953 99533953 1001 86380 86390 1
534044 99534044 1001 86380 86390 1
534045 99534045 1001 86380 86390 1
533863 99533863 1001 86380 86390 1
534009 99534009 1001 86380 86390 1
534596 99534596 1001 86380 86390 1
534631 99534631 1001 86380 86390 1
534541 99534541 1001 86380 86390 1
534118 99534118 1001 86380 86390 1
534121 99534121 1001 86380 86390 1
534786 99534786 1001 86380 86390 1
534826 99534826 1001 86380 86390 1
534717 99534717 1001 86380 86390 1
534705 99534705 1001 86380 86390 1
535191 99535191 1001 86380 86390 1
535141 99535141 1001 86380 86390 1
535167 99535167 1001 86380 86390 1
535232 99535232 1001 86380 86390 1
535028 99535028 1001 86380 86390 1
534899 99534899 1001 86380 86390 1
535663 99535663 1001 86380 86390 1
535522 99535522 1001 86380 86390 1
535654 99535654 1001 86380 86390 1
535681 99535681 1001 86380 86390 1
535707 99535707 1001 86380 86390 1
535527 99535527 1001 86380 86390 1
536290 99536290 1001 86380 86390 1
536278 99536278 1001 86380 86390 1
536214 99536214 1001 86380 86390 1
536165 99536165 1001 86380 86390 1
536167 99536167 1001 86380 86390 1
536078 99536078 1001 86380 86390 1
536027 99536027 1001 86380 86390 1
535966 99535966 1001 86380 86390 1
536112 99536112 1001 86380 86390 1
535958 99535958 1001 86380 86390 1
536062 99536062 1001 86380 86390 1
535986 99535986 1001 86380 86390 1
535832 99535832 1001 86380 86390 1
535858 99535858 1001 86380 86390 1
535749 99535749 1001 86380 86390 1
536488 99536488 1001 86380 86390 1
536534 99536534 1001 86380 86390 1
536484 99536484 1001 86380 86390 1
537135 99537135 1001 86380 86390 1
537051 99537051 1001 86380 86390 1
536891 99536891 1001 86380 86390 1
536761 99536761 1001 86380 86390 1
536703 99536703 1001 86380 86390 1
537177 99537177 1001 86380 86390 1
537337 99537337 1001 86380 86390 1
537959 99537959 1001 86380 86390 1
537866 99537866 1001 86380 86390 1
537843 99537843 1001 86380 86390 1
537978 99537978 1001 86380 86390 1
537646 99537646 1001 86380 86390 1
537652 99537652 1001 86380 86390 1
537484 99537484 1001 86380 86390 1
537562 99537562 1001 86380 86390 1
537546 99537546 1001 86380 86390 1
538035 99538035 1001 86380 86390 1
538064 99538064 1001 86380 86390 1
538115 99538115 1001 86380 86390 1
538712 99538712 1001 86380 86390 1
538612 99538612 1001 86380 86390 1
538734 99538734 1001 86380 86390 1
538427 99538427 1001 86380 86390 1
538429 99538429 1001 86380 86390 1
538455 99538455 1001 86380 86390 1
538534 99538534 1001 86380 86390 1
538496 99538496 1001 86380 86390 1
538525 99538525 1001 86380 86390 1
538477 99538477 1001 86380 86390 1
538332 99538332 1001 86380 86390 1
538914 99538914 1001 86380 86390 1
539378 99539378 1001 86380 86390 1
539239 99539239 1001 86380 86390 1
539215 99539215 1001 86380 86390 1
539179 99539179 1001 86380 86390 1
539730 99539730 1001 86380 86390 1
539686 99539686 1001 86380 86390 1
539764 99539764 1001 86380 86390 1
540276 99540276 1001 86380 86390 1
540278 99540278 1001 86380 86390 1
540387 99540387 1001 86380 86390 1
540224 99540224 1001 86380 86390 1
540122 99540122 1001 86380 86390 1
540228 99540228 1001 86380 86390 1
540259 99540259 1001 86380 86390 1
539981 99539981 1001 86380 86390 1
539982 99539982 1001 86380 86390 1
539905 99539905 1001 86380 86390 1
540613 99540613 1001 86380 86390 1
540615 99540615 1001 86380 86390 1
540512 99540512 1001 86380 86390 1
540500 99540500 1001 86380 86390 1
541126 99541126 1001 86380 86390 1
541135 99541135 1001 86380 86390 1
541085 99541085 1001 86380 86390 1
540995 99540995 1001 86380 86390 1
540775 99540775 1001 86380 86390 1
540699 99540699 1001 86380 86390 1
540859 99540859 1001 86380 86390 1
540834 99540834 1001 86380 86390 1
540771 99540771 1001 86380 86390 1
541302 99541302 1001 86380 86390 1
541353 99541353 1001 86380 86390 1
541817 99541817 1001 86380 86390 1
541808 99541808 1001 86380 86390 1
541886 99541886 1001 86380 86390 1
541549 99541549 1001 86380 86390 1
541705 99541705 1001 86380 86390 1
541513 99541513 1001 86380 86390 1
541592 99541592 1001 86380 86390 1
541700 99541700 1001 86380 86390 1
541585 99541585 1001 86380 86390 1
542193 99542193 1001 86380 86390 1
542246 99542246 1001 86380 86390 1
542244 99542244 1001 86380 86390 1
542765 99542765 1001 86380 86390 1
542766 99542766 1001 86380 86390 1
542557 99542557 1001 86380 86390 1
542353 99542353 1001 86380 86390 1
542329 99542329 1001 86380 86390 1
543603 99543603 1001 86380 86390 1
543659 99543659 1001 86380 86390 1
543700 99543700 1001 86380 86390 1
543636 99543636 1001 86380 86390 1
543589 99543589 1001 86380 86390 1
543705 99543705 1001 86380 86390 1
543411 99543411 1001 86380 86390 1
543380 99543380 1001 86380 86390 1
543177 99543177 1001 86380 86390 1
543192 99543192 1001 86380 86390 1
543183 99543183 1001 86380 86390 1
543859 99543859 1001 86380 86390 1
543824 99543824 1001 86380 86390 1
543877 99543877 1001 86380 86390 1
543883 99543883 1001 86380 86390 1
544445 99544445 1001 86380 86390 1
544570 99544570 1001 86380 86390 1
544278 99544278 1001 86380 86390 1
544206 99544206 1001 86380 86390 1
544106 99544106 1001 86380 86390 1
544178 99544178 1001 86380 86390 1
544668 99544668 1001 86380 86390 1
506068 597 1001 38102 38402 1
514274 889 1002 61038 71870 1
514280 622 1002 48493 56206 1
400070 99400070 1001 86380 86390 1
400106 99400106 1001 86380 86390 1
400203 99400203 1001 86380 86390 1
400210 99400210 1001 86380 86390 1
400308 99400308 1001 86380 86390 1
400327 99400327 1001 86380 86390 1
400425 99400425 1001 86380 86390 1
400542 99400542 1001 86380 86390 1
400817 99400817 1001 86380 86390 1
400723 99400723 1001 86380 86390 1
400851 99400851 1001 86380 86390 1
401070 99401070 1001 86380 86390 1
401306 99401306 1001 86380 86390 1
401313 99401313 1001 86380 86390 1
401527 99401527 1001 86380 86390 1
402058 99402058 1001 86380 86390 1
401971 99401971 1001 86380 86390 1
402167 99402167 1001 86380 86390 1
402118 99402118 1001 86380 86390 1
402192 99402192 1001 86380 86390 1
402690 99402690 1001 86380 86390 1
402879 99402879 1001 86380 86390 1
402944 99402944 1001 86380 86390 1
403201 99403201 1001 86380 86390 1
403120 99403120 1001 86380 86390 1
403254 99403254 1001 86380 86390 1
403301 99403301 1001 86380 86390 1
403303 99403303 1001 86380 86390 1
403355 99403355 1001 86380 86390 1
403506 99403506 1001 86380 86390 1
403776 99403776 1001 86380 86390 1
404275 99404275 1001 86380 86390 1
404456 99404456 1001 86380 86390 1
404516 99404516 1001 86380 86390 1
404665 99404665 1001 86380 86390 1
405010 99405010 1001 86380 86390 1
405003 99405003 1001 86380 86390 1
405090 99405090 1001 86380 86390 1
405120 99405120 1001 86380 86390 1
405251 99405251 1001 86380 86390 1
405359 99405359 1001 86380 86390 1
405361 99405361 1001 86380 86390 1
405591 99405591 1001 86380 86390 1
405645 99405645 1001 86380 86390 1
405652 99405652 1001 86380 86390 1
405725 99405725 1001 86380 86390 1
405927 99405927 1001 86380 86390 1
405906 99405906 1001 86380 86390 1
406020 99406020 1001 86380 86390 1
406123 99406123 1001 86380 86390 1
406242 99406242 1001 86380 86390 1
406270 99406270 1001 86380 86390 1
406535 99406535 1001 86380 86390 1
406762 99406762 1001 86380 86390 1
406806 99406806 1001 86380 86390 1
406736 99406736 1001 86380 86390 1
406868 99406868 1001 86380 86390 1
407177 99407177 1001 86380 86390 1
407385 99407385 1001 86380 86390 1
407616 99407616 1001 86380 86390 1
407693 99407693 1001 86380 86390 1
407802 99407802 1001 86380 86390 1
407817 99407817 1001 86380 86390 1
408229 99408229 1001 86380 86390 1
408501 99408501 1001 86380 86390 1
408434 99408434 1001 86380 86390 1
408755 99408755 1001 86380 86390 1
408940 99408940 1001 86380 86390 1
409297 99409297 1001 86380 86390 1
409301 99409301 1001 86380 86390 1
409468 99409468 1001 86380 86390 1
409520 99409520 1001 86380 86390 1
409527 99409527 1001 86380 86390 1
409644 99409644 1001 86380 86390 1
409707 99409707 1001 86380 86390 1
409786 99409786 1001 86380 86390 1
409924 99409924 1001 86380 86390 1
410241 99410241 1001 86380 86390 1
410480 99410480 1001 86380 86390 1
410537 99410537 1001 86380 86390 1
410571 99410571 1001 86380 86390 1
410541 99410541 1001 86380 86390 1
410519 99410519 1001 86380 86390 1
410582 99410582 1001 86380 86390 1
410552 99410552 1001 86380 86390 1
410721 99410721 1001 86380 86390 1
410702 99410702 1001 86380 86390 1
410979 99410979 1001 86380 86390 1
411037 99411037 1001 86380 86390 1
411384 99411384 1001 86380 86390 1
411498 99411498 1001 86380 86390 1
411628 99411628 1001 86380 86390 1
411777 99411777 1001 86380 86390 1
412094 99412094 1001 86380 86390 1
412198 99412198 1001 86380 86390 1
412203 99412203 1001 86380 86390 1
412339 99412339 1001 86380 86390 1
412379 99412379 1001 86380 86390 1
413669 99413669 1001 86380 86390 1
413695 99413695 1001 86380 86390 1
413617 99413617 1001 86380 86390 1
413120 99413120 1001 86380 86390 1
413227 99413227 1001 86380 86390 1
412801 99412801 1001 86380 86390 1
412644 99412644 1001 86380 86390 1
412510 99412510 1001 86380 86390 1
412788 99412788 1001 86380 86390 1
412769 99412769 1001 86380 86390 1
413862 99413862 1001 86380 86390 1
413864 99413864 1001 86380 86390 1
414971 99414971 1001 86380 86390 1
414947 99414947 1001 86380 86390 1
415195 99415195 1001 86380 86390 1
414778 99414778 1001 86380 86390 1
414642 99414642 1001 86380 86390 1
414600 99414600 1001 86380 86390 1
414586 99414586 1001 86380 86390 1
414271 99414271 1001 86380 86390 1
414297 99414297 1001 86380 86390 1
414438 99414438 1001 86380 86390 1
414193 99414193 1001 86380 86390 1
415603 99415603 1001 86380 86390 1
415453 99415453 1001 86380 86390 1
416636 99416636 1001 86380 86390 1
416935 99416935 1001 86380 86390 1
416756 99416756 1001 86380 86390 1
416616 99416616 1001 86380 86390 1
416845 99416845 1001 86380 86390 1
416750 99416750 1001 86380 86390 1
416231 99416231 1001 86380 86390 1
416283 99416283 1001 86380 86390 1
416309 99416309 1001 86380 86390 1
416432 99416432 1001 86380 86390 1
416112 99416112 1001 86380 86390 1
415884 99415884 1001 86380 86390 1
415786 99415786 1001 86380 86390 1
416065 99416065 1001 86380 86390 1
415792 99415792 1001 86380 86390 1
415978 99415978 1001 86380 86390 1
417236 99417236 1001 86380 86390 1
417078 99417078 1001 86380 86390 1
417179 99417179 1001 86380 86390 1
417571 99417571 1001 86380 86390 1
417499 99417499 1001 86380 86390 1
417552 99417552 1001 86380 86390 1
417511 99417511 1001 86380 86390 1
417514 99417514 1001 86380 86390 1
417593 99417593 1001 86380 86390 1
417441 99417441 1001 86380 86390 1
418673 99418673 1001 86380 86390 1
418653 99418653 1001 86380 86390 1
418443 99418443 1001 86380 86390 1
418466 99418466 1001 86380 86390 1
418468 99418468 1001 86380 86390 1
418046 99418046 1001 86380 86390 1
418403 99418403 1001 86380 86390 1
418214 99418214 1001 86380 86390 1
417676 99417676 1001 86380 86390 1
417769 99417769 1001 86380 86390 1
417942 99417942 1001 86380 86390 1
419014 99419014 1001 86380 86390 1
420422 99420422 1001 86380 86390 1
420021 99420021 1001 86380 86390 1
419466 99419466 1001 86380 86390 1
419382 99419382 1001 86380 86390 1
420692 99420692 1001 86380 86390 1
420638 99420638 1001 86380 86390 1
421941 99421941 1001 86380 86390 1
422033 99422033 1001 86380 86390 1
421688 99421688 1001 86380 86390 1
421892 99421892 1001 86380 86390 1
421503 99421503 1001 86380 86390 1
421624 99421624 1001 86380 86390 1
422253 99422253 1001 86380 86390 1
422408 99422408 1001 86380 86390 1
422256 99422256 1001 86380 86390 1
422321 99422321 1001 86380 86390 1
423405 99423405 1001 86380 86390 1
423519 99423519 1001 86380 86390 1
423431 99423431 1001 86380 86390 1
423066 99423066 1001 86380 86390 1
423204 99423204 1001 86380 86390 1
423163 99423163 1001 86380 86390 1
422852 99422852 1001 86380 86390 1
422699 99422699 1001 86380 86390 1
422541 99422541 1001 86380 86390 1
422688 99422688 1001 86380 86390 1
423847 99423847 1001 86380 86390 1
425171 99425171 1001 86380 86390 1
425357 99425357 1001 86380 86390 1
425243 99425243 1001 86380 86390 1
425101 99425101 1001 86380 86390 1
424798 99424798 1001 86380 86390 1
424306 99424306 1001 86380 86390 1
425531 99425531 1001 86380 86390 1
425657 99425657 1001 86380 86390 1
425665 99425665 1001 86380 86390 1
425537 99425537 1001 86380 86390 1
425391 99425391 1001 86380 86390 1
425523 99425523 1001 86380 86390 1
425652 99425652 1001 86380 86390 1
427033 99427033 1001 86380 86390 1
426824 99426824 1001 86380 86390 1
427016 99427016 1001 86380 86390 1
426856 99426856 1001 86380 86390 1
427001 99427001 1001 86380 86390 1
427115 99427115 1001 86380 86390 1
426578 99426578 1001 86380 86390 1
426400 99426400 1001 86380 86390 1
426580 99426580 1001 86380 86390 1
426050 99426050 1001 86380 86390 1
425850 99425850 1001 86380 86390 1
427238 99427238 1001 86380 86390 1
427428 99427428 1001 86380 86390 1
427159 99427159 1001 86380 86390 1
428691 99428691 1001 86380 86390 1
428593 99428593 1001 86380 86390 1
428417 99428417 1001 86380 86390 1
428196 99428196 1001 86380 86390 1
428014 99428014 1001 86380 86390 1
428135 99428135 1001 86380 86390 1
428252 99428252 1001 86380 86390 1
428136 99428136 1001 86380 86390 1
427541 99427541 1001 86380 86390 1
427807 99427807 1001 86380 86390 1
428957 99428957 1001 86380 86390 1
430042 99430042 1001 86380 86390 1
430101 99430101 1001 86380 86390 1
430328 99430328 1001 86380 86390 1
429997 99429997 1001 86380 86390 1
430181 99430181 1001 86380 86390 1
430260 99430260 1001 86380 86390 1
430036 99430036 1001 86380 86390 1
430131 99430131 1001 86380 86390 1
429630 99429630 1001 86380 86390 1
429935 99429935 1001 86380 86390 1
429723 99429723 1001 86380 86390 1
429744 99429744 1001 86380 86390 1
429728 99429728 1001 86380 86390 1
429212 99429212 1001 86380 86390 1
429383 99429383 1001 86380 86390 1
429262 99429262 1001 86380 86390 1
430549 99430549 1001 86380 86390 1
430636 99430636 1001 86380 86390 1
430569 99430569 1001 86380 86390 1
430542 99430542 1001 86380 86390 1
431837 99431837 1001 86380 86390 1
431923 99431923 1001 86380 86390 1
431927 99431927 1001 86380 86390 1
431238 99431238 1001 86380 86390 1
431243 99431243 1001 86380 86390 1
430923 99430923 1001 86380 86390 1
431016 99431016 1001 86380 86390 1
431194 99431194 1001 86380 86390 1
432124 99432124 1001 86380 86390 1
432154 99432154 1001 86380 86390 1
432295 99432295 1001 86380 86390 1
432443 99432443 1001 86380 86390 1
432332 99432332 1001 86380 86390 1
433297 99433297 1001 86380 86390 1
432646 99432646 1001 86380 86390 1
432861 99432861 1001 86380 86390 1
432571 99432571 1001 86380 86390 1
433911 99433911 1001 86380 86390 1
433964 99433964 1001 86380 86390 1
433860 99433860 1001 86380 86390 1
433837 99433837 1001 86380 86390 1
434126 99434126 1001 86380 86390 1
433798 99433798 1001 86380 86390 1
435315 99435315 1001 86380 86390 1
435217 99435217 1001 86380 86390 1
435003 99435003 1001 86380 86390 1
435203 99435203 1001 86380 86390 1
435070 99435070 1001 86380 86390 1
435273 99435273 1001 86380 86390 1
434635 99434635 1001 86380 86390 1
434481 99434481 1001 86380 86390 1
434193 99434193 1001 86380 86390 1
435595 99435595 1001 86380 86390 1
435552 99435552 1001 86380 86390 1
435578 99435578 1001 86380 86390 1
435687 99435687 1001 86380 86390 1
435603 99435603 1001 86380 86390 1
437153 99437153 1001 86380 86390 1
437093 99437093 1001 86380 86390 1
436967 99436967 1001 86380 86390 1
437015 99437015 1001 86380 86390 1
436868 99436868 1001 86380 86390 1
436888 99436888 1001 86380 86390 1
436728 99436728 1001 86380 86390 1
436475 99436475 1001 86380 86390 1
436598 99436598 1001 86380 86390 1
435907 99435907 1001 86380 86390 1
436245 99436245 1001 86380 86390 1
300004 99300004 1001 86380 86390 1
300047 99300047 1001 86380 86390 1
437174 99437174 1001 86380 86390 1
300135 99300135 1001 86380 86390 1
300201 99300201 1001 86380 86390 1
300151 99300151 1001 86380 86390 1
300310 99300310 1001 86380 86390 1
301524 99301524 1001 86380 86390 1
301487 99301487 1001 86380 86390 1
301410 99301410 1001 86380 86390 1
301300 99301300 1001 86380 86390 1
301288 99301288 1001 86380 86390 1
301341 99301341 1001 86380 86390 1
301125 99301125 1001 86380 86390 1
301009 99301009 1001 86380 86390 1
300971 99300971 1001 86380 86390 1
301707 99301707 1001 86380 86390 1
301709 99301709 1001 86380 86390 1
301678 99301678 1001 86380 86390 1
302268 99302268 1001 86380 86390 1
302219 99302219 1001 86380 86390 1
302047 99302047 1001 86380 86390 1
302129 99302129 1001 86380 86390 1
301955 99301955 1001 86380 86390 1
301788 99301788 1001 86380 86390 1
301918 99301918 1001 86380 86390 1
301885 99301885 1001 86380 86390 1
302419 99302419 1001 86380 86390 1
302459 99302459 1001 86380 86390 1
303030 99303030 1001 86380 86390 1
303115 99303115 1001 86380 86390 1
302913 99302913 1001 86380 86390 1
302956 99302956 1001 86380 86390 1
302947 99302947 1001 86380 86390 1
302616 99302616 1001 86380 86390 1
302752 99302752 1001 86380 86390 1
303259 99303259 1001 86380 86390 1
303325 99303325 1001 86380 86390 1
304014 99304014 1001 86380 86390 1
303901 99303901 1001 86380 86390 1
303953 99303953 1001 86380 86390 1
304024 99304024 1001 86380 86390 1
303699 99303699 1001 86380 86390 1
303798 99303798 1001 86380 86390 1
303454 99303454 1001 86380 86390 1
303562 99303562 1001 86380 86390 1
303616 99303616 1001 86380 86390 1
304069 99304069 1001 86380 86390 1
304084 99304084 1001 86380 86390 1
304099 99304099 1001 86380 86390 1
304234 99304234 1001 86380 86390 1
304743 99304743 1001 86380 86390 1
304715 99304715 1001 86380 86390 1
304527 99304527 1001 86380 86390 1
304579 99304579 1001 86380 86390 1
304267 99304267 1001 86380 86390 1
304254 99304254 1001 86380 86390 1
304285 99304285 1001 86380 86390 1
304415 99304415 1001 86380 86390 1
304416 99304416 1001 86380 86390 1
304378 99304378 1001 86380 86390 1
305001 99305001 1001 86380 86390 1
304898 99304898 1001 86380 86390 1
304951 99304951 1001 86380 86390 1
304916 99304916 1001 86380 86390 1
305492 99305492 1001 86380 86390 1
305652 99305652 1001 86380 86390 1
305626 99305626 1001 86380 86390 1
305488 99305488 1001 86380 86390 1
305298 99305298 1001 86380 86390 1
305401 99305401 1001 86380 86390 1
305429 99305429 1001 86380 86390 1
305455 99305455 1001 86380 86390 1
305341 99305341 1001 86380 86390 1
305181 99305181 1001 86380 86390 1
305161 99305161 1001 86380 86390 1
305083 99305083 1001 86380 86390 1
305164 99305164 1001 86380 86390 1
305192 99305192 1001 86380 86390 1
305218 99305218 1001 86380 86390 1
305076 99305076 1001 86380 86390 1
500654 99500654 1001 86380 86390 1
500439 99500439 1001 86380 86390 1
500413 99500413 1001 86380 86390 1
500534 99500534 1001 86380 86390 1
500348 99500348 1001 86380 86390 1
500377 99500377 1001 86380 86390 1
500262 99500262 1001 86380 86390 1
500212 99500212 1001 86380 86390 1
500204 99500204 1001 86380 86390 1
500939 99500939 1001 86380 86390 1
500945 99500945 1001 86380 86390 1
500933 99500933 1001 86380 86390 1
500818 99500818 1001 86380 86390 1
500961 99500961 1001 86380 86390 1
501636 99501636 1001 86380 86390 1
501461 99501461 1001 86380 86390 1
501531 99501531 1001 86380 86390 1
501444 99501444 1001 86380 86390 1
501521 99501521 1001 86380 86390 1
501445 99501445 1001 86380 86390 1
501330 99501330 1001 86380 86390 1
501396 99501396 1001 86380 86390 1
501243 99501243 1001 86380 86390 1
501260 99501260 1001 86380 86390 1
501418 99501418 1001 86380 86390 1
501175 99501175 1001 86380 86390 1
501026 99501026 1001 86380 86390 1
501095 99501095 1001 86380 86390 1
501770 99501770 1001 86380 86390 1
501838 99501838 1001 86380 86390 1
501813 99501813 1001 86380 86390 1
501777 99501777 1001 86380 86390 1
502393 99502393 1001 86380 86390 1
502356 99502356 1001 86380 86390 1
502361 99502361 1001 86380 86390 1
502182 99502182 1001 86380 86390 1
502121 99502121 1001 86380 86390 1
502098 99502098 1001 86380 86390 1
502028 99502028 1001 86380 86390 1
501944 99501944 1001 86380 86390 1
502618 99502618 1001 86380 86390 1
502644 99502644 1001 86380 86390 1
502517 99502517 1001 86380 86390 1
502556 99502556 1001 86380 86390 1
502525 99502525 1001 86380 86390 1
503205 99503205 1001 86380 86390 1
503158 99503158 1001 86380 86390 1
503236 99503236 1001 86380 86390 1
503251 99503251 1001 86380 86390 1
503287 99503287 1001 86380 86390 1
502882 99502882 1001 86380 86390 1
502940 99502940 1001 86380 86390 1
502738 99502738 1001 86380 86390 1
502713 99502713 1001 86380 86390 1
502718 99502718 1001 86380 86390 1
503445 99503445 1001 86380 86390 1
503462 99503462 1001 86380 86390 1
503477 99503477 1001 86380 86390 1
503468 99503468 1001 86380 86390 1
504064 99504064 1001 86380 86390 1
503876 99503876 1001 86380 86390 1
503882 99503882 1001 86380 86390 1
503910 99503910 1001 86380 86390 1
503846 99503846 1001 86380 86390 1
503562 99503562 1001 86380 86390 1
503692 99503692 1001 86380 86390 1
503681 99503681 1001 86380 86390 1
503540 99503540 1001 86380 86390 1
503664 99503664 1001 86380 86390 1
504322 99504322 1001 86380 86390 1
504220 99504220 1001 86380 86390 1
504169 99504169 1001 86380 86390 1
504146 99504146 1001 86380 86390 1
504291 99504291 1001 86380 86390 1
504253 99504253 1001 86380 86390 1
504319 99504319 1001 86380 86390 1
504741 99504741 1001 86380 86390 1
504913 99504913 1001 86380 86390 1
504754 99504754 1001 86380 86390 1
504647 99504647 1001 86380 86390 1
504669 99504669 1001 86380 86390 1
504593 99504593 1001 86380 86390 1
504737 99504737 1001 86380 86390 1
504341 99504341 1001 86380 86390 1
504524 99504524 1001 86380 86390 1
504486 99504486 1001 86380 86390 1
505088 99505088 1001 86380 86390 1
505050 99505050 1001 86380 86390 1
505743 99505743 1001 86380 86390 1
505647 99505647 1001 86380 86390 1
505460 99505460 1001 86380 86390 1
505502 99505502 1001 86380 86390 1
505515 99505515 1001 86380 86390 1
505413 99505413 1001 86380 86390 1
505363 99505363 1001 86380 86390 1
505376 99505376 1001 86380 86390 1
505378 99505378 1001 86380 86390 1
505255 99505255 1001 86380 86390 1
505793 99505793 1001 86380 86390 1
505781 99505781 1001 86380 86390 1
505783 99505783 1001 86380 86390 1
505864 99505864 1001 86380 86390 1
506490 99506490 1001 86380 86390 1
506588 99506588 1001 86380 86390 1
506590 99506590 1001 86380 86390 1
506275 99506275 1001 86380 86390 1
506340 99506340 1001 86380 86390 1
506369 99506369 1001 86380 86390 1
506190 99506190 1001 86380 86390 1
506258 99506258 1001 86380 86390 1
506349 99506349 1001 86380 86390 1
506113 99506113 1001 86380 86390 1
506139 99506139 1001 86380 86390 1
506798 99506798 1001 86380 86390 1
507230 99507230 1001 86380 86390 1
507259 99507259 1001 86380 86390 1
507402 99507402 1001 86380 86390 1
507292 99507292 1001 86380 86390 1
507127 99507127 1001 86380 86390 1
507038 99507038 1001 86380 86390 1
507206 99507206 1001 86380 86390 1
507104 99507104 1001 86380 86390 1
507195 99507195 1001 86380 86390 1
507171 99507171 1001 86380 86390 1
507210 99507210 1001 86380 86390 1
507187 99507187 1001 86380 86390 1
507097 99507097 1001 86380 86390 1
507175 99507175 1001 86380 86390 1
506976 99506976 1001 86380 86390 1
506952 99506952 1001 86380 86390 1
507499 99507499 1001 86380 86390 1
507616 99507616 1001 86380 86390 1
507449 99507449 1001 86380 86390 1
508082 99508082 1001 86380 86390 1
508070 99508070 1001 86380 86390 1
508239 99508239 1001 86380 86390 1
508034 99508034 1001 86380 86390 1
507920 99507920 1001 86380 86390 1
507732 99507732 1001 86380 86390 1
507760 99507760 1001 86380 86390 1
507755 99507755 1001 86380 86390 1
508253 99508253 1001 86380 86390 1
508266 99508266 1001 86380 86390 1
508437 99508437 1001 86380 86390 1
508282 99508282 1001 86380 86390 1
509044 99509044 1001 86380 86390 1
508925 99508925 1001 86380 86390 1
508929 99508929 1001 86380 86390 1
508828 99508828 1001 86380 86390 1
508455 99508455 1001 86380 86390 1
508521 99508521 1001 86380 86390 1
509112 99509112 1001 86380 86390 1
509103 99509103 1001 86380 86390 1
509172 99509172 1001 86380 86390 1
509859 99509859 1001 86380 86390 1
509594 99509594 1001 86380 86390 1
509652 99509652 1001 86380 86390 1
509401 99509401 1001 86380 86390 1
509342 99509342 1001 86380 86390 1
509394 99509394 1001 86380 86390 1
510079 99510079 1001 86380 86390 1
509938 99509938 1001 86380 86390 1
510022 99510022 1001 86380 86390 1
510650 99510650 1001 86380 86390 1
510614 99510614 1001 86380 86390 1
510667 99510667 1001 86380 86390 1
510538 99510538 1001 86380 86390 1
510418 99510418 1001 86380 86390 1
510509 99510509 1001 86380 86390 1
510401 99510401 1001 86380 86390 1
510248 99510248 1001 86380 86390 1
510202 99510202 1001 86380 86390 1
510229 99510229 1001 86380 86390 1
510869 99510869 1001 86380 86390 1
510782 99510782 1001 86380 86390 1
511501 99511501 1001 86380 86390 1
511498 99511498 1001 86380 86390 1
511336 99511336 1001 86380 86390 1
511325 99511325 1001 86380 86390 1
511092 99511092 1001 86380 86390 1
511043 99511043 1001 86380 86390 1
510940 99510940 1001 86380 86390 1
511045 99511045 1001 86380 86390 1
511110 99511110 1001 86380 86390 1
511748 99511748 1001 86380 86390 1
511554 99511554 1001 86380 86390 1
512214 99512214 1001 86380 86390 1
512297 99512297 1001 86380 86390 1
512338 99512338 1001 86380 86390 1
512209 99512209 1001 86380 86390 1
512210 99512210 1001 86380 86390 1
512173 99512173 1001 86380 86390 1
511999 99511999 1001 86380 86390 1
512012 99512012 1001 86380 86390 1
511913 99511913 1001 86380 86390 1
511939 99511939 1001 86380 86390 1
511949 99511949 1001 86380 86390 1
511768 99511768 1001 86380 86390 1
512430 99512430 1001 86380 86390 1
513131 99513131 1001 86380 86390 1
513123 99513123 1001 86380 86390 1
513060 99513060 1001 86380 86390 1
512934 99512934 1001 86380 86390 1
512924 99512924 1001 86380 86390 1
512941 99512941 1001 86380 86390 1
512943 99512943 1001 86380 86390 1
512995 99512995 1001 86380 86390 1
512906 99512906 1001 86380 86390 1
512636 99512636 1001 86380 86390 1
513216 99513216 1001 86380 86390 1
513286 99513286 1001 86380 86390 1
513407 99513407 1001 86380 86390 1
513933 99513933 1001 86380 86390 1
513843 99513843 1001 86380 86390 1
513874 99513874 1001 86380 86390 1
513791 99513791 1001 86380 86390 1
513818 99513818 1001 86380 86390 1
513689 99513689 1001 86380 86390 1
513651 99513651 1001 86380 86390 1
513691 99513691 1001 86380 86390 1
513679 99513679 1001 86380 86390 1
513428 99513428 1001 86380 86390 1
513559 99513559 1001 86380 86390 1
514093 99514093 1001 86380 86390 1
514136 99514136 1001 86380 86390 1
514099 99514099 1001 86380 86390 1
514681 99514681 1001 86380 86390 1
514814 99514814 1001 86380 86390 1
514555 99514555 1001 86380 86390 1
514543 99514543 1001 86380 86390 1
514357 99514357 1001 86380 86390 1
514241 99514241 1001 86380 86390 1
514424 99514424 1001 86380 86390 1
514414 99514414 1001 86380 86390 1
515024 99515024 1001 86380 86390 1
515050 99515050 1001 86380 86390 1
515040 99515040 1001 86380 86390 1
515528 99515528 1001 86380 86390 1
515541 99515541 1001 86380 86390 1
515508 99515508 1001 86380 86390 1
515603 99515603 1001 86380 86390 1
515616 99515616 1001 86380 86390 1
515465 99515465 1001 86380 86390 1
515414 99515414 1001 86380 86390 1
515256 99515256 1001 86380 86390 1
515223 99515223 1001 86380 86390 1
515263 99515263 1001 86380 86390 1
515138 99515138 1001 86380 86390 1
515862 99515862 1001 86380 86390 1
515812 99515812 1001 86380 86390 1
515685 99515685 1001 86380 86390 1
516329 99516329 1001 86380 86390 1
516344 99516344 1001 86380 86390 1
516449 99516449 1001 86380 86390 1
516326 99516326 1001 86380 86390 1
516431 99516431 1001 86380 86390 1
516254 99516254 1001 86380 86390 1
516141 99516141 1001 86380 86390 1
516212 99516212 1001 86380 86390 1
515966 99515966 1001 86380 86390 1
516044 99516044 1001 86380 86390 1
515956 99515956 1001 86380 86390 1
515909 99515909 1001 86380 86390 1
516066 99516066 1001 86380 86390 1
516676 99516676 1001 86380 86390 1
516522 99516522 1001 86380 86390 1
516552 99516552 1001 86380 86390 1
516643 99516643 1001 86380 86390 1
516699 99516699 1001 86380 86390 1
517150 99517150 1001 86380 86390 1
516988 99516988 1001 86380 86390 1
517027 99517027 1001 86380 86390 1
516963 99516963 1001 86380 86390 1
516991 99516991 1001 86380 86390 1
517035 99517035 1001 86380 86390 1
516874 99516874 1001 86380 86390 1
516812 99516812 1001 86380 86390 1
516825 99516825 1001 86380 86390 1
516722 99516722 1001 86380 86390 1
516775 99516775 1001 86380 86390 1
517347 99517347 1001 86380 86390 1
517491 99517491 1001 86380 86390 1
517401 99517401 1001 86380 86390 1
517496 99517496 1001 86380 86390 1
517409 99517409 1001 86380 86390 1
517969 99517969 1001 86380 86390 1
518066 99518066 1001 86380 86390 1
517801 99517801 1001 86380 86390 1
517831 99517831 1001 86380 86390 1
517911 99517911 1001 86380 86390 1
517808 99517808 1001 86380 86390 1
517696 99517696 1001 86380 86390 1
517581 99517581 1001 86380 86390 1
517600 99517600 1001 86380 86390 1
517745 99517745 1001 86380 86390 1
518301 99518301 1001 86380 86390 1
518213 99518213 1001 86380 86390 1
518190 99518190 1001 86380 86390 1
518178 99518178 1001 86380 86390 1
518170 99518170 1001 86380 86390 1
518861 99518861 1001 86380 86390 1
518967 99518967 1001 86380 86390 1
518854 99518854 1001 86380 86390 1
518919 99518919 1001 86380 86390 1
518830 99518830 1001 86380 86390 1
518639 99518639 1001 86380 86390 1
518769 99518769 1001 86380 86390 1
518694 99518694 1001 86380 86390 1
518635 99518635 1001 86380 86390 1
518726 99518726 1001 86380 86390 1
518611 99518611 1001 86380 86390 1
518394 99518394 1001 86380 86390 1
518573 99518573 1001 86380 86390 1
519050 99519050 1001 86380 86390 1
519018 99519018 1001 86380 86390 1
518994 99518994 1001 86380 86390 1
519646 99519646 1001 86380 86390 1
519645 99519645 1001 86380 86390 1
519448 99519448 1001 86380 86390 1
519594 99519594 1001 86380 86390 1
519244 99519244 1001 86380 86390 1
519296 99519296 1001 86380 86390 1
519400 99519400 1001 86380 86390 1
519311 99519311 1001 86380 86390 1
519212 99519212 1001 86380 86390 1
519343 99519343 1001 86380 86390 1
519227 99519227 1001 86380 86390 1
519901 99519901 1001 86380 86390 1
519997 99519997 1001 86380 86390 1
519815 99519815 1001 86380 86390 1
519960 99519960 1001 86380 86390 1
519844 99519844 1001 86380 86390 1
519912 99519912 1001 86380 86390 1
520505 99520505 1001 86380 86390 1
520518 99520518 1001 86380 86390 1
520625 99520625 1001 86380 86390 1
520634 99520634 1001 86380 86390 1
520350 99520350 1001 86380 86390 1
520403 99520403 1001 86380 86390 1
520024 99520024 1001 86380 86390 1
520129 99520129 1001 86380 86390 1
520052 99520052 1001 86380 86390 1
520030 99520030 1001 86380 86390 1
520729 99520729 1001 86380 86390 1
520641 99520641 1001 86380 86390 1
520682 99520682 1001 86380 86390 1
521337 99521337 1001 86380 86390 1
521417 99521417 1001 86380 86390 1
521263 99521263 1001 86380 86390 1
521425 99521425 1001 86380 86390 1
521310 99521310 1001 86380 86390 1
521027 99521027 1001 86380 86390 1
520991 99520991 1001 86380 86390 1
520983 99520983 1001 86380 86390 1
521035 99521035 1001 86380 86390 1
520893 99520893 1001 86380 86390 1
521571 99521571 1001 86380 86390 1
521508 99521508 1001 86380 86390 1
521625 99521625 1001 86380 86390 1
521564 99521564 1001 86380 86390 1
521513 99521513 1001 86380 86390 1
521617 99521617 1001 86380 86390 1
522157 99522157 1001 86380 86390 1
522199 99522199 1001 86380 86390 1
521908 99521908 1001 86380 86390 1
522005 99522005 1001 86380 86390 1
521814 99521814 1001 86380 86390 1
521752 99521752 1001 86380 86390 1
521811 99521811 1001 86380 86390 1
522302 99522302 1001 86380 86390 1
522438 99522438 1001 86380 86390 1
522440 99522440 1001 86380 86390 1
522389 99522389 1001 86380 86390 1
523055 99523055 1001 86380 86390 1
522966 99522966 1001 86380 86390 1
523059 99523059 1001 86380 86390 1
523101 99523101 1001 86380 86390 1
522785 99522785 1001 86380 86390 1
522903 99522903 1001 86380 86390 1
522737 99522737 1001 86380 86390 1
522894 99522894 1001 86380 86390 1
522576 99522576 1001 86380 86390 1
522603 99522603 1001 86380 86390 1
522648 99522648 1001 86380 86390 1
523305 99523305 1001 86380 86390 1
523914 99523914 1001 86380 86390 1
523780 99523780 1001 86380 86390 1
523899 99523899 1001 86380 86390 1
523862 99523862 1001 86380 86390 1
523696 99523696 1001 86380 86390 1
523581 99523581 1001 86380 86390 1
523646 99523646 1001 86380 86390 1
523443 99523443 1001 86380 86390 1
523395 99523395 1001 86380 86390 1
523447 99523447 1001 86380 86390 1
523330 99523330 1001 86380 86390 1
523477 99523477 1001 86380 86390 1
524073 99524073 1001 86380 86390 1
524063 99524063 1001 86380 86390 1
524117 99524117 1001 86380 86390 1
524079 99524079 1001 86380 86390 1
524067 99524067 1001 86380 86390 1
524706 99524706 1001 86380 86390 1
524737 99524737 1001 86380 86390 1
524672 99524672 1001 86380 86390 1
524678 99524678 1001 86380 86390 1
524614 99524614 1001 86380 86390 1
524435 99524435 1001 86380 86390 1
524553 99524553 1001 86380 86390 1
524412 99524412 1001 86380 86390 1
524454 99524454 1001 86380 86390 1
524510 99524510 1001 86380 86390 1
524202 99524202 1001 86380 86390 1
524293 99524293 1001 86380 86390 1
524298 99524298 1001 86380 86390 1
524299 99524299 1001 86380 86390 1
524834 99524834 1001 86380 86390 1
524892 99524892 1001 86380 86390 1
524829 99524829 1001 86380 86390 1
524959 99524959 1001 86380 86390 1
525566 99525566 1001 86380 86390 1
525420 99525420 1001 86380 86390 1
525237 99525237 1001 86380 86390 1
525250 99525250 1001 86380 86390 1
525214 99525214 1001 86380 86390 1
525331 99525331 1001 86380 86390 1
525216 99525216 1001 86380 86390 1
525385 99525385 1001 86380 86390 1
525031 99525031 1001 86380 86390 1
524995 99524995 1001 86380 86390 1
524984 99524984 1001 86380 86390 1
525089 99525089 1001 86380 86390 1
525650 99525650 1001 86380 86390 1
526374 99526374 1001 86380 86390 1
526381 99526381 1001 86380 86390 1
526344 99526344 1001 86380 86390 1
526371 99526371 1001 86380 86390 1
526152 99526152 1001 86380 86390 1
526141 99526141 1001 86380 86390 1
526195 99526195 1001 86380 86390 1
526147 99526147 1001 86380 86390 1
526174 99526174 1001 86380 86390 1
526071 99526071 1001 86380 86390 1
525869 99525869 1001 86380 86390 1
525922 99525922 1001 86380 86390 1
525872 99525872 1001 86380 86390 1
525912 99525912 1001 86380 86390 1
525939 99525939 1001 86380 86390 1
526566 99526566 1001 86380 86390 1
526573 99526573 1001 86380 86390 1
527107 99527107 1001 86380 86390 1
527146 99527146 1001 86380 86390 1
527125 99527125 1001 86380 86390 1
527231 99527231 1001 86380 86390 1
527181 99527181 1001 86380 86390 1
526904 99526904 1001 86380 86390 1
526995 99526995 1001 86380 86390 1
526892 99526892 1001 86380 86390 1
527025 99527025 1001 86380 86390 1
526874 99526874 1001 86380 86390 1
526977 99526977 1001 86380 86390 1
526733 99526733 1001 86380 86390 1
526632 99526632 1001 86380 86390 1
526636 99526636 1001 86380 86390 1
527324 99527324 1001 86380 86390 1
527261 99527261 1001 86380 86390 1
527294 99527294 1001 86380 86390 1
527347 99527347 1001 86380 86390 1
527452 99527452 1001 86380 86390 1
527959 99527959 1001 86380 86390 1
527937 99527937 1001 86380 86390 1
528069 99528069 1001 86380 86390 1
527983 99527983 1001 86380 86390 1
527919 99527919 1001 86380 86390 1
528023 99528023 1001 86380 86390 1
527850 99527850 1001 86380 86390 1
527711 99527711 1001 86380 86390 1
527737 99527737 1001 86380 86390 1
527751 99527751 1001 86380 86390 1
527777 99527777 1001 86380 86390 1
527649 99527649 1001 86380 86390 1
527606 99527606 1001 86380 86390 1
527530 99527530 1001 86380 86390 1
528136 99528136 1001 86380 86390 1
528099 99528099 1001 86380 86390 1
528104 99528104 1001 86380 86390 1
528159 99528159 1001 86380 86390 1
528716 99528716 1001 86380 86390 1
528332 99528332 1001 86380 86390 1
528334 99528334 1001 86380 86390 1
528363 99528363 1001 86380 86390 1
528393 99528393 1001 86380 86390 1
528432 99528432 1001 86380 86390 1
529028 99529028 1001 86380 86390 1
528926 99528926 1001 86380 86390 1
529060 99529060 1001 86380 86390 1
529024 99529024 1001 86380 86390 1
529413 99529413 1001 86380 86390 1
530520 99530520 1001 86380 86390 1
530323 99530323 1001 86380 86390 1
530300 99530300 1001 86380 86390 1
530327 99530327 1001 86380 86390 1
530328 99530328 1001 86380 86390 1
530186 99530186 1001 86380 86390 1
530200 99530200 1001 86380 86390 1
530344 99530344 1001 86380 86390 1
530293 99530293 1001 86380 86390 1
530127 99530127 1001 86380 86390 1
529960 99529960 1001 86380 86390 1
530749 99530749 1001 86380 86390 1
530582 99530582 1001 86380 86390 1
531289 99531289 1001 86380 86390 1
531268 99531268 1001 86380 86390 1
531243 99531243 1001 86380 86390 1
531311 99531311 1001 86380 86390 1
531340 99531340 1001 86380 86390 1
531134 99531134 1001 86380 86390 1
530892 99530892 1001 86380 86390 1
530792 99530792 1001 86380 86390 1
531415 99531415 1001 86380 86390 1
531550 99531550 1001 86380 86390 1
532019 99532019 1001 86380 86390 1
531865 99531865 1001 86380 86390 1
531960 99531960 1001 86380 86390 1
531774 99531774 1001 86380 86390 1
532281 99532281 1001 86380 86390 1
532320 99532320 1001 86380 86390 1
532001 99532001 1001 86380 86390 1
532285 99532285 1001 86380 86390 1
532331 99532331 1001 86380 86390 1
532893 99532893 1001 86380 86390 1
532831 99532831 1001 86380 86390 1
532898 99532898 1001 86380 86390 1
532644 99532644 1001 86380 86390 1
532766 99532766 1001 86380 86390 1
532650 99532650 1001 86380 86390 1
532730 99532730 1001 86380 86390 1
532720 99532720 1001 86380 86390 1
532523 99532523 1001 86380 86390 1
533037 99533037 1001 86380 86390 1
533681 99533681 1001 86380 86390 1
533813 99533813 1001 86380 86390 1
533802 99533802 1001 86380 86390 1
533851 99533851 1001 86380 86390 1
533510 99533510 1001 86380 86390 1
533575 99533575 1001 86380 86390 1
533592 99533592 1001 86380 86390 1
533466 99533466 1001 86380 86390 1
533370 99533370 1001 86380 86390 1
533402 99533402 1001 86380 86390 1
534037 99534037 1001 86380 86390 1
533922 99533922 1001 86380 86390 1
534659 99534659 1001 86380 86390 1
534488 99534488 1001 86380 86390 1
534526 99534526 1001 86380 86390 1
534515 99534515 1001 86380 86390 1
534390 99534390 1001 86380 86390 1
534275 99534275 1001 86380 86390 1
534450 99534450 1001 86380 86390 1
534097 99534097 1001 86380 86390 1
534149 99534149 1001 86380 86390 1
534162 99534162 1001 86380 86390 1
534823 99534823 1001 86380 86390 1
534845 99534845 1001 86380 86390 1
535412 99535412 1001 86380 86390 1
535507 99535507 1001 86380 86390 1
535187 99535187 1001 86380 86390 1
535087 99535087 1001 86380 86390 1
534945 99534945 1001 86380 86390 1
535075 99535075 1001 86380 86390 1
535002 99535002 1001 86380 86390 1
535512 99535512 1001 86380 86390 1
535646 99535646 1001 86380 86390 1
536277 99536277 1001 86380 86390 1
536296 99536296 1001 86380 86390 1
536081 99536081 1001 86380 86390 1
536121 99536121 1001 86380 86390 1
536110 99536110 1001 86380 86390 1
536038 99536038 1001 86380 86390 1
535934 99535934 1001 86380 86390 1
535831 99535831 1001 86380 86390 1
535757 99535757 1001 86380 86390 1
535810 99535810 1001 86380 86390 1
535843 99535843 1001 86380 86390 1
537127 99537127 1001 86380 86390 1
536801 99536801 1001 86380 86390 1
536894 99536894 1001 86380 86390 1
536948 99536948 1001 86380 86390 1
536941 99536941 1001 86380 86390 1
536813 99536813 1001 86380 86390 1
536729 99536729 1001 86380 86390 1
536734 99536734 1001 86380 86390 1
537328 99537328 1001 86380 86390 1
537318 99537318 1001 86380 86390 1
537272 99537272 1001 86380 86390 1
537274 99537274 1001 86380 86390 1
537183 99537183 1001 86380 86390 1
537812 99537812 1001 86380 86390 1
537879 99537879 1001 86380 86390 1
537970 99537970 1001 86380 86390 1
537858 99537858 1001 86380 86390 1
537758 99537758 1001 86380 86390 1
537623 99537623 1001 86380 86390 1
538028 99538028 1001 86380 86390 1
538141 99538141 1001 86380 86390 1
538142 99538142 1001 86380 86390 1
538769 99538769 1001 86380 86390 1
538641 99538641 1001 86380 86390 1
538761 99538761 1001 86380 86390 1
538400 99538400 1001 86380 86390 1
538840 99538840 1001 86380 86390 1
538844 99538844 1001 86380 86390 1
539554 99539554 1001 86380 86390 1
539505 99539505 1001 86380 86390 1
539483 99539483 1001 86380 86390 1
539535 99539535 1001 86380 86390 1
539280 99539280 1001 86380 86390 1
539333 99539333 1001 86380 86390 1
539334 99539334 1001 86380 86390 1
539375 99539375 1001 86380 86390 1
539355 99539355 1001 86380 86390 1
539102 99539102 1001 86380 86390 1
539065 99539065 1001 86380 86390 1
539134 99539134 1001 86380 86390 1
539665 99539665 1001 86380 86390 1
539770 99539770 1001 86380 86390 1
539641 99539641 1001 86380 86390 1
539829 99539829 1001 86380 86390 1
540315 99540315 1001 86380 86390 1
540328 99540328 1001 86380 86390 1
540341 99540341 1001 86380 86390 1
540277 99540277 1001 86380 86390 1
540304 99540304 1001 86380 86390 1
540279 99540279 1001 86380 86390 1
540308 99540308 1001 86380 86390 1
540053 99540053 1001 86380 86390 1
539900 99539900 1001 86380 86390 1
539967 99539967 1001 86380 86390 1
539867 99539867 1001 86380 86390 1
540052 99540052 1001 86380 86390 1
540483 99540483 1001 86380 86390 1
540497 99540497 1001 86380 86390 1
540499 99540499 1001 86380 86390 1
541190 99541190 1001 86380 86390 1
541258 99541258 1001 86380 86390 1
541181 99541181 1001 86380 86390 1
541249 99541249 1001 86380 86390 1
540998 99540998 1001 86380 86390 1
540941 99540941 1001 86380 86390 1
540844 99540844 1001 86380 86390 1
541363 99541363 1001 86380 86390 1
541340 99541340 1001 86380 86390 1
541953 99541953 1001 86380 86390 1
541917 99541917 1001 86380 86390 1
542100 99542100 1001 86380 86390 1
541987 99541987 1001 86380 86390 1
542015 99542015 1001 86380 86390 1
541814 99541814 1001 86380 86390 1
541868 99541868 1001 86380 86390 1
541780 99541780 1001 86380 86390 1
541730 99541730 1001 86380 86390 1
541640 99541640 1001 86380 86390 1
541701 99541701 1001 86380 86390 1
542195 99542195 1001 86380 86390 1
541498 99541498 1001 86380 86390 1
542127 99542127 1001 86380 86390 1
542782 99542782 1001 86380 86390 1
542877 99542877 1001 86380 86390 1
542878 99542878 1001 86380 86390 1
542642 99542642 1001 86380 86390 1
542553 99542553 1001 86380 86390 1
542737 99542737 1001 86380 86390 1
542350 99542350 1001 86380 86390 1
542403 99542403 1001 86380 86390 1
542481 99542481 1001 86380 86390 1
542494 99542494 1001 86380 86390 1
542366 99542366 1001 86380 86390 1
542996 99542996 1001 86380 86390 1
542973 99542973 1001 86380 86390 1
543040 99543040 1001 86380 86390 1
543684 99543684 1001 86380 86390 1
543660 99543660 1001 86380 86390 1
543637 99543637 1001 86380 86390 1
543715 99543715 1001 86380 86390 1
543493 99543493 1001 86380 86390 1
543559 99543559 1001 86380 86390 1
543456 99543456 1001 86380 86390 1
543172 99543172 1001 86380 86390 1
543316 99543316 1001 86380 86390 1
543952 99543952 1001 86380 86390 1
543892 99543892 1001 86380 86390 1
543973 99543973 1001 86380 86390 1
543832 99543832 1001 86380 86390 1
544314 99544314 1001 86380 86390 1
544291 99544291 1001 86380 86390 1
544307 99544307 1001 86380 86390 1
544269 99544269 1001 86380 86390 1
544120 99544120 1001 86380 86390 1
544155 99544155 1001 86380 86390 1
544661 99544661 1001 86380 86390 1
437147 616 1001 5520 7737 1
407530 1165 1001 83220 86037 1
500543 961 1002 53302 56714 1
500543 961 1001 56715 56814 1
400073 99400073 1001 86380 86390 1
400083 99400083 1001 86380 86390 1
400196 99400196 1001 86380 86390 1
400234 99400234 1001 86380 86390 1
400358 99400358 1001 86380 86390 1
400771 99400771 1001 86380 86390 1
400922 99400922 1001 86380 86390 1
401223 99401223 1001 86380 86390 1
401344 99401344 1001 86380 86390 1
401300 99401300 1001 86380 86390 1
401417 99401417 1001 86380 86390 1
401730 99401730 1001 86380 86390 1
401791 99401791 1001 86380 86390 1
401997 99401997 1001 86380 86390 1
402028 99402028 1001 86380 86390 1
402275 99402275 1001 86380 86390 1
402662 99402662 1001 86380 86390 1
402666 99402666 1001 86380 86390 1
402961 99402961 1001 86380 86390 1
402892 99402892 1001 86380 86390 1
403518 99403518 1001 86380 86390 1
403685 99403685 1001 86380 86390 1
403779 99403779 1001 86380 86390 1
404152 99404152 1001 86380 86390 1
404461 99404461 1001 86380 86390 1
404489 99404489 1001 86380 86390 1
404696 99404696 1001 86380 86390 1
404739 99404739 1001 86380 86390 1
404690 99404690 1001 86380 86390 1
404835 99404835 1001 86380 86390 1
404915 99404915 1001 86380 86390 1
405050 99405050 1001 86380 86390 1
405013 99405013 1001 86380 86390 1
405425 99405425 1001 86380 86390 1
405476 99405476 1001 86380 86390 1
405511 99405511 1001 86380 86390 1
405846 99405846 1001 86380 86390 1
406162 99406162 1001 86380 86390 1
406197 99406197 1001 86380 86390 1
406302 99406302 1001 86380 86390 1
406447 99406447 1001 86380 86390 1
406604 99406604 1001 86380 86390 1
406573 99406573 1001 86380 86390 1
406639 99406639 1001 86380 86390 1
406693 99406693 1001 86380 86390 1
407415 99407415 1001 86380 86390 1
407244 99407244 1001 86380 86390 1
407470 99407470 1001 86380 86390 1
407703 99407703 1001 86380 86390 1
408026 99408026 1001 86380 86390 1
408134 99408134 1001 86380 86390 1
408280 99408280 1001 86380 86390 1
408376 99408376 1001 86380 86390 1
408377 99408377 1001 86380 86390 1
408503 99408503 1001 86380 86390 1
408511 99408511 1001 86380 86390 1
408632 99408632 1001 86380 86390 1
408593 99408593 1001 86380 86390 1
408799 99408799 1001 86380 86390 1
408804 99408804 1001 86380 86390 1
409027 99409027 1001 86380 86390 1
409305 99409305 1001 86380 86390 1
409361 99409361 1001 86380 86390 1
409449 99409449 1001 86380 86390 1
409453 99409453 1001 86380 86390 1
409660 99409660 1001 86380 86390 1
409641 99409641 1001 86380 86390 1
409601 99409601 1001 86380 86390 1
409828 99409828 1001 86380 86390 1
409807 99409807 1001 86380 86390 1
409974 99409974 1001 86380 86390 1
409913 99409913 1001 86380 86390 1
410006 99410006 1001 86380 86390 1
409993 99409993 1001 86380 86390 1
410229 99410229 1001 86380 86390 1
410579 99410579 1001 86380 86390 1
410746 99410746 1001 86380 86390 1
410876 99410876 1001 86380 86390 1
410988 99410988 1001 86380 86390 1
411406 99411406 1001 86380 86390 1
411329 99411329 1001 86380 86390 1
411587 99411587 1001 86380 86390 1
411555 99411555 1001 86380 86390 1
411695 99411695 1001 86380 86390 1
411676 99411676 1001 86380 86390 1
411701 99411701 1001 86380 86390 1
411773 99411773 1001 86380 86390 1
411934 99411934 1001 86380 86390 1
412042 99412042 1001 86380 86390 1
412017 99412017 1001 86380 86390 1
412022 99412022 1001 86380 86390 1
412000 99412000 1001 86380 86390 1
412121 99412121 1001 86380 86390 1
412104 99412104 1001 86380 86390 1
412241 99412241 1001 86380 86390 1
412364 99412364 1001 86380 86390 1
413618 99413618 1001 86380 86390 1
413475 99413475 1001 86380 86390 1
413316 99413316 1001 86380 86390 1
413404 99413404 1001 86380 86390 1
413330 99413330 1001 86380 86390 1
412931 99412931 1001 86380 86390 1
413165 99413165 1001 86380 86390 1
413272 99413272 1001 86380 86390 1
412588 99412588 1001 86380 86390 1
412513 99412513 1001 86380 86390 1
412632 99412632 1001 86380 86390 1
412733 99412733 1001 86380 86390 1
413758 99413758 1001 86380 86390 1
415000 99415000 1001 86380 86390 1
415294 99415294 1001 86380 86390 1
414615 99414615 1001 86380 86390 1
414638 99414638 1001 86380 86390 1
414508 99414508 1001 86380 86390 1
414585 99414585 1001 86380 86390 1
414451 99414451 1001 86380 86390 1
414255 99414255 1001 86380 86390 1
415525 99415525 1001 86380 86390 1
415399 99415399 1001 86380 86390 1
415466 99415466 1001 86380 86390 1
415564 99415564 1001 86380 86390 1
415331 99415331 1001 86380 86390 1
415694 99415694 1001 86380 86390 1
416844 99416844 1001 86380 86390 1
416241 99416241 1001 86380 86390 1
416170 99416170 1001 86380 86390 1
416108 99416108 1001 86380 86390 1
415905 99415905 1001 86380 86390 1
415749 99415749 1001 86380 86390 1
415924 99415924 1001 86380 86390 1
415823 99415823 1001 86380 86390 1
415857 99415857 1001 86380 86390 1
415879 99415879 1001 86380 86390 1
417200 99417200 1001 86380 86390 1
417048 99417048 1001 86380 86390 1
417316 99417316 1001 86380 86390 1
417133 99417133 1001 86380 86390 1
417495 99417495 1001 86380 86390 1
418801 99418801 1001 86380 86390 1
418554 99418554 1001 86380 86390 1
418656 99418656 1001 86380 86390 1
418796 99418796 1001 86380 86390 1
418615 99418615 1001 86380 86390 1
418419 99418419 1001 86380 86390 1
418255 99418255 1001 86380 86390 1
418092 99418092 1001 86380 86390 1
418119 99418119 1001 86380 86390 1
418213 99418213 1001 86380 86390 1
417635 99417635 1001 86380 86390 1
417864 99417864 1001 86380 86390 1
417650 99417650 1001 86380 86390 1
418920 99418920 1001 86380 86390 1
420381 99420381 1001 86380 86390 1
420325 99420325 1001 86380 86390 1
419593 99419593 1001 86380 86390 1
419594 99419594 1001 86380 86390 1
419408 99419408 1001 86380 86390 1
419252 99419252 1001 86380 86390 1
420453 99420453 1001 86380 86390 1
420662 99420662 1001 86380 86390 1
421913 99421913 1001 86380 86390 1
421440 99421440 1001 86380 86390 1
421416 99421416 1001 86380 86390 1
421360 99421360 1001 86380 86390 1
421196 99421196 1001 86380 86390 1
420850 99420850 1001 86380 86390 1
421116 99421116 1001 86380 86390 1
421228 99421228 1001 86380 86390 1
422250 99422250 1001 86380 86390 1
423573 99423573 1001 86380 86390 1
423418 99423418 1001 86380 86390 1
423521 99423521 1001 86380 86390 1
423664 99423664 1001 86380 86390 1
422980 99422980 1001 86380 86390 1
423148 99423148 1001 86380 86390 1
422984 99422984 1001 86380 86390 1
422572 99422572 1001 86380 86390 1
422602 99422602 1001 86380 86390 1
422533 99422533 1001 86380 86390 1
422783 99422783 1001 86380 86390 1
423780 99423780 1001 86380 86390 1
423858 99423858 1001 86380 86390 1
423880 99423880 1001 86380 86390 1
423790 99423790 1001 86380 86390 1
425103 99425103 1001 86380 86390 1
425134 99425134 1001 86380 86390 1
425242 99425242 1001 86380 86390 1
424711 99424711 1001 86380 86390 1
424741 99424741 1001 86380 86390 1
424769 99424769 1001 86380 86390 1
424949 99424949 1001 86380 86390 1
424515 99424515 1001 86380 86390 1
424478 99424478 1001 86380 86390 1
424427 99424427 1001 86380 86390 1
424334 99424334 1001 86380 86390 1
424308 99424308 1001 86380 86390 1
425742 99425742 1001 86380 86390 1
425634 99425634 1001 86380 86390 1
425672 99425672 1001 86380 86390 1
426951 99426951 1001 86380 86390 1
426851 99426851 1001 86380 86390 1
426885 99426885 1001 86380 86390 1
426781 99426781 1001 86380 86390 1
426939 99426939 1001 86380 86390 1
426484 99426484 1001 86380 86390 1
426649 99426649 1001 86380 86390 1
426560 99426560 1001 86380 86390 1
426655 99426655 1001 86380 86390 1
426415 99426415 1001 86380 86390 1
426442 99426442 1001 86380 86390 1
425980 99425980 1001 86380 86390 1
426219 99426219 1001 86380 86390 1
425946 99425946 1001 86380 86390 1
426070 99426070 1001 86380 86390 1
427438 99427438 1001 86380 86390 1
427251 99427251 1001 86380 86390 1
427133 99427133 1001 86380 86390 1
428473 99428473 1001 86380 86390 1
428646 99428646 1001 86380 86390 1
427950 99427950 1001 86380 86390 1
428164 99428164 1001 86380 86390 1
428049 99428049 1001 86380 86390 1
427985 99427985 1001 86380 86390 1
427993 99427993 1001 86380 86390 1
427874 99427874 1001 86380 86390 1
429142 99429142 1001 86380 86390 1
429169 99429169 1001 86380 86390 1
429013 99429013 1001 86380 86390 1
430268 99430268 1001 86380 86390 1
429989 99429989 1001 86380 86390 1
430371 99430371 1001 86380 86390 1
429877 99429877 1001 86380 86390 1
429573 99429573 1001 86380 86390 1
429792 99429792 1001 86380 86390 1
429899 99429899 1001 86380 86390 1
429325 99429325 1001 86380 86390 1
429413 99429413 1001 86380 86390 1
429428 99429428 1001 86380 86390 1
430595 99430595 1001 86380 86390 1
430596 99430596 1001 86380 86390 1
432001 99432001 1001 86380 86390 1
431806 99431806 1001 86380 86390 1
431879 99431879 1001 86380 86390 1
431932 99431932 1001 86380 86390 1
431640 99431640 1001 86380 86390 1
430890 99430890 1001 86380 86390 1
431172 99431172 1001 86380 86390 1
430882 99430882 1001 86380 86390 1
432396 99432396 1001 86380 86390 1
432151 99432151 1001 86380 86390 1
432347 99432347 1001 86380 86390 1
432095 99432095 1001 86380 86390 1
432127 99432127 1001 86380 86390 1
432474 99432474 1001 86380 86390 1
432365 99432365 1001 86380 86390 1
433437 99433437 1001 86380 86390 1
433587 99433587 1001 86380 86390 1
433670 99433670 1001 86380 86390 1
433131 99433131 1001 86380 86390 1
432638 99432638 1001 86380 86390 1
433826 99433826 1001 86380 86390 1
434001 99434001 1001 86380 86390 1
434125 99434125 1001 86380 86390 1
434060 99434060 1001 86380 86390 1
435160 99435160 1001 86380 86390 1
435392 99435392 1001 86380 86390 1
435403 99435403 1001 86380 86390 1
435208 99435208 1001 86380 86390 1
434861 99434861 1001 86380 86390 1
434753 99434753 1001 86380 86390 1
434311 99434311 1001 86380 86390 1
435572 99435572 1001 86380 86390 1
435878 99435878 1001 86380 86390 1
437009 99437009 1001 86380 86390 1
437062 99437062 1001 86380 86390 1
436846 99436846 1001 86380 86390 1
436866 99436866 1001 86380 86390 1
436685 99436685 1001 86380 86390 1
435973 99435973 1001 86380 86390 1
435945 99435945 1001 86380 86390 1
436189 99436189 1001 86380 86390 1
436090 99436090 1001 86380 86390 1
300082 99300082 1001 86380 86390 1
437346 99437346 1001 86380 86390 1
300046 99300046 1001 86380 86390 1
437305 99437305 1001 86380 86390 1
300001 99300001 1001 86380 86390 1
300613 99300613 1001 86380 86390 1
300393 99300393 1001 86380 86390 1
300523 99300523 1001 86380 86390 1
300357 99300357 1001 86380 86390 1
300461 99300461 1001 86380 86390 1
300428 99300428 1001 86380 86390 1
300404 99300404 1001 86380 86390 1
300245 99300245 1001 86380 86390 1
300883 99300883 1001 86380 86390 1
300813 99300813 1001 86380 86390 1
300801 99300801 1001 86380 86390 1
300866 99300866 1001 86380 86390 1
300892 99300892 1001 86380 86390 1
301460 99301460 1001 86380 86390 1
301550 99301550 1001 86380 86390 1
301235 99301235 1001 86380 86390 1
301104 99301104 1001 86380 86390 1
301584 99301584 1001 86380 86390 1
301651 99301651 1001 86380 86390 1
301719 99301719 1001 86380 86390 1
302232 99302232 1001 86380 86390 1
302075 99302075 1001 86380 86390 1
302025 99302025 1001 86380 86390 1
302147 99302147 1001 86380 86390 1
301941 99301941 1001 86380 86390 1
301827 99301827 1001 86380 86390 1
301830 99301830 1001 86380 86390 1
301908 99301908 1001 86380 86390 1
301809 99301809 1001 86380 86390 1
302546 99302546 1001 86380 86390 1
302391 99302391 1001 86380 86390 1
302495 99302495 1001 86380 86390 1
302434 99302434 1001 86380 86390 1
302551 99302551 1001 86380 86390 1
302553 99302553 1001 86380 86390 1
302425 99302425 1001 86380 86390 1
302558 99302558 1001 86380 86390 1
303206 99303206 1001 86380 86390 1
303093 99303093 1001 86380 86390 1
303125 99303125 1001 86380 86390 1
303155 99303155 1001 86380 86390 1
302832 99302832 1001 86380 86390 1
302820 99302820 1001 86380 86390 1
302979 99302979 1001 86380 86390 1
302983 99302983 1001 86380 86390 1
302732 99302732 1001 86380 86390 1
302655 99302655 1001 86380 86390 1
303387 99303387 1001 86380 86390 1
303260 99303260 1001 86380 86390 1
303250 99303250 1001 86380 86390 1
303383 99303383 1001 86380 86390 1
303870 99303870 1001 86380 86390 1
304018 99304018 1001 86380 86390 1
303965 99303965 1001 86380 86390 1
303797 99303797 1001 86380 86390 1
303812 99303812 1001 86380 86390 1
303515 99303515 1001 86380 86390 1
303494 99303494 1001 86380 86390 1
303586 99303586 1001 86380 86390 1
303498 99303498 1001 86380 86390 1
303605 99303605 1001 86380 86390 1
304795 99304795 1001 86380 86390 1
304693 99304693 1001 86380 86390 1
304658 99304658 1001 86380 86390 1
304711 99304711 1001 86380 86390 1
304792 99304792 1001 86380 86390 1
304472 99304472 1001 86380 86390 1
304459 99304459 1001 86380 86390 1
304564 99304564 1001 86380 86390 1
304264 99304264 1001 86380 86390 1
304421 99304421 1001 86380 86390 1
304398 99304398 1001 86380 86390 1
304425 99304425 1001 86380 86390 1
304257 99304257 1001 86380 86390 1
304389 99304389 1001 86380 86390 1
304986 99304986 1001 86380 86390 1
304962 99304962 1001 86380 86390 1
304976 99304976 1001 86380 86390 1
305029 99305029 1001 86380 86390 1
305043 99305043 1001 86380 86390 1
304954 99304954 1001 86380 86390 1
304917 99304917 1001 86380 86390 1
305550 99305550 1001 86380 86390 1
305526 99305526 1001 86380 86390 1
305529 99305529 1001 86380 86390 1
305681 99305681 1001 86380 86390 1
305329 99305329 1001 86380 86390 1
305437 99305437 1001 86380 86390 1
305236 99305236 1001 86380 86390 1
500102 99500102 1001 86380 86390 1
500183 99500183 1001 86380 86390 1
500790 99500790 1001 86380 86390 1
500258 99500258 1001 86380 86390 1
500216 99500216 1001 86380 86390 1
500893 99500893 1001 86380 86390 1
501621 99501621 1001 86380 86390 1
501519 99501519 1001 86380 86390 1
501443 99501443 1001 86380 86390 1
501122 99501122 1001 86380 86390 1
501176 99501176 1001 86380 86390 1
501125 99501125 1001 86380 86390 1
501138 99501138 1001 86380 86390 1
501195 99501195 1001 86380 86390 1
501817 99501817 1001 86380 86390 1
501719 99501719 1001 86380 86390 1
501750 99501750 1001 86380 86390 1
502427 99502427 1001 86380 86390 1
502462 99502462 1001 86380 86390 1
502429 99502429 1001 86380 86390 1
502442 99502442 1001 86380 86390 1
502093 99502093 1001 86380 86390 1
501957 99501957 1001 86380 86390 1
502516 99502516 1001 86380 86390 1
502602 99502602 1001 86380 86390 1
503202 99503202 1001 86380 86390 1
503175 99503175 1001 86380 86390 1
502924 99502924 1001 86380 86390 1
503028 99503028 1001 86380 86390 1
503054 99503054 1001 86380 86390 1
502965 99502965 1001 86380 86390 1
502739 99502739 1001 86380 86390 1
502870 99502870 1001 86380 86390 1
502799 99502799 1001 86380 86390 1
503344 99503344 1001 86380 86390 1
503345 99503345 1001 86380 86390 1
503313 99503313 1001 86380 86390 1
503931 99503931 1001 86380 86390 1
503985 99503985 1001 86380 86390 1
503800 99503800 1001 86380 86390 1
503826 99503826 1001 86380 86390 1
503852 99503852 1001 86380 86390 1
503764 99503764 1001 86380 86390 1
503777 99503777 1001 86380 86390 1
503653 99503653 1001 86380 86390 1
503693 99503693 1001 86380 86390 1
503577 99503577 1001 86380 86390 1
503616 99503616 1001 86380 86390 1
503668 99503668 1001 86380 86390 1
503580 99503580 1001 86380 86390 1
503699 99503699 1001 86380 86390 1
504168 99504168 1001 86380 86390 1
504152 99504152 1001 86380 86390 1
504752 99504752 1001 86380 86390 1
504857 99504857 1001 86380 86390 1
504574 99504574 1001 86380 86390 1
504376 99504376 1001 86380 86390 1
504325 99504325 1001 86380 86390 1
504334 99504334 1001 86380 86390 1
504464 99504464 1001 86380 86390 1
504959 99504959 1001 86380 86390 1
505025 99505025 1001 86380 86390 1
505026 99505026 1001 86380 86390 1
505578 99505578 1001 86380 86390 1
505735 99505735 1001 86380 86390 1
505623 99505623 1001 86380 86390 1
505437 99505437 1001 86380 86390 1
505387 99505387 1001 86380 86390 1
505156 99505156 1001 86380 86390 1
505196 99505196 1001 86380 86390 1
505198 99505198 1001 86380 86390 1
505935 99505935 1001 86380 86390 1
506268 99506268 1001 86380 86390 1
506243 99506243 1001 86380 86390 1
506295 99506295 1001 86380 86390 1
506193 99506193 1001 86380 86390 1
506094 99506094 1001 86380 86390 1
506024 99506024 1001 86380 86390 1
506000 99506000 1001 86380 86390 1
506736 99506736 1001 86380 86390 1
506698 99506698 1001 86380 86390 1
506766 99506766 1001 86380 86390 1
506731 99506731 1001 86380 86390 1
507328 99507328 1001 86380 86390 1
507226 99507226 1001 86380 86390 1
507382 99507382 1001 86380 86390 1
507082 99507082 1001 86380 86390 1
507134 99507134 1001 86380 86390 1
506981 99506981 1001 86380 86390 1
507567 99507567 1001 86380 86390 1
507621 99507621 1001 86380 86390 1
507532 99507532 1001 86380 86390 1
507508 99507508 1001 86380 86390 1
508053 99508053 1001 86380 86390 1
507862 99507862 1001 86380 86390 1
507916 99507916 1001 86380 86390 1
507956 99507956 1001 86380 86390 1
507746 99507746 1001 86380 86390 1
507708 99507708 1001 86380 86390 1
507650 99507650 1001 86380 86390 1
507704 99507704 1001 86380 86390 1
508415 99508415 1001 86380 86390 1
508355 99508355 1001 86380 86390 1
508446 99508446 1001 86380 86390 1
509037 99509037 1001 86380 86390 1
508899 99508899 1001 86380 86390 1
508926 99508926 1001 86380 86390 1
508919 99508919 1001 86380 86390 1
508840 99508840 1001 86380 86390 1
508660 99508660 1001 86380 86390 1
508566 99508566 1001 86380 86390 1
509268 99509268 1001 86380 86390 1
509165 99509165 1001 86380 86390 1
509096 99509096 1001 86380 86390 1
509764 99509764 1001 86380 86390 1
509848 99509848 1001 86380 86390 1
509529 99509529 1001 86380 86390 1
509558 99509558 1001 86380 86390 1
509693 99509693 1001 86380 86390 1
509332 99509332 1001 86380 86390 1
509337 99509337 1001 86380 86390 1
509364 99509364 1001 86380 86390 1
510017 99510017 1001 86380 86390 1
509934 99509934 1001 86380 86390 1
510600 99510600 1001 86380 86390 1
510550 99510550 1001 86380 86390 1
510706 99510706 1001 86380 86390 1
510608 99510608 1001 86380 86390 1
510558 99510558 1001 86380 86390 1
510393 99510393 1001 86380 86390 1
510446 99510446 1001 86380 86390 1
510346 99510346 1001 86380 86390 1
510377 99510377 1001 86380 86390 1
510183 99510183 1001 86380 86390 1
510829 99510829 1001 86380 86390 1
511552 99511552 1001 86380 86390 1
511491 99511491 1001 86380 86390 1
511506 99511506 1001 86380 86390 1
511487 99511487 1001 86380 86390 1
511233 99511233 1001 86380 86390 1
511290 99511290 1001 86380 86390 1
511319 99511319 1001 86380 86390 1
510965 99510965 1001 86380 86390 1
510941 99510941 1001 86380 86390 1
511564 99511564 1001 86380 86390 1
511707 99511707 1001 86380 86390 1
511619 99511619 1001 86380 86390 1
511724 99511724 1001 86380 86390 1
511713 99511713 1001 86380 86390 1
511570 99511570 1001 86380 86390 1
512202 99512202 1001 86380 86390 1
512195 99512195 1001 86380 86390 1
512288 99512288 1001 86380 86390 1
512162 99512162 1001 86380 86390 1
512111 99512111 1001 86380 86390 1
512104 99512104 1001 86380 86390 1
511876 99511876 1001 86380 86390 1
511788 99511788 1001 86380 86390 1
511936 99511936 1001 86380 86390 1
511873 99511873 1001 86380 86390 1
512415 99512415 1001 86380 86390 1
512506 99512506 1001 86380 86390 1
512533 99512533 1001 86380 86390 1
512561 99512561 1001 86380 86390 1
513204 99513204 1001 86380 86390 1
513129 99513129 1001 86380 86390 1
513156 99513156 1001 86380 86390 1
513173 99513173 1001 86380 86390 1
513120 99513120 1001 86380 86390 1
513179 99513179 1001 86380 86390 1
513147 99513147 1001 86380 86390 1
512913 99512913 1001 86380 86390 1
512824 99512824 1001 86380 86390 1
512946 99512946 1001 86380 86390 1
512700 99512700 1001 86380 86390 1
512729 99512729 1001 86380 86390 1
512708 99512708 1001 86380 86390 1
513295 99513295 1001 86380 86390 1
513400 99513400 1001 86380 86390 1
513959 99513959 1001 86380 86390 1
513921 99513921 1001 86380 86390 1
513871 99513871 1001 86380 86390 1
513988 99513988 1001 86380 86390 1
514018 99514018 1001 86380 86390 1
513914 99513914 1001 86380 86390 1
513763 99513763 1001 86380 86390 1
513714 99513714 1001 86380 86390 1
513625 99513625 1001 86380 86390 1
513678 99513678 1001 86380 86390 1
513515 99513515 1001 86380 86390 1
513594 99513594 1001 86380 86390 1
513536 99513536 1001 86380 86390 1
514119 99514119 1001 86380 86390 1
514133 99514133 1001 86380 86390 1
514198 99514198 1001 86380 86390 1
514199 99514199 1001 86380 86390 1
514200 99514200 1001 86380 86390 1
514112 99514112 1001 86380 86390 1
514182 99514182 1001 86380 86390 1
514821 99514821 1001 86380 86390 1
514844 99514844 1001 86380 86390 1
514550 99514550 1001 86380 86390 1
514459 99514459 1001 86380 86390 1
514552 99514552 1001 86380 86390 1
514647 99514647 1001 86380 86390 1
514650 99514650 1001 86380 86390 1
514315 99514315 1001 86380 86390 1
514255 99514255 1001 86380 86390 1
514386 99514386 1001 86380 86390 1
514426 99514426 1001 86380 86390 1
514869 99514869 1001 86380 86390 1
514909 99514909 1001 86380 86390 1
514898 99514898 1001 86380 86390 1
515028 99515028 1001 86380 86390 1
514862 99514862 1001 86380 86390 1
515020 99515020 1001 86380 86390 1
515502 99515502 1001 86380 86390 1
515680 99515680 1001 86380 86390 1
515646 99515646 1001 86380 86390 1
515682 99515682 1001 86380 86390 1
515539 99515539 1001 86380 86390 1
515416 99515416 1001 86380 86390 1
515352 99515352 1001 86380 86390 1
515320 99515320 1001 86380 86390 1
515476 99515476 1001 86380 86390 1
515206 99515206 1001 86380 86390 1
515224 99515224 1001 86380 86390 1
515070 99515070 1001 86380 86390 1
515876 99515876 1001 86380 86390 1
516348 99516348 1001 86380 86390 1
516325 99516325 1001 86380 86390 1
516213 99516213 1001 86380 86390 1
516189 99516189 1001 86380 86390 1
516202 99516202 1001 86380 86390 1
516294 99516294 1001 86380 86390 1
516245 99516245 1001 86380 86390 1
516259 99516259 1001 86380 86390 1
515929 99515929 1001 86380 86390 1
515968 99515968 1001 86380 86390 1
515917 99515917 1001 86380 86390 1
515949 99515949 1001 86380 86390 1
515950 99515950 1001 86380 86390 1
516653 99516653 1001 86380 86390 1
516513 99516513 1001 86380 86390 1
516606 99516606 1001 86380 86390 1
517275 99517275 1001 86380 86390 1
517311 99517311 1001 86380 86390 1
517148 99517148 1001 86380 86390 1
517138 99517138 1001 86380 86390 1
517327 99517327 1001 86380 86390 1
516975 99516975 1001 86380 86390 1
516978 99516978 1001 86380 86390 1
516754 99516754 1001 86380 86390 1
516757 99516757 1001 86380 86390 1
516786 99516786 1001 86380 86390 1
516866 99516866 1001 86380 86390 1
517507 99517507 1001 86380 86390 1
517509 99517509 1001 86380 86390 1
517523 99517523 1001 86380 86390 1
518064 99518064 1001 86380 86390 1
517829 99517829 1001 86380 86390 1
517832 99517832 1001 86380 86390 1
517686 99517686 1001 86380 86390 1
517648 99517648 1001 86380 86390 1
517662 99517662 1001 86380 86390 1
518265 99518265 1001 86380 86390 1
518165 99518165 1001 86380 86390 1
518219 99518219 1001 86380 86390 1
518297 99518297 1001 86380 86390 1
518956 99518956 1001 86380 86390 1
518813 99518813 1001 86380 86390 1
518891 99518891 1001 86380 86390 1
518665 99518665 1001 86380 86390 1
518707 99518707 1001 86380 86390 1
518658 99518658 1001 86380 86390 1
518662 99518662 1001 86380 86390 1
518457 99518457 1001 86380 86390 1
518510 99518510 1001 86380 86390 1
518499 99518499 1001 86380 86390 1
518532 99518532 1001 86380 86390 1
519127 99519127 1001 86380 86390 1
519057 99519057 1001 86380 86390 1
519178 99519178 1001 86380 86390 1
519712 99519712 1001 86380 86390 1
519675 99519675 1001 86380 86390 1
519743 99519743 1001 86380 86390 1
519557 99519557 1001 86380 86390 1
519573 99519573 1001 86380 86390 1
519419 99519419 1001 86380 86390 1
519236 99519236 1001 86380 86390 1
519293 99519293 1001 86380 86390 1
519217 99519217 1001 86380 86390 1
519940 99519940 1001 86380 86390 1
519956 99519956 1001 86380 86390 1
519841 99519841 1001 86380 86390 1
520010 99520010 1001 86380 86390 1
519952 99519952 1001 86380 86390 1
520591 99520591 1001 86380 86390 1
520475 99520475 1001 86380 86390 1
520540 99520540 1001 86380 86390 1
520546 99520546 1001 86380 86390 1
520559 99520559 1001 86380 86390 1
520343 99520343 1001 86380 86390 1
520319 99520319 1001 86380 86390 1
520255 99520255 1001 86380 86390 1
520295 99520295 1001 86380 86390 1
520230 99520230 1001 86380 86390 1
520283 99520283 1001 86380 86390 1
520361 99520361 1001 86380 86390 1
520327 99520327 1001 86380 86390 1
520276 99520276 1001 86380 86390 1
520180 99520180 1001 86380 86390 1
520197 99520197 1001 86380 86390 1
520185 99520185 1001 86380 86390 1
520702 99520702 1001 86380 86390 1
520758 99520758 1001 86380 86390 1
520843 99520843 1001 86380 86390 1
521324 99521324 1001 86380 86390 1
521442 99521442 1001 86380 86390 1
521357 99521357 1001 86380 86390 1
521385 99521385 1001 86380 86390 1
521411 99521411 1001 86380 86390 1
521194 99521194 1001 86380 86390 1
521246 99521246 1001 86380 86390 1
520948 99520948 1001 86380 86390 1
520923 99520923 1001 86380 86390 1
520973 99520973 1001 86380 86390 1
521651 99521651 1001 86380 86390 1
521538 99521538 1001 86380 86390 1
521539 99521539 1001 86380 86390 1
522170 99522170 1001 86380 86390 1
522209 99522209 1001 86380 86390 1
522235 99522235 1001 86380 86390 1
522123 99522123 1001 86380 86390 1
522032 99522032 1001 86380 86390 1
521956 99521956 1001 86380 86390 1
521704 99521704 1001 86380 86390 1
523012 99523012 1001 86380 86390 1
523052 99523052 1001 86380 86390 1
522936 99522936 1001 86380 86390 1
522747 99522747 1001 86380 86390 1
522790 99522790 1001 86380 86390 1
522873 99522873 1001 86380 86390 1
522605 99522605 1001 86380 86390 1
522595 99522595 1001 86380 86390 1
522699 99522699 1001 86380 86390 1
522635 99522635 1001 86380 86390 1
523304 99523304 1001 86380 86390 1
523280 99523280 1001 86380 86390 1
523217 99523217 1001 86380 86390 1
523127 99523127 1001 86380 86390 1
523817 99523817 1001 86380 86390 1
523910 99523910 1001 86380 86390 1
523889 99523889 1001 86380 86390 1
523890 99523890 1001 86380 86390 1
523866 99523866 1001 86380 86390 1
523598 99523598 1001 86380 86390 1
523663 99523663 1001 86380 86390 1
523594 99523594 1001 86380 86390 1
523493 99523493 1001 86380 86390 1
523418 99523418 1001 86380 86390 1
523354 99523354 1001 86380 86390 1
523368 99523368 1001 86380 86390 1
523409 99523409 1001 86380 86390 1
523513 99523513 1001 86380 86390 1
524075 99524075 1001 86380 86390 1
524031 99524031 1001 86380 86390 1
524655 99524655 1001 86380 86390 1
524725 99524725 1001 86380 86390 1
524692 99524692 1001 86380 86390 1
524473 99524473 1001 86380 86390 1
524410 99524410 1001 86380 86390 1
524521 99524521 1001 86380 86390 1
524240 99524240 1001 86380 86390 1
524178 99524178 1001 86380 86390 1
524248 99524248 1001 86380 86390 1
524226 99524226 1001 86380 86390 1
524330 99524330 1001 86380 86390 1
524833 99524833 1001 86380 86390 1
524951 99524951 1001 86380 86390 1
524887 99524887 1001 86380 86390 1
524817 99524817 1001 86380 86390 1
524934 99524934 1001 86380 86390 1
525468 99525468 1001 86380 86390 1
525265 99525265 1001 86380 86390 1
525333 99525333 1001 86380 86390 1
525157 99525157 1001 86380 86390 1
525009 99525009 1001 86380 86390 1
525152 99525152 1001 86380 86390 1
525798 99525798 1001 86380 86390 1
526296 99526296 1001 86380 86390 1
526363 99526363 1001 86380 86390 1
526075 99526075 1001 86380 86390 1
526091 99526091 1001 86380 86390 1
526143 99526143 1001 86380 86390 1
525944 99525944 1001 86380 86390 1
525887 99525887 1001 86380 86390 1
525943 99525943 1001 86380 86390 1
526490 99526490 1001 86380 86390 1
526438 99526438 1001 86380 86390 1
527071 99527071 1001 86380 86390 1
527149 99527149 1001 86380 86390 1
527176 99527176 1001 86380 86390 1
527180 99527180 1001 86380 86390 1
526958 99526958 1001 86380 86390 1
526910 99526910 1001 86380 86390 1
527040 99527040 1001 86380 86390 1
526745 99526745 1001 86380 86390 1
526644 99526644 1001 86380 86390 1
526722 99526722 1001 86380 86390 1
526793 99526793 1001 86380 86390 1
526637 99526637 1001 86380 86390 1
526808 99526808 1001 86380 86390 1
527290 99527290 1001 86380 86390 1
527930 99527930 1001 86380 86390 1
527830 99527830 1001 86380 86390 1
527663 99527663 1001 86380 86390 1
527821 99527821 1001 86380 86390 1
527695 99527695 1001 86380 86390 1
527747 99527747 1001 86380 86390 1
527722 99527722 1001 86380 86390 1
527851 99527851 1001 86380 86390 1
527583 99527583 1001 86380 86390 1
527636 99527636 1001 86380 86390 1
527467 99527467 1001 86380 86390 1
527483 99527483 1001 86380 86390 1
527459 99527459 1001 86380 86390 1
527499 99527499 1001 86380 86390 1
527603 99527603 1001 86380 86390 1
528182 99528182 1001 86380 86390 1
528084 99528084 1001 86380 86390 1
528749 99528749 1001 86380 86390 1
528727 99528727 1001 86380 86390 1
528663 99528663 1001 86380 86390 1
528438 99528438 1001 86380 86390 1
528400 99528400 1001 86380 86390 1
528298 99528298 1001 86380 86390 1
528429 99528429 1001 86380 86390 1
528315 99528315 1001 86380 86390 1
528343 99528343 1001 86380 86390 1
528981 99528981 1001 86380 86390 1
529021 99529021 1001 86380 86390 1
529009 99529009 1001 86380 86390 1
529103 99529103 1001 86380 86390 1
529700 99529700 1001 86380 86390 1
529721 99529721 1001 86380 86390 1
529571 99529571 1001 86380 86390 1
529459 99529459 1001 86380 86390 1
529396 99529396 1001 86380 86390 1
529438 99529438 1001 86380 86390 1
529426 99529426 1001 86380 86390 1
529519 99529519 1001 86380 86390 1
529124 99529124 1001 86380 86390 1
529152 99529152 1001 86380 86390 1
529114 99529114 1001 86380 86390 1
529861 99529861 1001 86380 86390 1
530431 99530431 1001 86380 86390 1
530487 99530487 1001 86380 86390 1
530232 99530232 1001 86380 86390 1
530142 99530142 1001 86380 86390 1
530236 99530236 1001 86380 86390 1
530201 99530201 1001 86380 86390 1
530115 99530115 1001 86380 86390 1
529962 99529962 1001 86380 86390 1
530029 99530029 1001 86380 86390 1
530045 99530045 1001 86380 86390 1
530737 99530737 1001 86380 86390 1
530673 99530673 1001 86380 86390 1
530712 99530712 1001 86380 86390 1
530558 99530558 1001 86380 86390 1
530703 99530703 1001 86380 86390 1
530716 99530716 1001 86380 86390 1
531344 99531344 1001 86380 86390 1
531180 99531180 1001 86380 86390 1
531337 99531337 1001 86380 86390 1
531032 99531032 1001 86380 86390 1
531115 99531115 1001 86380 86390 1
531017 99531017 1001 86380 86390 1
530785 99530785 1001 86380 86390 1
530839 99530839 1001 86380 86390 1
530815 99530815 1001 86380 86390 1
530936 99530936 1001 86380 86390 1
531402 99531402 1001 86380 86390 1
531519 99531519 1001 86380 86390 1
531494 99531494 1001 86380 86390 1
531520 99531520 1001 86380 86390 1
531384 99531384 1001 86380 86390 1
532141 99532141 1001 86380 86390 1
532132 99532132 1001 86380 86390 1
532047 99532047 1001 86380 86390 1
532113 99532113 1001 86380 86390 1
532037 99532037 1001 86380 86390 1
531917 99531917 1001 86380 86390 1
531893 99531893 1001 86380 86390 1
531932 99531932 1001 86380 86390 1
531783 99531783 1001 86380 86390 1
531749 99531749 1001 86380 86390 1
531700 99531700 1001 86380 86390 1
532223 99532223 1001 86380 86390 1
532881 99532881 1001 86380 86390 1
532937 99532937 1001 86380 86390 1
532876 99532876 1001 86380 86390 1
532684 99532684 1001 86380 86390 1
532646 99532646 1001 86380 86390 1
532716 99532716 1001 86380 86390 1
532505 99532505 1001 86380 86390 1
532468 99532468 1001 86380 86390 1
532585 99532585 1001 86380 86390 1
532497 99532497 1001 86380 86390 1
533083 99533083 1001 86380 86390 1
533033 99533033 1001 86380 86390 1
533116 99533116 1001 86380 86390 1
533749 99533749 1001 86380 86390 1
533616 99533616 1001 86380 86390 1
533341 99533341 1001 86380 86390 1
533303 99533303 1001 86380 86390 1
533412 99533412 1001 86380 86390 1
533414 99533414 1001 86380 86390 1
533417 99533417 1001 86380 86390 1
533867 99533867 1001 86380 86390 1
533921 99533921 1001 86380 86390 1
533910 99533910 1001 86380 86390 1
534624 99534624 1001 86380 86390 1
534547 99534547 1001 86380 86390 1
534419 99534419 1001 86380 86390 1
534281 99534281 1001 86380 86390 1
534166 99534166 1001 86380 86390 1
534141 99534141 1001 86380 86390 1
534105 99534105 1001 86380 86390 1
534106 99534106 1001 86380 86390 1
534768 99534768 1001 86380 86390 1
535371 99535371 1001 86380 86390 1
535362 99535362 1001 86380 86390 1
535375 99535375 1001 86380 86390 1
535103 99535103 1001 86380 86390 1
535108 99535108 1001 86380 86390 1
535064 99535064 1001 86380 86390 1
534896 99534896 1001 86380 86390 1
535001 99535001 1001 86380 86390 1
534963 99534963 1001 86380 86390 1
534912 99534912 1001 86380 86390 1
535610 99535610 1001 86380 86390 1
535533 99535533 1001 86380 86390 1
535631 99535631 1001 86380 86390 1
536294 99536294 1001 86380 86390 1
536324 99536324 1001 86380 86390 1
535936 99535936 1001 86380 86390 1
536106 99536106 1001 86380 86390 1
536113 99536113 1001 86380 86390 1
535912 99535912 1001 86380 86390 1
535879 99535879 1001 86380 86390 1
535815 99535815 1001 86380 86390 1
535893 99535893 1001 86380 86390 1
535882 99535882 1001 86380 86390 1
536465 99536465 1001 86380 86390 1
536533 99536533 1001 86380 86390 1
536521 99536521 1001 86380 86390 1
536537 99536537 1001 86380 86390 1
537119 99537119 1001 86380 86390 1
536753 99536753 1001 86380 86390 1
536845 99536845 1001 86380 86390 1
536851 99536851 1001 86380 86390 1
536916 99536916 1001 86380 86390 1
536569 99536569 1001 86380 86390 1
536654 99536654 1001 86380 86390 1
537327 99537327 1001 86380 86390 1
537187 99537187 1001 86380 86390 1
537174 99537174 1001 86380 86390 1
537350 99537350 1001 86380 86390 1
537897 99537897 1001 86380 86390 1
537679 99537679 1001 86380 86390 1
537592 99537592 1001 86380 86390 1
537776 99537776 1001 86380 86390 1
537725 99537725 1001 86380 86390 1
537381 99537381 1001 86380 86390 1
537539 99537539 1001 86380 86390 1
537449 99537449 1001 86380 86390 1
537398 99537398 1001 86380 86390 1
537444 99537444 1001 86380 86390 1
538010 99538010 1001 86380 86390 1
538052 99538052 1001 86380 86390 1
537990 99537990 1001 86380 86390 1
537994 99537994 1001 86380 86390 1
538133 99538133 1001 86380 86390 1
538765 99538765 1001 86380 86390 1
538651 99538651 1001 86380 86390 1
538613 99538613 1001 86380 86390 1
538770 99538770 1001 86380 86390 1
538805 99538805 1001 86380 86390 1
538414 99538414 1001 86380 86390 1
538428 99538428 1001 86380 86390 1
538431 99538431 1001 86380 86390 1
538602 99538602 1001 86380 86390 1
538565 99538565 1001 86380 86390 1
538605 99538605 1001 86380 86390 1
538274 99538274 1001 86380 86390 1
538302 99538302 1001 86380 86390 1
538329 99538329 1001 86380 86390 1
538321 99538321 1001 86380 86390 1
538205 99538205 1001 86380 86390 1
538218 99538218 1001 86380 86390 1
538877 99538877 1001 86380 86390 1
538942 99538942 1001 86380 86390 1
538956 99538956 1001 86380 86390 1
538935 99538935 1001 86380 86390 1
538818 99538818 1001 86380 86390 1
539621 99539621 1001 86380 86390 1
539599 99539599 1001 86380 86390 1
539358 99539358 1001 86380 86390 1
539350 99539350 1001 86380 86390 1
539351 99539351 1001 86380 86390 1
539382 99539382 1001 86380 86390 1
539099 99539099 1001 86380 86390 1
539039 99539039 1001 86380 86390 1
539822 99539822 1001 86380 86390 1
539726 99539726 1001 86380 86390 1
540403 99540403 1001 86380 86390 1
540265 99540265 1001 86380 86390 1
540101 99540101 1001 86380 86390 1
539993 99539993 1001 86380 86390 1
540485 99540485 1001 86380 86390 1
540604 99540604 1001 86380 86390 1
541113 99541113 1001 86380 86390 1
541127 99541127 1001 86380 86390 1
541167 99541167 1001 86380 86390 1
541193 99541193 1001 86380 86390 1
541222 99541222 1001 86380 86390 1
541188 99541188 1001 86380 86390 1
541163 99541163 1001 86380 86390 1
541048 99541048 1001 86380 86390 1
540932 99540932 1001 86380 86390 1
541039 99541039 1001 86380 86390 1
541005 99541005 1001 86380 86390 1
540677 99540677 1001 86380 86390 1
540720 99540720 1001 86380 86390 1
540696 99540696 1001 86380 86390 1
540865 99540865 1001 86380 86390 1
541316 99541316 1001 86380 86390 1
541332 99541332 1001 86380 86390 1
541930 99541930 1001 86380 86390 1
542025 99542025 1001 86380 86390 1
542067 99542067 1001 86380 86390 1
541721 99541721 1001 86380 86390 1
541791 99541791 1001 86380 86390 1
541792 99541792 1001 86380 86390 1
541781 99541781 1001 86380 86390 1
541685 99541685 1001 86380 86390 1
541647 99541647 1001 86380 86390 1
541651 99541651 1001 86380 86390 1
542187 99542187 1001 86380 86390 1
542303 99542303 1001 86380 86390 1
542896 99542896 1001 86380 86390 1
542834 99542834 1001 86380 86390 1
542939 99542939 1001 86380 86390 1
542597 99542597 1001 86380 86390 1
542633 99542633 1001 86380 86390 1
542364 99542364 1001 86380 86390 1
542422 99542422 1001 86380 86390 1
542384 99542384 1001 86380 86390 1
542462 99542462 1001 86380 86390 1
543123 99543123 1001 86380 86390 1
543109 99543109 1001 86380 86390 1
543644 99543644 1001 86380 86390 1
543743 99543743 1001 86380 86390 1
543685 99543685 1001 86380 86390 1
543582 99543582 1001 86380 86390 1
543571 99543571 1001 86380 86390 1
543635 99543635 1001 86380 86390 1
543765 99543765 1001 86380 86390 1
543615 99543615 1001 86380 86390 1
543477 99543477 1001 86380 86390 1
543490 99543490 1001 86380 86390 1
543362 99543362 1001 86380 86390 1
543367 99543367 1001 86380 86390 1
543536 99543536 1001 86380 86390 1
543550 99543550 1001 86380 86390 1
543244 99543244 1001 86380 86390 1
543329 99543329 1001 86380 86390 1
543213 99543213 1001 86380 86390 1
543174 99543174 1001 86380 86390 1
543807 99543807 1001 86380 86390 1
543901 99543901 1001 86380 86390 1
544444 99544444 1001 86380 86390 1
544496 99544496 1001 86380 86390 1
544581 99544581 1001 86380 86390 1
544260 99544260 1001 86380 86390 1
543981 99543981 1001 86380 86390 1
544052 99544052 1001 86380 86390 1
544688 99544688 1001 86380 86390 1
544733 99544733 1001 86380 86390 1
500536 1105 1002 27687 34406 1
522729 1120 1002 28483 36211 1
400060 99400060 1001 86380 86390 1
400192 99400192 1001 86380 86390 1
400133 99400133 1001 86380 86390 1
400370 99400370 1001 86380 86390 1
400371 99400371 1001 86380 86390 1
400563 99400563 1001 86380 86390 1
400629 99400629 1001 86380 86390 1
400635 99400635 1001 86380 86390 1
400880 99400880 1001 86380 86390 1
400832 99400832 1001 86380 86390 1
400974 99400974 1001 86380 86390 1
401150 99401150 1001 86380 86390 1
401080 99401080 1001 86380 86390 1
401159 99401159 1001 86380 86390 1
401189 99401189 1001 86380 86390 1
401402 99401402 1001 86380 86390 1
401412 99401412 1001 86380 86390 1
401558 99401558 1001 86380 86390 1
401753 99401753 1001 86380 86390 1
401785 99401785 1001 86380 86390 1
401765 99401765 1001 86380 86390 1
401739 99401739 1001 86380 86390 1
402126 99402126 1001 86380 86390 1
402250 99402250 1001 86380 86390 1
402177 99402177 1001 86380 86390 1
402283 99402283 1001 86380 86390 1
402422 99402422 1001 86380 86390 1
402503 99402503 1001 86380 86390 1
402582 99402582 1001 86380 86390 1
402742 99402742 1001 86380 86390 1
402782 99402782 1001 86380 86390 1
402845 99402845 1001 86380 86390 1
402956 99402956 1001 86380 86390 1
403215 99403215 1001 86380 86390 1
403256 99403256 1001 86380 86390 1
403324 99403324 1001 86380 86390 1
403221 99403221 1001 86380 86390 1
403440 99403440 1001 86380 86390 1
403453 99403453 1001 86380 86390 1
403712 99403712 1001 86380 86390 1
403668 99403668 1001 86380 86390 1
404110 99404110 1001 86380 86390 1
404065 99404065 1001 86380 86390 1
404122 99404122 1001 86380 86390 1
404582 99404582 1001 86380 86390 1
404487 99404487 1001 86380 86390 1
404903 99404903 1001 86380 86390 1
405095 99405095 1001 86380 86390 1
405505 99405505 1001 86380 86390 1
405592 99405592 1001 86380 86390 1
405737 99405737 1001 86380 86390 1
405739 99405739 1001 86380 86390 1
405721 99405721 1001 86380 86390 1
405811 99405811 1001 86380 86390 1
405869 99405869 1001 86380 86390 1
405843 99405843 1001 86380 86390 1
405788 99405788 1001 86380 86390 1
406261 99406261 1001 86380 86390 1
406184 99406184 1001 86380 86390 1
406424 99406424 1001 86380 86390 1
406410 99406410 1001 86380 86390 1
406426 99406426 1001 86380 86390 1
406543 99406543 1001 86380 86390 1
406958 99406958 1001 86380 86390 1
407098 99407098 1001 86380 86390 1
407329 99407329 1001 86380 86390 1
407281 99407281 1001 86380 86390 1
407469 99407469 1001 86380 86390 1
407479 99407479 1001 86380 86390 1
407577 99407577 1001 86380 86390 1
407672 99407672 1001 86380 86390 1
408208 99408208 1001 86380 86390 1
408138 99408138 1001 86380 86390 1
408303 99408303 1001 86380 86390 1
408522 99408522 1001 86380 86390 1
408469 99408469 1001 86380 86390 1
408569 99408569 1001 86380 86390 1
408616 99408616 1001 86380 86390 1
408858 99408858 1001 86380 86390 1
408882 99408882 1001 86380 86390 1
409143 99409143 1001 86380 86390 1
409296 99409296 1001 86380 86390 1
409250 99409250 1001 86380 86390 1
409318 99409318 1001 86380 86390 1
409469 99409469 1001 86380 86390 1
409831 99409831 1001 86380 86390 1
409992 99409992 1001 86380 86390 1
410270 99410270 1001 86380 86390 1
410281 99410281 1001 86380 86390 1
410222 99410222 1001 86380 86390 1
410374 99410374 1001 86380 86390 1
410511 99410511 1001 86380 86390 1
410524 99410524 1001 86380 86390 1
410525 99410525 1001 86380 86390 1
410672 99410672 1001 86380 86390 1
410800 99410800 1001 86380 86390 1
410877 99410877 1001 86380 86390 1
411076 99411076 1001 86380 86390 1
411089 99411089 1001 86380 86390 1
411291 99411291 1001 86380 86390 1
411510 99411510 1001 86380 86390 1
411537 99411537 1001 86380 86390 1
411542 99411542 1001 86380 86390 1
411686 99411686 1001 86380 86390 1
411655 99411655 1001 86380 86390 1
411909 99411909 1001 86380 86390 1
411942 99411942 1001 86380 86390 1
411893 99411893 1001 86380 86390 1
412041 99412041 1001 86380 86390 1
412029 99412029 1001 86380 86390 1
413542 99413542 1001 86380 86390 1
413568 99413568 1001 86380 86390 1
413530 99413530 1001 86380 86390 1
413357 99413357 1001 86380 86390 1
413541 99413541 1001 86380 86390 1
412973 99412973 1001 86380 86390 1
412887 99412887 1001 86380 86390 1
413241 99413241 1001 86380 86390 1
413019 99413019 1001 86380 86390 1
412989 99412989 1001 86380 86390 1
413045 99413045 1001 86380 86390 1
412841 99412841 1001 86380 86390 1
412749 99412749 1001 86380 86390 1
412726 99412726 1001 86380 86390 1
412490 99412490 1001 86380 86390 1
414098 99414098 1001 86380 86390 1
413992 99413992 1001 86380 86390 1
413982 99413982 1001 86380 86390 1
414929 99414929 1001 86380 86390 1
414820 99414820 1001 86380 86390 1
414761 99414761 1001 86380 86390 1
414809 99414809 1001 86380 86390 1
414529 99414529 1001 86380 86390 1
414161 99414161 1001 86380 86390 1
414428 99414428 1001 86380 86390 1
414274 99414274 1001 86380 86390 1
414205 99414205 1001 86380 86390 1
414365 99414365 1001 86380 86390 1
414240 99414240 1001 86380 86390 1
415652 99415652 1001 86380 86390 1
415516 99415516 1001 86380 86390 1
415440 99415440 1001 86380 86390 1
416782 99416782 1001 86380 86390 1
416753 99416753 1001 86380 86390 1
416817 99416817 1001 86380 86390 1
416992 99416992 1001 86380 86390 1
416549 99416549 1001 86380 86390 1
416277 99416277 1001 86380 86390 1
416180 99416180 1001 86380 86390 1
416000 99416000 1001 86380 86390 1
416003 99416003 1001 86380 86390 1
417061 99417061 1001 86380 86390 1
417425 99417425 1001 86380 86390 1
417549 99417549 1001 86380 86390 1
417561 99417561 1001 86380 86390 1
418532 99418532 1001 86380 86390 1
418639 99418639 1001 86380 86390 1
418448 99418448 1001 86380 86390 1
418471 99418471 1001 86380 86390 1
418251 99418251 1001 86380 86390 1
418180 99418180 1001 86380 86390 1
417820 99417820 1001 86380 86390 1
417945 99417945 1001 86380 86390 1
417814 99417814 1001 86380 86390 1
419097 99419097 1001 86380 86390 1
419007 99419007 1001 86380 86390 1
420309 99420309 1001 86380 86390 1
420251 99420251 1001 86380 86390 1
420230 99420230 1001 86380 86390 1
420435 99420435 1001 86380 86390 1
419770 99419770 1001 86380 86390 1
419830 99419830 1001 86380 86390 1
419890 99419890 1001 86380 86390 1
419929 99419929 1001 86380 86390 1
419410 99419410 1001 86380 86390 1
419548 99419548 1001 86380 86390 1
421708 99421708 1001 86380 86390 1
421873 99421873 1001 86380 86390 1
421760 99421760 1001 86380 86390 1
422013 99422013 1001 86380 86390 1
422084 99422084 1001 86380 86390 1
421830 99421830 1001 86380 86390 1
421431 99421431 1001 86380 86390 1
421539 99421539 1001 86380 86390 1
421549 99421549 1001 86380 86390 1
421282 99421282 1001 86380 86390 1
420894 99420894 1001 86380 86390 1
420915 99420915 1001 86380 86390 1
421127 99421127 1001 86380 86390 1
421133 99421133 1001 86380 86390 1
422356 99422356 1001 86380 86390 1
422401 99422401 1001 86380 86390 1
422150 99422150 1001 86380 86390 1
423750 99423750 1001 86380 86390 1
423524 99423524 1001 86380 86390 1
423737 99423737 1001 86380 86390 1
423624 99423624 1001 86380 86390 1
423286 99423286 1001 86380 86390 1
423009 99423009 1001 86380 86390 1
422815 99422815 1001 86380 86390 1
424015 99424015 1001 86380 86390 1
422941 99422941 1001 86380 86390 1
423873 99423873 1001 86380 86390 1
423893 99423893 1001 86380 86390 1
424107 99424107 1001 86380 86390 1
423902 99423902 1001 86380 86390 1
425376 99425376 1001 86380 86390 1
425063 99425063 1001 86380 86390 1
425266 99425266 1001 86380 86390 1
424866 99424866 1001 86380 86390 1
424870 99424870 1001 86380 86390 1
424608 99424608 1001 86380 86390 1
424251 99424251 1001 86380 86390 1
424441 99424441 1001 86380 86390 1
424256 99424256 1001 86380 86390 1
425824 99425824 1001 86380 86390 1
425690 99425690 1001 86380 86390 1
425691 99425691 1001 86380 86390 1
425410 99425410 1001 86380 86390 1
425813 99425813 1001 86380 86390 1
426980 99426980 1001 86380 86390 1
427068 99427068 1001 86380 86390 1
426780 99426780 1001 86380 86390 1
427089 99427089 1001 86380 86390 1
426518 99426518 1001 86380 86390 1
426549 99426549 1001 86380 86390 1
426639 99426639 1001 86380 86390 1
426126 99426126 1001 86380 86390 1
426182 99426182 1001 86380 86390 1
427168 99427168 1001 86380 86390 1
427397 99427397 1001 86380 86390 1
427465 99427465 1001 86380 86390 1
427280 99427280 1001 86380 86390 1
427429 99427429 1001 86380 86390 1
427430 99427430 1001 86380 86390 1
427195 99427195 1001 86380 86390 1
428586 99428586 1001 86380 86390 1
428670 99428670 1001 86380 86390 1
428541 99428541 1001 86380 86390 1
428678 99428678 1001 86380 86390 1
428612 99428612 1001 86380 86390 1
428554 99428554 1001 86380 86390 1
428416 99428416 1001 86380 86390 1
428556 99428556 1001 86380 86390 1
428435 99428435 1001 86380 86390 1
428269 99428269 1001 86380 86390 1
428022 99428022 1001 86380 86390 1
427781 99427781 1001 86380 86390 1
427660 99427660 1001 86380 86390 1
427664 99427664 1001 86380 86390 1
428340 99428340 1001 86380 86390 1
430336 99430336 1001 86380 86390 1
430088 99430088 1001 86380 86390 1
430064 99430064 1001 86380 86390 1
429813 99429813 1001 86380 86390 1
429601 99429601 1001 86380 86390 1
429676 99429676 1001 86380 86390 1
429772 99429772 1001 86380 86390 1
429202 99429202 1001 86380 86390 1
429460 99429460 1001 86380 86390 1
429407 99429407 1001 86380 86390 1
430523 99430523 1001 86380 86390 1
430424 99430424 1001 86380 86390 1
430376 99430376 1001 86380 86390 1
430594 99430594 1001 86380 86390 1
431693 99431693 1001 86380 86390 1
431456 99431456 1001 86380 86390 1
431288 99431288 1001 86380 86390 1
431433 99431433 1001 86380 86390 1
430949 99430949 1001 86380 86390 1
430857 99430857 1001 86380 86390 1
431167 99431167 1001 86380 86390 1
432219 99432219 1001 86380 86390 1
432452 99432452 1001 86380 86390 1
432225 99432225 1001 86380 86390 1
432207 99432207 1001 86380 86390 1
432316 99432316 1001 86380 86390 1
432340 99432340 1001 86380 86390 1
432426 99432426 1001 86380 86390 1
433320 99433320 1001 86380 86390 1
433684 99433684 1001 86380 86390 1
433535 99433535 1001 86380 86390 1
433003 99433003 1001 86380 86390 1
433089 99433089 1001 86380 86390 1
433014 99433014 1001 86380 86390 1
432826 99432826 1001 86380 86390 1
432527 99432527 1001 86380 86390 1
432528 99432528 1001 86380 86390 1
432811 99432811 1001 86380 86390 1
432574 99432574 1001 86380 86390 1
432661 99432661 1001 86380 86390 1
432547 99432547 1001 86380 86390 1
434057 99434057 1001 86380 86390 1
435377 99435377 1001 86380 86390 1
435044 99435044 1001 86380 86390 1
435329 99435329 1001 86380 86390 1
435045 99435045 1001 86380 86390 1
434708 99434708 1001 86380 86390 1
434877 99434877 1001 86380 86390 1
434608 99434608 1001 86380 86390 1
434143 99434143 1001 86380 86390 1
434520 99434520 1001 86380 86390 1
434176 99434176 1001 86380 86390 1
434417 99434417 1001 86380 86390 1
434251 99434251 1001 86380 86390 1
434419 99434419 1001 86380 86390 1
435544 99435544 1001 86380 86390 1
435765 99435765 1001 86380 86390 1
435739 99435739 1001 86380 86390 1
435495 99435495 1001 86380 86390 1
435586 99435586 1001 86380 86390 1
435844 99435844 1001 86380 86390 1
436544 99436544 1001 86380 86390 1
436548 99436548 1001 86380 86390 1
436560 99436560 1001 86380 86390 1
436029 99436029 1001 86380 86390 1
437178 99437178 1001 86380 86390 1
300642 99300642 1001 86380 86390 1
300644 99300644 1001 86380 86390 1
300689 99300689 1001 86380 86390 1
300370 99300370 1001 86380 86390 1
300321 99300321 1001 86380 86390 1
300490 99300490 1001 86380 86390 1
300441 99300441 1001 86380 86390 1
300506 99300506 1001 86380 86390 1
300519 99300519 1001 86380 86390 1
300431 99300431 1001 86380 86390 1
300148 99300148 1001 86380 86390 1
300305 99300305 1001 86380 86390 1
300141 99300141 1001 86380 86390 1
300842 99300842 1001 86380 86390 1
300756 99300756 1001 86380 86390 1
300876 99300876 1001 86380 86390 1
301156 99301156 1001 86380 86390 1
301183 99301183 1001 86380 86390 1
301213 99301213 1001 86380 86390 1
300975 99300975 1001 86380 86390 1
300981 99300981 1001 86380 86390 1
301556 99301556 1001 86380 86390 1
301727 99301727 1001 86380 86390 1
301689 99301689 1001 86380 86390 1
301679 99301679 1001 86380 86390 1
302204 99302204 1001 86380 86390 1
302264 99302264 1001 86380 86390 1
302024 99302024 1001 86380 86390 1
301915 99301915 1001 86380 86390 1
301944 99301944 1001 86380 86390 1
301819 99301819 1001 86380 86390 1
302547 99302547 1001 86380 86390 1
302472 99302472 1001 86380 86390 1
302410 99302410 1001 86380 86390 1
302385 99302385 1001 86380 86390 1
302480 99302480 1001 86380 86390 1
303053 99303053 1001 86380 86390 1
303048 99303048 1001 86380 86390 1
303166 99303166 1001 86380 86390 1
303199 99303199 1001 86380 86390 1
302833 99302833 1001 86380 86390 1
302863 99302863 1001 86380 86390 1
302895 99302895 1001 86380 86390 1
302831 99302831 1001 86380 86390 1
302744 99302744 1001 86380 86390 1
302733 99302733 1001 86380 86390 1
302603 99302603 1001 86380 86390 1
302670 99302670 1001 86380 86390 1
302660 99302660 1001 86380 86390 1
303230 99303230 1001 86380 86390 1
303243 99303243 1001 86380 86390 1
303220 99303220 1001 86380 86390 1
303279 99303279 1001 86380 86390 1
303937 99303937 1001 86380 86390 1
303863 99303863 1001 86380 86390 1
303800 99303800 1001 86380 86390 1
303465 99303465 1001 86380 86390 1
303479 99303479 1001 86380 86390 1
304095 99304095 1001 86380 86390 1
304037 99304037 1001 86380 86390 1
304756 99304756 1001 86380 86390 1
304549 99304549 1001 86380 86390 1
304450 99304450 1001 86380 86390 1
304304 99304304 1001 86380 86390 1
304356 99304356 1001 86380 86390 1
304337 99304337 1001 86380 86390 1
304933 99304933 1001 86380 86390 1
304937 99304937 1001 86380 86390 1
304902 99304902 1001 86380 86390 1
305533 99305533 1001 86380 86390 1
305508 99305508 1001 86380 86390 1
305606 99305606 1001 86380 86390 1
305376 99305376 1001 86380 86390 1
305273 99305273 1001 86380 86390 1
305394 99305394 1001 86380 86390 1
305426 99305426 1001 86380 86390 1
305066 99305066 1001 86380 86390 1
305137 99305137 1001 86380 86390 1
305139 99305139 1001 86380 86390 1
500114 99500114 1001 86380 86390 1
500026 99500026 1001 86380 86390 1
500031 99500031 1001 86380 86390 1
500739 99500739 1001 86380 86390 1
500784 99500784 1001 86380 86390 1
500663 99500663 1001 86380 86390 1
500791 99500791 1001 86380 86390 1
500768 99500768 1001 86380 86390 1
500544 99500544 1001 86380 86390 1
500454 99500454 1001 86380 86390 1
500598 99500598 1001 86380 86390 1
500470 99500470 1001 86380 86390 1
500498 99500498 1001 86380 86390 1
500408 99500408 1001 86380 86390 1
500915 99500915 1001 86380 86390 1
500401 99500401 1001 86380 86390 1
500943 99500943 1001 86380 86390 1
500828 99500828 1001 86380 86390 1
500985 99500985 1001 86380 86390 1
500830 99500830 1001 86380 86390 1
501488 99501488 1001 86380 86390 1
501541 99501541 1001 86380 86390 1
501557 99501557 1001 86380 86390 1
501400 99501400 1001 86380 86390 1
501232 99501232 1001 86380 86390 1
501378 99501378 1001 86380 86390 1
501164 99501164 1001 86380 86390 1
501104 99501104 1001 86380 86390 1
501221 99501221 1001 86380 86390 1
501145 99501145 1001 86380 86390 1
501653 99501653 1001 86380 86390 1
501660 99501660 1001 86380 86390 1
502415 99502415 1001 86380 86390 1
502338 99502338 1001 86380 86390 1
502448 99502448 1001 86380 86390 1
502281 99502281 1001 86380 86390 1
502294 99502294 1001 86380 86390 1
502359 99502359 1001 86380 86390 1
502458 99502458 1001 86380 86390 1
502195 99502195 1001 86380 86390 1
502082 99502082 1001 86380 86390 1
502056 99502056 1001 86380 86390 1
502175 99502175 1001 86380 86390 1
502168 99502168 1001 86380 86390 1
501889 99501889 1001 86380 86390 1
501981 99501981 1001 86380 86390 1
502047 99502047 1001 86380 86390 1
502023 99502023 1001 86380 86390 1
502662 99502662 1001 86380 86390 1
502600 99502600 1001 86380 86390 1
503099 99503099 1001 86380 86390 1
503169 99503169 1001 86380 86390 1
502976 99502976 1001 86380 86390 1
503068 99503068 1001 86380 86390 1
503081 99503081 1001 86380 86390 1
503020 99503020 1001 86380 86390 1
502687 99502687 1001 86380 86390 1
502858 99502858 1001 86380 86390 1
503382 99503382 1001 86380 86390 1
503461 99503461 1001 86380 86390 1
503978 99503978 1001 86380 86390 1
503979 99503979 1001 86380 86390 1
504039 99504039 1001 86380 86390 1
503757 99503757 1001 86380 86390 1
503770 99503770 1001 86380 86390 1
503901 99503901 1001 86380 86390 1
503853 99503853 1001 86380 86390 1
503868 99503868 1001 86380 86390 1
503830 99503830 1001 86380 86390 1
504246 99504246 1001 86380 86390 1
504229 99504229 1001 86380 86390 1
504811 99504811 1001 86380 86390 1
504801 99504801 1001 86380 86390 1
504687 99504687 1001 86380 86390 1
504624 99504624 1001 86380 86390 1
504534 99504534 1001 86380 86390 1
504677 99504677 1001 86380 86390 1
504613 99504613 1001 86380 86390 1
504641 99504641 1001 86380 86390 1
504697 99504697 1001 86380 86390 1
504519 99504519 1001 86380 86390 1
504403 99504403 1001 86380 86390 1
504456 99504456 1001 86380 86390 1
504528 99504528 1001 86380 86390 1
505019 99505019 1001 86380 86390 1
505058 99505058 1001 86380 86390 1
505098 99505098 1001 86380 86390 1
504996 99504996 1001 86380 86390 1
505051 99505051 1001 86380 86390 1
505723 99505723 1001 86380 86390 1
505674 99505674 1001 86380 86390 1
505500 99505500 1001 86380 86390 1
505518 99505518 1001 86380 86390 1
505377 99505377 1001 86380 86390 1
505381 99505381 1001 86380 86390 1
505162 99505162 1001 86380 86390 1
505345 99505345 1001 86380 86390 1
505261 99505261 1001 86380 86390 1
505956 99505956 1001 86380 86390 1
505778 99505778 1001 86380 86390 1
506546 99506546 1001 86380 86390 1
506444 99506444 1001 86380 86390 1
506386 99506386 1001 86380 86390 1
506004 99506004 1001 86380 86390 1
506122 99506122 1001 86380 86390 1
505982 99505982 1001 86380 86390 1
506060 99506060 1001 86380 86390 1
506177 99506177 1001 86380 86390 1
506051 99506051 1001 86380 86390 1
506672 99506672 1001 86380 86390 1
506737 99506737 1001 86380 86390 1
506733 99506733 1001 86380 86390 1
507391 99507391 1001 86380 86390 1
507298 99507298 1001 86380 86390 1
507399 99507399 1001 86380 86390 1
507302 99507302 1001 86380 86390 1
507113 99507113 1001 86380 86390 1
507037 99507037 1001 86380 86390 1
507019 99507019 1001 86380 86390 1
507111 99507111 1001 86380 86390 1
506853 99506853 1001 86380 86390 1
506923 99506923 1001 86380 86390 1
507519 99507519 1001 86380 86390 1
508171 99508171 1001 86380 86390 1
508045 99508045 1001 86380 86390 1
508218 99508218 1001 86380 86390 1
508221 99508221 1001 86380 86390 1
508051 99508051 1001 86380 86390 1
507837 99507837 1001 86380 86390 1
507769 99507769 1001 86380 86390 1
507640 99507640 1001 86380 86390 1
507796 99507796 1001 86380 86390 1
507695 99507695 1001 86380 86390 1
507721 99507721 1001 86380 86390 1
508344 99508344 1001 86380 86390 1
508306 99508306 1001 86380 86390 1
508898 99508898 1001 86380 86390 1
508904 99508904 1001 86380 86390 1
508701 99508701 1001 86380 86390 1
508869 99508869 1001 86380 86390 1
508769 99508769 1001 86380 86390 1
508834 99508834 1001 86380 86390 1
508758 99508758 1001 86380 86390 1
508827 99508827 1001 86380 86390 1
508842 99508842 1001 86380 86390 1
508557 99508557 1001 86380 86390 1
508461 99508461 1001 86380 86390 1
508567 99508567 1001 86380 86390 1
509163 99509163 1001 86380 86390 1
509830 99509830 1001 86380 86390 1
509631 99509631 1001 86380 86390 1
509544 99509544 1001 86380 86390 1
509611 99509611 1001 86380 86390 1
509690 99509690 1001 86380 86390 1
509678 99509678 1001 86380 86390 1
509306 99509306 1001 86380 86390 1
509436 99509436 1001 86380 86390 1
509294 99509294 1001 86380 86390 1
509312 99509312 1001 86380 86390 1
509328 99509328 1001 86380 86390 1
509367 99509367 1001 86380 86390 1
509922 99509922 1001 86380 86390 1
510624 99510624 1001 86380 86390 1
510673 99510673 1001 86380 86390 1
510458 99510458 1001 86380 86390 1
510484 99510484 1001 86380 86390 1
510317 99510317 1001 86380 86390 1
510359 99510359 1001 86380 86390 1
510414 99510414 1001 86380 86390 1
510467 99510467 1001 86380 86390 1
510210 99510210 1001 86380 86390 1
510212 99510212 1001 86380 86390 1
510309 99510309 1001 86380 86390 1
510233 99510233 1001 86380 86390 1
510749 99510749 1001 86380 86390 1
510746 99510746 1001 86380 86390 1
511519 99511519 1001 86380 86390 1
511395 99511395 1001 86380 86390 1
511358 99511358 1001 86380 86390 1
511409 99511409 1001 86380 86390 1
511143 99511143 1001 86380 86390 1
511250 99511250 1001 86380 86390 1
511114 99511114 1001 86380 86390 1
511614 99511614 1001 86380 86390 1
511746 99511746 1001 86380 86390 1
511656 99511656 1001 86380 86390 1
511583 99511583 1001 86380 86390 1
512281 99512281 1001 86380 86390 1
512357 99512357 1001 86380 86390 1
512270 99512270 1001 86380 86390 1
512323 99512323 1001 86380 86390 1
512057 99512057 1001 86380 86390 1
511887 99511887 1001 86380 86390 1
511784 99511784 1001 86380 86390 1
511941 99511941 1001 86380 86390 1
511920 99511920 1001 86380 86390 1
511834 99511834 1001 86380 86390 1
512468 99512468 1001 86380 86390 1
512507 99512507 1001 86380 86390 1
512509 99512509 1001 86380 86390 1
512438 99512438 1001 86380 86390 1
513103 99513103 1001 86380 86390 1
513178 99513178 1001 86380 86390 1
513101 99513101 1001 86380 86390 1
512714 99512714 1001 86380 86390 1
512587 99512587 1001 86380 86390 1
512605 99512605 1001 86380 86390 1
513408 99513408 1001 86380 86390 1
513852 99513852 1001 86380 86390 1
513799 99513799 1001 86380 86390 1
513813 99513813 1001 86380 86390 1
513780 99513780 1001 86380 86390 1
513756 99513756 1001 86380 86390 1
513783 99513783 1001 86380 86390 1
513811 99513811 1001 86380 86390 1
513555 99513555 1001 86380 86390 1
513456 99513456 1001 86380 86390 1
513457 99513457 1001 86380 86390 1
514058 99514058 1001 86380 86390 1
514807 99514807 1001 86380 86390 1
514829 99514829 1001 86380 86390 1
514797 99514797 1001 86380 86390 1
514736 99514736 1001 86380 86390 1
514803 99514803 1001 86380 86390 1
514714 99514714 1001 86380 86390 1
514536 99514536 1001 86380 86390 1
514644 99514644 1001 86380 86390 1
514489 99514489 1001 86380 86390 1
514545 99514545 1001 86380 86390 1
514417 99514417 1001 86380 86390 1
514290 99514290 1001 86380 86390 1
514411 99514411 1001 86380 86390 1
514389 99514389 1001 86380 86390 1
514920 99514920 1001 86380 86390 1
515037 99515037 1001 86380 86390 1
514952 99514952 1001 86380 86390 1
514954 99514954 1001 86380 86390 1
514878 99514878 1001 86380 86390 1
515034 99515034 1001 86380 86390 1
515566 99515566 1001 86380 86390 1
515348 99515348 1001 86380 86390 1
515403 99515403 1001 86380 86390 1
515358 99515358 1001 86380 86390 1
515182 99515182 1001 86380 86390 1
515095 99515095 1001 86380 86390 1
515110 99515110 1001 86380 86390 1
515824 99515824 1001 86380 86390 1
515710 99515710 1001 86380 86390 1
515858 99515858 1001 86380 86390 1
515742 99515742 1001 86380 86390 1
516436 99516436 1001 86380 86390 1
516483 99516483 1001 86380 86390 1
516373 99516373 1001 86380 86390 1
516335 99516335 1001 86380 86390 1
516352 99516352 1001 86380 86390 1
516101 99516101 1001 86380 86390 1
516286 99516286 1001 86380 86390 1
515914 99515914 1001 86380 86390 1
515954 99515954 1001 86380 86390 1
516568 99516568 1001 86380 86390 1
517244 99517244 1001 86380 86390 1
517015 99517015 1001 86380 86390 1
517050 99517050 1001 86380 86390 1
516820 99516820 1001 86380 86390 1
516769 99516769 1001 86380 86390 1
516808 99516808 1001 86380 86390 1
516816 99516816 1001 86380 86390 1
517490 99517490 1001 86380 86390 1
517402 99517402 1001 86380 86390 1
517377 99517377 1001 86380 86390 1
517456 99517456 1001 86380 86390 1
517379 99517379 1001 86380 86390 1
517445 99517445 1001 86380 86390 1
518007 99518007 1001 86380 86390 1
518123 99518123 1001 86380 86390 1
517979 99517979 1001 86380 86390 1
517992 99517992 1001 86380 86390 1
517702 99517702 1001 86380 86390 1
517732 99517732 1001 86380 86390 1
517616 99517616 1001 86380 86390 1
518353 99518353 1001 86380 86390 1
518176 99518176 1001 86380 86390 1
518807 99518807 1001 86380 86390 1
518841 99518841 1001 86380 86390 1
518716 99518716 1001 86380 86390 1
518470 99518470 1001 86380 86390 1
518379 99518379 1001 86380 86390 1
518475 99518475 1001 86380 86390 1
519161 99519161 1001 86380 86390 1
519191 99519191 1001 86380 86390 1
519660 99519660 1001 86380 86390 1
519782 99519782 1001 86380 86390 1
519455 99519455 1001 86380 86390 1
519521 99519521 1001 86380 86390 1
519383 99519383 1001 86380 86390 1
519396 99519396 1001 86380 86390 1
519267 99519267 1001 86380 86390 1
519966 99519966 1001 86380 86390 1
519821 99519821 1001 86380 86390 1
520563 99520563 1001 86380 86390 1
520602 99520602 1001 86380 86390 1
520613 99520613 1001 86380 86390 1
520624 99520624 1001 86380 86390 1
520421 99520421 1001 86380 86390 1
520331 99520331 1001 86380 86390 1
520281 99520281 1001 86380 86390 1
520242 99520242 1001 86380 86390 1
520270 99520270 1001 86380 86390 1
520142 99520142 1001 86380 86390 1
520721 99520721 1001 86380 86390 1
521350 99521350 1001 86380 86390 1
521395 99521395 1001 86380 86390 1
521210 99521210 1001 86380 86390 1
521189 99521189 1001 86380 86390 1
521205 99521205 1001 86380 86390 1
521043 99521043 1001 86380 86390 1
520953 99520953 1001 86380 86390 1
521005 99521005 1001 86380 86390 1
521018 99521018 1001 86380 86390 1
520928 99520928 1001 86380 86390 1
520954 99520954 1001 86380 86390 1
522138 99522138 1001 86380 86390 1
522165 99522165 1001 86380 86390 1
522182 99522182 1001 86380 86390 1
522145 99522145 1001 86380 86390 1
521887 99521887 1001 86380 86390 1
521749 99521749 1001 86380 86390 1
521674 99521674 1001 86380 86390 1
521702 99521702 1001 86380 86390 1
521681 99521681 1001 86380 86390 1
522471 99522471 1001 86380 86390 1
522466 99522466 1001 86380 86390 1
522455 99522455 1001 86380 86390 1
522417 99522417 1001 86380 86390 1
523041 99523041 1001 86380 86390 1
523092 99523092 1001 86380 86390 1
523022 99523022 1001 86380 86390 1
523106 99523106 1001 86380 86390 1
522886 99522886 1001 86380 86390 1
522899 99522899 1001 86380 86390 1
522760 99522760 1001 86380 86390 1
522721 99522721 1001 86380 86390 1
522511 99522511 1001 86380 86390 1
522695 99522695 1001 86380 86390 1
522645 99522645 1001 86380 86390 1
522509 99522509 1001 86380 86390 1
523246 99523246 1001 86380 86390 1
523235 99523235 1001 86380 86390 1
523264 99523264 1001 86380 86390 1
523201 99523201 1001 86380 86390 1
523152 99523152 1001 86380 86390 1
523743 99523743 1001 86380 86390 1
523875 99523875 1001 86380 86390 1
523813 99523813 1001 86380 86390 1
523588 99523588 1001 86380 86390 1
523654 99523654 1001 86380 86390 1
523568 99523568 1001 86380 86390 1
523468 99523468 1001 86380 86390 1
523393 99523393 1001 86380 86390 1
523500 99523500 1001 86380 86390 1
523436 99523436 1001 86380 86390 1
523412 99523412 1001 86380 86390 1
523426 99523426 1001 86380 86390 1
524104 99524104 1001 86380 86390 1
524144 99524144 1001 86380 86390 1
524146 99524146 1001 86380 86390 1
524634 99524634 1001 86380 86390 1
524679 99524679 1001 86380 86390 1
524367 99524367 1001 86380 86390 1
524163 99524163 1001 86380 86390 1
524244 99524244 1001 86380 86390 1
524212 99524212 1001 86380 86390 1
524832 99524832 1001 86380 86390 1
524780 99524780 1001 86380 86390 1
524848 99524848 1001 86380 86390 1
524901 99524901 1001 86380 86390 1
524877 99524877 1001 86380 86390 1
524931 99524931 1001 86380 86390 1
524830 99524830 1001 86380 86390 1
525429 99525429 1001 86380 86390 1
525422 99525422 1001 86380 86390 1
525575 99525575 1001 86380 86390 1
525584 99525584 1001 86380 86390 1
525305 99525305 1001 86380 86390 1
525255 99525255 1001 86380 86390 1
525282 99525282 1001 86380 86390 1
525093 99525093 1001 86380 86390 1
525171 99525171 1001 86380 86390 1
525095 99525095 1001 86380 86390 1
525096 99525096 1001 86380 86390 1
525010 99525010 1001 86380 86390 1
525736 99525736 1001 86380 86390 1
525715 99525715 1001 86380 86390 1
525665 99525665 1001 86380 86390 1
525706 99525706 1001 86380 86390 1
526373 99526373 1001 86380 86390 1
526245 99526245 1001 86380 86390 1
526204 99526204 1001 86380 86390 1
526209 99526209 1001 86380 86390 1
526171 99526171 1001 86380 86390 1
526073 99526073 1001 86380 86390 1
525828 99525828 1001 86380 86390 1
525932 99525932 1001 86380 86390 1
525958 99525958 1001 86380 86390 1
525937 99525937 1001 86380 86390 1
525928 99525928 1001 86380 86390 1
525839 99525839 1001 86380 86390 1
526536 99526536 1001 86380 86390 1
526577 99526577 1001 86380 86390 1
526617 99526617 1001 86380 86390 1
526516 99526516 1001 86380 86390 1
526522 99526522 1001 86380 86390 1
527151 99527151 1001 86380 86390 1
527114 99527114 1001 86380 86390 1
527077 99527077 1001 86380 86390 1
527182 99527182 1001 86380 86390 1
526991 99526991 1001 86380 86390 1
526862 99526862 1001 86380 86390 1
526875 99526875 1001 86380 86390 1
527008 99527008 1001 86380 86390 1
527021 99527021 1001 86380 86390 1
526919 99526919 1001 86380 86390 1
526869 99526869 1001 86380 86390 1
526741 99526741 1001 86380 86390 1
526664 99526664 1001 86380 86390 1
527284 99527284 1001 86380 86390 1
527297 99527297 1001 86380 86390 1
527427 99527427 1001 86380 86390 1
527453 99527453 1001 86380 86390 1
527381 99527381 1001 86380 86390 1
527322 99527322 1001 86380 86390 1
527883 99527883 1001 86380 86390 1
527912 99527912 1001 86380 86390 1
527887 99527887 1001 86380 86390 1
528062 99528062 1001 86380 86390 1
527572 99527572 1001 86380 86390 1
527564 99527564 1001 86380 86390 1
527565 99527565 1001 86380 86390 1
527621 99527621 1001 86380 86390 1
528120 99528120 1001 86380 86390 1
528146 99528146 1001 86380 86390 1
528772 99528772 1001 86380 86390 1
528839 99528839 1001 86380 86390 1
528790 99528790 1001 86380 86390 1
528739 99528739 1001 86380 86390 1
528805 99528805 1001 86380 86390 1
528887 99528887 1001 86380 86390 1
528756 99528756 1001 86380 86390 1
528706 99528706 1001 86380 86390 1
528631 99528631 1001 86380 86390 1
528557 99528557 1001 86380 86390 1
528664 99528664 1001 86380 86390 1
528690 99528690 1001 86380 86390 1
528462 99528462 1001 86380 86390 1
528312 99528312 1001 86380 86390 1
528365 99528365 1001 86380 86390 1
529066 99529066 1001 86380 86390 1
529067 99529067 1001 86380 86390 1
528952 99528952 1001 86380 86390 1
529100 99529100 1001 86380 86390 1
529664 99529664 1001 86380 86390 1
529551 99529551 1001 86380 86390 1
529527 99529527 1001 86380 86390 1
529592 99529592 1001 86380 86390 1
529720 99529720 1001 86380 86390 1
529496 99529496 1001 86380 86390 1
529383 99529383 1001 86380 86390 1
529384 99529384 1001 86380 86390 1
529287 99529287 1001 86380 86390 1
529236 99529236 1001 86380 86390 1
529796 99529796 1001 86380 86390 1
529747 99529747 1001 86380 86390 1
530515 99530515 1001 86380 86390 1
530438 99530438 1001 86380 86390 1
530364 99530364 1001 86380 86390 1
530370 99530370 1001 86380 86390 1
530225 99530225 1001 86380 86390 1
530265 99530265 1001 86380 86390 1
530189 99530189 1001 86380 86390 1
530321 99530321 1001 86380 86390 1
529947 99529947 1001 86380 86390 1
530000 99530000 1001 86380 86390 1
530014 99530014 1001 86380 86390 1
529964 99529964 1001 86380 86390 1
529956 99529956 1001 86380 86390 1
530684 99530684 1001 86380 86390 1
531350 99531350 1001 86380 86390 1
531362 99531362 1001 86380 86390 1
531370 99531370 1001 86380 86390 1
531018 99531018 1001 86380 86390 1
531141 99531141 1001 86380 86390 1
531129 99531129 1001 86380 86390 1
531093 99531093 1001 86380 86390 1
530907 99530907 1001 86380 86390 1
530793 99530793 1001 86380 86390 1
531446 99531446 1001 86380 86390 1
531499 99531499 1001 86380 86390 1
531451 99531451 1001 86380 86390 1
531426 99531426 1001 86380 86390 1
532126 99532126 1001 86380 86390 1
531823 99531823 1001 86380 86390 1
531690 99531690 1001 86380 86390 1
531694 99531694 1001 86380 86390 1
531734 99531734 1001 86380 86390 1
531632 99531632 1001 86380 86390 1
531697 99531697 1001 86380 86390 1
532373 99532373 1001 86380 86390 1
532231 99532231 1001 86380 86390 1
532259 99532259 1001 86380 86390 1
532350 99532350 1001 86380 86390 1
532338 99532338 1001 86380 86390 1
533005 99533005 1001 86380 86390 1
532977 99532977 1001 86380 86390 1
532914 99532914 1001 86380 86390 1
532529 99532529 1001 86380 86390 1
532582 99532582 1001 86380 86390 1
532595 99532595 1001 86380 86390 1
532494 99532494 1001 86380 86390 1
532601 99532601 1001 86380 86390 1
532433 99532433 1001 86380 86390 1
533164 99533164 1001 86380 86390 1
533113 99533113 1001 86380 86390 1
533166 99533166 1001 86380 86390 1
533744 99533744 1001 86380 86390 1
533830 99533830 1001 86380 86390 1
533656 99533656 1001 86380 86390 1
533746 99533746 1001 86380 86390 1
533697 99533697 1001 86380 86390 1
533789 99533789 1001 86380 86390 1
533849 99533849 1001 86380 86390 1
533562 99533562 1001 86380 86390 1
533487 99533487 1001 86380 86390 1
533578 99533578 1001 86380 86390 1
533557 99533557 1001 86380 86390 1
533276 99533276 1001 86380 86390 1
533435 99533435 1001 86380 86390 1
533360 99533360 1001 86380 86390 1
533967 99533967 1001 86380 86390 1
533931 99533931 1001 86380 86390 1
534636 99534636 1001 86380 86390 1
534567 99534567 1001 86380 86390 1
534353 99534353 1001 86380 86390 1
534369 99534369 1001 86380 86390 1
534395 99534395 1001 86380 86390 1
534360 99534360 1001 86380 86390 1
534207 99534207 1001 86380 86390 1
534092 99534092 1001 86380 86390 1
534792 99534792 1001 86380 86390 1
534755 99534755 1001 86380 86390 1
535329 99535329 1001 86380 86390 1
535479 99535479 1001 86380 86390 1
535485 99535485 1001 86380 86390 1
535487 99535487 1001 86380 86390 1
535128 99535128 1001 86380 86390 1
535234 99535234 1001 86380 86390 1
535287 99535287 1001 86380 86390 1
535059 99535059 1001 86380 86390 1
534986 99534986 1001 86380 86390 1
535078 99535078 1001 86380 86390 1
535626 99535626 1001 86380 86390 1
535592 99535592 1001 86380 86390 1
535660 99535660 1001 86380 86390 1
536194 99536194 1001 86380 86390 1
536260 99536260 1001 86380 86390 1
536199 99536199 1001 86380 86390 1
536328 99536328 1001 86380 86390 1
535978 99535978 1001 86380 86390 1
536084 99536084 1001 86380 86390 1
535961 99535961 1001 86380 86390 1
535770 99535770 1001 86380 86390 1
535827 99535827 1001 86380 86390 1
535750 99535750 1001 86380 86390 1
535816 99535816 1001 86380 86390 1
535752 99535752 1001 86380 86390 1
535792 99535792 1001 86380 86390 1
536359 99536359 1001 86380 86390 1
536412 99536412 1001 86380 86390 1
537161 99537161 1001 86380 86390 1
537139 99537139 1001 86380 86390 1
537105 99537105 1001 86380 86390 1
536738 99536738 1001 86380 86390 1
536618 99536618 1001 86380 86390 1
537211 99537211 1001 86380 86390 1
536750 99536750 1001 86380 86390 1
537253 99537253 1001 86380 86390 1
537205 99537205 1001 86380 86390 1
537179 99537179 1001 86380 86390 1
537351 99537351 1001 86380 86390 1
537795 99537795 1001 86380 86390 1
537963 99537963 1001 86380 86390 1
537936 99537936 1001 86380 86390 1
537690 99537690 1001 86380 86390 1
537471 99537471 1001 86380 86390 1
537504 99537504 1001 86380 86390 1
537571 99537571 1001 86380 86390 1
537442 99537442 1001 86380 86390 1
537481 99537481 1001 86380 86390 1
537496 99537496 1001 86380 86390 1
538065 99538065 1001 86380 86390 1
538072 99538072 1001 86380 86390 1
538139 99538139 1001 86380 86390 1
538179 99538179 1001 86380 86390 1
538173 99538173 1001 86380 86390 1
538161 99538161 1001 86380 86390 1
538623 99538623 1001 86380 86390 1
538714 99538714 1001 86380 86390 1
538740 99538740 1001 86380 86390 1
538627 99538627 1001 86380 86390 1
538666 99538666 1001 86380 86390 1
538616 99538616 1001 86380 86390 1
538659 99538659 1001 86380 86390 1
538439 99538439 1001 86380 86390 1
538465 99538465 1001 86380 86390 1
538337 99538337 1001 86380 86390 1
538363 99538363 1001 86380 86390 1
538289 99538289 1001 86380 86390 1
538367 99538367 1001 86380 86390 1
538973 99538973 1001 86380 86390 1
538857 99538857 1001 86380 86390 1
538883 99538883 1001 86380 86390 1
539539 99539539 1001 86380 86390 1
539581 99539581 1001 86380 86390 1
539617 99539617 1001 86380 86390 1
539480 99539480 1001 86380 86390 1
539390 99539390 1001 86380 86390 1
539430 99539430 1001 86380 86390 1
539062 99539062 1001 86380 86390 1
539027 99539027 1001 86380 86390 1
539674 99539674 1001 86380 86390 1
540157 99540157 1001 86380 86390 1
540171 99540171 1001 86380 86390 1
540059 99540059 1001 86380 86390 1
539897 99539897 1001 86380 86390 1
540043 99540043 1001 86380 86390 1
539933 99539933 1001 86380 86390 1
540593 99540593 1001 86380 86390 1
540494 99540494 1001 86380 86390 1
540572 99540572 1001 86380 86390 1
540475 99540475 1001 86380 86390 1
541168 99541168 1001 86380 86390 1
541276 99541276 1001 86380 86390 1
541097 99541097 1001 86380 86390 1
541175 99541175 1001 86380 86390 1
541215 99541215 1001 86380 86390 1
541087 99541087 1001 86380 86390 1
540894 99540894 1001 86380 86390 1
540923 99540923 1001 86380 86390 1
541042 99541042 1001 86380 86390 1
541031 99541031 1001 86380 86390 1
540967 99540967 1001 86380 86390 1
540993 99540993 1001 86380 86390 1
540916 99540916 1001 86380 86390 1
540994 99540994 1001 86380 86390 1
541059 99541059 1001 86380 86390 1
540789 99540789 1001 86380 86390 1
540686 99540686 1001 86380 86390 1
540766 99540766 1001 86380 86390 1
540678 99540678 1001 86380 86390 1
540681 99540681 1001 86380 86390 1
541491 99541491 1001 86380 86390 1
541415 99541415 1001 86380 86390 1
542070 99542070 1001 86380 86390 1
541969 99541969 1001 86380 86390 1
542022 99542022 1001 86380 86390 1
541771 99541771 1001 86380 86390 1
541800 99541800 1001 86380 86390 1
541604 99541604 1001 86380 86390 1
541626 99541626 1001 86380 86390 1
542183 99542183 1001 86380 86390 1
542281 99542281 1001 86380 86390 1
542777 99542777 1001 86380 86390 1
542914 99542914 1001 86380 86390 1
542755 99542755 1001 86380 86390 1
542930 99542930 1001 86380 86390 1
542675 99542675 1001 86380 86390 1
542727 99542727 1001 86380 86390 1
542689 99542689 1001 86380 86390 1
542718 99542718 1001 86380 86390 1
542643 99542643 1001 86380 86390 1
542669 99542669 1001 86380 86390 1
542529 99542529 1001 86380 86390 1
542741 99542741 1001 86380 86390 1
543042 99543042 1001 86380 86390 1
543657 99543657 1001 86380 86390 1
543752 99543752 1001 86380 86390 1
543545 99543545 1001 86380 86390 1
543468 99543468 1001 86380 86390 1
543377 99543377 1001 86380 86390 1
543229 99543229 1001 86380 86390 1
543255 99543255 1001 86380 86390 1
543195 99543195 1001 86380 86390 1
543846 99543846 1001 86380 86390 1
543782 99543782 1001 86380 86390 1
543826 99543826 1001 86380 86390 1
543803 99543803 1001 86380 86390 1
543895 99543895 1001 86380 86390 1
544469 99544469 1001 86380 86390 1
544534 99544534 1001 86380 86390 1
544596 99544596 1001 86380 86390 1
544572 99544572 1001 86380 86390 1
544512 99544512 1001 86380 86390 1
544525 99544525 1001 86380 86390 1
544466 99544466 1001 86380 86390 1
544441 99544441 1001 86380 86390 1
544416 99544416 1001 86380 86390 1
544305 99544305 1001 86380 86390 1
544331 99544331 1001 86380 86390 1
544229 99544229 1001 86380 86390 1
544107 99544107 1001 86380 86390 1
544122 99544122 1001 86380 86390 1
543997 99543997 1001 86380 86390 1
544646 99544646 1001 86380 86390 1
544725 99544725 1001 86380 86390 1
544626 99544626 1001 86380 86390 1
544717 99544717 1001 86380 86390 1
544669 99544669 1001 86380 86390 1
519872 1068 1002 52142 61519 1
539636 731 1001 51332 51631 1
400119 99400119 1001 86380 86390 1
400130 99400130 1001 86380 86390 1
400377 99400377 1001 86380 86390 1
400528 99400528 1001 86380 86390 1
400529 99400529 1001 86380 86390 1
400772 99400772 1001 86380 86390 1
400837 99400837 1001 86380 86390 1
400869 99400869 1001 86380 86390 1
400915 99400915 1001 86380 86390 1
401033 99401033 1001 86380 86390 1
401007 99401007 1001 86380 86390 1
401222 99401222 1001 86380 86390 1
401250 99401250 1001 86380 86390 1
401328 99401328 1001 86380 86390 1
401393 99401393 1001 86380 86390 1
401704 99401704 1001 86380 86390 1
401840 99401840 1001 86380 86390 1
402423 99402423 1001 86380 86390 1
402492 99402492 1001 86380 86390 1
402523 99402523 1001 86380 86390 1
402833 99402833 1001 86380 86390 1
402950 99402950 1001 86380 86390 1
402931 99402931 1001 86380 86390 1
402935 99402935 1001 86380 86390 1
403075 99403075 1001 86380 86390 1
403250 99403250 1001 86380 86390 1
403857 99403857 1001 86380 86390 1
404203 99404203 1001 86380 86390 1
404155 99404155 1001 86380 86390 1
404212 99404212 1001 86380 86390 1
404367 99404367 1001 86380 86390 1
404455 99404455 1001 86380 86390 1
404399 99404399 1001 86380 86390 1
404571 99404571 1001 86380 86390 1
404659 99404659 1001 86380 86390 1
404944 99404944 1001 86380 86390 1
404916 99404916 1001 86380 86390 1
405039 99405039 1001 86380 86390 1
405099 99405099 1001 86380 86390 1
405123 99405123 1001 86380 86390 1
405129 99405129 1001 86380 86390 1
405466 99405466 1001 86380 86390 1
405609 99405609 1001 86380 86390 1
405612 99405612 1001 86380 86390 1
405704 99405704 1001 86380 86390 1
405837 99405837 1001 86380 86390 1
405912 99405912 1001 86380 86390 1
405764 99405764 1001 86380 86390 1
406462 99406462 1001 86380 86390 1
406689 99406689 1001 86380 86390 1
406775 99406775 1001 86380 86390 1
407077 99407077 1001 86380 86390 1
407221 99407221 1001 86380 86390 1
407276 99407276 1001 86380 86390 1
407428 99407428 1001 86380 86390 1
407493 99407493 1001 86380 86390 1
407713 99407713 1001 86380 86390 1
407738 99407738 1001 86380 86390 1
407798 99407798 1001 86380 86390 1
407889 99407889 1001 86380 86390 1
408040 99408040 1001 86380 86390 1
408195 99408195 1001 86380 86390 1
408494 99408494 1001 86380 86390 1
408309 99408309 1001 86380 86390 1
408666 99408666 1001 86380 86390 1
408780 99408780 1001 86380 86390 1
408877 99408877 1001 86380 86390 1
409180 99409180 1001 86380 86390 1
409190 99409190 1001 86380 86390 1
409535 99409535 1001 86380 86390 1
409966 99409966 1001 86380 86390 1
410155 99410155 1001 86380 86390 1
410134 99410134 1001 86380 86390 1
410192 99410192 1001 86380 86390 1
410198 99410198 1001 86380 86390 1
410300 99410300 1001 86380 86390 1
410393 99410393 1001 86380 86390 1
410315 99410315 1001 86380 86390 1
410484 99410484 1001 86380 86390 1
410539 99410539 1001 86380 86390 1
410608 99410608 1001 86380 86390 1
410508 99410508 1001 86380 86390 1
410782 99410782 1001 86380 86390 1
410862 99410862 1001 86380 86390 1
410956 99410956 1001 86380 86390 1
411249 99411249 1001 86380 86390 1
411458 99411458 1001 86380 86390 1
411442 99411442 1001 86380 86390 1
411718 99411718 1001 86380 86390 1
411713 99411713 1001 86380 86390 1
411797 99411797 1001 86380 86390 1
412146 99412146 1001 86380 86390 1
413366 99413366 1001 86380 86390 1
413487 99413487 1001 86380 86390 1
413101 99413101 1001 86380 86390 1
413154 99413154 1001 86380 86390 1
412645 99412645 1001 86380 86390 1
412538 99412538 1001 86380 86390 1
412817 99412817 1001 86380 86390 1
413801 99413801 1001 86380 86390 1
414101 99414101 1001 86380 86390 1
413798 99413798 1001 86380 86390 1
415241 99415241 1001 86380 86390 1
415176 99415176 1001 86380 86390 1
414962 99414962 1001 86380 86390 1
414805 99414805 1001 86380 86390 1
414119 99414119 1001 86380 86390 1
414430 99414430 1001 86380 86390 1
414180 99414180 1001 86380 86390 1
414134 99414134 1001 86380 86390 1
415524 99415524 1001 86380 86390 1
415608 99415608 1001 86380 86390 1
415375 99415375 1001 86380 86390 1
417000 99417000 1001 86380 86390 1
416889 99416889 1001 86380 86390 1
416150 99416150 1001 86380 86390 1
416564 99416564 1001 86380 86390 1
416576 99416576 1001 86380 86390 1
416114 99416114 1001 86380 86390 1
415973 99415973 1001 86380 86390 1
415899 99415899 1001 86380 86390 1
417115 99417115 1001 86380 86390 1
417220 99417220 1001 86380 86390 1
417385 99417385 1001 86380 86390 1
417086 99417086 1001 86380 86390 1
418678 99418678 1001 86380 86390 1
418717 99418717 1001 86380 86390 1
418760 99418760 1001 86380 86390 1
418336 99418336 1001 86380 86390 1
418310 99418310 1001 86380 86390 1
417765 99417765 1001 86380 86390 1
418005 99418005 1001 86380 86390 1
417956 99417956 1001 86380 86390 1
417935 99417935 1001 86380 86390 1
418870 99418870 1001 86380 86390 1
419027 99419027 1001 86380 86390 1
418987 99418987 1001 86380 86390 1
420229 99420229 1001 86380 86390 1
420074 99420074 1001 86380 86390 1
420034 99420034 1001 86380 86390 1
419990 99419990 1001 86380 86390 1
420051 99420051 1001 86380 86390 1
419491 99419491 1001 86380 86390 1
419375 99419375 1001 86380 86390 1
419249 99419249 1001 86380 86390 1
419217 99419217 1001 86380 86390 1
419418 99419418 1001 86380 86390 1
419509 99419509 1001 86380 86390 1
420730 99420730 1001 86380 86390 1
421815 99421815 1001 86380 86390 1
421565 99421565 1001 86380 86390 1
421454 99421454 1001 86380 86390 1
421447 99421447 1001 86380 86390 1
421560 99421560 1001 86380 86390 1
420967 99420967 1001 86380 86390 1
421102 99421102 1001 86380 86390 1
421188 99421188 1001 86380 86390 1
420844 99420844 1001 86380 86390 1
421223 99421223 1001 86380 86390 1
421008 99421008 1001 86380 86390 1
422332 99422332 1001 86380 86390 1
422363 99422363 1001 86380 86390 1
422235 99422235 1001 86380 86390 1
423703 99423703 1001 86380 86390 1
423424 99423424 1001 86380 86390 1
423134 99423134 1001 86380 86390 1
423080 99423080 1001 86380 86390 1
422543 99422543 1001 86380 86390 1
424011 99424011 1001 86380 86390 1
424108 99424108 1001 86380 86390 1
423960 99423960 1001 86380 86390 1
425175 99425175 1001 86380 86390 1
425338 99425338 1001 86380 86390 1
425189 99425189 1001 86380 86390 1
424667 99424667 1001 86380 86390 1
424668 99424668 1001 86380 86390 1
424935 99424935 1001 86380 86390 1
424885 99424885 1001 86380 86390 1
424764 99424764 1001 86380 86390 1
424899 99424899 1001 86380 86390 1
424414 99424414 1001 86380 86390 1
424190 99424190 1001 86380 86390 1
424193 99424193 1001 86380 86390 1
425737 99425737 1001 86380 86390 1
425540 99425540 1001 86380 86390 1
427073 99427073 1001 86380 86390 1
426762 99426762 1001 86380 86390 1
426574 99426574 1001 86380 86390 1
426351 99426351 1001 86380 86390 1
426413 99426413 1001 86380 86390 1
426440 99426440 1001 86380 86390 1
425896 99425896 1001 86380 86390 1
425917 99425917 1001 86380 86390 1
426103 99426103 1001 86380 86390 1
427510 99427510 1001 86380 86390 1
425829 99425829 1001 86380 86390 1
427301 99427301 1001 86380 86390 1
427229 99427229 1001 86380 86390 1
427507 99427507 1001 86380 86390 1
428712 99428712 1001 86380 86390 1
428628 99428628 1001 86380 86390 1
428139 99428139 1001 86380 86390 1
428163 99428163 1001 86380 86390 1
427953 99427953 1001 86380 86390 1
428131 99428131 1001 86380 86390 1
428079 99428079 1001 86380 86390 1
428333 99428333 1001 86380 86390 1
429983 99429983 1001 86380 86390 1
429945 99429945 1001 86380 86390 1
429681 99429681 1001 86380 86390 1
429411 99429411 1001 86380 86390 1
429530 99429530 1001 86380 86390 1
430609 99430609 1001 86380 86390 1
430438 99430438 1001 86380 86390 1
430404 99430404 1001 86380 86390 1
430443 99430443 1001 86380 86390 1
431361 99431361 1001 86380 86390 1
431318 99431318 1001 86380 86390 1
431363 99431363 1001 86380 86390 1
431027 99431027 1001 86380 86390 1
430850 99430850 1001 86380 86390 1
431007 99431007 1001 86380 86390 1
430980 99430980 1001 86380 86390 1
430930 99430930 1001 86380 86390 1
431100 99431100 1001 86380 86390 1
431088 99431088 1001 86380 86390 1
432289 99432289 1001 86380 86390 1
432227 99432227 1001 86380 86390 1
432129 99432129 1001 86380 86390 1
432363 99432363 1001 86380 86390 1
432285 99432285 1001 86380 86390 1
433600 99433600 1001 86380 86390 1
433627 99433627 1001 86380 86390 1
433386 99433386 1001 86380 86390 1
433716 99433716 1001 86380 86390 1
433650 99433650 1001 86380 86390 1
433202 99433202 1001 86380 86390 1
433283 99433283 1001 86380 86390 1
433153 99433153 1001 86380 86390 1
432604 99432604 1001 86380 86390 1
432703 99432703 1001 86380 86390 1
433750 99433750 1001 86380 86390 1
433862 99433862 1001 86380 86390 1
433819 99433819 1001 86380 86390 1
435433 99435433 1001 86380 86390 1
435063 99435063 1001 86380 86390 1
434718 99434718 1001 86380 86390 1
434768 99434768 1001 86380 86390 1
434455 99434455 1001 86380 86390 1
434235 99434235 1001 86380 86390 1
435860 99435860 1001 86380 86390 1
435480 99435480 1001 86380 86390 1
435651 99435651 1001 86380 86390 1
435658 99435658 1001 86380 86390 1
435852 99435852 1001 86380 86390 1
436953 99436953 1001 86380 86390 1
437132 99437132 1001 86380 86390 1
437259 99437259 1001 86380 86390 1
437191 99437191 1001 86380 86390 1
437272 99437272 1001 86380 86390 1
437248 99437248 1001 86380 86390 1
300038 99300038 1001 86380 86390 1
300536 99300536 1001 86380 86390 1
300537 99300537 1001 86380 86390 1
300550 99300550 1001 86380 86390 1
300545 99300545 1001 86380 86390 1
300368 99300368 1001 86380 86390 1
300381 99300381 1001 86380 86390 1
300472 99300472 1001 86380 86390 1
300435 99300435 1001 86380 86390 1
300489 99300489 1001 86380 86390 1
300373 99300373 1001 86380 86390 1
300387 99300387 1001 86380 86390 1
300301 99300301 1001 86380 86390 1
300134 99300134 1001 86380 86390 1
300123 99300123 1001 86380 86390 1
300143 99300143 1001 86380 86390 1
300885 99300885 1001 86380 86390 1
300761 99300761 1001 86380 86390 1
301443 99301443 1001 86380 86390 1
301379 99301379 1001 86380 86390 1
301546 99301546 1001 86380 86390 1
301449 99301449 1001 86380 86390 1
301488 99301488 1001 86380 86390 1
301349 99301349 1001 86380 86390 1
301312 99301312 1001 86380 86390 1
301209 99301209 1001 86380 86390 1
301148 99301148 1001 86380 86390 1
301304 99301304 1001 86380 86390 1
301203 99301203 1001 86380 86390 1
301029 99301029 1001 86380 86390 1
301072 99301072 1001 86380 86390 1
301662 99301662 1001 86380 86390 1
301730 99301730 1001 86380 86390 1
302307 99302307 1001 86380 86390 1
302100 99302100 1001 86380 86390 1
302090 99302090 1001 86380 86390 1
302158 99302158 1001 86380 86390 1
301863 99301863 1001 86380 86390 1
301775 99301775 1001 86380 86390 1
301966 99301966 1001 86380 86390 1
302416 99302416 1001 86380 86390 1
302482 99302482 1001 86380 86390 1
302408 99302408 1001 86380 86390 1
302478 99302478 1001 86380 86390 1
303027 99303027 1001 86380 86390 1
302990 99302990 1001 86380 86390 1
302796 99302796 1001 86380 86390 1
302639 99302639 1001 86380 86390 1
302777 99302777 1001 86380 86390 1
303233 99303233 1001 86380 86390 1
303285 99303285 1001 86380 86390 1
303313 99303313 1001 86380 86390 1
303315 99303315 1001 86380 86390 1
303659 99303659 1001 86380 86390 1
303725 99303725 1001 86380 86390 1
303752 99303752 1001 86380 86390 1
303765 99303765 1001 86380 86390 1
303743 99303743 1001 86380 86390 1
303786 99303786 1001 86380 86390 1
303825 99303825 1001 86380 86390 1
303787 99303787 1001 86380 86390 1
303450 99303450 1001 86380 86390 1
303527 99303527 1001 86380 86390 1
304081 99304081 1001 86380 86390 1
304061 99304061 1001 86380 86390 1
304142 99304142 1001 86380 86390 1
304181 99304181 1001 86380 86390 1
304721 99304721 1001 86380 86390 1
304777 99304777 1001 86380 86390 1
304577 99304577 1001 86380 86390 1
304591 99304591 1001 86380 86390 1
304520 99304520 1001 86380 86390 1
304266 99304266 1001 86380 86390 1
304284 99304284 1001 86380 86390 1
305013 99305013 1001 86380 86390 1
304887 99304887 1001 86380 86390 1
304939 99304939 1001 86380 86390 1
304953 99304953 1001 86380 86390 1
305623 99305623 1001 86380 86390 1
305489 99305489 1001 86380 86390 1
305462 99305462 1001 86380 86390 1
305141 99305141 1001 86380 86390 1
305143 99305143 1001 86380 86390 1
305226 99305226 1001 86380 86390 1
305178 99305178 1001 86380 86390 1
500128 99500128 1001 86380 86390 1
500082 99500082 1001 86380 86390 1
500175 99500175 1001 86380 86390 1
500177 99500177 1001 86380 86390 1
500652 99500652 1001 86380 86390 1
500542 99500542 1001 86380 86390 1
500582 99500582 1001 86380 86390 1
500533 99500533 1001 86380 86390 1
500500 99500500 1001 86380 86390 1
500527 99500527 1001 86380 86390 1
500579 99500579 1001 86380 86390 1
500322 99500322 1001 86380 86390 1
500318 99500318 1001 86380 86390 1
500953 99500953 1001 86380 86390 1
500920 99500920 1001 86380 86390 1
500973 99500973 1001 86380 86390 1
500861 99500861 1001 86380 86390 1
501615 99501615 1001 86380 86390 1
501585 99501585 1001 86380 86390 1
501397 99501397 1001 86380 86390 1
501351 99501351 1001 86380 86390 1
501150 99501150 1001 86380 86390 1
501075 99501075 1001 86380 86390 1
501169 99501169 1001 86380 86390 1
501121 99501121 1001 86380 86390 1
501772 99501772 1001 86380 86390 1
501773 99501773 1001 86380 86390 1
501828 99501828 1001 86380 86390 1
502465 99502465 1001 86380 86390 1
502352 99502352 1001 86380 86390 1
502379 99502379 1001 86380 86390 1
502357 99502357 1001 86380 86390 1
502157 99502157 1001 86380 86390 1
501974 99501974 1001 86380 86390 1
501874 99501874 1001 86380 86390 1
501875 99501875 1001 86380 86390 1
501982 99501982 1001 86380 86390 1
502011 99502011 1001 86380 86390 1
502619 99502619 1001 86380 86390 1
503259 99503259 1001 86380 86390 1
503095 99503095 1001 86380 86390 1
503048 99503048 1001 86380 86390 1
502947 99502947 1001 86380 86390 1
503026 99503026 1001 86380 86390 1
502977 99502977 1001 86380 86390 1
502994 99502994 1001 86380 86390 1
502684 99502684 1001 86380 86390 1
502746 99502746 1001 86380 86390 1
503433 99503433 1001 86380 86390 1
503370 99503370 1001 86380 86390 1
503371 99503371 1001 86380 86390 1
503415 99503415 1001 86380 86390 1
503928 99503928 1001 86380 86390 1
504022 99504022 1001 86380 86390 1
504063 99504063 1001 86380 86390 1
504111 99504111 1001 86380 86390 1
503780 99503780 1001 86380 86390 1
503589 99503589 1001 86380 86390 1
503656 99503656 1001 86380 86390 1
503605 99503605 1001 86380 86390 1
503514 99503514 1001 86380 86390 1
503645 99503645 1001 86380 86390 1
503697 99503697 1001 86380 86390 1
503620 99503620 1001 86380 86390 1
504271 99504271 1001 86380 86390 1
504284 99504284 1001 86380 86390 1
504147 99504147 1001 86380 86390 1
504280 99504280 1001 86380 86390 1
504895 99504895 1001 86380 86390 1
504914 99504914 1001 86380 86390 1
504806 99504806 1001 86380 86390 1
504901 99504901 1001 86380 86390 1
504877 99504877 1001 86380 86390 1
504852 99504852 1001 86380 86390 1
504608 99504608 1001 86380 86390 1
504545 99504545 1001 86380 86390 1
504537 99504537 1001 86380 86390 1
504670 99504670 1001 86380 86390 1
504554 99504554 1001 86380 86390 1
504555 99504555 1001 86380 86390 1
504358 99504358 1001 86380 86390 1
505081 99505081 1001 86380 86390 1
505134 99505134 1001 86380 86390 1
505569 99505569 1001 86380 86390 1
505571 99505571 1001 86380 86390 1
505678 99505678 1001 86380 86390 1
505464 99505464 1001 86380 86390 1
505361 99505361 1001 86380 86390 1
505441 99505441 1001 86380 86390 1
505532 99505532 1001 86380 86390 1
505509 99505509 1001 86380 86390 1
505472 99505472 1001 86380 86390 1
505283 99505283 1001 86380 86390 1
505155 99505155 1001 86380 86390 1
505159 99505159 1001 86380 86390 1
505186 99505186 1001 86380 86390 1
505974 99505974 1001 86380 86390 1
505937 99505937 1001 86380 86390 1
505823 99505823 1001 86380 86390 1
505802 99505802 1001 86380 86390 1
505958 99505958 1001 86380 86390 1
506509 99506509 1001 86380 86390 1
506486 99506486 1001 86380 86390 1
506198 99506198 1001 86380 86390 1
506225 99506225 1001 86380 86390 1
506228 99506228 1001 86380 86390 1
506246 99506246 1001 86380 86390 1
506376 99506376 1001 86380 86390 1
506096 99506096 1001 86380 86390 1
506138 99506138 1001 86380 86390 1
506155 99506155 1001 86380 86390 1
506659 99506659 1001 86380 86390 1
506600 99506600 1001 86380 86390 1
507374 99507374 1001 86380 86390 1
507398 99507398 1001 86380 86390 1
507050 99507050 1001 86380 86390 1
507121 99507121 1001 86380 86390 1
506945 99506945 1001 86380 86390 1
506899 99506899 1001 86380 86390 1
507551 99507551 1001 86380 86390 1
507448 99507448 1001 86380 86390 1
508067 99508067 1001 86380 86390 1
508159 99508159 1001 86380 86390 1
508122 99508122 1001 86380 86390 1
508148 99508148 1001 86380 86390 1
508181 99508181 1001 86380 86390 1
508242 99508242 1001 86380 86390 1
507861 99507861 1001 86380 86390 1
507852 99507852 1001 86380 86390 1
507933 99507933 1001 86380 86390 1
507823 99507823 1001 86380 86390 1
507777 99507777 1001 86380 86390 1
507752 99507752 1001 86380 86390 1
507741 99507741 1001 86380 86390 1
507664 99507664 1001 86380 86390 1
508374 99508374 1001 86380 86390 1
508317 99508317 1001 86380 86390 1
508331 99508331 1001 86380 86390 1
508422 99508422 1001 86380 86390 1
508384 99508384 1001 86380 86390 1
508918 99508918 1001 86380 86390 1
508671 99508671 1001 86380 86390 1
508814 99508814 1001 86380 86390 1
508802 99508802 1001 86380 86390 1
508648 99508648 1001 86380 86390 1
508472 99508472 1001 86380 86390 1
508525 99508525 1001 86380 86390 1
508489 99508489 1001 86380 86390 1
509279 99509279 1001 86380 86390 1
509190 99509190 1001 86380 86390 1
509272 99509272 1001 86380 86390 1
509105 99509105 1001 86380 86390 1
509170 99509170 1001 86380 86390 1
509183 99509183 1001 86380 86390 1
509881 99509881 1001 86380 86390 1
509805 99509805 1001 86380 86390 1
509807 99509807 1001 86380 86390 1
509683 99509683 1001 86380 86390 1
509541 99509541 1001 86380 86390 1
509647 99509647 1001 86380 86390 1
509492 99509492 1001 86380 86390 1
509675 99509675 1001 86380 86390 1
509359 99509359 1001 86380 86390 1
509322 99509322 1001 86380 86390 1
509433 99509433 1001 86380 86390 1
510053 99510053 1001 86380 86390 1
510041 99510041 1001 86380 86390 1
510032 99510032 1001 86380 86390 1
509929 99509929 1001 86380 86390 1
510637 99510637 1001 86380 86390 1
510697 99510697 1001 86380 86390 1
510628 99510628 1001 86380 86390 1
510681 99510681 1001 86380 86390 1
510554 99510554 1001 86380 86390 1
510215 99510215 1001 86380 86390 1
510308 99510308 1001 86380 86390 1
510219 99510219 1001 86380 86390 1
510181 99510181 1001 86380 86390 1
510841 99510841 1001 86380 86390 1
510882 99510882 1001 86380 86390 1
510834 99510834 1001 86380 86390 1
510796 99510796 1001 86380 86390 1
510733 99510733 1001 86380 86390 1
510838 99510838 1001 86380 86390 1
510774 99510774 1001 86380 86390 1
511415 99511415 1001 86380 86390 1
511532 99511532 1001 86380 86390 1
511432 99511432 1001 86380 86390 1
511368 99511368 1001 86380 86390 1
511384 99511384 1001 86380 86390 1
511194 99511194 1001 86380 86390 1
511142 99511142 1001 86380 86390 1
511186 99511186 1001 86380 86390 1
511330 99511330 1001 86380 86390 1
511253 99511253 1001 86380 86390 1
511009 99511009 1001 86380 86390 1
511084 99511084 1001 86380 86390 1
511602 99511602 1001 86380 86390 1
511646 99511646 1001 86380 86390 1
511688 99511688 1001 86380 86390 1
511650 99511650 1001 86380 86390 1
512187 99512187 1001 86380 86390 1
512181 99512181 1001 86380 86390 1
512206 99512206 1001 86380 86390 1
512365 99512365 1001 86380 86390 1
512260 99512260 1001 86380 86390 1
512300 99512300 1001 86380 86390 1
512076 99512076 1001 86380 86390 1
511973 99511973 1001 86380 86390 1
512443 99512443 1001 86380 86390 1
512547 99512547 1001 86380 86390 1
512445 99512445 1001 86380 86390 1
513001 99513001 1001 86380 86390 1
513160 99513160 1001 86380 86390 1
513022 99513022 1001 86380 86390 1
512904 99512904 1001 86380 86390 1
512788 99512788 1001 86380 86390 1
513371 99513371 1001 86380 86390 1
513352 99513352 1001 86380 86390 1
513315 99513315 1001 86380 86390 1
513278 99513278 1001 86380 86390 1
513926 99513926 1001 86380 86390 1
513965 99513965 1001 86380 86390 1
513875 99513875 1001 86380 86390 1
513734 99513734 1001 86380 86390 1
513760 99513760 1001 86380 86390 1
513686 99513686 1001 86380 86390 1
513664 99513664 1001 86380 86390 1
513516 99513516 1001 86380 86390 1
513460 99513460 1001 86380 86390 1
514210 99514210 1001 86380 86390 1
514213 99514213 1001 86380 86390 1
514782 99514782 1001 86380 86390 1
514831 99514831 1001 86380 86390 1
514721 99514721 1001 86380 86390 1
514670 99514670 1001 86380 86390 1
514672 99514672 1001 86380 86390 1
514815 99514815 1001 86380 86390 1
514818 99514818 1001 86380 86390 1
514539 99514539 1001 86380 86390 1
514464 99514464 1001 86380 86390 1
514572 99514572 1001 86380 86390 1
514333 99514333 1001 86380 86390 1
514297 99514297 1001 86380 86390 1
514882 99514882 1001 86380 86390 1
515611 99515611 1001 86380 86390 1
515526 99515526 1001 86380 86390 1
515677 99515677 1001 86380 86390 1
515133 99515133 1001 86380 86390 1
515878 99515878 1001 86380 86390 1
515765 99515765 1001 86380 86390 1
515700 99515700 1001 86380 86390 1
515883 99515883 1001 86380 86390 1
515741 99515741 1001 86380 86390 1
516402 99516402 1001 86380 86390 1
516161 99516161 1001 86380 86390 1
516176 99516176 1001 86380 86390 1
516116 99516116 1001 86380 86390 1
516185 99516185 1001 86380 86390 1
515906 99515906 1001 86380 86390 1
515894 99515894 1001 86380 86390 1
516598 99516598 1001 86380 86390 1
516614 99516614 1001 86380 86390 1
516615 99516615 1001 86380 86390 1
516543 99516543 1001 86380 86390 1
516531 99516531 1001 86380 86390 1
517286 99517286 1001 86380 86390 1
517313 99517313 1001 86380 86390 1
517316 99517316 1001 86380 86390 1
517176 99517176 1001 86380 86390 1
517202 99517202 1001 86380 86390 1
517254 99517254 1001 86380 86390 1
517067 99517067 1001 86380 86390 1
517017 99517017 1001 86380 86390 1
517056 99517056 1001 86380 86390 1
517084 99517084 1001 86380 86390 1
516902 99516902 1001 86380 86390 1
516773 99516773 1001 86380 86390 1
516774 99516774 1001 86380 86390 1
518009 99518009 1001 86380 86390 1
517943 99517943 1001 86380 86390 1
517866 99517866 1001 86380 86390 1
517923 99517923 1001 86380 86390 1
517937 99517937 1001 86380 86390 1
517915 99517915 1001 86380 86390 1
517658 99517658 1001 86380 86390 1
517621 99517621 1001 86380 86390 1
517635 99517635 1001 86380 86390 1
517637 99517637 1001 86380 86390 1
517679 99517679 1001 86380 86390 1
518315 99518315 1001 86380 86390 1
518208 99518208 1001 86380 86390 1
518963 99518963 1001 86380 86390 1
518601 99518601 1001 86380 86390 1
518654 99518654 1001 86380 86390 1
518606 99518606 1001 86380 86390 1
518752 99518752 1001 86380 86390 1
518432 99518432 1001 86380 86390 1
518549 99518549 1001 86380 86390 1
518370 99518370 1001 86380 86390 1
518455 99518455 1001 86380 86390 1
518533 99518533 1001 86380 86390 1
519081 99519081 1001 86380 86390 1
519160 99519160 1001 86380 86390 1
519661 99519661 1001 86380 86390 1
519705 99519705 1001 86380 86390 1
519757 99519757 1001 86380 86390 1
519641 99519641 1001 86380 86390 1
519771 99519771 1001 86380 86390 1
519681 99519681 1001 86380 86390 1
519802 99519802 1001 86380 86390 1
519696 99519696 1001 86380 86390 1
519569 99519569 1001 86380 86390 1
519519 99519519 1001 86380 86390 1
519430 99519430 1001 86380 86390 1
519587 99519587 1001 86380 86390 1
519473 99519473 1001 86380 86390 1
519324 99519324 1001 86380 86390 1
519364 99519364 1001 86380 86390 1
519211 99519211 1001 86380 86390 1
519252 99519252 1001 86380 86390 1
519345 99519345 1001 86380 86390 1
519372 99519372 1001 86380 86390 1
519935 99519935 1001 86380 86390 1
519831 99519831 1001 86380 86390 1
520603 99520603 1001 86380 86390 1
520597 99520597 1001 86380 86390 1
520496 99520496 1001 86380 86390 1
520373 99520373 1001 86380 86390 1
520048 99520048 1001 86380 86390 1
520061 99520061 1001 86380 86390 1
520079 99520079 1001 86380 86390 1
520818 99520818 1001 86380 86390 1
520666 99520666 1001 86380 86390 1
520822 99520822 1001 86380 86390 1
520719 99520719 1001 86380 86390 1
521450 99521450 1001 86380 86390 1
521119 99521119 1001 86380 86390 1
521225 99521225 1001 86380 86390 1
521187 99521187 1001 86380 86390 1
521087 99521087 1001 86380 86390 1
520931 99520931 1001 86380 86390 1
521476 99521476 1001 86380 86390 1
521542 99521542 1001 86380 86390 1
521505 99521505 1001 86380 86390 1
522126 99522126 1001 86380 86390 1
522140 99522140 1001 86380 86390 1
522206 99522206 1001 86380 86390 1
522207 99522207 1001 86380 86390 1
522276 99522276 1001 86380 86390 1
522252 99522252 1001 86380 86390 1
522034 99522034 1001 86380 86390 1
522036 99522036 1001 86380 86390 1
522000 99522000 1001 86380 86390 1
522052 99522052 1001 86380 86390 1
521712 99521712 1001 86380 86390 1
521741 99521741 1001 86380 86390 1
521772 99521772 1001 86380 86390 1
521708 99521708 1001 86380 86390 1
522470 99522470 1001 86380 86390 1
522305 99522305 1001 86380 86390 1
522488 99522488 1001 86380 86390 1
522301 99522301 1001 86380 86390 1
522928 99522928 1001 86380 86390 1
523095 99523095 1001 86380 86390 1
522983 99522983 1001 86380 86390 1
522997 99522997 1001 86380 86390 1
522759 99522759 1001 86380 86390 1
522850 99522850 1001 86380 86390 1
522787 99522787 1001 86380 86390 1
522865 99522865 1001 86380 86390 1
522738 99522738 1001 86380 86390 1
522803 99522803 1001 86380 86390 1
522791 99522791 1001 86380 86390 1
522834 99522834 1001 86380 86390 1
522555 99522555 1001 86380 86390 1
522674 99522674 1001 86380 86390 1
522610 99522610 1001 86380 86390 1
522624 99522624 1001 86380 86390 1
522638 99522638 1001 86380 86390 1
523180 99523180 1001 86380 86390 1
523196 99523196 1001 86380 86390 1
523301 99523301 1001 86380 86390 1
523164 99523164 1001 86380 86390 1
523700 99523700 1001 86380 86390 1
523665 99523665 1001 86380 86390 1
523429 99523429 1001 86380 86390 1
523366 99523366 1001 86380 86390 1
523413 99523413 1001 86380 86390 1
524128 99524128 1001 86380 86390 1
524141 99524141 1001 86380 86390 1
524082 99524082 1001 86380 86390 1
524707 99524707 1001 86380 86390 1
524604 99524604 1001 86380 86390 1
524683 99524683 1001 86380 86390 1
524645 99524645 1001 86380 86390 1
524512 99524512 1001 86380 86390 1
524190 99524190 1001 86380 86390 1
524271 99524271 1001 86380 86390 1
524249 99524249 1001 86380 86390 1
524791 99524791 1001 86380 86390 1
525379 99525379 1001 86380 86390 1
525227 99525227 1001 86380 86390 1
525268 99525268 1001 86380 86390 1
525054 99525054 1001 86380 86390 1
525136 99525136 1001 86380 86390 1
525151 99525151 1001 86380 86390 1
525075 99525075 1001 86380 86390 1
525102 99525102 1001 86380 86390 1
525038 99525038 1001 86380 86390 1
525636 99525636 1001 86380 86390 1
525754 99525754 1001 86380 86390 1
525669 99525669 1001 86380 86390 1
526283 99526283 1001 86380 86390 1
526349 99526349 1001 86380 86390 1
526352 99526352 1001 86380 86390 1
526383 99526383 1001 86380 86390 1
526156 99526156 1001 86380 86390 1
526110 99526110 1001 86380 86390 1
526032 99526032 1001 86380 86390 1
525842 99525842 1001 86380 86390 1
525816 99525816 1001 86380 86390 1
525806 99525806 1001 86380 86390 1
525963 99525963 1001 86380 86390 1
525976 99525976 1001 86380 86390 1
525989 99525989 1001 86380 86390 1
525953 99525953 1001 86380 86390 1
525891 99525891 1001 86380 86390 1
526488 99526488 1001 86380 86390 1
526532 99526532 1001 86380 86390 1
526481 99526481 1001 86380 86390 1
526610 99526610 1001 86380 86390 1
527177 99527177 1001 86380 86390 1
526786 99526786 1001 86380 86390 1
526803 99526803 1001 86380 86390 1
526635 99526635 1001 86380 86390 1
526649 99526649 1001 86380 86390 1
527389 99527389 1001 86380 86390 1
527326 99527326 1001 86380 86390 1
527314 99527314 1001 86380 86390 1
527409 99527409 1001 86380 86390 1
527358 99527358 1001 86380 86390 1
527296 99527296 1001 86380 86390 1
527876 99527876 1001 86380 86390 1
528033 99528033 1001 86380 86390 1
527505 99527505 1001 86380 86390 1
527607 99527607 1001 86380 86390 1
528266 99528266 1001 86380 86390 1
528130 99528130 1001 86380 86390 1
528272 99528272 1001 86380 86390 1
528247 99528247 1001 86380 86390 1
528811 99528811 1001 86380 86390 1
528626 99528626 1001 86380 86390 1
528383 99528383 1001 86380 86390 1
528373 99528373 1001 86380 86390 1
528304 99528304 1001 86380 86390 1
528973 99528973 1001 86380 86390 1
529677 99529677 1001 86380 86390 1
529701 99529701 1001 86380 86390 1
529661 99529661 1001 86380 86390 1
529457 99529457 1001 86380 86390 1
529483 99529483 1001 86380 86390 1
529331 99529331 1001 86380 86390 1
529513 99529513 1001 86380 86390 1
529488 99529488 1001 86380 86390 1
529442 99529442 1001 86380 86390 1
529134 99529134 1001 86380 86390 1
529180 99529180 1001 86380 86390 1
529219 99529219 1001 86380 86390 1
529196 99529196 1001 86380 86390 1
529894 99529894 1001 86380 86390 1
529315 99529315 1001 86380 86390 1
529748 99529748 1001 86380 86390 1
530494 99530494 1001 86380 86390 1
530469 99530469 1001 86380 86390 1
530354 99530354 1001 86380 86390 1
530536 99530536 1001 86380 86390 1
530381 99530381 1001 86380 86390 1
530336 99530336 1001 86380 86390 1
530221 99530221 1001 86380 86390 1
530211 99530211 1001 86380 86390 1
530100 99530100 1001 86380 86390 1
530050 99530050 1001 86380 86390 1
530077 99530077 1001 86380 86390 1
530013 99530013 1001 86380 86390 1
530568 99530568 1001 86380 86390 1
530623 99530623 1001 86380 86390 1
531176 99531176 1001 86380 86390 1
531367 99531367 1001 86380 86390 1
531036 99531036 1001 86380 86390 1
531004 99531004 1001 86380 86390 1
530885 99530885 1001 86380 86390 1
531458 99531458 1001 86380 86390 1
531385 99531385 1001 86380 86390 1
532098 99532098 1001 86380 86390 1
531852 99531852 1001 86380 86390 1
531907 99531907 1001 86380 86390 1
531598 99531598 1001 86380 86390 1
531588 99531588 1001 86380 86390 1
531606 99531606 1001 86380 86390 1
532230 99532230 1001 86380 86390 1
532361 99532361 1001 86380 86390 1
532354 99532354 1001 86380 86390 1
532993 99532993 1001 86380 86390 1
532882 99532882 1001 86380 86390 1
532833 99532833 1001 86380 86390 1
532739 99532739 1001 86380 86390 1
532767 99532767 1001 86380 86390 1
532530 99532530 1001 86380 86390 1
532610 99532610 1001 86380 86390 1
532416 99532416 1001 86380 86390 1
532611 99532611 1001 86380 86390 1
532431 99532431 1001 86380 86390 1
532484 99532484 1001 86380 86390 1
533152 99533152 1001 86380 86390 1
533051 99533051 1001 86380 86390 1
533716 99533716 1001 86380 86390 1
533734 99533734 1001 86380 86390 1
533725 99533725 1001 86380 86390 1
533589 99533589 1001 86380 86390 1
533478 99533478 1001 86380 86390 1
533556 99533556 1001 86380 86390 1
533454 99533454 1001 86380 86390 1
533651 99533651 1001 86380 86390 1
533288 99533288 1001 86380 86390 1
533331 99533331 1001 86380 86390 1
533396 99533396 1001 86380 86390 1
533333 99533333 1001 86380 86390 1
533274 99533274 1001 86380 86390 1
534682 99534682 1001 86380 86390 1
534327 99534327 1001 86380 86390 1
534168 99534168 1001 86380 86390 1
534144 99534144 1001 86380 86390 1
534171 99534171 1001 86380 86390 1
534146 99534146 1001 86380 86390 1
534214 99534214 1001 86380 86390 1
534734 99534734 1001 86380 86390 1
534739 99534739 1001 86380 86390 1
534715 99534715 1001 86380 86390 1
535472 99535472 1001 86380 86390 1
535343 99535343 1001 86380 86390 1
535449 99535449 1001 86380 86390 1
535437 99535437 1001 86380 86390 1
535492 99535492 1001 86380 86390 1
535378 99535378 1001 86380 86390 1
535366 99535366 1001 86380 86390 1
535227 99535227 1001 86380 86390 1
535240 99535240 1001 86380 86390 1
535205 99535205 1001 86380 86390 1
535206 99535206 1001 86380 86390 1
535130 99535130 1001 86380 86390 1
535196 99535196 1001 86380 86390 1
535625 99535625 1001 86380 86390 1
535562 99535562 1001 86380 86390 1
535657 99535657 1001 86380 86390 1
535580 99535580 1001 86380 86390 1
536285 99536285 1001 86380 86390 1
536133 99536133 1001 86380 86390 1
536152 99536152 1001 86380 86390 1
536326 99536326 1001 86380 86390 1
536295 99536295 1001 86380 86390 1
536257 99536257 1001 86380 86390 1
536271 99536271 1001 86380 86390 1
536041 99536041 1001 86380 86390 1
535788 99535788 1001 86380 86390 1
535880 99535880 1001 86380 86390 1
536475 99536475 1001 86380 86390 1
536515 99536515 1001 86380 86390 1
536439 99536439 1001 86380 86390 1
536480 99536480 1001 86380 86390 1
536419 99536419 1001 86380 86390 1
537020 99537020 1001 86380 86390 1
537159 99537159 1001 86380 86390 1
537130 99537130 1001 86380 86390 1
537023 99537023 1001 86380 86390 1
537015 99537015 1001 86380 86390 1
537152 99537152 1001 86380 86390 1
536930 99536930 1001 86380 86390 1
536939 99536939 1001 86380 86390 1
536698 99536698 1001 86380 86390 1
536746 99536746 1001 86380 86390 1
536656 99536656 1001 86380 86390 1
536631 99536631 1001 86380 86390 1
537237 99537237 1001 86380 86390 1
537299 99537299 1001 86380 86390 1
537849 99537849 1001 86380 86390 1
537890 99537890 1001 86380 86390 1
537892 99537892 1001 86380 86390 1
537830 99537830 1001 86380 86390 1
537895 99537895 1001 86380 86390 1
537910 99537910 1001 86380 86390 1
537749 99537749 1001 86380 86390 1
537685 99537685 1001 86380 86390 1
537698 99537698 1001 86380 86390 1
537742 99537742 1001 86380 86390 1
537549 99537549 1001 86380 86390 1
537552 99537552 1001 86380 86390 1
538077 99538077 1001 86380 86390 1
538084 99538084 1001 86380 86390 1
538177 99538177 1001 86380 86390 1
538159 99538159 1001 86380 86390 1
538491 99538491 1001 86380 86390 1
538530 99538530 1001 86380 86390 1
538389 99538389 1001 86380 86390 1
538224 99538224 1001 86380 86390 1
538366 99538366 1001 86380 86390 1
538955 99538955 1001 86380 86390 1
538866 99538866 1001 86380 86390 1
539016 99539016 1001 86380 86390 1
538901 99538901 1001 86380 86390 1
539540 99539540 1001 86380 86390 1
539492 99539492 1001 86380 86390 1
539377 99539377 1001 86380 86390 1
539404 99539404 1001 86380 86390 1
539073 99539073 1001 86380 86390 1
539806 99539806 1001 86380 86390 1
539667 99539667 1001 86380 86390 1
539816 99539816 1001 86380 86390 1
539817 99539817 1001 86380 86390 1
540378 99540378 1001 86380 86390 1
540353 99540353 1001 86380 86390 1
540437 99540437 1001 86380 86390 1
540420 99540420 1001 86380 86390 1
540319 99540319 1001 86380 86390 1
540359 99540359 1001 86380 86390 1
540203 99540203 1001 86380 86390 1
540126 99540126 1001 86380 86390 1
539952 99539952 1001 86380 86390 1
540541 99540541 1001 86380 86390 1
540542 99540542 1001 86380 86390 1
540598 99540598 1001 86380 86390 1
540470 99540470 1001 86380 86390 1
540669 99540669 1001 86380 86390 1
540657 99540657 1001 86380 86390 1
540983 99540983 1001 86380 86390 1
541004 99541004 1001 86380 86390 1
540979 99540979 1001 86380 86390 1
540685 99540685 1001 86380 86390 1
540778 99540778 1001 86380 86390 1
540688 99540688 1001 86380 86390 1
540716 99540716 1001 86380 86390 1
541460 99541460 1001 86380 86390 1
541955 99541955 1001 86380 86390 1
541976 99541976 1001 86380 86390 1
541783 99541783 1001 86380 86390 1
541796 99541796 1001 86380 86390 1
541799 99541799 1001 86380 86390 1
541801 99541801 1001 86380 86390 1
541642 99541642 1001 86380 86390 1
541695 99541695 1001 86380 86390 1
541660 99541660 1001 86380 86390 1
541545 99541545 1001 86380 86390 1
541688 99541688 1001 86380 86390 1
542130 99542130 1001 86380 86390 1
542276 99542276 1001 86380 86390 1
542150 99542150 1001 86380 86390 1
542215 99542215 1001 86380 86390 1
542164 99542164 1001 86380 86390 1
542178 99542178 1001 86380 86390 1
542166 99542166 1001 86380 86390 1
542309 99542309 1001 86380 86390 1
542844 99542844 1001 86380 86390 1
542858 99542858 1001 86380 86390 1
542898 99542898 1001 86380 86390 1
542919 99542919 1001 86380 86390 1
542604 99542604 1001 86380 86390 1
542635 99542635 1001 86380 86390 1
542506 99542506 1001 86380 86390 1
542507 99542507 1001 86380 86390 1
542419 99542419 1001 86380 86390 1
543032 99543032 1001 86380 86390 1
543140 99543140 1001 86380 86390 1
543050 99543050 1001 86380 86390 1
542961 99542961 1001 86380 86390 1
543119 99543119 1001 86380 86390 1
543668 99543668 1001 86380 86390 1
543622 99543622 1001 86380 86390 1
543598 99543598 1001 86380 86390 1
543688 99543688 1001 86380 86390 1
543701 99543701 1001 86380 86390 1
543370 99543370 1001 86380 86390 1
543203 99543203 1001 86380 86390 1
543231 99543231 1001 86380 86390 1
543175 99543175 1001 86380 86390 1
543941 99543941 1001 86380 86390 1
544562 99544562 1001 86380 86390 1
544500 99544500 1001 86380 86390 1
544490 99544490 1001 86380 86390 1
544373 99544373 1001 86380 86390 1
544046 99544046 1001 86380 86390 1
544072 99544072 1001 86380 86390 1
544152 99544152 1001 86380 86390 1
543999 99543999 1001 86380 86390 1
544701 99544701 1001 86380 86390 1
400140 99400140 1001 86380 86390 1
400227 99400227 1001 86380 86390 1
400405 99400405 1001 86380 86390 1
400325 99400325 1001 86380 86390 1
400870 99400870 1001 86380 86390 1
401037 99401037 1001 86380 86390 1
401146 99401146 1001 86380 86390 1
401093 99401093 1001 86380 86390 1
401260 99401260 1001 86380 86390 1
401216 99401216 1001 86380 86390 1
401323 99401323 1001 86380 86390 1
401483 99401483 1001 86380 86390 1
401383 99401383 1001 86380 86390 1
401683 99401683 1001 86380 86390 1
401795 99401795 1001 86380 86390 1
401866 99401866 1001 86380 86390 1
401968 99401968 1001 86380 86390 1
402121 99402121 1001 86380 86390 1
402319 99402319 1001 86380 86390 1
402345 99402345 1001 86380 86390 1
402548 99402548 1001 86380 86390 1
403305 99403305 1001 86380 86390 1
403726 99403726 1001 86380 86390 1
403710 99403710 1001 86380 86390 1
403772 99403772 1001 86380 86390 1
403888 99403888 1001 86380 86390 1
404028 99404028 1001 86380 86390 1
403985 99403985 1001 86380 86390 1
404345 99404345 1001 86380 86390 1
404459 99404459 1001 86380 86390 1
404679 99404679 1001 86380 86390 1
404592 99404592 1001 86380 86390 1
404877 99404877 1001 86380 86390 1
404905 99404905 1001 86380 86390 1
404789 99404789 1001 86380 86390 1
404973 99404973 1001 86380 86390 1
404909 99404909 1001 86380 86390 1
405017 99405017 1001 86380 86390 1
405133 99405133 1001 86380 86390 1
405473 99405473 1001 86380 86390 1
405518 99405518 1001 86380 86390 1
405566 99405566 1001 86380 86390 1
405654 99405654 1001 86380 86390 1
405727 99405727 1001 86380 86390 1
405863 99405863 1001 86380 86390 1
405876 99405876 1001 86380 86390 1
406085 99406085 1001 86380 86390 1
406421 99406421 1001 86380 86390 1
406853 99406853 1001 86380 86390 1
407002 99407002 1001 86380 86390 1
407220 99407220 1001 86380 86390 1
407367 99407367 1001 86380 86390 1
407540 99407540 1001 86380 86390 1
407670 99407670 1001 86380 86390 1
407947 99407947 1001 86380 86390 1
407976 99407976 1001 86380 86390 1
408245 99408245 1001 86380 86390 1
408414 99408414 1001 86380 86390 1
408460 99408460 1001 86380 86390 1
408462 99408462 1001 86380 86390 1
408696 99408696 1001 86380 86390 1
409123 99409123 1001 86380 86390 1
409540 99409540 1001 86380 86390 1
409638 99409638 1001 86380 86390 1
409774 99409774 1001 86380 86390 1
409860 99409860 1001 86380 86390 1
410084 99410084 1001 86380 86390 1
410108 99410108 1001 86380 86390 1
410227 99410227 1001 86380 86390 1
410408 99410408 1001 86380 86390 1
410544 99410544 1001 86380 86390 1
410521 99410521 1001 86380 86390 1
410714 99410714 1001 86380 86390 1
410686 99410686 1001 86380 86390 1
410732 99410732 1001 86380 86390 1
410730 99410730 1001 86380 86390 1
410944 99410944 1001 86380 86390 1
411479 99411479 1001 86380 86390 1
411493 99411493 1001 86380 86390 1
411592 99411592 1001 86380 86390 1
411691 99411691 1001 86380 86390 1
412166 99412166 1001 86380 86390 1
412476 99412476 1001 86380 86390 1
412326 99412326 1001 86380 86390 1
412438 99412438 1001 86380 86390 1
413648 99413648 1001 86380 86390 1
413649 99413649 1001 86380 86390 1
413557 99413557 1001 86380 86390 1
413440 99413440 1001 86380 86390 1
413690 99413690 1001 86380 86390 1
412889 99412889 1001 86380 86390 1
413143 99413143 1001 86380 86390 1
412915 99412915 1001 86380 86390 1
412944 99412944 1001 86380 86390 1
412856 99412856 1001 86380 86390 1
412837 99412837 1001 86380 86390 1
412497 99412497 1001 86380 86390 1
414034 99414034 1001 86380 86390 1
413972 99413972 1001 86380 86390 1
414020 99414020 1001 86380 86390 1
413745 99413745 1001 86380 86390 1
415056 99415056 1001 86380 86390 1
415096 99415096 1001 86380 86390 1
414925 99414925 1001 86380 86390 1
415263 99415263 1001 86380 86390 1
415201 99415201 1001 86380 86390 1
415129 99415129 1001 86380 86390 1
415047 99415047 1001 86380 86390 1
415238 99415238 1001 86380 86390 1
414678 99414678 1001 86380 86390 1
414512 99414512 1001 86380 86390 1
414646 99414646 1001 86380 86390 1
414672 99414672 1001 86380 86390 1
414474 99414474 1001 86380 86390 1
415492 99415492 1001 86380 86390 1
416905 99416905 1001 86380 86390 1
416906 99416906 1001 86380 86390 1
416587 99416587 1001 86380 86390 1
416823 99416823 1001 86380 86390 1
416601 99416601 1001 86380 86390 1
416138 99416138 1001 86380 86390 1
416483 99416483 1001 86380 86390 1
416229 99416229 1001 86380 86390 1
415937 99415937 1001 86380 86390 1
415915 99415915 1001 86380 86390 1
417276 99417276 1001 86380 86390 1
417230 99417230 1001 86380 86390 1
417569 99417569 1001 86380 86390 1
418502 99418502 1001 86380 86390 1
418739 99418739 1001 86380 86390 1
418620 99418620 1001 86380 86390 1
418462 99418462 1001 86380 86390 1
418512 99418512 1001 86380 86390 1
418638 99418638 1001 86380 86390 1
418470 99418470 1001 86380 86390 1
418709 99418709 1001 86380 86390 1
418193 99418193 1001 86380 86390 1
418432 99418432 1001 86380 86390 1
418130 99418130 1001 86380 86390 1
418138 99418138 1001 86380 86390 1
418189 99418189 1001 86380 86390 1
419076 99419076 1001 86380 86390 1
420337 99420337 1001 86380 86390 1
419803 99419803 1001 86380 86390 1
420009 99420009 1001 86380 86390 1
420038 99420038 1001 86380 86390 1
419643 99419643 1001 86380 86390 1
419767 99419767 1001 86380 86390 1
419845 99419845 1001 86380 86390 1
419554 99419554 1001 86380 86390 1
419339 99419339 1001 86380 86390 1
420493 99420493 1001 86380 86390 1
420799 99420799 1001 86380 86390 1
420535 99420535 1001 86380 86390 1
421613 99421613 1001 86380 86390 1
421598 99421598 1001 86380 86390 1
421579 99421579 1001 86380 86390 1
421632 99421632 1001 86380 86390 1
420859 99420859 1001 86380 86390 1
420867 99420867 1001 86380 86390 1
420901 99420901 1001 86380 86390 1
421055 99421055 1001 86380 86390 1
420885 99420885 1001 86380 86390 1
422226 99422226 1001 86380 86390 1
422446 99422446 1001 86380 86390 1
423460 99423460 1001 86380 86390 1
423613 99423613 1001 86380 86390 1
423563 99423563 1001 86380 86390 1
423402 99423402 1001 86380 86390 1
423191 99423191 1001 86380 86390 1
423121 99423121 1001 86380 86390 1
422905 99422905 1001 86380 86390 1
422757 99422757 1001 86380 86390 1
423988 99423988 1001 86380 86390 1
423803 99423803 1001 86380 86390 1
423838 99423838 1001 86380 86390 1
423766 99423766 1001 86380 86390 1
425200 99425200 1001 86380 86390 1
425133 99425133 1001 86380 86390 1
425349 99425349 1001 86380 86390 1
425165 99425165 1001 86380 86390 1
425028 99425028 1001 86380 86390 1
424612 99424612 1001 86380 86390 1
424761 99424761 1001 86380 86390 1
424740 99424740 1001 86380 86390 1
424789 99424789 1001 86380 86390 1
424716 99424716 1001 86380 86390 1
424874 99424874 1001 86380 86390 1
424242 99424242 1001 86380 86390 1
424292 99424292 1001 86380 86390 1
424484 99424484 1001 86380 86390 1
425697 99425697 1001 86380 86390 1
425731 99425731 1001 86380 86390 1
426972 99426972 1001 86380 86390 1
426729 99426729 1001 86380 86390 1
426908 99426908 1001 86380 86390 1
426478 99426478 1001 86380 86390 1
426596 99426596 1001 86380 86390 1
426047 99426047 1001 86380 86390 1
425959 99425959 1001 86380 86390 1
425998 99425998 1001 86380 86390 1
425905 99425905 1001 86380 86390 1
427146 99427146 1001 86380 86390 1
427439 99427439 1001 86380 86390 1
427152 99427152 1001 86380 86390 1
427495 99427495 1001 86380 86390 1
427475 99427475 1001 86380 86390 1
428501 99428501 1001 86380 86390 1
428428 99428428 1001 86380 86390 1
428724 99428724 1001 86380 86390 1
427907 99427907 1001 86380 86390 1
427719 99427719 1001 86380 86390 1
429160 99429160 1001 86380 86390 1
430157 99430157 1001 86380 86390 1
430237 99430237 1001 86380 86390 1
429650 99429650 1001 86380 86390 1
429949 99429949 1001 86380 86390 1
429585 99429585 1001 86380 86390 1
429274 99429274 1001 86380 86390 1
429349 99429349 1001 86380 86390 1
429358 99429358 1001 86380 86390 1
429542 99429542 1001 86380 86390 1
431741 99431741 1001 86380 86390 1
431431 99431431 1001 86380 86390 1
431458 99431458 1001 86380 86390 1
431410 99431410 1001 86380 86390 1
430922 99430922 1001 86380 86390 1
431103 99431103 1001 86380 86390 1
431196 99431196 1001 86380 86390 1
433580 99433580 1001 86380 86390 1
433169 99433169 1001 86380 86390 1
433060 99433060 1001 86380 86390 1
433204 99433204 1001 86380 86390 1
432980 99432980 1001 86380 86390 1
433205 99433205 1001 86380 86390 1
432854 99432854 1001 86380 86390 1
433995 99433995 1001 86380 86390 1
432486 99432486 1001 86380 86390 1
434066 99434066 1001 86380 86390 1
435179 99435179 1001 86380 86390 1
435383 99435383 1001 86380 86390 1
434735 99434735 1001 86380 86390 1
434736 99434736 1001 86380 86390 1
434941 99434941 1001 86380 86390 1
434954 99434954 1001 86380 86390 1
434614 99434614 1001 86380 86390 1
434562 99434562 1001 86380 86390 1
434536 99434536 1001 86380 86390 1
434383 99434383 1001 86380 86390 1
435677 99435677 1001 86380 86390 1
435457 99435457 1001 86380 86390 1
435831 99435831 1001 86380 86390 1
435439 99435439 1001 86380 86390 1
435525 99435525 1001 86380 86390 1
435833 99435833 1001 86380 86390 1
435772 99435772 1001 86380 86390 1
435721 99435721 1001 86380 86390 1
435452 99435452 1001 86380 86390 1
437018 99437018 1001 86380 86390 1
437027 99437027 1001 86380 86390 1
436876 99436876 1001 86380 86390 1
436907 99436907 1001 86380 86390 1
436725 99436725 1001 86380 86390 1
436422 99436422 1001 86380 86390 1
436578 99436578 1001 86380 86390 1
436656 99436656 1001 86380 86390 1
436269 99436269 1001 86380 86390 1
437290 99437290 1001 86380 86390 1
300003 99300003 1001 86380 86390 1
437186 99437186 1001 86380 86390 1
300014 99300014 1001 86380 86390 1
437208 99437208 1001 86380 86390 1
300529 99300529 1001 86380 86390 1
300687 99300687 1001 86380 86390 1
300446 99300446 1001 86380 86390 1
300474 99300474 1001 86380 86390 1
300487 99300487 1001 86380 86390 1
300417 99300417 1001 86380 86390 1
300495 99300495 1001 86380 86390 1
300509 99300509 1001 86380 86390 1
300200 99300200 1001 86380 86390 1
300832 99300832 1001 86380 86390 1
300910 99300910 1001 86380 86390 1
300846 99300846 1001 86380 86390 1
300821 99300821 1001 86380 86390 1
300758 99300758 1001 86380 86390 1
300914 99300914 1001 86380 86390 1
300928 99300928 1001 86380 86390 1
301451 99301451 1001 86380 86390 1
301490 99301490 1001 86380 86390 1
301517 99301517 1001 86380 86390 1
301428 99301428 1001 86380 86390 1
301485 99301485 1001 86380 86390 1
301463 99301463 1001 86380 86390 1
301476 99301476 1001 86380 86390 1
301171 99301171 1001 86380 86390 1
301275 99301275 1001 86380 86390 1
301240 99301240 1001 86380 86390 1
301153 99301153 1001 86380 86390 1
301110 99301110 1001 86380 86390 1
301736 99301736 1001 86380 86390 1
301660 99301660 1001 86380 86390 1
301712 99301712 1001 86380 86390 1
302239 99302239 1001 86380 86390 1
302356 99302356 1001 86380 86390 1
302359 99302359 1001 86380 86390 1
302361 99302361 1001 86380 86390 1
302339 99302339 1001 86380 86390 1
302111 99302111 1001 86380 86390 1
302076 99302076 1001 86380 86390 1
302131 99302131 1001 86380 86390 1
302082 99302082 1001 86380 86390 1
301967 99301967 1001 86380 86390 1
301943 99301943 1001 86380 86390 1
301840 99301840 1001 86380 86390 1
301953 99301953 1001 86380 86390 1
302508 99302508 1001 86380 86390 1
302578 99302578 1001 86380 86390 1
302414 99302414 1001 86380 86390 1
302454 99302454 1001 86380 86390 1
302402 99302402 1001 86380 86390 1
303120 99303120 1001 86380 86390 1
303129 99303129 1001 86380 86390 1
302915 99302915 1001 86380 86390 1
302865 99302865 1001 86380 86390 1
302891 99302891 1001 86380 86390 1
302957 99302957 1001 86380 86390 1
302844 99302844 1001 86380 86390 1
302587 99302587 1001 86380 86390 1
302717 99302717 1001 86380 86390 1
302656 99302656 1001 86380 86390 1
302712 99302712 1001 86380 86390 1
302766 99302766 1001 86380 86390 1
303354 99303354 1001 86380 86390 1
303343 99303343 1001 86380 86390 1
303345 99303345 1001 86380 86390 1
303830 99303830 1001 86380 86390 1
303875 99303875 1001 86380 86390 1
303723 99303723 1001 86380 86390 1
303676 99303676 1001 86380 86390 1
303702 99303702 1001 86380 86390 1
303771 99303771 1001 86380 86390 1
303464 99303464 1001 86380 86390 1
303549 99303549 1001 86380 86390 1
303460 99303460 1001 86380 86390 1
303577 99303577 1001 86380 86390 1
303590 99303590 1001 86380 86390 1
304147 99304147 1001 86380 86390 1
304227 99304227 1001 86380 86390 1
304171 99304171 1001 86380 86390 1
304606 99304606 1001 86380 86390 1
304645 99304645 1001 86380 86390 1
304557 99304557 1001 86380 86390 1
304571 99304571 1001 86380 86390 1
304294 99304294 1001 86380 86390 1
304321 99304321 1001 86380 86390 1
304388 99304388 1001 86380 86390 1
304248 99304248 1001 86380 86390 1
305025 99305025 1001 86380 86390 1
304912 99304912 1001 86380 86390 1
305046 99305046 1001 86380 86390 1
305532 99305532 1001 86380 86390 1
305628 99305628 1001 86380 86390 1
305673 99305673 1001 86380 86390 1
305428 99305428 1001 86380 86390 1
305390 99305390 1001 86380 86390 1
305370 99305370 1001 86380 86390 1
305332 99305332 1001 86380 86390 1
305423 99305423 1001 86380 86390 1
305295 99305295 1001 86380 86390 1
305118 99305118 1001 86380 86390 1
305159 99305159 1001 86380 86390 1
305070 99305070 1001 86380 86390 1
305124 99305124 1001 86380 86390 1
305073 99305073 1001 86380 86390 1
305152 99305152 1001 86380 86390 1
500048 99500048 1001 86380 86390 1
500093 99500093 1001 86380 86390 1
500005 99500005 1001 86380 86390 1
500034 99500034 1001 86380 86390 1
500661 99500661 1001 86380 86390 1
500662 99500662 1001 86380 86390 1
500742 99500742 1001 86380 86390 1
500792 99500792 1001 86380 86390 1
500557 99500557 1001 86380 86390 1
500570 99500570 1001 86380 86390 1
500480 99500480 1001 86380 86390 1
500559 99500559 1001 86380 86390 1
500446 99500446 1001 86380 86390 1
500420 99500420 1001 86380 86390 1
500553 99500553 1001 86380 86390 1
500606 99500606 1001 86380 86390 1
500277 99500277 1001 86380 86390 1
500989 99500989 1001 86380 86390 1
501602 99501602 1001 86380 86390 1
501449 99501449 1001 86380 86390 1
501559 99501559 1001 86380 86390 1
501548 99501548 1001 86380 86390 1
501420 99501420 1001 86380 86390 1
501334 99501334 1001 86380 86390 1
501352 99501352 1001 86380 86390 1
501393 99501393 1001 86380 86390 1
501381 99501381 1001 86380 86390 1
501096 99501096 1001 86380 86390 1
501174 99501174 1001 86380 86390 1
501111 99501111 1001 86380 86390 1
501118 99501118 1001 86380 86390 1
501721 99501721 1001 86380 86390 1
501670 99501670 1001 86380 86390 1
501803 99501803 1001 86380 86390 1
501816 99501816 1001 86380 86390 1
502340 99502340 1001 86380 86390 1
502328 99502328 1001 86380 86390 1
502307 99502307 1001 86380 86390 1
502146 99502146 1001 86380 86390 1
502126 99502126 1001 86380 86390 1
501923 99501923 1001 86380 86390 1
502029 99502029 1001 86380 86390 1
502580 99502580 1001 86380 86390 1
502647 99502647 1001 86380 86390 1
502639 99502639 1001 86380 86390 1
503125 99503125 1001 86380 86390 1
503138 99503138 1001 86380 86390 1
503146 99503146 1001 86380 86390 1
503134 99503134 1001 86380 86390 1
503110 99503110 1001 86380 86390 1
502972 99502972 1001 86380 86390 1
503077 99503077 1001 86380 86390 1
502929 99502929 1001 86380 86390 1
502865 99502865 1001 86380 86390 1
503381 99503381 1001 86380 86390 1
503332 99503332 1001 86380 86390 1
503361 99503361 1001 86380 86390 1
503400 99503400 1001 86380 86390 1
503455 99503455 1001 86380 86390 1
503339 99503339 1001 86380 86390 1
503925 99503925 1001 86380 86390 1
503983 99503983 1001 86380 86390 1
504103 99504103 1001 86380 86390 1
503890 99503890 1001 86380 86390 1
503906 99503906 1001 86380 86390 1
503896 99503896 1001 86380 86390 1
503550 99503550 1001 86380 86390 1
503545 99503545 1001 86380 86390 1
503661 99503661 1001 86380 86390 1
503598 99503598 1001 86380 86390 1
504199 99504199 1001 86380 86390 1
504151 99504151 1001 86380 86390 1
504139 99504139 1001 86380 86390 1
504855 99504855 1001 86380 86390 1
504569 99504569 1001 86380 86390 1
504561 99504561 1001 86380 86390 1
504711 99504711 1001 86380 86390 1
504458 99504458 1001 86380 86390 1
504993 99504993 1001 86380 86390 1
505110 99505110 1001 86380 86390 1
505112 99505112 1001 86380 86390 1
504997 99504997 1001 86380 86390 1
505001 99505001 1001 86380 86390 1
505359 99505359 1001 86380 86390 1
505317 99505317 1001 86380 86390 1
505330 99505330 1001 86380 86390 1
505240 99505240 1001 86380 86390 1
505235 99505235 1001 86380 86390 1
505328 99505328 1001 86380 86390 1
505822 99505822 1001 86380 86390 1
505797 99505797 1001 86380 86390 1
505815 99505815 1001 86380 86390 1
506479 99506479 1001 86380 86390 1
506292 99506292 1001 86380 86390 1
506284 99506284 1001 86380 86390 1
506285 99506285 1001 86380 86390 1
506068 99506068 1001 86380 86390 1
506619 99506619 1001 86380 86390 1
506637 99506637 1001 86380 86390 1
506702 99506702 1001 86380 86390 1
506730 99506730 1001 86380 86390 1
506694 99506694 1001 86380 86390 1
506643 99506643 1001 86380 86390 1
506773 99506773 1001 86380 86390 1
507384 99507384 1001 86380 86390 1
507237 99507237 1001 86380 86390 1
507126 99507126 1001 86380 86390 1
507088 99507088 1001 86380 86390 1
507140 99507140 1001 86380 86390 1
507192 99507192 1001 86380 86390 1
507156 99507156 1001 86380 86390 1
507107 99507107 1001 86380 86390 1
506969 99506969 1001 86380 86390 1
506868 99506868 1001 86380 86390 1
506859 99506859 1001 86380 86390 1
506915 99506915 1001 86380 86390 1
507600 99507600 1001 86380 86390 1
507473 99507473 1001 86380 86390 1
508081 99508081 1001 86380 86390 1
508244 99508244 1001 86380 86390 1
507875 99507875 1001 86380 86390 1
508031 99508031 1001 86380 86390 1
507842 99507842 1001 86380 86390 1
507731 99507731 1001 86380 86390 1
507642 99507642 1001 86380 86390 1
508376 99508376 1001 86380 86390 1
508301 99508301 1001 86380 86390 1
508327 99508327 1001 86380 86390 1
508394 99508394 1001 86380 86390 1
508421 99508421 1001 86380 86390 1
508423 99508423 1001 86380 86390 1
508334 99508334 1001 86380 86390 1
508269 99508269 1001 86380 86390 1
509040 99509040 1001 86380 86390 1
509014 99509014 1001 86380 86390 1
508941 99508941 1001 86380 86390 1
508792 99508792 1001 86380 86390 1
508857 99508857 1001 86380 86390 1
508823 99508823 1001 86380 86390 1
508696 99508696 1001 86380 86390 1
508735 99508735 1001 86380 86390 1
508852 99508852 1001 86380 86390 1
508724 99508724 1001 86380 86390 1
508613 99508613 1001 86380 86390 1
509097 99509097 1001 86380 86390 1
509270 99509270 1001 86380 86390 1
509158 99509158 1001 86380 86390 1
509837 99509837 1001 86380 86390 1
509889 99509889 1001 86380 86390 1
509515 99509515 1001 86380 86390 1
509495 99509495 1001 86380 86390 1
509587 99509587 1001 86380 86390 1
509550 99509550 1001 86380 86390 1
509602 99509602 1001 86380 86390 1
509413 99509413 1001 86380 86390 1
510027 99510027 1001 86380 86390 1
509696 99509696 1001 86380 86390 1
510085 99510085 1001 86380 86390 1
510599 99510599 1001 86380 86390 1
510704 99510704 1001 86380 86390 1
510633 99510633 1001 86380 86390 1
510422 99510422 1001 86380 86390 1
510319 99510319 1001 86380 86390 1
510321 99510321 1001 86380 86390 1
510131 99510131 1001 86380 86390 1
510244 99510244 1001 86380 86390 1
510257 99510257 1001 86380 86390 1
510130 99510130 1001 86380 86390 1
510744 99510744 1001 86380 86390 1
510862 99510862 1001 86380 86390 1
511412 99511412 1001 86380 86390 1
511362 99511362 1001 86380 86390 1
511459 99511459 1001 86380 86390 1
510956 99510956 1001 86380 86390 1
511718 99511718 1001 86380 86390 1
511573 99511573 1001 86380 86390 1
511704 99511704 1001 86380 86390 1
512238 99512238 1001 86380 86390 1
512033 99512033 1001 86380 86390 1
512153 99512153 1001 86380 86390 1
511822 99511822 1001 86380 86390 1
511772 99511772 1001 86380 86390 1
511890 99511890 1001 86380 86390 1
511872 99511872 1001 86380 86390 1
512479 99512479 1001 86380 86390 1
512446 99512446 1001 86380 86390 1
512382 99512382 1001 86380 86390 1
512395 99512395 1001 86380 86390 1
512425 99512425 1001 86380 86390 1
512543 99512543 1001 86380 86390 1
513086 99513086 1001 86380 86390 1
513196 99513196 1001 86380 86390 1
512935 99512935 1001 86380 86390 1
512910 99512910 1001 86380 86390 1
512810 99512810 1001 86380 86390 1
512649 99512649 1001 86380 86390 1
512744 99512744 1001 86380 86390 1
512706 99512706 1001 86380 86390 1
512696 99512696 1001 86380 86390 1
512684 99512684 1001 86380 86390 1
512672 99512672 1001 86380 86390 1
513354 99513354 1001 86380 86390 1
513264 99513264 1001 86380 86390 1
513832 99513832 1001 86380 86390 1
513935 99513935 1001 86380 86390 1
513884 99513884 1001 86380 86390 1
514026 99514026 1001 86380 86390 1
513774 99513774 1001 86380 86390 1
513620 99513620 1001 86380 86390 1
513621 99513621 1001 86380 86390 1
513627 99513627 1001 86380 86390 1
513718 99513718 1001 86380 86390 1
513733 99513733 1001 86380 86390 1
513695 99513695 1001 86380 86390 1
513569 99513569 1001 86380 86390 1
513551 99513551 1001 86380 86390 1
514172 99514172 1001 86380 86390 1
514234 99514234 1001 86380 86390 1
514732 99514732 1001 86380 86390 1
514812 99514812 1001 86380 86390 1
514660 99514660 1001 86380 86390 1
514751 99514751 1001 86380 86390 1
514388 99514388 1001 86380 86390 1
515023 99515023 1001 86380 86390 1
514874 99514874 1001 86380 86390 1
514992 99514992 1001 86380 86390 1
514929 99514929 1001 86380 86390 1
514994 99514994 1001 86380 86390 1
515650 99515650 1001 86380 86390 1
515544 99515544 1001 86380 86390 1
515641 99515641 1001 86380 86390 1
515285 99515285 1001 86380 86390 1
515418 99515418 1001 86380 86390 1
515425 99515425 1001 86380 86390 1
515199 99515199 1001 86380 86390 1
515151 99515151 1001 86380 86390 1
515746 99515746 1001 86380 86390 1
515877 99515877 1001 86380 86390 1
515762 99515762 1001 86380 86390 1
515688 99515688 1001 86380 86390 1
515704 99515704 1001 86380 86390 1
516435 99516435 1001 86380 86390 1
516390 99516390 1001 86380 86390 1
516239 99516239 1001 86380 86390 1
516216 99516216 1001 86380 86390 1
516236 99516236 1001 86380 86390 1
515890 99515890 1001 86380 86390 1
516073 99516073 1001 86380 86390 1
515985 99515985 1001 86380 86390 1
516024 99516024 1001 86380 86390 1
516079 99516079 1001 86380 86390 1
515900 99515900 1001 86380 86390 1
516703 99516703 1001 86380 86390 1
516530 99516530 1001 86380 86390 1
516583 99516583 1001 86380 86390 1
517247 99517247 1001 86380 86390 1
517144 99517144 1001 86380 86390 1
517157 99517157 1001 86380 86390 1
517264 99517264 1001 86380 86390 1
517318 99517318 1001 86380 86390 1
517295 99517295 1001 86380 86390 1
517080 99517080 1001 86380 86390 1
517129 99517129 1001 86380 86390 1
516741 99516741 1001 86380 86390 1
516909 99516909 1001 86380 86390 1
516731 99516731 1001 86380 86390 1
516906 99516906 1001 86380 86390 1
516777 99516777 1001 86380 86390 1
517131 99517131 1001 86380 86390 1
517435 99517435 1001 86380 86390 1
517962 99517962 1001 86380 86390 1
518091 99518091 1001 86380 86390 1
517963 99517963 1001 86380 86390 1
518151 99518151 1001 86380 86390 1
517920 99517920 1001 86380 86390 1
517837 99517837 1001 86380 86390 1
517622 99517622 1001 86380 86390 1
517674 99517674 1001 86380 86390 1
517650 99517650 1001 86380 86390 1
517664 99517664 1001 86380 86390 1
518211 99518211 1001 86380 86390 1
518354 99518354 1001 86380 86390 1
518164 99518164 1001 86380 86390 1
518322 99518322 1001 86380 86390 1
518350 99518350 1001 86380 86390 1
518941 99518941 1001 86380 86390 1
518930 99518930 1001 86380 86390 1
518801 99518801 1001 86380 86390 1
518588 99518588 1001 86380 86390 1
518526 99518526 1001 86380 86390 1
518555 99518555 1001 86380 86390 1
518556 99518556 1001 86380 86390 1
518505 99518505 1001 86380 86390 1
518429 99518429 1001 86380 86390 1
518519 99518519 1001 86380 86390 1
519053 99519053 1001 86380 86390 1
519113 99519113 1001 86380 86390 1
519726 99519726 1001 86380 86390 1
519662 99519662 1001 86380 86390 1
519336 99519336 1001 86380 86390 1
519237 99519237 1001 86380 86390 1
519344 99519344 1001 86380 86390 1
519987 99519987 1001 86380 86390 1
520484 99520484 1001 86380 86390 1
520413 99520413 1001 86380 86390 1
520337 99520337 1001 86380 86390 1
520407 99520407 1001 86380 86390 1
520098 99520098 1001 86380 86390 1
520164 99520164 1001 86380 86390 1
520113 99520113 1001 86380 86390 1
520114 99520114 1001 86380 86390 1
520655 99520655 1001 86380 86390 1
520738 99520738 1001 86380 86390 1
520726 99520726 1001 86380 86390 1
521424 99521424 1001 86380 86390 1
521388 99521388 1001 86380 86390 1
521197 99521197 1001 86380 86390 1
521162 99521162 1001 86380 86390 1
521201 99521201 1001 86380 86390 1
521202 99521202 1001 86380 86390 1
521125 99521125 1001 86380 86390 1
520949 99520949 1001 86380 86390 1
521046 99521046 1001 86380 86390 1
521047 99521047 1001 86380 86390 1
520881 99520881 1001 86380 86390 1
520985 99520985 1001 86380 86390 1
520856 99520856 1001 86380 86390 1
521483 99521483 1001 86380 86390 1
521629 99521629 1001 86380 86390 1
521565 99521565 1001 86380 86390 1
521487 99521487 1001 86380 86390 1
522166 99522166 1001 86380 86390 1
522210 99522210 1001 86380 86390 1
522213 99522213 1001 86380 86390 1
521951 99521951 1001 86380 86390 1
522084 99522084 1001 86380 86390 1
521684 99521684 1001 86380 86390 1
521791 99521791 1001 86380 86390 1
521873 99521873 1001 86380 86390 1
521693 99521693 1001 86380 86390 1
522392 99522392 1001 86380 86390 1
522343 99522343 1001 86380 86390 1
522371 99522371 1001 86380 86390 1
522481 99522481 1001 86380 86390 1
522990 99522990 1001 86380 86390 1
522934 99522934 1001 86380 86390 1
522809 99522809 1001 86380 86390 1
522720 99522720 1001 86380 86390 1
522891 99522891 1001 86380 86390 1
522740 99522740 1001 86380 86390 1
522567 99522567 1001 86380 86390 1
522542 99522542 1001 86380 86390 1
522556 99522556 1001 86380 86390 1
522637 99522637 1001 86380 86390 1
522650 99522650 1001 86380 86390 1
522625 99522625 1001 86380 86390 1
523250 99523250 1001 86380 86390 1
523277 99523277 1001 86380 86390 1
523214 99523214 1001 86380 86390 1
523150 99523150 1001 86380 86390 1
523822 99523822 1001 86380 86390 1
523825 99523825 1001 86380 86390 1
523865 99523865 1001 86380 86390 1
523827 99523827 1001 86380 86390 1
523559 99523559 1001 86380 86390 1
523738 99523738 1001 86380 86390 1
523442 99523442 1001 86380 86390 1
523367 99523367 1001 86380 86390 1
523445 99523445 1001 86380 86390 1
523474 99523474 1001 86380 86390 1
523528 99523528 1001 86380 86390 1
524059 99524059 1001 86380 86390 1
524143 99524143 1001 86380 86390 1
524093 99524093 1001 86380 86390 1
524657 99524657 1001 86380 86390 1
524595 99524595 1001 86380 86390 1
524449 99524449 1001 86380 86390 1
524518 99524518 1001 86380 86390 1
524531 99524531 1001 86380 86390 1
524222 99524222 1001 86380 86390 1
524158 99524158 1001 86380 86390 1
524199 99524199 1001 86380 86390 1
524879 99524879 1001 86380 86390 1
525483 99525483 1001 86380 86390 1
525407 99525407 1001 86380 86390 1
525554 99525554 1001 86380 86390 1
525517 99525517 1001 86380 86390 1
525233 99525233 1001 86380 86390 1
525080 99525080 1001 86380 86390 1
525021 99525021 1001 86380 86390 1
525022 99525022 1001 86380 86390 1
525090 99525090 1001 86380 86390 1
525182 99525182 1001 86380 86390 1
525662 99525662 1001 86380 86390 1
526421 99526421 1001 86380 86390 1
526308 99526308 1001 86380 86390 1
526297 99526297 1001 86380 86390 1
526339 99526339 1001 86380 86390 1
526126 99526126 1001 86380 86390 1
526039 99526039 1001 86380 86390 1
526105 99526105 1001 86380 86390 1
526042 99526042 1001 86380 86390 1
525814 99525814 1001 86380 86390 1
525802 99525802 1001 86380 86390 1
526475 99526475 1001 86380 86390 1
526520 99526520 1001 86380 86390 1
526560 99526560 1001 86380 86390 1
527211 99527211 1001 86380 86390 1
527173 99527173 1001 86380 86390 1
527136 99527136 1001 86380 86390 1
527126 99527126 1001 86380 86390 1
527019 99527019 1001 86380 86390 1
527010 99527010 1001 86380 86390 1
526631 99526631 1001 86380 86390 1
526697 99526697 1001 86380 86390 1
526688 99526688 1001 86380 86390 1
526701 99526701 1001 86380 86390 1
526792 99526792 1001 86380 86390 1
527337 99527337 1001 86380 86390 1
527399 99527399 1001 86380 86390 1
528053 99528053 1001 86380 86390 1
527780 99527780 1001 86380 86390 1
527745 99527745 1001 86380 86390 1
527762 99527762 1001 86380 86390 1
527750 99527750 1001 86380 86390 1
527575 99527575 1001 86380 86390 1
527472 99527472 1001 86380 86390 1
528181 99528181 1001 86380 86390 1
528118 99528118 1001 86380 86390 1
528712 99528712 1001 86380 86390 1
528660 99528660 1001 86380 86390 1
528492 99528492 1001 86380 86390 1
528520 99528520 1001 86380 86390 1
528559 99528559 1001 86380 86390 1
528628 99528628 1001 86380 86390 1
528499 99528499 1001 86380 86390 1
528281 99528281 1001 86380 86390 1
528338 99528338 1001 86380 86390 1
528406 99528406 1001 86380 86390 1
528446 99528446 1001 86380 86390 1
528950 99528950 1001 86380 86390 1
528931 99528931 1001 86380 86390 1
528958 99528958 1001 86380 86390 1
528959 99528959 1001 86380 86390 1
528908 99528908 1001 86380 86390 1
529640 99529640 1001 86380 86390 1
529681 99529681 1001 86380 86390 1
529632 99529632 1001 86380 86390 1
529543 99529543 1001 86380 86390 1
529570 99529570 1001 86380 86390 1
529609 99529609 1001 86380 86390 1
529649 99529649 1001 86380 86390 1
529447 99529447 1001 86380 86390 1
529499 99529499 1001 86380 86390 1
529467 99529467 1001 86380 86390 1
529301 99529301 1001 86380 86390 1
529246 99529246 1001 86380 86390 1
529817 99529817 1001 86380 86390 1
529896 99529896 1001 86380 86390 1
529924 99529924 1001 86380 86390 1
530375 99530375 1001 86380 86390 1
530456 99530456 1001 86380 86390 1
530531 99530531 1001 86380 86390 1
530457 99530457 1001 86380 86390 1
530473 99530473 1001 86380 86390 1
530551 99530551 1001 86380 86390 1
530185 99530185 1001 86380 86390 1
530188 99530188 1001 86380 86390 1
530164 99530164 1001 86380 86390 1
530078 99530078 1001 86380 86390 1
530030 99530030 1001 86380 86390 1
530706 99530706 1001 86380 86390 1
530141 99530141 1001 86380 86390 1
530594 99530594 1001 86380 86390 1
530648 99530648 1001 86380 86390 1
531219 99531219 1001 86380 86390 1
531313 99531313 1001 86380 86390 1
531083 99531083 1001 86380 86390 1
531059 99531059 1001 86380 86390 1
531022 99531022 1001 86380 86390 1
531101 99531101 1001 86380 86390 1
531095 99531095 1001 86380 86390 1
530854 99530854 1001 86380 86390 1
530779 99530779 1001 86380 86390 1
531469 99531469 1001 86380 86390 1
531431 99531431 1001 86380 86390 1
531551 99531551 1001 86380 86390 1
531528 99531528 1001 86380 86390 1
531541 99531541 1001 86380 86390 1
531425 99531425 1001 86380 86390 1
531478 99531478 1001 86380 86390 1
532120 99532120 1001 86380 86390 1
532111 99532111 1001 86380 86390 1
532100 99532100 1001 86380 86390 1
531870 99531870 1001 86380 86390 1
531887 99531887 1001 86380 86390 1
531928 99531928 1001 86380 86390 1
531880 99531880 1001 86380 86390 1
531590 99531590 1001 86380 86390 1
532221 99532221 1001 86380 86390 1
532955 99532955 1001 86380 86390 1
532982 99532982 1001 86380 86390 1
532908 99532908 1001 86380 86390 1
532896 99532896 1001 86380 86390 1
532961 99532961 1001 86380 86390 1
532962 99532962 1001 86380 86390 1
533025 99533025 1001 86380 86390 1
532803 99532803 1001 86380 86390 1
532648 99532648 1001 86380 86390 1
532663 99532663 1001 86380 86390 1
532758 99532758 1001 86380 86390 1
532562 99532562 1001 86380 86390 1
532511 99532511 1001 86380 86390 1
532447 99532447 1001 86380 86390 1
532537 99532537 1001 86380 86390 1
532500 99532500 1001 86380 86390 1
533076 99533076 1001 86380 86390 1
533167 99533167 1001 86380 86390 1
533130 99533130 1001 86380 86390 1
533143 99533143 1001 86380 86390 1
533677 99533677 1001 86380 86390 1
533775 99533775 1001 86380 86390 1
533685 99533685 1001 86380 86390 1
533846 99533846 1001 86380 86390 1
533778 99533778 1001 86380 86390 1
533587 99533587 1001 86380 86390 1
533577 99533577 1001 86380 86390 1
533637 99533637 1001 86380 86390 1
533444 99533444 1001 86380 86390 1
533393 99533393 1001 86380 86390 1
533355 99533355 1001 86380 86390 1
533420 99533420 1001 86380 86390 1
533332 99533332 1001 86380 86390 1
533426 99533426 1001 86380 86390 1
533946 99533946 1001 86380 86390 1
534011 99534011 1001 86380 86390 1
533891 99533891 1001 86380 86390 1
534625 99534625 1001 86380 86390 1
534372 99534372 1001 86380 86390 1
534194 99534194 1001 86380 86390 1
534145 99534145 1001 86380 86390 1
534210 99534210 1001 86380 86390 1
534147 99534147 1001 86380 86390 1
534228 99534228 1001 86380 86390 1
534732 99534732 1001 86380 86390 1
534687 99534687 1001 86380 86390 1
534874 99534874 1001 86380 86390 1
535361 99535361 1001 86380 86390 1
535467 99535467 1001 86380 86390 1
535352 99535352 1001 86380 86390 1
535502 99535502 1001 86380 86390 1
535226 99535226 1001 86380 86390 1
535291 99535291 1001 86380 86390 1
535190 99535190 1001 86380 86390 1
535104 99535104 1001 86380 86390 1
535170 99535170 1001 86380 86390 1
535223 99535223 1001 86380 86390 1
535086 99535086 1001 86380 86390 1
535013 99535013 1001 86380 86390 1
535003 99535003 1001 86380 86390 1
534965 99534965 1001 86380 86390 1
535561 99535561 1001 86380 86390 1
535567 99535567 1001 86380 86390 1
536246 99536246 1001 86380 86390 1
536170 99536170 1001 86380 86390 1
536134 99536134 1001 86380 86390 1
536160 99536160 1001 86380 86390 1
536148 99536148 1001 86380 86390 1
536217 99536217 1001 86380 86390 1
536205 99536205 1001 86380 86390 1
536096 99536096 1001 86380 86390 1
535941 99535941 1001 86380 86390 1
535980 99535980 1001 86380 86390 1
536012 99536012 1001 86380 86390 1
535794 99535794 1001 86380 86390 1
535771 99535771 1001 86380 86390 1
536453 99536453 1001 86380 86390 1
536494 99536494 1001 86380 86390 1
536418 99536418 1001 86380 86390 1
537073 99537073 1001 86380 86390 1
537137 99537137 1001 86380 86390 1
537000 99537000 1001 86380 86390 1
537147 99537147 1001 86380 86390 1
537155 99537155 1001 86380 86390 1
536906 99536906 1001 86380 86390 1
536670 99536670 1001 86380 86390 1
536633 99536633 1001 86380 86390 1
536545 99536545 1001 86380 86390 1
537799 99537799 1001 86380 86390 1
537863 99537863 1001 86380 86390 1
537876 99537876 1001 86380 86390 1
537826 99537826 1001 86380 86390 1
537815 99537815 1001 86380 86390 1
537793 99537793 1001 86380 86390 1
537982 99537982 1001 86380 86390 1
537666 99537666 1001 86380 86390 1
537635 99537635 1001 86380 86390 1
537370 99537370 1001 86380 86390 1
537554 99537554 1001 86380 86390 1
537529 99537529 1001 86380 86390 1
538074 99538074 1001 86380 86390 1
538128 99538128 1001 86380 86390 1
538702 99538702 1001 86380 86390 1
538664 99538664 1001 86380 86390 1
538681 99538681 1001 86380 86390 1
538683 99538683 1001 86380 86390 1
538775 99538775 1001 86380 86390 1
538403 99538403 1001 86380 86390 1
538515 99538515 1001 86380 86390 1
538580 99538580 1001 86380 86390 1
538382 99538382 1001 86380 86390 1
538240 99538240 1001 86380 86390 1
538970 99538970 1001 86380 86390 1
538843 99538843 1001 86380 86390 1
538921 99538921 1001 86380 86390 1
538911 99538911 1001 86380 86390 1
538963 99538963 1001 86380 86390 1
539475 99539475 1001 86380 86390 1
539527 99539527 1001 86380 86390 1
539240 99539240 1001 86380 86390 1
539423 99539423 1001 86380 86390 1
539288 99539288 1001 86380 86390 1
539112 99539112 1001 86380 86390 1
539113 99539113 1001 86380 86390 1
539023 99539023 1001 86380 86390 1
539104 99539104 1001 86380 86390 1
539053 99539053 1001 86380 86390 1
539133 99539133 1001 86380 86390 1
539742 99539742 1001 86380 86390 1
539794 99539794 1001 86380 86390 1
539824 99539824 1001 86380 86390 1
539646 99539646 1001 86380 86390 1
539778 99539778 1001 86380 86390 1
540287 99540287 1001 86380 86390 1
540386 99540386 1001 86380 86390 1
540464 99540464 1001 86380 86390 1
540147 99540147 1001 86380 86390 1
539872 99539872 1001 86380 86390 1
539889 99539889 1001 86380 86390 1
539943 99539943 1001 86380 86390 1
539919 99539919 1001 86380 86390 1
540025 99540025 1001 86380 86390 1
539883 99539883 1001 86380 86390 1
540582 99540582 1001 86380 86390 1
541155 99541155 1001 86380 86390 1
541267 99541267 1001 86380 86390 1
541162 99541162 1001 86380 86390 1
541009 99541009 1001 86380 86390 1
540966 99540966 1001 86380 86390 1
540792 99540792 1001 86380 86390 1
540733 99540733 1001 86380 86390 1
540682 99540682 1001 86380 86390 1
540826 99540826 1001 86380 86390 1
541408 99541408 1001 86380 86390 1
541483 99541483 1001 86380 86390 1
541970 99541970 1001 86380 86390 1
542060 99542060 1001 86380 86390 1
542097 99542097 1001 86380 86390 1
541946 99541946 1001 86380 86390 1
541925 99541925 1001 86380 86390 1
541837 99541837 1001 86380 86390 1
541713 99541713 1001 86380 86390 1
541883 99541883 1001 86380 86390 1
541833 99541833 1001 86380 86390 1
541694 99541694 1001 86380 86390 1
541612 99541612 1001 86380 86390 1
542143 99542143 1001 86380 86390 1
542286 99542286 1001 86380 86390 1
542223 99542223 1001 86380 86390 1
542894 99542894 1001 86380 86390 1
542836 99542836 1001 86380 86390 1
542641 99542641 1001 86380 86390 1
542579 99542579 1001 86380 86390 1
542430 99542430 1001 86380 86390 1
542367 99542367 1001 86380 86390 1
542434 99542434 1001 86380 86390 1
542358 99542358 1001 86380 86390 1
542514 99542514 1001 86380 86390 1
542336 99542336 1001 86380 86390 1
542981 99542981 1001 86380 86390 1
543044 99543044 1001 86380 86390 1
543650 99543650 1001 86380 86390 1
543653 99543653 1001 86380 86390 1
543762 99543762 1001 86380 86390 1
543392 99543392 1001 86380 86390 1
543561 99543561 1001 86380 86390 1
543447 99543447 1001 86380 86390 1
543283 99543283 1001 86380 86390 1
543212 99543212 1001 86380 86390 1
543862 99543862 1001 86380 86390 1
543852 99543852 1001 86380 86390 1
543854 99543854 1001 86380 86390 1
543881 99543881 1001 86380 86390 1
544303 99544303 1001 86380 86390 1
544274 99544274 1001 86380 86390 1
544002 99544002 1001 86380 86390 1
544094 99544094 1001 86380 86390 1
544134 99544134 1001 86380 86390 1
544110 99544110 1001 86380 86390 1
544009 99544009 1001 86380 86390 1
544079 99544079 1001 86380 86390 1
544660 99544660 1001 86380 86390 1
544649 99544649 1001 86380 86390 1
544690 99544690 1001 86380 86390 1
544692 99544692 1001 86380 86390 1
544680 99544680 1001 86380 86390 1
544684 99544684 1001 86380 86390 1
531287 968 1001 59590 59890 1
400003 99400003 1001 86380 86390 1
400251 99400251 1001 86380 86390 1
400424 99400424 1001 86380 86390 1
400599 99400599 1001 86380 86390 1
400559 99400559 1001 86380 86390 1
400583 99400583 1001 86380 86390 1
400680 99400680 1001 86380 86390 1
400822 99400822 1001 86380 86390 1
401136 99401136 1001 86380 86390 1
401411 99401411 1001 86380 86390 1
401699 99401699 1001 86380 86390 1
401790 99401790 1001 86380 86390 1
402137 99402137 1001 86380 86390 1
402117 99402117 1001 86380 86390 1
402384 99402384 1001 86380 86390 1
402480 99402480 1001 86380 86390 1
402461 99402461 1001 86380 86390 1
402736 99402736 1001 86380 86390 1
403373 99403373 1001 86380 86390 1
403825 99403825 1001 86380 86390 1
403903 99403903 1001 86380 86390 1
404237 99404237 1001 86380 86390 1
404186 99404186 1001 86380 86390 1
404341 99404341 1001 86380 86390 1
404549 99404549 1001 86380 86390 1
404643 99404643 1001 86380 86390 1
404695 99404695 1001 86380 86390 1
404806 99404806 1001 86380 86390 1
405022 99405022 1001 86380 86390 1
405080 99405080 1001 86380 86390 1
405183 99405183 1001 86380 86390 1
405117 99405117 1001 86380 86390 1
405238 99405238 1001 86380 86390 1
405217 99405217 1001 86380 86390 1
405268 99405268 1001 86380 86390 1
405422 99405422 1001 86380 86390 1
405660 99405660 1001 86380 86390 1
405633 99405633 1001 86380 86390 1
405696 99405696 1001 86380 86390 1
405736 99405736 1001 86380 86390 1
406091 99406091 1001 86380 86390 1
406108 99406108 1001 86380 86390 1
406354 99406354 1001 86380 86390 1
406539 99406539 1001 86380 86390 1
406683 99406683 1001 86380 86390 1
406823 99406823 1001 86380 86390 1
406776 99406776 1001 86380 86390 1
406932 99406932 1001 86380 86390 1
407017 99407017 1001 86380 86390 1
407170 99407170 1001 86380 86390 1
407246 99407246 1001 86380 86390 1
407557 99407557 1001 86380 86390 1
407619 99407619 1001 86380 86390 1
407981 99407981 1001 86380 86390 1
407965 99407965 1001 86380 86390 1
408002 99408002 1001 86380 86390 1
408272 99408272 1001 86380 86390 1
408517 99408517 1001 86380 86390 1
409121 99409121 1001 86380 86390 1
409174 99409174 1001 86380 86390 1
409114 99409114 1001 86380 86390 1
409379 99409379 1001 86380 86390 1
409308 99409308 1001 86380 86390 1
409324 99409324 1001 86380 86390 1
409525 99409525 1001 86380 86390 1
409697 99409697 1001 86380 86390 1
409738 99409738 1001 86380 86390 1
409788 99409788 1001 86380 86390 1
410104 99410104 1001 86380 86390 1
410107 99410107 1001 86380 86390 1
410133 99410133 1001 86380 86390 1
410254 99410254 1001 86380 86390 1
410417 99410417 1001 86380 86390 1
410410 99410410 1001 86380 86390 1
410545 99410545 1001 86380 86390 1
410623 99410623 1001 86380 86390 1
410703 99410703 1001 86380 86390 1
410912 99410912 1001 86380 86390 1
410885 99410885 1001 86380 86390 1
411169 99411169 1001 86380 86390 1
411191 99411191 1001 86380 86390 1
411506 99411506 1001 86380 86390 1
411420 99411420 1001 86380 86390 1
411697 99411697 1001 86380 86390 1
411717 99411717 1001 86380 86390 1
411870 99411870 1001 86380 86390 1
411924 99411924 1001 86380 86390 1
411901 99411901 1001 86380 86390 1
412251 99412251 1001 86380 86390 1
412274 99412274 1001 86380 86390 1
412404 99412404 1001 86380 86390 1
413400 99413400 1001 86380 86390 1
413599 99413599 1001 86380 86390 1
413302 99413302 1001 86380 86390 1
413443 99413443 1001 86380 86390 1
412950 99412950 1001 86380 86390 1
413082 99413082 1001 86380 86390 1
413072 99413072 1001 86380 86390 1
412547 99412547 1001 86380 86390 1
412563 99412563 1001 86380 86390 1
412787 99412787 1001 86380 86390 1
412522 99412522 1001 86380 86390 1
413986 99413986 1001 86380 86390 1
414036 99414036 1001 86380 86390 1
413977 99413977 1001 86380 86390 1
414072 99414072 1001 86380 86390 1
413707 99413707 1001 86380 86390 1
414052 99414052 1001 86380 86390 1
415038 99415038 1001 86380 86390 1
414651 99414651 1001 86380 86390 1
414864 99414864 1001 86380 86390 1
414807 99414807 1001 86380 86390 1
414602 99414602 1001 86380 86390 1
414697 99414697 1001 86380 86390 1
414248 99414248 1001 86380 86390 1
414410 99414410 1001 86380 86390 1
414301 99414301 1001 86380 86390 1
414188 99414188 1001 86380 86390 1
414343 99414343 1001 86380 86390 1
415558 99415558 1001 86380 86390 1
415490 99415490 1001 86380 86390 1
415468 99415468 1001 86380 86390 1
416751 99416751 1001 86380 86390 1
416975 99416975 1001 86380 86390 1
416689 99416689 1001 86380 86390 1
416317 99416317 1001 86380 86390 1
416255 99416255 1001 86380 86390 1
416531 99416531 1001 86380 86390 1
416429 99416429 1001 86380 86390 1
415931 99415931 1001 86380 86390 1
415886 99415886 1001 86380 86390 1
416128 99416128 1001 86380 86390 1
416129 99416129 1001 86380 86390 1
415900 99415900 1001 86380 86390 1
417281 99417281 1001 86380 86390 1
415720 99415720 1001 86380 86390 1
417263 99417263 1001 86380 86390 1
417345 99417345 1001 86380 86390 1
417154 99417154 1001 86380 86390 1
417013 99417013 1001 86380 86390 1
417604 99417604 1001 86380 86390 1
417450 99417450 1001 86380 86390 1
417541 99417541 1001 86380 86390 1
418580 99418580 1001 86380 86390 1
418056 99418056 1001 86380 86390 1
418196 99418196 1001 86380 86390 1
418143 99418143 1001 86380 86390 1
418256 99418256 1001 86380 86390 1
418422 99418422 1001 86380 86390 1
418356 99418356 1001 86380 86390 1
417704 99417704 1001 86380 86390 1
418013 99418013 1001 86380 86390 1
417728 99417728 1001 86380 86390 1
417672 99417672 1001 86380 86390 1
417867 99417867 1001 86380 86390 1
417630 99417630 1001 86380 86390 1
418927 99418927 1001 86380 86390 1
418838 99418838 1001 86380 86390 1
420217 99420217 1001 86380 86390 1
420249 99420249 1001 86380 86390 1
420086 99420086 1001 86380 86390 1
420208 99420208 1001 86380 86390 1
419984 99419984 1001 86380 86390 1
419751 99419751 1001 86380 86390 1
419988 99419988 1001 86380 86390 1
419891 99419891 1001 86380 86390 1
419866 99419866 1001 86380 86390 1
419537 99419537 1001 86380 86390 1
419284 99419284 1001 86380 86390 1
420615 99420615 1001 86380 86390 1
420649 99420649 1001 86380 86390 1
420629 99420629 1001 86380 86390 1
422025 99422025 1001 86380 86390 1
421965 99421965 1001 86380 86390 1
421718 99421718 1001 86380 86390 1
421270 99421270 1001 86380 86390 1
421401 99421401 1001 86380 86390 1
421511 99421511 1001 86380 86390 1
421424 99421424 1001 86380 86390 1
421039 99421039 1001 86380 86390 1
421120 99421120 1001 86380 86390 1
420991 99420991 1001 86380 86390 1
421129 99421129 1001 86380 86390 1
420954 99420954 1001 86380 86390 1
422247 99422247 1001 86380 86390 1
422405 99422405 1001 86380 86390 1
422196 99422196 1001 86380 86390 1
422385 99422385 1001 86380 86390 1
422155 99422155 1001 86380 86390 1
422427 99422427 1001 86380 86390 1
423504 99423504 1001 86380 86390 1
423650 99423650 1001 86380 86390 1
423465 99423465 1001 86380 86390 1
423594 99423594 1001 86380 86390 1
423457 99423457 1001 86380 86390 1
423107 99423107 1001 86380 86390 1
423115 99423115 1001 86380 86390 1
423281 99423281 1001 86380 86390 1
422973 99422973 1001 86380 86390 1
422748 99422748 1001 86380 86390 1
422863 99422863 1001 86380 86390 1
422581 99422581 1001 86380 86390 1
422792 99422792 1001 86380 86390 1
423845 99423845 1001 86380 86390 1
424045 99424045 1001 86380 86390 1
425192 99425192 1001 86380 86390 1
425033 99425033 1001 86380 86390 1
424611 99424611 1001 86380 86390 1
424669 99424669 1001 86380 86390 1
424808 99424808 1001 86380 86390 1
424944 99424944 1001 86380 86390 1
424212 99424212 1001 86380 86390 1
424246 99424246 1001 86380 86390 1
424301 99424301 1001 86380 86390 1
425580 99425580 1001 86380 86390 1
425752 99425752 1001 86380 86390 1
425681 99425681 1001 86380 86390 1
425399 99425399 1001 86380 86390 1
425629 99425629 1001 86380 86390 1
427002 99427002 1001 86380 86390 1
426815 99426815 1001 86380 86390 1
426768 99426768 1001 86380 86390 1
427085 99427085 1001 86380 86390 1
426862 99426862 1001 86380 86390 1
426343 99426343 1001 86380 86390 1
426369 99426369 1001 86380 86390 1
426547 99426547 1001 86380 86390 1
426629 99426629 1001 86380 86390 1
426681 99426681 1001 86380 86390 1
426684 99426684 1001 86380 86390 1
426506 99426506 1001 86380 86390 1
425970 99425970 1001 86380 86390 1
427529 99427529 1001 86380 86390 1
427378 99427378 1001 86380 86390 1
427381 99427381 1001 86380 86390 1
427340 99427340 1001 86380 86390 1
428687 99428687 1001 86380 86390 1
428697 99428697 1001 86380 86390 1
428380 99428380 1001 86380 86390 1
428722 99428722 1001 86380 86390 1
428536 99428536 1001 86380 86390 1
427979 99427979 1001 86380 86390 1
428295 99428295 1001 86380 86390 1
429097 99429097 1001 86380 86390 1
429020 99429020 1001 86380 86390 1
429116 99429116 1001 86380 86390 1
429148 99429148 1001 86380 86390 1
430266 99430266 1001 86380 86390 1
430114 99430114 1001 86380 86390 1
430189 99430189 1001 86380 86390 1
429934 99429934 1001 86380 86390 1
429764 99429764 1001 86380 86390 1
429798 99429798 1001 86380 86390 1
430422 99430422 1001 86380 86390 1
430773 99430773 1001 86380 86390 1
430745 99430745 1001 86380 86390 1
430452 99430452 1001 86380 86390 1
431943 99431943 1001 86380 86390 1
431975 99431975 1001 86380 86390 1
431788 99431788 1001 86380 86390 1
431397 99431397 1001 86380 86390 1
431473 99431473 1001 86380 86390 1
431520 99431520 1001 86380 86390 1
431130 99431130 1001 86380 86390 1
432226 99432226 1001 86380 86390 1
432272 99432272 1001 86380 86390 1
432382 99432382 1001 86380 86390 1
432422 99432422 1001 86380 86390 1
432480 99432480 1001 86380 86390 1
432953 99432953 1001 86380 86390 1
433201 99433201 1001 86380 86390 1
433306 99433306 1001 86380 86390 1
432751 99432751 1001 86380 86390 1
432828 99432828 1001 86380 86390 1
432712 99432712 1001 86380 86390 1
433817 99433817 1001 86380 86390 1
433806 99433806 1001 86380 86390 1
435138 99435138 1001 86380 86390 1
435233 99435233 1001 86380 86390 1
434871 99434871 1001 86380 86390 1
434640 99434640 1001 86380 86390 1
434932 99434932 1001 86380 86390 1
434866 99434866 1001 86380 86390 1
434428 99434428 1001 86380 86390 1
434149 99434149 1001 86380 86390 1
437002 99437002 1001 86380 86390 1
436779 99436779 1001 86380 86390 1
437106 99437106 1001 86380 86390 1
436773 99436773 1001 86380 86390 1
436469 99436469 1001 86380 86390 1
435955 99435955 1001 86380 86390 1
436173 99436173 1001 86380 86390 1
436148 99436148 1001 86380 86390 1
436003 99436003 1001 86380 86390 1
437215 99437215 1001 86380 86390 1
300096 99300096 1001 86380 86390 1
300045 99300045 1001 86380 86390 1
437170 99437170 1001 86380 86390 1
300039 99300039 1001 86380 86390 1
437206 99437206 1001 86380 86390 1
300600 99300600 1001 86380 86390 1
300540 99300540 1001 86380 86390 1
300634 99300634 1001 86380 86390 1
300534 99300534 1001 86380 86390 1
300516 99300516 1001 86380 86390 1
300466 99300466 1001 86380 86390 1
300237 99300237 1001 86380 86390 1
300186 99300186 1001 86380 86390 1
300253 99300253 1001 86380 86390 1
300271 99300271 1001 86380 86390 1
300259 99300259 1001 86380 86390 1
300196 99300196 1001 86380 86390 1
300805 99300805 1001 86380 86390 1
300887 99300887 1001 86380 86390 1
300878 99300878 1001 86380 86390 1
300815 99300815 1001 86380 86390 1
301411 99301411 1001 86380 86390 1
301549 99301549 1001 86380 86390 1
301194 99301194 1001 86380 86390 1
301290 99301290 1001 86380 86390 1
301279 99301279 1001 86380 86390 1
301119 99301119 1001 86380 86390 1
301668 99301668 1001 86380 86390 1
301569 99301569 1001 86380 86390 1
301641 99301641 1001 86380 86390 1
302260 99302260 1001 86380 86390 1
302114 99302114 1001 86380 86390 1
302166 99302166 1001 86380 86390 1
302115 99302115 1001 86380 86390 1
301825 99301825 1001 86380 86390 1
301802 99301802 1001 86380 86390 1
301822 99301822 1001 86380 86390 1
302407 99302407 1001 86380 86390 1
302950 99302950 1001 86380 86390 1
302799 99302799 1001 86380 86390 1
302932 99302932 1001 86380 86390 1
302805 99302805 1001 86380 86390 1
302624 99302624 1001 86380 86390 1
302692 99302692 1001 86380 86390 1
302658 99302658 1001 86380 86390 1
303374 99303374 1001 86380 86390 1
303349 99303349 1001 86380 86390 1
303253 99303253 1001 86380 86390 1
303330 99303330 1001 86380 86390 1
303841 99303841 1001 86380 86390 1
303931 99303931 1001 86380 86390 1
303854 99303854 1001 86380 86390 1
303909 99303909 1001 86380 86390 1
303859 99303859 1001 86380 86390 1
303835 99303835 1001 86380 86390 1
303899 99303899 1001 86380 86390 1
303977 99303977 1001 86380 86390 1
303633 99303633 1001 86380 86390 1
303816 99303816 1001 86380 86390 1
303781 99303781 1001 86380 86390 1
303822 99303822 1001 86380 86390 1
303607 99303607 1001 86380 86390 1
303582 99303582 1001 86380 86390 1
303595 99303595 1001 86380 86390 1
303548 99303548 1001 86380 86390 1
303617 99303617 1001 86380 86390 1
304704 99304704 1001 86380 86390 1
304776 99304776 1001 86380 86390 1
304729 99304729 1001 86380 86390 1
304464 99304464 1001 86380 86390 1
304384 99304384 1001 86380 86390 1
304333 99304333 1001 86380 86390 1
304336 99304336 1001 86380 86390 1
304286 99304286 1001 86380 86390 1
304261 99304261 1001 86380 86390 1
304405 99304405 1001 86380 86390 1
304946 99304946 1001 86380 86390 1
305024 99305024 1001 86380 86390 1
305003 99305003 1001 86380 86390 1
305596 99305596 1001 86380 86390 1
305493 99305493 1001 86380 86390 1
305511 99305511 1001 86380 86390 1
305590 99305590 1001 86380 86390 1
305540 99305540 1001 86380 86390 1
305358 99305358 1001 86380 86390 1
305451 99305451 1001 86380 86390 1
305246 99305246 1001 86380 86390 1
305107 99305107 1001 86380 86390 1
305135 99305135 1001 86380 86390 1
500135 99500135 1001 86380 86390 1
500632 99500632 1001 86380 86390 1
500589 99500589 1001 86380 86390 1
500489 99500489 1001 86380 86390 1
500477 99500477 1001 86380 86390 1
500232 99500232 1001 86380 86390 1
500375 99500375 1001 86380 86390 1
500376 99500376 1001 86380 86390 1
500392 99500392 1001 86380 86390 1
500342 99500342 1001 86380 86390 1
500864 99500864 1001 86380 86390 1
500840 99500840 1001 86380 86390 1
500986 99500986 1001 86380 86390 1
501555 99501555 1001 86380 86390 1
501344 99501344 1001 86380 86390 1
501398 99501398 1001 86380 86390 1
501362 99501362 1001 86380 86390 1
501401 99501401 1001 86380 86390 1
501365 99501365 1001 86380 86390 1
501405 99501405 1001 86380 86390 1
501179 99501179 1001 86380 86390 1
501115 99501115 1001 86380 86390 1
501128 99501128 1001 86380 86390 1
501158 99501158 1001 86380 86390 1
501793 99501793 1001 86380 86390 1
501227 99501227 1001 86380 86390 1
501652 99501652 1001 86380 86390 1
501666 99501666 1001 86380 86390 1
501682 99501682 1001 86380 86390 1
502403 99502403 1001 86380 86390 1
502345 99502345 1001 86380 86390 1
502065 99502065 1001 86380 86390 1
502188 99502188 1001 86380 86390 1
502242 99502242 1001 86380 86390 1
502243 99502243 1001 86380 86390 1
502064 99502064 1001 86380 86390 1
501883 99501883 1001 86380 86390 1
502013 99502013 1001 86380 86390 1
501950 99501950 1001 86380 86390 1
501863 99501863 1001 86380 86390 1
502643 99502643 1001 86380 86390 1
502489 99502489 1001 86380 86390 1
502653 99502653 1001 86380 86390 1
503241 99503241 1001 86380 86390 1
503128 99503128 1001 86380 86390 1
502892 99502892 1001 86380 86390 1
502893 99502893 1001 86380 86390 1
503017 99503017 1001 86380 86390 1
502775 99502775 1001 86380 86390 1
502866 99502866 1001 86380 86390 1
502871 99502871 1001 86380 86390 1
502847 99502847 1001 86380 86390 1
502822 99502822 1001 86380 86390 1
503401 99503401 1001 86380 86390 1
503441 99503441 1001 86380 86390 1
504106 99504106 1001 86380 86390 1
504027 99504027 1001 86380 86390 1
503834 99503834 1001 86380 86390 1
503850 99503850 1001 86380 86390 1
503864 99503864 1001 86380 86390 1
503816 99503816 1001 86380 86390 1
503843 99503843 1001 86380 86390 1
503740 99503740 1001 86380 86390 1
503754 99503754 1001 86380 86390 1
503549 99503549 1001 86380 86390 1
503678 99503678 1001 86380 86390 1
503537 99503537 1001 86380 86390 1
503576 99503576 1001 86380 86390 1
503551 99503551 1001 86380 86390 1
503572 99503572 1001 86380 86390 1
503508 99503508 1001 86380 86390 1
504154 99504154 1001 86380 86390 1
504213 99504213 1001 86380 86390 1
504227 99504227 1001 86380 86390 1
504256 99504256 1001 86380 86390 1
504883 99504883 1001 86380 86390 1
504780 99504780 1001 86380 86390 1
504808 99504808 1001 86380 86390 1
504934 99504934 1001 86380 86390 1
504787 99504787 1001 86380 86390 1
504941 99504941 1001 86380 86390 1
504762 99504762 1001 86380 86390 1
504573 99504573 1001 86380 86390 1
504575 99504575 1001 86380 86390 1
504614 99504614 1001 86380 86390 1
504659 99504659 1001 86380 86390 1
504453 99504453 1001 86380 86390 1
504395 99504395 1001 86380 86390 1
505085 99505085 1001 86380 86390 1
505115 99505115 1001 86380 86390 1
504987 99504987 1001 86380 86390 1
505107 99505107 1001 86380 86390 1
505733 99505733 1001 86380 86390 1
505765 99505765 1001 86380 86390 1
505564 99505564 1001 86380 86390 1
505386 99505386 1001 86380 86390 1
505561 99505561 1001 86380 86390 1
505510 99505510 1001 86380 86390 1
505265 99505265 1001 86380 86390 1
505292 99505292 1001 86380 86390 1
505306 99505306 1001 86380 86390 1
505256 99505256 1001 86380 86390 1
505270 99505270 1001 86380 86390 1
505285 99505285 1001 86380 86390 1
505262 99505262 1001 86380 86390 1
505955 99505955 1001 86380 86390 1
505842 99505842 1001 86380 86390 1
506494 99506494 1001 86380 86390 1
506554 99506554 1001 86380 86390 1
506254 99506254 1001 86380 86390 1
506106 99506106 1001 86380 86390 1
506674 99506674 1001 86380 86390 1
506679 99506679 1001 86380 86390 1
506654 99506654 1001 86380 86390 1
506669 99506669 1001 86380 86390 1
507299 99507299 1001 86380 86390 1
507325 99507325 1001 86380 86390 1
507313 99507313 1001 86380 86390 1
507040 99507040 1001 86380 86390 1
507157 99507157 1001 86380 86390 1
507080 99507080 1001 86380 86390 1
506831 99506831 1001 86380 86390 1
506990 99506990 1001 86380 86390 1
506822 99506822 1001 86380 86390 1
507576 99507576 1001 86380 86390 1
507476 99507476 1001 86380 86390 1
508101 99508101 1001 86380 86390 1
508116 99508116 1001 86380 86390 1
508196 99508196 1001 86380 86390 1
507953 99507953 1001 86380 86390 1
507903 99507903 1001 86380 86390 1
507866 99507866 1001 86380 86390 1
507934 99507934 1001 86380 86390 1
507846 99507846 1001 86380 86390 1
507811 99507811 1001 86380 86390 1
507737 99507737 1001 86380 86390 1
507816 99507816 1001 86380 86390 1
507791 99507791 1001 86380 86390 1
507702 99507702 1001 86380 86390 1
508427 99508427 1001 86380 86390 1
508418 99508418 1001 86380 86390 1
508330 99508330 1001 86380 86390 1
508280 99508280 1001 86380 86390 1
508924 99508924 1001 86380 86390 1
509050 99509050 1001 86380 86390 1
508977 99508977 1001 86380 86390 1
508958 99508958 1001 86380 86390 1
508868 99508868 1001 86380 86390 1
508703 99508703 1001 86380 86390 1
508854 99508854 1001 86380 86390 1
508576 99508576 1001 86380 86390 1
508603 99508603 1001 86380 86390 1
509232 99509232 1001 86380 86390 1
509236 99509236 1001 86380 86390 1
509810 99509810 1001 86380 86390 1
509828 99509828 1001 86380 86390 1
509557 99509557 1001 86380 86390 1
509536 99509536 1001 86380 86390 1
509344 99509344 1001 86380 86390 1
509383 99509383 1001 86380 86390 1
509414 99509414 1001 86380 86390 1
509288 99509288 1001 86380 86390 1
510021 99510021 1001 86380 86390 1
510086 99510086 1001 86380 86390 1
510559 99510559 1001 86380 86390 1
510462 99510462 1001 86380 86390 1
510501 99510501 1001 86380 86390 1
510477 99510477 1001 86380 86390 1
510270 99510270 1001 86380 86390 1
510789 99510789 1001 86380 86390 1
510846 99510846 1001 86380 86390 1
510925 99510925 1001 86380 86390 1
511437 99511437 1001 86380 86390 1
511450 99511450 1001 86380 86390 1
511418 99511418 1001 86380 86390 1
511474 99511474 1001 86380 86390 1
511171 99511171 1001 86380 86390 1
511228 99511228 1001 86380 86390 1
511332 99511332 1001 86380 86390 1
511117 99511117 1001 86380 86390 1
511592 99511592 1001 86380 86390 1
511710 99511710 1001 86380 86390 1
511702 99511702 1001 86380 86390 1
512344 99512344 1001 86380 86390 1
512265 99512265 1001 86380 86390 1
512366 99512366 1001 86380 86390 1
512285 99512285 1001 86380 86390 1
512185 99512185 1001 86380 86390 1
512022 99512022 1001 86380 86390 1
512055 99512055 1001 86380 86390 1
511978 99511978 1001 86380 86390 1
511868 99511868 1001 86380 86390 1
511895 99511895 1001 86380 86390 1
511859 99511859 1001 86380 86390 1
512419 99512419 1001 86380 86390 1
512514 99512514 1001 86380 86390 1
512464 99512464 1001 86380 86390 1
512413 99512413 1001 86380 86390 1
513089 99513089 1001 86380 86390 1
513153 99513153 1001 86380 86390 1
512968 99512968 1001 86380 86390 1
512994 99512994 1001 86380 86390 1
512919 99512919 1001 86380 86390 1
512740 99512740 1001 86380 86390 1
512705 99512705 1001 86380 86390 1
512642 99512642 1001 86380 86390 1
512785 99512785 1001 86380 86390 1
512618 99512618 1001 86380 86390 1
513333 99513333 1001 86380 86390 1
513269 99513269 1001 86380 86390 1
513325 99513325 1001 86380 86390 1
513877 99513877 1001 86380 86390 1
513904 99513904 1001 86380 86390 1
513872 99513872 1001 86380 86390 1
513976 99513976 1001 86380 86390 1
513939 99513939 1001 86380 86390 1
513673 99513673 1001 86380 86390 1
513635 99513635 1001 86380 86390 1
513571 99513571 1001 86380 86390 1
513486 99513486 1001 86380 86390 1
514055 99514055 1001 86380 86390 1
514072 99514072 1001 86380 86390 1
514047 99514047 1001 86380 86390 1
514101 99514101 1001 86380 86390 1
514857 99514857 1001 86380 86390 1
514675 99514675 1001 86380 86390 1
514638 99514638 1001 86380 86390 1
514511 99514511 1001 86380 86390 1
514630 99514630 1001 86380 86390 1
514595 99514595 1001 86380 86390 1
514597 99514597 1001 86380 86390 1
514395 99514395 1001 86380 86390 1
514311 99514311 1001 86380 86390 1
514261 99514261 1001 86380 86390 1
514921 99514921 1001 86380 86390 1
515653 99515653 1001 86380 86390 1
515573 99515573 1001 86380 86390 1
515548 99515548 1001 86380 86390 1
515613 99515613 1001 86380 86390 1
515563 99515563 1001 86380 86390 1
515602 99515602 1001 86380 86390 1
515234 99515234 1001 86380 86390 1
515196 99515196 1001 86380 86390 1
515210 99515210 1001 86380 86390 1
515823 99515823 1001 86380 86390 1
515842 99515842 1001 86380 86390 1
515782 99515782 1001 86380 86390 1
516476 99516476 1001 86380 86390 1
516371 99516371 1001 86380 86390 1
516320 99516320 1001 86380 86390 1
516450 99516450 1001 86380 86390 1
516188 99516188 1001 86380 86390 1
515928 99515928 1001 86380 86390 1
515955 99515955 1001 86380 86390 1
515983 99515983 1001 86380 86390 1
516025 99516025 1001 86380 86390 1
516964 99516964 1001 86380 86390 1
516928 99516928 1001 86380 86390 1
516955 99516955 1001 86380 86390 1
517076 99517076 1001 86380 86390 1
516753 99516753 1001 86380 86390 1
516724 99516724 1001 86380 86390 1
517423 99517423 1001 86380 86390 1
517342 99517342 1001 86380 86390 1
518036 99518036 1001 86380 86390 1
518115 99518115 1001 86380 86390 1
517858 99517858 1001 86380 86390 1
517924 99517924 1001 86380 86390 1
517950 99517950 1001 86380 86390 1
517873 99517873 1001 86380 86390 1
517900 99517900 1001 86380 86390 1
517700 99517700 1001 86380 86390 1
517721 99517721 1001 86380 86390 1
517552 99517552 1001 86380 86390 1
518290 99518290 1001 86380 86390 1
518253 99518253 1001 86380 86390 1
518320 99518320 1001 86380 86390 1
518195 99518195 1001 86380 86390 1
518849 99518849 1001 86380 86390 1
518943 99518943 1001 86380 86390 1
518706 99518706 1001 86380 86390 1
518772 99518772 1001 86380 86390 1
518581 99518581 1001 86380 86390 1
518582 99518582 1001 86380 86390 1
518610 99518610 1001 86380 86390 1
518399 99518399 1001 86380 86390 1
518490 99518490 1001 86380 86390 1
519038 99519038 1001 86380 86390 1
519017 99519017 1001 86380 86390 1
519122 99519122 1001 86380 86390 1
519045 99519045 1001 86380 86390 1
518995 99518995 1001 86380 86390 1
519725 99519725 1001 86380 86390 1
519663 99519663 1001 86380 86390 1
519682 99519682 1001 86380 86390 1
519747 99519747 1001 86380 86390 1
519559 99519559 1001 86380 86390 1
519560 99519560 1001 86380 86390 1
519486 99519486 1001 86380 86390 1
519539 99519539 1001 86380 86390 1
519258 99519258 1001 86380 86390 1
519202 99519202 1001 86380 86390 1
519333 99519333 1001 86380 86390 1
519836 99519836 1001 86380 86390 1
519927 99519927 1001 86380 86390 1
519943 99519943 1001 86380 86390 1
520539 99520539 1001 86380 86390 1
520556 99520556 1001 86380 86390 1
520535 99520535 1001 86380 86390 1
520636 99520636 1001 86380 86390 1
520408 99520408 1001 86380 86390 1
520236 99520236 1001 86380 86390 1
520420 99520420 1001 86380 86390 1
520161 99520161 1001 86380 86390 1
520072 99520072 1001 86380 86390 1
520078 99520078 1001 86380 86390 1
520094 99520094 1001 86380 86390 1
520650 99520650 1001 86380 86390 1
520730 99520730 1001 86380 86390 1
520756 99520756 1001 86380 86390 1
520782 99520782 1001 86380 86390 1
520783 99520783 1001 86380 86390 1
520706 99520706 1001 86380 86390 1
520656 99520656 1001 86380 86390 1
520751 99520751 1001 86380 86390 1
520674 99520674 1001 86380 86390 1
521304 99521304 1001 86380 86390 1
521321 99521321 1001 86380 86390 1
521132 99521132 1001 86380 86390 1
521095 99521095 1001 86380 86390 1
521073 99521073 1001 86380 86390 1
521044 99521044 1001 86380 86390 1
520895 99520895 1001 86380 86390 1
521468 99521468 1001 86380 86390 1
521613 99521613 1001 86380 86390 1
521643 99521643 1001 86380 86390 1
522164 99522164 1001 86380 86390 1
522179 99522179 1001 86380 86390 1
522106 99522106 1001 86380 86390 1
522275 99522275 1001 86380 86390 1
521923 99521923 1001 86380 86390 1
521976 99521976 1001 86380 86390 1
522004 99522004 1001 86380 86390 1
521878 99521878 1001 86380 86390 1
521853 99521853 1001 86380 86390 1
521738 99521738 1001 86380 86390 1
522491 99522491 1001 86380 86390 1
523032 99523032 1001 86380 86390 1
522904 99522904 1001 86380 86390 1
522730 99522730 1001 86380 86390 1
522501 99522501 1001 86380 86390 1
522554 99522554 1001 86380 86390 1
522532 99522532 1001 86380 86390 1
522675 99522675 1001 86380 86390 1
523141 99523141 1001 86380 86390 1
523220 99523220 1001 86380 86390 1
523223 99523223 1001 86380 86390 1
523146 99523146 1001 86380 86390 1
523189 99523189 1001 86380 86390 1
523190 99523190 1001 86380 86390 1
523816 99523816 1001 86380 86390 1
523849 99523849 1001 86380 86390 1
523940 99523940 1001 86380 86390 1
523716 99523716 1001 86380 86390 1
523704 99523704 1001 86380 86390 1
523707 99523707 1001 86380 86390 1
523737 99523737 1001 86380 86390 1
523507 99523507 1001 86380 86390 1
523327 99523327 1001 86380 86390 1
523434 99523434 1001 86380 86390 1
523437 99523437 1001 86380 86390 1
523439 99523439 1001 86380 86390 1
524046 99524046 1001 86380 86390 1
523999 99523999 1001 86380 86390 1
524038 99524038 1001 86380 86390 1
524667 99524667 1001 86380 86390 1
524738 99524738 1001 86380 86390 1
524583 99524583 1001 86380 86390 1
524761 99524761 1001 86380 86390 1
524383 99524383 1001 86380 86390 1
524245 99524245 1001 86380 86390 1
524272 99524272 1001 86380 86390 1
524262 99524262 1001 86380 86390 1
524847 99524847 1001 86380 86390 1
524796 99524796 1001 86380 86390 1
524784 99524784 1001 86380 86390 1
524878 99524878 1001 86380 86390 1
525564 99525564 1001 86380 86390 1
525509 99525509 1001 86380 86390 1
525410 99525410 1001 86380 86390 1
525411 99525411 1001 86380 86390 1
525249 99525249 1001 86380 86390 1
525384 99525384 1001 86380 86390 1
525294 99525294 1001 86380 86390 1
525350 99525350 1001 86380 86390 1
525126 99525126 1001 86380 86390 1
525050 99525050 1001 86380 86390 1
525179 99525179 1001 86380 86390 1
526335 99526335 1001 86380 86390 1
526049 99526049 1001 86380 86390 1
526153 99526153 1001 86380 86390 1
526166 99526166 1001 86380 86390 1
526182 99526182 1001 86380 86390 1
526138 99526138 1001 86380 86390 1
525957 99525957 1001 86380 86390 1
525997 99525997 1001 86380 86390 1
525961 99525961 1001 86380 86390 1
525965 99525965 1001 86380 86390 1
526542 99526542 1001 86380 86390 1
527070 99527070 1001 86380 86390 1
527097 99527097 1001 86380 86390 1
527142 99527142 1001 86380 86390 1
526838 99526838 1001 86380 86390 1
527033 99527033 1001 86380 86390 1
526842 99526842 1001 86380 86390 1
526948 99526948 1001 86380 86390 1
526861 99526861 1001 86380 86390 1
526655 99526655 1001 86380 86390 1
526723 99526723 1001 86380 86390 1
526749 99526749 1001 86380 86390 1
527350 99527350 1001 86380 86390 1
527315 99527315 1001 86380 86390 1
527977 99527977 1001 86380 86390 1
528054 99528054 1001 86380 86390 1
527892 99527892 1001 86380 86390 1
528068 99528068 1001 86380 86390 1
527906 99527906 1001 86380 86390 1
527844 99527844 1001 86380 86390 1
527822 99527822 1001 86380 86390 1
527838 99527838 1001 86380 86390 1
527645 99527645 1001 86380 86390 1
527608 99527608 1001 86380 86390 1
528192 99528192 1001 86380 86390 1
528082 99528082 1001 86380 86390 1
528265 99528265 1001 86380 86390 1
528723 99528723 1001 86380 86390 1
528856 99528856 1001 86380 86390 1
528718 99528718 1001 86380 86390 1
528771 99528771 1001 86380 86390 1
528692 99528692 1001 86380 86390 1
528563 99528563 1001 86380 86390 1
528382 99528382 1001 86380 86390 1
528292 99528292 1001 86380 86390 1
528928 99528928 1001 86380 86390 1
528967 99528967 1001 86380 86390 1
529022 99529022 1001 86380 86390 1
529062 99529062 1001 86380 86390 1
529600 99529600 1001 86380 86390 1
529539 99529539 1001 86380 86390 1
529619 99529619 1001 86380 86390 1
529441 99529441 1001 86380 86390 1
529390 99529390 1001 86380 86390 1
529507 99529507 1001 86380 86390 1
529217 99529217 1001 86380 86390 1
529260 99529260 1001 86380 86390 1
529209 99529209 1001 86380 86390 1
529789 99529789 1001 86380 86390 1
529880 99529880 1001 86380 86390 1
529909 99529909 1001 86380 86390 1
529890 99529890 1001 86380 86390 1
529826 99529826 1001 86380 86390 1
529930 99529930 1001 86380 86390 1
530526 99530526 1001 86380 86390 1
530275 99530275 1001 86380 86390 1
530302 99530302 1001 86380 86390 1
530025 99530025 1001 86380 86390 1
530134 99530134 1001 86380 86390 1
530642 99530642 1001 86380 86390 1
530592 99530592 1001 86380 86390 1
531244 99531244 1001 86380 86390 1
531286 99531286 1001 86380 86390 1
530994 99530994 1001 86380 86390 1
530927 99530927 1001 86380 86390 1
530962 99530962 1001 86380 86390 1
531525 99531525 1001 86380 86390 1
532154 99532154 1001 86380 86390 1
532168 99532168 1001 86380 86390 1
532170 99532170 1001 86380 86390 1
532117 99532117 1001 86380 86390 1
532175 99532175 1001 86380 86390 1
532182 99532182 1001 86380 86390 1
532122 99532122 1001 86380 86390 1
532011 99532011 1001 86380 86390 1
532088 99532088 1001 86380 86390 1
532076 99532076 1001 86380 86390 1
531989 99531989 1001 86380 86390 1
531804 99531804 1001 86380 86390 1
531672 99531672 1001 86380 86390 1
532376 99532376 1001 86380 86390 1
532342 99532342 1001 86380 86390 1
532891 99532891 1001 86380 86390 1
532928 99532928 1001 86380 86390 1
533225 99533225 1001 86380 86390 1
533045 99533045 1001 86380 86390 1
533034 99533034 1001 86380 86390 1
533079 99533079 1001 86380 86390 1
533537 99533537 1001 86380 86390 1
533631 99533631 1001 86380 86390 1
533343 99533343 1001 86380 86390 1
533258 99533258 1001 86380 86390 1
534036 99534036 1001 86380 86390 1
533897 99533897 1001 86380 86390 1
533865 99533865 1001 86380 86390 1
534581 99534581 1001 86380 86390 1
534668 99534668 1001 86380 86390 1
534590 99534590 1001 86380 86390 1
534643 99534643 1001 86380 86390 1
534479 99534479 1001 86380 86390 1
534391 99534391 1001 86380 86390 1
534355 99534355 1001 86380 86390 1
534382 99534382 1001 86380 86390 1
534259 99534259 1001 86380 86390 1
534169 99534169 1001 86380 86390 1
534160 99534160 1001 86380 86390 1
534164 99534164 1001 86380 86390 1
534784 99534784 1001 86380 86390 1
534733 99534733 1001 86380 86390 1
534787 99534787 1001 86380 86390 1
534728 99534728 1001 86380 86390 1
535311 99535311 1001 86380 86390 1
535402 99535402 1001 86380 86390 1
535377 99535377 1001 86380 86390 1
535468 99535468 1001 86380 86390 1
535176 99535176 1001 86380 86390 1
535171 99535171 1001 86380 86390 1
535289 99535289 1001 86380 86390 1
534905 99534905 1001 86380 86390 1
535684 99535684 1001 86380 86390 1
535711 99535711 1001 86380 86390 1
535634 99535634 1001 86380 86390 1
536168 99536168 1001 86380 86390 1
536289 99536289 1001 86380 86390 1
536311 99536311 1001 86380 86390 1
536332 99536332 1001 86380 86390 1
536057 99536057 1001 86380 86390 1
536047 99536047 1001 86380 86390 1
535930 99535930 1001 86380 86390 1
536114 99536114 1001 86380 86390 1
535907 99535907 1001 86380 86390 1
536436 99536436 1001 86380 86390 1
536349 99536349 1001 86380 86390 1
536363 99536363 1001 86380 86390 1
536467 99536467 1001 86380 86390 1
536358 99536358 1001 86380 86390 1
537100 99537100 1001 86380 86390 1
536971 99536971 1001 86380 86390 1
537076 99537076 1001 86380 86390 1
536961 99536961 1001 86380 86390 1
537116 99537116 1001 86380 86390 1
537154 99537154 1001 86380 86390 1
536956 99536956 1001 86380 86390 1
536790 99536790 1001 86380 86390 1
536769 99536769 1001 86380 86390 1
537239 99537239 1001 86380 86390 1
537192 99537192 1001 86380 86390 1
537311 99537311 1001 86380 86390 1
537171 99537171 1001 86380 86390 1
537803 99537803 1001 86380 86390 1
537975 99537975 1001 86380 86390 1
537806 99537806 1001 86380 86390 1
537633 99537633 1001 86380 86390 1
537634 99537634 1001 86380 86390 1
537663 99537663 1001 86380 86390 1
537409 99537409 1001 86380 86390 1
537388 99537388 1001 86380 86390 1
537376 99537376 1001 86380 86390 1
537495 99537495 1001 86380 86390 1
537573 99537573 1001 86380 86390 1
538040 99538040 1001 86380 86390 1
538007 99538007 1001 86380 86390 1
538140 99538140 1001 86380 86390 1
538636 99538636 1001 86380 86390 1
538723 99538723 1001 86380 86390 1
538441 99538441 1001 86380 86390 1
538467 99538467 1001 86380 86390 1
538564 99538564 1001 86380 86390 1
538552 99538552 1001 86380 86390 1
538422 99538422 1001 86380 86390 1
538568 99538568 1001 86380 86390 1
538220 99538220 1001 86380 86390 1
538285 99538285 1001 86380 86390 1
538377 99538377 1001 86380 86390 1
538353 99538353 1001 86380 86390 1
538855 99538855 1001 86380 86390 1
538958 99538958 1001 86380 86390 1
538817 99538817 1001 86380 86390 1
538836 99538836 1001 86380 86390 1
539525 99539525 1001 86380 86390 1
539467 99539467 1001 86380 86390 1
539469 99539469 1001 86380 86390 1
539059 99539059 1001 86380 86390 1
539072 99539072 1001 86380 86390 1
539189 99539189 1001 86380 86390 1
539076 99539076 1001 86380 86390 1
539168 99539168 1001 86380 86390 1
539194 99539194 1001 86380 86390 1
539080 99539080 1001 86380 86390 1
539211 99539211 1001 86380 86390 1
539820 99539820 1001 86380 86390 1
539694 99539694 1001 86380 86390 1
539708 99539708 1001 86380 86390 1
539697 99539697 1001 86380 86390 1
540418 99540418 1001 86380 86390 1
540458 99540458 1001 86380 86390 1
540140 99540140 1001 86380 86390 1
540089 99540089 1001 86380 86390 1
540193 99540193 1001 86380 86390 1
540169 99540169 1001 86380 86390 1
539962 99539962 1001 86380 86390 1
540000 99540000 1001 86380 86390 1
540516 99540516 1001 86380 86390 1
540496 99540496 1001 86380 86390 1
540510 99540510 1001 86380 86390 1
541280 99541280 1001 86380 86390 1
541150 99541150 1001 86380 86390 1
540959 99540959 1001 86380 86390 1
540963 99540963 1001 86380 86390 1
540752 99540752 1001 86380 86390 1
540759 99540759 1001 86380 86390 1
540837 99540837 1001 86380 86390 1
541370 99541370 1001 86380 86390 1
541337 99541337 1001 86380 86390 1
542005 99542005 1001 86380 86390 1
541995 99541995 1001 86380 86390 1
541874 99541874 1001 86380 86390 1
541756 99541756 1001 86380 86390 1
541629 99541629 1001 86380 86390 1
541659 99541659 1001 86380 86390 1
541583 99541583 1001 86380 86390 1
541650 99541650 1001 86380 86390 1
541521 99541521 1001 86380 86390 1
542194 99542194 1001 86380 86390 1
542200 99542200 1001 86380 86390 1
542202 99542202 1001 86380 86390 1
542320 99542320 1001 86380 86390 1
542843 99542843 1001 86380 86390 1
542897 99542897 1001 86380 86390 1
542811 99542811 1001 86380 86390 1
542649 99542649 1001 86380 86390 1
542654 99542654 1001 86380 86390 1
542685 99542685 1001 86380 86390 1
542699 99542699 1001 86380 86390 1
542416 99542416 1001 86380 86390 1
542381 99542381 1001 86380 86390 1
543112 99543112 1001 86380 86390 1
542962 99542962 1001 86380 86390 1
543642 99543642 1001 86380 86390 1
543384 99543384 1001 86380 86390 1
543347 99543347 1001 86380 86390 1
543949 99543949 1001 86380 86390 1
543928 99543928 1001 86380 86390 1
543802 99543802 1001 86380 86390 1
543776 99543776 1001 86380 86390 1
543934 99543934 1001 86380 86390 1
544442 99544442 1001 86380 86390 1
544594 99544594 1001 86380 86390 1
544394 99544394 1001 86380 86390 1
544460 99544460 1001 86380 86390 1
544409 99544409 1001 86380 86390 1
544422 99544422 1001 86380 86390 1
544576 99544576 1001 86380 86390 1
544399 99544399 1001 86380 86390 1
544301 99544301 1001 86380 86390 1
544327 99544327 1001 86380 86390 1
544202 99544202 1001 86380 86390 1
544361 99544361 1001 86380 86390 1
544311 99544311 1001 86380 86390 1
544273 99544273 1001 86380 86390 1
544096 99544096 1001 86380 86390 1
544050 99544050 1001 86380 86390 1
544142 99544142 1001 86380 86390 1
544182 99544182 1001 86380 86390 1
544647 99544647 1001 86380 86390 1
544674 99544674 1001 86380 86390 1
544636 99544636 1001 86380 86390 1
544627 99544627 1001 86380 86390 1
506022 675 1001 35919 36219 1
519880 1054 1002 28137 40265 1
533975 872 1001 71580 71879 1
539631 626 1001 66547 66846 1
400044 99400044 1001 86380 86390 1
400225 99400225 1001 86380 86390 1
400290 99400290 1001 86380 86390 1
400253 99400253 1001 86380 86390 1
400256 99400256 1001 86380 86390 1
400399 99400399 1001 86380 86390 1
400333 99400333 1001 86380 86390 1
400453 99400453 1001 86380 86390 1
400512 99400512 1001 86380 86390 1
400661 99400661 1001 86380 86390 1
400645 99400645 1001 86380 86390 1
400648 99400648 1001 86380 86390 1
401308 99401308 1001 86380 86390 1
401557 99401557 1001 86380 86390 1
401522 99401522 1001 86380 86390 1
402020 99402020 1001 86380 86390 1
402134 99402134 1001 86380 86390 1
402145 99402145 1001 86380 86390 1
402440 99402440 1001 86380 86390 1
402696 99402696 1001 86380 86390 1
403202 99403202 1001 86380 86390 1
403151 99403151 1001 86380 86390 1
403410 99403410 1001 86380 86390 1
403696 99403696 1001 86380 86390 1
403714 99403714 1001 86380 86390 1
403889 99403889 1001 86380 86390 1
403838 99403838 1001 86380 86390 1
403924 99403924 1001 86380 86390 1
404135 99404135 1001 86380 86390 1
404071 99404071 1001 86380 86390 1
404274 99404274 1001 86380 86390 1
404544 99404544 1001 86380 86390 1
404644 99404644 1001 86380 86390 1
404645 99404645 1001 86380 86390 1
404768 99404768 1001 86380 86390 1
404752 99404752 1001 86380 86390 1
405104 99405104 1001 86380 86390 1
405063 99405063 1001 86380 86390 1
405139 99405139 1001 86380 86390 1
405323 99405323 1001 86380 86390 1
405408 99405408 1001 86380 86390 1
405436 99405436 1001 86380 86390 1
405568 99405568 1001 86380 86390 1
405516 99405516 1001 86380 86390 1
405738 99405738 1001 86380 86390 1
405692 99405692 1001 86380 86390 1
405775 99405775 1001 86380 86390 1
405870 99405870 1001 86380 86390 1
405953 99405953 1001 86380 86390 1
406054 99406054 1001 86380 86390 1
406033 99406033 1001 86380 86390 1
406359 99406359 1001 86380 86390 1
406314 99406314 1001 86380 86390 1
406700 99406700 1001 86380 86390 1
406808 99406808 1001 86380 86390 1
407027 99407027 1001 86380 86390 1
407188 99407188 1001 86380 86390 1
407392 99407392 1001 86380 86390 1
407417 99407417 1001 86380 86390 1
407538 99407538 1001 86380 86390 1
407506 99407506 1001 86380 86390 1
407545 99407545 1001 86380 86390 1
408044 99408044 1001 86380 86390 1
408678 99408678 1001 86380 86390 1
408701 99408701 1001 86380 86390 1
408846 99408846 1001 86380 86390 1
408949 99408949 1001 86380 86390 1
409083 99409083 1001 86380 86390 1
409491 99409491 1001 86380 86390 1
409518 99409518 1001 86380 86390 1
409683 99409683 1001 86380 86390 1
409684 99409684 1001 86380 86390 1
409973 99409973 1001 86380 86390 1
410205 99410205 1001 86380 86390 1
410164 99410164 1001 86380 86390 1
410144 99410144 1001 86380 86390 1
410390 99410390 1001 86380 86390 1
410356 99410356 1001 86380 86390 1
410359 99410359 1001 86380 86390 1
410715 99410715 1001 86380 86390 1
410671 99410671 1001 86380 86390 1
410886 99410886 1001 86380 86390 1
411021 99411021 1001 86380 86390 1
411196 99411196 1001 86380 86390 1
411386 99411386 1001 86380 86390 1
411614 99411614 1001 86380 86390 1
411931 99411931 1001 86380 86390 1
411883 99411883 1001 86380 86390 1
412092 99412092 1001 86380 86390 1
412196 99412196 1001 86380 86390 1
412277 99412277 1001 86380 86390 1
412257 99412257 1001 86380 86390 1
413663 99413663 1001 86380 86390 1
413489 99413489 1001 86380 86390 1
413056 99413056 1001 86380 86390 1
413116 99413116 1001 86380 86390 1
413018 99413018 1001 86380 86390 1
412968 99412968 1001 86380 86390 1
412500 99412500 1001 86380 86390 1
412758 99412758 1001 86380 86390 1
412730 99412730 1001 86380 86390 1
413834 99413834 1001 86380 86390 1
413788 99413788 1001 86380 86390 1
413769 99413769 1001 86380 86390 1
414068 99414068 1001 86380 86390 1
415030 99415030 1001 86380 86390 1
415144 99415144 1001 86380 86390 1
415005 99415005 1001 86380 86390 1
414951 99414951 1001 86380 86390 1
414781 99414781 1001 86380 86390 1
414545 99414545 1001 86380 86390 1
414523 99414523 1001 86380 86390 1
414321 99414321 1001 86380 86390 1
414232 99414232 1001 86380 86390 1
414334 99414334 1001 86380 86390 1
414486 99414486 1001 86380 86390 1
414344 99414344 1001 86380 86390 1
414151 99414151 1001 86380 86390 1
415488 99415488 1001 86380 86390 1
415438 99415438 1001 86380 86390 1
415541 99415541 1001 86380 86390 1
415470 99415470 1001 86380 86390 1
415595 99415595 1001 86380 86390 1
416780 99416780 1001 86380 86390 1
416928 99416928 1001 86380 86390 1
416608 99416608 1001 86380 86390 1
416246 99416246 1001 86380 86390 1
416460 99416460 1001 86380 86390 1
416462 99416462 1001 86380 86390 1
416024 99416024 1001 86380 86390 1
417264 99417264 1001 86380 86390 1
417298 99417298 1001 86380 86390 1
417343 99417343 1001 86380 86390 1
417010 99417010 1001 86380 86390 1
417132 99417132 1001 86380 86390 1
417519 99417519 1001 86380 86390 1
417532 99417532 1001 86380 86390 1
417562 99417562 1001 86380 86390 1
417438 99417438 1001 86380 86390 1
418720 99418720 1001 86380 86390 1
418345 99418345 1001 86380 86390 1
417767 99417767 1001 86380 86390 1
417667 99417667 1001 86380 86390 1
417875 99417875 1001 86380 86390 1
417914 99417914 1001 86380 86390 1
419032 99419032 1001 86380 86390 1
419086 99419086 1001 86380 86390 1
418943 99418943 1001 86380 86390 1
418865 99418865 1001 86380 86390 1
419150 99419150 1001 86380 86390 1
420446 99420446 1001 86380 86390 1
420178 99420178 1001 86380 86390 1
420363 99420363 1001 86380 86390 1
420154 99420154 1001 86380 86390 1
420256 99420256 1001 86380 86390 1
420145 99420145 1001 86380 86390 1
419634 99419634 1001 86380 86390 1
419784 99419784 1001 86380 86390 1
420039 99420039 1001 86380 86390 1
419873 99419873 1001 86380 86390 1
419292 99419292 1001 86380 86390 1
419243 99419243 1001 86380 86390 1
419477 99419477 1001 86380 86390 1
419615 99419615 1001 86380 86390 1
420677 99420677 1001 86380 86390 1
420543 99420543 1001 86380 86390 1
420823 99420823 1001 86380 86390 1
422080 99422080 1001 86380 86390 1
421332 99421332 1001 86380 86390 1
421521 99421521 1001 86380 86390 1
421473 99421473 1001 86380 86390 1
421291 99421291 1001 86380 86390 1
421146 99421146 1001 86380 86390 1
421083 99421083 1001 86380 86390 1
420879 99420879 1001 86380 86390 1
422461 99422461 1001 86380 86390 1
422348 99422348 1001 86380 86390 1
423422 99423422 1001 86380 86390 1
422966 99422966 1001 86380 86390 1
422979 99422979 1001 86380 86390 1
422906 99422906 1001 86380 86390 1
422534 99422534 1001 86380 86390 1
422788 99422788 1001 86380 86390 1
423762 99423762 1001 86380 86390 1
424146 99424146 1001 86380 86390 1
425279 99425279 1001 86380 86390 1
424807 99424807 1001 86380 86390 1
424625 99424625 1001 86380 86390 1
424636 99424636 1001 86380 86390 1
424373 99424373 1001 86380 86390 1
424254 99424254 1001 86380 86390 1
425529 99425529 1001 86380 86390 1
425513 99425513 1001 86380 86390 1
425679 99425679 1001 86380 86390 1
425555 99425555 1001 86380 86390 1
426942 99426942 1001 86380 86390 1
426790 99426790 1001 86380 86390 1
427087 99427087 1001 86380 86390 1
426598 99426598 1001 86380 86390 1
426406 99426406 1001 86380 86390 1
425913 99425913 1001 86380 86390 1
426157 99426157 1001 86380 86390 1
425869 99425869 1001 86380 86390 1
425948 99425948 1001 86380 86390 1
426144 99426144 1001 86380 86390 1
426174 99426174 1001 86380 86390 1
427231 99427231 1001 86380 86390 1
427509 99427509 1001 86380 86390 1
427171 99427171 1001 86380 86390 1
427419 99427419 1001 86380 86390 1
427161 99427161 1001 86380 86390 1
428695 99428695 1001 86380 86390 1
428506 99428506 1001 86380 86390 1
428353 99428353 1001 86380 86390 1
428261 99428261 1001 86380 86390 1
428222 99428222 1001 86380 86390 1
428114 99428114 1001 86380 86390 1
427695 99427695 1001 86380 86390 1
427594 99427594 1001 86380 86390 1
429095 99429095 1001 86380 86390 1
428876 99428876 1001 86380 86390 1
430069 99430069 1001 86380 86390 1
430046 99430046 1001 86380 86390 1
430235 99430235 1001 86380 86390 1
429941 99429941 1001 86380 86390 1
429770 99429770 1001 86380 86390 1
429298 99429298 1001 86380 86390 1
429277 99429277 1001 86380 86390 1
429557 99429557 1001 86380 86390 1
429280 99429280 1001 86380 86390 1
429307 99429307 1001 86380 86390 1
429216 99429216 1001 86380 86390 1
430397 99430397 1001 86380 86390 1
430688 99430688 1001 86380 86390 1
431673 99431673 1001 86380 86390 1
431888 99431888 1001 86380 86390 1
431941 99431941 1001 86380 86390 1
431751 99431751 1001 86380 86390 1
431805 99431805 1001 86380 86390 1
431874 99431874 1001 86380 86390 1
431686 99431686 1001 86380 86390 1
431306 99431306 1001 86380 86390 1
431359 99431359 1001 86380 86390 1
431532 99431532 1001 86380 86390 1
431271 99431271 1001 86380 86390 1
431601 99431601 1001 86380 86390 1
431121 99431121 1001 86380 86390 1
430844 99430844 1001 86380 86390 1
430830 99430830 1001 86380 86390 1
431168 99431168 1001 86380 86390 1
432224 99432224 1001 86380 86390 1
432189 99432189 1001 86380 86390 1
432233 99432233 1001 86380 86390 1
433640 99433640 1001 86380 86390 1
433696 99433696 1001 86380 86390 1
433266 99433266 1001 86380 86390 1
432929 99432929 1001 86380 86390 1
432947 99432947 1001 86380 86390 1
433286 99433286 1001 86380 86390 1
432963 99432963 1001 86380 86390 1
432789 99432789 1001 86380 86390 1
432580 99432580 1001 86380 86390 1
432684 99432684 1001 86380 86390 1
432888 99432888 1001 86380 86390 1
433753 99433753 1001 86380 86390 1
435346 99435346 1001 86380 86390 1
434840 99434840 1001 86380 86390 1
434647 99434647 1001 86380 86390 1
434793 99434793 1001 86380 86390 1
434832 99434832 1001 86380 86390 1
434370 99434370 1001 86380 86390 1
434532 99434532 1001 86380 86390 1
434269 99434269 1001 86380 86390 1
434550 99434550 1001 86380 86390 1
434219 99434219 1001 86380 86390 1
434496 99434496 1001 86380 86390 1
434391 99434391 1001 86380 86390 1
435785 99435785 1001 86380 86390 1
435479 99435479 1001 86380 86390 1
435824 99435824 1001 86380 86390 1
436864 99436864 1001 86380 86390 1
437143 99437143 1001 86380 86390 1
437065 99437065 1001 86380 86390 1
436571 99436571 1001 86380 86390 1
436462 99436462 1001 86380 86390 1
436695 99436695 1001 86380 86390 1
436743 99436743 1001 86380 86390 1
436441 99436441 1001 86380 86390 1
436192 99436192 1001 86380 86390 1
435983 99435983 1001 86380 86390 1
436270 99436270 1001 86380 86390 1
436279 99436279 1001 86380 86390 1
436280 99436280 1001 86380 86390 1
300107 99300107 1001 86380 86390 1
437319 99437319 1001 86380 86390 1
437224 99437224 1001 86380 86390 1
300575 99300575 1001 86380 86390 1
300698 99300698 1001 86380 86390 1
300616 99300616 1001 86380 86390 1
300581 99300581 1001 86380 86390 1
300342 99300342 1001 86380 86390 1
300434 99300434 1001 86380 86390 1
300423 99300423 1001 86380 86390 1
300425 99300425 1001 86380 86390 1
300465 99300465 1001 86380 86390 1
300453 99300453 1001 86380 86390 1
300479 99300479 1001 86380 86390 1
300493 99300493 1001 86380 86390 1
300430 99300430 1001 86380 86390 1
300379 99300379 1001 86380 86390 1
300224 99300224 1001 86380 86390 1
300282 99300282 1001 86380 86390 1
300206 99300206 1001 86380 86390 1
300274 99300274 1001 86380 86390 1
300807 99300807 1001 86380 86390 1
301413 99301413 1001 86380 86390 1
301531 99301531 1001 86380 86390 1
301458 99301458 1001 86380 86390 1
301226 99301226 1001 86380 86390 1
301256 99301256 1001 86380 86390 1
301002 99301002 1001 86380 86390 1
300950 99300950 1001 86380 86390 1
301016 99301016 1001 86380 86390 1
301006 99301006 1001 86380 86390 1
301608 99301608 1001 86380 86390 1
301705 99301705 1001 86380 86390 1
302252 99302252 1001 86380 86390 1
302293 99302293 1001 86380 86390 1
302346 99302346 1001 86380 86390 1
302352 99302352 1001 86380 86390 1
302295 99302295 1001 86380 86390 1
302301 99302301 1001 86380 86390 1
302225 99302225 1001 86380 86390 1
302098 99302098 1001 86380 86390 1
302124 99302124 1001 86380 86390 1
302140 99302140 1001 86380 86390 1
301878 99301878 1001 86380 86390 1
301777 99301777 1001 86380 86390 1
301926 99301926 1001 86380 86390 1
303017 99303017 1001 86380 86390 1
303149 99303149 1001 86380 86390 1
303088 99303088 1001 86380 86390 1
302963 99302963 1001 86380 86390 1
302993 99302993 1001 86380 86390 1
302968 99302968 1001 86380 86390 1
302816 99302816 1001 86380 86390 1
302857 99302857 1001 86380 86390 1
302666 99302666 1001 86380 86390 1
302679 99302679 1001 86380 86390 1
302746 99302746 1001 86380 86390 1
302617 99302617 1001 86380 86390 1
302773 99302773 1001 86380 86390 1
303683 99303683 1001 86380 86390 1
303489 99303489 1001 86380 86390 1
303451 99303451 1001 86380 86390 1
303503 99303503 1001 86380 86390 1
303584 99303584 1001 86380 86390 1
303429 99303429 1001 86380 86390 1
304058 99304058 1001 86380 86390 1
304178 99304178 1001 86380 86390 1
304231 99304231 1001 86380 86390 1
304090 99304090 1001 86380 86390 1
304104 99304104 1001 86380 86390 1
304105 99304105 1001 86380 86390 1
304857 99304857 1001 86380 86390 1
304823 99304823 1001 86380 86390 1
304697 99304697 1001 86380 86390 1
304801 99304801 1001 86380 86390 1
304819 99304819 1001 86380 86390 1
304570 99304570 1001 86380 86390 1
304548 99304548 1001 86380 86390 1
304296 99304296 1001 86380 86390 1
304323 99304323 1001 86380 86390 1
304901 99304901 1001 86380 86390 1
304997 99304997 1001 86380 86390 1
305507 99305507 1001 86380 86390 1
305551 99305551 1001 86380 86390 1
305674 99305674 1001 86380 86390 1
305592 99305592 1001 86380 86390 1
305363 99305363 1001 86380 86390 1
305402 99305402 1001 86380 86390 1
305312 99305312 1001 86380 86390 1
305475 99305475 1001 86380 86390 1
305199 99305199 1001 86380 86390 1
500152 99500152 1001 86380 86390 1
500170 99500170 1001 86380 86390 1
500132 99500132 1001 86380 86390 1
500123 99500123 1001 86380 86390 1
500111 99500111 1001 86380 86390 1
500622 99500622 1001 86380 86390 1
500782 99500782 1001 86380 86390 1
500793 99500793 1001 86380 86390 1
500640 99500640 1001 86380 86390 1
500616 99500616 1001 86380 86390 1
500549 99500549 1001 86380 86390 1
500260 99500260 1001 86380 86390 1
500273 99500273 1001 86380 86390 1
500224 99500224 1001 86380 86390 1
500941 99500941 1001 86380 86390 1
501536 99501536 1001 86380 86390 1
501348 99501348 1001 86380 86390 1
501427 99501427 1001 86380 86390 1
501083 99501083 1001 86380 86390 1
501088 99501088 1001 86380 86390 1
501729 99501729 1001 86380 86390 1
501730 99501730 1001 86380 86390 1
501435 99501435 1001 86380 86390 1
501679 99501679 1001 86380 86390 1
501814 99501814 1001 86380 86390 1
501764 99501764 1001 86380 86390 1
502288 99502288 1001 86380 86390 1
502111 99502111 1001 86380 86390 1
502167 99502167 1001 86380 86390 1
502001 99502001 1001 86380 86390 1
501911 99501911 1001 86380 86390 1
501915 99501915 1001 86380 86390 1
501881 99501881 1001 86380 86390 1
502627 99502627 1001 86380 86390 1
502603 99502603 1001 86380 86390 1
502565 99502565 1001 86380 86390 1
503165 99503165 1001 86380 86390 1
503156 99503156 1001 86380 86390 1
503120 99503120 1001 86380 86390 1
503147 99503147 1001 86380 86390 1
502905 99502905 1001 86380 86390 1
503050 99503050 1001 86380 86390 1
502974 99502974 1001 86380 86390 1
503055 99503055 1001 86380 86390 1
502901 99502901 1001 86380 86390 1
502685 99502685 1001 86380 86390 1
502828 99502828 1001 86380 86390 1
502807 99502807 1001 86380 86390 1
502717 99502717 1001 86380 86390 1
503485 99503485 1001 86380 86390 1
504080 99504080 1001 86380 86390 1
504082 99504082 1001 86380 86390 1
504017 99504017 1001 86380 86390 1
504033 99504033 1001 86380 86390 1
503918 99503918 1001 86380 86390 1
504009 99504009 1001 86380 86390 1
503933 99503933 1001 86380 86390 1
504077 99504077 1001 86380 86390 1
503718 99503718 1001 86380 86390 1
503737 99503737 1001 86380 86390 1
503629 99503629 1001 86380 86390 1
503512 99503512 1001 86380 86390 1
503695 99503695 1001 86380 86390 1
503567 99503567 1001 86380 86390 1
503584 99503584 1001 86380 86390 1
503637 99503637 1001 86380 86390 1
503651 99503651 1001 86380 86390 1
504145 99504145 1001 86380 86390 1
504119 99504119 1001 86380 86390 1
504214 99504214 1001 86380 86390 1
504267 99504267 1001 86380 86390 1
504281 99504281 1001 86380 86390 1
504766 99504766 1001 86380 86390 1
504924 99504924 1001 86380 86390 1
504606 99504606 1001 86380 86390 1
504415 99504415 1001 86380 86390 1
504518 99504518 1001 86380 86390 1
504365 99504365 1001 86380 86390 1
504379 99504379 1001 86380 86390 1
504463 99504463 1001 86380 86390 1
505070 99505070 1001 86380 86390 1
505045 99505045 1001 86380 86390 1
505059 99505059 1001 86380 86390 1
505077 99505077 1001 86380 86390 1
505069 99505069 1001 86380 86390 1
505592 99505592 1001 86380 86390 1
505632 99505632 1001 86380 86390 1
505648 99505648 1001 86380 86390 1
505427 99505427 1001 86380 86390 1
505534 99505534 1001 86380 86390 1
505366 99505366 1001 86380 86390 1
505445 99505445 1001 86380 86390 1
505349 99505349 1001 86380 86390 1
505249 99505249 1001 86380 86390 1
506507 99506507 1001 86380 86390 1
506431 99506431 1001 86380 86390 1
506451 99506451 1001 86380 86390 1
506504 99506504 1001 86380 86390 1
506196 99506196 1001 86380 86390 1
506343 99506343 1001 86380 86390 1
506283 99506283 1001 86380 86390 1
506092 99506092 1001 86380 86390 1
506025 99506025 1001 86380 86390 1
506722 99506722 1001 86380 86390 1
507306 99507306 1001 86380 86390 1
507347 99507347 1001 86380 86390 1
507074 99507074 1001 86380 86390 1
507069 99507069 1001 86380 86390 1
506932 99506932 1001 86380 86390 1
506984 99506984 1001 86380 86390 1
506836 99506836 1001 86380 86390 1
507515 99507515 1001 86380 86390 1
507554 99507554 1001 86380 86390 1
507556 99507556 1001 86380 86390 1
507518 99507518 1001 86380 86390 1
507545 99507545 1001 86380 86390 1
507441 99507441 1001 86380 86390 1
508145 99508145 1001 86380 86390 1
508235 99508235 1001 86380 86390 1
507998 99507998 1001 86380 86390 1
507653 99507653 1001 86380 86390 1
507784 99507784 1001 86380 86390 1
507724 99507724 1001 86380 86390 1
508444 99508444 1001 86380 86390 1
508276 99508276 1001 86380 86390 1
508307 99508307 1001 86380 86390 1
509013 99509013 1001 86380 86390 1
509043 99509043 1001 86380 86390 1
509069 99509069 1001 86380 86390 1
509035 99509035 1001 86380 86390 1
508713 99508713 1001 86380 86390 1
508858 99508858 1001 86380 86390 1
508742 99508742 1001 86380 86390 1
508746 99508746 1001 86380 86390 1
508816 99508816 1001 86380 86390 1
508545 99508545 1001 86380 86390 1
508619 99508619 1001 86380 86390 1
509175 99509175 1001 86380 86390 1
509240 99509240 1001 86380 86390 1
509212 99509212 1001 86380 86390 1
509187 99509187 1001 86380 86390 1
509839 99509839 1001 86380 86390 1
509802 99509802 1001 86380 86390 1
509804 99509804 1001 86380 86390 1
509767 99509767 1001 86380 86390 1
509793 99509793 1001 86380 86390 1
509677 99509677 1001 86380 86390 1
509302 99509302 1001 86380 86390 1
509419 99509419 1001 86380 86390 1
510028 99510028 1001 86380 86390 1
510020 99510020 1001 86380 86390 1
510101 99510101 1001 86380 86390 1
510051 99510051 1001 86380 86390 1
510664 99510664 1001 86380 86390 1
510549 99510549 1001 86380 86390 1
510540 99510540 1001 86380 86390 1
510580 99510580 1001 86380 86390 1
510621 99510621 1001 86380 86390 1
510447 99510447 1001 86380 86390 1
510448 99510448 1001 86380 86390 1
510506 99510506 1001 86380 86390 1
510351 99510351 1001 86380 86390 1
510209 99510209 1001 86380 86390 1
510277 99510277 1001 86380 86390 1
510164 99510164 1001 86380 86390 1
510281 99510281 1001 86380 86390 1
510126 99510126 1001 86380 86390 1
510785 99510785 1001 86380 86390 1
510813 99510813 1001 86380 86390 1
511551 99511551 1001 86380 86390 1
511167 99511167 1001 86380 86390 1
511284 99511284 1001 86380 86390 1
511272 99511272 1001 86380 86390 1
511337 99511337 1001 86380 86390 1
511237 99511237 1001 86380 86390 1
511328 99511328 1001 86380 86390 1
511115 99511115 1001 86380 86390 1
510952 99510952 1001 86380 86390 1
510979 99510979 1001 86380 86390 1
511046 99511046 1001 86380 86390 1
511722 99511722 1001 86380 86390 1
511749 99511749 1001 86380 86390 1
511685 99511685 1001 86380 86390 1
511742 99511742 1001 86380 86390 1
512220 99512220 1001 86380 86390 1
512235 99512235 1001 86380 86390 1
512030 99512030 1001 86380 86390 1
511979 99511979 1001 86380 86390 1
512149 99512149 1001 86380 86390 1
512102 99512102 1001 86380 86390 1
512141 99512141 1001 86380 86390 1
511805 99511805 1001 86380 86390 1
511963 99511963 1001 86380 86390 1
512383 99512383 1001 86380 86390 1
512463 99512463 1001 86380 86390 1
512582 99512582 1001 86380 86390 1
513167 99513167 1001 86380 86390 1
513047 99513047 1001 86380 86390 1
512798 99512798 1001 86380 86390 1
512892 99512892 1001 86380 86390 1
512624 99512624 1001 86380 86390 1
512638 99512638 1001 86380 86390 1
512615 99512615 1001 86380 86390 1
512595 99512595 1001 86380 86390 1
513218 99513218 1001 86380 86390 1
513285 99513285 1001 86380 86390 1
513392 99513392 1001 86380 86390 1
513995 99513995 1001 86380 86390 1
513998 99513998 1001 86380 86390 1
513984 99513984 1001 86380 86390 1
514010 99514010 1001 86380 86390 1
513975 99513975 1001 86380 86390 1
513992 99513992 1001 86380 86390 1
513778 99513778 1001 86380 86390 1
513767 99513767 1001 86380 86390 1
513704 99513704 1001 86380 86390 1
513706 99513706 1001 86380 86390 1
513450 99513450 1001 86380 86390 1
513506 99513506 1001 86380 86390 1
513417 99513417 1001 86380 86390 1
513430 99513430 1001 86380 86390 1
513435 99513435 1001 86380 86390 1
514145 99514145 1001 86380 86390 1
514236 99514236 1001 86380 86390 1
514159 99514159 1001 86380 86390 1
514813 99514813 1001 86380 86390 1
514645 99514645 1001 86380 86390 1
514570 99514570 1001 86380 86390 1
514559 99514559 1001 86380 86390 1
514355 99514355 1001 86380 86390 1
514307 99514307 1001 86380 86390 1
514385 99514385 1001 86380 86390 1
514296 99514296 1001 86380 86390 1
514996 99514996 1001 86380 86390 1
514894 99514894 1001 86380 86390 1
515545 99515545 1001 86380 86390 1
515495 99515495 1001 86380 86390 1
515565 99515565 1001 86380 86390 1
515468 99515468 1001 86380 86390 1
515288 99515288 1001 86380 86390 1
515396 99515396 1001 86380 86390 1
515088 99515088 1001 86380 86390 1
515075 99515075 1001 86380 86390 1
515089 99515089 1001 86380 86390 1
515064 99515064 1001 86380 86390 1
515197 99515197 1001 86380 86390 1
515211 99515211 1001 86380 86390 1
515264 99515264 1001 86380 86390 1
515252 99515252 1001 86380 86390 1
515801 99515801 1001 86380 86390 1
515857 99515857 1001 86380 86390 1
516351 99516351 1001 86380 86390 1
516444 99516444 1001 86380 86390 1
516243 99516243 1001 86380 86390 1
516260 99516260 1001 86380 86390 1
516225 99516225 1001 86380 86390 1
516020 99516020 1001 86380 86390 1
516035 99516035 1001 86380 86390 1
515934 99515934 1001 86380 86390 1
515935 99515935 1001 86380 86390 1
516091 99516091 1001 86380 86390 1
515912 99515912 1001 86380 86390 1
516004 99516004 1001 86380 86390 1
516551 99516551 1001 86380 86390 1
516590 99516590 1001 86380 86390 1
516609 99516609 1001 86380 86390 1
517155 99517155 1001 86380 86390 1
517248 99517248 1001 86380 86390 1
517133 99517133 1001 86380 86390 1
517163 99517163 1001 86380 86390 1
517142 99517142 1001 86380 86390 1
517120 99517120 1001 86380 86390 1
517043 99517043 1001 86380 86390 1
517102 99517102 1001 86380 86390 1
516912 99516912 1001 86380 86390 1
516718 99516718 1001 86380 86390 1
516890 99516890 1001 86380 86390 1
517462 99517462 1001 86380 86390 1
517373 99517373 1001 86380 86390 1
517455 99517455 1001 86380 86390 1
517344 99517344 1001 86380 86390 1
518113 99518113 1001 86380 86390 1
518037 99518037 1001 86380 86390 1
518050 99518050 1001 86380 86390 1
518000 99518000 1001 86380 86390 1
517978 99517978 1001 86380 86390 1
517790 99517790 1001 86380 86390 1
517908 99517908 1001 86380 86390 1
517703 99517703 1001 86380 86390 1
518327 99518327 1001 86380 86390 1
518277 99518277 1001 86380 86390 1
517957 99517957 1001 86380 86390 1
518188 99518188 1001 86380 86390 1
518293 99518293 1001 86380 86390 1
518259 99518259 1001 86380 86390 1
518222 99518222 1001 86380 86390 1
518900 99518900 1001 86380 86390 1
518799 99518799 1001 86380 86390 1
518877 99518877 1001 86380 86390 1
518775 99518775 1001 86380 86390 1
518553 99518553 1001 86380 86390 1
518515 99518515 1001 86380 86390 1
518443 99518443 1001 86380 86390 1
519179 99519179 1001 86380 86390 1
519000 99519000 1001 86380 86390 1
519170 99519170 1001 86380 86390 1
518992 99518992 1001 86380 86390 1
519007 99519007 1001 86380 86390 1
519150 99519150 1001 86380 86390 1
519496 99519496 1001 86380 86390 1
519220 99519220 1001 86380 86390 1
519208 99519208 1001 86380 86390 1
519301 99519301 1001 86380 86390 1
519891 99519891 1001 86380 86390 1
519873 99519873 1001 86380 86390 1
520439 99520439 1001 86380 86390 1
520596 99520596 1001 86380 86390 1
520468 99520468 1001 86380 86390 1
520481 99520481 1001 86380 86390 1
520547 99520547 1001 86380 86390 1
520357 99520357 1001 86380 86390 1
520244 99520244 1001 86380 86390 1
520301 99520301 1001 86380 86390 1
520097 99520097 1001 86380 86390 1
520779 99520779 1001 86380 86390 1
520689 99520689 1001 86380 86390 1
520796 99520796 1001 86380 86390 1
520722 99520722 1001 86380 86390 1
521352 99521352 1001 86380 86390 1
521436 99521436 1001 86380 86390 1
521398 99521398 1001 86380 86390 1
521249 99521249 1001 86380 86390 1
520852 99520852 1001 86380 86390 1
520971 99520971 1001 86380 86390 1
521517 99521517 1001 86380 86390 1
521482 99521482 1001 86380 86390 1
521562 99521562 1001 86380 86390 1
522242 99522242 1001 86380 86390 1
521998 99521998 1001 86380 86390 1
522044 99522044 1001 86380 86390 1
521839 99521839 1001 86380 86390 1
521723 99521723 1001 86380 86390 1
521765 99521765 1001 86380 86390 1
521779 99521779 1001 86380 86390 1
521748 99521748 1001 86380 86390 1
522316 99522316 1001 86380 86390 1
522295 99522295 1001 86380 86390 1
523084 99523084 1001 86380 86390 1
522893 99522893 1001 86380 86390 1
522896 99522896 1001 86380 86390 1
522754 99522754 1001 86380 86390 1
522628 99522628 1001 86380 86390 1
522681 99522681 1001 86380 86390 1
522515 99522515 1001 86380 86390 1
522649 99522649 1001 86380 86390 1
522651 99522651 1001 86380 86390 1
523155 99523155 1001 86380 86390 1
523237 99523237 1001 86380 86390 1
523202 99523202 1001 86380 86390 1
523881 99523881 1001 86380 86390 1
523874 99523874 1001 86380 86390 1
523887 99523887 1001 86380 86390 1
523776 99523776 1001 86380 86390 1
523589 99523589 1001 86380 86390 1
523733 99523733 1001 86380 86390 1
523475 99523475 1001 86380 86390 1
523411 99523411 1001 86380 86390 1
523399 99523399 1001 86380 86390 1
524110 99524110 1001 86380 86390 1
524064 99524064 1001 86380 86390 1
524027 99524027 1001 86380 86390 1
524735 99524735 1001 86380 86390 1
524576 99524576 1001 86380 86390 1
524385 99524385 1001 86380 86390 1
524808 99524808 1001 86380 86390 1
524565 99524565 1001 86380 86390 1
524863 99524863 1001 86380 86390 1
525456 99525456 1001 86380 86390 1
525497 99525497 1001 86380 86390 1
525304 99525304 1001 86380 86390 1
525188 99525188 1001 86380 86390 1
525260 99525260 1001 86380 86390 1
525173 99525173 1001 86380 86390 1
525163 99525163 1001 86380 86390 1
525026 99525026 1001 86380 86390 1
525792 99525792 1001 86380 86390 1
525681 99525681 1001 86380 86390 1
525657 99525657 1001 86380 86390 1
526336 99526336 1001 86380 86390 1
526392 99526392 1001 86380 86390 1
526298 99526298 1001 86380 86390 1
526235 99526235 1001 86380 86390 1
526119 99526119 1001 86380 86390 1
526145 99526145 1001 86380 86390 1
525844 99525844 1001 86380 86390 1
525896 99525896 1001 86380 86390 1
525978 99525978 1001 86380 86390 1
525889 99525889 1001 86380 86390 1
526624 99526624 1001 86380 86390 1
527133 99527133 1001 86380 86390 1
527089 99527089 1001 86380 86390 1
527129 99527129 1001 86380 86390 1
527239 99527239 1001 86380 86390 1
527105 99527105 1001 86380 86390 1
526963 99526963 1001 86380 86390 1
526762 99526762 1001 86380 86390 1
526711 99526711 1001 86380 86390 1
526763 99526763 1001 86380 86390 1
526677 99526677 1001 86380 86390 1
527418 99527418 1001 86380 86390 1
527434 99527434 1001 86380 86390 1
528047 99528047 1001 86380 86390 1
527938 99527938 1001 86380 86390 1
527900 99527900 1001 86380 86390 1
527859 99527859 1001 86380 86390 1
527798 99527798 1001 86380 86390 1
527839 99527839 1001 86380 86390 1
527829 99527829 1001 86380 86390 1
527613 99527613 1001 86380 86390 1
527498 99527498 1001 86380 86390 1
527526 99527526 1001 86380 86390 1
527616 99527616 1001 86380 86390 1
528123 99528123 1001 86380 86390 1
528140 99528140 1001 86380 86390 1
528197 99528197 1001 86380 86390 1
528148 99528148 1001 86380 86390 1
528773 99528773 1001 86380 86390 1
528872 99528872 1001 86380 86390 1
528857 99528857 1001 86380 86390 1
528882 99528882 1001 86380 86390 1
528673 99528673 1001 86380 86390 1
528654 99528654 1001 86380 86390 1
528525 99528525 1001 86380 86390 1
528303 99528303 1001 86380 86390 1
528985 99528985 1001 86380 86390 1
528961 99528961 1001 86380 86390 1
529577 99529577 1001 86380 86390 1
529583 99529583 1001 86380 86390 1
529472 99529472 1001 86380 86390 1
529345 99529345 1001 86380 86390 1
529365 99529365 1001 86380 86390 1
529161 99529161 1001 86380 86390 1
529139 99529139 1001 86380 86390 1
529170 99529170 1001 86380 86390 1
529873 99529873 1001 86380 86390 1
529850 99529850 1001 86380 86390 1
530523 99530523 1001 86380 86390 1
530406 99530406 1001 86380 86390 1
530547 99530547 1001 86380 86390 1
530475 99530475 1001 86380 86390 1
530501 99530501 1001 86380 86390 1
530140 99530140 1001 86380 86390 1
529935 99529935 1001 86380 86390 1
530718 99530718 1001 86380 86390 1
530578 99530578 1001 86380 86390 1
530711 99530711 1001 86380 86390 1
530739 99530739 1001 86380 86390 1
531302 99531302 1001 86380 86390 1
531291 99531291 1001 86380 86390 1
531156 99531156 1001 86380 86390 1
530828 99530828 1001 86380 86390 1
530894 99530894 1001 86380 86390 1
530899 99530899 1001 86380 86390 1
531420 99531420 1001 86380 86390 1
531388 99531388 1001 86380 86390 1
532038 99532038 1001 86380 86390 1
532006 99532006 1001 86380 86390 1
532186 99532186 1001 86380 86390 1
532197 99532197 1001 86380 86390 1
531864 99531864 1001 86380 86390 1
531681 99531681 1001 86380 86390 1
532254 99532254 1001 86380 86390 1
532245 99532245 1001 86380 86390 1
532894 99532894 1001 86380 86390 1
532923 99532923 1001 86380 86390 1
532804 99532804 1001 86380 86390 1
532819 99532819 1001 86380 86390 1
532653 99532653 1001 86380 86390 1
532744 99532744 1001 86380 86390 1
532654 99532654 1001 86380 86390 1
532655 99532655 1001 86380 86390 1
532514 99532514 1001 86380 86390 1
532606 99532606 1001 86380 86390 1
532482 99532482 1001 86380 86390 1
532498 99532498 1001 86380 86390 1
533067 99533067 1001 86380 86390 1
533081 99533081 1001 86380 86390 1
533824 99533824 1001 86380 86390 1
533736 99533736 1001 86380 86390 1
533763 99533763 1001 86380 86390 1
533752 99533752 1001 86380 86390 1
533675 99533675 1001 86380 86390 1
533727 99533727 1001 86380 86390 1
533715 99533715 1001 86380 86390 1
533524 99533524 1001 86380 86390 1
533590 99533590 1001 86380 86390 1
533645 99533645 1001 86380 86390 1
533633 99533633 1001 86380 86390 1
533453 99533453 1001 86380 86390 1
533519 99533519 1001 86380 86390 1
533432 99533432 1001 86380 86390 1
533381 99533381 1001 86380 86390 1
533282 99533282 1001 86380 86390 1
533963 99533963 1001 86380 86390 1
534348 99534348 1001 86380 86390 1
534421 99534421 1001 86380 86390 1
534333 99534333 1001 86380 86390 1
534120 99534120 1001 86380 86390 1
534126 99534126 1001 86380 86390 1
534862 99534862 1001 86380 86390 1
534782 99534782 1001 86380 86390 1
535393 99535393 1001 86380 86390 1
535245 99535245 1001 86380 86390 1
535168 99535168 1001 86380 86390 1
535131 99535131 1001 86380 86390 1
535263 99535263 1001 86380 86390 1
535084 99535084 1001 86380 86390 1
534907 99534907 1001 86380 86390 1
534922 99534922 1001 86380 86390 1
535017 99535017 1001 86380 86390 1
535596 99535596 1001 86380 86390 1
535622 99535622 1001 86380 86390 1
536252 99536252 1001 86380 86390 1
536312 99536312 1001 86380 86390 1
536241 99536241 1001 86380 86390 1
536281 99536281 1001 86380 86390 1
536079 99536079 1001 86380 86390 1
535993 99535993 1001 86380 86390 1
536127 99536127 1001 86380 86390 1
536129 99536129 1001 86380 86390 1
535873 99535873 1001 86380 86390 1
535813 99535813 1001 86380 86390 1
535723 99535723 1001 86380 86390 1
536530 99536530 1001 86380 86390 1
536522 99536522 1001 86380 86390 1
536523 99536523 1001 86380 86390 1
536512 99536512 1001 86380 86390 1
536356 99536356 1001 86380 86390 1
536513 99536513 1001 86380 86390 1
536778 99536778 1001 86380 86390 1
536781 99536781 1001 86380 86390 1
536859 99536859 1001 86380 86390 1
536847 99536847 1001 86380 86390 1
536796 99536796 1001 86380 86390 1
536774 99536774 1001 86380 86390 1
536697 99536697 1001 86380 86390 1
536581 99536581 1001 86380 86390 1
536610 99536610 1001 86380 86390 1
536562 99536562 1001 86380 86390 1
537249 99537249 1001 86380 86390 1
537872 99537872 1001 86380 86390 1
537786 99537786 1001 86380 86390 1
537877 99537877 1001 86380 86390 1
537857 99537857 1001 86380 86390 1
537770 99537770 1001 86380 86390 1
537740 99537740 1001 86380 86390 1
537586 99537586 1001 86380 86390 1
537395 99537395 1001 86380 86390 1
537512 99537512 1001 86380 86390 1
537527 99537527 1001 86380 86390 1
538021 99538021 1001 86380 86390 1
538158 99538158 1001 86380 86390 1
538619 99538619 1001 86380 86390 1
538749 99538749 1001 86380 86390 1
538591 99538591 1001 86380 86390 1
538349 99538349 1001 86380 86390 1
538314 99538314 1001 86380 86390 1
538198 99538198 1001 86380 86390 1
538315 99538315 1001 86380 86390 1
538381 99538381 1001 86380 86390 1
538891 99538891 1001 86380 86390 1
538945 99538945 1001 86380 86390 1
538895 99538895 1001 86380 86390 1
538832 99538832 1001 86380 86390 1
538900 99538900 1001 86380 86390 1
538888 99538888 1001 86380 86390 1
539619 99539619 1001 86380 86390 1
539468 99539468 1001 86380 86390 1
539241 99539241 1001 86380 86390 1
539167 99539167 1001 86380 86390 1
539068 99539068 1001 86380 86390 1
539654 99539654 1001 86380 86390 1
540338 99540338 1001 86380 86390 1
540303 99540303 1001 86380 86390 1
540329 99540329 1001 86380 86390 1
540356 99540356 1001 86380 86390 1
540270 99540270 1001 86380 86390 1
540261 99540261 1001 86380 86390 1
540184 99540184 1001 86380 86390 1
540194 99540194 1001 86380 86390 1
539914 99539914 1001 86380 86390 1
539935 99539935 1001 86380 86390 1
540659 99540659 1001 86380 86390 1
541141 99541141 1001 86380 86390 1
541269 99541269 1001 86380 86390 1
541248 99541248 1001 86380 86390 1
541187 99541187 1001 86380 86390 1
541037 99541037 1001 86380 86390 1
540948 99540948 1001 86380 86390 1
540951 99540951 1001 86380 86390 1
541016 99541016 1001 86380 86390 1
540953 99540953 1001 86380 86390 1
541058 99541058 1001 86380 86390 1
541021 99541021 1001 86380 86390 1
540711 99540711 1001 86380 86390 1
540712 99540712 1001 86380 86390 1
540738 99540738 1001 86380 86390 1
540858 99540858 1001 86380 86390 1
540809 99540809 1001 86380 86390 1
540878 99540878 1001 86380 86390 1
541336 99541336 1001 86380 86390 1
541980 99541980 1001 86380 86390 1
542006 99542006 1001 86380 86390 1
542009 99542009 1001 86380 86390 1
542099 99542099 1001 86380 86390 1
541971 99541971 1001 86380 86390 1
541973 99541973 1001 86380 86390 1
541900 99541900 1001 86380 86390 1
541788 99541788 1001 86380 86390 1
541804 99541804 1001 86380 86390 1
541846 99541846 1001 86380 86390 1
541602 99541602 1001 86380 86390 1
541608 99541608 1001 86380 86390 1
541625 99541625 1001 86380 86390 1
542131 99542131 1001 86380 86390 1
542160 99542160 1001 86380 86390 1
542821 99542821 1001 86380 86390 1
542748 99542748 1001 86380 86390 1
542838 99542838 1001 86380 86390 1
542486 99542486 1001 86380 86390 1
542334 99542334 1001 86380 86390 1
543741 99543741 1001 86380 86390 1
543529 99543529 1001 86380 86390 1
543543 99543543 1001 86380 86390 1
543507 99543507 1001 86380 86390 1
543331 99543331 1001 86380 86390 1
543293 99543293 1001 86380 86390 1
543256 99543256 1001 86380 86390 1
543235 99543235 1001 86380 86390 1
543885 99543885 1001 86380 86390 1
543856 99543856 1001 86380 86390 1
544288 99544288 1001 86380 86390 1
544198 99544198 1001 86380 86390 1
544289 99544289 1001 86380 86390 1
544239 99544239 1001 86380 86390 1
544217 99544217 1001 86380 86390 1
543982 99543982 1001 86380 86390 1
544611 99544611 1001 86380 86390 1
544665 99544665 1001 86380 86390 1
544642 99544642 1001 86380 86390 1
544606 99544606 1001 86380 86390 1
544619 99544619 1001 86380 86390 1
430922 219 1001 70860 72237 1
401764 975 1001 79620 80097 1
400102 99400102 1001 86380 86390 1
400150 99400150 1001 86380 86390 1
400178 99400178 1001 86380 86390 1
400322 99400322 1001 86380 86390 1
400317 99400317 1001 86380 86390 1
400694 99400694 1001 86380 86390 1
400911 99400911 1001 86380 86390 1
401151 99401151 1001 86380 86390 1
401783 99401783 1001 86380 86390 1
401585 99401585 1001 86380 86390 1
402021 99402021 1001 86380 86390 1
402139 99402139 1001 86380 86390 1
402396 99402396 1001 86380 86390 1
402397 99402397 1001 86380 86390 1
402498 99402498 1001 86380 86390 1
402746 99402746 1001 86380 86390 1
402747 99402747 1001 86380 86390 1
402759 99402759 1001 86380 86390 1
402718 99402718 1001 86380 86390 1
402854 99402854 1001 86380 86390 1
402958 99402958 1001 86380 86390 1
403063 99403063 1001 86380 86390 1
403013 99403013 1001 86380 86390 1
403108 99403108 1001 86380 86390 1
403176 99403176 1001 86380 86390 1
403264 99403264 1001 86380 86390 1
403418 99403418 1001 86380 86390 1
403478 99403478 1001 86380 86390 1
403526 99403526 1001 86380 86390 1
403801 99403801 1001 86380 86390 1
403911 99403911 1001 86380 86390 1
404075 99404075 1001 86380 86390 1
404162 99404162 1001 86380 86390 1
404296 99404296 1001 86380 86390 1
404264 99404264 1001 86380 86390 1
404378 99404378 1001 86380 86390 1
404526 99404526 1001 86380 86390 1
404685 99404685 1001 86380 86390 1
404711 99404711 1001 86380 86390 1
404906 99404906 1001 86380 86390 1
405382 99405382 1001 86380 86390 1
405418 99405418 1001 86380 86390 1
405573 99405573 1001 86380 86390 1
406173 99406173 1001 86380 86390 1
406400 99406400 1001 86380 86390 1
406401 99406401 1001 86380 86390 1
406735 99406735 1001 86380 86390 1
406889 99406889 1001 86380 86390 1
406944 99406944 1001 86380 86390 1
406966 99406966 1001 86380 86390 1
407433 99407433 1001 86380 86390 1
407445 99407445 1001 86380 86390 1
407637 99407637 1001 86380 86390 1
407688 99407688 1001 86380 86390 1
407992 99407992 1001 86380 86390 1
408223 99408223 1001 86380 86390 1
408471 99408471 1001 86380 86390 1
408739 99408739 1001 86380 86390 1
408716 99408716 1001 86380 86390 1
408844 99408844 1001 86380 86390 1
408848 99408848 1001 86380 86390 1
408818 99408818 1001 86380 86390 1
408975 99408975 1001 86380 86390 1
408935 99408935 1001 86380 86390 1
409056 99409056 1001 86380 86390 1
409285 99409285 1001 86380 86390 1
409474 99409474 1001 86380 86390 1
409405 99409405 1001 86380 86390 1
409524 99409524 1001 86380 86390 1
409922 99409922 1001 86380 86390 1
410073 99410073 1001 86380 86390 1
410094 99410094 1001 86380 86390 1
410154 99410154 1001 86380 86390 1
410114 99410114 1001 86380 86390 1
410272 99410272 1001 86380 86390 1
410245 99410245 1001 86380 86390 1
410405 99410405 1001 86380 86390 1
410376 99410376 1001 86380 86390 1
410454 99410454 1001 86380 86390 1
410546 99410546 1001 86380 86390 1
410655 99410655 1001 86380 86390 1
410641 99410641 1001 86380 86390 1
410757 99410757 1001 86380 86390 1
410776 99410776 1001 86380 86390 1
410824 99410824 1001 86380 86390 1
411048 99411048 1001 86380 86390 1
411171 99411171 1001 86380 86390 1
411202 99411202 1001 86380 86390 1
411338 99411338 1001 86380 86390 1
411377 99411377 1001 86380 86390 1
411672 99411672 1001 86380 86390 1
411709 99411709 1001 86380 86390 1
411811 99411811 1001 86380 86390 1
411866 99411866 1001 86380 86390 1
411921 99411921 1001 86380 86390 1
412109 99412109 1001 86380 86390 1
412194 99412194 1001 86380 86390 1
412206 99412206 1001 86380 86390 1
412417 99412417 1001 86380 86390 1
412380 99412380 1001 86380 86390 1
413293 99413293 1001 86380 86390 1
413671 99413671 1001 86380 86390 1
413561 99413561 1001 86380 86390 1
413238 99413238 1001 86380 86390 1
413195 99413195 1001 86380 86390 1
412483 99412483 1001 86380 86390 1
412484 99412484 1001 86380 86390 1
412641 99412641 1001 86380 86390 1
412631 99412631 1001 86380 86390 1
412857 99412857 1001 86380 86390 1
414099 99414099 1001 86380 86390 1
413933 99413933 1001 86380 86390 1
414575 99414575 1001 86380 86390 1
414828 99414828 1001 86380 86390 1
414313 99414313 1001 86380 86390 1
414117 99414117 1001 86380 86390 1
415622 99415622 1001 86380 86390 1
415555 99415555 1001 86380 86390 1
415583 99415583 1001 86380 86390 1
415355 99415355 1001 86380 86390 1
416752 99416752 1001 86380 86390 1
416843 99416843 1001 86380 86390 1
416682 99416682 1001 86380 86390 1
416444 99416444 1001 86380 86390 1
416389 99416389 1001 86380 86390 1
416168 99416168 1001 86380 86390 1
416451 99416451 1001 86380 86390 1
416250 99416250 1001 86380 86390 1
415880 99415880 1001 86380 86390 1
415988 99415988 1001 86380 86390 1
415942 99415942 1001 86380 86390 1
415742 99415742 1001 86380 86390 1
417157 99417157 1001 86380 86390 1
417475 99417475 1001 86380 86390 1
417403 99417403 1001 86380 86390 1
417437 99417437 1001 86380 86390 1
418652 99418652 1001 86380 86390 1
418759 99418759 1001 86380 86390 1
418565 99418565 1001 86380 86390 1
418572 99418572 1001 86380 86390 1
418191 99418191 1001 86380 86390 1
418382 99418382 1001 86380 86390 1
418323 99418323 1001 86380 86390 1
417854 99417854 1001 86380 86390 1
419198 99419198 1001 86380 86390 1
419113 99419113 1001 86380 86390 1
418966 99418966 1001 86380 86390 1
418837 99418837 1001 86380 86390 1
420171 99420171 1001 86380 86390 1
420307 99420307 1001 86380 86390 1
420081 99420081 1001 86380 86390 1
420414 99420414 1001 86380 86390 1
419720 99419720 1001 86380 86390 1
419923 99419923 1001 86380 86390 1
419762 99419762 1001 86380 86390 1
419401 99419401 1001 86380 86390 1
419277 99419277 1001 86380 86390 1
419526 99419526 1001 86380 86390 1
420674 99420674 1001 86380 86390 1
420555 99420555 1001 86380 86390 1
421831 99421831 1001 86380 86390 1
421839 99421839 1001 86380 86390 1
421314 99421314 1001 86380 86390 1
421202 99421202 1001 86380 86390 1
420866 99420866 1001 86380 86390 1
422489 99422489 1001 86380 86390 1
422242 99422242 1001 86380 86390 1
423403 99423403 1001 86380 86390 1
423433 99423433 1001 86380 86390 1
423680 99423680 1001 86380 86390 1
423350 99423350 1001 86380 86390 1
423006 99423006 1001 86380 86390 1
422967 99422967 1001 86380 86390 1
422816 99422816 1001 86380 86390 1
422742 99422742 1001 86380 86390 1
422650 99422650 1001 86380 86390 1
423874 99423874 1001 86380 86390 1
423876 99423876 1001 86380 86390 1
425331 99425331 1001 86380 86390 1
425304 99425304 1001 86380 86390 1
425312 99425312 1001 86380 86390 1
425166 99425166 1001 86380 86390 1
424962 99424962 1001 86380 86390 1
424646 99424646 1001 86380 86390 1
424558 99424558 1001 86380 86390 1
424433 99424433 1001 86380 86390 1
424155 99424155 1001 86380 86390 1
424298 99424298 1001 86380 86390 1
424252 99424252 1001 86380 86390 1
424518 99424518 1001 86380 86390 1
424287 99424287 1001 86380 86390 1
425689 99425689 1001 86380 86390 1
425536 99425536 1001 86380 86390 1
425673 99425673 1001 86380 86390 1
425649 99425649 1001 86380 86390 1
425735 99425735 1001 86380 86390 1
427039 99427039 1001 86380 86390 1
427023 99427023 1001 86380 86390 1
426300 99426300 1001 86380 86390 1
426328 99426328 1001 86380 86390 1
426572 99426572 1001 86380 86390 1
425853 99425853 1001 86380 86390 1
427369 99427369 1001 86380 86390 1
427456 99427456 1001 86380 86390 1
427157 99427157 1001 86380 86390 1
427361 99427361 1001 86380 86390 1
427403 99427403 1001 86380 86390 1
428607 99428607 1001 86380 86390 1
428590 99428590 1001 86380 86390 1
428615 99428615 1001 86380 86390 1
428375 99428375 1001 86380 86390 1
428508 99428508 1001 86380 86390 1
428718 99428718 1001 86380 86390 1
428214 99428214 1001 86380 86390 1
428239 99428239 1001 86380 86390 1
427975 99427975 1001 86380 86390 1
428173 99428173 1001 86380 86390 1
427963 99427963 1001 86380 86390 1
427966 99427966 1001 86380 86390 1
427774 99427774 1001 86380 86390 1
429026 99429026 1001 86380 86390 1
428930 99428930 1001 86380 86390 1
429064 99429064 1001 86380 86390 1
430068 99430068 1001 86380 86390 1
430327 99430327 1001 86380 86390 1
430335 99430335 1001 86380 86390 1
430239 99430239 1001 86380 86390 1
429656 99429656 1001 86380 86390 1
429904 99429904 1001 86380 86390 1
429675 99429675 1001 86380 86390 1
429847 99429847 1001 86380 86390 1
429953 99429953 1001 86380 86390 1
429387 99429387 1001 86380 86390 1
429392 99429392 1001 86380 86390 1
429497 99429497 1001 86380 86390 1
429523 99429523 1001 86380 86390 1
429376 99429376 1001 86380 86390 1
429218 99429218 1001 86380 86390 1
430724 99430724 1001 86380 86390 1
431994 99431994 1001 86380 86390 1
431457 99431457 1001 86380 86390 1
431609 99431609 1001 86380 86390 1
431385 99431385 1001 86380 86390 1
431464 99431464 1001 86380 86390 1
431494 99431494 1001 86380 86390 1
430911 99430911 1001 86380 86390 1
430970 99430970 1001 86380 86390 1
431175 99431175 1001 86380 86390 1
430829 99430829 1001 86380 86390 1
432467 99432467 1001 86380 86390 1
433504 99433504 1001 86380 86390 1
433632 99433632 1001 86380 86390 1
433075 99433075 1001 86380 86390 1
433055 99433055 1001 86380 86390 1
433151 99433151 1001 86380 86390 1
432836 99432836 1001 86380 86390 1
432787 99432787 1001 86380 86390 1
433912 99433912 1001 86380 86390 1
434065 99434065 1001 86380 86390 1
434127 99434127 1001 86380 86390 1
433771 99433771 1001 86380 86390 1
435105 99435105 1001 86380 86390 1
435212 99435212 1001 86380 86390 1
435311 99435311 1001 86380 86390 1
434624 99434624 1001 86380 86390 1
434646 99434646 1001 86380 86390 1
434950 99434950 1001 86380 86390 1
434467 99434467 1001 86380 86390 1
434340 99434340 1001 86380 86390 1
434427 99434427 1001 86380 86390 1
434241 99434241 1001 86380 86390 1
434242 99434242 1001 86380 86390 1
435515 99435515 1001 86380 86390 1
435680 99435680 1001 86380 86390 1
435628 99435628 1001 86380 86390 1
435527 99435527 1001 86380 86390 1
435693 99435693 1001 86380 86390 1
435639 99435639 1001 86380 86390 1
435539 99435539 1001 86380 86390 1
435821 99435821 1001 86380 86390 1
436990 99436990 1001 86380 86390 1
437144 99437144 1001 86380 86390 1
436623 99436623 1001 86380 86390 1
436630 99436630 1001 86380 86390 1
436731 99436731 1001 86380 86390 1
436428 99436428 1001 86380 86390 1
436555 99436555 1001 86380 86390 1
436715 99436715 1001 86380 86390 1
436292 99436292 1001 86380 86390 1
437160 99437160 1001 86380 86390 1
300549 99300549 1001 86380 86390 1
300640 99300640 1001 86380 86390 1
300602 99300602 1001 86380 86390 1
300647 99300647 1001 86380 86390 1
300328 99300328 1001 86380 86390 1
300407 99300407 1001 86380 86390 1
300498 99300498 1001 86380 86390 1
300361 99300361 1001 86380 86390 1
300492 99300492 1001 86380 86390 1
300429 99300429 1001 86380 86390 1
300909 99300909 1001 86380 86390 1
300820 99300820 1001 86380 86390 1
301516 99301516 1001 86380 86390 1
301419 99301419 1001 86380 86390 1
301437 99301437 1001 86380 86390 1
301321 99301321 1001 86380 86390 1
301218 99301218 1001 86380 86390 1
301257 99301257 1001 86380 86390 1
300952 99300952 1001 86380 86390 1
301114 99301114 1001 86380 86390 1
301686 99301686 1001 86380 86390 1
301610 99301610 1001 86380 86390 1
301650 99301650 1001 86380 86390 1
302177 99302177 1001 86380 86390 1
302280 99302280 1001 86380 86390 1
302165 99302165 1001 86380 86390 1
301987 99301987 1001 86380 86390 1
302027 99302027 1001 86380 86390 1
302054 99302054 1001 86380 86390 1
301959 99301959 1001 86380 86390 1
301948 99301948 1001 86380 86390 1
302443 99302443 1001 86380 86390 1
302534 99302534 1001 86380 86390 1
302470 99302470 1001 86380 86390 1
302561 99302561 1001 86380 86390 1
302393 99302393 1001 86380 86390 1
302395 99302395 1001 86380 86390 1
302514 99302514 1001 86380 86390 1
303130 99303130 1001 86380 86390 1
303081 99303081 1001 86380 86390 1
303150 99303150 1001 86380 86390 1
303151 99303151 1001 86380 86390 1
302858 99302858 1001 86380 86390 1
302885 99302885 1001 86380 86390 1
302969 99302969 1001 86380 86390 1
302841 99302841 1001 86380 86390 1
302781 99302781 1001 86380 86390 1
302631 99302631 1001 86380 86390 1
302761 99302761 1001 86380 86390 1
302686 99302686 1001 86380 86390 1
303411 99303411 1001 86380 86390 1
303221 99303221 1001 86380 86390 1
303248 99303248 1001 86380 86390 1
303223 99303223 1001 86380 86390 1
303853 99303853 1001 86380 86390 1
303911 99303911 1001 86380 86390 1
303951 99303951 1001 86380 86390 1
304019 99304019 1001 86380 86390 1
303649 99303649 1001 86380 86390 1
303534 99303534 1001 86380 86390 1
304034 99304034 1001 86380 86390 1
304074 99304074 1001 86380 86390 1
304117 99304117 1001 86380 86390 1
304811 99304811 1001 86380 86390 1
304741 99304741 1001 86380 86390 1
304629 99304629 1001 86380 86390 1
304455 99304455 1001 86380 86390 1
304612 99304612 1001 86380 86390 1
304652 99304652 1001 86380 86390 1
305037 99305037 1001 86380 86390 1
304973 99304973 1001 86380 86390 1
304885 99304885 1001 86380 86390 1
304979 99304979 1001 86380 86390 1
304863 99304863 1001 86380 86390 1
304943 99304943 1001 86380 86390 1
304982 99304982 1001 86380 86390 1
304971 99304971 1001 86380 86390 1
305621 99305621 1001 86380 86390 1
305657 99305657 1001 86380 86390 1
305659 99305659 1001 86380 86390 1
305338 99305338 1001 86380 86390 1
305478 99305478 1001 86380 86390 1
305145 99305145 1001 86380 86390 1
305133 99305133 1001 86380 86390 1
305198 99305198 1001 86380 86390 1
305186 99305186 1001 86380 86390 1
305110 99305110 1001 86380 86390 1
305150 99305150 1001 86380 86390 1
305179 99305179 1001 86380 86390 1
305256 99305256 1001 86380 86390 1
305270 99305270 1001 86380 86390 1
500054 99500054 1001 86380 86390 1
500149 99500149 1001 86380 86390 1
500780 99500780 1001 86380 86390 1
500788 99500788 1001 86380 86390 1
500655 99500655 1001 86380 86390 1
500530 99500530 1001 86380 86390 1
500457 99500457 1001 86380 86390 1
500296 99500296 1001 86380 86390 1
500285 99500285 1001 86380 86390 1
500304 99500304 1001 86380 86390 1
500331 99500331 1001 86380 86390 1
500243 99500243 1001 86380 86390 1
500863 99500863 1001 86380 86390 1
501013 99501013 1001 86380 86390 1
501532 99501532 1001 86380 86390 1
501496 99501496 1001 86380 86390 1
501383 99501383 1001 86380 86390 1
501234 99501234 1001 86380 86390 1
501148 99501148 1001 86380 86390 1
501204 99501204 1001 86380 86390 1
501830 99501830 1001 86380 86390 1
501820 99501820 1001 86380 86390 1
502363 99502363 1001 86380 86390 1
502143 99502143 1001 86380 86390 1
502140 99502140 1001 86380 86390 1
502115 99502115 1001 86380 86390 1
501994 99501994 1001 86380 86390 1
501905 99501905 1001 86380 86390 1
502049 99502049 1001 86380 86390 1
502555 99502555 1001 86380 86390 1
502505 99502505 1001 86380 86390 1
502466 99502466 1001 86380 86390 1
502537 99502537 1001 86380 86390 1
502667 99502667 1001 86380 86390 1
503124 99503124 1001 86380 86390 1
503214 99503214 1001 86380 86390 1
503204 99503204 1001 86380 86390 1
503277 99503277 1001 86380 86390 1
502971 99502971 1001 86380 86390 1
502959 99502959 1001 86380 86390 1
502973 99502973 1001 86380 86390 1
503043 99503043 1001 86380 86390 1
503085 99503085 1001 86380 86390 1
503991 99503991 1001 86380 86390 1
503940 99503940 1001 86380 86390 1
504044 99504044 1001 86380 86390 1
504070 99504070 1001 86380 86390 1
503713 99503713 1001 86380 86390 1
503639 99503639 1001 86380 86390 1
503618 99503618 1001 86380 86390 1
503673 99503673 1001 86380 86390 1
504174 99504174 1001 86380 86390 1
504254 99504254 1001 86380 86390 1
504307 99504307 1001 86380 86390 1
504793 99504793 1001 86380 86390 1
504860 99504860 1001 86380 86390 1
504699 99504699 1001 86380 86390 1
504666 99504666 1001 86380 86390 1
504398 99504398 1001 86380 86390 1
504424 99504424 1001 86380 86390 1
504969 99504969 1001 86380 86390 1
505117 99505117 1001 86380 86390 1
505002 99505002 1001 86380 86390 1
505572 99505572 1001 86380 86390 1
505610 99505610 1001 86380 86390 1
505574 99505574 1001 86380 86390 1
505640 99505640 1001 86380 86390 1
505490 99505490 1001 86380 86390 1
505479 99505479 1001 86380 86390 1
505454 99505454 1001 86380 86390 1
505497 99505497 1001 86380 86390 1
505320 99505320 1001 86380 86390 1
505324 99505324 1001 86380 86390 1
505234 99505234 1001 86380 86390 1
505273 99505273 1001 86380 86390 1
505818 99505818 1001 86380 86390 1
505780 99505780 1001 86380 86390 1
505924 99505924 1001 86380 86390 1
505947 99505947 1001 86380 86390 1
506455 99506455 1001 86380 86390 1
506456 99506456 1001 86380 86390 1
506469 99506469 1001 86380 86390 1
506562 99506562 1001 86380 86390 1
506248 99506248 1001 86380 86390 1
506378 99506378 1001 86380 86390 1
506383 99506383 1001 86380 86390 1
505992 99505992 1001 86380 86390 1
506636 99506636 1001 86380 86390 1
506753 99506753 1001 86380 86390 1
507173 99507173 1001 86380 86390 1
506866 99506866 1001 86380 86390 1
506910 99506910 1001 86380 86390 1
506940 99506940 1001 86380 86390 1
507487 99507487 1001 86380 86390 1
507478 99507478 1001 86380 86390 1
507491 99507491 1001 86380 86390 1
507440 99507440 1001 86380 86390 1
507596 99507596 1001 86380 86390 1
508204 99508204 1001 86380 86390 1
508063 99508063 1001 86380 86390 1
507848 99507848 1001 86380 86390 1
507952 99507952 1001 86380 86390 1
507930 99507930 1001 86380 86390 1
507985 99507985 1001 86380 86390 1
507855 99507855 1001 86380 86390 1
507707 99507707 1001 86380 86390 1
507749 99507749 1001 86380 86390 1
507659 99507659 1001 86380 86390 1
508256 99508256 1001 86380 86390 1
508283 99508283 1001 86380 86390 1
509017 99509017 1001 86380 86390 1
508688 99508688 1001 86380 86390 1
508832 99508832 1001 86380 86390 1
508665 99508665 1001 86380 86390 1
508796 99508796 1001 86380 86390 1
508681 99508681 1001 86380 86390 1
508673 99508673 1001 86380 86390 1
508498 99508498 1001 86380 86390 1
508464 99508464 1001 86380 86390 1
508478 99508478 1001 86380 86390 1
509129 99509129 1001 86380 86390 1
509234 99509234 1001 86380 86390 1
509261 99509261 1001 86380 86390 1
509813 99509813 1001 86380 86390 1
509713 99509713 1001 86380 86390 1
509752 99509752 1001 86380 86390 1
509507 99509507 1001 86380 86390 1
509577 99509577 1001 86380 86390 1
509655 99509655 1001 86380 86390 1
509310 99509310 1001 86380 86390 1
509467 99509467 1001 86380 86390 1
509417 99509417 1001 86380 86390 1
509368 99509368 1001 86380 86390 1
510016 99510016 1001 86380 86390 1
509945 99509945 1001 86380 86390 1
509961 99509961 1001 86380 86390 1
510627 99510627 1001 86380 86390 1
510659 99510659 1001 86380 86390 1
510569 99510569 1001 86380 86390 1
510353 99510353 1001 86380 86390 1
510329 99510329 1001 86380 86390 1
510396 99510396 1001 86380 86390 1
510320 99510320 1001 86380 86390 1
510505 99510505 1001 86380 86390 1
510262 99510262 1001 86380 86390 1
510167 99510167 1001 86380 86390 1
510155 99510155 1001 86380 86390 1
510195 99510195 1001 86380 86390 1
510740 99510740 1001 86380 86390 1
511401 99511401 1001 86380 86390 1
511510 99511510 1001 86380 86390 1
511206 99511206 1001 86380 86390 1
511341 99511341 1001 86380 86390 1
511119 99511119 1001 86380 86390 1
511034 99511034 1001 86380 86390 1
511692 99511692 1001 86380 86390 1
511687 99511687 1001 86380 86390 1
511586 99511586 1001 86380 86390 1
511676 99511676 1001 86380 86390 1
511625 99511625 1001 86380 86390 1
512245 99512245 1001 86380 86390 1
512340 99512340 1001 86380 86390 1
512017 99512017 1001 86380 86390 1
512045 99512045 1001 86380 86390 1
512035 99512035 1001 86380 86390 1
512087 99512087 1001 86380 86390 1
511900 99511900 1001 86380 86390 1
511869 99511869 1001 86380 86390 1
511794 99511794 1001 86380 86390 1
512557 99512557 1001 86380 86390 1
512498 99512498 1001 86380 86390 1
512489 99512489 1001 86380 86390 1
512385 99512385 1001 86380 86390 1
513080 99513080 1001 86380 86390 1
513112 99513112 1001 86380 86390 1
512948 99512948 1001 86380 86390 1
512899 99512899 1001 86380 86390 1
512848 99512848 1001 86380 86390 1
512800 99512800 1001 86380 86390 1
512650 99512650 1001 86380 86390 1
512625 99512625 1001 86380 86390 1
512757 99512757 1001 86380 86390 1
512681 99512681 1001 86380 86390 1
512786 99512786 1001 86380 86390 1
512697 99512697 1001 86380 86390 1
513357 99513357 1001 86380 86390 1
513928 99513928 1001 86380 86390 1
513906 99513906 1001 86380 86390 1
514006 99514006 1001 86380 86390 1
513855 99513855 1001 86380 86390 1
514020 99514020 1001 86380 86390 1
513747 99513747 1001 86380 86390 1
513748 99513748 1001 86380 86390 1
513788 99513788 1001 86380 86390 1
513719 99513719 1001 86380 86390 1
513732 99513732 1001 86380 86390 1
513468 99513468 1001 86380 86390 1
514131 99514131 1001 86380 86390 1
514209 99514209 1001 86380 86390 1
514124 99514124 1001 86380 86390 1
514202 99514202 1001 86380 86390 1
514039 99514039 1001 86380 86390 1
514770 99514770 1001 86380 86390 1
514685 99514685 1001 86380 86390 1
514846 99514846 1001 86380 86390 1
514589 99514589 1001 86380 86390 1
514541 99514541 1001 86380 86390 1
514623 99514623 1001 86380 86390 1
514455 99514455 1001 86380 86390 1
514283 99514283 1001 86380 86390 1
514438 99514438 1001 86380 86390 1
514348 99514348 1001 86380 86390 1
514428 99514428 1001 86380 86390 1
515051 99515051 1001 86380 86390 1
515015 99515015 1001 86380 86390 1
514951 99514951 1001 86380 86390 1
514991 99514991 1001 86380 86390 1
514902 99514902 1001 86380 86390 1
515580 99515580 1001 86380 86390 1
515600 99515600 1001 86380 86390 1
515626 99515626 1001 86380 86390 1
515513 99515513 1001 86380 86390 1
515579 99515579 1001 86380 86390 1
515314 99515314 1001 86380 86390 1
515459 99515459 1001 86380 86390 1
515233 99515233 1001 86380 86390 1
515146 99515146 1001 86380 86390 1
515108 99515108 1001 86380 86390 1
515238 99515238 1001 86380 86390 1
515084 99515084 1001 86380 86390 1
515751 99515751 1001 86380 86390 1
515714 99515714 1001 86380 86390 1
515781 99515781 1001 86380 86390 1
516368 99516368 1001 86380 86390 1
516378 99516378 1001 86380 86390 1
516456 99516456 1001 86380 86390 1
516500 99516500 1001 86380 86390 1
516222 99516222 1001 86380 86390 1
515994 99515994 1001 86380 86390 1
515997 99515997 1001 86380 86390 1
515974 99515974 1001 86380 86390 1
516639 99516639 1001 86380 86390 1
516305 99516305 1001 86380 86390 1
516616 99516616 1001 86380 86390 1
516642 99516642 1001 86380 86390 1
516648 99516648 1001 86380 86390 1
517207 99517207 1001 86380 86390 1
517209 99517209 1001 86380 86390 1
517146 99517146 1001 86380 86390 1
517134 99517134 1001 86380 86390 1
517105 99517105 1001 86380 86390 1
517087 99517087 1001 86380 86390 1
516985 99516985 1001 86380 86390 1
517025 99517025 1001 86380 86390 1
516806 99516806 1001 86380 86390 1
516826 99516826 1001 86380 86390 1
516815 99516815 1001 86380 86390 1
516868 99516868 1001 86380 86390 1
516739 99516739 1001 86380 86390 1
517501 99517501 1001 86380 86390 1
517398 99517398 1001 86380 86390 1
517360 99517360 1001 86380 86390 1
517438 99517438 1001 86380 86390 1
517387 99517387 1001 86380 86390 1
517498 99517498 1001 86380 86390 1
517395 99517395 1001 86380 86390 1
517988 99517988 1001 86380 86390 1
518152 99518152 1001 86380 86390 1
517852 99517852 1001 86380 86390 1
517780 99517780 1001 86380 86390 1
517579 99517579 1001 86380 86390 1
517580 99517580 1001 86380 86390 1
517741 99517741 1001 86380 86390 1
517704 99517704 1001 86380 86390 1
517656 99517656 1001 86380 86390 1
518318 99518318 1001 86380 86390 1
518334 99518334 1001 86380 86390 1
518296 99518296 1001 86380 86390 1
518207 99518207 1001 86380 86390 1
518796 99518796 1001 86380 86390 1
518927 99518927 1001 86380 86390 1
518840 99518840 1001 86380 86390 1
518579 99518579 1001 86380 86390 1
518659 99518659 1001 86380 86390 1
518739 99518739 1001 86380 86390 1
518419 99518419 1001 86380 86390 1
518501 99518501 1001 86380 86390 1
518572 99518572 1001 86380 86390 1
519088 99519088 1001 86380 86390 1
519003 99519003 1001 86380 86390 1
519072 99519072 1001 86380 86390 1
519060 99519060 1001 86380 86390 1
519190 99519190 1001 86380 86390 1
519767 99519767 1001 86380 86390 1
519733 99519733 1001 86380 86390 1
519479 99519479 1001 86380 86390 1
519549 99519549 1001 86380 86390 1
519605 99519605 1001 86380 86390 1
519271 99519271 1001 86380 86390 1
519280 99519280 1001 86380 86390 1
519308 99519308 1001 86380 86390 1
520007 99520007 1001 86380 86390 1
520009 99520009 1001 86380 86390 1
520589 99520589 1001 86380 86390 1
520512 99520512 1001 86380 86390 1
520604 99520604 1001 86380 86390 1
520567 99520567 1001 86380 86390 1
520477 99520477 1001 86380 86390 1
520616 99520616 1001 86380 86390 1
520494 99520494 1001 86380 86390 1
520635 99520635 1001 86380 86390 1
520344 99520344 1001 86380 86390 1
520426 99520426 1001 86380 86390 1
520365 99520365 1001 86380 86390 1
520102 99520102 1001 86380 86390 1
520117 99520117 1001 86380 86390 1
520118 99520118 1001 86380 86390 1
520067 99520067 1001 86380 86390 1
520146 99520146 1001 86380 86390 1
520224 99520224 1001 86380 86390 1
520664 99520664 1001 86380 86390 1
520678 99520678 1001 86380 86390 1
520660 99520660 1001 86380 86390 1
521338 99521338 1001 86380 86390 1
521382 99521382 1001 86380 86390 1
521358 99521358 1001 86380 86390 1
521173 99521173 1001 86380 86390 1
521111 99521111 1001 86380 86390 1
521028 99521028 1001 86380 86390 1
520861 99520861 1001 86380 86390 1
521030 99521030 1001 86380 86390 1
521493 99521493 1001 86380 86390 1
521585 99521585 1001 86380 86390 1
522236 99522236 1001 86380 86390 1
521888 99521888 1001 86380 86390 1
522058 99522058 1001 86380 86390 1
521815 99521815 1001 86380 86390 1
521837 99521837 1001 86380 86390 1
522328 99522328 1001 86380 86390 1
522330 99522330 1001 86380 86390 1
522475 99522475 1001 86380 86390 1
522363 99522363 1001 86380 86390 1
522298 99522298 1001 86380 86390 1
522469 99522469 1001 86380 86390 1
522823 99522823 1001 86380 86390 1
522806 99522806 1001 86380 86390 1
522782 99522782 1001 86380 86390 1
522590 99522590 1001 86380 86390 1
522535 99522535 1001 86380 86390 1
523208 99523208 1001 86380 86390 1
523159 99523159 1001 86380 86390 1
523932 99523932 1001 86380 86390 1
523934 99523934 1001 86380 86390 1
523544 99523544 1001 86380 86390 1
523545 99523545 1001 86380 86390 1
523624 99523624 1001 86380 86390 1
523717 99523717 1001 86380 86390 1
523666 99523666 1001 86380 86390 1
523617 99523617 1001 86380 86390 1
[truncated: 4,056,160 more chars]
