# Supplementary material for: Fast and near-optimal monitoring for healthcare acquired infection outbreaks
Source: PLoS Comput Biol. 2019 Sep 16;15(9):e1007284. doi: 10.1371/journal.pcbi.1007284 (PMC6762212; doi:10.1371/journal.pcbi.1007284)
Supplement: S1 Data — (ZIP) [file pcbi.1007284.s006.zip › MobilityLogs1/HAISE_Carilion_all_visits_day_99.txt]

#Person location Sublocation StartTime EndTime Type
427069 684 1001 67260 79557 1
534024 944 1001 34761 35060 1
400015 99400015 1001 86380 86390 1
400065 99400065 1001 86380 86390 1
400166 99400166 1001 86380 86390 1
400284 99400284 1001 86380 86390 1
400253 99400253 1001 86380 86390 1
400278 99400278 1001 86380 86390 1
400487 99400487 1001 86380 86390 1
400438 99400438 1001 86380 86390 1
400638 99400638 1001 86380 86390 1
400863 99400863 1001 86380 86390 1
400910 99400910 1001 86380 86390 1
401145 99401145 1001 86380 86390 1
401396 99401396 1001 86380 86390 1
401626 99401626 1001 86380 86390 1
401586 99401586 1001 86380 86390 1
401847 99401847 1001 86380 86390 1
401906 99401906 1001 86380 86390 1
401890 99401890 1001 86380 86390 1
402062 99402062 1001 86380 86390 1
402125 99402125 1001 86380 86390 1
402146 99402146 1001 86380 86390 1
402190 99402190 1001 86380 86390 1
402358 99402358 1001 86380 86390 1
402373 99402373 1001 86380 86390 1
402686 99402686 1001 86380 86390 1
402813 99402813 1001 86380 86390 1
402905 99402905 1001 86380 86390 1
402964 99402964 1001 86380 86390 1
403014 99403014 1001 86380 86390 1
403282 99403282 1001 86380 86390 1
403339 99403339 1001 86380 86390 1
403335 99403335 1001 86380 86390 1
403364 99403364 1001 86380 86390 1
403466 99403466 1001 86380 86390 1
403467 99403467 1001 86380 86390 1
403581 99403581 1001 86380 86390 1
403728 99403728 1001 86380 86390 1
404224 99404224 1001 86380 86390 1
404154 99404154 1001 86380 86390 1
404324 99404324 1001 86380 86390 1
404391 99404391 1001 86380 86390 1
404461 99404461 1001 86380 86390 1
404551 99404551 1001 86380 86390 1
404379 99404379 1001 86380 86390 1
404609 99404609 1001 86380 86390 1
404731 99404731 1001 86380 86390 1
404692 99404692 1001 86380 86390 1
404901 99404901 1001 86380 86390 1
404978 99404978 1001 86380 86390 1
404983 99404983 1001 86380 86390 1
405188 99405188 1001 86380 86390 1
405362 99405362 1001 86380 86390 1
405467 99405467 1001 86380 86390 1
405587 99405587 1001 86380 86390 1
405776 99405776 1001 86380 86390 1
405767 99405767 1001 86380 86390 1
405853 99405853 1001 86380 86390 1
405940 99405940 1001 86380 86390 1
406028 99406028 1001 86380 86390 1
406132 99406132 1001 86380 86390 1
406279 99406279 1001 86380 86390 1
406253 99406253 1001 86380 86390 1
406346 99406346 1001 86380 86390 1
406518 99406518 1001 86380 86390 1
406668 99406668 1001 86380 86390 1
406738 99406738 1001 86380 86390 1
406843 99406843 1001 86380 86390 1
407102 99407102 1001 86380 86390 1
407341 99407341 1001 86380 86390 1
407354 99407354 1001 86380 86390 1
407546 99407546 1001 86380 86390 1
407549 99407549 1001 86380 86390 1
407557 99407557 1001 86380 86390 1
407718 99407718 1001 86380 86390 1
407899 99407899 1001 86380 86390 1
407963 99407963 1001 86380 86390 1
408203 99408203 1001 86380 86390 1
408520 99408520 1001 86380 86390 1
408704 99408704 1001 86380 86390 1
408866 99408866 1001 86380 86390 1
408869 99408869 1001 86380 86390 1
408995 99408995 1001 86380 86390 1
409330 99409330 1001 86380 86390 1
409313 99409313 1001 86380 86390 1
409520 99409520 1001 86380 86390 1
409532 99409532 1001 86380 86390 1
410071 99410071 1001 86380 86390 1
410014 99410014 1001 86380 86390 1
410272 99410272 1001 86380 86390 1
410277 99410277 1001 86380 86390 1
410279 99410279 1001 86380 86390 1
410323 99410323 1001 86380 86390 1
410404 99410404 1001 86380 86390 1
410329 99410329 1001 86380 86390 1
410331 99410331 1001 86380 86390 1
410480 99410480 1001 86380 86390 1
410524 99410524 1001 86380 86390 1
410551 99410551 1001 86380 86390 1
410799 99410799 1001 86380 86390 1
410730 99410730 1001 86380 86390 1
410939 99410939 1001 86380 86390 1
411057 99411057 1001 86380 86390 1
411182 99411182 1001 86380 86390 1
411137 99411137 1001 86380 86390 1
411224 99411224 1001 86380 86390 1
411375 99411375 1001 86380 86390 1
411528 99411528 1001 86380 86390 1
411596 99411596 1001 86380 86390 1
411715 99411715 1001 86380 86390 1
411705 99411705 1001 86380 86390 1
411757 99411757 1001 86380 86390 1
411797 99411797 1001 86380 86390 1
411789 99411789 1001 86380 86390 1
411971 99411971 1001 86380 86390 1
411963 99411963 1001 86380 86390 1
412165 99412165 1001 86380 86390 1
412218 99412218 1001 86380 86390 1
412392 99412392 1001 86380 86390 1
412428 99412428 1001 86380 86390 1
412301 99412301 1001 86380 86390 1
412285 99412285 1001 86380 86390 1
412441 99412441 1001 86380 86390 1
412352 99412352 1001 86380 86390 1
413491 99413491 1001 86380 86390 1
413500 99413500 1001 86380 86390 1
413601 99413601 1001 86380 86390 1
413656 99413656 1001 86380 86390 1
413470 99413470 1001 86380 86390 1
413019 99413019 1001 86380 86390 1
413051 99413051 1001 86380 86390 1
413254 99413254 1001 86380 86390 1
412553 99412553 1001 86380 86390 1
412828 99412828 1001 86380 86390 1
412831 99412831 1001 86380 86390 1
412625 99412625 1001 86380 86390 1
414093 99414093 1001 86380 86390 1
413872 99413872 1001 86380 86390 1
414044 99414044 1001 86380 86390 1
413741 99413741 1001 86380 86390 1
415243 99415243 1001 86380 86390 1
414929 99414929 1001 86380 86390 1
415277 99415277 1001 86380 86390 1
414921 99414921 1001 86380 86390 1
414798 99414798 1001 86380 86390 1
414271 99414271 1001 86380 86390 1
414428 99414428 1001 86380 86390 1
414281 99414281 1001 86380 86390 1
414414 99414414 1001 86380 86390 1
415432 99415432 1001 86380 86390 1
415464 99415464 1001 86380 86390 1
415564 99415564 1001 86380 86390 1
415382 99415382 1001 86380 86390 1
416997 99416997 1001 86380 86390 1
416732 99416732 1001 86380 86390 1
416756 99416756 1001 86380 86390 1
416948 99416948 1001 86380 86390 1
416805 99416805 1001 86380 86390 1
416384 99416384 1001 86380 86390 1
416408 99416408 1001 86380 86390 1
415726 99415726 1001 86380 86390 1
417080 99417080 1001 86380 86390 1
418557 99418557 1001 86380 86390 1
418657 99418657 1001 86380 86390 1
418586 99418586 1001 86380 86390 1
418646 99418646 1001 86380 86390 1
418130 99418130 1001 86380 86390 1
418138 99418138 1001 86380 86390 1
418122 99418122 1001 86380 86390 1
417715 99417715 1001 86380 86390 1
417873 99417873 1001 86380 86390 1
417982 99417982 1001 86380 86390 1
418987 99418987 1001 86380 86390 1
418994 99418994 1001 86380 86390 1
419125 99419125 1001 86380 86390 1
420124 99420124 1001 86380 86390 1
420154 99420154 1001 86380 86390 1
420313 99420313 1001 86380 86390 1
420414 99420414 1001 86380 86390 1
420034 99420034 1001 86380 86390 1
419591 99419591 1001 86380 86390 1
419408 99419408 1001 86380 86390 1
419297 99419297 1001 86380 86390 1
419273 99419273 1001 86380 86390 1
419476 99419476 1001 86380 86390 1
419525 99419525 1001 86380 86390 1
419282 99419282 1001 86380 86390 1
419583 99419583 1001 86380 86390 1
419488 99419488 1001 86380 86390 1
420502 99420502 1001 86380 86390 1
420821 99420821 1001 86380 86390 1
420506 99420506 1001 86380 86390 1
420532 99420532 1001 86380 86390 1
422060 99422060 1001 86380 86390 1
421982 99421982 1001 86380 86390 1
421959 99421959 1001 86380 86390 1
421318 99421318 1001 86380 86390 1
421671 99421671 1001 86380 86390 1
421038 99421038 1001 86380 86390 1
421147 99421147 1001 86380 86390 1
420839 99420839 1001 86380 86390 1
421083 99421083 1001 86380 86390 1
421109 99421109 1001 86380 86390 1
420885 99420885 1001 86380 86390 1
422435 99422435 1001 86380 86390 1
422143 99422143 1001 86380 86390 1
422489 99422489 1001 86380 86390 1
422155 99422155 1001 86380 86390 1
422156 99422156 1001 86380 86390 1
423307 99423307 1001 86380 86390 1
423642 99423642 1001 86380 86390 1
423622 99423622 1001 86380 86390 1
422982 99422982 1001 86380 86390 1
423151 99423151 1001 86380 86390 1
423117 99423117 1001 86380 86390 1
422976 99422976 1001 86380 86390 1
423189 99423189 1001 86380 86390 1
422907 99422907 1001 86380 86390 1
422581 99422581 1001 86380 86390 1
422644 99422644 1001 86380 86390 1
423985 99423985 1001 86380 86390 1
425282 99425282 1001 86380 86390 1
425156 99425156 1001 86380 86390 1
425095 99425095 1001 86380 86390 1
425358 99425358 1001 86380 86390 1
424754 99424754 1001 86380 86390 1
424599 99424599 1001 86380 86390 1
424411 99424411 1001 86380 86390 1
424278 99424278 1001 86380 86390 1
424418 99424418 1001 86380 86390 1
424583 99424583 1001 86380 86390 1
424288 99424288 1001 86380 86390 1
425388 99425388 1001 86380 86390 1
425727 99425727 1001 86380 86390 1
425629 99425629 1001 86380 86390 1
426764 99426764 1001 86380 86390 1
427060 99427060 1001 86380 86390 1
426488 99426488 1001 86380 86390 1
426629 99426629 1001 86380 86390 1
426392 99426392 1001 86380 86390 1
426291 99426291 1001 86380 86390 1
428481 99428481 1001 86380 86390 1
428120 99428120 1001 86380 86390 1
428278 99428278 1001 86380 86390 1
428040 99428040 1001 86380 86390 1
428188 99428188 1001 86380 86390 1
427931 99427931 1001 86380 86390 1
428109 99428109 1001 86380 86390 1
428022 99428022 1001 86380 86390 1
427660 99427660 1001 86380 86390 1
427761 99427761 1001 86380 86390 1
429006 99429006 1001 86380 86390 1
429134 99429134 1001 86380 86390 1
428980 99428980 1001 86380 86390 1
428859 99428859 1001 86380 86390 1
430118 99430118 1001 86380 86390 1
430192 99430192 1001 86380 86390 1
430146 99430146 1001 86380 86390 1
430253 99430253 1001 86380 86390 1
430112 99430112 1001 86380 86390 1
429925 99429925 1001 86380 86390 1
429733 99429733 1001 86380 86390 1
429798 99429798 1001 86380 86390 1
429275 99429275 1001 86380 86390 1
429474 99429474 1001 86380 86390 1
429282 99429282 1001 86380 86390 1
430737 99430737 1001 86380 86390 1
430652 99430652 1001 86380 86390 1
432025 99432025 1001 86380 86390 1
431784 99431784 1001 86380 86390 1
432041 99432041 1001 86380 86390 1
431373 99431373 1001 86380 86390 1
431260 99431260 1001 86380 86390 1
431286 99431286 1001 86380 86390 1
431633 99431633 1001 86380 86390 1
430948 99430948 1001 86380 86390 1
430952 99430952 1001 86380 86390 1
430980 99430980 1001 86380 86390 1
431073 99431073 1001 86380 86390 1
431134 99431134 1001 86380 86390 1
430857 99430857 1001 86380 86390 1
432174 99432174 1001 86380 86390 1
432476 99432476 1001 86380 86390 1
433525 99433525 1001 86380 86390 1
433587 99433587 1001 86380 86390 1
433574 99433574 1001 86380 86390 1
433427 99433427 1001 86380 86390 1
433020 99433020 1001 86380 86390 1
433216 99433216 1001 86380 86390 1
433143 99433143 1001 86380 86390 1
433204 99433204 1001 86380 86390 1
433207 99433207 1001 86380 86390 1
432718 99432718 1001 86380 86390 1
432549 99432549 1001 86380 86390 1
434090 99434090 1001 86380 86390 1
434023 99434023 1001 86380 86390 1
434070 99434070 1001 86380 86390 1
435244 99435244 1001 86380 86390 1
435195 99435195 1001 86380 86390 1
435401 99435401 1001 86380 86390 1
435332 99435332 1001 86380 86390 1
435423 99435423 1001 86380 86390 1
434660 99434660 1001 86380 86390 1
434950 99434950 1001 86380 86390 1
434861 99434861 1001 86380 86390 1
434260 99434260 1001 86380 86390 1
434319 99434319 1001 86380 86390 1
434428 99434428 1001 86380 86390 1
434143 99434143 1001 86380 86390 1
434232 99434232 1001 86380 86390 1
434572 99434572 1001 86380 86390 1
435622 99435622 1001 86380 86390 1
435572 99435572 1001 86380 86390 1
435526 99435526 1001 86380 86390 1
435658 99435658 1001 86380 86390 1
435739 99435739 1001 86380 86390 1
436828 99436828 1001 86380 86390 1
436899 99436899 1001 86380 86390 1
436821 99436821 1001 86380 86390 1
437017 99437017 1001 86380 86390 1
436365 99436365 1001 86380 86390 1
436669 99436669 1001 86380 86390 1
436213 99436213 1001 86380 86390 1
436295 99436295 1001 86380 86390 1
436324 99436324 1001 86380 86390 1
300106 99300106 1001 86380 86390 1
437188 99437188 1001 86380 86390 1
437243 99437243 1001 86380 86390 1
437308 99437308 1001 86380 86390 1
300604 99300604 1001 86380 86390 1
300622 99300622 1001 86380 86390 1
300649 99300649 1001 86380 86390 1
300370 99300370 1001 86380 86390 1
300334 99300334 1001 86380 86390 1
300322 99300322 1001 86380 86390 1
300340 99300340 1001 86380 86390 1
300134 99300134 1001 86380 86390 1
300242 99300242 1001 86380 86390 1
300152 99300152 1001 86380 86390 1
300180 99300180 1001 86380 86390 1
300235 99300235 1001 86380 86390 1
300210 99300210 1001 86380 86390 1
300766 99300766 1001 86380 86390 1
300747 99300747 1001 86380 86390 1
300826 99300826 1001 86380 86390 1
301456 99301456 1001 86380 86390 1
301367 99301367 1001 86380 86390 1
301394 99301394 1001 86380 86390 1
301274 99301274 1001 86380 86390 1
301314 99301314 1001 86380 86390 1
301303 99301303 1001 86380 86390 1
300947 99300947 1001 86380 86390 1
300975 99300975 1001 86380 86390 1
301031 99301031 1001 86380 86390 1
301047 99301047 1001 86380 86390 1
300945 99300945 1001 86380 86390 1
301651 99301651 1001 86380 86390 1
301641 99301641 1001 86380 86390 1
302322 99302322 1001 86380 86390 1
302361 99302361 1001 86380 86390 1
302338 99302338 1001 86380 86390 1
302114 99302114 1001 86380 86390 1
302115 99302115 1001 86380 86390 1
301876 99301876 1001 86380 86390 1
301789 99301789 1001 86380 86390 1
301959 99301959 1001 86380 86390 1
301805 99301805 1001 86380 86390 1
301806 99301806 1001 86380 86390 1
302416 99302416 1001 86380 86390 1
302508 99302508 1001 86380 86390 1
302547 99302547 1001 86380 86390 1
302448 99302448 1001 86380 86390 1
302505 99302505 1001 86380 86390 1
303078 99303078 1001 86380 86390 1
303174 99303174 1001 86380 86390 1
303004 99303004 1001 86380 86390 1
303042 99303042 1001 86380 86390 1
303008 99303008 1001 86380 86390 1
303138 99303138 1001 86380 86390 1
302719 99302719 1001 86380 86390 1
303287 99303287 1001 86380 86390 1
303406 99303406 1001 86380 86390 1
303369 99303369 1001 86380 86390 1
304011 99304011 1001 86380 86390 1
303846 99303846 1001 86380 86390 1
303994 99303994 1001 86380 86390 1
303676 99303676 1001 86380 86390 1
303631 99303631 1001 86380 86390 1
303568 99303568 1001 86380 86390 1
303600 99303600 1001 86380 86390 1
303419 99303419 1001 86380 86390 1
303484 99303484 1001 86380 86390 1
304055 99304055 1001 86380 86390 1
304111 99304111 1001 86380 86390 1
304163 99304163 1001 86380 86390 1
304190 99304190 1001 86380 86390 1
304049 99304049 1001 86380 86390 1
304145 99304145 1001 86380 86390 1
304817 99304817 1001 86380 86390 1
304768 99304768 1001 86380 86390 1
304510 99304510 1001 86380 86390 1
304575 99304575 1001 86380 86390 1
304476 99304476 1001 86380 86390 1
304598 99304598 1001 86380 86390 1
304470 99304470 1001 86380 86390 1
304328 99304328 1001 86380 86390 1
304308 99304308 1001 86380 86390 1
304260 99304260 1001 86380 86390 1
304365 99304365 1001 86380 86390 1
305050 99305050 1001 86380 86390 1
304910 99304910 1001 86380 86390 1
304964 99304964 1001 86380 86390 1
305029 99305029 1001 86380 86390 1
305536 99305536 1001 86380 86390 1
305576 99305576 1001 86380 86390 1
305488 99305488 1001 86380 86390 1
305567 99305567 1001 86380 86390 1
305364 99305364 1001 86380 86390 1
305478 99305478 1001 86380 86390 1
305080 99305080 1001 86380 86390 1
305201 99305201 1001 86380 86390 1
305189 99305189 1001 86380 86390 1
305126 99305126 1001 86380 86390 1
500114 99500114 1001 86380 86390 1
500037 99500037 1001 86380 86390 1
500089 99500089 1001 86380 86390 1
500156 99500156 1001 86380 86390 1
500053 99500053 1001 86380 86390 1
500131 99500131 1001 86380 86390 1
500082 99500082 1001 86380 86390 1
500174 99500174 1001 86380 86390 1
500045 99500045 1001 86380 86390 1
500175 99500175 1001 86380 86390 1
500047 99500047 1001 86380 86390 1
500765 99500765 1001 86380 86390 1
500415 99500415 1001 86380 86390 1
500587 99500587 1001 86380 86390 1
500498 99500498 1001 86380 86390 1
500592 99500592 1001 86380 86390 1
500502 99500502 1001 86380 86390 1
500348 99500348 1001 86380 86390 1
500222 99500222 1001 86380 86390 1
500278 99500278 1001 86380 86390 1
500332 99500332 1001 86380 86390 1
500230 99500230 1001 86380 86390 1
500942 99500942 1001 86380 86390 1
500840 99500840 1001 86380 86390 1
500930 99500930 1001 86380 86390 1
500918 99500918 1001 86380 86390 1
500996 99500996 1001 86380 86390 1
500898 99500898 1001 86380 86390 1
500834 99500834 1001 86380 86390 1
501609 99501609 1001 86380 86390 1
501596 99501596 1001 86380 86390 1
501444 99501444 1001 86380 86390 1
501586 99501586 1001 86380 86390 1
501232 99501232 1001 86380 86390 1
501326 99501326 1001 86380 86390 1
501264 99501264 1001 86380 86390 1
501368 99501368 1001 86380 86390 1
501028 99501028 1001 86380 86390 1
501743 99501743 1001 86380 86390 1
501683 99501683 1001 86380 86390 1
501709 99501709 1001 86380 86390 1
502299 99502299 1001 86380 86390 1
502320 99502320 1001 86380 86390 1
502239 99502239 1001 86380 86390 1
502232 99502232 1001 86380 86390 1
502258 99502258 1001 86380 86390 1
502026 99502026 1001 86380 86390 1
501904 99501904 1001 86380 86390 1
501944 99501944 1001 86380 86390 1
501868 99501868 1001 86380 86390 1
501856 99501856 1001 86380 86390 1
502261 99502261 1001 86380 86390 1
502467 99502467 1001 86380 86390 1
502469 99502469 1001 86380 86390 1
502958 99502958 1001 86380 86390 1
502923 99502923 1001 86380 86390 1
503070 99503070 1001 86380 86390 1
502762 99502762 1001 86380 86390 1
502842 99502842 1001 86380 86390 1
502728 99502728 1001 86380 86390 1
502690 99502690 1001 86380 86390 1
503383 99503383 1001 86380 86390 1
503401 99503401 1001 86380 86390 1
503453 99503453 1001 86380 86390 1
504080 99504080 1001 86380 86390 1
503782 99503782 1001 86380 86390 1
503835 99503835 1001 86380 86390 1
503862 99503862 1001 86380 86390 1
503850 99503850 1001 86380 86390 1
503500 99503500 1001 86380 86390 1
504285 99504285 1001 86380 86390 1
504274 99504274 1001 86380 86390 1
504171 99504171 1001 86380 86390 1
504301 99504301 1001 86380 86390 1
504198 99504198 1001 86380 86390 1
504251 99504251 1001 86380 86390 1
504176 99504176 1001 86380 86390 1
504254 99504254 1001 86380 86390 1
504854 99504854 1001 86380 86390 1
504818 99504818 1001 86380 86390 1
504870 99504870 1001 86380 86390 1
504875 99504875 1001 86380 86390 1
504536 99504536 1001 86380 86390 1
504566 99504566 1001 86380 86390 1
504736 99504736 1001 86380 86390 1
504494 99504494 1001 86380 86390 1
504358 99504358 1001 86380 86390 1
505045 99505045 1001 86380 86390 1
504323 99504323 1001 86380 86390 1
505054 99505054 1001 86380 86390 1
505017 99505017 1001 86380 86390 1
505602 99505602 1001 86380 86390 1
505734 99505734 1001 86380 86390 1
505696 99505696 1001 86380 86390 1
505744 99505744 1001 86380 86390 1
505613 99505613 1001 86380 86390 1
505718 99505718 1001 86380 86390 1
505533 99505533 1001 86380 86390 1
505511 99505511 1001 86380 86390 1
505175 99505175 1001 86380 86390 1
505188 99505188 1001 86380 86390 1
505216 99505216 1001 86380 86390 1
505165 99505165 1001 86380 86390 1
505780 99505780 1001 86380 86390 1
505796 99505796 1001 86380 86390 1
505826 99505826 1001 86380 86390 1
505853 99505853 1001 86380 86390 1
506570 99506570 1001 86380 86390 1
506434 99506434 1001 86380 86390 1
506588 99506588 1001 86380 86390 1
506466 99506466 1001 86380 86390 1
506266 99506266 1001 86380 86390 1
506375 99506375 1001 86380 86390 1
506107 99506107 1001 86380 86390 1
506120 99506120 1001 86380 86390 1
506140 99506140 1001 86380 86390 1
506722 99506722 1001 86380 86390 1
506713 99506713 1001 86380 86390 1
506766 99506766 1001 86380 86390 1
506690 99506690 1001 86380 86390 1
506613 99506613 1001 86380 86390 1
506718 99506718 1001 86380 86390 1
507254 99507254 1001 86380 86390 1
507331 99507331 1001 86380 86390 1
507383 99507383 1001 86380 86390 1
507010 99507010 1001 86380 86390 1
507023 99507023 1001 86380 86390 1
507157 99507157 1001 86380 86390 1
507212 99507212 1001 86380 86390 1
506930 99506930 1001 86380 86390 1
506970 99506970 1001 86380 86390 1
506834 99506834 1001 86380 86390 1
506848 99506848 1001 86380 86390 1
506900 99506900 1001 86380 86390 1
506928 99506928 1001 86380 86390 1
506890 99506890 1001 86380 86390 1
506839 99506839 1001 86380 86390 1
507437 99507437 1001 86380 86390 1
507624 99507624 1001 86380 86390 1
508173 99508173 1001 86380 86390 1
508062 99508062 1001 86380 86390 1
508205 99508205 1001 86380 86390 1
508029 99508029 1001 86380 86390 1
507893 99507893 1001 86380 86390 1
507871 99507871 1001 86380 86390 1
507795 99507795 1001 86380 86390 1
507821 99507821 1001 86380 86390 1
507668 99507668 1001 86380 86390 1
507633 99507633 1001 86380 86390 1
507647 99507647 1001 86380 86390 1
507777 99507777 1001 86380 86390 1
508318 99508318 1001 86380 86390 1
508398 99508398 1001 86380 86390 1
508256 99508256 1001 86380 86390 1
508921 99508921 1001 86380 86390 1
508936 99508936 1001 86380 86390 1
508744 99508744 1001 86380 86390 1
508811 99508811 1001 86380 86390 1
508624 99508624 1001 86380 86390 1
508513 99508513 1001 86380 86390 1
508565 99508565 1001 86380 86390 1
509747 99509747 1001 86380 86390 1
509698 99509698 1001 86380 86390 1
509841 99509841 1001 86380 86390 1
509860 99509860 1001 86380 86390 1
509732 99509732 1001 86380 86390 1
509593 99509593 1001 86380 86390 1
509559 99509559 1001 86380 86390 1
509319 99509319 1001 86380 86390 1
509309 99509309 1001 86380 86390 1
509361 99509361 1001 86380 86390 1
509970 99509970 1001 86380 86390 1
510100 99510100 1001 86380 86390 1
510636 99510636 1001 86380 86390 1
510534 99510534 1001 86380 86390 1
510709 99510709 1001 86380 86390 1
510648 99510648 1001 86380 86390 1
510623 99510623 1001 86380 86390 1
510316 99510316 1001 86380 86390 1
510329 99510329 1001 86380 86390 1
510472 99510472 1001 86380 86390 1
510401 99510401 1001 86380 86390 1
510429 99510429 1001 86380 86390 1
510135 99510135 1001 86380 86390 1
510115 99510115 1001 86380 86390 1
510221 99510221 1001 86380 86390 1
511482 99511482 1001 86380 86390 1
511347 99511347 1001 86380 86390 1
511194 99511194 1001 86380 86390 1
511227 99511227 1001 86380 86390 1
511345 99511345 1001 86380 86390 1
511011 99511011 1001 86380 86390 1
510977 99510977 1001 86380 86390 1
510953 99510953 1001 86380 86390 1
510980 99510980 1001 86380 86390 1
510981 99510981 1001 86380 86390 1
511698 99511698 1001 86380 86390 1
511730 99511730 1001 86380 86390 1
512328 99512328 1001 86380 86390 1
512259 99512259 1001 86380 86390 1
512184 99512184 1001 86380 86390 1
512235 99512235 1001 86380 86390 1
512108 99512108 1001 86380 86390 1
512021 99512021 1001 86380 86390 1
512164 99512164 1001 86380 86390 1
511985 99511985 1001 86380 86390 1
512026 99512026 1001 86380 86390 1
512052 99512052 1001 86380 86390 1
512156 99512156 1001 86380 86390 1
511988 99511988 1001 86380 86390 1
512067 99512067 1001 86380 86390 1
511838 99511838 1001 86380 86390 1
511924 99511924 1001 86380 86390 1
512432 99512432 1001 86380 86390 1
513091 99513091 1001 86380 86390 1
513104 99513104 1001 86380 86390 1
513017 99513017 1001 86380 86390 1
513085 99513085 1001 86380 86390 1
513163 99513163 1001 86380 86390 1
512921 99512921 1001 86380 86390 1
512811 99512811 1001 86380 86390 1
512993 99512993 1001 86380 86390 1
512803 99512803 1001 86380 86390 1
512959 99512959 1001 86380 86390 1
513297 99513297 1001 86380 86390 1
513890 99513890 1001 86380 86390 1
513907 99513907 1001 86380 86390 1
513860 99513860 1001 86380 86390 1
513779 99513779 1001 86380 86390 1
513650 99513650 1001 86380 86390 1
513695 99513695 1001 86380 86390 1
513475 99513475 1001 86380 86390 1
513557 99513557 1001 86380 86390 1
513455 99513455 1001 86380 86390 1
514157 99514157 1001 86380 86390 1
514134 99514134 1001 86380 86390 1
514064 99514064 1001 86380 86390 1
514812 99514812 1001 86380 86390 1
514845 99514845 1001 86380 86390 1
514662 99514662 1001 86380 86390 1
514555 99514555 1001 86380 86390 1
514278 99514278 1001 86380 86390 1
514282 99514282 1001 86380 86390 1
514997 99514997 1001 86380 86390 1
514985 99514985 1001 86380 86390 1
515000 99515000 1001 86380 86390 1
515018 99515018 1001 86380 86390 1
514902 99514902 1001 86380 86390 1
515284 99515284 1001 86380 86390 1
515455 99515455 1001 86380 86390 1
515445 99515445 1001 86380 86390 1
515355 99515355 1001 86380 86390 1
515219 99515219 1001 86380 86390 1
515222 99515222 1001 86380 86390 1
515686 99515686 1001 86380 86390 1
515691 99515691 1001 86380 86390 1
516381 99516381 1001 86380 86390 1
516383 99516383 1001 86380 86390 1
516435 99516435 1001 86380 86390 1
516385 99516385 1001 86380 86390 1
516412 99516412 1001 86380 86390 1
516362 99516362 1001 86380 86390 1
516337 99516337 1001 86380 86390 1
516188 99516188 1001 86380 86390 1
516143 99516143 1001 86380 86390 1
516160 99516160 1001 86380 86390 1
515993 99515993 1001 86380 86390 1
515933 99515933 1001 86380 86390 1
516001 99516001 1001 86380 86390 1
516067 99516067 1001 86380 86390 1
515912 99515912 1001 86380 86390 1
516650 99516650 1001 86380 86390 1
516614 99516614 1001 86380 86390 1
516655 99516655 1001 86380 86390 1
517302 99517302 1001 86380 86390 1
517163 99517163 1001 86380 86390 1
517231 99517231 1001 86380 86390 1
516932 99516932 1001 86380 86390 1
516910 99516910 1001 86380 86390 1
516800 99516800 1001 86380 86390 1
516762 99516762 1001 86380 86390 1
516882 99516882 1001 86380 86390 1
516726 99516726 1001 86380 86390 1
517399 99517399 1001 86380 86390 1
517363 99517363 1001 86380 86390 1
517492 99517492 1001 86380 86390 1
517380 99517380 1001 86380 86390 1
518098 99518098 1001 86380 86390 1
518108 99518108 1001 86380 86390 1
517979 99517979 1001 86380 86390 1
518019 99518019 1001 86380 86390 1
518157 99518157 1001 86380 86390 1
517919 99517919 1001 86380 86390 1
517607 99517607 1001 86380 86390 1
517624 99517624 1001 86380 86390 1
518237 99518237 1001 86380 86390 1
518200 99518200 1001 86380 86390 1
518216 99518216 1001 86380 86390 1
518271 99518271 1001 86380 86390 1
518351 99518351 1001 86380 86390 1
518906 99518906 1001 86380 86390 1
518717 99518717 1001 86380 86390 1
518615 99518615 1001 86380 86390 1
518667 99518667 1001 86380 86390 1
518745 99518745 1001 86380 86390 1
518707 99518707 1001 86380 86390 1
518635 99518635 1001 86380 86390 1
518484 99518484 1001 86380 86390 1
518424 99518424 1001 86380 86390 1
518480 99518480 1001 86380 86390 1
519089 99519089 1001 86380 86390 1
519673 99519673 1001 86380 86390 1
519625 99519625 1001 86380 86390 1
519748 99519748 1001 86380 86390 1
519476 99519476 1001 86380 86390 1
519351 99519351 1001 86380 86390 1
519969 99519969 1001 86380 86390 1
519908 99519908 1001 86380 86390 1
519870 99519870 1001 86380 86390 1
519991 99519991 1001 86380 86390 1
520511 99520511 1001 86380 86390 1
520606 99520606 1001 86380 86390 1
520613 99520613 1001 86380 86390 1
520442 99520442 1001 86380 86390 1
520625 99520625 1001 86380 86390 1
520508 99520508 1001 86380 86390 1
520244 99520244 1001 86380 86390 1
520324 99520324 1001 86380 86390 1
520023 99520023 1001 86380 86390 1
520714 99520714 1001 86380 86390 1
520779 99520779 1001 86380 86390 1
520729 99520729 1001 86380 86390 1
521432 99521432 1001 86380 86390 1
521079 99521079 1001 86380 86390 1
521183 99521183 1001 86380 86390 1
521236 99521236 1001 86380 86390 1
521120 99521120 1001 86380 86390 1
521203 99521203 1001 86380 86390 1
520997 99520997 1001 86380 86390 1
521554 99521554 1001 86380 86390 1
521501 99521501 1001 86380 86390 1
521488 99521488 1001 86380 86390 1
522249 99522249 1001 86380 86390 1
522148 99522148 1001 86380 86390 1
521906 99521906 1001 86380 86390 1
522002 99522002 1001 86380 86390 1
522083 99522083 1001 86380 86390 1
521915 99521915 1001 86380 86390 1
521822 99521822 1001 86380 86390 1
521875 99521875 1001 86380 86390 1
522405 99522405 1001 86380 86390 1
522393 99522393 1001 86380 86390 1
522334 99522334 1001 86380 86390 1
522335 99522335 1001 86380 86390 1
522952 99522952 1001 86380 86390 1
523031 99523031 1001 86380 86390 1
523037 99523037 1001 86380 86390 1
523078 99523078 1001 86380 86390 1
522731 99522731 1001 86380 86390 1
522853 99522853 1001 86380 86390 1
522737 99522737 1001 86380 86390 1
522828 99522828 1001 86380 86390 1
522818 99522818 1001 86380 86390 1
522832 99522832 1001 86380 86390 1
522674 99522674 1001 86380 86390 1
523323 99523323 1001 86380 86390 1
523143 99523143 1001 86380 86390 1
523171 99523171 1001 86380 86390 1
523123 99523123 1001 86380 86390 1
523190 99523190 1001 86380 86390 1
523906 99523906 1001 86380 86390 1
523879 99523879 1001 86380 86390 1
523548 99523548 1001 86380 86390 1
523576 99523576 1001 86380 86390 1
523629 99523629 1001 86380 86390 1
523366 99523366 1001 86380 86390 1
523526 99523526 1001 86380 86390 1
523333 99523333 1001 86380 86390 1
523412 99523412 1001 86380 86390 1
524098 99524098 1001 86380 86390 1
524132 99524132 1001 86380 86390 1
524572 99524572 1001 86380 86390 1
524370 99524370 1001 86380 86390 1
524412 99524412 1001 86380 86390 1
524438 99524438 1001 86380 86390 1
524429 99524429 1001 86380 86390 1
524430 99524430 1001 86380 86390 1
524470 99524470 1001 86380 86390 1
524535 99524535 1001 86380 86390 1
524563 99524563 1001 86380 86390 1
524214 99524214 1001 86380 86390 1
524227 99524227 1001 86380 86390 1
524152 99524152 1001 86380 86390 1
524270 99524270 1001 86380 86390 1
524311 99524311 1001 86380 86390 1
524328 99524328 1001 86380 86390 1
524926 99524926 1001 86380 86390 1
524828 99524828 1001 86380 86390 1
525474 99525474 1001 86380 86390 1
525580 99525580 1001 86380 86390 1
525582 99525582 1001 86380 86390 1
525222 99525222 1001 86380 86390 1
525379 99525379 1001 86380 86390 1
525213 99525213 1001 86380 86390 1
525317 99525317 1001 86380 86390 1
525240 99525240 1001 86380 86390 1
525305 99525305 1001 86380 86390 1
525332 99525332 1001 86380 86390 1
525019 99525019 1001 86380 86390 1
525046 99525046 1001 86380 86390 1
525098 99525098 1001 86380 86390 1
525008 99525008 1001 86380 86390 1
525763 99525763 1001 86380 86390 1
525790 99525790 1001 86380 86390 1
525798 99525798 1001 86380 86390 1
526242 99526242 1001 86380 86390 1
526328 99526328 1001 86380 86390 1
526354 99526354 1001 86380 86390 1
526048 99526048 1001 86380 86390 1
526139 99526139 1001 86380 86390 1
526093 99526093 1001 86380 86390 1
526188 99526188 1001 86380 86390 1
526201 99526201 1001 86380 86390 1
525947 99525947 1001 86380 86390 1
525963 99525963 1001 86380 86390 1
525903 99525903 1001 86380 86390 1
526484 99526484 1001 86380 86390 1
526621 99526621 1001 86380 86390 1
526875 99526875 1001 86380 86390 1
526854 99526854 1001 86380 86390 1
526920 99526920 1001 86380 86390 1
526960 99526960 1001 86380 86390 1
526899 99526899 1001 86380 86390 1
526655 99526655 1001 86380 86390 1
526733 99526733 1001 86380 86390 1
527286 99527286 1001 86380 86390 1
527351 99527351 1001 86380 86390 1
527316 99527316 1001 86380 86390 1
527370 99527370 1001 86380 86390 1
527332 99527332 1001 86380 86390 1
527426 99527426 1001 86380 86390 1
527968 99527968 1001 86380 86390 1
527956 99527956 1001 86380 86390 1
527971 99527971 1001 86380 86390 1
527997 99527997 1001 86380 86390 1
527856 99527856 1001 86380 86390 1
527835 99527835 1001 86380 86390 1
527623 99527623 1001 86380 86390 1
527624 99527624 1001 86380 86390 1
527601 99527601 1001 86380 86390 1
527528 99527528 1001 86380 86390 1
528246 99528246 1001 86380 86390 1
528708 99528708 1001 86380 86390 1
528842 99528842 1001 86380 86390 1
528860 99528860 1001 86380 86390 1
528531 99528531 1001 86380 86390 1
528370 99528370 1001 86380 86390 1
528310 99528310 1001 86380 86390 1
528338 99528338 1001 86380 86390 1
528442 99528442 1001 86380 86390 1
528455 99528455 1001 86380 86390 1
528457 99528457 1001 86380 86390 1
528354 99528354 1001 86380 86390 1
528394 99528394 1001 86380 86390 1
528291 99528291 1001 86380 86390 1
528331 99528331 1001 86380 86390 1
528697 99528697 1001 86380 86390 1
529020 99529020 1001 86380 86390 1
528983 99528983 1001 86380 86390 1
528959 99528959 1001 86380 86390 1
529024 99529024 1001 86380 86390 1
528934 99528934 1001 86380 86390 1
528974 99528974 1001 86380 86390 1
529562 99529562 1001 86380 86390 1
529680 99529680 1001 86380 86390 1
529707 99529707 1001 86380 86390 1
529670 99529670 1001 86380 86390 1
529529 99529529 1001 86380 86390 1
529513 99529513 1001 86380 86390 1
529451 99529451 1001 86380 86390 1
529413 99529413 1001 86380 86390 1
529118 99529118 1001 86380 86390 1
529888 99529888 1001 86380 86390 1
529798 99529798 1001 86380 86390 1
530364 99530364 1001 86380 86390 1
530322 99530322 1001 86380 86390 1
529984 99529984 1001 86380 86390 1
530127 99530127 1001 86380 86390 1
530564 99530564 1001 86380 86390 1
530569 99530569 1001 86380 86390 1
530676 99530676 1001 86380 86390 1
531207 99531207 1001 86380 86390 1
531323 99531323 1001 86380 86390 1
531112 99531112 1001 86380 86390 1
531038 99531038 1001 86380 86390 1
531130 99531130 1001 86380 86390 1
531002 99531002 1001 86380 86390 1
530811 99530811 1001 86380 86390 1
530762 99530762 1001 86380 86390 1
531390 99531390 1001 86380 86390 1
531404 99531404 1001 86380 86390 1
531565 99531565 1001 86380 86390 1
531942 99531942 1001 86380 86390 1
531985 99531985 1001 86380 86390 1
531934 99531934 1001 86380 86390 1
531650 99531650 1001 86380 86390 1
531615 99531615 1001 86380 86390 1
532307 99532307 1001 86380 86390 1
532321 99532321 1001 86380 86390 1
532347 99532347 1001 86380 86390 1
532001 99532001 1001 86380 86390 1
532362 99532362 1001 86380 86390 1
532304 99532304 1001 86380 86390 1
532331 99532331 1001 86380 86390 1
532903 99532903 1001 86380 86390 1
532925 99532925 1001 86380 86390 1
532745 99532745 1001 86380 86390 1
532514 99532514 1001 86380 86390 1
532450 99532450 1001 86380 86390 1
532606 99532606 1001 86380 86390 1
532543 99532543 1001 86380 86390 1
532466 99532466 1001 86380 86390 1
532414 99532414 1001 86380 86390 1
532467 99532467 1001 86380 86390 1
532546 99532546 1001 86380 86390 1
532614 99532614 1001 86380 86390 1
533087 99533087 1001 86380 86390 1
533836 99533836 1001 86380 86390 1
533696 99533696 1001 86380 86390 1
533749 99533749 1001 86380 86390 1
533646 99533646 1001 86380 86390 1
533263 99533263 1001 86380 86390 1
533244 99533244 1001 86380 86390 1
533322 99533322 1001 86380 86390 1
533971 99533971 1001 86380 86390 1
533882 99533882 1001 86380 86390 1
533883 99533883 1001 86380 86390 1
533987 99533987 1001 86380 86390 1
534041 99534041 1001 86380 86390 1
533926 99533926 1001 86380 86390 1
534030 99534030 1001 86380 86390 1
534609 99534609 1001 86380 86390 1
534671 99534671 1001 86380 86390 1
534541 99534541 1001 86380 86390 1
534454 99534454 1001 86380 86390 1
534300 99534300 1001 86380 86390 1
534396 99534396 1001 86380 86390 1
534154 99534154 1001 86380 86390 1
534836 99534836 1001 86380 86390 1
534753 99534753 1001 86380 86390 1
534792 99534792 1001 86380 86390 1
534857 99534857 1001 86380 86390 1
534859 99534859 1001 86380 86390 1
535370 99535370 1001 86380 86390 1
535376 99535376 1001 86380 86390 1
535391 99535391 1001 86380 86390 1
535243 99535243 1001 86380 86390 1
535273 99535273 1001 86380 86390 1
535070 99535070 1001 86380 86390 1
535087 99535087 1001 86380 86390 1
535024 99535024 1001 86380 86390 1
534908 99534908 1001 86380 86390 1
535652 99535652 1001 86380 86390 1
535627 99535627 1001 86380 86390 1
535692 99535692 1001 86380 86390 1
535615 99535615 1001 86380 86390 1
535710 99535710 1001 86380 86390 1
535596 99535596 1001 86380 86390 1
535648 99535648 1001 86380 86390 1
536155 99536155 1001 86380 86390 1
536195 99536195 1001 86380 86390 1
536324 99536324 1001 86380 86390 1
535966 99535966 1001 86380 86390 1
535986 99535986 1001 86380 86390 1
535833 99535833 1001 86380 86390 1
535758 99535758 1001 86380 86390 1
535761 99535761 1001 86380 86390 1
536481 99536481 1001 86380 86390 1
537144 99537144 1001 86380 86390 1
537016 99537016 1001 86380 86390 1
537094 99537094 1001 86380 86390 1
536828 99536828 1001 86380 86390 1
536893 99536893 1001 86380 86390 1
536846 99536846 1001 86380 86390 1
536863 99536863 1001 86380 86390 1
536760 99536760 1001 86380 86390 1
536865 99536865 1001 86380 86390 1
537355 99537355 1001 86380 86390 1
537266 99537266 1001 86380 86390 1
537292 99537292 1001 86380 86390 1
537361 99537361 1001 86380 86390 1
537859 99537859 1001 86380 86390 1
537950 99537950 1001 86380 86390 1
537926 99537926 1001 86380 86390 1
537960 99537960 1001 86380 86390 1
537890 99537890 1001 86380 86390 1
537680 99537680 1001 86380 86390 1
537605 99537605 1001 86380 86390 1
537777 99537777 1001 86380 86390 1
537609 99537609 1001 86380 86390 1
537575 99537575 1001 86380 86390 1
537485 99537485 1001 86380 86390 1
537460 99537460 1001 86380 86390 1
537455 99537455 1001 86380 86390 1
537572 99537572 1001 86380 86390 1
538048 99538048 1001 86380 86390 1
538076 99538076 1001 86380 86390 1
538106 99538106 1001 86380 86390 1
538161 99538161 1001 86380 86390 1
538188 99538188 1001 86380 86390 1
538676 99538676 1001 86380 86390 1
538458 99538458 1001 86380 86390 1
538471 99538471 1001 86380 86390 1
538595 99538595 1001 86380 86390 1
538277 99538277 1001 86380 86390 1
538305 99538305 1001 86380 86390 1
538385 99538385 1001 86380 86390 1
538826 99538826 1001 86380 86390 1
538950 99538950 1001 86380 86390 1
538874 99538874 1001 86380 86390 1
539609 99539609 1001 86380 86390 1
539453 99539453 1001 86380 86390 1
539466 99539466 1001 86380 86390 1
539254 99539254 1001 86380 86390 1
539345 99539345 1001 86380 86390 1
539364 99539364 1001 86380 86390 1
539313 99539313 1001 86380 86390 1
539381 99539381 1001 86380 86390 1
539167 99539167 1001 86380 86390 1
539156 99539156 1001 86380 86390 1
539742 99539742 1001 86380 86390 1
539755 99539755 1001 86380 86390 1
540417 99540417 1001 86380 86390 1
540301 99540301 1001 86380 86390 1
540420 99540420 1001 86380 86390 1
540450 99540450 1001 86380 86390 1
540424 99540424 1001 86380 86390 1
540121 99540121 1001 86380 86390 1
540062 99540062 1001 86380 86390 1
540075 99540075 1001 86380 86390 1
540169 99540169 1001 86380 86390 1
539873 99539873 1001 86380 86390 1
540038 99540038 1001 86380 86390 1
540513 99540513 1001 86380 86390 1
540566 99540566 1001 86380 86390 1
541263 99541263 1001 86380 86390 1
541224 99541224 1001 86380 86390 1
541176 99541176 1001 86380 86390 1
541004 99541004 1001 86380 86390 1
541073 99541073 1001 86380 86390 1
540830 99540830 1001 86380 86390 1
540856 99540856 1001 86380 86390 1
540733 99540733 1001 86380 86390 1
541354 99541354 1001 86380 86390 1
541384 99541384 1001 86380 86390 1
541492 99541492 1001 86380 86390 1
541364 99541364 1001 86380 86390 1
541299 99541299 1001 86380 86390 1
541482 99541482 1001 86380 86390 1
541431 99541431 1001 86380 86390 1
542030 99542030 1001 86380 86390 1
542035 99542035 1001 86380 86390 1
542106 99542106 1001 86380 86390 1
542040 99542040 1001 86380 86390 1
541720 99541720 1001 86380 86390 1
541790 99541790 1001 86380 86390 1
541526 99541526 1001 86380 86390 1
541534 99541534 1001 86380 86390 1
542264 99542264 1001 86380 86390 1
542121 99542121 1001 86380 86390 1
542797 99542797 1001 86380 86390 1
542786 99542786 1001 86380 86390 1
542866 99542866 1001 86380 86390 1
542696 99542696 1001 86380 86390 1
542529 99542529 1001 86380 86390 1
543020 99543020 1001 86380 86390 1
543008 99543008 1001 86380 86390 1
543036 99543036 1001 86380 86390 1
542972 99542972 1001 86380 86390 1
542986 99542986 1001 86380 86390 1
543144 99543144 1001 86380 86390 1
542963 99542963 1001 86380 86390 1
543109 99543109 1001 86380 86390 1
543769 99543769 1001 86380 86390 1
543685 99543685 1001 86380 86390 1
543673 99543673 1001 86380 86390 1
543588 99543588 1001 86380 86390 1
543517 99543517 1001 86380 86390 1
543402 99543402 1001 86380 86390 1
543548 99543548 1001 86380 86390 1
543269 99543269 1001 86380 86390 1
543165 99543165 1001 86380 86390 1
543257 99543257 1001 86380 86390 1
543261 99543261 1001 86380 86390 1
543291 99543291 1001 86380 86390 1
543774 99543774 1001 86380 86390 1
543854 99543854 1001 86380 86390 1
543945 99543945 1001 86380 86390 1
544401 99544401 1001 86380 86390 1
544493 99544493 1001 86380 86390 1
544265 99544265 1001 86380 86390 1
544253 99544253 1001 86380 86390 1
544279 99544279 1001 86380 86390 1
544254 99544254 1001 86380 86390 1
544299 99544299 1001 86380 86390 1
544084 99544084 1001 86380 86390 1
544137 99544137 1001 86380 86390 1
543996 99543996 1001 86380 86390 1
544127 99544127 1001 86380 86390 1
544143 99544143 1001 86380 86390 1
543987 99543987 1001 86380 86390 1
544000 99544000 1001 86380 86390 1
544716 99544716 1001 86380 86390 1
517421 947 1002 64200 70372 1
525560 1017 1002 55159 68801 1
536903 750 1001 67733 68033 1
400127 99400127 1001 86380 86390 1
400682 99400682 1001 86380 86390 1
400689 99400689 1001 86380 86390 1
400755 99400755 1001 86380 86390 1
400860 99400860 1001 86380 86390 1
401093 99401093 1001 86380 86390 1
401106 99401106 1001 86380 86390 1
401195 99401195 1001 86380 86390 1
401253 99401253 1001 86380 86390 1
401324 99401324 1001 86380 86390 1
401466 99401466 1001 86380 86390 1
401478 99401478 1001 86380 86390 1
401642 99401642 1001 86380 86390 1
402071 99402071 1001 86380 86390 1
402102 99402102 1001 86380 86390 1
402237 99402237 1001 86380 86390 1
402575 99402575 1001 86380 86390 1
402566 99402566 1001 86380 86390 1
402643 99402643 1001 86380 86390 1
403032 99403032 1001 86380 86390 1
403206 99403206 1001 86380 86390 1
403741 99403741 1001 86380 86390 1
403805 99403805 1001 86380 86390 1
403894 99403894 1001 86380 86390 1
404357 99404357 1001 86380 86390 1
404643 99404643 1001 86380 86390 1
404715 99404715 1001 86380 86390 1
404923 99404923 1001 86380 86390 1
404970 99404970 1001 86380 86390 1
405261 99405261 1001 86380 86390 1
405403 99405403 1001 86380 86390 1
405387 99405387 1001 86380 86390 1
405601 99405601 1001 86380 86390 1
405677 99405677 1001 86380 86390 1
405718 99405718 1001 86380 86390 1
406153 99406153 1001 86380 86390 1
406213 99406213 1001 86380 86390 1
406301 99406301 1001 86380 86390 1
406741 99406741 1001 86380 86390 1
406932 99406932 1001 86380 86390 1
406918 99406918 1001 86380 86390 1
407014 99407014 1001 86380 86390 1
406944 99406944 1001 86380 86390 1
407038 99407038 1001 86380 86390 1
407065 99407065 1001 86380 86390 1
407224 99407224 1001 86380 86390 1
407175 99407175 1001 86380 86390 1
407316 99407316 1001 86380 86390 1
407319 99407319 1001 86380 86390 1
407261 99407261 1001 86380 86390 1
407320 99407320 1001 86380 86390 1
407437 99407437 1001 86380 86390 1
407450 99407450 1001 86380 86390 1
407731 99407731 1001 86380 86390 1
408372 99408372 1001 86380 86390 1
408687 99408687 1001 86380 86390 1
408748 99408748 1001 86380 86390 1
408782 99408782 1001 86380 86390 1
409109 99409109 1001 86380 86390 1
409233 99409233 1001 86380 86390 1
409376 99409376 1001 86380 86390 1
409518 99409518 1001 86380 86390 1
409641 99409641 1001 86380 86390 1
409740 99409740 1001 86380 86390 1
410072 99410072 1001 86380 86390 1
410063 99410063 1001 86380 86390 1
410274 99410274 1001 86380 86390 1
410584 99410584 1001 86380 86390 1
410655 99410655 1001 86380 86390 1
410830 99410830 1001 86380 86390 1
411081 99411081 1001 86380 86390 1
411087 99411087 1001 86380 86390 1
411406 99411406 1001 86380 86390 1
411454 99411454 1001 86380 86390 1
411543 99411543 1001 86380 86390 1
411725 99411725 1001 86380 86390 1
411857 99411857 1001 86380 86390 1
411651 99411651 1001 86380 86390 1
411889 99411889 1001 86380 86390 1
412037 99412037 1001 86380 86390 1
412018 99412018 1001 86380 86390 1
412131 99412131 1001 86380 86390 1
412132 99412132 1001 86380 86390 1
412267 99412267 1001 86380 86390 1
412234 99412234 1001 86380 86390 1
413111 99413111 1001 86380 86390 1
413042 99413042 1001 86380 86390 1
413274 99413274 1001 86380 86390 1
412749 99412749 1001 86380 86390 1
412707 99412707 1001 86380 86390 1
412539 99412539 1001 86380 86390 1
413923 99413923 1001 86380 86390 1
414012 99414012 1001 86380 86390 1
412886 99412886 1001 86380 86390 1
414097 99414097 1001 86380 86390 1
413701 99413701 1001 86380 86390 1
414023 99414023 1001 86380 86390 1
414930 99414930 1001 86380 86390 1
414863 99414863 1001 86380 86390 1
414844 99414844 1001 86380 86390 1
414643 99414643 1001 86380 86390 1
414887 99414887 1001 86380 86390 1
414670 99414670 1001 86380 86390 1
414275 99414275 1001 86380 86390 1
414483 99414483 1001 86380 86390 1
414467 99414467 1001 86380 86390 1
414151 99414151 1001 86380 86390 1
414154 99414154 1001 86380 86390 1
414473 99414473 1001 86380 86390 1
415574 99415574 1001 86380 86390 1
415337 99415337 1001 86380 86390 1
415658 99415658 1001 86380 86390 1
415618 99415618 1001 86380 86390 1
415694 99415694 1001 86380 86390 1
416739 99416739 1001 86380 86390 1
416869 99416869 1001 86380 86390 1
416889 99416889 1001 86380 86390 1
416596 99416596 1001 86380 86390 1
416876 99416876 1001 86380 86390 1
416437 99416437 1001 86380 86390 1
416233 99416233 1001 86380 86390 1
416237 99416237 1001 86380 86390 1
416266 99416266 1001 86380 86390 1
415963 99415963 1001 86380 86390 1
415864 99415864 1001 86380 86390 1
415888 99415888 1001 86380 86390 1
415973 99415973 1001 86380 86390 1
417232 99417232 1001 86380 86390 1
417230 99417230 1001 86380 86390 1
417517 99417517 1001 86380 86390 1
418459 99418459 1001 86380 86390 1
418743 99418743 1001 86380 86390 1
418721 99418721 1001 86380 86390 1
418314 99418314 1001 86380 86390 1
418063 99418063 1001 86380 86390 1
417893 99417893 1001 86380 86390 1
417917 99417917 1001 86380 86390 1
417872 99417872 1001 86380 86390 1
417666 99417666 1001 86380 86390 1
418023 99418023 1001 86380 86390 1
419041 99419041 1001 86380 86390 1
419185 99419185 1001 86380 86390 1
420307 99420307 1001 86380 86390 1
420186 99420186 1001 86380 86390 1
419852 99419852 1001 86380 86390 1
420038 99420038 1001 86380 86390 1
419949 99419949 1001 86380 86390 1
419517 99419517 1001 86380 86390 1
419430 99419430 1001 86380 86390 1
419308 99419308 1001 86380 86390 1
419581 99419581 1001 86380 86390 1
419367 99419367 1001 86380 86390 1
420690 99420690 1001 86380 86390 1
420830 99420830 1001 86380 86390 1
421718 99421718 1001 86380 86390 1
421993 99421993 1001 86380 86390 1
421810 99421810 1001 86380 86390 1
421858 99421858 1001 86380 86390 1
421611 99421611 1001 86380 86390 1
421393 99421393 1001 86380 86390 1
421193 99421193 1001 86380 86390 1
420877 99420877 1001 86380 86390 1
420883 99420883 1001 86380 86390 1
422196 99422196 1001 86380 86390 1
422406 99422406 1001 86380 86390 1
422228 99422228 1001 86380 86390 1
423573 99423573 1001 86380 86390 1
423486 99423486 1001 86380 86390 1
423559 99423559 1001 86380 86390 1
423496 99423496 1001 86380 86390 1
423618 99423618 1001 86380 86390 1
423365 99423365 1001 86380 86390 1
423140 99423140 1001 86380 86390 1
423239 99423239 1001 86380 86390 1
423017 99423017 1001 86380 86390 1
422628 99422628 1001 86380 86390 1
422846 99422846 1001 86380 86390 1
423797 99423797 1001 86380 86390 1
423777 99423777 1001 86380 86390 1
423852 99423852 1001 86380 86390 1
423805 99423805 1001 86380 86390 1
424055 99424055 1001 86380 86390 1
423932 99423932 1001 86380 86390 1
424007 99424007 1001 86380 86390 1
425147 99425147 1001 86380 86390 1
425321 99425321 1001 86380 86390 1
425334 99425334 1001 86380 86390 1
425114 99425114 1001 86380 86390 1
425024 99425024 1001 86380 86390 1
424967 99424967 1001 86380 86390 1
424812 99424812 1001 86380 86390 1
424290 99424290 1001 86380 86390 1
424283 99424283 1001 86380 86390 1
425665 99425665 1001 86380 86390 1
425536 99425536 1001 86380 86390 1
425483 99425483 1001 86380 86390 1
425596 99425596 1001 86380 86390 1
425647 99425647 1001 86380 86390 1
426974 99426974 1001 86380 86390 1
426796 99426796 1001 86380 86390 1
426928 99426928 1001 86380 86390 1
426824 99426824 1001 86380 86390 1
426955 99426955 1001 86380 86390 1
427095 99427095 1001 86380 86390 1
426409 99426409 1001 86380 86390 1
426363 99426363 1001 86380 86390 1
426535 99426535 1001 86380 86390 1
426655 99426655 1001 86380 86390 1
425886 99425886 1001 86380 86390 1
426219 99426219 1001 86380 86390 1
425986 99425986 1001 86380 86390 1
427304 99427304 1001 86380 86390 1
427408 99427408 1001 86380 86390 1
428632 99428632 1001 86380 86390 1
428483 99428483 1001 86380 86390 1
428002 99428002 1001 86380 86390 1
428233 99428233 1001 86380 86390 1
428265 99428265 1001 86380 86390 1
428101 99428101 1001 86380 86390 1
427752 99427752 1001 86380 86390 1
427901 99427901 1001 86380 86390 1
427914 99427914 1001 86380 86390 1
427919 99427919 1001 86380 86390 1
429020 99429020 1001 86380 86390 1
429158 99429158 1001 86380 86390 1
429053 99429053 1001 86380 86390 1
429148 99429148 1001 86380 86390 1
430372 99430372 1001 86380 86390 1
430277 99430277 1001 86380 86390 1
429278 99429278 1001 86380 86390 1
429535 99429535 1001 86380 86390 1
429308 99429308 1001 86380 86390 1
430390 99430390 1001 86380 86390 1
431762 99431762 1001 86380 86390 1
431644 99431644 1001 86380 86390 1
431430 99431430 1001 86380 86390 1
431288 99431288 1001 86380 86390 1
431311 99431311 1001 86380 86390 1
431281 99431281 1001 86380 86390 1
430922 99430922 1001 86380 86390 1
431248 99431248 1001 86380 86390 1
431188 99431188 1001 86380 86390 1
431020 99431020 1001 86380 86390 1
432305 99432305 1001 86380 86390 1
433465 99433465 1001 86380 86390 1
433719 99433719 1001 86380 86390 1
433188 99433188 1001 86380 86390 1
432947 99432947 1001 86380 86390 1
432919 99432919 1001 86380 86390 1
432696 99432696 1001 86380 86390 1
432824 99432824 1001 86380 86390 1
432627 99432627 1001 86380 86390 1
432798 99432798 1001 86380 86390 1
432496 99432496 1001 86380 86390 1
432834 99432834 1001 86380 86390 1
432804 99432804 1001 86380 86390 1
432620 99432620 1001 86380 86390 1
433934 99433934 1001 86380 86390 1
433789 99433789 1001 86380 86390 1
433917 99433917 1001 86380 86390 1
433737 99433737 1001 86380 86390 1
434051 99434051 1001 86380 86390 1
433802 99433802 1001 86380 86390 1
433927 99433927 1001 86380 86390 1
434079 99434079 1001 86380 86390 1
434080 99434080 1001 86380 86390 1
435055 99435055 1001 86380 86390 1
435229 99435229 1001 86380 86390 1
434766 99434766 1001 86380 86390 1
434648 99434648 1001 86380 86390 1
434287 99434287 1001 86380 86390 1
434470 99434470 1001 86380 86390 1
435458 99435458 1001 86380 86390 1
435552 99435552 1001 86380 86390 1
435527 99435527 1001 86380 86390 1
436845 99436845 1001 86380 86390 1
436598 99436598 1001 86380 86390 1
436292 99436292 1001 86380 86390 1
435966 99435966 1001 86380 86390 1
437241 99437241 1001 86380 86390 1
300025 99300025 1001 86380 86390 1
300408 99300408 1001 86380 86390 1
300189 99300189 1001 86380 86390 1
300202 99300202 1001 86380 86390 1
300167 99300167 1001 86380 86390 1
300129 99300129 1001 86380 86390 1
300234 99300234 1001 86380 86390 1
300130 99300130 1001 86380 86390 1
301477 99301477 1001 86380 86390 1
301441 99301441 1001 86380 86390 1
301013 99301013 1001 86380 86390 1
301126 99301126 1001 86380 86390 1
301114 99301114 1001 86380 86390 1
301736 99301736 1001 86380 86390 1
301598 99301598 1001 86380 86390 1
301559 99301559 1001 86380 86390 1
302299 99302299 1001 86380 86390 1
302222 99302222 1001 86380 86390 1
302250 99302250 1001 86380 86390 1
302302 99302302 1001 86380 86390 1
302034 99302034 1001 86380 86390 1
302152 99302152 1001 86380 86390 1
302049 99302049 1001 86380 86390 1
301984 99301984 1001 86380 86390 1
301825 99301825 1001 86380 86390 1
301839 99301839 1001 86380 86390 1
301945 99301945 1001 86380 86390 1
301924 99301924 1001 86380 86390 1
302419 99302419 1001 86380 86390 1
302497 99302497 1001 86380 86390 1
302524 99302524 1001 86380 86390 1
302409 99302409 1001 86380 86390 1
302525 99302525 1001 86380 86390 1
302461 99302461 1001 86380 86390 1
302398 99302398 1001 86380 86390 1
302518 99302518 1001 86380 86390 1
303161 99303161 1001 86380 86390 1
303140 99303140 1001 86380 86390 1
303038 99303038 1001 86380 86390 1
302842 99302842 1001 86380 86390 1
302652 99302652 1001 86380 86390 1
302678 99302678 1001 86380 86390 1
303281 99303281 1001 86380 86390 1
303274 99303274 1001 86380 86390 1
303250 99303250 1001 86380 86390 1
303303 99303303 1001 86380 86390 1
303342 99303342 1001 86380 86390 1
303382 99303382 1001 86380 86390 1
303969 99303969 1001 86380 86390 1
303962 99303962 1001 86380 86390 1
303688 99303688 1001 86380 86390 1
303818 99303818 1001 86380 86390 1
303667 99303667 1001 86380 86390 1
303771 99303771 1001 86380 86390 1
303823 99303823 1001 86380 86390 1
304060 99304060 1001 86380 86390 1
304184 99304184 1001 86380 86390 1
304782 99304782 1001 86380 86390 1
304822 99304822 1001 86380 86390 1
304707 99304707 1001 86380 86390 1
304675 99304675 1001 86380 86390 1
304689 99304689 1001 86380 86390 1
304854 99304854 1001 86380 86390 1
304463 99304463 1001 86380 86390 1
304490 99304490 1001 86380 86390 1
304451 99304451 1001 86380 86390 1
304650 99304650 1001 86380 86390 1
304356 99304356 1001 86380 86390 1
304404 99304404 1001 86380 86390 1
304896 99304896 1001 86380 86390 1
304961 99304961 1001 86380 86390 1
304994 99304994 1001 86380 86390 1
305583 99305583 1001 86380 86390 1
305510 99305510 1001 86380 86390 1
305673 99305673 1001 86380 86390 1
305674 99305674 1001 86380 86390 1
305463 99305463 1001 86380 86390 1
305104 99305104 1001 86380 86390 1
305121 99305121 1001 86380 86390 1
305481 99305481 1001 86380 86390 1
500040 99500040 1001 86380 86390 1
500107 99500107 1001 86380 86390 1
500133 99500133 1001 86380 86390 1
500031 99500031 1001 86380 86390 1
500032 99500032 1001 86380 86390 1
500757 99500757 1001 86380 86390 1
500452 99500452 1001 86380 86390 1
500558 99500558 1001 86380 86390 1
500537 99500537 1001 86380 86390 1
500375 99500375 1001 86380 86390 1
500365 99500365 1001 86380 86390 1
500888 99500888 1001 86380 86390 1
500992 99500992 1001 86380 86390 1
500863 99500863 1001 86380 86390 1
500892 99500892 1001 86380 86390 1
500936 99500936 1001 86380 86390 1
500899 99500899 1001 86380 86390 1
501514 99501514 1001 86380 86390 1
501593 99501593 1001 86380 86390 1
501571 99501571 1001 86380 86390 1
501561 99501561 1001 86380 86390 1
501361 99501361 1001 86380 86390 1
501338 99501338 1001 86380 86390 1
501430 99501430 1001 86380 86390 1
501301 99501301 1001 86380 86390 1
501047 99501047 1001 86380 86390 1
501179 99501179 1001 86380 86390 1
501134 99501134 1001 86380 86390 1
501670 99501670 1001 86380 86390 1
502264 99502264 1001 86380 86390 1
502410 99502410 1001 86380 86390 1
502400 99502400 1001 86380 86390 1
502151 99502151 1001 86380 86390 1
502256 99502256 1001 86380 86390 1
501976 99501976 1001 86380 86390 1
501990 99501990 1001 86380 86390 1
501983 99501983 1001 86380 86390 1
502037 99502037 1001 86380 86390 1
502466 99502466 1001 86380 86390 1
503221 99503221 1001 86380 86390 1
503118 99503118 1001 86380 86390 1
503161 99503161 1001 86380 86390 1
502925 99502925 1001 86380 86390 1
502979 99502979 1001 86380 86390 1
502769 99502769 1001 86380 86390 1
502837 99502837 1001 86380 86390 1
503405 99503405 1001 86380 86390 1
503431 99503431 1001 86380 86390 1
503432 99503432 1001 86380 86390 1
503413 99503413 1001 86380 86390 1
503363 99503363 1001 86380 86390 1
504015 99504015 1001 86380 86390 1
504045 99504045 1001 86380 86390 1
503995 99503995 1001 86380 86390 1
504038 99504038 1001 86380 86390 1
504110 99504110 1001 86380 86390 1
503949 99503949 1001 86380 86390 1
503710 99503710 1001 86380 86390 1
503841 99503841 1001 86380 86390 1
504319 99504319 1001 86380 86390 1
504914 99504914 1001 86380 86390 1
504756 99504756 1001 86380 86390 1
504851 99504851 1001 86380 86390 1
504853 99504853 1001 86380 86390 1
504699 99504699 1001 86380 86390 1
504665 99504665 1001 86380 86390 1
504628 99504628 1001 86380 86390 1
504590 99504590 1001 86380 86390 1
504644 99504644 1001 86380 86390 1
504670 99504670 1001 86380 86390 1
504377 99504377 1001 86380 86390 1
504385 99504385 1001 86380 86390 1
505070 99505070 1001 86380 86390 1
505069 99505069 1001 86380 86390 1
505670 99505670 1001 86380 86390 1
505584 99505584 1001 86380 86390 1
505675 99505675 1001 86380 86390 1
505360 99505360 1001 86380 86390 1
505503 99505503 1001 86380 86390 1
505492 99505492 1001 86380 86390 1
505483 99505483 1001 86380 86390 1
505366 99505366 1001 86380 86390 1
505294 99505294 1001 86380 86390 1
505243 99505243 1001 86380 86390 1
505284 99505284 1001 86380 86390 1
505303 99505303 1001 86380 86390 1
505848 99505848 1001 86380 86390 1
505824 99505824 1001 86380 86390 1
506539 99506539 1001 86380 86390 1
506291 99506291 1001 86380 86390 1
506318 99506318 1001 86380 86390 1
506042 99506042 1001 86380 86390 1
505977 99505977 1001 86380 86390 1
506108 99506108 1001 86380 86390 1
506138 99506138 1001 86380 86390 1
505983 99505983 1001 86380 86390 1
506178 99506178 1001 86380 86390 1
506153 99506153 1001 86380 86390 1
506632 99506632 1001 86380 86390 1
506750 99506750 1001 86380 86390 1
506392 99506392 1001 86380 86390 1
506733 99506733 1001 86380 86390 1
506747 99506747 1001 86380 86390 1
507232 99507232 1001 86380 86390 1
507297 99507297 1001 86380 86390 1
507412 99507412 1001 86380 86390 1
507369 99507369 1001 86380 86390 1
507191 99507191 1001 86380 86390 1
507181 99507181 1001 86380 86390 1
507172 99507172 1001 86380 86390 1
506905 99506905 1001 86380 86390 1
506974 99506974 1001 86380 86390 1
506924 99506924 1001 86380 86390 1
506927 99506927 1001 86380 86390 1
507499 99507499 1001 86380 86390 1
507480 99507480 1001 86380 86390 1
508218 99508218 1001 86380 86390 1
508221 99508221 1001 86380 86390 1
508124 99508124 1001 86380 86390 1
508231 99508231 1001 86380 86390 1
508090 99508090 1001 86380 86390 1
507904 99507904 1001 86380 86390 1
507931 99507931 1001 86380 86390 1
508023 99508023 1001 86380 86390 1
507841 99507841 1001 86380 86390 1
508012 99508012 1001 86380 86390 1
507909 99507909 1001 86380 86390 1
507756 99507756 1001 86380 86390 1
507744 99507744 1001 86380 86390 1
507672 99507672 1001 86380 86390 1
507727 99507727 1001 86380 86390 1
508327 99508327 1001 86380 86390 1
508294 99508294 1001 86380 86390 1
509047 99509047 1001 86380 86390 1
508924 99508924 1001 86380 86390 1
509054 99509054 1001 86380 86390 1
509058 99509058 1001 86380 86390 1
508956 99508956 1001 86380 86390 1
509067 99509067 1001 86380 86390 1
508666 99508666 1001 86380 86390 1
508693 99508693 1001 86380 86390 1
508800 99508800 1001 86380 86390 1
508723 99508723 1001 86380 86390 1
508814 99508814 1001 86380 86390 1
508626 99508626 1001 86380 86390 1
508631 99508631 1001 86380 86390 1
509202 99509202 1001 86380 86390 1
509738 99509738 1001 86380 86390 1
509794 99509794 1001 86380 86390 1
509402 99509402 1001 86380 86390 1
509353 99509353 1001 86380 86390 1
509392 99509392 1001 86380 86390 1
509446 99509446 1001 86380 86390 1
509962 99509962 1001 86380 86390 1
509933 99509933 1001 86380 86390 1
509947 99509947 1001 86380 86390 1
510562 99510562 1001 86380 86390 1
510590 99510590 1001 86380 86390 1
510657 99510657 1001 86380 86390 1
510722 99510722 1001 86380 86390 1
510398 99510398 1001 86380 86390 1
510403 99510403 1001 86380 86390 1
510274 99510274 1001 86380 86390 1
510302 99510302 1001 86380 86390 1
510138 99510138 1001 86380 86390 1
510296 99510296 1001 86380 86390 1
510312 99510312 1001 86380 86390 1
510777 99510777 1001 86380 86390 1
510817 99510817 1001 86380 86390 1
510869 99510869 1001 86380 86390 1
510728 99510728 1001 86380 86390 1
510759 99510759 1001 86380 86390 1
510824 99510824 1001 86380 86390 1
511450 99511450 1001 86380 86390 1
511476 99511476 1001 86380 86390 1
511523 99511523 1001 86380 86390 1
511376 99511376 1001 86380 86390 1
511455 99511455 1001 86380 86390 1
511457 99511457 1001 86380 86390 1
511435 99511435 1001 86380 86390 1
511265 99511265 1001 86380 86390 1
511019 99511019 1001 86380 86390 1
511124 99511124 1001 86380 86390 1
511562 99511562 1001 86380 86390 1
511681 99511681 1001 86380 86390 1
512251 99512251 1001 86380 86390 1
512187 99512187 1001 86380 86390 1
512317 99512317 1001 86380 86390 1
512351 99512351 1001 86380 86390 1
512281 99512281 1001 86380 86390 1
512231 99512231 1001 86380 86390 1
512374 99512374 1001 86380 86390 1
512006 99512006 1001 86380 86390 1
512119 99512119 1001 86380 86390 1
512158 99512158 1001 86380 86390 1
511797 99511797 1001 86380 86390 1
511930 99511930 1001 86380 86390 1
512457 99512457 1001 86380 86390 1
513001 99513001 1001 86380 86390 1
513138 99513138 1001 86380 86390 1
513049 99513049 1001 86380 86390 1
512949 99512949 1001 86380 86390 1
512807 99512807 1001 86380 86390 1
512970 99512970 1001 86380 86390 1
512782 99512782 1001 86380 86390 1
512786 99512786 1001 86380 86390 1
512607 99512607 1001 86380 86390 1
513371 99513371 1001 86380 86390 1
513312 99513312 1001 86380 86390 1
513276 99513276 1001 86380 86390 1
513952 99513952 1001 86380 86390 1
513697 99513697 1001 86380 86390 1
513737 99513737 1001 86380 86390 1
513764 99513764 1001 86380 86390 1
513803 99513803 1001 86380 86390 1
513713 99513713 1001 86380 86390 1
513784 99513784 1001 86380 86390 1
513617 99513617 1001 86380 86390 1
513508 99513508 1001 86380 86390 1
513590 99513590 1001 86380 86390 1
514073 99514073 1001 86380 86390 1
514193 99514193 1001 86380 86390 1
514854 99514854 1001 86380 86390 1
514807 99514807 1001 86380 86390 1
514687 99514687 1001 86380 86390 1
514700 99514700 1001 86380 86390 1
514645 99514645 1001 86380 86390 1
514598 99514598 1001 86380 86390 1
514637 99514637 1001 86380 86390 1
514314 99514314 1001 86380 86390 1
514342 99514342 1001 86380 86390 1
514272 99514272 1001 86380 86390 1
514967 99514967 1001 86380 86390 1
515567 99515567 1001 86380 86390 1
515656 99515656 1001 86380 86390 1
515375 99515375 1001 86380 86390 1
515378 99515378 1001 86380 86390 1
515444 99515444 1001 86380 86390 1
515180 99515180 1001 86380 86390 1
515142 99515142 1001 86380 86390 1
515159 99515159 1001 86380 86390 1
515263 99515263 1001 86380 86390 1
516501 99516501 1001 86380 86390 1
516232 99516232 1001 86380 86390 1
516258 99516258 1001 86380 86390 1
516272 99516272 1001 86380 86390 1
516103 99516103 1001 86380 86390 1
516186 99516186 1001 86380 86390 1
515966 99515966 1001 86380 86390 1
516045 99516045 1001 86380 86390 1
515942 99515942 1001 86380 86390 1
515934 99515934 1001 86380 86390 1
515999 99515999 1001 86380 86390 1
515935 99515935 1001 86380 86390 1
516687 99516687 1001 86380 86390 1
516714 99516714 1001 86380 86390 1
516560 99516560 1001 86380 86390 1
516600 99516600 1001 86380 86390 1
516613 99516613 1001 86380 86390 1
516605 99516605 1001 86380 86390 1
516527 99516527 1001 86380 86390 1
516696 99516696 1001 86380 86390 1
516685 99516685 1001 86380 86390 1
517002 99517002 1001 86380 86390 1
517084 99517084 1001 86380 86390 1
517061 99517061 1001 86380 86390 1
516931 99516931 1001 86380 86390 1
516914 99516914 1001 86380 86390 1
516863 99516863 1001 86380 86390 1
516723 99516723 1001 86380 86390 1
517412 99517412 1001 86380 86390 1
517404 99517404 1001 86380 86390 1
518060 99518060 1001 86380 86390 1
518035 99518035 1001 86380 86390 1
518036 99518036 1001 86380 86390 1
517962 99517962 1001 86380 86390 1
517813 99517813 1001 86380 86390 1
517867 99517867 1001 86380 86390 1
517914 99517914 1001 86380 86390 1
517571 99517571 1001 86380 86390 1
517574 99517574 1001 86380 86390 1
518268 99518268 1001 86380 86390 1
518932 99518932 1001 86380 86390 1
518639 99518639 1001 86380 86390 1
518665 99518665 1001 86380 86390 1
518602 99518602 1001 86380 86390 1
518752 99518752 1001 86380 86390 1
518610 99518610 1001 86380 86390 1
518638 99518638 1001 86380 86390 1
518651 99518651 1001 86380 86390 1
518511 99518511 1001 86380 86390 1
518461 99518461 1001 86380 86390 1
518450 99518450 1001 86380 86390 1
518999 99518999 1001 86380 86390 1
519142 99519142 1001 86380 86390 1
519175 99519175 1001 86380 86390 1
519022 99519022 1001 86380 86390 1
519702 99519702 1001 86380 86390 1
519789 99519789 1001 86380 86390 1
519730 99519730 1001 86380 86390 1
519657 99519657 1001 86380 86390 1
519599 99519599 1001 86380 86390 1
519258 99519258 1001 86380 86390 1
519339 99519339 1001 86380 86390 1
519355 99519355 1001 86380 86390 1
519304 99519304 1001 86380 86390 1
519330 99519330 1001 86380 86390 1
519862 99519862 1001 86380 86390 1
519970 99519970 1001 86380 86390 1
519887 99519887 1001 86380 86390 1
520472 99520472 1001 86380 86390 1
520493 99520493 1001 86380 86390 1
520266 99520266 1001 86380 86390 1
520305 99520305 1001 86380 86390 1
520286 99520286 1001 86380 86390 1
520365 99520365 1001 86380 86390 1
520128 99520128 1001 86380 86390 1
520225 99520225 1001 86380 86390 1
520792 99520792 1001 86380 86390 1
520725 99520725 1001 86380 86390 1
521316 99521316 1001 86380 86390 1
521443 99521443 1001 86380 86390 1
521458 99521458 1001 86380 86390 1
521261 99521261 1001 86380 86390 1
521094 99521094 1001 86380 86390 1
521056 99521056 1001 86380 86390 1
521199 99521199 1001 86380 86390 1
521254 99521254 1001 86380 86390 1
521243 99521243 1001 86380 86390 1
521205 99521205 1001 86380 86390 1
521104 99521104 1001 86380 86390 1
521039 99521039 1001 86380 86390 1
521028 99521028 1001 86380 86390 1
521662 99521662 1001 86380 86390 1
521652 99521652 1001 86380 86390 1
521588 99521588 1001 86380 86390 1
521589 99521589 1001 86380 86390 1
521882 99521882 1001 86380 86390 1
522059 99522059 1001 86380 86390 1
521917 99521917 1001 86380 86390 1
521834 99521834 1001 86380 86390 1
522440 99522440 1001 86380 86390 1
522377 99522377 1001 86380 86390 1
523041 99523041 1001 86380 86390 1
522718 99522718 1001 86380 86390 1
522874 99522874 1001 86380 86390 1
522787 99522787 1001 86380 86390 1
522710 99522710 1001 86380 86390 1
522867 99522867 1001 86380 86390 1
522804 99522804 1001 86380 86390 1
522728 99522728 1001 86380 86390 1
522807 99522807 1001 86380 86390 1
522551 99522551 1001 86380 86390 1
522617 99522617 1001 86380 86390 1
522513 99522513 1001 86380 86390 1
522697 99522697 1001 86380 86390 1
522686 99522686 1001 86380 86390 1
523219 99523219 1001 86380 86390 1
523271 99523271 1001 86380 86390 1
523274 99523274 1001 86380 86390 1
523315 99523315 1001 86380 86390 1
523316 99523316 1001 86380 86390 1
523830 99523830 1001 86380 86390 1
523655 99523655 1001 86380 86390 1
523733 99523733 1001 86380 86390 1
523592 99523592 1001 86380 86390 1
523607 99523607 1001 86380 86390 1
524049 99524049 1001 86380 86390 1
523985 99523985 1001 86380 86390 1
524103 99524103 1001 86380 86390 1
523963 99523963 1001 86380 86390 1
524120 99524120 1001 86380 86390 1
524687 99524687 1001 86380 86390 1
524714 99524714 1001 86380 86390 1
524761 99524761 1001 86380 86390 1
524653 99524653 1001 86380 86390 1
524434 99524434 1001 86380 86390 1
524460 99524460 1001 86380 86390 1
524530 99524530 1001 86380 86390 1
524377 99524377 1001 86380 86390 1
524294 99524294 1001 86380 86390 1
524153 99524153 1001 86380 86390 1
524245 99524245 1001 86380 86390 1
524252 99524252 1001 86380 86390 1
524805 99524805 1001 86380 86390 1
525455 99525455 1001 86380 86390 1
525545 99525545 1001 86380 86390 1
525526 99525526 1001 86380 86390 1
525352 99525352 1001 86380 86390 1
525193 99525193 1001 86380 86390 1
525073 99525073 1001 86380 86390 1
525112 99525112 1001 86380 86390 1
525103 99525103 1001 86380 86390 1
525779 99525779 1001 86380 86390 1
525703 99525703 1001 86380 86390 1
525717 99525717 1001 86380 86390 1
525796 99525796 1001 86380 86390 1
525618 99525618 1001 86380 86390 1
526268 99526268 1001 86380 86390 1
526262 99526262 1001 86380 86390 1
526371 99526371 1001 86380 86390 1
526066 99526066 1001 86380 86390 1
526029 99526029 1001 86380 86390 1
526215 99526215 1001 86380 86390 1
525808 99525808 1001 86380 86390 1
526218 99526218 1001 86380 86390 1
526567 99526567 1001 86380 86390 1
526490 99526490 1001 86380 86390 1
527058 99527058 1001 86380 86390 1
527229 99527229 1001 86380 86390 1
527050 99527050 1001 86380 86390 1
527089 99527089 1001 86380 86390 1
526969 99526969 1001 86380 86390 1
527012 99527012 1001 86380 86390 1
527038 99527038 1001 86380 86390 1
527250 99527250 1001 86380 86390 1
527355 99527355 1001 86380 86390 1
527434 99527434 1001 86380 86390 1
527894 99527894 1001 86380 86390 1
528011 99528011 1001 86380 86390 1
528017 99528017 1001 86380 86390 1
527930 99527930 1001 86380 86390 1
527870 99527870 1001 86380 86390 1
527741 99527741 1001 86380 86390 1
527860 99527860 1001 86380 86390 1
527747 99527747 1001 86380 86390 1
527864 99527864 1001 86380 86390 1
527826 99527826 1001 86380 86390 1
527684 99527684 1001 86380 86390 1
527713 99527713 1001 86380 86390 1
527493 99527493 1001 86380 86390 1
527532 99527532 1001 86380 86390 1
527597 99527597 1001 86380 86390 1
527521 99527521 1001 86380 86390 1
527629 99527629 1001 86380 86390 1
527594 99527594 1001 86380 86390 1
528076 99528076 1001 86380 86390 1
528156 99528156 1001 86380 86390 1
528261 99528261 1001 86380 86390 1
528223 99528223 1001 86380 86390 1
528081 99528081 1001 86380 86390 1
528874 99528874 1001 86380 86390 1
528752 99528752 1001 86380 86390 1
528769 99528769 1001 86380 86390 1
528501 99528501 1001 86380 86390 1
528670 99528670 1001 86380 86390 1
528517 99528517 1001 86380 86390 1
528648 99528648 1001 86380 86390 1
528572 99528572 1001 86380 86390 1
528560 99528560 1001 86380 86390 1
528693 99528693 1001 86380 86390 1
528336 99528336 1001 86380 86390 1
529014 99529014 1001 86380 86390 1
528966 99528966 1001 86380 86390 1
529678 99529678 1001 86380 86390 1
529589 99529589 1001 86380 86390 1
529661 99529661 1001 86380 86390 1
529469 99529469 1001 86380 86390 1
529492 99529492 1001 86380 86390 1
529403 99529403 1001 86380 86390 1
529455 99529455 1001 86380 86390 1
529133 99529133 1001 86380 86390 1
529240 99529240 1001 86380 86390 1
529803 99529803 1001 86380 86390 1
529843 99529843 1001 86380 86390 1
529860 99529860 1001 86380 86390 1
529770 99529770 1001 86380 86390 1
530425 99530425 1001 86380 86390 1
530467 99530467 1001 86380 86390 1
530530 99530530 1001 86380 86390 1
530220 99530220 1001 86380 86390 1
530306 99530306 1001 86380 86390 1
530191 99530191 1001 86380 86390 1
529958 99529958 1001 86380 86390 1
530078 99530078 1001 86380 86390 1
529990 99529990 1001 86380 86390 1
530005 99530005 1001 86380 86390 1
530712 99530712 1001 86380 86390 1
530714 99530714 1001 86380 86390 1
530665 99530665 1001 86380 86390 1
531263 99531263 1001 86380 86390 1
531239 99531239 1001 86380 86390 1
531273 99531273 1001 86380 86390 1
531248 99531248 1001 86380 86390 1
531371 99531371 1001 86380 86390 1
531044 99531044 1001 86380 86390 1
531140 99531140 1001 86380 86390 1
531089 99531089 1001 86380 86390 1
531121 99531121 1001 86380 86390 1
530850 99530850 1001 86380 86390 1
530954 99530954 1001 86380 86390 1
530923 99530923 1001 86380 86390 1
531402 99531402 1001 86380 86390 1
531532 99531532 1001 86380 86390 1
531429 99531429 1001 86380 86390 1
531391 99531391 1001 86380 86390 1
531381 99531381 1001 86380 86390 1
531461 99531461 1001 86380 86390 1
531528 99531528 1001 86380 86390 1
531581 99531581 1001 86380 86390 1
532031 99532031 1001 86380 86390 1
532084 99532084 1001 86380 86390 1
532047 99532047 1001 86380 86390 1
532037 99532037 1001 86380 86390 1
531892 99531892 1001 86380 86390 1
531743 99531743 1001 86380 86390 1
531783 99531783 1001 86380 86390 1
531602 99531602 1001 86380 86390 1
531696 99531696 1001 86380 86390 1
532255 99532255 1001 86380 86390 1
532282 99532282 1001 86380 86390 1
532336 99532336 1001 86380 86390 1
532391 99532391 1001 86380 86390 1
532209 99532209 1001 86380 86390 1
532275 99532275 1001 86380 86390 1
532237 99532237 1001 86380 86390 1
532355 99532355 1001 86380 86390 1
532240 99532240 1001 86380 86390 1
532959 99532959 1001 86380 86390 1
532895 99532895 1001 86380 86390 1
532897 99532897 1001 86380 86390 1
532645 99532645 1001 86380 86390 1
532797 99532797 1001 86380 86390 1
532607 99532607 1001 86380 86390 1
532616 99532616 1001 86380 86390 1
532539 99532539 1001 86380 86390 1
533093 99533093 1001 86380 86390 1
533133 99533133 1001 86380 86390 1
533095 99533095 1001 86380 86390 1
533040 99533040 1001 86380 86390 1
533769 99533769 1001 86380 86390 1
533808 99533808 1001 86380 86390 1
533796 99533796 1001 86380 86390 1
533674 99533674 1001 86380 86390 1
533818 99533818 1001 86380 86390 1
533754 99533754 1001 86380 86390 1
533511 99533511 1001 86380 86390 1
533615 99533615 1001 86380 86390 1
533265 99533265 1001 86380 86390 1
533352 99533352 1001 86380 86390 1
533894 99533894 1001 86380 86390 1
534027 99534027 1001 86380 86390 1
534031 99534031 1001 86380 86390 1
533967 99533967 1001 86380 86390 1
534680 99534680 1001 86380 86390 1
534534 99534534 1001 86380 86390 1
534663 99534663 1001 86380 86390 1
534550 99534550 1001 86380 86390 1
534631 99534631 1001 86380 86390 1
534440 99534440 1001 86380 86390 1
534311 99534311 1001 86380 86390 1
534287 99534287 1001 86380 86390 1
534290 99534290 1001 86380 86390 1
534221 99534221 1001 86380 86390 1
534213 99534213 1001 86380 86390 1
534149 99534149 1001 86380 86390 1
534227 99534227 1001 86380 86390 1
534150 99534150 1001 86380 86390 1
534722 99534722 1001 86380 86390 1
534844 99534844 1001 86380 86390 1
535355 99535355 1001 86380 86390 1
535481 99535481 1001 86380 86390 1
535386 99535386 1001 86380 86390 1
535439 99535439 1001 86380 86390 1
535280 99535280 1001 86380 86390 1
535167 99535167 1001 86380 86390 1
535159 99535159 1001 86380 86390 1
535096 99535096 1001 86380 86390 1
534997 99534997 1001 86380 86390 1
535025 99535025 1001 86380 86390 1
534989 99534989 1001 86380 86390 1
535558 99535558 1001 86380 86390 1
535588 99535588 1001 86380 86390 1
535673 99535673 1001 86380 86390 1
535713 99535713 1001 86380 86390 1
536288 99536288 1001 86380 86390 1
536134 99536134 1001 86380 86390 1
536226 99536226 1001 86380 86390 1
536204 99536204 1001 86380 86390 1
536332 99536332 1001 86380 86390 1
535988 99535988 1001 86380 86390 1
536018 99536018 1001 86380 86390 1
535993 99535993 1001 86380 86390 1
535911 99535911 1001 86380 86390 1
535770 99535770 1001 86380 86390 1
535748 99535748 1001 86380 86390 1
535775 99535775 1001 86380 86390 1
536451 99536451 1001 86380 86390 1
536388 99536388 1001 86380 86390 1
536537 99536537 1001 86380 86390 1
537090 99537090 1001 86380 86390 1
537013 99537013 1001 86380 86390 1
536853 99536853 1001 86380 86390 1
536753 99536753 1001 86380 86390 1
536924 99536924 1001 86380 86390 1
536759 99536759 1001 86380 86390 1
536877 99536877 1001 86380 86390 1
536774 99536774 1001 86380 86390 1
536557 99536557 1001 86380 86390 1
536663 99536663 1001 86380 86390 1
536667 99536667 1001 86380 86390 1
536590 99536590 1001 86380 86390 1
537212 99537212 1001 86380 86390 1
537188 99537188 1001 86380 86390 1
537228 99537228 1001 86380 86390 1
537306 99537306 1001 86380 86390 1
537257 99537257 1001 86380 86390 1
537311 99537311 1001 86380 86390 1
537854 99537854 1001 86380 86390 1
537932 99537932 1001 86380 86390 1
537868 99537868 1001 86380 86390 1
537980 99537980 1001 86380 86390 1
537618 99537618 1001 86380 86390 1
537670 99537670 1001 86380 86390 1
537684 99537684 1001 86380 86390 1
537651 99537651 1001 86380 86390 1
537551 99537551 1001 86380 86390 1
537540 99537540 1001 86380 86390 1
537481 99537481 1001 86380 86390 1
537456 99537456 1001 86380 86390 1
537469 99537469 1001 86380 86390 1
538013 99538013 1001 86380 86390 1
538083 99538083 1001 86380 86390 1
538637 99538637 1001 86380 86390 1
538728 99538728 1001 86380 86390 1
538440 99538440 1001 86380 86390 1
538444 99538444 1001 86380 86390 1
538459 99538459 1001 86380 86390 1
538565 99538565 1001 86380 86390 1
538412 99538412 1001 86380 86390 1
538339 99538339 1001 86380 86390 1
538223 99538223 1001 86380 86390 1
538197 99538197 1001 86380 86390 1
538213 99538213 1001 86380 86390 1
538318 99538318 1001 86380 86390 1
538346 99538346 1001 86380 86390 1
538257 99538257 1001 86380 86390 1
538361 99538361 1001 86380 86390 1
538916 99538916 1001 86380 86390 1
538969 99538969 1001 86380 86390 1
538982 99538982 1001 86380 86390 1
538907 99538907 1001 86380 86390 1
538870 99538870 1001 86380 86390 1
538989 99538989 1001 86380 86390 1
539606 99539606 1001 86380 86390 1
539556 99539556 1001 86380 86390 1
539505 99539505 1001 86380 86390 1
539628 99539628 1001 86380 86390 1
539152 99539152 1001 86380 86390 1
539102 99539102 1001 86380 86390 1
539133 99539133 1001 86380 86390 1
539198 99539198 1001 86380 86390 1
539821 99539821 1001 86380 86390 1
539811 99539811 1001 86380 86390 1
539739 99539739 1001 86380 86390 1
540422 99540422 1001 86380 86390 1
540172 99540172 1001 86380 86390 1
540212 99540212 1001 86380 86390 1
540083 99540083 1001 86380 86390 1
540253 99540253 1001 86380 86390 1
540202 99540202 1001 86380 86390 1
540088 99540088 1001 86380 86390 1
540029 99540029 1001 86380 86390 1
539959 99539959 1001 86380 86390 1
540480 99540480 1001 86380 86390 1
540534 99540534 1001 86380 86390 1
540469 99540469 1001 86380 86390 1
541092 99541092 1001 86380 86390 1
541132 99541132 1001 86380 86390 1
541238 99541238 1001 86380 86390 1
541252 99541252 1001 86380 86390 1
541110 99541110 1001 86380 86390 1
541013 99541013 1001 86380 86390 1
541015 99541015 1001 86380 86390 1
540853 99540853 1001 86380 86390 1
541370 99541370 1001 86380 86390 1
541389 99541389 1001 86380 86390 1
542016 99542016 1001 86380 86390 1
542006 99542006 1001 86380 86390 1
542115 99542115 1001 86380 86390 1
541762 99541762 1001 86380 86390 1
541725 99541725 1001 86380 86390 1
541817 99541817 1001 86380 86390 1
541564 99541564 1001 86380 86390 1
541508 99541508 1001 86380 86390 1
541652 99541652 1001 86380 86390 1
542245 99542245 1001 86380 86390 1
542215 99542215 1001 86380 86390 1
542243 99542243 1001 86380 86390 1
542166 99542166 1001 86380 86390 1
542829 99542829 1001 86380 86390 1
542765 99542765 1001 86380 86390 1
542757 99542757 1001 86380 86390 1
542809 99542809 1001 86380 86390 1
542924 99542924 1001 86380 86390 1
542648 99542648 1001 86380 86390 1
542674 99542674 1001 86380 86390 1
542625 99542625 1001 86380 86390 1
542550 99542550 1001 86380 86390 1
542541 99542541 1001 86380 86390 1
542556 99542556 1001 86380 86390 1
542472 99542472 1001 86380 86390 1
542502 99542502 1001 86380 86390 1
542362 99542362 1001 86380 86390 1
542336 99542336 1001 86380 86390 1
543100 99543100 1001 86380 86390 1
543113 99543113 1001 86380 86390 1
543722 99543722 1001 86380 86390 1
543687 99543687 1001 86380 86390 1
543649 99543649 1001 86380 86390 1
543613 99543613 1001 86380 86390 1
543665 99543665 1001 86380 86390 1
543679 99543679 1001 86380 86390 1
543667 99543667 1001 86380 86390 1
543535 99543535 1001 86380 86390 1
543484 99543484 1001 86380 86390 1
543280 99543280 1001 86380 86390 1
543218 99543218 1001 86380 86390 1
543160 99543160 1001 86380 86390 1
543240 99543240 1001 86380 86390 1
543847 99543847 1001 86380 86390 1
543940 99543940 1001 86380 86390 1
543792 99543792 1001 86380 86390 1
544381 99544381 1001 86380 86390 1
544305 99544305 1001 86380 86390 1
544306 99544306 1001 86380 86390 1
544281 99544281 1001 86380 86390 1
544244 99544244 1001 86380 86390 1
544336 99544336 1001 86380 86390 1
544054 99544054 1001 86380 86390 1
543978 99543978 1001 86380 86390 1
544024 99544024 1001 86380 86390 1
544180 99544180 1001 86380 86390 1
544701 99544701 1001 86380 86390 1
528630 958 1002 28566 33170 1
539632 606 1002 27494 37632 1
400098 99400098 1001 86380 86390 1
400052 99400052 1001 86380 86390 1
400190 99400190 1001 86380 86390 1
400408 99400408 1001 86380 86390 1
400780 99400780 1001 86380 86390 1
400899 99400899 1001 86380 86390 1
401078 99401078 1001 86380 86390 1
401300 99401300 1001 86380 86390 1
401382 99401382 1001 86380 86390 1
401742 99401742 1001 86380 86390 1
401896 99401896 1001 86380 86390 1
402013 99402013 1001 86380 86390 1
402118 99402118 1001 86380 86390 1
402527 99402527 1001 86380 86390 1
402683 99402683 1001 86380 86390 1
402662 99402662 1001 86380 86390 1
402596 99402596 1001 86380 86390 1
402642 99402642 1001 86380 86390 1
402820 99402820 1001 86380 86390 1
402903 99402903 1001 86380 86390 1
402892 99402892 1001 86380 86390 1
403068 99403068 1001 86380 86390 1
403228 99403228 1001 86380 86390 1
403373 99403373 1001 86380 86390 1
403432 99403432 1001 86380 86390 1
403350 99403350 1001 86380 86390 1
403453 99403453 1001 86380 86390 1
403543 99403543 1001 86380 86390 1
403705 99403705 1001 86380 86390 1
403842 99403842 1001 86380 86390 1
403909 99403909 1001 86380 86390 1
404264 99404264 1001 86380 86390 1
404561 99404561 1001 86380 86390 1
404593 99404593 1001 86380 86390 1
404895 99404895 1001 86380 86390 1
405067 99405067 1001 86380 86390 1
405193 99405193 1001 86380 86390 1
405194 99405194 1001 86380 86390 1
405148 99405148 1001 86380 86390 1
405334 99405334 1001 86380 86390 1
405411 99405411 1001 86380 86390 1
405373 99405373 1001 86380 86390 1
405530 99405530 1001 86380 86390 1
405584 99405584 1001 86380 86390 1
405728 99405728 1001 86380 86390 1
405681 99405681 1001 86380 86390 1
406165 99406165 1001 86380 86390 1
406085 99406085 1001 86380 86390 1
406186 99406186 1001 86380 86390 1
406316 99406316 1001 86380 86390 1
406995 99406995 1001 86380 86390 1
407350 99407350 1001 86380 86390 1
407377 99407377 1001 86380 86390 1
407528 99407528 1001 86380 86390 1
407724 99407724 1001 86380 86390 1
407892 99407892 1001 86380 86390 1
408459 99408459 1001 86380 86390 1
408530 99408530 1001 86380 86390 1
408717 99408717 1001 86380 86390 1
408861 99408861 1001 86380 86390 1
408886 99408886 1001 86380 86390 1
409240 99409240 1001 86380 86390 1
409216 99409216 1001 86380 86390 1
409476 99409476 1001 86380 86390 1
409587 99409587 1001 86380 86390 1
409685 99409685 1001 86380 86390 1
409677 99409677 1001 86380 86390 1
409726 99409726 1001 86380 86390 1
409810 99409810 1001 86380 86390 1
409952 99409952 1001 86380 86390 1
410164 99410164 1001 86380 86390 1
410226 99410226 1001 86380 86390 1
410537 99410537 1001 86380 86390 1
410598 99410598 1001 86380 86390 1
410523 99410523 1001 86380 86390 1
410496 99410496 1001 86380 86390 1
410884 99410884 1001 86380 86390 1
411169 99411169 1001 86380 86390 1
411308 99411308 1001 86380 86390 1
411310 99411310 1001 86380 86390 1
411291 99411291 1001 86380 86390 1
411683 99411683 1001 86380 86390 1
411749 99411749 1001 86380 86390 1
411897 99411897 1001 86380 86390 1
412168 99412168 1001 86380 86390 1
412279 99412279 1001 86380 86390 1
412402 99412402 1001 86380 86390 1
413698 99413698 1001 86380 86390 1
413521 99413521 1001 86380 86390 1
413458 99413458 1001 86380 86390 1
413530 99413530 1001 86380 86390 1
413179 99413179 1001 86380 86390 1
413213 99413213 1001 86380 86390 1
412965 99412965 1001 86380 86390 1
413202 99413202 1001 86380 86390 1
412638 99412638 1001 86380 86390 1
412563 99412563 1001 86380 86390 1
412564 99412564 1001 86380 86390 1
412657 99412657 1001 86380 86390 1
413793 99413793 1001 86380 86390 1
414001 99414001 1001 86380 86390 1
415141 99415141 1001 86380 86390 1
415228 99415228 1001 86380 86390 1
415084 99415084 1001 86380 86390 1
414531 99414531 1001 86380 86390 1
414572 99414572 1001 86380 86390 1
414557 99414557 1001 86380 86390 1
414562 99414562 1001 86380 86390 1
414175 99414175 1001 86380 86390 1
414363 99414363 1001 86380 86390 1
414276 99414276 1001 86380 86390 1
414332 99414332 1001 86380 86390 1
414144 99414144 1001 86380 86390 1
414368 99414368 1001 86380 86390 1
414498 99414498 1001 86380 86390 1
415651 99415651 1001 86380 86390 1
415539 99415539 1001 86380 86390 1
416859 99416859 1001 86380 86390 1
416842 99416842 1001 86380 86390 1
416521 99416521 1001 86380 86390 1
416040 99416040 1001 86380 86390 1
415895 99415895 1001 86380 86390 1
416129 99416129 1001 86380 86390 1
415854 99415854 1001 86380 86390 1
416106 99416106 1001 86380 86390 1
417063 99417063 1001 86380 86390 1
417280 99417280 1001 86380 86390 1
417328 99417328 1001 86380 86390 1
417094 99417094 1001 86380 86390 1
417250 99417250 1001 86380 86390 1
417367 99417367 1001 86380 86390 1
418548 99418548 1001 86380 86390 1
418800 99418800 1001 86380 86390 1
418552 99418552 1001 86380 86390 1
418653 99418653 1001 86380 86390 1
418639 99418639 1001 86380 86390 1
418724 99418724 1001 86380 86390 1
418139 99418139 1001 86380 86390 1
418257 99418257 1001 86380 86390 1
417826 99417826 1001 86380 86390 1
417730 99417730 1001 86380 86390 1
417703 99417703 1001 86380 86390 1
417887 99417887 1001 86380 86390 1
419102 99419102 1001 86380 86390 1
419084 99419084 1001 86380 86390 1
419086 99419086 1001 86380 86390 1
419174 99419174 1001 86380 86390 1
420192 99420192 1001 86380 86390 1
420176 99420176 1001 86380 86390 1
420217 99420217 1001 86380 86390 1
419725 99419725 1001 86380 86390 1
419919 99419919 1001 86380 86390 1
419976 99419976 1001 86380 86390 1
419513 99419513 1001 86380 86390 1
419380 99419380 1001 86380 86390 1
419500 99419500 1001 86380 86390 1
419507 99419507 1001 86380 86390 1
419289 99419289 1001 86380 86390 1
420646 99420646 1001 86380 86390 1
420569 99420569 1001 86380 86390 1
420663 99420663 1001 86380 86390 1
420607 99420607 1001 86380 86390 1
420827 99420827 1001 86380 86390 1
421947 99421947 1001 86380 86390 1
422057 99422057 1001 86380 86390 1
421346 99421346 1001 86380 86390 1
421593 99421593 1001 86380 86390 1
421647 99421647 1001 86380 86390 1
420859 99420859 1001 86380 86390 1
421160 99421160 1001 86380 86390 1
422381 99422381 1001 86380 86390 1
422460 99422460 1001 86380 86390 1
422132 99422132 1001 86380 86390 1
423374 99423374 1001 86380 86390 1
423608 99423608 1001 86380 86390 1
423740 99423740 1001 86380 86390 1
423303 99423303 1001 86380 86390 1
423127 99423127 1001 86380 86390 1
423135 99423135 1001 86380 86390 1
423047 99423047 1001 86380 86390 1
422623 99422623 1001 86380 86390 1
422679 99422679 1001 86380 86390 1
422885 99422885 1001 86380 86390 1
422762 99422762 1001 86380 86390 1
422850 99422850 1001 86380 86390 1
424036 99424036 1001 86380 86390 1
423825 99423825 1001 86380 86390 1
423845 99423845 1001 86380 86390 1
423798 99423798 1001 86380 86390 1
423930 99423930 1001 86380 86390 1
425257 99425257 1001 86380 86390 1
425184 99425184 1001 86380 86390 1
425352 99425352 1001 86380 86390 1
425189 99425189 1001 86380 86390 1
424737 99424737 1001 86380 86390 1
424996 99424996 1001 86380 86390 1
424945 99424945 1001 86380 86390 1
424638 99424638 1001 86380 86390 1
424327 99424327 1001 86380 86390 1
424396 99424396 1001 86380 86390 1
424199 99424199 1001 86380 86390 1
425774 99425774 1001 86380 86390 1
425796 99425796 1001 86380 86390 1
425711 99425711 1001 86380 86390 1
425802 99425802 1001 86380 86390 1
425450 99425450 1001 86380 86390 1
425640 99425640 1001 86380 86390 1
425546 99425546 1001 86380 86390 1
425818 99425818 1001 86380 86390 1
427116 99427116 1001 86380 86390 1
426952 99426952 1001 86380 86390 1
426876 99426876 1001 86380 86390 1
427001 99427001 1001 86380 86390 1
426292 99426292 1001 86380 86390 1
426547 99426547 1001 86380 86390 1
426307 99426307 1001 86380 86390 1
426604 99426604 1001 86380 86390 1
426368 99426368 1001 86380 86390 1
425889 99425889 1001 86380 86390 1
425868 99425868 1001 86380 86390 1
425988 99425988 1001 86380 86390 1
426099 99426099 1001 86380 86390 1
426165 99426165 1001 86380 86390 1
426196 99426196 1001 86380 86390 1
425902 99425902 1001 86380 86390 1
426025 99426025 1001 86380 86390 1
426235 99426235 1001 86380 86390 1
426061 99426061 1001 86380 86390 1
427261 99427261 1001 86380 86390 1
427438 99427438 1001 86380 86390 1
427488 99427488 1001 86380 86390 1
427150 99427150 1001 86380 86390 1
427424 99427424 1001 86380 86390 1
427303 99427303 1001 86380 86390 1
427276 99427276 1001 86380 86390 1
427135 99427135 1001 86380 86390 1
428348 99428348 1001 86380 86390 1
428616 99428616 1001 86380 86390 1
428197 99428197 1001 86380 86390 1
428226 99428226 1001 86380 86390 1
427653 99427653 1001 86380 86390 1
427696 99427696 1001 86380 86390 1
427913 99427913 1001 86380 86390 1
427896 99427896 1001 86380 86390 1
429149 99429149 1001 86380 86390 1
428834 99428834 1001 86380 86390 1
430276 99430276 1001 86380 86390 1
430125 99430125 1001 86380 86390 1
429973 99429973 1001 86380 86390 1
430356 99430356 1001 86380 86390 1
430239 99430239 1001 86380 86390 1
430266 99430266 1001 86380 86390 1
429665 99429665 1001 86380 86390 1
429886 99429886 1001 86380 86390 1
429574 99429574 1001 86380 86390 1
429868 99429868 1001 86380 86390 1
429770 99429770 1001 86380 86390 1
429730 99429730 1001 86380 86390 1
429390 99429390 1001 86380 86390 1
429253 99429253 1001 86380 86390 1
429263 99429263 1001 86380 86390 1
429176 99429176 1001 86380 86390 1
430576 99430576 1001 86380 86390 1
430515 99430515 1001 86380 86390 1
431732 99431732 1001 86380 86390 1
432050 99432050 1001 86380 86390 1
431645 99431645 1001 86380 86390 1
431536 99431536 1001 86380 86390 1
431617 99431617 1001 86380 86390 1
431301 99431301 1001 86380 86390 1
431549 99431549 1001 86380 86390 1
430869 99430869 1001 86380 86390 1
430873 99430873 1001 86380 86390 1
432287 99432287 1001 86380 86390 1
432098 99432098 1001 86380 86390 1
432233 99432233 1001 86380 86390 1
433446 99433446 1001 86380 86390 1
433709 99433709 1001 86380 86390 1
433580 99433580 1001 86380 86390 1
433017 99433017 1001 86380 86390 1
432899 99432899 1001 86380 86390 1
432954 99432954 1001 86380 86390 1
432980 99432980 1001 86380 86390 1
432528 99432528 1001 86380 86390 1
432851 99432851 1001 86380 86390 1
433815 99433815 1001 86380 86390 1
434057 99434057 1001 86380 86390 1
435385 99435385 1001 86380 86390 1
435061 99435061 1001 86380 86390 1
435085 99435085 1001 86380 86390 1
434820 99434820 1001 86380 86390 1
434767 99434767 1001 86380 86390 1
434571 99434571 1001 86380 86390 1
434197 99434197 1001 86380 86390 1
435626 99435626 1001 86380 86390 1
435802 99435802 1001 86380 86390 1
435882 99435882 1001 86380 86390 1
437018 99437018 1001 86380 86390 1
437003 99437003 1001 86380 86390 1
436835 99436835 1001 86380 86390 1
437055 99437055 1001 86380 86390 1
436793 99436793 1001 86380 86390 1
437144 99437144 1001 86380 86390 1
436393 99436393 1001 86380 86390 1
436128 99436128 1001 86380 86390 1
436276 99436276 1001 86380 86390 1
435948 99435948 1001 86380 86390 1
437239 99437239 1001 86380 86390 1
437285 99437285 1001 86380 86390 1
300573 99300573 1001 86380 86390 1
300605 99300605 1001 86380 86390 1
300558 99300558 1001 86380 86390 1
300719 99300719 1001 86380 86390 1
300473 99300473 1001 86380 86390 1
300385 99300385 1001 86380 86390 1
300502 99300502 1001 86380 86390 1
300425 99300425 1001 86380 86390 1
300377 99300377 1001 86380 86390 1
300114 99300114 1001 86380 86390 1
300155 99300155 1001 86380 86390 1
300209 99300209 1001 86380 86390 1
300779 99300779 1001 86380 86390 1
300905 99300905 1001 86380 86390 1
301426 99301426 1001 86380 86390 1
301455 99301455 1001 86380 86390 1
301422 99301422 1001 86380 86390 1
301448 99301448 1001 86380 86390 1
301424 99301424 1001 86380 86390 1
301246 99301246 1001 86380 86390 1
301311 99301311 1001 86380 86390 1
301250 99301250 1001 86380 86390 1
301263 99301263 1001 86380 86390 1
301201 99301201 1001 86380 86390 1
301240 99301240 1001 86380 86390 1
301109 99301109 1001 86380 86390 1
301006 99301006 1001 86380 86390 1
301045 99301045 1001 86380 86390 1
301655 99301655 1001 86380 86390 1
301732 99301732 1001 86380 86390 1
301656 99301656 1001 86380 86390 1
301686 99301686 1001 86380 86390 1
301738 99301738 1001 86380 86390 1
301571 99301571 1001 86380 86390 1
301574 99301574 1001 86380 86390 1
301705 99301705 1001 86380 86390 1
302214 99302214 1001 86380 86390 1
302292 99302292 1001 86380 86390 1
302332 99302332 1001 86380 86390 1
302333 99302333 1001 86380 86390 1
302365 99302365 1001 86380 86390 1
302235 99302235 1001 86380 86390 1
302371 99302371 1001 86380 86390 1
301980 99301980 1001 86380 86390 1
302038 99302038 1001 86380 86390 1
302148 99302148 1001 86380 86390 1
301904 99301904 1001 86380 86390 1
301951 99301951 1001 86380 86390 1
302390 99302390 1001 86380 86390 1
303155 99303155 1001 86380 86390 1
302950 99302950 1001 86380 86390 1
302976 99302976 1001 86380 86390 1
302818 99302818 1001 86380 86390 1
302624 99302624 1001 86380 86390 1
302758 99302758 1001 86380 86390 1
302713 99302713 1001 86380 86390 1
302740 99302740 1001 86380 86390 1
303228 99303228 1001 86380 86390 1
303973 99303973 1001 86380 86390 1
303871 99303871 1001 86380 86390 1
303859 99303859 1001 86380 86390 1
303965 99303965 1001 86380 86390 1
303673 99303673 1001 86380 86390 1
303714 99303714 1001 86380 86390 1
303705 99303705 1001 86380 86390 1
303761 99303761 1001 86380 86390 1
303538 99303538 1001 86380 86390 1
303500 99303500 1001 86380 86390 1
304187 99304187 1001 86380 86390 1
304046 99304046 1001 86380 86390 1
304220 99304220 1001 86380 86390 1
304091 99304091 1001 86380 86390 1
304770 99304770 1001 86380 86390 1
304800 99304800 1001 86380 86390 1
304739 99304739 1001 86380 86390 1
304703 99304703 1001 86380 86390 1
304530 99304530 1001 86380 86390 1
304610 99304610 1001 86380 86390 1
304560 99304560 1001 86380 86390 1
304586 99304586 1001 86380 86390 1
304278 99304278 1001 86380 86390 1
304435 99304435 1001 86380 86390 1
304280 99304280 1001 86380 86390 1
304882 99304882 1001 86380 86390 1
305002 99305002 1001 86380 86390 1
305482 99305482 1001 86380 86390 1
305522 99305522 1001 86380 86390 1
305601 99305601 1001 86380 86390 1
305566 99305566 1001 86380 86390 1
305677 99305677 1001 86380 86390 1
305632 99305632 1001 86380 86390 1
305681 99305681 1001 86380 86390 1
305414 99305414 1001 86380 86390 1
305466 99305466 1001 86380 86390 1
305352 99305352 1001 86380 86390 1
305396 99305396 1001 86380 86390 1
305310 99305310 1001 86380 86390 1
500144 99500144 1001 86380 86390 1
500021 99500021 1001 86380 86390 1
500648 99500648 1001 86380 86390 1
500611 99500611 1001 86380 86390 1
500638 99500638 1001 86380 86390 1
500771 99500771 1001 86380 86390 1
500669 99500669 1001 86380 86390 1
500504 99500504 1001 86380 86390 1
500533 99500533 1001 86380 86390 1
500431 99500431 1001 86380 86390 1
500521 99500521 1001 86380 86390 1
500446 99500446 1001 86380 86390 1
500485 99500485 1001 86380 86390 1
500539 99500539 1001 86380 86390 1
500438 99500438 1001 86380 86390 1
500194 99500194 1001 86380 86390 1
500959 99500959 1001 86380 86390 1
500909 99500909 1001 86380 86390 1
500922 99500922 1001 86380 86390 1
500935 99500935 1001 86380 86390 1
501278 99501278 1001 86380 86390 1
501114 99501114 1001 86380 86390 1
501143 99501143 1001 86380 86390 1
501095 99501095 1001 86380 86390 1
501641 99501641 1001 86380 86390 1
501646 99501646 1001 86380 86390 1
502272 99502272 1001 86380 86390 1
502317 99502317 1001 86380 86390 1
502270 99502270 1001 86380 86390 1
502209 99502209 1001 86380 86390 1
502222 99502222 1001 86380 86390 1
502067 99502067 1001 86380 86390 1
502136 99502136 1001 86380 86390 1
502087 99502087 1001 86380 86390 1
502165 99502165 1001 86380 86390 1
501896 99501896 1001 86380 86390 1
501879 99501879 1001 86380 86390 1
501984 99501984 1001 86380 86390 1
501985 99501985 1001 86380 86390 1
501895 99501895 1001 86380 86390 1
502554 99502554 1001 86380 86390 1
502520 99502520 1001 86380 86390 1
502538 99502538 1001 86380 86390 1
503242 99503242 1001 86380 86390 1
503232 99503232 1001 86380 86390 1
503120 99503120 1001 86380 86390 1
503122 99503122 1001 86380 86390 1
503175 99503175 1001 86380 86390 1
502946 99502946 1001 86380 86390 1
503080 99503080 1001 86380 86390 1
502990 99502990 1001 86380 86390 1
502735 99502735 1001 86380 86390 1
502738 99502738 1001 86380 86390 1
502778 99502778 1001 86380 86390 1
502766 99502766 1001 86380 86390 1
502862 99502862 1001 86380 86390 1
503322 99503322 1001 86380 86390 1
503426 99503426 1001 86380 86390 1
503365 99503365 1001 86380 86390 1
504047 99504047 1001 86380 86390 1
504065 99504065 1001 86380 86390 1
503834 99503834 1001 86380 86390 1
503887 99503887 1001 86380 86390 1
503856 99503856 1001 86380 86390 1
503588 99503588 1001 86380 86390 1
503538 99503538 1001 86380 86390 1
503506 99503506 1001 86380 86390 1
504252 99504252 1001 86380 86390 1
504150 99504150 1001 86380 86390 1
504281 99504281 1001 86380 86390 1
504815 99504815 1001 86380 86390 1
504911 99504911 1001 86380 86390 1
504834 99504834 1001 86380 86390 1
504861 99504861 1001 86380 86390 1
504925 99504925 1001 86380 86390 1
504580 99504580 1001 86380 86390 1
504400 99504400 1001 86380 86390 1
504378 99504378 1001 86380 86390 1
504953 99504953 1001 86380 86390 1
505127 99505127 1001 86380 86390 1
505038 99505038 1001 86380 86390 1
505026 99505026 1001 86380 86390 1
504949 99504949 1001 86380 86390 1
505592 99505592 1001 86380 86390 1
505658 99505658 1001 86380 86390 1
505595 99505595 1001 86380 86390 1
505422 99505422 1001 86380 86390 1
505553 99505553 1001 86380 86390 1
505374 99505374 1001 86380 86390 1
505368 99505368 1001 86380 86390 1
505231 99505231 1001 86380 86390 1
505235 99505235 1001 86380 86390 1
505263 99505263 1001 86380 86390 1
505887 99505887 1001 86380 86390 1
505953 99505953 1001 86380 86390 1
505840 99505840 1001 86380 86390 1
506263 99506263 1001 86380 86390 1
506212 99506212 1001 86380 86390 1
506277 99506277 1001 86380 86390 1
506187 99506187 1001 86380 86390 1
506331 99506331 1001 86380 86390 1
506026 99506026 1001 86380 86390 1
506054 99506054 1001 86380 86390 1
506082 99506082 1001 86380 86390 1
506147 99506147 1001 86380 86390 1
506111 99506111 1001 86380 86390 1
506683 99506683 1001 86380 86390 1
506762 99506762 1001 86380 86390 1
507087 99507087 1001 86380 86390 1
506833 99506833 1001 86380 86390 1
506942 99506942 1001 86380 86390 1
507533 99507533 1001 86380 86390 1
507430 99507430 1001 86380 86390 1
507534 99507534 1001 86380 86390 1
508161 99508161 1001 86380 86390 1
508179 99508179 1001 86380 86390 1
507991 99507991 1001 86380 86390 1
507921 99507921 1001 86380 86390 1
507856 99507856 1001 86380 86390 1
507694 99507694 1001 86380 86390 1
507648 99507648 1001 86380 86390 1
507740 99507740 1001 86380 86390 1
508298 99508298 1001 86380 86390 1
508251 99508251 1001 86380 86390 1
508878 99508878 1001 86380 86390 1
508713 99508713 1001 86380 86390 1
508810 99508810 1001 86380 86390 1
508457 99508457 1001 86380 86390 1
508536 99508536 1001 86380 86390 1
509122 99509122 1001 86380 86390 1
509825 99509825 1001 86380 86390 1
509749 99509749 1001 86380 86390 1
509791 99509791 1001 86380 86390 1
509703 99509703 1001 86380 86390 1
509521 99509521 1001 86380 86390 1
509497 99509497 1001 86380 86390 1
509668 99509668 1001 86380 86390 1
509395 99509395 1001 86380 86390 1
510008 99510008 1001 86380 86390 1
510011 99510011 1001 86380 86390 1
510025 99510025 1001 86380 86390 1
509908 99509908 1001 86380 86390 1
509987 99509987 1001 86380 86390 1
510612 99510612 1001 86380 86390 1
510550 99510550 1001 86380 86390 1
510357 99510357 1001 86380 86390 1
510500 99510500 1001 86380 86390 1
510122 99510122 1001 86380 86390 1
510179 99510179 1001 86380 86390 1
510283 99510283 1001 86380 86390 1
510311 99510311 1001 86380 86390 1
510117 99510117 1001 86380 86390 1
510737 99510737 1001 86380 86390 1
510779 99510779 1001 86380 86390 1
510852 99510852 1001 86380 86390 1
511490 99511490 1001 86380 86390 1
511350 99511350 1001 86380 86390 1
511392 99511392 1001 86380 86390 1
511335 99511335 1001 86380 86390 1
511246 99511246 1001 86380 86390 1
511329 99511329 1001 86380 86390 1
511344 99511344 1001 86380 86390 1
510934 99510934 1001 86380 86390 1
511104 99511104 1001 86380 86390 1
510976 99510976 1001 86380 86390 1
510990 99510990 1001 86380 86390 1
511744 99511744 1001 86380 86390 1
511669 99511669 1001 86380 86390 1
511671 99511671 1001 86380 86390 1
511677 99511677 1001 86380 86390 1
512291 99512291 1001 86380 86390 1
512188 99512188 1001 86380 86390 1
512189 99512189 1001 86380 86390 1
512137 99512137 1001 86380 86390 1
511982 99511982 1001 86380 86390 1
512086 99512086 1001 86380 86390 1
512087 99512087 1001 86380 86390 1
511837 99511837 1001 86380 86390 1
511828 99511828 1001 86380 86390 1
511841 99511841 1001 86380 86390 1
511858 99511858 1001 86380 86390 1
512522 99512522 1001 86380 86390 1
512555 99512555 1001 86380 86390 1
512491 99512491 1001 86380 86390 1
513168 99513168 1001 86380 86390 1
512889 99512889 1001 86380 86390 1
512942 99512942 1001 86380 86390 1
512814 99512814 1001 86380 86390 1
512867 99512867 1001 86380 86390 1
512855 99512855 1001 86380 86390 1
512694 99512694 1001 86380 86390 1
512748 99512748 1001 86380 86390 1
512673 99512673 1001 86380 86390 1
513268 99513268 1001 86380 86390 1
513216 99513216 1001 86380 86390 1
513238 99513238 1001 86380 86390 1
513304 99513304 1001 86380 86390 1
513838 99513838 1001 86380 86390 1
513981 99513981 1001 86380 86390 1
514031 99514031 1001 86380 86390 1
513766 99513766 1001 86380 86390 1
513702 99513702 1001 86380 86390 1
513591 99513591 1001 86380 86390 1
513490 99513490 1001 86380 86390 1
513428 99513428 1001 86380 86390 1
514068 99514068 1001 86380 86390 1
514780 99514780 1001 86380 86390 1
514824 99514824 1001 86380 86390 1
514798 99514798 1001 86380 86390 1
514723 99514723 1001 86380 86390 1
514627 99514627 1001 86380 86390 1
514459 99514459 1001 86380 86390 1
514460 99514460 1001 86380 86390 1
514578 99514578 1001 86380 86390 1
514505 99514505 1001 86380 86390 1
514290 99514290 1001 86380 86390 1
514343 99514343 1001 86380 86390 1
514258 99514258 1001 86380 86390 1
514978 99514978 1001 86380 86390 1
515649 99515649 1001 86380 86390 1
515484 99515484 1001 86380 86390 1
515566 99515566 1001 86380 86390 1
515442 99515442 1001 86380 86390 1
515305 99515305 1001 86380 86390 1
515204 99515204 1001 86380 86390 1
515128 99515128 1001 86380 86390 1
515258 99515258 1001 86380 86390 1
515195 99515195 1001 86380 86390 1
515087 99515087 1001 86380 86390 1
515785 99515785 1001 86380 86390 1
515828 99515828 1001 86380 86390 1
516462 99516462 1001 86380 86390 1
516483 99516483 1001 86380 86390 1
516335 99516335 1001 86380 86390 1
516428 99516428 1001 86380 86390 1
516034 99516034 1001 86380 86390 1
516625 99516625 1001 86380 86390 1
516537 99516537 1001 86380 86390 1
517284 99517284 1001 86380 86390 1
517201 99517201 1001 86380 86390 1
517029 99517029 1001 86380 86390 1
516979 99516979 1001 86380 86390 1
516957 99516957 1001 86380 86390 1
516718 99516718 1001 86380 86390 1
516758 99516758 1001 86380 86390 1
516823 99516823 1001 86380 86390 1
516824 99516824 1001 86380 86390 1
517392 99517392 1001 86380 86390 1
518049 99518049 1001 86380 86390 1
518076 99518076 1001 86380 86390 1
518093 99518093 1001 86380 86390 1
518149 99518149 1001 86380 86390 1
518004 99518004 1001 86380 86390 1
517980 99517980 1001 86380 86390 1
517896 99517896 1001 86380 86390 1
517785 99517785 1001 86380 86390 1
517566 99517566 1001 86380 86390 1
517658 99517658 1001 86380 86390 1
517596 99517596 1001 86380 86390 1
517544 99517544 1001 86380 86390 1
517548 99517548 1001 86380 86390 1
517629 99517629 1001 86380 86390 1
518263 99518263 1001 86380 86390 1
518188 99518188 1001 86380 86390 1
518227 99518227 1001 86380 86390 1
518230 99518230 1001 86380 86390 1
518347 99518347 1001 86380 86390 1
518747 99518747 1001 86380 86390 1
518675 99518675 1001 86380 86390 1
518392 99518392 1001 86380 86390 1
518471 99518471 1001 86380 86390 1
518433 99518433 1001 86380 86390 1
518498 99518498 1001 86380 86390 1
518395 99518395 1001 86380 86390 1
518501 99518501 1001 86380 86390 1
518541 99518541 1001 86380 86390 1
518373 99518373 1001 86380 86390 1
518568 99518568 1001 86380 86390 1
518544 99518544 1001 86380 86390 1
518520 99518520 1001 86380 86390 1
519180 99519180 1001 86380 86390 1
519130 99519130 1001 86380 86390 1
519082 99519082 1001 86380 86390 1
519099 99519099 1001 86380 86390 1
519725 99519725 1001 86380 86390 1
519784 99519784 1001 86380 86390 1
519679 99519679 1001 86380 86390 1
519668 99519668 1001 86380 86390 1
519746 99519746 1001 86380 86390 1
519760 99519760 1001 86380 86390 1
519811 99519811 1001 86380 86390 1
519609 99519609 1001 86380 86390 1
519227 99519227 1001 86380 86390 1
519398 99519398 1001 86380 86390 1
519295 99519295 1001 86380 86390 1
519941 99519941 1001 86380 86390 1
519968 99519968 1001 86380 86390 1
519997 99519997 1001 86380 86390 1
519946 99519946 1001 86380 86390 1
519882 99519882 1001 86380 86390 1
520461 99520461 1001 86380 86390 1
520489 99520489 1001 86380 86390 1
520445 99520445 1001 86380 86390 1
520635 99520635 1001 86380 86390 1
520575 99520575 1001 86380 86390 1
520636 99520636 1001 86380 86390 1
520292 99520292 1001 86380 86390 1
520346 99520346 1001 86380 86390 1
520312 99520312 1001 86380 86390 1
520191 99520191 1001 86380 86390 1
520076 99520076 1001 86380 86390 1
520676 99520676 1001 86380 86390 1
520702 99520702 1001 86380 86390 1
520723 99520723 1001 86380 86390 1
520828 99520828 1001 86380 86390 1
521325 99521325 1001 86380 86390 1
521454 99521454 1001 86380 86390 1
521248 99521248 1001 86380 86390 1
521163 99521163 1001 86380 86390 1
521102 99521102 1001 86380 86390 1
521026 99521026 1001 86380 86390 1
520964 99520964 1001 86380 86390 1
521030 99521030 1001 86380 86390 1
520993 99520993 1001 86380 86390 1
520984 99520984 1001 86380 86390 1
520896 99520896 1001 86380 86390 1
521593 99521593 1001 86380 86390 1
522205 99522205 1001 86380 86390 1
522220 99522220 1001 86380 86390 1
522157 99522157 1001 86380 86390 1
522121 99522121 1001 86380 86390 1
521945 99521945 1001 86380 86390 1
521987 99521987 1001 86380 86390 1
521988 99521988 1001 86380 86390 1
521976 99521976 1001 86380 86390 1
521887 99521887 1001 86380 86390 1
521928 99521928 1001 86380 86390 1
521827 99521827 1001 86380 86390 1
521673 99521673 1001 86380 86390 1
521796 99521796 1001 86380 86390 1
521797 99521797 1001 86380 86390 1
522309 99522309 1001 86380 86390 1
522413 99522413 1001 86380 86390 1
522452 99522452 1001 86380 86390 1
522482 99522482 1001 86380 86390 1
522916 99522916 1001 86380 86390 1
522970 99522970 1001 86380 86390 1
523038 99523038 1001 86380 86390 1
522784 99522784 1001 86380 86390 1
522724 99522724 1001 86380 86390 1
522790 99522790 1001 86380 86390 1
522857 99522857 1001 86380 86390 1
522614 99522614 1001 86380 86390 1
522540 99522540 1001 86380 86390 1
522646 99522646 1001 86380 86390 1
523154 99523154 1001 86380 86390 1
523248 99523248 1001 86380 86390 1
523312 99523312 1001 86380 86390 1
523275 99523275 1001 86380 86390 1
523122 99523122 1001 86380 86390 1
523188 99523188 1001 86380 86390 1
523318 99523318 1001 86380 86390 1
523124 99523124 1001 86380 86390 1
523178 99523178 1001 86380 86390 1
523791 99523791 1001 86380 86390 1
523756 99523756 1001 86380 86390 1
523771 99523771 1001 86380 86390 1
523929 99523929 1001 86380 86390 1
523875 99523875 1001 86380 86390 1
523852 99523852 1001 86380 86390 1
523763 99523763 1001 86380 86390 1
523675 99523675 1001 86380 86390 1
523600 99523600 1001 86380 86390 1
523666 99523666 1001 86380 86390 1
523654 99523654 1001 86380 86390 1
523453 99523453 1001 86380 86390 1
523505 99523505 1001 86380 86390 1
523419 99523419 1001 86380 86390 1
523498 99523498 1001 86380 86390 1
523382 99523382 1001 86380 86390 1
523359 99523359 1001 86380 86390 1
523740 99523740 1001 86380 86390 1
523988 99523988 1001 86380 86390 1
524017 99524017 1001 86380 86390 1
524578 99524578 1001 86380 86390 1
524644 99524644 1001 86380 86390 1
524661 99524661 1001 86380 86390 1
524767 99524767 1001 86380 86390 1
524516 99524516 1001 86380 86390 1
524428 99524428 1001 86380 86390 1
524558 99524558 1001 86380 86390 1
524195 99524195 1001 86380 86390 1
524924 99524924 1001 86380 86390 1
524839 99524839 1001 86380 86390 1
524907 99524907 1001 86380 86390 1
524857 99524857 1001 86380 86390 1
525563 99525563 1001 86380 86390 1
525499 99525499 1001 86380 86390 1
525553 99525553 1001 86380 86390 1
525452 99525452 1001 86380 86390 1
525190 99525190 1001 86380 86390 1
525295 99525295 1001 86380 86390 1
525001 99525001 1001 86380 86390 1
525135 99525135 1001 86380 86390 1
525140 99525140 1001 86380 86390 1
525699 99525699 1001 86380 86390 1
525677 99525677 1001 86380 86390 1
525665 99525665 1001 86380 86390 1
525642 99525642 1001 86380 86390 1
526243 99526243 1001 86380 86390 1
526395 99526395 1001 86380 86390 1
526304 99526304 1001 86380 86390 1
526357 99526357 1001 86380 86390 1
526370 99526370 1001 86380 86390 1
526131 99526131 1001 86380 86390 1
526082 99526082 1001 86380 86390 1
526099 99526099 1001 86380 86390 1
525871 99525871 1001 86380 86390 1
525847 99525847 1001 86380 86390 1
525824 99525824 1001 86380 86390 1
525891 99525891 1001 86380 86390 1
526511 99526511 1001 86380 86390 1
526462 99526462 1001 86380 86390 1
526503 99526503 1001 86380 86390 1
527069 99527069 1001 86380 86390 1
527195 99527195 1001 86380 86390 1
527132 99527132 1001 86380 86390 1
526839 99526839 1001 86380 86390 1
526867 99526867 1001 86380 86390 1
527039 99527039 1001 86380 86390 1
527040 99527040 1001 86380 86390 1
526642 99526642 1001 86380 86390 1
526761 99526761 1001 86380 86390 1
526711 99526711 1001 86380 86390 1
527391 99527391 1001 86380 86390 1
527334 99527334 1001 86380 86390 1
527451 99527451 1001 86380 86390 1
527876 99527876 1001 86380 86390 1
527817 99527817 1001 86380 86390 1
527702 99527702 1001 86380 86390 1
527770 99527770 1001 86380 86390 1
527615 99527615 1001 86380 86390 1
527616 99527616 1001 86380 86390 1
527476 99527476 1001 86380 86390 1
528219 99528219 1001 86380 86390 1
528143 99528143 1001 86380 86390 1
528876 99528876 1001 86380 86390 1
528712 99528712 1001 86380 86390 1
528886 99528886 1001 86380 86390 1
528660 99528660 1001 86380 86390 1
528626 99528626 1001 86380 86390 1
528358 99528358 1001 86380 86390 1
528449 99528449 1001 86380 86390 1
528465 99528465 1001 86380 86390 1
528326 99528326 1001 86380 86390 1
528365 99528365 1001 86380 86390 1
529027 99529027 1001 86380 86390 1
528940 99528940 1001 86380 86390 1
529012 99529012 1001 86380 86390 1
529690 99529690 1001 86380 86390 1
529632 99529632 1001 86380 86390 1
529556 99529556 1001 86380 86390 1
529275 99529275 1001 86380 86390 1
529241 99529241 1001 86380 86390 1
529243 99529243 1001 86380 86390 1
529247 99529247 1001 86380 86390 1
529751 99529751 1001 86380 86390 1
529899 99529899 1001 86380 86390 1
529839 99529839 1001 86380 86390 1
530437 99530437 1001 86380 86390 1
530438 99530438 1001 86380 86390 1
530374 99530374 1001 86380 86390 1
530410 99530410 1001 86380 86390 1
530513 99530513 1001 86380 86390 1
530326 99530326 1001 86380 86390 1
530252 99530252 1001 86380 86390 1
530344 99530344 1001 86380 86390 1
529946 99529946 1001 86380 86390 1
529939 99529939 1001 86380 86390 1
530693 99530693 1001 86380 86390 1
530711 99530711 1001 86380 86390 1
530556 99530556 1001 86380 86390 1
530717 99530717 1001 86380 86390 1
531109 99531109 1001 86380 86390 1
531100 99531100 1001 86380 86390 1
530865 99530865 1001 86380 86390 1
530866 99530866 1001 86380 86390 1
530934 99530934 1001 86380 86390 1
530768 99530768 1001 86380 86390 1
531430 99531430 1001 86380 86390 1
531406 99531406 1001 86380 86390 1
532003 99532003 1001 86380 86390 1
532028 99532028 1001 86380 86390 1
532070 99532070 1001 86380 86390 1
532149 99532149 1001 86380 86390 1
531909 99531909 1001 86380 86390 1
531989 99531989 1001 86380 86390 1
531848 99531848 1001 86380 86390 1
531957 99531957 1001 86380 86390 1
531869 99531869 1001 86380 86390 1
531691 99531691 1001 86380 86390 1
531629 99531629 1001 86380 86390 1
531719 99531719 1001 86380 86390 1
531606 99531606 1001 86380 86390 1
531713 99531713 1001 86380 86390 1
531765 99531765 1001 86380 86390 1
532306 99532306 1001 86380 86390 1
531585 99531585 1001 86380 86390 1
532335 99532335 1001 86380 86390 1
532301 99532301 1001 86380 86390 1
532226 99532226 1001 86380 86390 1
532907 99532907 1001 86380 86390 1
532735 99532735 1001 86380 86390 1
532529 99532529 1001 86380 86390 1
532558 99532558 1001 86380 86390 1
532597 99532597 1001 86380 86390 1
532613 99532613 1001 86380 86390 1
532419 99532419 1001 86380 86390 1
533143 99533143 1001 86380 86390 1
533668 99533668 1001 86380 86390 1
533723 99533723 1001 86380 86390 1
533802 99533802 1001 86380 86390 1
533780 99533780 1001 86380 86390 1
533473 99533473 1001 86380 86390 1
533527 99533527 1001 86380 86390 1
533531 99533531 1001 86380 86390 1
533507 99533507 1001 86380 86390 1
533301 99533301 1001 86380 86390 1
533411 99533411 1001 86380 86390 1
533417 99533417 1001 86380 86390 1
533893 99533893 1001 86380 86390 1
533959 99533959 1001 86380 86390 1
533888 99533888 1001 86380 86390 1
534008 99534008 1001 86380 86390 1
534504 99534504 1001 86380 86390 1
534348 99534348 1001 86380 86390 1
534404 99534404 1001 86380 86390 1
534422 99534422 1001 86380 86390 1
534218 99534218 1001 86380 86390 1
534269 99534269 1001 86380 86390 1
534876 99534876 1001 86380 86390 1
534778 99534778 1001 86380 86390 1
534822 99534822 1001 86380 86390 1
535374 99535374 1001 86380 86390 1
535351 99535351 1001 86380 86390 1
535215 99535215 1001 86380 86390 1
535126 99535126 1001 86380 86390 1
535113 99535113 1001 86380 86390 1
535270 99535270 1001 86380 86390 1
535169 99535169 1001 86380 86390 1
535222 99535222 1001 86380 86390 1
535107 99535107 1001 86380 86390 1
534920 99534920 1001 86380 86390 1
534960 99534960 1001 86380 86390 1
535537 99535537 1001 86380 86390 1
535621 99535621 1001 86380 86390 1
536274 99536274 1001 86380 86390 1
536173 99536173 1001 86380 86390 1
536139 99536139 1001 86380 86390 1
536257 99536257 1001 86380 86390 1
536099 99536099 1001 86380 86390 1
536113 99536113 1001 86380 86390 1
536101 99536101 1001 86380 86390 1
535831 99535831 1001 86380 86390 1
535756 99535756 1001 86380 86390 1
535783 99535783 1001 86380 86390 1
535916 99535916 1001 86380 86390 1
535865 99535865 1001 86380 86390 1
535918 99535918 1001 86380 86390 1
535843 99535843 1001 86380 86390 1
536465 99536465 1001 86380 86390 1
536480 99536480 1001 86380 86390 1
536431 99536431 1001 86380 86390 1
536977 99536977 1001 86380 86390 1
537055 99537055 1001 86380 86390 1
537095 99537095 1001 86380 86390 1
536776 99536776 1001 86380 86390 1
536908 99536908 1001 86380 86390 1
536862 99536862 1001 86380 86390 1
536545 99536545 1001 86380 86390 1
536650 99536650 1001 86380 86390 1
537330 99537330 1001 86380 86390 1
537190 99537190 1001 86380 86390 1
537193 99537193 1001 86380 86390 1
537274 99537274 1001 86380 86390 1
537826 99537826 1001 86380 86390 1
537949 99537949 1001 86380 86390 1
537681 99537681 1001 86380 86390 1
537714 99537714 1001 86380 86390 1
537388 99537388 1001 86380 86390 1
538016 99538016 1001 86380 86390 1
538029 99538029 1001 86380 86390 1
538069 99538069 1001 86380 86390 1
538072 99538072 1001 86380 86390 1
538125 99538125 1001 86380 86390 1
538130 99538130 1001 86380 86390 1
538146 99538146 1001 86380 86390 1
538634 99538634 1001 86380 86390 1
538796 99538796 1001 86380 86390 1
538706 99538706 1001 86380 86390 1
538746 99538746 1001 86380 86390 1
538535 99538535 1001 86380 86390 1
538561 99538561 1001 86380 86390 1
538553 99538553 1001 86380 86390 1
538219 99538219 1001 86380 86390 1
538376 99538376 1001 86380 86390 1
538867 99538867 1001 86380 86390 1
538881 99538881 1001 86380 86390 1
539500 99539500 1001 86380 86390 1
539308 99539308 1001 86380 86390 1
539232 99539232 1001 86380 86390 1
539314 99539314 1001 86380 86390 1
539112 99539112 1001 86380 86390 1
539075 99539075 1001 86380 86390 1
539104 99539104 1001 86380 86390 1
539122 99539122 1001 86380 86390 1
539727 99539727 1001 86380 86390 1
540314 99540314 1001 86380 86390 1
540317 99540317 1001 86380 86390 1
540305 99540305 1001 86380 86390 1
540345 99540345 1001 86380 86390 1
540397 99540397 1001 86380 86390 1
540451 99540451 1001 86380 86390 1
540270 99540270 1001 86380 86390 1
540458 99540458 1001 86380 86390 1
540336 99540336 1001 86380 86390 1
540362 99540362 1001 86380 86390 1
539960 99539960 1001 86380 86390 1
540504 99540504 1001 86380 86390 1
540482 99540482 1001 86380 86390 1
540998 99540998 1001 86380 86390 1
540887 99540887 1001 86380 86390 1
540731 99540731 1001 86380 86390 1
541377 99541377 1001 86380 86390 1
541416 99541416 1001 86380 86390 1
541443 99541443 1001 86380 86390 1
541946 99541946 1001 86380 86390 1
541923 99541923 1001 86380 86390 1
541948 99541948 1001 86380 86390 1
541771 99541771 1001 86380 86390 1
541799 99541799 1001 86380 86390 1
541710 99541710 1001 86380 86390 1
541842 99541842 1001 86380 86390 1
541820 99541820 1001 86380 86390 1
541499 99541499 1001 86380 86390 1
541501 99541501 1001 86380 86390 1
542297 99542297 1001 86380 86390 1
542143 99542143 1001 86380 86390 1
542262 99542262 1001 86380 86390 1
542226 99542226 1001 86380 86390 1
542282 99542282 1001 86380 86390 1
542218 99542218 1001 86380 86390 1
542745 99542745 1001 86380 86390 1
542611 99542611 1001 86380 86390 1
542637 99542637 1001 86380 86390 1
542697 99542697 1001 86380 86390 1
542469 99542469 1001 86380 86390 1
542341 99542341 1001 86380 86390 1
542464 99542464 1001 86380 86390 1
542968 99542968 1001 86380 86390 1
542955 99542955 1001 86380 86390 1
543088 99543088 1001 86380 86390 1
543001 99543001 1001 86380 86390 1
543578 99543578 1001 86380 86390 1
543738 99543738 1001 86380 86390 1
543605 99543605 1001 86380 86390 1
543600 99543600 1001 86380 86390 1
543442 99543442 1001 86380 86390 1
543559 99543559 1001 86380 86390 1
543510 99543510 1001 86380 86390 1
543537 99543537 1001 86380 86390 1
543369 99543369 1001 86380 86390 1
543256 99543256 1001 86380 86390 1
543338 99543338 1001 86380 86390 1
543209 99543209 1001 86380 86390 1
543341 99543341 1001 86380 86390 1
543859 99543859 1001 86380 86390 1
543885 99543885 1001 86380 86390 1
543911 99543911 1001 86380 86390 1
543796 99543796 1001 86380 86390 1
543900 99543900 1001 86380 86390 1
543868 99543868 1001 86380 86390 1
544482 99544482 1001 86380 86390 1
544438 99544438 1001 86380 86390 1
544093 99544093 1001 86380 86390 1
544005 99544005 1001 86380 86390 1
544058 99544058 1001 86380 86390 1
544607 99544607 1001 86380 86390 1
544699 99544699 1001 86380 86390 1
544675 99544675 1001 86380 86390 1
544730 99544730 1001 86380 86390 1
430773 881 1001 82440 85317 1
400213 99400213 1001 86380 86390 1
400225 99400225 1001 86380 86390 1
400377 99400377 1001 86380 86390 1
400348 99400348 1001 86380 86390 1
400486 99400486 1001 86380 86390 1
400490 99400490 1001 86380 86390 1
400859 99400859 1001 86380 86390 1
401062 99401062 1001 86380 86390 1
401344 99401344 1001 86380 86390 1
401464 99401464 1001 86380 86390 1
401704 99401704 1001 86380 86390 1
401795 99401795 1001 86380 86390 1
402308 99402308 1001 86380 86390 1
402512 99402512 1001 86380 86390 1
402484 99402484 1001 86380 86390 1
403072 99403072 1001 86380 86390 1
403181 99403181 1001 86380 86390 1
403221 99403221 1001 86380 86390 1
403460 99403460 1001 86380 86390 1
403643 99403643 1001 86380 86390 1
403750 99403750 1001 86380 86390 1
403927 99403927 1001 86380 86390 1
404377 99404377 1001 86380 86390 1
404603 99404603 1001 86380 86390 1
404684 99404684 1001 86380 86390 1
404711 99404711 1001 86380 86390 1
404713 99404713 1001 86380 86390 1
404717 99404717 1001 86380 86390 1
404848 99404848 1001 86380 86390 1
404916 99404916 1001 86380 86390 1
405157 99405157 1001 86380 86390 1
405146 99405146 1001 86380 86390 1
405308 99405308 1001 86380 86390 1
405494 99405494 1001 86380 86390 1
405676 99405676 1001 86380 86390 1
405839 99405839 1001 86380 86390 1
405876 99405876 1001 86380 86390 1
406017 99406017 1001 86380 86390 1
406086 99406086 1001 86380 86390 1
406197 99406197 1001 86380 86390 1
406421 99406421 1001 86380 86390 1
406480 99406480 1001 86380 86390 1
406620 99406620 1001 86380 86390 1
406751 99406751 1001 86380 86390 1
406884 99406884 1001 86380 86390 1
406911 99406911 1001 86380 86390 1
406956 99406956 1001 86380 86390 1
407010 99407010 1001 86380 86390 1
407237 99407237 1001 86380 86390 1
407302 99407302 1001 86380 86390 1
407686 99407686 1001 86380 86390 1
408058 99408058 1001 86380 86390 1
408179 99408179 1001 86380 86390 1
408292 99408292 1001 86380 86390 1
408375 99408375 1001 86380 86390 1
408693 99408693 1001 86380 86390 1
408818 99408818 1001 86380 86390 1
408916 99408916 1001 86380 86390 1
409028 99409028 1001 86380 86390 1
409913 99409913 1001 86380 86390 1
410008 99410008 1001 86380 86390 1
410393 99410393 1001 86380 86390 1
410399 99410399 1001 86380 86390 1
410452 99410452 1001 86380 86390 1
410583 99410583 1001 86380 86390 1
410525 99410525 1001 86380 86390 1
410650 99410650 1001 86380 86390 1
410852 99410852 1001 86380 86390 1
410874 99410874 1001 86380 86390 1
411048 99411048 1001 86380 86390 1
411094 99411094 1001 86380 86390 1
411070 99411070 1001 86380 86390 1
411117 99411117 1001 86380 86390 1
411307 99411307 1001 86380 86390 1
411491 99411491 1001 86380 86390 1
411621 99411621 1001 86380 86390 1
411829 99411829 1001 86380 86390 1
411934 99411934 1001 86380 86390 1
411860 99411860 1001 86380 86390 1
412300 99412300 1001 86380 86390 1
412404 99412404 1001 86380 86390 1
413477 99413477 1001 86380 86390 1
413550 99413550 1001 86380 86390 1
413604 99413604 1001 86380 86390 1
413145 99413145 1001 86380 86390 1
413028 99413028 1001 86380 86390 1
412575 99412575 1001 86380 86390 1
412777 99412777 1001 86380 86390 1
413921 99413921 1001 86380 86390 1
414061 99414061 1001 86380 86390 1
414946 99414946 1001 86380 86390 1
414971 99414971 1001 86380 86390 1
415118 99415118 1001 86380 86390 1
414653 99414653 1001 86380 86390 1
414515 99414515 1001 86380 86390 1
414829 99414829 1001 86380 86390 1
414171 99414171 1001 86380 86390 1
415384 99415384 1001 86380 86390 1
415575 99415575 1001 86380 86390 1
415684 99415684 1001 86380 86390 1
415383 99415383 1001 86380 86390 1
416726 99416726 1001 86380 86390 1
416936 99416936 1001 86380 86390 1
416614 99416614 1001 86380 86390 1
416957 99416957 1001 86380 86390 1
416744 99416744 1001 86380 86390 1
416825 99416825 1001 86380 86390 1
416255 99416255 1001 86380 86390 1
416438 99416438 1001 86380 86390 1
416326 99416326 1001 86380 86390 1
416267 99416267 1001 86380 86390 1
415889 99415889 1001 86380 86390 1
416065 99416065 1001 86380 86390 1
415891 99415891 1001 86380 86390 1
415922 99415922 1001 86380 86390 1
416000 99416000 1001 86380 86390 1
417121 99417121 1001 86380 86390 1
417054 99417054 1001 86380 86390 1
417252 99417252 1001 86380 86390 1
418549 99418549 1001 86380 86390 1
418435 99418435 1001 86380 86390 1
418716 99418716 1001 86380 86390 1
418159 99418159 1001 86380 86390 1
418231 99418231 1001 86380 86390 1
418264 99418264 1001 86380 86390 1
417618 99417618 1001 86380 86390 1
418011 99418011 1001 86380 86390 1
417669 99417669 1001 86380 86390 1
417759 99417759 1001 86380 86390 1
419019 99419019 1001 86380 86390 1
419076 99419076 1001 86380 86390 1
418918 99418918 1001 86380 86390 1
418966 99418966 1001 86380 86390 1
418832 99418832 1001 86380 86390 1
419071 99419071 1001 86380 86390 1
419699 99419699 1001 86380 86390 1
419826 99419826 1001 86380 86390 1
419791 99419791 1001 86380 86390 1
419687 99419687 1001 86380 86390 1
420509 99420509 1001 86380 86390 1
420539 99420539 1001 86380 86390 1
420060 99420060 1001 86380 86390 1
420804 99420804 1001 86380 86390 1
421922 99421922 1001 86380 86390 1
421969 99421969 1001 86380 86390 1
421933 99421933 1001 86380 86390 1
421934 99421934 1001 86380 86390 1
421789 99421789 1001 86380 86390 1
422021 99422021 1001 86380 86390 1
421454 99421454 1001 86380 86390 1
421639 99421639 1001 86380 86390 1
421442 99421442 1001 86380 86390 1
422336 99422336 1001 86380 86390 1
422409 99422409 1001 86380 86390 1
422208 99422208 1001 86380 86390 1
422185 99422185 1001 86380 86390 1
422299 99422299 1001 86380 86390 1
423085 99423085 1001 86380 86390 1
423154 99423154 1001 86380 86390 1
423282 99423282 1001 86380 86390 1
423259 99423259 1001 86380 86390 1
423083 99423083 1001 86380 86390 1
422732 99422732 1001 86380 86390 1
423989 99423989 1001 86380 86390 1
423756 99423756 1001 86380 86390 1
425291 99425291 1001 86380 86390 1
425043 99425043 1001 86380 86390 1
424612 99424612 1001 86380 86390 1
424969 99424969 1001 86380 86390 1
424742 99424742 1001 86380 86390 1
424975 99424975 1001 86380 86390 1
424412 99424412 1001 86380 86390 1
424395 99424395 1001 86380 86390 1
424298 99424298 1001 86380 86390 1
424565 99424565 1001 86380 86390 1
424332 99424332 1001 86380 86390 1
424523 99424523 1001 86380 86390 1
425748 99425748 1001 86380 86390 1
425515 99425515 1001 86380 86390 1
425418 99425418 1001 86380 86390 1
425768 99425768 1001 86380 86390 1
426872 99426872 1001 86380 86390 1
426801 99426801 1001 86380 86390 1
426532 99426532 1001 86380 86390 1
426568 99426568 1001 86380 86390 1
426053 99426053 1001 86380 86390 1
427337 99427337 1001 86380 86390 1
427506 99427506 1001 86380 86390 1
428690 99428690 1001 86380 86390 1
428417 99428417 1001 86380 86390 1
428605 99428605 1001 86380 86390 1
428124 99428124 1001 86380 86390 1
428050 99428050 1001 86380 86390 1
428335 99428335 1001 86380 86390 1
427714 99427714 1001 86380 86390 1
429070 99429070 1001 86380 86390 1
428922 99428922 1001 86380 86390 1
428887 99428887 1001 86380 86390 1
428774 99428774 1001 86380 86390 1
430170 99430170 1001 86380 86390 1
430286 99430286 1001 86380 86390 1
429689 99429689 1001 86380 86390 1
429877 99429877 1001 86380 86390 1
429935 99429935 1001 86380 86390 1
429431 99429431 1001 86380 86390 1
429555 99429555 1001 86380 86390 1
429210 99429210 1001 86380 86390 1
429376 99429376 1001 86380 86390 1
429416 99429416 1001 86380 86390 1
429490 99429490 1001 86380 86390 1
429363 99429363 1001 86380 86390 1
429461 99429461 1001 86380 86390 1
430632 99430632 1001 86380 86390 1
430633 99430633 1001 86380 86390 1
430623 99430623 1001 86380 86390 1
430414 99430414 1001 86380 86390 1
430521 99430521 1001 86380 86390 1
431835 99431835 1001 86380 86390 1
431677 99431677 1001 86380 86390 1
431625 99431625 1001 86380 86390 1
431317 99431317 1001 86380 86390 1
431364 99431364 1001 86380 86390 1
430874 99430874 1001 86380 86390 1
431167 99431167 1001 86380 86390 1
432207 99432207 1001 86380 86390 1
432418 99432418 1001 86380 86390 1
432194 99432194 1001 86380 86390 1
432072 99432072 1001 86380 86390 1
433662 99433662 1001 86380 86390 1
433677 99433677 1001 86380 86390 1
433474 99433474 1001 86380 86390 1
433291 99433291 1001 86380 86390 1
432932 99432932 1001 86380 86390 1
433165 99433165 1001 86380 86390 1
433253 99433253 1001 86380 86390 1
433009 99433009 1001 86380 86390 1
432940 99432940 1001 86380 86390 1
432962 99432962 1001 86380 86390 1
433830 99433830 1001 86380 86390 1
434029 99434029 1001 86380 86390 1
435379 99435379 1001 86380 86390 1
435330 99435330 1001 86380 86390 1
434620 99434620 1001 86380 86390 1
434792 99434792 1001 86380 86390 1
434671 99434671 1001 86380 86390 1
434655 99434655 1001 86380 86390 1
434407 99434407 1001 86380 86390 1
434221 99434221 1001 86380 86390 1
435716 99435716 1001 86380 86390 1
436802 99436802 1001 86380 86390 1
437011 99437011 1001 86380 86390 1
436777 99436777 1001 86380 86390 1
437143 99437143 1001 86380 86390 1
437072 99437072 1001 86380 86390 1
436735 99436735 1001 86380 86390 1
436578 99436578 1001 86380 86390 1
435925 99435925 1001 86380 86390 1
435939 99435939 1001 86380 86390 1
436032 99436032 1001 86380 86390 1
300097 99300097 1001 86380 86390 1
300695 99300695 1001 86380 86390 1
300565 99300565 1001 86380 86390 1
300580 99300580 1001 86380 86390 1
300437 99300437 1001 86380 86390 1
300109 99300109 1001 86380 86390 1
300116 99300116 1001 86380 86390 1
300868 99300868 1001 86380 86390 1
301358 99301358 1001 86380 86390 1
301384 99301384 1001 86380 86390 1
301325 99301325 1001 86380 86390 1
301173 99301173 1001 86380 86390 1
301255 99301255 1001 86380 86390 1
300963 99300963 1001 86380 86390 1
301094 99301094 1001 86380 86390 1
301043 99301043 1001 86380 86390 1
301087 99301087 1001 86380 86390 1
301581 99301581 1001 86380 86390 1
301601 99301601 1001 86380 86390 1
302280 99302280 1001 86380 86390 1
302179 99302179 1001 86380 86390 1
302237 99302237 1001 86380 86390 1
302051 99302051 1001 86380 86390 1
302104 99302104 1001 86380 86390 1
302131 99302131 1001 86380 86390 1
301992 99301992 1001 86380 86390 1
301863 99301863 1001 86380 86390 1
301841 99301841 1001 86380 86390 1
301882 99301882 1001 86380 86390 1
301934 99301934 1001 86380 86390 1
301858 99301858 1001 86380 86390 1
302444 99302444 1001 86380 86390 1
302577 99302577 1001 86380 86390 1
302462 99302462 1001 86380 86390 1
302581 99302581 1001 86380 86390 1
302415 99302415 1001 86380 86390 1
303136 99303136 1001 86380 86390 1
303126 99303126 1001 86380 86390 1
302663 99302663 1001 86380 86390 1
302697 99302697 1001 86380 86390 1
302710 99302710 1001 86380 86390 1
302609 99302609 1001 86380 86390 1
303360 99303360 1001 86380 86390 1
303399 99303399 1001 86380 86390 1
303208 99303208 1001 86380 86390 1
303261 99303261 1001 86380 86390 1
303404 99303404 1001 86380 86390 1
303305 99303305 1001 86380 86390 1
303956 99303956 1001 86380 86390 1
303905 99303905 1001 86380 86390 1
303628 99303628 1001 86380 86390 1
303641 99303641 1001 86380 86390 1
303811 99303811 1001 86380 86390 1
303607 99303607 1001 86380 86390 1
303558 99303558 1001 86380 86390 1
303571 99303571 1001 86380 86390 1
303536 99303536 1001 86380 86390 1
304202 99304202 1001 86380 86390 1
304139 99304139 1001 86380 86390 1
304115 99304115 1001 86380 86390 1
304232 99304232 1001 86380 86390 1
304746 99304746 1001 86380 86390 1
304662 99304662 1001 86380 86390 1
304603 99304603 1001 86380 86390 1
304631 99304631 1001 86380 86390 1
304626 99304626 1001 86380 86390 1
304337 99304337 1001 86380 86390 1
304868 99304868 1001 86380 86390 1
304975 99304975 1001 86380 86390 1
304916 99304916 1001 86380 86390 1
304918 99304918 1001 86380 86390 1
305049 99305049 1001 86380 86390 1
305410 99305410 1001 86380 86390 1
305386 99305386 1001 86380 86390 1
305180 99305180 1001 86380 86390 1
305262 99305262 1001 86380 86390 1
305186 99305186 1001 86380 86390 1
500102 99500102 1001 86380 86390 1
305690 99305690 1001 86380 86390 1
500018 99500018 1001 86380 86390 1
500750 99500750 1001 86380 86390 1
500706 99500706 1001 86380 86390 1
500481 99500481 1001 86380 86390 1
500496 99500496 1001 86380 86390 1
500425 99500425 1001 86380 86390 1
500265 99500265 1001 86380 86390 1
500825 99500825 1001 86380 86390 1
500816 99500816 1001 86380 86390 1
501466 99501466 1001 86380 86390 1
501240 99501240 1001 86380 86390 1
501254 99501254 1001 86380 86390 1
501306 99501306 1001 86380 86390 1
501327 99501327 1001 86380 86390 1
501263 99501263 1001 86380 86390 1
501100 99501100 1001 86380 86390 1
501040 99501040 1001 86380 86390 1
501675 99501675 1001 86380 86390 1
501804 99501804 1001 86380 86390 1
501832 99501832 1001 86380 86390 1
501756 99501756 1001 86380 86390 1
501790 99501790 1001 86380 86390 1
502326 99502326 1001 86380 86390 1
502278 99502278 1001 86380 86390 1
502369 99502369 1001 86380 86390 1
502279 99502279 1001 86380 86390 1
502372 99502372 1001 86380 86390 1
502131 99502131 1001 86380 86390 1
502157 99502157 1001 86380 86390 1
502186 99502186 1001 86380 86390 1
502135 99502135 1001 86380 86390 1
502124 99502124 1001 86380 86390 1
502217 99502217 1001 86380 86390 1
501846 99501846 1001 86380 86390 1
502018 99502018 1001 86380 86390 1
502515 99502515 1001 86380 86390 1
502610 99502610 1001 86380 86390 1
502494 99502494 1001 86380 86390 1
503166 99503166 1001 86380 86390 1
503008 99503008 1001 86380 86390 1
502996 99502996 1001 86380 86390 1
502962 99502962 1001 86380 86390 1
502976 99502976 1001 86380 86390 1
502939 99502939 1001 86380 86390 1
503018 99503018 1001 86380 86390 1
502789 99502789 1001 86380 86390 1
502727 99502727 1001 86380 86390 1
502753 99502753 1001 86380 86390 1
502845 99502845 1001 86380 86390 1
502707 99502707 1001 86380 86390 1
503379 99503379 1001 86380 86390 1
503384 99503384 1001 86380 86390 1
504093 99504093 1001 86380 86390 1
504020 99504020 1001 86380 86390 1
503918 99503918 1001 86380 86390 1
503984 99503984 1001 86380 86390 1
504000 99504000 1001 86380 86390 1
503717 99503717 1001 86380 86390 1
503744 99503744 1001 86380 86390 1
503869 99503869 1001 86380 86390 1
503844 99503844 1001 86380 86390 1
503883 99503883 1001 86380 86390 1
503728 99503728 1001 86380 86390 1
503607 99503607 1001 86380 86390 1
504182 99504182 1001 86380 86390 1
504130 99504130 1001 86380 86390 1
504230 99504230 1001 86380 86390 1
504822 99504822 1001 86380 86390 1
504934 99504934 1001 86380 86390 1
504609 99504609 1001 86380 86390 1
504732 99504732 1001 86380 86390 1
504539 99504539 1001 86380 86390 1
504404 99504404 1001 86380 86390 1
504489 99504489 1001 86380 86390 1
504425 99504425 1001 86380 86390 1
505721 99505721 1001 86380 86390 1
505684 99505684 1001 86380 86390 1
505661 99505661 1001 86380 86390 1
505421 99505421 1001 86380 86390 1
505562 99505562 1001 86380 86390 1
505332 99505332 1001 86380 86390 1
505178 99505178 1001 86380 86390 1
505258 99505258 1001 86380 86390 1
505157 99505157 1001 86380 86390 1
505275 99505275 1001 86380 86390 1
506417 99506417 1001 86380 86390 1
506557 99506557 1001 86380 86390 1
506353 99506353 1001 86380 86390 1
506334 99506334 1001 86380 86390 1
506182 99506182 1001 86380 86390 1
506014 99506014 1001 86380 86390 1
506788 99506788 1001 86380 86390 1
506634 99506634 1001 86380 86390 1
506742 99506742 1001 86380 86390 1
507358 99507358 1001 86380 86390 1
507362 99507362 1001 86380 86390 1
507401 99507401 1001 86380 86390 1
507403 99507403 1001 86380 86390 1
507239 99507239 1001 86380 86390 1
507356 99507356 1001 86380 86390 1
507382 99507382 1001 86380 86390 1
507036 99507036 1001 86380 86390 1
507105 99507105 1001 86380 86390 1
507086 99507086 1001 86380 86390 1
507550 99507550 1001 86380 86390 1
507434 99507434 1001 86380 86390 1
507478 99507478 1001 86380 86390 1
507596 99507596 1001 86380 86390 1
507532 99507532 1001 86380 86390 1
507623 99507623 1001 86380 86390 1
507455 99507455 1001 86380 86390 1
508061 99508061 1001 86380 86390 1
507866 99507866 1001 86380 86390 1
507853 99507853 1001 86380 86390 1
507947 99507947 1001 86380 86390 1
508287 99508287 1001 86380 86390 1
508302 99508302 1001 86380 86390 1
508939 99508939 1001 86380 86390 1
509004 99509004 1001 86380 86390 1
508953 99508953 1001 86380 86390 1
508781 99508781 1001 86380 86390 1
508562 99508562 1001 86380 86390 1
508590 99508590 1001 86380 86390 1
509213 99509213 1001 86380 86390 1
509240 99509240 1001 86380 86390 1
509138 99509138 1001 86380 86390 1
509205 99509205 1001 86380 86390 1
509223 99509223 1001 86380 86390 1
509082 99509082 1001 86380 86390 1
509873 99509873 1001 86380 86390 1
509833 99509833 1001 86380 86390 1
509745 99509745 1001 86380 86390 1
509582 99509582 1001 86380 86390 1
509692 99509692 1001 86380 86390 1
509412 99509412 1001 86380 86390 1
509339 99509339 1001 86380 86390 1
509421 99509421 1001 86380 86390 1
509951 99509951 1001 86380 86390 1
509952 99509952 1001 86380 86390 1
509919 99509919 1001 86380 86390 1
510666 99510666 1001 86380 86390 1
510707 99510707 1001 86380 86390 1
510596 99510596 1001 86380 86390 1
510370 99510370 1001 86380 86390 1
510478 99510478 1001 86380 86390 1
510173 99510173 1001 86380 86390 1
510203 99510203 1001 86380 86390 1
510309 99510309 1001 86380 86390 1
510868 99510868 1001 86380 86390 1
510843 99510843 1001 86380 86390 1
510767 99510767 1001 86380 86390 1
511399 99511399 1001 86380 86390 1
511403 99511403 1001 86380 86390 1
511309 99511309 1001 86380 86390 1
511180 99511180 1001 86380 86390 1
511325 99511325 1001 86380 86390 1
511281 99511281 1001 86380 86390 1
510933 99510933 1001 86380 86390 1
511063 99511063 1001 86380 86390 1
511003 99511003 1001 86380 86390 1
511043 99511043 1001 86380 86390 1
511616 99511616 1001 86380 86390 1
511734 99511734 1001 86380 86390 1
511747 99511747 1001 86380 86390 1
511621 99511621 1001 86380 86390 1
511609 99511609 1001 86380 86390 1
512375 99512375 1001 86380 86390 1
512330 99512330 1001 86380 86390 1
512201 99512201 1001 86380 86390 1
512207 99512207 1001 86380 86390 1
512197 99512197 1001 86380 86390 1
512030 99512030 1001 86380 86390 1
511970 99511970 1001 86380 86390 1
512154 99512154 1001 86380 86390 1
512080 99512080 1001 86380 86390 1
511760 99511760 1001 86380 86390 1
511929 99511929 1001 86380 86390 1
511808 99511808 1001 86380 86390 1
512518 99512518 1001 86380 86390 1
512531 99512531 1001 86380 86390 1
512508 99512508 1001 86380 86390 1
512406 99512406 1001 86380 86390 1
512411 99512411 1001 86380 86390 1
512515 99512515 1001 86380 86390 1
513089 99513089 1001 86380 86390 1
513079 99513079 1001 86380 86390 1
513120 99513120 1001 86380 86390 1
512874 99512874 1001 86380 86390 1
512887 99512887 1001 86380 86390 1
512913 99512913 1001 86380 86390 1
512955 99512955 1001 86380 86390 1
512995 99512995 1001 86380 86390 1
512958 99512958 1001 86380 86390 1
512674 99512674 1001 86380 86390 1
512729 99512729 1001 86380 86390 1
512792 99512792 1001 86380 86390 1
513270 99513270 1001 86380 86390 1
513402 99513402 1001 86380 86390 1
513377 99513377 1001 86380 86390 1
513275 99513275 1001 86380 86390 1
513997 99513997 1001 86380 86390 1
513835 99513835 1001 86380 86390 1
514025 99514025 1001 86380 86390 1
513819 99513819 1001 86380 86390 1
513768 99513768 1001 86380 86390 1
513639 99513639 1001 86380 86390 1
513782 99513782 1001 86380 86390 1
513744 99513744 1001 86380 86390 1
513733 99513733 1001 86380 86390 1
513476 99513476 1001 86380 86390 1
513594 99513594 1001 86380 86390 1
513457 99513457 1001 86380 86390 1
513575 99513575 1001 86380 86390 1
514235 99514235 1001 86380 86390 1
513410 99513410 1001 86380 86390 1
514136 99514136 1001 86380 86390 1
514046 99514046 1001 86380 86390 1
514153 99514153 1001 86380 86390 1
514732 99514732 1001 86380 86390 1
514630 99514630 1001 86380 86390 1
514568 99514568 1001 86380 86390 1
514492 99514492 1001 86380 86390 1
514288 99514288 1001 86380 86390 1
514263 99514263 1001 86380 86390 1
514238 99514238 1001 86380 86390 1
515528 99515528 1001 86380 86390 1
515650 99515650 1001 86380 86390 1
515538 99515538 1001 86380 86390 1
515527 99515527 1001 86380 86390 1
515312 99515312 1001 86380 86390 1
515390 99515390 1001 86380 86390 1
515326 99515326 1001 86380 86390 1
515745 99515745 1001 86380 86390 1
515694 99515694 1001 86380 86390 1
515786 99515786 1001 86380 86390 1
515813 99515813 1001 86380 86390 1
515802 99515802 1001 86380 86390 1
515815 99515815 1001 86380 86390 1
516229 99516229 1001 86380 86390 1
516281 99516281 1001 86380 86390 1
516257 99516257 1001 86380 86390 1
516171 99516171 1001 86380 86390 1
516185 99516185 1001 86380 86390 1
516008 99516008 1001 86380 86390 1
516035 99516035 1001 86380 86390 1
516075 99516075 1001 86380 86390 1
515926 99515926 1001 86380 86390 1
516546 99516546 1001 86380 86390 1
516611 99516611 1001 86380 86390 1
516709 99516709 1001 86380 86390 1
517219 99517219 1001 86380 86390 1
517168 99517168 1001 86380 86390 1
517065 99517065 1001 86380 86390 1
516999 99516999 1001 86380 86390 1
516859 99516859 1001 86380 86390 1
516821 99516821 1001 86380 86390 1
516809 99516809 1001 86380 86390 1
516890 99516890 1001 86380 86390 1
516802 99516802 1001 86380 86390 1
517476 99517476 1001 86380 86390 1
517477 99517477 1001 86380 86390 1
517348 99517348 1001 86380 86390 1
517505 99517505 1001 86380 86390 1
517377 99517377 1001 86380 86390 1
517431 99517431 1001 86380 86390 1
517340 99517340 1001 86380 86390 1
518086 99518086 1001 86380 86390 1
518100 99518100 1001 86380 86390 1
518002 99518002 1001 86380 86390 1
517764 99517764 1001 86380 86390 1
517790 99517790 1001 86380 86390 1
517796 99517796 1001 86380 86390 1
517838 99517838 1001 86380 86390 1
517657 99517657 1001 86380 86390 1
517582 99517582 1001 86380 86390 1
517729 99517729 1001 86380 86390 1
518284 99518284 1001 86380 86390 1
518900 99518900 1001 86380 86390 1
518730 99518730 1001 86380 86390 1
518706 99518706 1001 86380 86390 1
518694 99518694 1001 86380 86390 1
518751 99518751 1001 86380 86390 1
518637 99518637 1001 86380 86390 1
518599 99518599 1001 86380 86390 1
518457 99518457 1001 86380 86390 1
518383 99518383 1001 86380 86390 1
519030 99519030 1001 86380 86390 1
519164 99519164 1001 86380 86390 1
519737 99519737 1001 86380 86390 1
519634 99519634 1001 86380 86390 1
519622 99519622 1001 86380 86390 1
519770 99519770 1001 86380 86390 1
519802 99519802 1001 86380 86390 1
519696 99519696 1001 86380 86390 1
519442 99519442 1001 86380 86390 1
519587 99519587 1001 86380 86390 1
519348 99519348 1001 86380 86390 1
519259 99519259 1001 86380 86390 1
519286 99519286 1001 86380 86390 1
519196 99519196 1001 86380 86390 1
519379 99519379 1001 86380 86390 1
519225 99519225 1001 86380 86390 1
519397 99519397 1001 86380 86390 1
519815 99519815 1001 86380 86390 1
519828 99519828 1001 86380 86390 1
519855 99519855 1001 86380 86390 1
519817 99519817 1001 86380 86390 1
519834 99519834 1001 86380 86390 1
520463 99520463 1001 86380 86390 1
520439 99520439 1001 86380 86390 1
520585 99520585 1001 86380 86390 1
520629 99520629 1001 86380 86390 1
520510 99520510 1001 86380 86390 1
520279 99520279 1001 86380 86390 1
520087 99520087 1001 86380 86390 1
520204 99520204 1001 86380 86390 1
520219 99520219 1001 86380 86390 1
520740 99520740 1001 86380 86390 1
520810 99520810 1001 86380 86390 1
520839 99520839 1001 86380 86390 1
520713 99520713 1001 86380 86390 1
521324 99521324 1001 86380 86390 1
521417 99521417 1001 86380 86390 1
521342 99521342 1001 86380 86390 1
521107 99521107 1001 86380 86390 1
521147 99521147 1001 86380 86390 1
521087 99521087 1001 86380 86390 1
520940 99520940 1001 86380 86390 1
521021 99521021 1001 86380 86390 1
520907 99520907 1001 86380 86390 1
521477 99521477 1001 86380 86390 1
521561 99521561 1001 86380 86390 1
521950 99521950 1001 86380 86390 1
522003 99522003 1001 86380 86390 1
522043 99522043 1001 86380 86390 1
521750 99521750 1001 86380 86390 1
521844 99521844 1001 86380 86390 1
521811 99521811 1001 86380 86390 1
522357 99522357 1001 86380 86390 1
522403 99522403 1001 86380 86390 1
522944 99522944 1001 86380 86390 1
523099 99523099 1001 86380 86390 1
523000 99523000 1001 86380 86390 1
522949 99522949 1001 86380 86390 1
522709 99522709 1001 86380 86390 1
522788 99522788 1001 86380 86390 1
522776 99522776 1001 86380 86390 1
522630 99522630 1001 86380 86390 1
522631 99522631 1001 86380 86390 1
522506 99522506 1001 86380 86390 1
522509 99522509 1001 86380 86390 1
523206 99523206 1001 86380 86390 1
523282 99523282 1001 86380 86390 1
523887 99523887 1001 86380 86390 1
523558 99523558 1001 86380 86390 1
523713 99523713 1001 86380 86390 1
523677 99523677 1001 86380 86390 1
523641 99523641 1001 86380 86390 1
523710 99523710 1001 86380 86390 1
523454 99523454 1001 86380 86390 1
523351 99523351 1001 86380 86390 1
523328 99523328 1001 86380 86390 1
523451 99523451 1001 86380 86390 1
524060 99524060 1001 86380 86390 1
524128 99524128 1001 86380 86390 1
524141 99524141 1001 86380 86390 1
524422 99524422 1001 86380 86390 1
524372 99524372 1001 86380 86390 1
524450 99524450 1001 86380 86390 1
524465 99524465 1001 86380 86390 1
524279 99524279 1001 86380 86390 1
524306 99524306 1001 86380 86390 1
524154 99524154 1001 86380 86390 1
524953 99524953 1001 86380 86390 1
524902 99524902 1001 86380 86390 1
524933 99524933 1001 86380 86390 1
525449 99525449 1001 86380 86390 1
525413 99525413 1001 86380 86390 1
525441 99525441 1001 86380 86390 1
525354 99525354 1001 86380 86390 1
525380 99525380 1001 86380 86390 1
525278 99525278 1001 86380 86390 1
525304 99525304 1001 86380 86390 1
525231 99525231 1001 86380 86390 1
525387 99525387 1001 86380 86390 1
525146 99525146 1001 86380 86390 1
525635 99525635 1001 86380 86390 1
525715 99525715 1001 86380 86390 1
525651 99525651 1001 86380 86390 1
525767 99525767 1001 86380 86390 1
525668 99525668 1001 86380 86390 1
526364 99526364 1001 86380 86390 1
526314 99526314 1001 86380 86390 1
526264 99526264 1001 86380 86390 1
526414 99526414 1001 86380 86390 1
526266 99526266 1001 86380 86390 1
526063 99526063 1001 86380 86390 1
526186 99526186 1001 86380 86390 1
526162 99526162 1001 86380 86390 1
526019 99526019 1001 86380 86390 1
526138 99526138 1001 86380 86390 1
525894 99525894 1001 86380 86390 1
525873 99525873 1001 86380 86390 1
527095 99527095 1001 86380 86390 1
527217 99527217 1001 86380 86390 1
527163 99527163 1001 86380 86390 1
527079 99527079 1001 86380 86390 1
526940 99526940 1001 86380 86390 1
526851 99526851 1001 86380 86390 1
526931 99526931 1001 86380 86390 1
526919 99526919 1001 86380 86390 1
526949 99526949 1001 86380 86390 1
526641 99526641 1001 86380 86390 1
526812 99526812 1001 86380 86390 1
526775 99526775 1001 86380 86390 1
526802 99526802 1001 86380 86390 1
526751 99526751 1001 86380 86390 1
527337 99527337 1001 86380 86390 1
527266 99527266 1001 86380 86390 1
527397 99527397 1001 86380 86390 1
527933 99527933 1001 86380 86390 1
528024 99528024 1001 86380 86390 1
527934 99527934 1001 86380 86390 1
528012 99528012 1001 86380 86390 1
527976 99527976 1001 86380 86390 1
528010 99528010 1001 86380 86390 1
527859 99527859 1001 86380 86390 1
527692 99527692 1001 86380 86390 1
527815 99527815 1001 86380 86390 1
527576 99527576 1001 86380 86390 1
528152 99528152 1001 86380 86390 1
528168 99528168 1001 86380 86390 1
528800 99528800 1001 86380 86390 1
528844 99528844 1001 86380 86390 1
528624 99528624 1001 86380 86390 1
528494 99528494 1001 86380 86390 1
528578 99528578 1001 86380 86390 1
528319 99528319 1001 86380 86390 1
528296 99528296 1001 86380 86390 1
528460 99528460 1001 86380 86390 1
528473 99528473 1001 86380 86390 1
528963 99528963 1001 86380 86390 1
528933 99528933 1001 86380 86390 1
528947 99528947 1001 86380 86390 1
529537 99529537 1001 86380 86390 1
529379 99529379 1001 86380 86390 1
529382 99529382 1001 86380 86390 1
529388 99529388 1001 86380 86390 1
529443 99529443 1001 86380 86390 1
529225 99529225 1001 86380 86390 1
529279 99529279 1001 86380 86390 1
529310 99529310 1001 86380 86390 1
529806 99529806 1001 86380 86390 1
529884 99529884 1001 86380 86390 1
529859 99529859 1001 86380 86390 1
529911 99529911 1001 86380 86390 1
529837 99529837 1001 86380 86390 1
529852 99529852 1001 86380 86390 1
530411 99530411 1001 86380 86390 1
530424 99530424 1001 86380 86390 1
530466 99530466 1001 86380 86390 1
530480 99530480 1001 86380 86390 1
530421 99530421 1001 86380 86390 1
530244 99530244 1001 86380 86390 1
530194 99530194 1001 86380 86390 1
530159 99530159 1001 86380 86390 1
530345 99530345 1001 86380 86390 1
530049 99530049 1001 86380 86390 1
530000 99530000 1001 86380 86390 1
530757 99530757 1001 86380 86390 1
530696 99530696 1001 86380 86390 1
530646 99530646 1001 86380 86390 1
530649 99530649 1001 86380 86390 1
531250 99531250 1001 86380 86390 1
531202 99531202 1001 86380 86390 1
531256 99531256 1001 86380 86390 1
531309 99531309 1001 86380 86390 1
531377 99531377 1001 86380 86390 1
531174 99531174 1001 86380 86390 1
531164 99531164 1001 86380 86390 1
530784 99530784 1001 86380 86390 1
530931 99530931 1001 86380 86390 1
530821 99530821 1001 86380 86390 1
531443 99531443 1001 86380 86390 1
531535 99531535 1001 86380 86390 1
531446 99531446 1001 86380 86390 1
531503 99531503 1001 86380 86390 1
532093 99532093 1001 86380 86390 1
532159 99532159 1001 86380 86390 1
532121 99532121 1001 86380 86390 1
532020 99532020 1001 86380 86390 1
531951 99531951 1001 86380 86390 1
531946 99531946 1001 86380 86390 1
531921 99531921 1001 86380 86390 1
531605 99531605 1001 86380 86390 1
531648 99531648 1001 86380 86390 1
532346 99532346 1001 86380 86390 1
532366 99532366 1001 86380 86390 1
532224 99532224 1001 86380 86390 1
532904 99532904 1001 86380 86390 1
532943 99532943 1001 86380 86390 1
532984 99532984 1001 86380 86390 1
532875 99532875 1001 86380 86390 1
532671 99532671 1001 86380 86390 1
532807 99532807 1001 86380 86390 1
532692 99532692 1001 86380 86390 1
532489 99532489 1001 86380 86390 1
532412 99532412 1001 86380 86390 1
532598 99532598 1001 86380 86390 1
533067 99533067 1001 86380 86390 1
533212 99533212 1001 86380 86390 1
533123 99533123 1001 86380 86390 1
533149 99533149 1001 86380 86390 1
533188 99533188 1001 86380 86390 1
533202 99533202 1001 86380 86390 1
533203 99533203 1001 86380 86390 1
533035 99533035 1001 86380 86390 1
533130 99533130 1001 86380 86390 1
533829 99533829 1001 86380 86390 1
533798 99533798 1001 86380 86390 1
533814 99533814 1001 86380 86390 1
533601 99533601 1001 86380 86390 1
533579 99533579 1001 86380 86390 1
533293 99533293 1001 86380 86390 1
533299 99533299 1001 86380 86390 1
533947 99533947 1001 86380 86390 1
534053 99534053 1001 86380 86390 1
534033 99534033 1001 86380 86390 1
533996 99533996 1001 86380 86390 1
534656 99534656 1001 86380 86390 1
534323 99534323 1001 86380 86390 1
534389 99534389 1001 86380 86390 1
534469 99534469 1001 86380 86390 1
534304 99534304 1001 86380 86390 1
534065 99534065 1001 86380 86390 1
534706 99534706 1001 86380 86390 1
534688 99534688 1001 86380 86390 1
534831 99534831 1001 86380 86390 1
534689 99534689 1001 86380 86390 1
534834 99534834 1001 86380 86390 1
534783 99534783 1001 86380 86390 1
535368 99535368 1001 86380 86390 1
535381 99535381 1001 86380 86390 1
535323 99535323 1001 86380 86390 1
535255 99535255 1001 86380 86390 1
535152 99535152 1001 86380 86390 1
535268 99535268 1001 86380 86390 1
535131 99535131 1001 86380 86390 1
535145 99535145 1001 86380 86390 1
535122 99535122 1001 86380 86390 1
535034 99535034 1001 86380 86390 1
534898 99534898 1001 86380 86390 1
535705 99535705 1001 86380 86390 1
535699 99535699 1001 86380 86390 1
536201 99536201 1001 86380 86390 1
536131 99536131 1001 86380 86390 1
536108 99536108 1001 86380 86390 1
535858 99535858 1001 86380 86390 1
535807 99535807 1001 86380 86390 1
535745 99535745 1001 86380 86390 1
535723 99535723 1001 86380 86390 1
536385 99536385 1001 86380 86390 1
536494 99536494 1001 86380 86390 1
536421 99536421 1001 86380 86390 1
537127 99537127 1001 86380 86390 1
536997 99536997 1001 86380 86390 1
537066 99537066 1001 86380 86390 1
537146 99537146 1001 86380 86390 1
537081 99537081 1001 86380 86390 1
537122 99537122 1001 86380 86390 1
536758 99536758 1001 86380 86390 1
536772 99536772 1001 86380 86390 1
536620 99536620 1001 86380 86390 1
536595 99536595 1001 86380 86390 1
536739 99536739 1001 86380 86390 1
536562 99536562 1001 86380 86390 1
537263 99537263 1001 86380 86390 1
537251 99537251 1001 86380 86390 1
537264 99537264 1001 86380 86390 1
537294 99537294 1001 86380 86390 1
537320 99537320 1001 86380 86390 1
537901 99537901 1001 86380 86390 1
537965 99537965 1001 86380 86390 1
537858 99537858 1001 86380 86390 1
537759 99537759 1001 86380 86390 1
537522 99537522 1001 86380 86390 1
537434 99537434 1001 86380 86390 1
537462 99537462 1001 86380 86390 1
537555 99537555 1001 86380 86390 1
537491 99537491 1001 86380 86390 1
538086 99538086 1001 86380 86390 1
538003 99538003 1001 86380 86390 1
538626 99538626 1001 86380 86390 1
538657 99538657 1001 86380 86390 1
538685 99538685 1001 86380 86390 1
538520 99538520 1001 86380 86390 1
538498 99538498 1001 86380 86390 1
538460 99538460 1001 86380 86390 1
538273 99538273 1001 86380 86390 1
538266 99538266 1001 86380 86390 1
538215 99538215 1001 86380 86390 1
538398 99538398 1001 86380 86390 1
538825 99538825 1001 86380 86390 1
538877 99538877 1001 86380 86390 1
538937 99538937 1001 86380 86390 1
539526 99539526 1001 86380 86390 1
539387 99539387 1001 86380 86390 1
539149 99539149 1001 86380 86390 1
539022 99539022 1001 86380 86390 1
539226 99539226 1001 86380 86390 1
539820 99539820 1001 86380 86390 1
539706 99539706 1001 86380 86390 1
539708 99539708 1001 86380 86390 1
539649 99539649 1001 86380 86390 1
540357 99540357 1001 86380 86390 1
540384 99540384 1001 86380 86390 1
540209 99540209 1001 86380 86390 1
540146 99540146 1001 86380 86390 1
540227 99540227 1001 86380 86390 1
539884 99539884 1001 86380 86390 1
539981 99539981 1001 86380 86390 1
539995 99539995 1001 86380 86390 1
539986 99539986 1001 86380 86390 1
540609 99540609 1001 86380 86390 1
540533 99540533 1001 86380 86390 1
541181 99541181 1001 86380 86390 1
541237 99541237 1001 86380 86390 1
541240 99541240 1001 86380 86390 1
541202 99541202 1001 86380 86390 1
541010 99541010 1001 86380 86390 1
540986 99540986 1001 86380 86390 1
541041 99541041 1001 86380 86390 1
541047 99541047 1001 86380 86390 1
540792 99540792 1001 86380 86390 1
540795 99540795 1001 86380 86390 1
540718 99540718 1001 86380 86390 1
541334 99541334 1001 86380 86390 1
541932 99541932 1001 86380 86390 1
541723 99541723 1001 86380 86390 1
541801 99541801 1001 86380 86390 1
541791 99541791 1001 86380 86390 1
541657 99541657 1001 86380 86390 1
541670 99541670 1001 86380 86390 1
541555 99541555 1001 86380 86390 1
541634 99541634 1001 86380 86390 1
542221 99542221 1001 86380 86390 1
542249 99542249 1001 86380 86390 1
542122 99542122 1001 86380 86390 1
542240 99542240 1001 86380 86390 1
542908 99542908 1001 86380 86390 1
542900 99542900 1001 86380 86390 1
542746 99542746 1001 86380 86390 1
542787 99542787 1001 86380 86390 1
542702 99542702 1001 86380 86390 1
542715 99542715 1001 86380 86390 1
542722 99542722 1001 86380 86390 1
542738 99542738 1001 86380 86390 1
542459 99542459 1001 86380 86390 1
543000 99543000 1001 86380 86390 1
543743 99543743 1001 86380 86390 1
543513 99543513 1001 86380 86390 1
543526 99543526 1001 86380 86390 1
543566 99543566 1001 86380 86390 1
543305 99543305 1001 86380 86390 1
543286 99543286 1001 86380 86390 1
543264 99543264 1001 86380 86390 1
543846 99543846 1001 86380 86390 1
543809 99543809 1001 86380 86390 1
543927 99543927 1001 86380 86390 1
543895 99543895 1001 86380 86390 1
543921 99543921 1001 86380 86390 1
544535 99544535 1001 86380 86390 1
544425 99544425 1001 86380 86390 1
544452 99544452 1001 86380 86390 1
544069 99544069 1001 86380 86390 1
544153 99544153 1001 86380 86390 1
544723 99544723 1001 86380 86390 1
544651 99544651 1001 86380 86390 1
544742 99544742 1001 86380 86390 1
426415 778 1001 52800 58557 1
423958 234 1001 40380 40737 1
400282 99400282 1001 86380 86390 1
400310 99400310 1001 86380 86390 1
400228 99400228 1001 86380 86390 1
400339 99400339 1001 86380 86390 1
400429 99400429 1001 86380 86390 1
400579 99400579 1001 86380 86390 1
400710 99400710 1001 86380 86390 1
400747 99400747 1001 86380 86390 1
400888 99400888 1001 86380 86390 1
400974 99400974 1001 86380 86390 1
401126 99401126 1001 86380 86390 1
401140 99401140 1001 86380 86390 1
401265 99401265 1001 86380 86390 1
401260 99401260 1001 86380 86390 1
401483 99401483 1001 86380 86390 1
401576 99401576 1001 86380 86390 1
401625 99401625 1001 86380 86390 1
401599 99401599 1001 86380 86390 1
401962 99401962 1001 86380 86390 1
402061 99402061 1001 86380 86390 1
402072 99402072 1001 86380 86390 1
402075 99402075 1001 86380 86390 1
402126 99402126 1001 86380 86390 1
402397 99402397 1001 86380 86390 1
402782 99402782 1001 86380 86390 1
402798 99402798 1001 86380 86390 1
402856 99402856 1001 86380 86390 1
402917 99402917 1001 86380 86390 1
402961 99402961 1001 86380 86390 1
403195 99403195 1001 86380 86390 1
403254 99403254 1001 86380 86390 1
403209 99403209 1001 86380 86390 1
403355 99403355 1001 86380 86390 1
403638 99403638 1001 86380 86390 1
403924 99403924 1001 86380 86390 1
404104 99404104 1001 86380 86390 1
404308 99404308 1001 86380 86390 1
404526 99404526 1001 86380 86390 1
404539 99404539 1001 86380 86390 1
404733 99404733 1001 86380 86390 1
404763 99404763 1001 86380 86390 1
404953 99404953 1001 86380 86390 1
405022 99405022 1001 86380 86390 1
405040 99405040 1001 86380 86390 1
405190 99405190 1001 86380 86390 1
405164 99405164 1001 86380 86390 1
405303 99405303 1001 86380 86390 1
405388 99405388 1001 86380 86390 1
405368 99405368 1001 86380 86390 1
405354 99405354 1001 86380 86390 1
405562 99405562 1001 86380 86390 1
405619 99405619 1001 86380 86390 1
405709 99405709 1001 86380 86390 1
405828 99405828 1001 86380 86390 1
406146 99406146 1001 86380 86390 1
406192 99406192 1001 86380 86390 1
406272 99406272 1001 86380 86390 1
406261 99406261 1001 86380 86390 1
406423 99406423 1001 86380 86390 1
406403 99406403 1001 86380 86390 1
406396 99406396 1001 86380 86390 1
406625 99406625 1001 86380 86390 1
406638 99406638 1001 86380 86390 1
406662 99406662 1001 86380 86390 1
406777 99406777 1001 86380 86390 1
406806 99406806 1001 86380 86390 1
406962 99406962 1001 86380 86390 1
407078 99407078 1001 86380 86390 1
407679 99407679 1001 86380 86390 1
407862 99407862 1001 86380 86390 1
407776 99407776 1001 86380 86390 1
407895 99407895 1001 86380 86390 1
408196 99408196 1001 86380 86390 1
408462 99408462 1001 86380 86390 1
408622 99408622 1001 86380 86390 1
408642 99408642 1001 86380 86390 1
408981 99408981 1001 86380 86390 1
409116 99409116 1001 86380 86390 1
409353 99409353 1001 86380 86390 1
409416 99409416 1001 86380 86390 1
409441 99409441 1001 86380 86390 1
409424 99409424 1001 86380 86390 1
409414 99409414 1001 86380 86390 1
409712 99409712 1001 86380 86390 1
410121 99410121 1001 86380 86390 1
410686 99410686 1001 86380 86390 1
410886 99410886 1001 86380 86390 1
410847 99410847 1001 86380 86390 1
411157 99411157 1001 86380 86390 1
411158 99411158 1001 86380 86390 1
411276 99411276 1001 86380 86390 1
411456 99411456 1001 86380 86390 1
411859 99411859 1001 86380 86390 1
411788 99411788 1001 86380 86390 1
411931 99411931 1001 86380 86390 1
411863 99411863 1001 86380 86390 1
412013 99412013 1001 86380 86390 1
412023 99412023 1001 86380 86390 1
412035 99412035 1001 86380 86390 1
412348 99412348 1001 86380 86390 1
412469 99412469 1001 86380 86390 1
413320 99413320 1001 86380 86390 1
413459 99413459 1001 86380 86390 1
413557 99413557 1001 86380 86390 1
413109 99413109 1001 86380 86390 1
413158 99413158 1001 86380 86390 1
413246 99413246 1001 86380 86390 1
412680 99412680 1001 86380 86390 1
412730 99412730 1001 86380 86390 1
412795 99412795 1001 86380 86390 1
413973 99413973 1001 86380 86390 1
415307 99415307 1001 86380 86390 1
415095 99415095 1001 86380 86390 1
415241 99415241 1001 86380 86390 1
415256 99415256 1001 86380 86390 1
415100 99415100 1001 86380 86390 1
415212 99415212 1001 86380 86390 1
414707 99414707 1001 86380 86390 1
414514 99414514 1001 86380 86390 1
414584 99414584 1001 86380 86390 1
414137 99414137 1001 86380 86390 1
414381 99414381 1001 86380 86390 1
414206 99414206 1001 86380 86390 1
415338 99415338 1001 86380 86390 1
415682 99415682 1001 86380 86390 1
415711 99415711 1001 86380 86390 1
415515 99415515 1001 86380 86390 1
415536 99415536 1001 86380 86390 1
416749 99416749 1001 86380 86390 1
416160 99416160 1001 86380 86390 1
415723 99415723 1001 86380 86390 1
416098 99416098 1001 86380 86390 1
415788 99415788 1001 86380 86390 1
416024 99416024 1001 86380 86390 1
416045 99416045 1001 86380 86390 1
417095 99417095 1001 86380 86390 1
417317 99417317 1001 86380 86390 1
417102 99417102 1001 86380 86390 1
417533 99417533 1001 86380 86390 1
418578 99418578 1001 86380 86390 1
418542 99418542 1001 86380 86390 1
418725 99418725 1001 86380 86390 1
418308 99418308 1001 86380 86390 1
418222 99418222 1001 86380 86390 1
418402 99418402 1001 86380 86390 1
418055 99418055 1001 86380 86390 1
417823 99417823 1001 86380 86390 1
417853 99417853 1001 86380 86390 1
417951 99417951 1001 86380 86390 1
417757 99417757 1001 86380 86390 1
417785 99417785 1001 86380 86390 1
419186 99419186 1001 86380 86390 1
418838 99418838 1001 86380 86390 1
420122 99420122 1001 86380 86390 1
420174 99420174 1001 86380 86390 1
420150 99420150 1001 86380 86390 1
420400 99420400 1001 86380 86390 1
420283 99420283 1001 86380 86390 1
420208 99420208 1001 86380 86390 1
419770 99419770 1001 86380 86390 1
419722 99419722 1001 86380 86390 1
419704 99419704 1001 86380 86390 1
419753 99419753 1001 86380 86390 1
419952 99419952 1001 86380 86390 1
419991 99419991 1001 86380 86390 1
419997 99419997 1001 86380 86390 1
420053 99420053 1001 86380 86390 1
419764 99419764 1001 86380 86390 1
419310 99419310 1001 86380 86390 1
420587 99420587 1001 86380 86390 1
420590 99420590 1001 86380 86390 1
421812 99421812 1001 86380 86390 1
422007 99422007 1001 86380 86390 1
421929 99421929 1001 86380 86390 1
422078 99422078 1001 86380 86390 1
421856 99421856 1001 86380 86390 1
421592 99421592 1001 86380 86390 1
421275 99421275 1001 86380 86390 1
420944 99420944 1001 86380 86390 1
421241 99421241 1001 86380 86390 1
421061 99421061 1001 86380 86390 1
422192 99422192 1001 86380 86390 1
422216 99422216 1001 86380 86390 1
422222 99422222 1001 86380 86390 1
422265 99422265 1001 86380 86390 1
423469 99423469 1001 86380 86390 1
423175 99423175 1001 86380 86390 1
423145 99423145 1001 86380 86390 1
423166 99423166 1001 86380 86390 1
422727 99422727 1001 86380 86390 1
422658 99422658 1001 86380 86390 1
422610 99422610 1001 86380 86390 1
422706 99422706 1001 86380 86390 1
423885 99423885 1001 86380 86390 1
425259 99425259 1001 86380 86390 1
424920 99424920 1001 86380 86390 1
424562 99424562 1001 86380 86390 1
424258 99424258 1001 86380 86390 1
425571 99425571 1001 86380 86390 1
425701 99425701 1001 86380 86390 1
427032 99427032 1001 86380 86390 1
426871 99426871 1001 86380 86390 1
426898 99426898 1001 86380 86390 1
426769 99426769 1001 86380 86390 1
426705 99426705 1001 86380 86390 1
426908 99426908 1001 86380 86390 1
426325 99426325 1001 86380 86390 1
426628 99426628 1001 86380 86390 1
426529 99426529 1001 86380 86390 1
426581 99426581 1001 86380 86390 1
426287 99426287 1001 86380 86390 1
426681 99426681 1001 86380 86390 1
425974 99425974 1001 86380 86390 1
426213 99426213 1001 86380 86390 1
427436 99427436 1001 86380 86390 1
427146 99427146 1001 86380 86390 1
427464 99427464 1001 86380 86390 1
427156 99427156 1001 86380 86390 1
427306 99427306 1001 86380 86390 1
427361 99427361 1001 86380 86390 1
428577 99428577 1001 86380 86390 1
427856 99427856 1001 86380 86390 1
427762 99427762 1001 86380 86390 1
427848 99427848 1001 86380 86390 1
428839 99428839 1001 86380 86390 1
429095 99429095 1001 86380 86390 1
429132 99429132 1001 86380 86390 1
428927 99428927 1001 86380 86390 1
429030 99429030 1001 86380 86390 1
429036 99429036 1001 86380 86390 1
430097 99430097 1001 86380 86390 1
430070 99430070 1001 86380 86390 1
429954 99429954 1001 86380 86390 1
429835 99429835 1001 86380 86390 1
429764 99429764 1001 86380 86390 1
429823 99429823 1001 86380 86390 1
429404 99429404 1001 86380 86390 1
430745 99430745 1001 86380 86390 1
430625 99430625 1001 86380 86390 1
430788 99430788 1001 86380 86390 1
431654 99431654 1001 86380 86390 1
431839 99431839 1001 86380 86390 1
431685 99431685 1001 86380 86390 1
432039 99432039 1001 86380 86390 1
431478 99431478 1001 86380 86390 1
431362 99431362 1001 86380 86390 1
431519 99431519 1001 86380 86390 1
430974 99430974 1001 86380 86390 1
430909 99430909 1001 86380 86390 1
431141 99431141 1001 86380 86390 1
432427 99432427 1001 86380 86390 1
432221 99432221 1001 86380 86390 1
432263 99432263 1001 86380 86390 1
432449 99432449 1001 86380 86390 1
433392 99433392 1001 86380 86390 1
433437 99433437 1001 86380 86390 1
433378 99433378 1001 86380 86390 1
433685 99433685 1001 86380 86390 1
433147 99433147 1001 86380 86390 1
432665 99432665 1001 86380 86390 1
432700 99432700 1001 86380 86390 1
432849 99432849 1001 86380 86390 1
432755 99432755 1001 86380 86390 1
432830 99432830 1001 86380 86390 1
432653 99432653 1001 86380 86390 1
433318 99433318 1001 86380 86390 1
433960 99433960 1001 86380 86390 1
435132 99435132 1001 86380 86390 1
434784 99434784 1001 86380 86390 1
434902 99434902 1001 86380 86390 1
434855 99434855 1001 86380 86390 1
434630 99434630 1001 86380 86390 1
434906 99434906 1001 86380 86390 1
434215 99434215 1001 86380 86390 1
434463 99434463 1001 86380 86390 1
434249 99434249 1001 86380 86390 1
434306 99434306 1001 86380 86390 1
434448 99434448 1001 86380 86390 1
435439 99435439 1001 86380 86390 1
435601 99435601 1001 86380 86390 1
435687 99435687 1001 86380 86390 1
435447 99435447 1001 86380 86390 1
435474 99435474 1001 86380 86390 1
435672 99435672 1001 86380 86390 1
435886 99435886 1001 86380 86390 1
436761 99436761 1001 86380 86390 1
436860 99436860 1001 86380 86390 1
436881 99436881 1001 86380 86390 1
437015 99437015 1001 86380 86390 1
436868 99436868 1001 86380 86390 1
436663 99436663 1001 86380 86390 1
436556 99436556 1001 86380 86390 1
436698 99436698 1001 86380 86390 1
436745 99436745 1001 86380 86390 1
436148 99436148 1001 86380 86390 1
436183 99436183 1001 86380 86390 1
436208 99436208 1001 86380 86390 1
300021 99300021 1001 86380 86390 1
437303 99437303 1001 86380 86390 1
437277 99437277 1001 86380 86390 1
300100 99300100 1001 86380 86390 1
300078 99300078 1001 86380 86390 1
300709 99300709 1001 86380 86390 1
300720 99300720 1001 86380 86390 1
300722 99300722 1001 86380 86390 1
300471 99300471 1001 86380 86390 1
300510 99300510 1001 86380 86390 1
300383 99300383 1001 86380 86390 1
300373 99300373 1001 86380 86390 1
300388 99300388 1001 86380 86390 1
300416 99300416 1001 86380 86390 1
300251 99300251 1001 86380 86390 1
300140 99300140 1001 86380 86390 1
300115 99300115 1001 86380 86390 1
300208 99300208 1001 86380 86390 1
300157 99300157 1001 86380 86390 1
300930 99300930 1001 86380 86390 1
300748 99300748 1001 86380 86390 1
301375 99301375 1001 86380 86390 1
301403 99301403 1001 86380 86390 1
301514 99301514 1001 86380 86390 1
301450 99301450 1001 86380 86390 1
301186 99301186 1001 86380 86390 1
301266 99301266 1001 86380 86390 1
301256 99301256 1001 86380 86390 1
301015 99301015 1001 86380 86390 1
301085 99301085 1001 86380 86390 1
300944 99300944 1001 86380 86390 1
301605 99301605 1001 86380 86390 1
301688 99301688 1001 86380 86390 1
301728 99301728 1001 86380 86390 1
302266 99302266 1001 86380 86390 1
302084 99302084 1001 86380 86390 1
302098 99302098 1001 86380 86390 1
302090 99302090 1001 86380 86390 1
301987 99301987 1001 86380 86390 1
302066 99302066 1001 86380 86390 1
301988 99301988 1001 86380 86390 1
302095 99302095 1001 86380 86390 1
302070 99302070 1001 86380 86390 1
301845 99301845 1001 86380 86390 1
301822 99301822 1001 86380 86390 1
301862 99301862 1001 86380 86390 1
302434 99302434 1001 86380 86390 1
302578 99302578 1001 86380 86390 1
303068 99303068 1001 86380 86390 1
303146 99303146 1001 86380 86390 1
303185 99303185 1001 86380 86390 1
303124 99303124 1001 86380 86390 1
303100 99303100 1001 86380 86390 1
303101 99303101 1001 86380 86390 1
302949 99302949 1001 86380 86390 1
302902 99302902 1001 86380 86390 1
302960 99302960 1001 86380 86390 1
302784 99302784 1001 86380 86390 1
302698 99302698 1001 86380 86390 1
303832 99303832 1001 86380 86390 1
303697 99303697 1001 86380 86390 1
303713 99303713 1001 86380 86390 1
303819 99303819 1001 86380 86390 1
303734 99303734 1001 86380 86390 1
303437 99303437 1001 86380 86390 1
303515 99303515 1001 86380 86390 1
303554 99303554 1001 86380 86390 1
303454 99303454 1001 86380 86390 1
303547 99303547 1001 86380 86390 1
303510 99303510 1001 86380 86390 1
303549 99303549 1001 86380 86390 1
303552 99303552 1001 86380 86390 1
304134 99304134 1001 86380 86390 1
303620 99303620 1001 86380 86390 1
304594 99304594 1001 86380 86390 1
304505 99304505 1001 86380 86390 1
304413 99304413 1001 86380 86390 1
304933 99304933 1001 86380 86390 1
305024 99305024 1001 86380 86390 1
305027 99305027 1001 86380 86390 1
304924 99304924 1001 86380 86390 1
304942 99304942 1001 86380 86390 1
304982 99304982 1001 86380 86390 1
305569 99305569 1001 86380 86390 1
305626 99305626 1001 86380 86390 1
305565 99305565 1001 86380 86390 1
305453 99305453 1001 86380 86390 1
305377 99305377 1001 86380 86390 1
305416 99305416 1001 86380 86390 1
305314 99305314 1001 86380 86390 1
305472 99305472 1001 86380 86390 1
305345 99305345 1001 86380 86390 1
305346 99305346 1001 86380 86390 1
305398 99305398 1001 86380 86390 1
305308 99305308 1001 86380 86390 1
305335 99305335 1001 86380 86390 1
305193 99305193 1001 86380 86390 1
305247 99305247 1001 86380 86390 1
305196 99305196 1001 86380 86390 1
305225 99305225 1001 86380 86390 1
305242 99305242 1001 86380 86390 1
500078 99500078 1001 86380 86390 1
500738 99500738 1001 86380 86390 1
500728 99500728 1001 86380 86390 1
500665 99500665 1001 86380 86390 1
500773 99500773 1001 86380 86390 1
500465 99500465 1001 86380 86390 1
500457 99500457 1001 86380 86390 1
500497 99500497 1001 86380 86390 1
500206 99500206 1001 86380 86390 1
500259 99500259 1001 86380 86390 1
500312 99500312 1001 86380 86390 1
500290 99500290 1001 86380 86390 1
500862 99500862 1001 86380 86390 1
500941 99500941 1001 86380 86390 1
500946 99500946 1001 86380 86390 1
501016 99501016 1001 86380 86390 1
501493 99501493 1001 86380 86390 1
501508 99501508 1001 86380 86390 1
501547 99501547 1001 86380 86390 1
501386 99501386 1001 86380 86390 1
501258 99501258 1001 86380 86390 1
501417 99501417 1001 86380 86390 1
501221 99501221 1001 86380 86390 1
501159 99501159 1001 86380 86390 1
501766 99501766 1001 86380 86390 1
501739 99501739 1001 86380 86390 1
502432 99502432 1001 86380 86390 1
502273 99502273 1001 86380 86390 1
502380 99502380 1001 86380 86390 1
502304 99502304 1001 86380 86390 1
502296 99502296 1001 86380 86390 1
502195 99502195 1001 86380 86390 1
502208 99502208 1001 86380 86390 1
502210 99502210 1001 86380 86390 1
502223 99502223 1001 86380 86390 1
502257 99502257 1001 86380 86390 1
502246 99502246 1001 86380 86390 1
501922 99501922 1001 86380 86390 1
501848 99501848 1001 86380 86390 1
501993 99501993 1001 86380 86390 1
502021 99502021 1001 86380 86390 1
502527 99502527 1001 86380 86390 1
502617 99502617 1001 86380 86390 1
502630 99502630 1001 86380 86390 1
502567 99502567 1001 86380 86390 1
502516 99502516 1001 86380 86390 1
502479 99502479 1001 86380 86390 1
502655 99502655 1001 86380 86390 1
503201 99503201 1001 86380 86390 1
503168 99503168 1001 86380 86390 1
502883 99502883 1001 86380 86390 1
502975 99502975 1001 86380 86390 1
503079 99503079 1001 86380 86390 1
502937 99502937 1001 86380 86390 1
503059 99503059 1001 86380 86390 1
502890 99502890 1001 86380 86390 1
502708 99502708 1001 86380 86390 1
502760 99502760 1001 86380 86390 1
503318 99503318 1001 86380 86390 1
503494 99503494 1001 86380 86390 1
503404 99503404 1001 86380 86390 1
503313 99503313 1001 86380 86390 1
504054 99504054 1001 86380 86390 1
504019 99504019 1001 86380 86390 1
504050 99504050 1001 86380 86390 1
503639 99503639 1001 86380 86390 1
503512 99503512 1001 86380 86390 1
503670 99503670 1001 86380 86390 1
503619 99503619 1001 86380 86390 1
503648 99503648 1001 86380 86390 1
504128 99504128 1001 86380 86390 1
504211 99504211 1001 86380 86390 1
504137 99504137 1001 86380 86390 1
504190 99504190 1001 86380 86390 1
504930 99504930 1001 86380 86390 1
504799 99504799 1001 86380 86390 1
504583 99504583 1001 86380 86390 1
504558 99504558 1001 86380 86390 1
504728 99504728 1001 86380 86390 1
504355 99504355 1001 86380 86390 1
504333 99504333 1001 86380 86390 1
504464 99504464 1001 86380 86390 1
504477 99504477 1001 86380 86390 1
505086 99505086 1001 86380 86390 1
505125 99505125 1001 86380 86390 1
504739 99504739 1001 86380 86390 1
504946 99504946 1001 86380 86390 1
505063 99505063 1001 86380 86390 1
505001 99505001 1001 86380 86390 1
505733 99505733 1001 86380 86390 1
505578 99505578 1001 86380 86390 1
505738 99505738 1001 86380 86390 1
505383 99505383 1001 86380 86390 1
505436 99505436 1001 86380 86390 1
505385 99505385 1001 86380 86390 1
505472 99505472 1001 86380 86390 1
505892 99505892 1001 86380 86390 1
505830 99505830 1001 86380 86390 1
506553 99506553 1001 86380 86390 1
506582 99506582 1001 86380 86390 1
506342 99506342 1001 86380 86390 1
506269 99506269 1001 86380 86390 1
506388 99506388 1001 86380 86390 1
506376 99506376 1001 86380 86390 1
505988 99505988 1001 86380 86390 1
506133 99506133 1001 86380 86390 1
505995 99505995 1001 86380 86390 1
506048 99506048 1001 86380 86390 1
506625 99506625 1001 86380 86390 1
506793 99506793 1001 86380 86390 1
506667 99506667 1001 86380 86390 1
506746 99506746 1001 86380 86390 1
507280 99507280 1001 86380 86390 1
507322 99507322 1001 86380 86390 1
507204 99507204 1001 86380 86390 1
507109 99507109 1001 86380 86390 1
507084 99507084 1001 86380 86390 1
506892 99506892 1001 86380 86390 1
506992 99506992 1001 86380 86390 1
506955 99506955 1001 86380 86390 1
506813 99506813 1001 86380 86390 1
507484 99507484 1001 86380 86390 1
507485 99507485 1001 86380 86390 1
507589 99507589 1001 86380 86390 1
507529 99507529 1001 86380 86390 1
508246 99508246 1001 86380 86390 1
508070 99508070 1001 86380 86390 1
508186 99508186 1001 86380 86390 1
507867 99507867 1001 86380 86390 1
507958 99507958 1001 86380 86390 1
507868 99507868 1001 86380 86390 1
507673 99507673 1001 86380 86390 1
508363 99508363 1001 86380 86390 1
508316 99508316 1001 86380 86390 1
509055 99509055 1001 86380 86390 1
509018 99509018 1001 86380 86390 1
508634 99508634 1001 86380 86390 1
508571 99508571 1001 86380 86390 1
509107 99509107 1001 86380 86390 1
509211 99509211 1001 86380 86390 1
509863 99509863 1001 86380 86390 1
509835 99509835 1001 86380 86390 1
509542 99509542 1001 86380 86390 1
509383 99509383 1001 86380 86390 1
509480 99509480 1001 86380 86390 1
509404 99509404 1001 86380 86390 1
509355 99509355 1001 86380 86390 1
510001 99510001 1001 86380 86390 1
510054 99510054 1001 86380 86390 1
509930 99509930 1001 86380 86390 1
509957 99509957 1001 86380 86390 1
510048 99510048 1001 86380 86390 1
510692 99510692 1001 86380 86390 1
510609 99510609 1001 86380 86390 1
510571 99510571 1001 86380 86390 1
510473 99510473 1001 86380 86390 1
510237 99510237 1001 86380 86390 1
510112 99510112 1001 86380 86390 1
510257 99510257 1001 86380 86390 1
510297 99510297 1001 86380 86390 1
510168 99510168 1001 86380 86390 1
510905 99510905 1001 86380 86390 1
510106 99510106 1001 86380 86390 1
510769 99510769 1001 86380 86390 1
511374 99511374 1001 86380 86390 1
511391 99511391 1001 86380 86390 1
511202 99511202 1001 86380 86390 1
511038 99511038 1001 86380 86390 1
511051 99511051 1001 86380 86390 1
511708 99511708 1001 86380 86390 1
511726 99511726 1001 86380 86390 1
511756 99511756 1001 86380 86390 1
512331 99512331 1001 86380 86390 1
512177 99512177 1001 86380 86390 1
512359 99512359 1001 86380 86390 1
512271 99512271 1001 86380 86390 1
512182 99512182 1001 86380 86390 1
511979 99511979 1001 86380 86390 1
512151 99512151 1001 86380 86390 1
511986 99511986 1001 86380 86390 1
512159 99512159 1001 86380 86390 1
511928 99511928 1001 86380 86390 1
511870 99511870 1001 86380 86390 1
512442 99512442 1001 86380 86390 1
511758 99511758 1001 86380 86390 1
512409 99512409 1001 86380 86390 1
512438 99512438 1001 86380 86390 1
513063 99513063 1001 86380 86390 1
513145 99513145 1001 86380 86390 1
513043 99513043 1001 86380 86390 1
513147 99513147 1001 86380 86390 1
513151 99513151 1001 86380 86390 1
512950 99512950 1001 86380 86390 1
512989 99512989 1001 86380 86390 1
512920 99512920 1001 86380 86390 1
512625 99512625 1001 86380 86390 1
512639 99512639 1001 86380 86390 1
512732 99512732 1001 86380 86390 1
512629 99512629 1001 86380 86390 1
512668 99512668 1001 86380 86390 1
512772 99512772 1001 86380 86390 1
512762 99512762 1001 86380 86390 1
512699 99512699 1001 86380 86390 1
512738 99512738 1001 86380 86390 1
513335 99513335 1001 86380 86390 1
513337 99513337 1001 86380 86390 1
513248 99513248 1001 86380 86390 1
513263 99513263 1001 86380 86390 1
513252 99513252 1001 86380 86390 1
513858 99513858 1001 86380 86390 1
513992 99513992 1001 86380 86390 1
513816 99513816 1001 86380 86390 1
513674 99513674 1001 86380 86390 1
513663 99513663 1001 86380 86390 1
514113 99514113 1001 86380 86390 1
514130 99514130 1001 86380 86390 1
514806 99514806 1001 86380 86390 1
514677 99514677 1001 86380 86390 1
514729 99514729 1001 86380 86390 1
514680 99514680 1001 86380 86390 1
514708 99514708 1001 86380 86390 1
514660 99514660 1001 86380 86390 1
514846 99514846 1001 86380 86390 1
514547 99514547 1001 86380 86390 1
514242 99514242 1001 86380 86390 1
514324 99514324 1001 86380 86390 1
514971 99514971 1001 86380 86390 1
514935 99514935 1001 86380 86390 1
514887 99514887 1001 86380 86390 1
515005 99515005 1001 86380 86390 1
514917 99514917 1001 86380 86390 1
515683 99515683 1001 86380 86390 1
515587 99515587 1001 86380 86390 1
515667 99515667 1001 86380 86390 1
515329 99515329 1001 86380 86390 1
515343 99515343 1001 86380 86390 1
515318 99515318 1001 86380 86390 1
515447 99515447 1001 86380 86390 1
515399 99515399 1001 86380 86390 1
515176 99515176 1001 86380 86390 1
515758 99515758 1001 86380 86390 1
515711 99515711 1001 86380 86390 1
515750 99515750 1001 86380 86390 1
515727 99515727 1001 86380 86390 1
515833 99515833 1001 86380 86390 1
516365 99516365 1001 86380 86390 1
516180 99516180 1001 86380 86390 1
516298 99516298 1001 86380 86390 1
516106 99516106 1001 86380 86390 1
516011 99516011 1001 86380 86390 1
516559 99516559 1001 86380 86390 1
516616 99516616 1001 86380 86390 1
516553 99516553 1001 86380 86390 1
516619 99516619 1001 86380 86390 1
517220 99517220 1001 86380 86390 1
517210 99517210 1001 86380 86390 1
517241 99517241 1001 86380 86390 1
517030 99517030 1001 86380 86390 1
517098 99517098 1001 86380 86390 1
517010 99517010 1001 86380 86390 1
516945 99516945 1001 86380 86390 1
516985 99516985 1001 86380 86390 1
517102 99517102 1001 86380 86390 1
516908 99516908 1001 86380 86390 1
516844 99516844 1001 86380 86390 1
516783 99516783 1001 86380 86390 1
516841 99516841 1001 86380 86390 1
517358 99517358 1001 86380 86390 1
516715 99516715 1001 86380 86390 1
517932 99517932 1001 86380 86390 1
517805 99517805 1001 86380 86390 1
517897 99517897 1001 86380 86390 1
517769 99517769 1001 86380 86390 1
517903 99517903 1001 86380 86390 1
517608 99517608 1001 86380 86390 1
517586 99517586 1001 86380 86390 1
517549 99517549 1001 86380 86390 1
517734 99517734 1001 86380 86390 1
518279 99518279 1001 86380 86390 1
518306 99518306 1001 86380 86390 1
518345 99518345 1001 86380 86390 1
518181 99518181 1001 86380 86390 1
518807 99518807 1001 86380 86390 1
518847 99518847 1001 86380 86390 1
518890 99518890 1001 86380 86390 1
518801 99518801 1001 86380 86390 1
518976 99518976 1001 86380 86390 1
518616 99518616 1001 86380 86390 1
518606 99518606 1001 86380 86390 1
518664 99518664 1001 86380 86390 1
518486 99518486 1001 86380 86390 1
518540 99518540 1001 86380 86390 1
518468 99518468 1001 86380 86390 1
518495 99518495 1001 86380 86390 1
518573 99518573 1001 86380 86390 1
519141 99519141 1001 86380 86390 1
519176 99519176 1001 86380 86390 1
519564 99519564 1001 86380 86390 1
519474 99519474 1001 86380 86390 1
519579 99519579 1001 86380 86390 1
519424 99519424 1001 86380 86390 1
519257 99519257 1001 86380 86390 1
519246 99519246 1001 86380 86390 1
519979 99519979 1001 86380 86390 1
519896 99519896 1001 86380 86390 1
520450 99520450 1001 86380 86390 1
520529 99520529 1001 86380 86390 1
520343 99520343 1001 86380 86390 1
520100 99520100 1001 86380 86390 1
520165 99520165 1001 86380 86390 1
520036 99520036 1001 86380 86390 1
520040 99520040 1001 86380 86390 1
520029 99520029 1001 86380 86390 1
521365 99521365 1001 86380 86390 1
521404 99521404 1001 86380 86390 1
521264 99521264 1001 86380 86390 1
521265 99521265 1001 86380 86390 1
521331 99521331 1001 86380 86390 1
521086 99521086 1001 86380 86390 1
521006 99521006 1001 86380 86390 1
520956 99520956 1001 86380 86390 1
521010 99521010 1001 86380 86390 1
521595 99521595 1001 86380 86390 1
521557 99521557 1001 86380 86390 1
521623 99521623 1001 86380 86390 1
521624 99521624 1001 86380 86390 1
521663 99521663 1001 86380 86390 1
521498 99521498 1001 86380 86390 1
521513 99521513 1001 86380 86390 1
522283 99522283 1001 86380 86390 1
522136 99522136 1001 86380 86390 1
521922 99521922 1001 86380 86390 1
521925 99521925 1001 86380 86390 1
521914 99521914 1001 86380 86390 1
521943 99521943 1001 86380 86390 1
521726 99521726 1001 86380 86390 1
521674 99521674 1001 86380 86390 1
521702 99521702 1001 86380 86390 1
521871 99521871 1001 86380 86390 1
522317 99522317 1001 86380 86390 1
522416 99522416 1001 86380 86390 1
522979 99522979 1001 86380 86390 1
523091 99523091 1001 86380 86390 1
523059 99523059 1001 86380 86390 1
522712 99522712 1001 86380 86390 1
522549 99522549 1001 86380 86390 1
522641 99522641 1001 86380 86390 1
522693 99522693 1001 86380 86390 1
522660 99522660 1001 86380 86390 1
522597 99522597 1001 86380 86390 1
523233 99523233 1001 86380 86390 1
523278 99523278 1001 86380 86390 1
523306 99523306 1001 86380 86390 1
523915 99523915 1001 86380 86390 1
523832 99523832 1001 86380 86390 1
523859 99523859 1001 86380 86390 1
523714 99523714 1001 86380 86390 1
523676 99523676 1001 86380 86390 1
523703 99523703 1001 86380 86390 1
523679 99523679 1001 86380 86390 1
523595 99523595 1001 86380 86390 1
523389 99523389 1001 86380 86390 1
523443 99523443 1001 86380 86390 1
524101 99524101 1001 86380 86390 1
524102 99524102 1001 86380 86390 1
524129 99524129 1001 86380 86390 1
524147 99524147 1001 86380 86390 1
524725 99524725 1001 86380 86390 1
524408 99524408 1001 86380 86390 1
524448 99524448 1001 86380 86390 1
524543 99524543 1001 86380 86390 1
524390 99524390 1001 86380 86390 1
524234 99524234 1001 86380 86390 1
524325 99524325 1001 86380 86390 1
524248 99524248 1001 86380 86390 1
524198 99524198 1001 86380 86390 1
524330 99524330 1001 86380 86390 1
524920 99524920 1001 86380 86390 1
525508 99525508 1001 86380 86390 1
525516 99525516 1001 86380 86390 1
525591 99525591 1001 86380 86390 1
525249 99525249 1001 86380 86390 1
525302 99525302 1001 86380 86390 1
525045 99525045 1001 86380 86390 1
525174 99525174 1001 86380 86390 1
525007 99525007 1001 86380 86390 1
525723 99525723 1001 86380 86390 1
525768 99525768 1001 86380 86390 1
525756 99525756 1001 86380 86390 1
525654 99525654 1001 86380 86390 1
525772 99525772 1001 86380 86390 1
526391 99526391 1001 86380 86390 1
526275 99526275 1001 86380 86390 1
526102 99526102 1001 86380 86390 1
526182 99526182 1001 86380 86390 1
526146 99526146 1001 86380 86390 1
526439 99526439 1001 86380 86390 1
526548 99526548 1001 86380 86390 1
527087 99527087 1001 86380 86390 1
527062 99527062 1001 86380 86390 1
527103 99527103 1001 86380 86390 1
526877 99526877 1001 86380 86390 1
527019 99527019 1001 86380 86390 1
526853 99526853 1001 86380 86390 1
526841 99526841 1001 86380 86390 1
527016 99527016 1001 86380 86390 1
526684 99526684 1001 86380 86390 1
526814 99526814 1001 86380 86390 1
526698 99526698 1001 86380 86390 1
526636 99526636 1001 86380 86390 1
526689 99526689 1001 86380 86390 1
526715 99526715 1001 86380 86390 1
526756 99526756 1001 86380 86390 1
527400 99527400 1001 86380 86390 1
527413 99527413 1001 86380 86390 1
527931 99527931 1001 86380 86390 1
527792 99527792 1001 86380 86390 1
527829 99527829 1001 86380 86390 1
528265 99528265 1001 86380 86390 1
528773 99528773 1001 86380 86390 1
528866 99528866 1001 86380 86390 1
528854 99528854 1001 86380 86390 1
528856 99528856 1001 86380 86390 1
528674 99528674 1001 86380 86390 1
528562 99528562 1001 86380 86390 1
528588 99528588 1001 86380 86390 1
528314 99528314 1001 86380 86390 1
529016 99529016 1001 86380 86390 1
529025 99529025 1001 86380 86390 1
529573 99529573 1001 86380 86390 1
529691 99529691 1001 86380 86390 1
529603 99529603 1001 86380 86390 1
529565 99529565 1001 86380 86390 1
529716 99529716 1001 86380 86390 1
529367 99529367 1001 86380 86390 1
529371 99529371 1001 86380 86390 1
529239 99529239 1001 86380 86390 1
529253 99529253 1001 86380 86390 1
529141 99529141 1001 86380 86390 1
529194 99529194 1001 86380 86390 1
529827 99529827 1001 86380 86390 1
529797 99529797 1001 86380 86390 1
529749 99529749 1001 86380 86390 1
530431 99530431 1001 86380 86390 1
530449 99530449 1001 86380 86390 1
530182 99530182 1001 86380 86390 1
530312 99530312 1001 86380 86390 1
529971 99529971 1001 86380 86390 1
530106 99530106 1001 86380 86390 1
530046 99530046 1001 86380 86390 1
530692 99530692 1001 86380 86390 1
530705 99530705 1001 86380 86390 1
530721 99530721 1001 86380 86390 1
530674 99530674 1001 86380 86390 1
530715 99530715 1001 86380 86390 1
530664 99530664 1001 86380 86390 1
531155 99531155 1001 86380 86390 1
531081 99531081 1001 86380 86390 1
530901 99530901 1001 86380 86390 1
530876 99530876 1001 86380 86390 1
530795 99530795 1001 86380 86390 1
530887 99530887 1001 86380 86390 1
531509 99531509 1001 86380 86390 1
532030 99532030 1001 86380 86390 1
532184 99532184 1001 86380 86390 1
532032 99532032 1001 86380 86390 1
532097 99532097 1001 86380 86390 1
532188 99532188 1001 86380 86390 1
532189 99532189 1001 86380 86390 1
532139 99532139 1001 86380 86390 1
531831 99531831 1001 86380 86390 1
531962 99531962 1001 86380 86390 1
531911 99531911 1001 86380 86390 1
531879 99531879 1001 86380 86390 1
531841 99531841 1001 86380 86390 1
531997 99531997 1001 86380 86390 1
531973 99531973 1001 86380 86390 1
531741 99531741 1001 86380 86390 1
531716 99531716 1001 86380 86390 1
531748 99531748 1001 86380 86390 1
531699 99531699 1001 86380 86390 1
532348 99532348 1001 86380 86390 1
532374 99532374 1001 86380 86390 1
532929 99532929 1001 86380 86390 1
532970 99532970 1001 86380 86390 1
532971 99532971 1001 86380 86390 1
532855 99532855 1001 86380 86390 1
532954 99532954 1001 86380 86390 1
532826 99532826 1001 86380 86390 1
532504 99532504 1001 86380 86390 1
533198 99533198 1001 86380 86390 1
533103 99533103 1001 86380 86390 1
533856 99533856 1001 86380 86390 1
533775 99533775 1001 86380 86390 1
533676 99533676 1001 86380 86390 1
533728 99533728 1001 86380 86390 1
533478 99533478 1001 86380 86390 1
533504 99533504 1001 86380 86390 1
533479 99533479 1001 86380 86390 1
533519 99533519 1001 86380 86390 1
533584 99533584 1001 86380 86390 1
533467 99533467 1001 86380 86390 1
533508 99533508 1001 86380 86390 1
533355 99533355 1001 86380 86390 1
533425 99533425 1001 86380 86390 1
533245 99533245 1001 86380 86390 1
534056 99534056 1001 86380 86390 1
534559 99534559 1001 86380 86390 1
534547 99534547 1001 86380 86390 1
534661 99534661 1001 86380 86390 1
534662 99534662 1001 86380 86390 1
534603 99534603 1001 86380 86390 1
534632 99534632 1001 86380 86390 1
534470 99534470 1001 86380 86390 1
534186 99534186 1001 86380 86390 1
534113 99534113 1001 86380 86390 1
534813 99534813 1001 86380 86390 1
534776 99534776 1001 86380 86390 1
535407 99535407 1001 86380 86390 1
535459 99535459 1001 86380 86390 1
535312 99535312 1001 86380 86390 1
535178 99535178 1001 86380 86390 1
535048 99535048 1001 86380 86390 1
535013 99535013 1001 86380 86390 1
534911 99534911 1001 86380 86390 1
535016 99535016 1001 86380 86390 1
534952 99534952 1001 86380 86390 1
534900 99534900 1001 86380 86390 1
535578 99535578 1001 86380 86390 1
535513 99535513 1001 86380 86390 1
535605 99535605 1001 86380 86390 1
535544 99535544 1001 86380 86390 1
536147 99536147 1001 86380 86390 1
536318 99536318 1001 86380 86390 1
536218 99536218 1001 86380 86390 1
535990 99535990 1001 86380 86390 1
535938 99535938 1001 86380 86390 1
535981 99535981 1001 86380 86390 1
535969 99535969 1001 86380 86390 1
535757 99535757 1001 86380 86390 1
535766 99535766 1001 86380 86390 1
535740 99535740 1001 86380 86390 1
536424 99536424 1001 86380 86390 1
536438 99536438 1001 86380 86390 1
536479 99536479 1001 86380 86390 1
536493 99536493 1001 86380 86390 1
536404 99536404 1001 86380 86390 1
536461 99536461 1001 86380 86390 1
537042 99537042 1001 86380 86390 1
536876 99536876 1001 86380 86390 1
536825 99536825 1001 86380 86390 1
536680 99536680 1001 86380 86390 1
536734 99536734 1001 86380 86390 1
537211 99537211 1001 86380 86390 1
537953 99537953 1001 86380 86390 1
537798 99537798 1001 86380 86390 1
537668 99537668 1001 86380 86390 1
537658 99537658 1001 86380 86390 1
537636 99537636 1001 86380 86390 1
537536 99537536 1001 86380 86390 1
537451 99537451 1001 86380 86390 1
537516 99537516 1001 86380 86390 1
537452 99537452 1001 86380 86390 1
537378 99537378 1001 86380 86390 1
538053 99538053 1001 86380 86390 1
538177 99538177 1001 86380 86390 1
538765 99538765 1001 86380 86390 1
538722 99538722 1001 86380 86390 1
538544 99538544 1001 86380 86390 1
538449 99538449 1001 86380 86390 1
538501 99538501 1001 86380 86390 1
538581 99538581 1001 86380 86390 1
538312 99538312 1001 86380 86390 1
538313 99538313 1001 86380 86390 1
538983 99538983 1001 86380 86390 1
538827 99538827 1001 86380 86390 1
538841 99538841 1001 86380 86390 1
538819 99538819 1001 86380 86390 1
538872 99538872 1001 86380 86390 1
538873 99538873 1001 86380 86390 1
539450 99539450 1001 86380 86390 1
539597 99539597 1001 86380 86390 1
539253 99539253 1001 86380 86390 1
539307 99539307 1001 86380 86390 1
539333 99539333 1001 86380 86390 1
539316 99539316 1001 86380 86390 1
539136 99539136 1001 86380 86390 1
539021 99539021 1001 86380 86390 1
539166 99539166 1001 86380 86390 1
539077 99539077 1001 86380 86390 1
539168 99539168 1001 86380 86390 1
539148 99539148 1001 86380 86390 1
539689 99539689 1001 86380 86390 1
539716 99539716 1001 86380 86390 1
539020 99539020 1001 86380 86390 1
539642 99539642 1001 86380 86390 1
539824 99539824 1001 86380 86390 1
539761 99539761 1001 86380 86390 1
539787 99539787 1001 86380 86390 1
540374 99540374 1001 86380 86390 1
540131 99540131 1001 86380 86390 1
540218 99540218 1001 86380 86390 1
539858 99539858 1001 86380 86390 1
539912 99539912 1001 86380 86390 1
540007 99540007 1001 86380 86390 1
539852 99539852 1001 86380 86390 1
539930 99539930 1001 86380 86390 1
539997 99539997 1001 86380 86390 1
539999 99539999 1001 86380 86390 1
540468 99540468 1001 86380 86390 1
540612 99540612 1001 86380 86390 1
540539 99540539 1001 86380 86390 1
541206 99541206 1001 86380 86390 1
540907 99540907 1001 86380 86390 1
540987 99540987 1001 86380 86390 1
541057 99541057 1001 86380 86390 1
541021 99541021 1001 86380 86390 1
540702 99540702 1001 86380 86390 1
540832 99540832 1001 86380 86390 1
540783 99540783 1001 86380 86390 1
540786 99540786 1001 86380 86390 1
541380 99541380 1001 86380 86390 1
541487 99541487 1001 86380 86390 1
541462 99541462 1001 86380 86390 1
541943 99541943 1001 86380 86390 1
541985 99541985 1001 86380 86390 1
541950 99541950 1001 86380 86390 1
541707 99541707 1001 86380 86390 1
541788 99541788 1001 86380 86390 1
541777 99541777 1001 86380 86390 1
541807 99541807 1001 86380 86390 1
541696 99541696 1001 86380 86390 1
541546 99541546 1001 86380 86390 1
541572 99541572 1001 86380 86390 1
541678 99541678 1001 86380 86390 1
542220 99542220 1001 86380 86390 1
542160 99542160 1001 86380 86390 1
542150 99542150 1001 86380 86390 1
542231 99542231 1001 86380 86390 1
542857 99542857 1001 86380 86390 1
542821 99542821 1001 86380 86390 1
542851 99542851 1001 86380 86390 1
542700 99542700 1001 86380 86390 1
542598 99542598 1001 86380 86390 1
542547 99542547 1001 86380 86390 1
542614 99542614 1001 86380 86390 1
542719 99542719 1001 86380 86390 1
542594 99542594 1001 86380 86390 1
542451 99542451 1001 86380 86390 1
542452 99542452 1001 86380 86390 1
543046 99543046 1001 86380 86390 1
542948 99542948 1001 86380 86390 1
543107 99543107 1001 86380 86390 1
543683 99543683 1001 86380 86390 1
543745 99543745 1001 86380 86390 1
543702 99543702 1001 86380 86390 1
543716 99543716 1001 86380 86390 1
543691 99543691 1001 86380 86390 1
543490 99543490 1001 86380 86390 1
543452 99543452 1001 86380 86390 1
543562 99543562 1001 86380 86390 1
543381 99543381 1001 86380 86390 1
543460 99543460 1001 86380 86390 1
543448 99543448 1001 86380 86390 1
543176 99543176 1001 86380 86390 1
543180 99543180 1001 86380 86390 1
543299 99543299 1001 86380 86390 1
543250 99543250 1001 86380 86390 1
543212 99543212 1001 86380 86390 1
543226 99543226 1001 86380 86390 1
543877 99543877 1001 86380 86390 1
543891 99543891 1001 86380 86390 1
544394 99544394 1001 86380 86390 1
544435 99544435 1001 86380 86390 1
544462 99544462 1001 86380 86390 1
544477 99544477 1001 86380 86390 1
544505 99544505 1001 86380 86390 1
544356 99544356 1001 86380 86390 1
544260 99544260 1001 86380 86390 1
544325 99544325 1001 86380 86390 1
544144 99544144 1001 86380 86390 1
544057 99544057 1001 86380 86390 1
544097 99544097 1001 86380 86390 1
543982 99543982 1001 86380 86390 1
544613 99544613 1001 86380 86390 1
544614 99544614 1001 86380 86390 1
544733 99544733 1001 86380 86390 1
426415 799 1001 58560 65757 1
522729 1120 1002 55766 69127 1
522736 905 1002 40349 43713 1
537149 1112 1002 42931 43571 1
400112 99400112 1001 86380 86390 1
400119 99400119 1001 86380 86390 1
400293 99400293 1001 86380 86390 1
400646 99400646 1001 86380 86390 1
400789 99400789 1001 86380 86390 1
400722 99400722 1001 86380 86390 1
400840 99400840 1001 86380 86390 1
401436 99401436 1001 86380 86390 1
401484 99401484 1001 86380 86390 1
401579 99401579 1001 86380 86390 1
401491 99401491 1001 86380 86390 1
401661 99401661 1001 86380 86390 1
401670 99401670 1001 86380 86390 1
401589 99401589 1001 86380 86390 1
401988 99401988 1001 86380 86390 1
402000 99402000 1001 86380 86390 1
402104 99402104 1001 86380 86390 1
402223 99402223 1001 86380 86390 1
402283 99402283 1001 86380 86390 1
402343 99402343 1001 86380 86390 1
402347 99402347 1001 86380 86390 1
402465 99402465 1001 86380 86390 1
402568 99402568 1001 86380 86390 1
402717 99402717 1001 86380 86390 1
402936 99402936 1001 86380 86390 1
403440 99403440 1001 86380 86390 1
403521 99403521 1001 86380 86390 1
403512 99403512 1001 86380 86390 1
403680 99403680 1001 86380 86390 1
403768 99403768 1001 86380 86390 1
403832 99403832 1001 86380 86390 1
404471 99404471 1001 86380 86390 1
404565 99404565 1001 86380 86390 1
404583 99404583 1001 86380 86390 1
404907 99404907 1001 86380 86390 1
404881 99404881 1001 86380 86390 1
405064 99405064 1001 86380 86390 1
405154 99405154 1001 86380 86390 1
405474 99405474 1001 86380 86390 1
405420 99405420 1001 86380 86390 1
405616 99405616 1001 86380 86390 1
405667 99405667 1001 86380 86390 1
405978 99405978 1001 86380 86390 1
405934 99405934 1001 86380 86390 1
405873 99405873 1001 86380 86390 1
405997 99405997 1001 86380 86390 1
406055 99406055 1001 86380 86390 1
406539 99406539 1001 86380 86390 1
406748 99406748 1001 86380 86390 1
406818 99406818 1001 86380 86390 1
406896 99406896 1001 86380 86390 1
406930 99406930 1001 86380 86390 1
407012 99407012 1001 86380 86390 1
407062 99407062 1001 86380 86390 1
407344 99407344 1001 86380 86390 1
407270 99407270 1001 86380 86390 1
407420 99407420 1001 86380 86390 1
407641 99407641 1001 86380 86390 1
408433 99408433 1001 86380 86390 1
408603 99408603 1001 86380 86390 1
408743 99408743 1001 86380 86390 1
408868 99408868 1001 86380 86390 1
408939 99408939 1001 86380 86390 1
409155 99409155 1001 86380 86390 1
409665 99409665 1001 86380 86390 1
409765 99409765 1001 86380 86390 1
409727 99409727 1001 86380 86390 1
409776 99409776 1001 86380 86390 1
409909 99409909 1001 86380 86390 1
410031 99410031 1001 86380 86390 1
410213 99410213 1001 86380 86390 1
410190 99410190 1001 86380 86390 1
410291 99410291 1001 86380 86390 1
410306 99410306 1001 86380 86390 1
410390 99410390 1001 86380 86390 1
410406 99410406 1001 86380 86390 1
410521 99410521 1001 86380 86390 1
410770 99410770 1001 86380 86390 1
411272 99411272 1001 86380 86390 1
411746 99411746 1001 86380 86390 1
411781 99411781 1001 86380 86390 1
411949 99411949 1001 86380 86390 1
411980 99411980 1001 86380 86390 1
412337 99412337 1001 86380 86390 1
412293 99412293 1001 86380 86390 1
412298 99412298 1001 86380 86390 1
412284 99412284 1001 86380 86390 1
413565 99413565 1001 86380 86390 1
413403 99413403 1001 86380 86390 1
413434 99413434 1001 86380 86390 1
413683 99413683 1001 86380 86390 1
413239 99413239 1001 86380 86390 1
413193 99413193 1001 86380 86390 1
412914 99412914 1001 86380 86390 1
413120 99413120 1001 86380 86390 1
413045 99413045 1001 86380 86390 1
412868 99412868 1001 86380 86390 1
412646 99412646 1001 86380 86390 1
412570 99412570 1001 86380 86390 1
413920 99413920 1001 86380 86390 1
413983 99413983 1001 86380 86390 1
413871 99413871 1001 86380 86390 1
413990 99413990 1001 86380 86390 1
413740 99413740 1001 86380 86390 1
413908 99413908 1001 86380 86390 1
413776 99413776 1001 86380 86390 1
413982 99413982 1001 86380 86390 1
415273 99415273 1001 86380 86390 1
414935 99414935 1001 86380 86390 1
414804 99414804 1001 86380 86390 1
414809 99414809 1001 86380 86390 1
414172 99414172 1001 86380 86390 1
414447 99414447 1001 86380 86390 1
415646 99415646 1001 86380 86390 1
415577 99415577 1001 86380 86390 1
415581 99415581 1001 86380 86390 1
415627 99415627 1001 86380 86390 1
415494 99415494 1001 86380 86390 1
415518 99415518 1001 86380 86390 1
415541 99415541 1001 86380 86390 1
415667 99415667 1001 86380 86390 1
416845 99416845 1001 86380 86390 1
416771 99416771 1001 86380 86390 1
416977 99416977 1001 86380 86390 1
416363 99416363 1001 86380 86390 1
416546 99416546 1001 86380 86390 1
416187 99416187 1001 86380 86390 1
416439 99416439 1001 86380 86390 1
416527 99416527 1001 86380 86390 1
416250 99416250 1001 86380 86390 1
416033 99416033 1001 86380 86390 1
416114 99416114 1001 86380 86390 1
415938 99415938 1001 86380 86390 1
415890 99415890 1001 86380 86390 1
416102 99416102 1001 86380 86390 1
415800 99415800 1001 86380 86390 1
417138 99417138 1001 86380 86390 1
417376 99417376 1001 86380 86390 1
417115 99417115 1001 86380 86390 1
417263 99417263 1001 86380 86390 1
417269 99417269 1001 86380 86390 1
417274 99417274 1001 86380 86390 1
417366 99417366 1001 86380 86390 1
417521 99417521 1001 86380 86390 1
417408 99417408 1001 86380 86390 1
418574 99418574 1001 86380 86390 1
418651 99418651 1001 86380 86390 1
418735 99418735 1001 86380 86390 1
418460 99418460 1001 86380 86390 1
418539 99418539 1001 86380 86390 1
418612 99418612 1001 86380 86390 1
418425 99418425 1001 86380 86390 1
418028 99418028 1001 86380 86390 1
417678 99417678 1001 86380 86390 1
417966 99417966 1001 86380 86390 1
417798 99417798 1001 86380 86390 1
417830 99417830 1001 86380 86390 1
417902 99417902 1001 86380 86390 1
419129 99419129 1001 86380 86390 1
419131 99419131 1001 86380 86390 1
419031 99419031 1001 86380 86390 1
419067 99419067 1001 86380 86390 1
420391 99420391 1001 86380 86390 1
420100 99420100 1001 86380 86390 1
419937 99419937 1001 86380 86390 1
419677 99419677 1001 86380 86390 1
419929 99419929 1001 86380 86390 1
419526 99419526 1001 86380 86390 1
420787 99420787 1001 86380 86390 1
420684 99420684 1001 86380 86390 1
421965 99421965 1001 86380 86390 1
421802 99421802 1001 86380 86390 1
422081 99422081 1001 86380 86390 1
421431 99421431 1001 86380 86390 1
421282 99421282 1001 86380 86390 1
421285 99421285 1001 86380 86390 1
422247 99422247 1001 86380 86390 1
422497 99422497 1001 86380 86390 1
423488 99423488 1001 86380 86390 1
423607 99423607 1001 86380 86390 1
423389 99423389 1001 86380 86390 1
423150 99423150 1001 86380 86390 1
423034 99423034 1001 86380 86390 1
423038 99423038 1001 86380 86390 1
423185 99423185 1001 86380 86390 1
423015 99423015 1001 86380 86390 1
423263 99423263 1001 86380 86390 1
422826 99422826 1001 86380 86390 1
422882 99422882 1001 86380 86390 1
422783 99422783 1001 86380 86390 1
422763 99422763 1001 86380 86390 1
424098 99424098 1001 86380 86390 1
424038 99424038 1001 86380 86390 1
423924 99423924 1001 86380 86390 1
424107 99424107 1001 86380 86390 1
424136 99424136 1001 86380 86390 1
424030 99424030 1001 86380 86390 1
425028 99425028 1001 86380 86390 1
425171 99425171 1001 86380 86390 1
425093 99425093 1001 86380 86390 1
425287 99425287 1001 86380 86390 1
425101 99425101 1001 86380 86390 1
424730 99424730 1001 86380 86390 1
424803 99424803 1001 86380 86390 1
424777 99424777 1001 86380 86390 1
424189 99424189 1001 86380 86390 1
424310 99424310 1001 86380 86390 1
425631 99425631 1001 86380 86390 1
425427 99425427 1001 86380 86390 1
426793 99426793 1001 86380 86390 1
426902 99426902 1001 86380 86390 1
426854 99426854 1001 86380 86390 1
426888 99426888 1001 86380 86390 1
426619 99426619 1001 86380 86390 1
426323 99426323 1001 86380 86390 1
426544 99426544 1001 86380 86390 1
426326 99426326 1001 86380 86390 1
426668 99426668 1001 86380 86390 1
426383 99426383 1001 86380 86390 1
426560 99426560 1001 86380 86390 1
426117 99426117 1001 86380 86390 1
426016 99426016 1001 86380 86390 1
426070 99426070 1001 86380 86390 1
425851 99425851 1001 86380 86390 1
426268 99426268 1001 86380 86390 1
426111 99426111 1001 86380 86390 1
427439 99427439 1001 86380 86390 1
427407 99427407 1001 86380 86390 1
427255 99427255 1001 86380 86390 1
427410 99427410 1001 86380 86390 1
428390 99428390 1001 86380 86390 1
428683 99428683 1001 86380 86390 1
428691 99428691 1001 86380 86390 1
428505 99428505 1001 86380 86390 1
428551 99428551 1001 86380 86390 1
428696 99428696 1001 86380 86390 1
428228 99428228 1001 86380 86390 1
428317 99428317 1001 86380 86390 1
428039 99428039 1001 86380 86390 1
428253 99428253 1001 86380 86390 1
427606 99427606 1001 86380 86390 1
427818 99427818 1001 86380 86390 1
429128 99429128 1001 86380 86390 1
428852 99428852 1001 86380 86390 1
428957 99428957 1001 86380 86390 1
429145 99429145 1001 86380 86390 1
430243 99430243 1001 86380 86390 1
430194 99430194 1001 86380 86390 1
429999 99429999 1001 86380 86390 1
430059 99430059 1001 86380 86390 1
429740 99429740 1001 86380 86390 1
429911 99429911 1001 86380 86390 1
429726 99429726 1001 86380 86390 1
429443 99429443 1001 86380 86390 1
429298 99429298 1001 86380 86390 1
429383 99429383 1001 86380 86390 1
429560 99429560 1001 86380 86390 1
430454 99430454 1001 86380 86390 1
430641 99430641 1001 86380 86390 1
430438 99430438 1001 86380 86390 1
431738 99431738 1001 86380 86390 1
431791 99431791 1001 86380 86390 1
431782 99431782 1001 86380 86390 1
431806 99431806 1001 86380 86390 1
431853 99431853 1001 86380 86390 1
431371 99431371 1001 86380 86390 1
431605 99431605 1001 86380 86390 1
431306 99431306 1001 86380 86390 1
431456 99431456 1001 86380 86390 1
431627 99431627 1001 86380 86390 1
431335 99431335 1001 86380 86390 1
430998 99430998 1001 86380 86390 1
430871 99430871 1001 86380 86390 1
430855 99430855 1001 86380 86390 1
432251 99432251 1001 86380 86390 1
433518 99433518 1001 86380 86390 1
433485 99433485 1001 86380 86390 1
433549 99433549 1001 86380 86390 1
433678 99433678 1001 86380 86390 1
433449 99433449 1001 86380 86390 1
432944 99432944 1001 86380 86390 1
432960 99432960 1001 86380 86390 1
432625 99432625 1001 86380 86390 1
432607 99432607 1001 86380 86390 1
432498 99432498 1001 86380 86390 1
434066 99434066 1001 86380 86390 1
433980 99433980 1001 86380 86390 1
433820 99433820 1001 86380 86390 1
435314 99435314 1001 86380 86390 1
435230 99435230 1001 86380 86390 1
435140 99435140 1001 86380 86390 1
435166 99435166 1001 86380 86390 1
435145 99435145 1001 86380 86390 1
435204 99435204 1001 86380 86390 1
435148 99435148 1001 86380 86390 1
434616 99434616 1001 86380 86390 1
434789 99434789 1001 86380 86390 1
434753 99434753 1001 86380 86390 1
434263 99434263 1001 86380 86390 1
434516 99434516 1001 86380 86390 1
434255 99434255 1001 86380 86390 1
434497 99434497 1001 86380 86390 1
435679 99435679 1001 86380 86390 1
435713 99435713 1001 86380 86390 1
435584 99435584 1001 86380 86390 1
437136 99437136 1001 86380 86390 1
436867 99436867 1001 86380 86390 1
436734 99436734 1001 86380 86390 1
436026 99436026 1001 86380 86390 1
436304 99436304 1001 86380 86390 1
436003 99436003 1001 86380 86390 1
300094 99300094 1001 86380 86390 1
300598 99300598 1001 86380 86390 1
300650 99300650 1001 86380 86390 1
300447 99300447 1001 86380 86390 1
300492 99300492 1001 86380 86390 1
300418 99300418 1001 86380 86390 1
300290 99300290 1001 86380 86390 1
300906 99300906 1001 86380 86390 1
300739 99300739 1001 86380 86390 1
300805 99300805 1001 86380 86390 1
300780 99300780 1001 86380 86390 1
300811 99300811 1001 86380 86390 1
301505 99301505 1001 86380 86390 1
301383 99301383 1001 86380 86390 1
301156 99301156 1001 86380 86390 1
301234 99301234 1001 86380 86390 1
301273 99301273 1001 86380 86390 1
301249 99301249 1001 86380 86390 1
301264 99301264 1001 86380 86390 1
301306 99301306 1001 86380 86390 1
301295 99301295 1001 86380 86390 1
301066 99301066 1001 86380 86390 1
301105 99301105 1001 86380 86390 1
301119 99301119 1001 86380 86390 1
300952 99300952 1001 86380 86390 1
301669 99301669 1001 86380 86390 1
301751 99301751 1001 86380 86390 1
301689 99301689 1001 86380 86390 1
302324 99302324 1001 86380 86390 1
302261 99302261 1001 86380 86390 1
302376 99302376 1001 86380 86390 1
302089 99302089 1001 86380 86390 1
302064 99302064 1001 86380 86390 1
301989 99301989 1001 86380 86390 1
302172 99302172 1001 86380 86390 1
301905 99301905 1001 86380 86390 1
301763 99301763 1001 86380 86390 1
301881 99301881 1001 86380 86390 1
301899 99301899 1001 86380 86390 1
302485 99302485 1001 86380 86390 1
302382 99302382 1001 86380 86390 1
302580 99302580 1001 86380 86390 1
302569 99302569 1001 86380 86390 1
302427 99302427 1001 86380 86390 1
303121 99303121 1001 86380 86390 1
303135 99303135 1001 86380 86390 1
303061 99303061 1001 86380 86390 1
302886 99302886 1001 86380 86390 1
302925 99302925 1001 86380 86390 1
302890 99302890 1001 86380 86390 1
302893 99302893 1001 86380 86390 1
302945 99302945 1001 86380 86390 1
302843 99302843 1001 86380 86390 1
302883 99302883 1001 86380 86390 1
302690 99302690 1001 86380 86390 1
302679 99302679 1001 86380 86390 1
302695 99302695 1001 86380 86390 1
302778 99302778 1001 86380 86390 1
303333 99303333 1001 86380 86390 1
303359 99303359 1001 86380 86390 1
303371 99303371 1001 86380 86390 1
304003 99304003 1001 86380 86390 1
303977 99303977 1001 86380 86390 1
303955 99303955 1001 86380 86390 1
303802 99303802 1001 86380 86390 1
303743 99303743 1001 86380 86390 1
303784 99303784 1001 86380 86390 1
303797 99303797 1001 86380 86390 1
303655 99303655 1001 86380 86390 1
303657 99303657 1001 86380 86390 1
303632 99303632 1001 86380 86390 1
303619 99303619 1001 86380 86390 1
303519 99303519 1001 86380 86390 1
303539 99303539 1001 86380 86390 1
304135 99304135 1001 86380 86390 1
304053 99304053 1001 86380 86390 1
304744 99304744 1001 86380 86390 1
304696 99304696 1001 86380 86390 1
304806 99304806 1001 86380 86390 1
304565 99304565 1001 86380 86390 1
304619 99304619 1001 86380 86390 1
304516 99304516 1001 86380 86390 1
304456 99304456 1001 86380 86390 1
304394 99304394 1001 86380 86390 1
304373 99304373 1001 86380 86390 1
304314 99304314 1001 86380 86390 1
304998 99304998 1001 86380 86390 1
304886 99304886 1001 86380 86390 1
305017 99305017 1001 86380 86390 1
304902 99304902 1001 86380 86390 1
304928 99304928 1001 86380 86390 1
304971 99304971 1001 86380 86390 1
305558 99305558 1001 86380 86390 1
305575 99305575 1001 86380 86390 1
305669 99305669 1001 86380 86390 1
305351 99305351 1001 86380 86390 1
305380 99305380 1001 86380 86390 1
500118 99500118 1001 86380 86390 1
500055 99500055 1001 86380 86390 1
500043 99500043 1001 86380 86390 1
500687 99500687 1001 86380 86390 1
500767 99500767 1001 86380 86390 1
500506 99500506 1001 86380 86390 1
500402 99500402 1001 86380 86390 1
500468 99500468 1001 86380 86390 1
500529 99500529 1001 86380 86390 1
500282 99500282 1001 86380 86390 1
500303 99500303 1001 86380 86390 1
500344 99500344 1001 86380 86390 1
500879 99500879 1001 86380 86390 1
500854 99500854 1001 86380 86390 1
500894 99500894 1001 86380 86390 1
500987 99500987 1001 86380 86390 1
501446 99501446 1001 86380 86390 1
501568 99501568 1001 86380 86390 1
501585 99501585 1001 86380 86390 1
501256 99501256 1001 86380 86390 1
501431 99501431 1001 86380 86390 1
501191 99501191 1001 86380 86390 1
501131 99501131 1001 86380 86390 1
501120 99501120 1001 86380 86390 1
501820 99501820 1001 86380 86390 1
501773 99501773 1001 86380 86390 1
501750 99501750 1001 86380 86390 1
502413 99502413 1001 86380 86390 1
502198 99502198 1001 86380 86390 1
502175 99502175 1001 86380 86390 1
502072 99502072 1001 86380 86390 1
502115 99502115 1001 86380 86390 1
502129 99502129 1001 86380 86390 1
502051 99502051 1001 86380 86390 1
501988 99501988 1001 86380 86390 1
502003 99502003 1001 86380 86390 1
501997 99501997 1001 86380 86390 1
502493 99502493 1001 86380 86390 1
502586 99502586 1001 86380 86390 1
502497 99502497 1001 86380 86390 1
502640 99502640 1001 86380 86390 1
503259 99503259 1001 86380 86390 1
503250 99503250 1001 86380 86390 1
503199 99503199 1001 86380 86390 1
502910 99502910 1001 86380 86390 1
502865 99502865 1001 86380 86390 1
502687 99502687 1001 86380 86390 1
502676 99502676 1001 86380 86390 1
503473 99503473 1001 86380 86390 1
503087 99503087 1001 86380 86390 1
503345 99503345 1001 86380 86390 1
503358 99503358 1001 86380 86390 1
503347 99503347 1001 86380 86390 1
503414 99503414 1001 86380 86390 1
503970 99503970 1001 86380 86390 1
504106 99504106 1001 86380 86390 1
503948 99503948 1001 86380 86390 1
504115 99504115 1001 86380 86390 1
503743 99503743 1001 86380 86390 1
503731 99503731 1001 86380 86390 1
503825 99503825 1001 86380 86390 1
503814 99503814 1001 86380 86390 1
503711 99503711 1001 86380 86390 1
503842 99503842 1001 86380 86390 1
503552 99503552 1001 86380 86390 1
503661 99503661 1001 86380 86390 1
503674 99503674 1001 86380 86390 1
503599 99503599 1001 86380 86390 1
504270 99504270 1001 86380 86390 1
504121 99504121 1001 86380 86390 1
504136 99504136 1001 86380 86390 1
504165 99504165 1001 86380 86390 1
504895 99504895 1001 86380 86390 1
504410 99504410 1001 86380 86390 1
504488 99504488 1001 86380 86390 1
504501 99504501 1001 86380 86390 1
504424 99504424 1001 86380 86390 1
505097 99505097 1001 86380 86390 1
504998 99504998 1001 86380 86390 1
504973 99504973 1001 86380 86390 1
505002 99505002 1001 86380 86390 1
505145 99505145 1001 86380 86390 1
505667 99505667 1001 86380 86390 1
505646 99505646 1001 86380 86390 1
505747 99505747 1001 86380 86390 1
505729 99505729 1001 86380 86390 1
505435 99505435 1001 86380 86390 1
505370 99505370 1001 86380 86390 1
505488 99505488 1001 86380 86390 1
505176 99505176 1001 86380 86390 1
505850 99505850 1001 86380 86390 1
506580 99506580 1001 86380 86390 1
506463 99506463 1001 86380 86390 1
506314 99506314 1001 86380 86390 1
506324 99506324 1001 86380 86390 1
506035 99506035 1001 86380 86390 1
506712 99506712 1001 86380 86390 1
506756 99506756 1001 86380 86390 1
507062 99507062 1001 86380 86390 1
507180 99507180 1001 86380 86390 1
507194 99507194 1001 86380 86390 1
507184 99507184 1001 86380 86390 1
507034 99507034 1001 86380 86390 1
506923 99506923 1001 86380 86390 1
506939 99506939 1001 86380 86390 1
506875 99506875 1001 86380 86390 1
507473 99507473 1001 86380 86390 1
507538 99507538 1001 86380 86390 1
507487 99507487 1001 86380 86390 1
508203 99508203 1001 86380 86390 1
507896 99507896 1001 86380 86390 1
507986 99507986 1001 86380 86390 1
507822 99507822 1001 86380 86390 1
507693 99507693 1001 86380 86390 1
508310 99508310 1001 86380 86390 1
508259 99508259 1001 86380 86390 1
508329 99508329 1001 86380 86390 1
508332 99508332 1001 86380 86390 1
508372 99508372 1001 86380 86390 1
508412 99508412 1001 86380 86390 1
508257 99508257 1001 86380 86390 1
508894 99508894 1001 86380 86390 1
508998 99508998 1001 86380 86390 1
508910 99508910 1001 86380 86390 1
508980 99508980 1001 86380 86390 1
508994 99508994 1001 86380 86390 1
508931 99508931 1001 86380 86390 1
508483 99508483 1001 86380 86390 1
508601 99508601 1001 86380 86390 1
509166 99509166 1001 86380 86390 1
509270 99509270 1001 86380 86390 1
509183 99509183 1001 86380 86390 1
509277 99509277 1001 86380 86390 1
509823 99509823 1001 86380 86390 1
509869 99509869 1001 86380 86390 1
509854 99509854 1001 86380 86390 1
509777 99509777 1001 86380 86390 1
509832 99509832 1001 86380 86390 1
509886 99509886 1001 86380 86390 1
509888 99509888 1001 86380 86390 1
509671 99509671 1001 86380 86390 1
509292 99509292 1001 86380 86390 1
509371 99509371 1001 86380 86390 1
509323 99509323 1001 86380 86390 1
509924 99509924 1001 86380 86390 1
510066 99510066 1001 86380 86390 1
510003 99510003 1001 86380 86390 1
510069 99510069 1001 86380 86390 1
510528 99510528 1001 86380 86390 1
510432 99510432 1001 86380 86390 1
510368 99510368 1001 86380 86390 1
510174 99510174 1001 86380 86390 1
510254 99510254 1001 86380 86390 1
510243 99510243 1001 86380 86390 1
510114 99510114 1001 86380 86390 1
510801 99510801 1001 86380 86390 1
510870 99510870 1001 86380 86390 1
510781 99510781 1001 86380 86390 1
510872 99510872 1001 86380 86390 1
510782 99510782 1001 86380 86390 1
511425 99511425 1001 86380 86390 1
511464 99511464 1001 86380 86390 1
511426 99511426 1001 86380 86390 1
511487 99511487 1001 86380 86390 1
510971 99510971 1001 86380 86390 1
511049 99511049 1001 86380 86390 1
511015 99511015 1001 86380 86390 1
510979 99510979 1001 86380 86390 1
511046 99511046 1001 86380 86390 1
510982 99510982 1001 86380 86390 1
511696 99511696 1001 86380 86390 1
511636 99511636 1001 86380 86390 1
511675 99511675 1001 86380 86390 1
511753 99511753 1001 86380 86390 1
512257 99512257 1001 86380 86390 1
512296 99512296 1001 86380 86390 1
512337 99512337 1001 86380 86390 1
512325 99512325 1001 86380 86390 1
511861 99511861 1001 86380 86390 1
511894 99511894 1001 86380 86390 1
511871 99511871 1001 86380 86390 1
511951 99511951 1001 86380 86390 1
512415 99512415 1001 86380 86390 1
512448 99512448 1001 86380 86390 1
512425 99512425 1001 86380 86390 1
512542 99512542 1001 86380 86390 1
513072 99513072 1001 86380 86390 1
512834 99512834 1001 86380 86390 1
512779 99512779 1001 86380 86390 1
512650 99512650 1001 86380 86390 1
512730 99512730 1001 86380 86390 1
512606 99512606 1001 86380 86390 1
513305 99513305 1001 86380 86390 1
513255 99513255 1001 86380 86390 1
513333 99513333 1001 86380 86390 1
513350 99513350 1001 86380 86390 1
513368 99513368 1001 86380 86390 1
514001 99514001 1001 86380 86390 1
513958 99513958 1001 86380 86390 1
513881 99513881 1001 86380 86390 1
513671 99513671 1001 86380 86390 1
513777 99513777 1001 86380 86390 1
513704 99513704 1001 86380 86390 1
513680 99513680 1001 86380 86390 1
513565 99513565 1001 86380 86390 1
513488 99513488 1001 86380 86390 1
513529 99513529 1001 86380 86390 1
513596 99513596 1001 86380 86390 1
513523 99513523 1001 86380 86390 1
514224 99514224 1001 86380 86390 1
514057 99514057 1001 86380 86390 1
514147 99514147 1001 86380 86390 1
514111 99514111 1001 86380 86390 1
514230 99514230 1001 86380 86390 1
514828 99514828 1001 86380 86390 1
514719 99514719 1001 86380 86390 1
514709 99514709 1001 86380 86390 1
514813 99514813 1001 86380 86390 1
514738 99514738 1001 86380 86390 1
514751 99514751 1001 86380 86390 1
514451 99514451 1001 86380 86390 1
514493 99514493 1001 86380 86390 1
514506 99514506 1001 86380 86390 1
514391 99514391 1001 86380 86390 1
514301 99514301 1001 86380 86390 1
514402 99514402 1001 86380 86390 1
515607 99515607 1001 86380 86390 1
515634 99515634 1001 86380 86390 1
515614 99515614 1001 86380 86390 1
515362 99515362 1001 86380 86390 1
515471 99515471 1001 86380 86390 1
515459 99515459 1001 86380 86390 1
515472 99515472 1001 86380 86390 1
515221 99515221 1001 86380 86390 1
515247 99515247 1001 86380 86390 1
515249 99515249 1001 86380 86390 1
515120 99515120 1001 86380 86390 1
515198 99515198 1001 86380 86390 1
515073 99515073 1001 86380 86390 1
515814 99515814 1001 86380 86390 1
515712 99515712 1001 86380 86390 1
515844 99515844 1001 86380 86390 1
515744 99515744 1001 86380 86390 1
516376 99516376 1001 86380 86390 1
516366 99516366 1001 86380 86390 1
516252 99516252 1001 86380 86390 1
516240 99516240 1001 86380 86390 1
516139 99516139 1001 86380 86390 1
516245 99516245 1001 86380 86390 1
516210 99516210 1001 86380 86390 1
516236 99516236 1001 86380 86390 1
515996 99515996 1001 86380 86390 1
516010 99516010 1001 86380 86390 1
516649 99516649 1001 86380 86390 1
516675 99516675 1001 86380 86390 1
516599 99516599 1001 86380 86390 1
516564 99516564 1001 86380 86390 1
516581 99516581 1001 86380 86390 1
516529 99516529 1001 86380 86390 1
516582 99516582 1001 86380 86390 1
517145 99517145 1001 86380 86390 1
517288 99517288 1001 86380 86390 1
517225 99517225 1001 86380 86390 1
517150 99517150 1001 86380 86390 1
517166 99517166 1001 86380 86390 1
516996 99516996 1001 86380 86390 1
517115 99517115 1001 86380 86390 1
516741 99516741 1001 86380 86390 1
516777 99516777 1001 86380 86390 1
516895 99516895 1001 86380 86390 1
517502 99517502 1001 86380 86390 1
517361 99517361 1001 86380 86390 1
517448 99517448 1001 86380 86390 1
518010 99518010 1001 86380 86390 1
518105 99518105 1001 86380 86390 1
518043 99518043 1001 86380 86390 1
518071 99518071 1001 86380 86390 1
517662 99517662 1001 86380 86390 1
517664 99517664 1001 86380 86390 1
517719 99517719 1001 86380 86390 1
518305 99518305 1001 86380 86390 1
518219 99518219 1001 86380 86390 1
518873 99518873 1001 86380 86390 1
518938 99518938 1001 86380 86390 1
518887 99518887 1001 86380 86390 1
518851 99518851 1001 86380 86390 1
518691 99518691 1001 86380 86390 1
518696 99518696 1001 86380 86390 1
518740 99518740 1001 86380 86390 1
518564 99518564 1001 86380 86390 1
518436 99518436 1001 86380 86390 1
518567 99518567 1001 86380 86390 1
518494 99518494 1001 86380 86390 1
518430 99518430 1001 86380 86390 1
519040 99519040 1001 86380 86390 1
519015 99519015 1001 86380 86390 1
519122 99519122 1001 86380 86390 1
519778 99519778 1001 86380 86390 1
519623 99519623 1001 86380 86390 1
519703 99519703 1001 86380 86390 1
519582 99519582 1001 86380 86390 1
519417 99519417 1001 86380 86390 1
519534 99519534 1001 86380 86390 1
519499 99519499 1001 86380 86390 1
519542 99519542 1001 86380 86390 1
519400 99519400 1001 86380 86390 1
519274 99519274 1001 86380 86390 1
519313 99519313 1001 86380 86390 1
519291 99519291 1001 86380 86390 1
520005 99520005 1001 86380 86390 1
519957 99519957 1001 86380 86390 1
519867 99519867 1001 86380 86390 1
520016 99520016 1001 86380 86390 1
520611 99520611 1001 86380 86390 1
520559 99520559 1001 86380 86390 1
520628 99520628 1001 86380 86390 1
520384 99520384 1001 86380 86390 1
520411 99520411 1001 86380 86390 1
520412 99520412 1001 86380 86390 1
520123 99520123 1001 86380 86390 1
520201 99520201 1001 86380 86390 1
520163 99520163 1001 86380 86390 1
520113 99520113 1001 86380 86390 1
520691 99520691 1001 86380 86390 1
520745 99520745 1001 86380 86390 1
520722 99520722 1001 86380 86390 1
520646 99520646 1001 86380 86390 1
521320 99521320 1001 86380 86390 1
521270 99521270 1001 86380 86390 1
521234 99521234 1001 86380 86390 1
521016 99521016 1001 86380 86390 1
520981 99520981 1001 86380 86390 1
520958 99520958 1001 86380 86390 1
521648 99521648 1001 86380 86390 1
521598 99521598 1001 86380 86390 1
521615 99521615 1001 86380 86390 1
522291 99522291 1001 86380 86390 1
522093 99522093 1001 86380 86390 1
522094 99522094 1001 86380 86390 1
522286 99522286 1001 86380 86390 1
522175 99522175 1001 86380 86390 1
521920 99521920 1001 86380 86390 1
522050 99522050 1001 86380 86390 1
521845 99521845 1001 86380 86390 1
521678 99521678 1001 86380 86390 1
522485 99522485 1001 86380 86390 1
522476 99522476 1001 86380 86390 1
522451 99522451 1001 86380 86390 1
522426 99522426 1001 86380 86390 1
522297 99522297 1001 86380 86390 1
522950 99522950 1001 86380 86390 1
522928 99522928 1001 86380 86390 1
523073 99523073 1001 86380 86390 1
522997 99522997 1001 86380 86390 1
522836 99522836 1001 86380 86390 1
522831 99522831 1001 86380 86390 1
522696 99522696 1001 86380 86390 1
522649 99522649 1001 86380 86390 1
523195 99523195 1001 86380 86390 1
523144 99523144 1001 86380 86390 1
523147 99523147 1001 86380 86390 1
523238 99523238 1001 86380 86390 1
523230 99523230 1001 86380 86390 1
523913 99523913 1001 86380 86390 1
523824 99523824 1001 86380 86390 1
523786 99523786 1001 86380 86390 1
523674 99523674 1001 86380 86390 1
523678 99523678 1001 86380 86390 1
523668 99523668 1001 86380 86390 1
523697 99523697 1001 86380 86390 1
523507 99523507 1001 86380 86390 1
523329 99523329 1001 86380 86390 1
523956 99523956 1001 86380 86390 1
524075 99524075 1001 86380 86390 1
524104 99524104 1001 86380 86390 1
523949 99523949 1001 86380 86390 1
524092 99524092 1001 86380 86390 1
524105 99524105 1001 86380 86390 1
524080 99524080 1001 86380 86390 1
524146 99524146 1001 86380 86390 1
524018 99524018 1001 86380 86390 1
524589 99524589 1001 86380 86390 1
524617 99524617 1001 86380 86390 1
524754 99524754 1001 86380 86390 1
524541 99524541 1001 86380 86390 1
524519 99524519 1001 86380 86390 1
524533 99524533 1001 86380 86390 1
524521 99524521 1001 86380 86390 1
524202 99524202 1001 86380 86390 1
524157 99524157 1001 86380 86390 1
524342 99524342 1001 86380 86390 1
524187 99524187 1001 86380 86390 1
524936 99524936 1001 86380 86390 1
524812 99524812 1001 86380 86390 1
525532 99525532 1001 86380 86390 1
525414 99525414 1001 86380 86390 1
525347 99525347 1001 86380 86390 1
525068 99525068 1001 86380 86390 1
525058 99525058 1001 86380 86390 1
525012 99525012 1001 86380 86390 1
525065 99525065 1001 86380 86390 1
525776 99525776 1001 86380 86390 1
525608 99525608 1001 86380 86390 1
525751 99525751 1001 86380 86390 1
525612 99525612 1001 86380 86390 1
526259 99526259 1001 86380 86390 1
526350 99526350 1001 86380 86390 1
526379 99526379 1001 86380 86390 1
526115 99526115 1001 86380 86390 1
526105 99526105 1001 86380 86390 1
526041 99526041 1001 86380 86390 1
526172 99526172 1001 86380 86390 1
526136 99526136 1001 86380 86390 1
525854 99525854 1001 86380 86390 1
525806 99525806 1001 86380 86390 1
525835 99525835 1001 86380 86390 1
526576 99526576 1001 86380 86390 1
526539 99526539 1001 86380 86390 1
526556 99526556 1001 86380 86390 1
526595 99526595 1001 86380 86390 1
526613 99526613 1001 86380 86390 1
527137 99527137 1001 86380 86390 1
527205 99527205 1001 86380 86390 1
527092 99527092 1001 86380 86390 1
526824 99526824 1001 86380 86390 1
526734 99526734 1001 86380 86390 1
526789 99526789 1001 86380 86390 1
526663 99526663 1001 86380 86390 1
527376 99527376 1001 86380 86390 1
526836 99526836 1001 86380 86390 1
527304 99527304 1001 86380 86390 1
527361 99527361 1001 86380 86390 1
527981 99527981 1001 86380 86390 1
527869 99527869 1001 86380 86390 1
527733 99527733 1001 86380 86390 1
527802 99527802 1001 86380 86390 1
527610 99527610 1001 86380 86390 1
527534 99527534 1001 86380 86390 1
527513 99527513 1001 86380 86390 1
527642 99527642 1001 86380 86390 1
527553 99527553 1001 86380 86390 1
527475 99527475 1001 86380 86390 1
527569 99527569 1001 86380 86390 1
527454 99527454 1001 86380 86390 1
527871 99527871 1001 86380 86390 1
528186 99528186 1001 86380 86390 1
528759 99528759 1001 86380 86390 1
528900 99528900 1001 86380 86390 1
528787 99528787 1001 86380 86390 1
528839 99528839 1001 86380 86390 1
528882 99528882 1001 86380 86390 1
528716 99528716 1001 86380 86390 1
528889 99528889 1001 86380 86390 1
528757 99528757 1001 86380 86390 1
528645 99528645 1001 86380 86390 1
528634 99528634 1001 86380 86390 1
528533 99528533 1001 86380 86390 1
528559 99528559 1001 86380 86390 1
528629 99528629 1001 86380 86390 1
528488 99528488 1001 86380 86390 1
528308 99528308 1001 86380 86390 1
528454 99528454 1001 86380 86390 1
529018 99529018 1001 86380 86390 1
528954 99528954 1001 86380 86390 1
529013 99529013 1001 86380 86390 1
529078 99529078 1001 86380 86390 1
529617 99529617 1001 86380 86390 1
529533 99529533 1001 86380 86390 1
529385 99529385 1001 86380 86390 1
529262 99529262 1001 86380 86390 1
529109 99529109 1001 86380 86390 1
529252 99529252 1001 86380 86390 1
529124 99529124 1001 86380 86390 1
529873 99529873 1001 86380 86390 1
529904 99529904 1001 86380 86390 1
530427 99530427 1001 86380 86390 1
530393 99530393 1001 86380 86390 1
530512 99530512 1001 86380 86390 1
530341 99530341 1001 86380 86390 1
530319 99530319 1001 86380 86390 1
530216 99530216 1001 86380 86390 1
530075 99530075 1001 86380 86390 1
529970 99529970 1001 86380 86390 1
530654 99530654 1001 86380 86390 1
530601 99530601 1001 86380 86390 1
531289 99531289 1001 86380 86390 1
531253 99531253 1001 86380 86390 1
531198 99531198 1001 86380 86390 1
530785 99530785 1001 86380 86390 1
530929 99530929 1001 86380 86390 1
530775 99530775 1001 86380 86390 1
530867 99530867 1001 86380 86390 1
530766 99530766 1001 86380 86390 1
531433 99531433 1001 86380 86390 1
531423 99531423 1001 86380 86390 1
531475 99531475 1001 86380 86390 1
532204 99532204 1001 86380 86390 1
532103 99532103 1001 86380 86390 1
532117 99532117 1001 86380 86390 1
532176 99532176 1001 86380 86390 1
532035 99532035 1001 86380 86390 1
532152 99532152 1001 86380 86390 1
531834 99531834 1001 86380 86390 1
531929 99531929 1001 86380 86390 1
531893 99531893 1001 86380 86390 1
531971 99531971 1001 86380 86390 1
531613 99531613 1001 86380 86390 1
531681 99531681 1001 86380 86390 1
531709 99531709 1001 86380 86390 1
531777 99531777 1001 86380 86390 1
532216 99532216 1001 86380 86390 1
532988 99532988 1001 86380 86390 1
532825 99532825 1001 86380 86390 1
532426 99532426 1001 86380 86390 1
532588 99532588 1001 86380 86390 1
532447 99532447 1001 86380 86390 1
532602 99532602 1001 86380 86390 1
533132 99533132 1001 86380 86390 1
533073 99533073 1001 86380 86390 1
533153 99533153 1001 86380 86390 1
533231 99533231 1001 86380 86390 1
533092 99533092 1001 86380 86390 1
533733 99533733 1001 86380 86390 1
533831 99533831 1001 86380 86390 1
533752 99533752 1001 86380 86390 1
533459 99533459 1001 86380 86390 1
533512 99533512 1001 86380 86390 1
533602 99533602 1001 86380 86390 1
533309 99533309 1001 86380 86390 1
533362 99533362 1001 86380 86390 1
533402 99533402 1001 86380 86390 1
533978 99533978 1001 86380 86390 1
533942 99533942 1001 86380 86390 1
534047 99534047 1001 86380 86390 1
533983 99533983 1001 86380 86390 1
534009 99534009 1001 86380 86390 1
534518 99534518 1001 86380 86390 1
534595 99534595 1001 86380 86390 1
534570 99534570 1001 86380 86390 1
534655 99534655 1001 86380 86390 1
534668 99534668 1001 86380 86390 1
534501 99534501 1001 86380 86390 1
534388 99534388 1001 86380 86390 1
534428 99534428 1001 86380 86390 1
534446 99534446 1001 86380 86390 1
534434 99534434 1001 86380 86390 1
534306 99534306 1001 86380 86390 1
534347 99534347 1001 86380 86390 1
534880 99534880 1001 86380 86390 1
534728 99534728 1001 86380 86390 1
534794 99534794 1001 86380 86390 1
535356 99535356 1001 86380 86390 1
535382 99535382 1001 86380 86390 1
535450 99535450 1001 86380 86390 1
535213 99535213 1001 86380 86390 1
535240 99535240 1001 86380 86390 1
535284 99535284 1001 86380 86390 1
535105 99535105 1001 86380 86390 1
534949 99534949 1001 86380 86390 1
535523 99535523 1001 86380 86390 1
535516 99535516 1001 86380 86390 1
536171 99536171 1001 86380 86390 1
536306 99536306 1001 86380 86390 1
536227 99536227 1001 86380 86390 1
536138 99536138 1001 86380 86390 1
536111 99536111 1001 86380 86390 1
536024 99536024 1001 86380 86390 1
535896 99535896 1001 86380 86390 1
535780 99535780 1001 86380 86390 1
535773 99535773 1001 86380 86390 1
536372 99536372 1001 86380 86390 1
536483 99536483 1001 86380 86390 1
537021 99537021 1001 86380 86390 1
537137 99537137 1001 86380 86390 1
537136 99537136 1001 86380 86390 1
537108 99537108 1001 86380 86390 1
536842 99536842 1001 86380 86390 1
536804 99536804 1001 86380 86390 1
536895 99536895 1001 86380 86390 1
536921 99536921 1001 86380 86390 1
536765 99536765 1001 86380 86390 1
536926 99536926 1001 86380 86390 1
536723 99536723 1001 86380 86390 1
536546 99536546 1001 86380 86390 1
537227 99537227 1001 86380 86390 1
537309 99537309 1001 86380 86390 1
537839 99537839 1001 86380 86390 1
537793 99537793 1001 86380 86390 1
537720 99537720 1001 86380 86390 1
537644 99537644 1001 86380 86390 1
537750 99537750 1001 86380 86390 1
537725 99537725 1001 86380 86390 1
537779 99537779 1001 86380 86390 1
537548 99537548 1001 86380 86390 1
537533 99537533 1001 86380 86390 1
538000 99538000 1001 86380 86390 1
538098 99538098 1001 86380 86390 1
538623 99538623 1001 86380 86390 1
538682 99538682 1001 86380 86390 1
538589 99538589 1001 86380 86390 1
538377 99538377 1001 86380 86390 1
538208 99538208 1001 86380 86390 1
538199 99538199 1001 86380 86390 1
538838 99538838 1001 86380 86390 1
538965 99538965 1001 86380 86390 1
538823 99538823 1001 86380 86390 1
539544 99539544 1001 86380 86390 1
539409 99539409 1001 86380 86390 1
539267 99539267 1001 86380 86390 1
539269 99539269 1001 86380 86390 1
539258 99539258 1001 86380 86390 1
539428 99539428 1001 86380 86390 1
539367 99539367 1001 86380 86390 1
539407 99539407 1001 86380 86390 1
539137 99539137 1001 86380 86390 1
539065 99539065 1001 86380 86390 1
539222 99539222 1001 86380 86390 1
539068 99539068 1001 86380 86390 1
539094 99539094 1001 86380 86390 1
539650 99539650 1001 86380 86390 1
539782 99539782 1001 86380 86390 1
539228 99539228 1001 86380 86390 1
539657 99539657 1001 86380 86390 1
539775 99539775 1001 86380 86390 1
540432 99540432 1001 86380 86390 1
540434 99540434 1001 86380 86390 1
540425 99540425 1001 86380 86390 1
540153 99540153 1001 86380 86390 1
540554 99540554 1001 86380 86390 1
540470 99540470 1001 86380 86390 1
540549 99540549 1001 86380 86390 1
541098 99541098 1001 86380 86390 1
541038 99541038 1001 86380 86390 1
540899 99540899 1001 86380 86390 1
540889 99540889 1001 86380 86390 1
540845 99540845 1001 86380 86390 1
540849 99540849 1001 86380 86390 1
540773 99540773 1001 86380 86390 1
541464 99541464 1001 86380 86390 1
541313 99541313 1001 86380 86390 1
542092 99542092 1001 86380 86390 1
541958 99541958 1001 86380 86390 1
542025 99542025 1001 86380 86390 1
541835 99541835 1001 86380 86390 1
541794 99541794 1001 86380 86390 1
541834 99541834 1001 86380 86390 1
541847 99541847 1001 86380 86390 1
541530 99541530 1001 86380 86390 1
541560 99541560 1001 86380 86390 1
541677 99541677 1001 86380 86390 1
542246 99542246 1001 86380 86390 1
542209 99542209 1001 86380 86390 1
542291 99542291 1001 86380 86390 1
542153 99542153 1001 86380 86390 1
542270 99542270 1001 86380 86390 1
542856 99542856 1001 86380 86390 1
542767 99542767 1001 86380 86390 1
542744 99542744 1001 86380 86390 1
542867 99542867 1001 86380 86390 1
542726 99542726 1001 86380 86390 1
542590 99542590 1001 86380 86390 1
542630 99542630 1001 86380 86390 1
542568 99542568 1001 86380 86390 1
542394 99542394 1001 86380 86390 1
542347 99542347 1001 86380 86390 1
543019 99543019 1001 86380 86390 1
543034 99543034 1001 86380 86390 1
543086 99543086 1001 86380 86390 1
543090 99543090 1001 86380 86390 1
543079 99543079 1001 86380 86390 1
543028 99543028 1001 86380 86390 1
543081 99543081 1001 86380 86390 1
543590 99543590 1001 86380 86390 1
543568 99543568 1001 86380 86390 1
543742 99543742 1001 86380 86390 1
543439 99543439 1001 86380 86390 1
543563 99543563 1001 86380 86390 1
543204 99543204 1001 86380 86390 1
543196 99543196 1001 86380 86390 1
543339 99543339 1001 86380 86390 1
543199 99543199 1001 86380 86390 1
543201 99543201 1001 86380 86390 1
543864 99543864 1001 86380 86390 1
543906 99543906 1001 86380 86390 1
544560 99544560 1001 86380 86390 1
544487 99544487 1001 86380 86390 1
544530 99544530 1001 86380 86390 1
544479 99544479 1001 86380 86390 1
544384 99544384 1001 86380 86390 1
544386 99544386 1001 86380 86390 1
544219 99544219 1001 86380 86390 1
544145 99544145 1001 86380 86390 1
544003 99544003 1001 86380 86390 1
544008 99544008 1001 86380 86390 1
544074 99544074 1001 86380 86390 1
544140 99544140 1001 86380 86390 1
544691 99544691 1001 86380 86390 1
435100 636 1001 38340 40137 1
419191 519 1001 66420 68577 1
537121 1063 1002 62912 67693 1
400016 99400016 1001 86380 86390 1
400037 99400037 1001 86380 86390 1
400177 99400177 1001 86380 86390 1
400357 99400357 1001 86380 86390 1
400381 99400381 1001 86380 86390 1
400562 99400562 1001 86380 86390 1
400634 99400634 1001 86380 86390 1
400821 99400821 1001 86380 86390 1
400902 99400902 1001 86380 86390 1
400970 99400970 1001 86380 86390 1
401033 99401033 1001 86380 86390 1
401049 99401049 1001 86380 86390 1
401102 99401102 1001 86380 86390 1
401343 99401343 1001 86380 86390 1
401386 99401386 1001 86380 86390 1
401458 99401458 1001 86380 86390 1
401533 99401533 1001 86380 86390 1
401881 99401881 1001 86380 86390 1
401855 99401855 1001 86380 86390 1
402218 99402218 1001 86380 86390 1
402279 99402279 1001 86380 86390 1
402443 99402443 1001 86380 86390 1
402571 99402571 1001 86380 86390 1
402671 99402671 1001 86380 86390 1
402902 99402902 1001 86380 86390 1
402915 99402915 1001 86380 86390 1
403384 99403384 1001 86380 86390 1
403505 99403505 1001 86380 86390 1
403488 99403488 1001 86380 86390 1
403620 99403620 1001 86380 86390 1
403616 99403616 1001 86380 86390 1
403555 99403555 1001 86380 86390 1
404344 99404344 1001 86380 86390 1
404597 99404597 1001 86380 86390 1
404681 99404681 1001 86380 86390 1
404786 99404786 1001 86380 86390 1
404831 99404831 1001 86380 86390 1
404909 99404909 1001 86380 86390 1
405013 99405013 1001 86380 86390 1
405175 99405175 1001 86380 86390 1
405593 99405593 1001 86380 86390 1
405670 99405670 1001 86380 86390 1
405725 99405725 1001 86380 86390 1
405976 99405976 1001 86380 86390 1
405950 99405950 1001 86380 86390 1
406051 99406051 1001 86380 86390 1
406082 99406082 1001 86380 86390 1
406014 99406014 1001 86380 86390 1
406102 99406102 1001 86380 86390 1
406204 99406204 1001 86380 86390 1
406605 99406605 1001 86380 86390 1
406904 99406904 1001 86380 86390 1
407100 99407100 1001 86380 86390 1
407158 99407158 1001 86380 86390 1
407496 99407496 1001 86380 86390 1
407530 99407530 1001 86380 86390 1
407470 99407470 1001 86380 86390 1
407752 99407752 1001 86380 86390 1
407703 99407703 1001 86380 86390 1
407887 99407887 1001 86380 86390 1
408085 99408085 1001 86380 86390 1
408094 99408094 1001 86380 86390 1
407882 99407882 1001 86380 86390 1
408148 99408148 1001 86380 86390 1
408252 99408252 1001 86380 86390 1
408361 99408361 1001 86380 86390 1
408328 99408328 1001 86380 86390 1
408447 99408447 1001 86380 86390 1
408529 99408529 1001 86380 86390 1
408742 99408742 1001 86380 86390 1
408746 99408746 1001 86380 86390 1
408788 99408788 1001 86380 86390 1
408974 99408974 1001 86380 86390 1
408933 99408933 1001 86380 86390 1
409026 99409026 1001 86380 86390 1
409113 99409113 1001 86380 86390 1
409506 99409506 1001 86380 86390 1
409501 99409501 1001 86380 86390 1
409614 99409614 1001 86380 86390 1
409715 99409715 1001 86380 86390 1
409910 99409910 1001 86380 86390 1
410106 99410106 1001 86380 86390 1
410076 99410076 1001 86380 86390 1
410158 99410158 1001 86380 86390 1
410145 99410145 1001 86380 86390 1
410270 99410270 1001 86380 86390 1
410348 99410348 1001 86380 86390 1
410464 99410464 1001 86380 86390 1
410556 99410556 1001 86380 86390 1
410632 99410632 1001 86380 86390 1
410687 99410687 1001 86380 86390 1
410848 99410848 1001 86380 86390 1
411020 99411020 1001 86380 86390 1
411136 99411136 1001 86380 86390 1
411229 99411229 1001 86380 86390 1
411341 99411341 1001 86380 86390 1
411445 99411445 1001 86380 86390 1
411636 99411636 1001 86380 86390 1
412143 99412143 1001 86380 86390 1
412242 99412242 1001 86380 86390 1
412314 99412314 1001 86380 86390 1
412393 99412393 1001 86380 86390 1
412400 99412400 1001 86380 86390 1
413551 99413551 1001 86380 86390 1
413552 99413552 1001 86380 86390 1
412585 99412585 1001 86380 86390 1
413942 99413942 1001 86380 86390 1
412482 99412482 1001 86380 86390 1
413928 99413928 1001 86380 86390 1
414067 99414067 1001 86380 86390 1
413815 99413815 1001 86380 86390 1
413910 99413910 1001 86380 86390 1
414980 99414980 1001 86380 86390 1
414983 99414983 1001 86380 86390 1
414561 99414561 1001 86380 86390 1
414889 99414889 1001 86380 86390 1
414293 99414293 1001 86380 86390 1
414179 99414179 1001 86380 86390 1
414253 99414253 1001 86380 86390 1
414468 99414468 1001 86380 86390 1
414313 99414313 1001 86380 86390 1
415621 99415621 1001 86380 86390 1
415484 99415484 1001 86380 86390 1
416928 99416928 1001 86380 86390 1
416950 99416950 1001 86380 86390 1
416872 99416872 1001 86380 86390 1
416401 99416401 1001 86380 86390 1
416503 99416503 1001 86380 86390 1
416174 99416174 1001 86380 86390 1
415828 99415828 1001 86380 86390 1
416096 99416096 1001 86380 86390 1
415869 99415869 1001 86380 86390 1
417141 99417141 1001 86380 86390 1
417245 99417245 1001 86380 86390 1
417424 99417424 1001 86380 86390 1
418698 99418698 1001 86380 86390 1
418584 99418584 1001 86380 86390 1
418179 99418179 1001 86380 86390 1
418087 99418087 1001 86380 86390 1
418169 99418169 1001 86380 86390 1
418288 99418288 1001 86380 86390 1
418064 99418064 1001 86380 86390 1
418149 99418149 1001 86380 86390 1
418298 99418298 1001 86380 86390 1
418429 99418429 1001 86380 86390 1
417969 99417969 1001 86380 86390 1
417644 99417644 1001 86380 86390 1
418895 99418895 1001 86380 86390 1
419045 99419045 1001 86380 86390 1
420314 99420314 1001 86380 86390 1
420418 99420418 1001 86380 86390 1
419968 99419968 1001 86380 86390 1
419903 99419903 1001 86380 86390 1
419450 99419450 1001 86380 86390 1
419295 99419295 1001 86380 86390 1
419594 99419594 1001 86380 86390 1
419222 99419222 1001 86380 86390 1
419309 99419309 1001 86380 86390 1
419257 99419257 1001 86380 86390 1
420805 99420805 1001 86380 86390 1
420745 99420745 1001 86380 86390 1
420553 99420553 1001 86380 86390 1
420608 99420608 1001 86380 86390 1
420704 99420704 1001 86380 86390 1
422042 99422042 1001 86380 86390 1
421830 99421830 1001 86380 86390 1
421371 99421371 1001 86380 86390 1
421310 99421310 1001 86380 86390 1
420901 99420901 1001 86380 86390 1
422359 99422359 1001 86380 86390 1
422363 99422363 1001 86380 86390 1
422394 99422394 1001 86380 86390 1
422348 99422348 1001 86380 86390 1
422270 99422270 1001 86380 86390 1
423750 99423750 1001 86380 86390 1
423370 99423370 1001 86380 86390 1
423468 99423468 1001 86380 86390 1
423454 99423454 1001 86380 86390 1
423215 99423215 1001 86380 86390 1
422944 99422944 1001 86380 86390 1
423201 99423201 1001 86380 86390 1
423012 99423012 1001 86380 86390 1
423238 99423238 1001 86380 86390 1
423302 99423302 1001 86380 86390 1
422834 99422834 1001 86380 86390 1
422729 99422729 1001 86380 86390 1
422541 99422541 1001 86380 86390 1
422567 99422567 1001 86380 86390 1
423942 99423942 1001 86380 86390 1
423829 99423829 1001 86380 86390 1
423869 99423869 1001 86380 86390 1
423954 99423954 1001 86380 86390 1
423763 99423763 1001 86380 86390 1
424110 99424110 1001 86380 86390 1
425172 99425172 1001 86380 86390 1
425248 99425248 1001 86380 86390 1
425271 99425271 1001 86380 86390 1
425371 99425371 1001 86380 86390 1
424994 99424994 1001 86380 86390 1
424875 99424875 1001 86380 86390 1
424459 99424459 1001 86380 86390 1
424399 99424399 1001 86380 86390 1
424448 99424448 1001 86380 86390 1
425776 99425776 1001 86380 86390 1
425700 99425700 1001 86380 86390 1
425401 99425401 1001 86380 86390 1
427038 99427038 1001 86380 86390 1
426816 99426816 1001 86380 86390 1
426735 99426735 1001 86380 86390 1
426966 99426966 1001 86380 86390 1
426713 99426713 1001 86380 86390 1
426664 99426664 1001 86380 86390 1
426659 99426659 1001 86380 86390 1
426572 99426572 1001 86380 86390 1
425913 99425913 1001 86380 86390 1
425896 99425896 1001 86380 86390 1
426017 99426017 1001 86380 86390 1
426195 99426195 1001 86380 86390 1
425923 99425923 1001 86380 86390 1
426022 99426022 1001 86380 86390 1
426270 99426270 1001 86380 86390 1
427257 99427257 1001 86380 86390 1
427364 99427364 1001 86380 86390 1
428600 99428600 1001 86380 86390 1
428465 99428465 1001 86380 86390 1
427674 99427674 1001 86380 86390 1
427689 99427689 1001 86380 86390 1
427712 99427712 1001 86380 86390 1
427727 99427727 1001 86380 86390 1
428906 99428906 1001 86380 86390 1
427531 99427531 1001 86380 86390 1
429098 99429098 1001 86380 86390 1
430322 99430322 1001 86380 86390 1
430328 99430328 1001 86380 86390 1
430336 99430336 1001 86380 86390 1
430371 99430371 1001 86380 86390 1
429866 99429866 1001 86380 86390 1
429265 99429265 1001 86380 86390 1
429227 99429227 1001 86380 86390 1
429401 99429401 1001 86380 86390 1
429239 99429239 1001 86380 86390 1
430683 99430683 1001 86380 86390 1
430511 99430511 1001 86380 86390 1
430408 99430408 1001 86380 86390 1
431870 99431870 1001 86380 86390 1
431978 99431978 1001 86380 86390 1
431687 99431687 1001 86380 86390 1
431477 99431477 1001 86380 86390 1
431096 99431096 1001 86380 86390 1
431180 99431180 1001 86380 86390 1
431219 99431219 1001 86380 86390 1
430987 99430987 1001 86380 86390 1
430841 99430841 1001 86380 86390 1
430859 99430859 1001 86380 86390 1
432201 99432201 1001 86380 86390 1
432439 99432439 1001 86380 86390 1
432445 99432445 1001 86380 86390 1
432370 99432370 1001 86380 86390 1
432340 99432340 1001 86380 86390 1
433726 99433726 1001 86380 86390 1
433486 99433486 1001 86380 86390 1
433384 99433384 1001 86380 86390 1
433386 99433386 1001 86380 86390 1
433717 99433717 1001 86380 86390 1
433060 99433060 1001 86380 86390 1
432959 99432959 1001 86380 86390 1
433151 99433151 1001 86380 86390 1
433132 99433132 1001 86380 86390 1
432766 99432766 1001 86380 86390 1
433826 99433826 1001 86380 86390 1
433995 99433995 1001 86380 86390 1
434040 99434040 1001 86380 86390 1
435368 99435368 1001 86380 86390 1
435054 99435054 1001 86380 86390 1
435318 99435318 1001 86380 86390 1
435367 99435367 1001 86380 86390 1
435308 99435308 1001 86380 86390 1
435360 99435360 1001 86380 86390 1
434715 99434715 1001 86380 86390 1
434604 99434604 1001 86380 86390 1
434793 99434793 1001 86380 86390 1
434750 99434750 1001 86380 86390 1
434751 99434751 1001 86380 86390 1
434471 99434471 1001 86380 86390 1
434496 99434496 1001 86380 86390 1
435532 99435532 1001 86380 86390 1
436812 99436812 1001 86380 86390 1
436573 99436573 1001 86380 86390 1
436672 99436672 1001 86380 86390 1
436529 99436529 1001 86380 86390 1
436677 99436677 1001 86380 86390 1
436239 99436239 1001 86380 86390 1
436300 99436300 1001 86380 86390 1
436024 99436024 1001 86380 86390 1
300002 99300002 1001 86380 86390 1
300053 99300053 1001 86380 86390 1
300092 99300092 1001 86380 86390 1
300641 99300641 1001 86380 86390 1
300673 99300673 1001 86380 86390 1
300411 99300411 1001 86380 86390 1
300483 99300483 1001 86380 86390 1
300848 99300848 1001 86380 86390 1
300785 99300785 1001 86380 86390 1
300786 99300786 1001 86380 86390 1
300917 99300917 1001 86380 86390 1
301425 99301425 1001 86380 86390 1
301180 99301180 1001 86380 86390 1
301278 99301278 1001 86380 86390 1
301304 99301304 1001 86380 86390 1
301188 99301188 1001 86380 86390 1
301216 99301216 1001 86380 86390 1
301116 99301116 1001 86380 86390 1
301106 99301106 1001 86380 86390 1
301135 99301135 1001 86380 86390 1
301124 99301124 1001 86380 86390 1
300982 99300982 1001 86380 86390 1
301061 99301061 1001 86380 86390 1
301113 99301113 1001 86380 86390 1
301049 99301049 1001 86380 86390 1
301616 99301616 1001 86380 86390 1
301756 99301756 1001 86380 86390 1
302377 99302377 1001 86380 86390 1
302240 99302240 1001 86380 86390 1
302341 99302341 1001 86380 86390 1
302023 99302023 1001 86380 86390 1
302156 99302156 1001 86380 86390 1
302057 99302057 1001 86380 86390 1
301878 99301878 1001 86380 86390 1
301827 99301827 1001 86380 86390 1
301840 99301840 1001 86380 86390 1
301938 99301938 1001 86380 86390 1
302540 99302540 1001 86380 86390 1
302570 99302570 1001 86380 86390 1
303139 99303139 1001 86380 86390 1
302795 99302795 1001 86380 86390 1
302990 99302990 1001 86380 86390 1
302944 99302944 1001 86380 86390 1
302882 99302882 1001 86380 86390 1
302689 99302689 1001 86380 86390 1
302769 99302769 1001 86380 86390 1
302750 99302750 1001 86380 86390 1
302764 99302764 1001 86380 86390 1
302648 99302648 1001 86380 86390 1
303361 99303361 1001 86380 86390 1
303658 99303658 1001 86380 86390 1
303778 99303778 1001 86380 86390 1
303756 99303756 1001 86380 86390 1
303546 99303546 1001 86380 86390 1
303613 99303613 1001 86380 86390 1
303420 99303420 1001 86380 86390 1
303499 99303499 1001 86380 86390 1
304114 99304114 1001 86380 86390 1
304054 99304054 1001 86380 86390 1
304808 99304808 1001 86380 86390 1
304796 99304796 1001 86380 86390 1
304828 99304828 1001 86380 86390 1
304472 99304472 1001 86380 86390 1
304449 99304449 1001 86380 86390 1
304543 99304543 1001 86380 86390 1
304556 99304556 1001 86380 86390 1
304587 99304587 1001 86380 86390 1
304310 99304310 1001 86380 86390 1
304285 99304285 1001 86380 86390 1
304288 99304288 1001 86380 86390 1
304937 99304937 1001 86380 86390 1
305623 99305623 1001 86380 86390 1
305619 99305619 1001 86380 86390 1
305299 99305299 1001 86380 86390 1
305391 99305391 1001 86380 86390 1
305322 99305322 1001 86380 86390 1
305128 99305128 1001 86380 86390 1
500132 99500132 1001 86380 86390 1
500097 99500097 1001 86380 86390 1
500726 99500726 1001 86380 86390 1
500716 99500716 1001 86380 86390 1
500759 99500759 1001 86380 86390 1
500618 99500618 1001 86380 86390 1
500760 99500760 1001 86380 86390 1
500428 99500428 1001 86380 86390 1
500347 99500347 1001 86380 86390 1
500361 99500361 1001 86380 86390 1
500364 99500364 1001 86380 86390 1
500382 99500382 1001 86380 86390 1
500305 99500305 1001 86380 86390 1
500371 99500371 1001 86380 86390 1
500839 99500839 1001 86380 86390 1
500970 99500970 1001 86380 86390 1
500845 99500845 1001 86380 86390 1
500924 99500924 1001 86380 86390 1
500821 99500821 1001 86380 86390 1
501536 99501536 1001 86380 86390 1
501604 99501604 1001 86380 86390 1
501535 99501535 1001 86380 86390 1
501407 99501407 1001 86380 86390 1
501323 99501323 1001 86380 86390 1
501364 99501364 1001 86380 86390 1
501236 99501236 1001 86380 86390 1
501148 99501148 1001 86380 86390 1
501072 99501072 1001 86380 86390 1
501178 99501178 1001 86380 86390 1
501219 99501219 1001 86380 86390 1
501054 99501054 1001 86380 86390 1
501198 99501198 1001 86380 86390 1
501211 99501211 1001 86380 86390 1
501796 99501796 1001 86380 86390 1
502287 99502287 1001 86380 86390 1
502383 99502383 1001 86380 86390 1
502163 99502163 1001 86380 86390 1
502139 99502139 1001 86380 86390 1
501913 99501913 1001 86380 86390 1
501852 99501852 1001 86380 86390 1
501919 99501919 1001 86380 86390 1
502049 99502049 1001 86380 86390 1
502595 99502595 1001 86380 86390 1
502518 99502518 1001 86380 86390 1
502548 99502548 1001 86380 86390 1
502600 99502600 1001 86380 86390 1
502578 99502578 1001 86380 86390 1
503227 99503227 1001 86380 86390 1
503127 99503127 1001 86380 86390 1
503119 99503119 1001 86380 86390 1
503185 99503185 1001 86380 86390 1
502995 99502995 1001 86380 86390 1
503050 99503050 1001 86380 86390 1
503041 99503041 1001 86380 86390 1
502765 99502765 1001 86380 86390 1
502716 99502716 1001 86380 86390 1
503306 99503306 1001 86380 86390 1
503387 99503387 1001 86380 86390 1
503298 99503298 1001 86380 86390 1
503992 99503992 1001 86380 86390 1
504102 99504102 1001 86380 86390 1
504039 99504039 1001 86380 86390 1
503843 99503843 1001 86380 86390 1
503629 99503629 1001 86380 86390 1
504179 99504179 1001 86380 86390 1
504283 99504283 1001 86380 86390 1
504246 99504246 1001 86380 86390 1
503705 99503705 1001 86380 86390 1
504290 99504290 1001 86380 86390 1
504777 99504777 1001 86380 86390 1
504807 99504807 1001 86380 86390 1
504846 99504846 1001 86380 86390 1
504798 99504798 1001 86380 86390 1
504786 99504786 1001 86380 86390 1
504775 99504775 1001 86380 86390 1
504545 99504545 1001 86380 86390 1
504692 99504692 1001 86380 86390 1
504415 99504415 1001 86380 86390 1
504470 99504470 1001 86380 86390 1
504964 99504964 1001 86380 86390 1
505029 99505029 1001 86380 86390 1
505633 99505633 1001 86380 86390 1
505573 99505573 1001 86380 86390 1
505702 99505702 1001 86380 86390 1
505691 99505691 1001 86380 86390 1
505526 99505526 1001 86380 86390 1
505415 99505415 1001 86380 86390 1
505278 99505278 1001 86380 86390 1
505296 99505296 1001 86380 86390 1
505208 99505208 1001 86380 86390 1
505286 99505286 1001 86380 86390 1
505834 99505834 1001 86380 86390 1
505860 99505860 1001 86380 86390 1
505938 99505938 1001 86380 86390 1
506406 99506406 1001 86380 86390 1
506502 99506502 1001 86380 86390 1
506413 99506413 1001 86380 86390 1
506357 99506357 1001 86380 86390 1
506044 99506044 1001 86380 86390 1
506112 99506112 1001 86380 86390 1
506787 99506787 1001 86380 86390 1
506687 99506687 1001 86380 86390 1
506688 99506688 1001 86380 86390 1
506679 99506679 1001 86380 86390 1
506734 99506734 1001 86380 86390 1
507293 99507293 1001 86380 86390 1
507286 99507286 1001 86380 86390 1
507315 99507315 1001 86380 86390 1
507367 99507367 1001 86380 86390 1
507240 99507240 1001 86380 86390 1
507164 99507164 1001 86380 86390 1
507050 99507050 1001 86380 86390 1
507095 99507095 1001 86380 86390 1
506944 99506944 1001 86380 86390 1
507483 99507483 1001 86380 86390 1
507461 99507461 1001 86380 86390 1
507429 99507429 1001 86380 86390 1
508211 99508211 1001 86380 86390 1
508126 99508126 1001 86380 86390 1
508104 99508104 1001 86380 86390 1
508042 99508042 1001 86380 86390 1
507926 99507926 1001 86380 86390 1
507730 99507730 1001 86380 86390 1
507782 99507782 1001 86380 86390 1
507745 99507745 1001 86380 86390 1
507726 99507726 1001 86380 86390 1
507691 99507691 1001 86380 86390 1
507652 99507652 1001 86380 86390 1
508315 99508315 1001 86380 86390 1
508317 99508317 1001 86380 86390 1
508448 99508448 1001 86380 86390 1
508346 99508346 1001 86380 86390 1
508309 99508309 1001 86380 86390 1
508943 99508943 1001 86380 86390 1
508735 99508735 1001 86380 86390 1
508738 99508738 1001 86380 86390 1
508561 99508561 1001 86380 86390 1
509190 99509190 1001 86380 86390 1
509106 99509106 1001 86380 86390 1
509772 99509772 1001 86380 86390 1
509760 99509760 1001 86380 86390 1
509735 99509735 1001 86380 86390 1
509856 99509856 1001 86380 86390 1
509587 99509587 1001 86380 86390 1
509666 99509666 1001 86380 86390 1
509694 99509694 1001 86380 86390 1
509432 99509432 1001 86380 86390 1
509433 99509433 1001 86380 86390 1
509459 99509459 1001 86380 86390 1
510105 99510105 1001 86380 86390 1
510060 99510060 1001 86380 86390 1
509985 99509985 1001 86380 86390 1
510569 99510569 1001 86380 86390 1
510583 99510583 1001 86380 86390 1
510418 99510418 1001 86380 86390 1
510380 99510380 1001 86380 86390 1
510360 99510360 1001 86380 86390 1
510337 99510337 1001 86380 86390 1
510215 99510215 1001 86380 86390 1
510140 99510140 1001 86380 86390 1
510764 99510764 1001 86380 86390 1
510758 99510758 1001 86380 86390 1
510926 99510926 1001 86380 86390 1
510928 99510928 1001 86380 86390 1
511531 99511531 1001 86380 86390 1
511243 99511243 1001 86380 86390 1
511192 99511192 1001 86380 86390 1
511206 99511206 1001 86380 86390 1
511183 99511183 1001 86380 86390 1
511251 99511251 1001 86380 86390 1
511126 99511126 1001 86380 86390 1
511101 99511101 1001 86380 86390 1
511026 99511026 1001 86380 86390 1
511066 99511066 1001 86380 86390 1
511094 99511094 1001 86380 86390 1
511085 99511085 1001 86380 86390 1
510956 99510956 1001 86380 86390 1
511686 99511686 1001 86380 86390 1
511584 99511584 1001 86380 86390 1
511688 99511688 1001 86380 86390 1
512238 99512238 1001 86380 86390 1
512290 99512290 1001 86380 86390 1
512316 99512316 1001 86380 86390 1
512204 99512204 1001 86380 86390 1
512261 99512261 1001 86380 86390 1
512162 99512162 1001 86380 86390 1
511843 99511843 1001 86380 86390 1
512454 99512454 1001 86380 86390 1
512468 99512468 1001 86380 86390 1
512420 99512420 1001 86380 86390 1
512576 99512576 1001 86380 86390 1
512499 99512499 1001 86380 86390 1
512526 99512526 1001 86380 86390 1
512540 99512540 1001 86380 86390 1
512530 99512530 1001 86380 86390 1
513092 99513092 1001 86380 86390 1
513070 99513070 1001 86380 86390 1
513123 99513123 1001 86380 86390 1
512846 99512846 1001 86380 86390 1
512885 99512885 1001 86380 86390 1
512862 99512862 1001 86380 86390 1
512826 99512826 1001 86380 86390 1
512840 99512840 1001 86380 86390 1
512905 99512905 1001 86380 86390 1
512631 99512631 1001 86380 86390 1
513326 99513326 1001 86380 86390 1
513392 99513392 1001 86380 86390 1
513303 99513303 1001 86380 86390 1
513225 99513225 1001 86380 86390 1
513929 99513929 1001 86380 86390 1
513884 99513884 1001 86380 86390 1
513979 99513979 1001 86380 86390 1
513698 99513698 1001 86380 86390 1
513638 99513638 1001 86380 86390 1
513526 99513526 1001 86380 86390 1
513539 99513539 1001 86380 86390 1
513411 99513411 1001 86380 86390 1
513593 99513593 1001 86380 86390 1
513456 99513456 1001 86380 86390 1
513431 99513431 1001 86380 86390 1
513497 99513497 1001 86380 86390 1
513562 99513562 1001 86380 86390 1
514077 99514077 1001 86380 86390 1
514811 99514811 1001 86380 86390 1
514448 99514448 1001 86380 86390 1
514517 99514517 1001 86380 86390 1
514318 99514318 1001 86380 86390 1
514364 99514364 1001 86380 86390 1
515054 99515054 1001 86380 86390 1
514991 99514991 1001 86380 86390 1
514914 99514914 1001 86380 86390 1
514905 99514905 1001 86380 86390 1
515451 99515451 1001 86380 86390 1
515468 99515468 1001 86380 86390 1
515080 99515080 1001 86380 86390 1
515250 99515250 1001 86380 86390 1
515137 99515137 1001 86380 86390 1
515271 99515271 1001 86380 86390 1
515689 99515689 1001 86380 86390 1
515729 99515729 1001 86380 86390 1
516354 99516354 1001 86380 86390 1
516432 99516432 1001 86380 86390 1
516477 99516477 1001 86380 86390 1
516346 99516346 1001 86380 86390 1
516179 99516179 1001 86380 86390 1
516295 99516295 1001 86380 86390 1
516167 99516167 1001 86380 86390 1
516168 99516168 1001 86380 86390 1
516209 99516209 1001 86380 86390 1
516263 99516263 1001 86380 86390 1
515969 99515969 1001 86380 86390 1
515970 99515970 1001 86380 86390 1
516092 99516092 1001 86380 86390 1
516094 99516094 1001 86380 86390 1
516585 99516585 1001 86380 86390 1
516663 99516663 1001 86380 86390 1
516690 99516690 1001 86380 86390 1
516549 99516549 1001 86380 86390 1
516594 99516594 1001 86380 86390 1
517027 99517027 1001 86380 86390 1
517105 99517105 1001 86380 86390 1
517067 99517067 1001 86380 86390 1
516990 99516990 1001 86380 86390 1
516954 99516954 1001 86380 86390 1
517110 99517110 1001 86380 86390 1
516793 99516793 1001 86380 86390 1
516885 99516885 1001 86380 86390 1
516822 99516822 1001 86380 86390 1
516838 99516838 1001 86380 86390 1
517439 99517439 1001 86380 86390 1
517507 99517507 1001 86380 86390 1
517379 99517379 1001 86380 86390 1
517343 99517343 1001 86380 86390 1
517356 99517356 1001 86380 86390 1
517959 99517959 1001 86380 86390 1
518140 99518140 1001 86380 86390 1
517775 99517775 1001 86380 86390 1
517753 99517753 1001 86380 86390 1
517874 99517874 1001 86380 86390 1
517712 99517712 1001 86380 86390 1
517575 99517575 1001 86380 86390 1
518366 99518366 1001 86380 86390 1
518833 99518833 1001 86380 86390 1
518809 99518809 1001 86380 86390 1
518927 99518927 1001 86380 86390 1
518852 99518852 1001 86380 86390 1
518920 99518920 1001 86380 86390 1
518921 99518921 1001 86380 86390 1
518601 99518601 1001 86380 86390 1
518655 99518655 1001 86380 86390 1
518773 99518773 1001 86380 86390 1
518423 99518423 1001 86380 86390 1
518515 99518515 1001 86380 86390 1
519095 99519095 1001 86380 86390 1
519074 99519074 1001 86380 86390 1
519660 99519660 1001 86380 86390 1
519752 99519752 1001 86380 86390 1
519707 99519707 1001 86380 86390 1
519632 99519632 1001 86380 86390 1
519205 99519205 1001 86380 86390 1
519298 99519298 1001 86380 86390 1
519373 99519373 1001 86380 86390 1
519956 99519956 1001 86380 86390 1
519989 99519989 1001 86380 86390 1
520474 99520474 1001 86380 86390 1
520436 99520436 1001 86380 86390 1
520503 99520503 1001 86380 86390 1
520456 99520456 1001 86380 86390 1
520268 99520268 1001 86380 86390 1
520260 99520260 1001 86380 86390 1
520088 99520088 1001 86380 86390 1
520066 99520066 1001 86380 86390 1
520147 99520147 1001 86380 86390 1
520833 99520833 1001 86380 86390 1
520666 99520666 1001 86380 86390 1
520747 99520747 1001 86380 86390 1
520826 99520826 1001 86380 86390 1
520736 99520736 1001 86380 86390 1
521420 99521420 1001 86380 86390 1
521344 99521344 1001 86380 86390 1
521423 99521423 1001 86380 86390 1
521427 99521427 1001 86380 86390 1
520924 99520924 1001 86380 86390 1
520913 99520913 1001 86380 86390 1
521042 99521042 1001 86380 86390 1
521553 99521553 1001 86380 86390 1
521645 99521645 1001 86380 86390 1
521532 99521532 1001 86380 86390 1
521547 99521547 1001 86380 86390 1
522112 99522112 1001 86380 86390 1
522167 99522167 1001 86380 86390 1
522193 99522193 1001 86380 86390 1
522182 99522182 1001 86380 86390 1
521999 99521999 1001 86380 86390 1
521913 99521913 1001 86380 86390 1
521952 99521952 1001 86380 86390 1
521777 99521777 1001 86380 86390 1
521714 99521714 1001 86380 86390 1
521858 99521858 1001 86380 86390 1
521873 99521873 1001 86380 86390 1
522432 99522432 1001 86380 86390 1
522435 99522435 1001 86380 86390 1
522411 99522411 1001 86380 86390 1
522489 99522489 1001 86380 86390 1
522490 99522490 1001 86380 86390 1
522301 99522301 1001 86380 86390 1
523115 99523115 1001 86380 86390 1
522925 99522925 1001 86380 86390 1
523081 99523081 1001 86380 86390 1
523105 99523105 1001 86380 86390 1
522922 99522922 1001 86380 86390 1
523039 99523039 1001 86380 86390 1
522890 99522890 1001 86380 86390 1
522878 99522878 1001 86380 86390 1
522827 99522827 1001 86380 86390 1
522908 99522908 1001 86380 86390 1
522870 99522870 1001 86380 86390 1
522627 99522627 1001 86380 86390 1
522608 99522608 1001 86380 86390 1
523296 99523296 1001 86380 86390 1
523259 99523259 1001 86380 86390 1
523202 99523202 1001 86380 86390 1
523295 99523295 1001 86380 86390 1
523944 99523944 1001 86380 86390 1
523870 99523870 1001 86380 86390 1
523806 99523806 1001 86380 86390 1
523922 99523922 1001 86380 86390 1
523934 99523934 1001 86380 86390 1
523726 99523726 1001 86380 86390 1
523598 99523598 1001 86380 86390 1
523628 99523628 1001 86380 86390 1
523631 99523631 1001 86380 86390 1
523567 99523567 1001 86380 86390 1
523375 99523375 1001 86380 86390 1
523388 99523388 1001 86380 86390 1
524087 99524087 1001 86380 86390 1
524708 99524708 1001 86380 86390 1
524592 99524592 1001 86380 86390 1
524751 99524751 1001 86380 86390 1
524758 99524758 1001 86380 86390 1
524760 99524760 1001 86380 86390 1
524526 99524526 1001 86380 86390 1
524518 99524518 1001 86380 86390 1
524493 99524493 1001 86380 86390 1
524560 99524560 1001 86380 86390 1
524215 99524215 1001 86380 86390 1
524228 99524228 1001 86380 86390 1
524357 99524357 1001 86380 86390 1
524171 99524171 1001 86380 86390 1
524173 99524173 1001 86380 86390 1
524938 99524938 1001 86380 86390 1
524905 99524905 1001 86380 86390 1
524880 99524880 1001 86380 86390 1
524842 99524842 1001 86380 86390 1
525523 99525523 1001 86380 86390 1
525525 99525525 1001 86380 86390 1
525573 99525573 1001 86380 86390 1
525271 99525271 1001 86380 86390 1
525388 99525388 1001 86380 86390 1
525066 99525066 1001 86380 86390 1
525161 99525161 1001 86380 86390 1
524987 99524987 1001 86380 86390 1
525626 99525626 1001 86380 86390 1
525782 99525782 1001 86380 86390 1
525682 99525682 1001 86380 86390 1
526219 99526219 1001 86380 86390 1
526246 99526246 1001 86380 86390 1
526160 99526160 1001 86380 86390 1
526212 99526212 1001 86380 86390 1
525816 99525816 1001 86380 86390 1
525843 99525843 1001 86380 86390 1
525839 99525839 1001 86380 86390 1
526603 99526603 1001 86380 86390 1
527212 99527212 1001 86380 86390 1
527222 99527222 1001 86380 86390 1
527099 99527099 1001 86380 86390 1
527244 99527244 1001 86380 86390 1
526914 99526914 1001 86380 86390 1
526902 99526902 1001 86380 86390 1
526915 99526915 1001 86380 86390 1
527014 99527014 1001 86380 86390 1
526924 99526924 1001 86380 86390 1
527003 99527003 1001 86380 86390 1
526640 99526640 1001 86380 86390 1
526752 99526752 1001 86380 86390 1
527350 99527350 1001 86380 86390 1
527339 99527339 1001 86380 86390 1
527291 99527291 1001 86380 86390 1
527420 99527420 1001 86380 86390 1
527385 99527385 1001 86380 86390 1
527896 99527896 1001 86380 86390 1
527898 99527898 1001 86380 86390 1
527874 99527874 1001 86380 86390 1
528020 99528020 1001 86380 86390 1
527970 99527970 1001 86380 86390 1
527729 99527729 1001 86380 86390 1
527505 99527505 1001 86380 86390 1
527602 99527602 1001 86380 86390 1
527605 99527605 1001 86380 86390 1
527645 99527645 1001 86380 86390 1
528257 99528257 1001 86380 86390 1
528104 99528104 1001 86380 86390 1
528079 99528079 1001 86380 86390 1
528121 99528121 1001 86380 86390 1
528733 99528733 1001 86380 86390 1
528774 99528774 1001 86380 86390 1
528700 99528700 1001 86380 86390 1
528684 99528684 1001 86380 86390 1
528607 99528607 1001 86380 86390 1
528306 99528306 1001 86380 86390 1
528385 99528385 1001 86380 86390 1
528374 99528374 1001 86380 86390 1
528287 99528287 1001 86380 86390 1
528392 99528392 1001 86380 86390 1
528341 99528341 1001 86380 86390 1
528317 99528317 1001 86380 86390 1
528929 99528929 1001 86380 86390 1
528910 99528910 1001 86380 86390 1
529535 99529535 1001 86380 86390 1
529449 99529449 1001 86380 86390 1
529479 99529479 1001 86380 86390 1
529251 99529251 1001 86380 86390 1
529123 99529123 1001 86380 86390 1
529170 99529170 1001 86380 86390 1
529752 99529752 1001 86380 86390 1
529754 99529754 1001 86380 86390 1
529782 99529782 1001 86380 86390 1
530389 99530389 1001 86380 86390 1
530534 99530534 1001 86380 86390 1
530501 99530501 1001 86380 86390 1
530258 99530258 1001 86380 86390 1
530336 99530336 1001 86380 86390 1
530273 99530273 1001 86380 86390 1
530264 99530264 1001 86380 86390 1
530316 99530316 1001 86380 86390 1
529951 99529951 1001 86380 86390 1
529943 99529943 1001 86380 86390 1
530589 99530589 1001 86380 86390 1
530630 99530630 1001 86380 86390 1
530566 99530566 1001 86380 86390 1
530585 99530585 1001 86380 86390 1
530587 99530587 1001 86380 86390 1
530652 99530652 1001 86380 86390 1
531245 99531245 1001 86380 86390 1
531361 99531361 1001 86380 86390 1
531195 99531195 1001 86380 86390 1
531071 99531071 1001 86380 86390 1
531162 99531162 1001 86380 86390 1
530968 99530968 1001 86380 86390 1
531152 99531152 1001 86380 86390 1
531165 99531165 1001 86380 86390 1
530986 99530986 1001 86380 86390 1
531000 99531000 1001 86380 86390 1
530826 99530826 1001 86380 86390 1
531434 99531434 1001 86380 86390 1
532156 99532156 1001 86380 86390 1
532191 99532191 1001 86380 86390 1
532127 99532127 1001 86380 86390 1
531993 99531993 1001 86380 86390 1
531918 99531918 1001 86380 86390 1
531678 99531678 1001 86380 86390 1
531679 99531679 1001 86380 86390 1
532869 99532869 1001 86380 86390 1
532899 99532899 1001 86380 86390 1
533023 99533023 1001 86380 86390 1
532709 99532709 1001 86380 86390 1
532761 99532761 1001 86380 86390 1
532707 99532707 1001 86380 86390 1
532823 99532823 1001 86380 86390 1
532612 99532612 1001 86380 86390 1
532574 99532574 1001 86380 86390 1
533173 99533173 1001 86380 86390 1
533235 99533235 1001 86380 86390 1
533735 99533735 1001 86380 86390 1
533725 99533725 1001 86380 86390 1
533855 99533855 1001 86380 86390 1
533819 99533819 1001 86380 86390 1
533448 99533448 1001 86380 86390 1
533412 99533412 1001 86380 86390 1
533339 99533339 1001 86380 86390 1
533975 99533975 1001 86380 86390 1
533903 99533903 1001 86380 86390 1
534581 99534581 1001 86380 86390 1
534418 99534418 1001 86380 86390 1
534258 99534258 1001 86380 86390 1
534130 99534130 1001 86380 86390 1
534249 99534249 1001 86380 86390 1
534772 99534772 1001 86380 86390 1
535482 99535482 1001 86380 86390 1
535337 99535337 1001 86380 86390 1
535455 99535455 1001 86380 86390 1
535498 99535498 1001 86380 86390 1
535314 99535314 1001 86380 86390 1
535000 99535000 1001 86380 86390 1
535690 99535690 1001 86380 86390 1
535527 99535527 1001 86380 86390 1
536168 99536168 1001 86380 86390 1
536137 99536137 1001 86380 86390 1
536052 99536052 1001 86380 86390 1
536031 99536031 1001 86380 86390 1
536057 99536057 1001 86380 86390 1
535970 99535970 1001 86380 86390 1
536074 99536074 1001 86380 86390 1
535802 99535802 1001 86380 86390 1
535777 99535777 1001 86380 86390 1
537059 99537059 1001 86380 86390 1
537125 99537125 1001 86380 86390 1
537082 99537082 1001 86380 86390 1
537044 99537044 1001 86380 86390 1
536840 99536840 1001 86380 86390 1
536872 99536872 1001 86380 86390 1
536940 99536940 1001 86380 86390 1
536683 99536683 1001 86380 86390 1
536727 99536727 1001 86380 86390 1
537219 99537219 1001 86380 86390 1
537925 99537925 1001 86380 86390 1
537850 99537850 1001 86380 86390 1
537940 99537940 1001 86380 86390 1
537788 99537788 1001 86380 86390 1
537904 99537904 1001 86380 86390 1
537841 99537841 1001 86380 86390 1
537843 99537843 1001 86380 86390 1
537909 99537909 1001 86380 86390 1
537590 99537590 1001 86380 86390 1
537772 99537772 1001 86380 86390 1
537763 99537763 1001 86380 86390 1
537740 99537740 1001 86380 86390 1
537549 99537549 1001 86380 86390 1
537416 99537416 1001 86380 86390 1
537520 99537520 1001 86380 86390 1
537496 99537496 1001 86380 86390 1
538183 99538183 1001 86380 86390 1
538132 99538132 1001 86380 86390 1
538120 99538120 1001 86380 86390 1
538121 99538121 1001 86380 86390 1
538174 99538174 1001 86380 86390 1
538687 99538687 1001 86380 86390 1
538779 99538779 1001 86380 86390 1
538663 99538663 1001 86380 86390 1
538785 99538785 1001 86380 86390 1
538641 99538641 1001 86380 86390 1
538518 99538518 1001 86380 86390 1
538486 99538486 1001 86380 86390 1
538538 99538538 1001 86380 86390 1
538299 99538299 1001 86380 86390 1
538283 99538283 1001 86380 86390 1
538402 99538402 1001 86380 86390 1
539000 99539000 1001 86380 86390 1
539538 99539538 1001 86380 86390 1
539579 99539579 1001 86380 86390 1
539546 99539546 1001 86380 86390 1
539631 99539631 1001 86380 86390 1
539299 99539299 1001 86380 86390 1
539325 99539325 1001 86380 86390 1
539704 99539704 1001 86380 86390 1
539752 99539752 1001 86380 86390 1
540292 99540292 1001 86380 86390 1
540309 99540309 1001 86380 86390 1
540297 99540297 1001 86380 86390 1
540238 99540238 1001 86380 86390 1
540124 99540124 1001 86380 86390 1
540191 99540191 1001 86380 86390 1
540247 99540247 1001 86380 86390 1
539860 99539860 1001 86380 86390 1
539915 99539915 1001 86380 86390 1
539892 99539892 1001 86380 86390 1
539918 99539918 1001 86380 86390 1
540012 99540012 1001 86380 86390 1
540606 99540606 1001 86380 86390 1
540529 99540529 1001 86380 86390 1
540610 99540610 1001 86380 86390 1
540481 99540481 1001 86380 86390 1
540473 99540473 1001 86380 86390 1
540565 99540565 1001 86380 86390 1
540630 99540630 1001 86380 86390 1
541216 99541216 1001 86380 86390 1
541127 99541127 1001 86380 86390 1
541267 99541267 1001 86380 86390 1
541131 99541131 1001 86380 86390 1
541067 99541067 1001 86380 86390 1
540979 99540979 1001 86380 86390 1
540775 99540775 1001 86380 86390 1
541432 99541432 1001 86380 86390 1
541476 99541476 1001 86380 86390 1
542086 99542086 1001 86380 86390 1
541918 99541918 1001 86380 86390 1
542093 99542093 1001 86380 86390 1
542039 99542039 1001 86380 86390 1
541848 99541848 1001 86380 86390 1
541887 99541887 1001 86380 86390 1
541875 99541875 1001 86380 86390 1
541881 99541881 1001 86380 86390 1
541780 99541780 1001 86380 86390 1
541729 99541729 1001 86380 86390 1
541886 99541886 1001 86380 86390 1
541550 99541550 1001 86380 86390 1
541514 99541514 1001 86380 86390 1
541688 99541688 1001 86380 86390 1
541522 99541522 1001 86380 86390 1
542259 99542259 1001 86380 86390 1
542183 99542183 1001 86380 86390 1
542309 99542309 1001 86380 86390 1
542753 99542753 1001 86380 86390 1
542913 99542913 1001 86380 86390 1
542755 99542755 1001 86380 86390 1
542748 99542748 1001 86380 86390 1
542865 99542865 1001 86380 86390 1
542665 99542665 1001 86380 86390 1
542718 99542718 1001 86380 86390 1
542682 99542682 1001 86380 86390 1
542618 99542618 1001 86380 86390 1
542543 99542543 1001 86380 86390 1
542382 99542382 1001 86380 86390 1
542411 99542411 1001 86380 86390 1
542425 99542425 1001 86380 86390 1
542490 99542490 1001 86380 86390 1
542981 99542981 1001 86380 86390 1
543022 99543022 1001 86380 86390 1
543039 99543039 1001 86380 86390 1
542976 99542976 1001 86380 86390 1
543735 99543735 1001 86380 86390 1
543650 99543650 1001 86380 86390 1
543767 99543767 1001 86380 86390 1
543516 99543516 1001 86380 86390 1
543281 99543281 1001 86380 86390 1
543191 99543191 1001 86380 86390 1
543310 99543310 1001 86380 86390 1
543197 99543197 1001 86380 86390 1
543824 99543824 1001 86380 86390 1
543902 99543902 1001 86380 86390 1
543842 99543842 1001 86380 86390 1
543856 99543856 1001 86380 86390 1
544496 99544496 1001 86380 86390 1
544410 99544410 1001 86380 86390 1
544580 99544580 1001 86380 86390 1
544190 99544190 1001 86380 86390 1
544283 99544283 1001 86380 86390 1
544205 99544205 1001 86380 86390 1
544337 99544337 1001 86380 86390 1
544273 99544273 1001 86380 86390 1
544351 99544351 1001 86380 86390 1
543986 99543986 1001 86380 86390 1
544698 99544698 1001 86380 86390 1
544660 99544660 1001 86380 86390 1
434093 887 1001 35400 36897 1
427252 209 1001 59820 61677 1
412155 631 1001 71340 75057 1
402746 1143 1001 11520 12237 1
539648 985 1002 40357 42866 1
400007 99400007 1001 86380 86390 1
400123 99400123 1001 86380 86390 1
400135 99400135 1001 86380 86390 1
400259 99400259 1001 86380 86390 1
400594 99400594 1001 86380 86390 1
400530 99400530 1001 86380 86390 1
400713 99400713 1001 86380 86390 1
400954 99400954 1001 86380 86390 1
401013 99401013 1001 86380 86390 1
401150 99401150 1001 86380 86390 1
401226 99401226 1001 86380 86390 1
401170 99401170 1001 86380 86390 1
401285 99401285 1001 86380 86390 1
401859 99401859 1001 86380 86390 1
402006 99402006 1001 86380 86390 1
402039 99402039 1001 86380 86390 1
402113 99402113 1001 86380 86390 1
402185 99402185 1001 86380 86390 1
402247 99402247 1001 86380 86390 1
402471 99402471 1001 86380 86390 1
402567 99402567 1001 86380 86390 1
402595 99402595 1001 86380 86390 1
402674 99402674 1001 86380 86390 1
402740 99402740 1001 86380 86390 1
402835 99402835 1001 86380 86390 1
402899 99402899 1001 86380 86390 1
403030 99403030 1001 86380 86390 1
403174 99403174 1001 86380 86390 1
403192 99403192 1001 86380 86390 1
403288 99403288 1001 86380 86390 1
403319 99403319 1001 86380 86390 1
403850 99403850 1001 86380 86390 1
404048 99404048 1001 86380 86390 1
404044 99404044 1001 86380 86390 1
404319 99404319 1001 86380 86390 1
404390 99404390 1001 86380 86390 1
404472 99404472 1001 86380 86390 1
404399 99404399 1001 86380 86390 1
404476 99404476 1001 86380 86390 1
404411 99404411 1001 86380 86390 1
404656 99404656 1001 86380 86390 1
404618 99404618 1001 86380 86390 1
404689 99404689 1001 86380 86390 1
404752 99404752 1001 86380 86390 1
404735 99404735 1001 86380 86390 1
404798 99404798 1001 86380 86390 1
405119 99405119 1001 86380 86390 1
405487 99405487 1001 86380 86390 1
405469 99405469 1001 86380 86390 1
405497 99405497 1001 86380 86390 1
405453 99405453 1001 86380 86390 1
405682 99405682 1001 86380 86390 1
405958 99405958 1001 86380 86390 1
406036 99406036 1001 86380 86390 1
406226 99406226 1001 86380 86390 1
406428 99406428 1001 86380 86390 1
406579 99406579 1001 86380 86390 1
406513 99406513 1001 86380 86390 1
406801 99406801 1001 86380 86390 1
407174 99407174 1001 86380 86390 1
407220 99407220 1001 86380 86390 1
407409 99407409 1001 86380 86390 1
407445 99407445 1001 86380 86390 1
407881 99407881 1001 86380 86390 1
407771 99407771 1001 86380 86390 1
407992 99407992 1001 86380 86390 1
408126 99408126 1001 86380 86390 1
408496 99408496 1001 86380 86390 1
408738 99408738 1001 86380 86390 1
408757 99408757 1001 86380 86390 1
409042 99409042 1001 86380 86390 1
409179 99409179 1001 86380 86390 1
409181 99409181 1001 86380 86390 1
409398 99409398 1001 86380 86390 1
409659 99409659 1001 86380 86390 1
409996 99409996 1001 86380 86390 1
410006 99410006 1001 86380 86390 1
410126 99410126 1001 86380 86390 1
410227 99410227 1001 86380 86390 1
410229 99410229 1001 86380 86390 1
410436 99410436 1001 86380 86390 1
410484 99410484 1001 86380 86390 1
410408 99410408 1001 86380 86390 1
410554 99410554 1001 86380 86390 1
410530 99410530 1001 86380 86390 1
410725 99410725 1001 86380 86390 1
410795 99410795 1001 86380 86390 1
411078 99411078 1001 86380 86390 1
411086 99411086 1001 86380 86390 1
411122 99411122 1001 86380 86390 1
411163 99411163 1001 86380 86390 1
411252 99411252 1001 86380 86390 1
411479 99411479 1001 86380 86390 1
411426 99411426 1001 86380 86390 1
411538 99411538 1001 86380 86390 1
411613 99411613 1001 86380 86390 1
411742 99411742 1001 86380 86390 1
411958 99411958 1001 86380 86390 1
412161 99412161 1001 86380 86390 1
412236 99412236 1001 86380 86390 1
413400 99413400 1001 86380 86390 1
413570 99413570 1001 86380 86390 1
413649 99413649 1001 86380 86390 1
413559 99413559 1001 86380 86390 1
413416 99413416 1001 86380 86390 1
413056 99413056 1001 86380 86390 1
413083 99413083 1001 86380 86390 1
412981 99412981 1001 86380 86390 1
413250 99413250 1001 86380 86390 1
412919 99412919 1001 86380 86390 1
413212 99413212 1001 86380 86390 1
412529 99412529 1001 86380 86390 1
412554 99412554 1001 86380 86390 1
412832 99412832 1001 86380 86390 1
412566 99412566 1001 86380 86390 1
412632 99412632 1001 86380 86390 1
412495 99412495 1001 86380 86390 1
413925 99413925 1001 86380 86390 1
413970 99413970 1001 86380 86390 1
413909 99413909 1001 86380 86390 1
413883 99413883 1001 86380 86390 1
413941 99413941 1001 86380 86390 1
415076 99415076 1001 86380 86390 1
415142 99415142 1001 86380 86390 1
415121 99415121 1001 86380 86390 1
415036 99415036 1001 86380 86390 1
415177 99415177 1001 86380 86390 1
415022 99415022 1001 86380 86390 1
414678 99414678 1001 86380 86390 1
414529 99414529 1001 86380 86390 1
415547 99415547 1001 86380 86390 1
415557 99415557 1001 86380 86390 1
415713 99415713 1001 86380 86390 1
415468 99415468 1001 86380 86390 1
415496 99415496 1001 86380 86390 1
416959 99416959 1001 86380 86390 1
416579 99416579 1001 86380 86390 1
415984 99415984 1001 86380 86390 1
416013 99416013 1001 86380 86390 1
415953 99415953 1001 86380 86390 1
417173 99417173 1001 86380 86390 1
417392 99417392 1001 86380 86390 1
417041 99417041 1001 86380 86390 1
417542 99417542 1001 86380 86390 1
417414 99417414 1001 86380 86390 1
418795 99418795 1001 86380 86390 1
418431 99418431 1001 86380 86390 1
418251 99418251 1001 86380 86390 1
418155 99418155 1001 86380 86390 1
417911 99417911 1001 86380 86390 1
420356 99420356 1001 86380 86390 1
420293 99420293 1001 86380 86390 1
419820 99419820 1001 86380 86390 1
419349 99419349 1001 86380 86390 1
420618 99420618 1001 86380 86390 1
420459 99420459 1001 86380 86390 1
420581 99420581 1001 86380 86390 1
420483 99420483 1001 86380 86390 1
421926 99421926 1001 86380 86390 1
421853 99421853 1001 86380 86390 1
421735 99421735 1001 86380 86390 1
421503 99421503 1001 86380 86390 1
421585 99421585 1001 86380 86390 1
421687 99421687 1001 86380 86390 1
421443 99421443 1001 86380 86390 1
421387 99421387 1001 86380 86390 1
421473 99421473 1001 86380 86390 1
421217 99421217 1001 86380 86390 1
421084 99421084 1001 86380 86390 1
420978 99420978 1001 86380 86390 1
421223 99421223 1001 86380 86390 1
421228 99421228 1001 86380 86390 1
422520 99422520 1001 86380 86390 1
423198 99423198 1001 86380 86390 1
423295 99423295 1001 86380 86390 1
422852 99422852 1001 86380 86390 1
422842 99422842 1001 86380 86390 1
422545 99422545 1001 86380 86390 1
422711 99422711 1001 86380 86390 1
422742 99422742 1001 86380 86390 1
423987 99423987 1001 86380 86390 1
422941 99422941 1001 86380 86390 1
424100 99424100 1001 86380 86390 1
423895 99423895 1001 86380 86390 1
423790 99423790 1001 86380 86390 1
425062 99425062 1001 86380 86390 1
425242 99425242 1001 86380 86390 1
425318 99425318 1001 86380 86390 1
424663 99424663 1001 86380 86390 1
424667 99424667 1001 86380 86390 1
424625 99424625 1001 86380 86390 1
424744 99424744 1001 86380 86390 1
424839 99424839 1001 86380 86390 1
424466 99424466 1001 86380 86390 1
424591 99424591 1001 86380 86390 1
425750 99425750 1001 86380 86390 1
425489 99425489 1001 86380 86390 1
426842 99426842 1001 86380 86390 1
426947 99426947 1001 86380 86390 1
426729 99426729 1001 86380 86390 1
426662 99426662 1001 86380 86390 1
426186 99426186 1001 86380 86390 1
426047 99426047 1001 86380 86390 1
426056 99426056 1001 86380 86390 1
425855 99425855 1001 86380 86390 1
426181 99426181 1001 86380 86390 1
427519 99427519 1001 86380 86390 1
427210 99427210 1001 86380 86390 1
427446 99427446 1001 86380 86390 1
427428 99427428 1001 86380 86390 1
427449 99427449 1001 86380 86390 1
428363 99428363 1001 86380 86390 1
428694 99428694 1001 86380 86390 1
428332 99428332 1001 86380 86390 1
428134 99428134 1001 86380 86390 1
428152 99428152 1001 86380 86390 1
428154 99428154 1001 86380 86390 1
427631 99427631 1001 86380 86390 1
427746 99427746 1001 86380 86390 1
429071 99429071 1001 86380 86390 1
429116 99429116 1001 86380 86390 1
429012 99429012 1001 86380 86390 1
429994 99429994 1001 86380 86390 1
429983 99429983 1001 86380 86390 1
429638 99429638 1001 86380 86390 1
429908 99429908 1001 86380 86390 1
429840 99429840 1001 86380 86390 1
429888 99429888 1001 86380 86390 1
429224 99429224 1001 86380 86390 1
429281 99429281 1001 86380 86390 1
430523 99430523 1001 86380 86390 1
430664 99430664 1001 86380 86390 1
430395 99430395 1001 86380 86390 1
430681 99430681 1001 86380 86390 1
430447 99430447 1001 86380 86390 1
430649 99430649 1001 86380 86390 1
430749 99430749 1001 86380 86390 1
430653 99430653 1001 86380 86390 1
431910 99431910 1001 86380 86390 1
431917 99431917 1001 86380 86390 1
431701 99431701 1001 86380 86390 1
432031 99432031 1001 86380 86390 1
431300 99431300 1001 86380 86390 1
431238 99431238 1001 86380 86390 1
430872 99430872 1001 86380 86390 1
431139 99431139 1001 86380 86390 1
432158 99432158 1001 86380 86390 1
432163 99432163 1001 86380 86390 1
432393 99432393 1001 86380 86390 1
433391 99433391 1001 86380 86390 1
433357 99433357 1001 86380 86390 1
433712 99433712 1001 86380 86390 1
433307 99433307 1001 86380 86390 1
432983 99432983 1001 86380 86390 1
432829 99432829 1001 86380 86390 1
432861 99432861 1001 86380 86390 1
432734 99432734 1001 86380 86390 1
432684 99432684 1001 86380 86390 1
433828 99433828 1001 86380 86390 1
434125 99434125 1001 86380 86390 1
433923 99433923 1001 86380 86390 1
433741 99433741 1001 86380 86390 1
435154 99435154 1001 86380 86390 1
435227 99435227 1001 86380 86390 1
435020 99435020 1001 86380 86390 1
435415 99435415 1001 86380 86390 1
434738 99434738 1001 86380 86390 1
434944 99434944 1001 86380 86390 1
434873 99434873 1001 86380 86390 1
434974 99434974 1001 86380 86390 1
434877 99434877 1001 86380 86390 1
434880 99434880 1001 86380 86390 1
434905 99434905 1001 86380 86390 1
434911 99434911 1001 86380 86390 1
434563 99434563 1001 86380 86390 1
434269 99434269 1001 86380 86390 1
434148 99434148 1001 86380 86390 1
434441 99434441 1001 86380 86390 1
435824 99435824 1001 86380 86390 1
435709 99435709 1001 86380 86390 1
435461 99435461 1001 86380 86390 1
437046 99437046 1001 86380 86390 1
436815 99436815 1001 86380 86390 1
436472 99436472 1001 86380 86390 1
436496 99436496 1001 86380 86390 1
436594 99436594 1001 86380 86390 1
436461 99436461 1001 86380 86390 1
436402 99436402 1001 86380 86390 1
436487 99436487 1001 86380 86390 1
436539 99436539 1001 86380 86390 1
436193 99436193 1001 86380 86390 1
436215 99436215 1001 86380 86390 1
435940 99435940 1001 86380 86390 1
300042 99300042 1001 86380 86390 1
437173 99437173 1001 86380 86390 1
300686 99300686 1001 86380 86390 1
300459 99300459 1001 86380 86390 1
300487 99300487 1001 86380 86390 1
300325 99300325 1001 86380 86390 1
300469 99300469 1001 86380 86390 1
300172 99300172 1001 86380 86390 1
300276 99300276 1001 86380 86390 1
300304 99300304 1001 86380 86390 1
300176 99300176 1001 86380 86390 1
300153 99300153 1001 86380 86390 1
300274 99300274 1001 86380 86390 1
300738 99300738 1001 86380 86390 1
300921 99300921 1001 86380 86390 1
300877 99300877 1001 86380 86390 1
301374 99301374 1001 86380 86390 1
301444 99301444 1001 86380 86390 1
301206 99301206 1001 86380 86390 1
301305 99301305 1001 86380 86390 1
300936 99300936 1001 86380 86390 1
301080 99301080 1001 86380 86390 1
301071 99301071 1001 86380 86390 1
301648 99301648 1001 86380 86390 1
302329 99302329 1001 86380 86390 1
302241 99302241 1001 86380 86390 1
302283 99302283 1001 86380 86390 1
302207 99302207 1001 86380 86390 1
301812 99301812 1001 86380 86390 1
301801 99301801 1001 86380 86390 1
301935 99301935 1001 86380 86390 1
302573 99302573 1001 86380 86390 1
302498 99302498 1001 86380 86390 1
302564 99302564 1001 86380 86390 1
302477 99302477 1001 86380 86390 1
303091 99303091 1001 86380 86390 1
303014 99303014 1001 86380 86390 1
303171 99303171 1001 86380 86390 1
303096 99303096 1001 86380 86390 1
303188 99303188 1001 86380 86390 1
303129 99303129 1001 86380 86390 1
302938 99302938 1001 86380 86390 1
302954 99302954 1001 86380 86390 1
302922 99302922 1001 86380 86390 1
302664 99302664 1001 86380 86390 1
302781 99302781 1001 86380 86390 1
302770 99302770 1001 86380 86390 1
302708 99302708 1001 86380 86390 1
302594 99302594 1001 86380 86390 1
303402 99303402 1001 86380 86390 1
303403 99303403 1001 86380 86390 1
303252 99303252 1001 86380 86390 1
303410 99303410 1001 86380 86390 1
303765 99303765 1001 86380 86390 1
303809 99303809 1001 86380 86390 1
303746 99303746 1001 86380 86390 1
303542 99303542 1001 86380 86390 1
303556 99303556 1001 86380 86390 1
303595 99303595 1001 86380 86390 1
303428 99303428 1001 86380 86390 1
303511 99303511 1001 86380 86390 1
304138 99304138 1001 86380 86390 1
304167 99304167 1001 86380 86390 1
304129 99304129 1001 86380 86390 1
304235 99304235 1001 86380 86390 1
304197 99304197 1001 86380 86390 1
304713 99304713 1001 86380 86390 1
304688 99304688 1001 86380 86390 1
304742 99304742 1001 86380 86390 1
304475 99304475 1001 86380 86390 1
304492 99304492 1001 86380 86390 1
304518 99304518 1001 86380 86390 1
304519 99304519 1001 86380 86390 1
304422 99304422 1001 86380 86390 1
304334 99304334 1001 86380 86390 1
305011 99305011 1001 86380 86390 1
304934 99304934 1001 86380 86390 1
304960 99304960 1001 86380 86390 1
305530 99305530 1001 86380 86390 1
305545 99305545 1001 86380 86390 1
305494 99305494 1001 86380 86390 1
305561 99305561 1001 86380 86390 1
305590 99305590 1001 86380 86390 1
305363 99305363 1001 86380 86390 1
305454 99305454 1001 86380 86390 1
305404 99305404 1001 86380 86390 1
305382 99305382 1001 86380 86390 1
305409 99305409 1001 86380 86390 1
305108 99305108 1001 86380 86390 1
305088 99305088 1001 86380 86390 1
305218 99305218 1001 86380 86390 1
500179 99500179 1001 86380 86390 1
500025 99500025 1001 86380 86390 1
500181 99500181 1001 86380 86390 1
500085 99500085 1001 86380 86390 1
500781 99500781 1001 86380 86390 1
500709 99500709 1001 86380 86390 1
500532 99500532 1001 86380 86390 1
500524 99500524 1001 86380 86390 1
500486 99500486 1001 86380 86390 1
500247 99500247 1001 86380 86390 1
500275 99500275 1001 86380 86390 1
500267 99500267 1001 86380 86390 1
500913 99500913 1001 86380 86390 1
500889 99500889 1001 86380 86390 1
500866 99500866 1001 86380 86390 1
501472 99501472 1001 86380 86390 1
501516 99501516 1001 86380 86390 1
501570 99501570 1001 86380 86390 1
501245 99501245 1001 86380 86390 1
501111 99501111 1001 86380 86390 1
501192 99501192 1001 86380 86390 1
501218 99501218 1001 86380 86390 1
501064 99501064 1001 86380 86390 1
501144 99501144 1001 86380 86390 1
501209 99501209 1001 86380 86390 1
501665 99501665 1001 86380 86390 1
501783 99501783 1001 86380 86390 1
501657 99501657 1001 86380 86390 1
502368 99502368 1001 86380 86390 1
502318 99502318 1001 86380 86390 1
502066 99502066 1001 86380 86390 1
502204 99502204 1001 86380 86390 1
501948 99501948 1001 86380 86390 1
502015 99502015 1001 86380 86390 1
501891 99501891 1001 86380 86390 1
502596 99502596 1001 86380 86390 1
502519 99502519 1001 86380 86390 1
502510 99502510 1001 86380 86390 1
503241 99503241 1001 86380 86390 1
503217 99503217 1001 86380 86390 1
503091 99503091 1001 86380 86390 1
503155 99503155 1001 86380 86390 1
503181 99503181 1001 86380 86390 1
503108 99503108 1001 86380 86390 1
502945 99502945 1001 86380 86390 1
502997 99502997 1001 86380 86390 1
502936 99502936 1001 86380 86390 1
502683 99502683 1001 86380 86390 1
502754 99502754 1001 86380 86390 1
502809 99502809 1001 86380 86390 1
502693 99502693 1001 86380 86390 1
503293 99503293 1001 86380 86390 1
503346 99503346 1001 86380 86390 1
503359 99503359 1001 86380 86390 1
503437 99503437 1001 86380 86390 1
503325 99503325 1001 86380 86390 1
504117 99504117 1001 86380 86390 1
503916 99503916 1001 86380 86390 1
503919 99503919 1001 86380 86390 1
503756 99503756 1001 86380 86390 1
503848 99503848 1001 86380 86390 1
503803 99503803 1001 86380 86390 1
503805 99503805 1001 86380 86390 1
503885 99503885 1001 86380 86390 1
503605 99503605 1001 86380 86390 1
503543 99503543 1001 86380 86390 1
503647 99503647 1001 86380 86390 1
503635 99503635 1001 86380 86390 1
503636 99503636 1001 86380 86390 1
503573 99503573 1001 86380 86390 1
504124 99504124 1001 86380 86390 1
504795 99504795 1001 86380 86390 1
504825 99504825 1001 86380 86390 1
504676 99504676 1001 86380 86390 1
504691 99504691 1001 86380 86390 1
504685 99504685 1001 86380 86390 1
504362 99504362 1001 86380 86390 1
504446 99504446 1001 86380 86390 1
504332 99504332 1001 86380 86390 1
505071 99505071 1001 86380 86390 1
504954 99504954 1001 86380 86390 1
505133 99505133 1001 86380 86390 1
505681 99505681 1001 86380 86390 1
505640 99505640 1001 86380 86390 1
505437 99505437 1001 86380 86390 1
505560 99505560 1001 86380 86390 1
505187 99505187 1001 86380 86390 1
505356 99505356 1001 86380 86390 1
505342 99505342 1001 86380 86390 1
505961 99505961 1001 86380 86390 1
505832 99505832 1001 86380 86390 1
505936 99505936 1001 86380 86390 1
505835 99505835 1001 86380 86390 1
505814 99505814 1001 86380 86390 1
505957 99505957 1001 86380 86390 1
506457 99506457 1001 86380 86390 1
506445 99506445 1001 86380 86390 1
506500 99506500 1001 86380 86390 1
506449 99506449 1001 86380 86390 1
506278 99506278 1001 86380 86390 1
506280 99506280 1001 86380 86390 1
506281 99506281 1001 86380 86390 1
506218 99506218 1001 86380 86390 1
506075 99506075 1001 86380 86390 1
506723 99506723 1001 86380 86390 1
506765 99506765 1001 86380 86390 1
506784 99506784 1001 86380 86390 1
507415 99507415 1001 86380 86390 1
507216 99507216 1001 86380 86390 1
507162 99507162 1001 86380 86390 1
506956 99506956 1001 86380 86390 1
507008 99507008 1001 86380 86390 1
506855 99506855 1001 86380 86390 1
506922 99506922 1001 86380 86390 1
506807 99506807 1001 86380 86390 1
506964 99506964 1001 86380 86390 1
506836 99506836 1001 86380 86390 1
506967 99506967 1001 86380 86390 1
507472 99507472 1001 86380 86390 1
507592 99507592 1001 86380 86390 1
507490 99507490 1001 86380 86390 1
507503 99507503 1001 86380 86390 1
507465 99507465 1001 86380 86390 1
507491 99507491 1001 86380 86390 1
507457 99507457 1001 86380 86390 1
508171 99508171 1001 86380 86390 1
508248 99508248 1001 86380 86390 1
508138 99508138 1001 86380 86390 1
507838 99507838 1001 86380 86390 1
508028 99508028 1001 86380 86390 1
507680 99507680 1001 86380 86390 1
507789 99507789 1001 86380 86390 1
507660 99507660 1001 86380 86390 1
507780 99507780 1001 86380 86390 1
508390 99508390 1001 86380 86390 1
508274 99508274 1001 86380 86390 1
508352 99508352 1001 86380 86390 1
508343 99508343 1001 86380 86390 1
509037 99509037 1001 86380 86390 1
509013 99509013 1001 86380 86390 1
508914 99508914 1001 86380 86390 1
508927 99508927 1001 86380 86390 1
508892 99508892 1001 86380 86390 1
509034 99509034 1001 86380 86390 1
508983 99508983 1001 86380 86390 1
508805 99508805 1001 86380 86390 1
508721 99508721 1001 86380 86390 1
508583 99508583 1001 86380 86390 1
508508 99508508 1001 86380 86390 1
508471 99508471 1001 86380 86390 1
508555 99508555 1001 86380 86390 1
508477 99508477 1001 86380 86390 1
509149 99509149 1001 86380 86390 1
509203 99509203 1001 86380 86390 1
509180 99509180 1001 86380 86390 1
509234 99509234 1001 86380 86390 1
509145 99509145 1001 86380 86390 1
509184 99509184 1001 86380 86390 1
509714 99509714 1001 86380 86390 1
509639 99509639 1001 86380 86390 1
509652 99509652 1001 86380 86390 1
509318 99509318 1001 86380 86390 1
509294 99509294 1001 86380 86390 1
509428 99509428 1001 86380 86390 1
509467 99509467 1001 86380 86390 1
509429 99509429 1001 86380 86390 1
510064 99510064 1001 86380 86390 1
510667 99510667 1001 86380 86390 1
510541 99510541 1001 86380 86390 1
510714 99510714 1001 86380 86390 1
510595 99510595 1001 86380 86390 1
510319 99510319 1001 86380 86390 1
510449 99510449 1001 86380 86390 1
510462 99510462 1001 86380 86390 1
510136 99510136 1001 86380 86390 1
511518 99511518 1001 86380 86390 1
511389 99511389 1001 86380 86390 1
511416 99511416 1001 86380 86390 1
511533 99511533 1001 86380 86390 1
511405 99511405 1001 86380 86390 1
511534 99511534 1001 86380 86390 1
511357 99511357 1001 86380 86390 1
511436 99511436 1001 86380 86390 1
511141 99511141 1001 86380 86390 1
511261 99511261 1001 86380 86390 1
511160 99511160 1001 86380 86390 1
510948 99510948 1001 86380 86390 1
511683 99511683 1001 86380 86390 1
511658 99511658 1001 86380 86390 1
511587 99511587 1001 86380 86390 1
511652 99511652 1001 86380 86390 1
512250 99512250 1001 86380 86390 1
512194 99512194 1001 86380 86390 1
512314 99512314 1001 86380 86390 1
512083 99512083 1001 86380 86390 1
512165 99512165 1001 86380 86390 1
512024 99512024 1001 86380 86390 1
512104 99512104 1001 86380 86390 1
511913 99511913 1001 86380 86390 1
511877 99511877 1001 86380 86390 1
511788 99511788 1001 86380 86390 1
511840 99511840 1001 86380 86390 1
511880 99511880 1001 86380 86390 1
513131 99513131 1001 86380 86390 1
513112 99513112 1001 86380 86390 1
513199 99513199 1001 86380 86390 1
512952 99512952 1001 86380 86390 1
512823 99512823 1001 86380 86390 1
512957 99512957 1001 86380 86390 1
512754 99512754 1001 86380 86390 1
512768 99512768 1001 86380 86390 1
512756 99512756 1001 86380 86390 1
512641 99512641 1001 86380 86390 1
512681 99512681 1001 86380 86390 1
512670 99512670 1001 86380 86390 1
512620 99512620 1001 86380 86390 1
512711 99512711 1001 86380 86390 1
513336 99513336 1001 86380 86390 1
513362 99513362 1001 86380 86390 1
513327 99513327 1001 86380 86390 1
513972 99513972 1001 86380 86390 1
513846 99513846 1001 86380 86390 1
513723 99513723 1001 86380 86390 1
513815 99513815 1001 86380 86390 1
513656 99513656 1001 86380 86390 1
513443 99513443 1001 86380 86390 1
513473 99513473 1001 86380 86390 1
514183 99514183 1001 86380 86390 1
514045 99514045 1001 86380 86390 1
514152 99514152 1001 86380 86390 1
514165 99514165 1001 86380 86390 1
514182 99514182 1001 86380 86390 1
514834 99514834 1001 86380 86390 1
514847 99514847 1001 86380 86390 1
514548 99514548 1001 86380 86390 1
514639 99514639 1001 86380 86390 1
514652 99514652 1001 86380 86390 1
514500 99514500 1001 86380 86390 1
514513 99514513 1001 86380 86390 1
514514 99514514 1001 86380 86390 1
514529 99514529 1001 86380 86390 1
514650 99514650 1001 86380 86390 1
514469 99514469 1001 86380 86390 1
514384 99514384 1001 86380 86390 1
514309 99514309 1001 86380 86390 1
514886 99514886 1001 86380 86390 1
514900 99514900 1001 86380 86390 1
514875 99514875 1001 86380 86390 1
515045 99515045 1001 86380 86390 1
514956 99514956 1001 86380 86390 1
515516 99515516 1001 86380 86390 1
515522 99515522 1001 86380 86390 1
515641 99515641 1001 86380 86390 1
515337 99515337 1001 86380 86390 1
515428 99515428 1001 86380 86390 1
515301 99515301 1001 86380 86390 1
515356 99515356 1001 86380 86390 1
515191 99515191 1001 86380 86390 1
515069 99515069 1001 86380 86390 1
515214 99515214 1001 86380 86390 1
515865 99515865 1001 86380 86390 1
515698 99515698 1001 86380 86390 1
515725 99515725 1001 86380 86390 1
515779 99515779 1001 86380 86390 1
516423 99516423 1001 86380 86390 1
516351 99516351 1001 86380 86390 1
516154 99516154 1001 86380 86390 1
516220 99516220 1001 86380 86390 1
516156 99516156 1001 86380 86390 1
516261 99516261 1001 86380 86390 1
516069 99516069 1001 86380 86390 1
515944 99515944 1001 86380 86390 1
515897 99515897 1001 86380 86390 1
516002 99516002 1001 86380 86390 1
516711 99516711 1001 86380 86390 1
516583 99516583 1001 86380 86390 1
517287 99517287 1001 86380 86390 1
517005 99517005 1001 86380 86390 1
516981 99516981 1001 86380 86390 1
517021 99517021 1001 86380 86390 1
517024 99517024 1001 86380 86390 1
516805 99516805 1001 86380 86390 1
516716 99516716 1001 86380 86390 1
516761 99516761 1001 86380 86390 1
517425 99517425 1001 86380 86390 1
517447 99517447 1001 86380 86390 1
517982 99517982 1001 86380 86390 1
517879 99517879 1001 86380 86390 1
517818 99517818 1001 86380 86390 1
517885 99517885 1001 86380 86390 1
517710 99517710 1001 86380 86390 1
517599 99517599 1001 86380 86390 1
518201 99518201 1001 86380 86390 1
518206 99518206 1001 86380 86390 1
518220 99518220 1001 86380 86390 1
518209 99518209 1001 86380 86390 1
518846 99518846 1001 86380 86390 1
518850 99518850 1001 86380 86390 1
518805 99518805 1001 86380 86390 1
518743 99518743 1001 86380 86390 1
518578 99518578 1001 86380 86390 1
518749 99518749 1001 86380 86390 1
518521 99518521 1001 86380 86390 1
519024 99519024 1001 86380 86390 1
519128 99519128 1001 86380 86390 1
519181 99519181 1001 86380 86390 1
519057 99519057 1001 86380 86390 1
519751 99519751 1001 86380 86390 1
519753 99519753 1001 86380 86390 1
519677 99519677 1001 86380 86390 1
519629 99519629 1001 86380 86390 1
519772 99519772 1001 86380 86390 1
519603 99519603 1001 86380 86390 1
519437 99519437 1001 86380 86390 1
519581 99519581 1001 86380 86390 1
519301 99519301 1001 86380 86390 1
519276 99519276 1001 86380 86390 1
519888 99519888 1001 86380 86390 1
519865 99519865 1001 86380 86390 1
519919 99519919 1001 86380 86390 1
519858 99519858 1001 86380 86390 1
519964 99519964 1001 86380 86390 1
520568 99520568 1001 86380 86390 1
520618 99520618 1001 86380 86390 1
520583 99520583 1001 86380 86390 1
520597 99520597 1001 86380 86390 1
520587 99520587 1001 86380 86390 1
520240 99520240 1001 86380 86390 1
520332 99520332 1001 86380 86390 1
520290 99520290 1001 86380 86390 1
520114 99520114 1001 86380 86390 1
520145 99520145 1001 86380 86390 1
520146 99520146 1001 86380 86390 1
520172 99520172 1001 86380 86390 1
520793 99520793 1001 86380 86390 1
520690 99520690 1001 86380 86390 1
521429 99521429 1001 86380 86390 1
521377 99521377 1001 86380 86390 1
521313 99521313 1001 86380 86390 1
521466 99521466 1001 86380 86390 1
521366 99521366 1001 86380 86390 1
521306 99521306 1001 86380 86390 1
521237 99521237 1001 86380 86390 1
521256 99521256 1001 86380 86390 1
520884 99520884 1001 86380 86390 1
520923 99520923 1001 86380 86390 1
520992 99520992 1001 86380 86390 1
520903 99520903 1001 86380 86390 1
520917 99520917 1001 86380 86390 1
521622 99521622 1001 86380 86390 1
521521 99521521 1001 86380 86390 1
521534 99521534 1001 86380 86390 1
521603 99521603 1001 86380 86390 1
522266 99522266 1001 86380 86390 1
522248 99522248 1001 86380 86390 1
522240 99522240 1001 86380 86390 1
521944 99521944 1001 86380 86390 1
521970 99521970 1001 86380 86390 1
522024 99522024 1001 86380 86390 1
522067 99522067 1001 86380 86390 1
522005 99522005 1001 86380 86390 1
521775 99521775 1001 86380 86390 1
521791 99521791 1001 86380 86390 1
521756 99521756 1001 86380 86390 1
521836 99521836 1001 86380 86390 1
523096 99523096 1001 86380 86390 1
523049 99523049 1001 86380 86390 1
522986 99522986 1001 86380 86390 1
523065 99523065 1001 86380 86390 1
522760 99522760 1001 86380 86390 1
522866 99522866 1001 86380 86390 1
522564 99522564 1001 86380 86390 1
522577 99522577 1001 86380 86390 1
522591 99522591 1001 86380 86390 1
522619 99522619 1001 86380 86390 1
522516 99522516 1001 86380 86390 1
523923 99523923 1001 86380 86390 1
523662 99523662 1001 86380 86390 1
523401 99523401 1001 86380 86390 1
523430 99523430 1001 86380 86390 1
523418 99523418 1001 86380 86390 1
523523 99523523 1001 86380 86390 1
523527 99523527 1001 86380 86390 1
524138 99524138 1001 86380 86390 1
524143 99524143 1001 86380 86390 1
524081 99524081 1001 86380 86390 1
524043 99524043 1001 86380 86390 1
524698 99524698 1001 86380 86390 1
524608 99524608 1001 86380 86390 1
524597 99524597 1001 86380 86390 1
524688 99524688 1001 86380 86390 1
524717 99524717 1001 86380 86390 1
524358 99524358 1001 86380 86390 1
524540 99524540 1001 86380 86390 1
524359 99524359 1001 86380 86390 1
524555 99524555 1001 86380 86390 1
524441 99524441 1001 86380 86390 1
524546 99524546 1001 86380 86390 1
524193 99524193 1001 86380 86390 1
524353 99524353 1001 86380 86390 1
524861 99524861 1001 86380 86390 1
524770 99524770 1001 86380 86390 1
525564 99525564 1001 86380 86390 1
525567 99525567 1001 86380 86390 1
525485 99525485 1001 86380 86390 1
525313 99525313 1001 86380 86390 1
525339 99525339 1001 86380 86390 1
525277 99525277 1001 86380 86390 1
525321 99525321 1001 86380 86390 1
525027 99525027 1001 86380 86390 1
525132 99525132 1001 86380 86390 1
524977 99524977 1001 86380 86390 1
525006 99525006 1001 86380 86390 1
525750 99525750 1001 86380 86390 1
525712 99525712 1001 86380 86390 1
525701 99525701 1001 86380 86390 1
525766 99525766 1001 86380 86390 1
525624 99525624 1001 86380 86390 1
525694 99525694 1001 86380 86390 1
525721 99525721 1001 86380 86390 1
526298 99526298 1001 86380 86390 1
526406 99526406 1001 86380 86390 1
526251 99526251 1001 86380 86390 1
526417 99526417 1001 86380 86390 1
526240 99526240 1001 86380 86390 1
526113 99526113 1001 86380 86390 1
526101 99526101 1001 86380 86390 1
526119 99526119 1001 86380 86390 1
525945 99525945 1001 86380 86390 1
525966 99525966 1001 86380 86390 1
525823 99525823 1001 86380 86390 1
525890 99525890 1001 86380 86390 1
526575 99526575 1001 86380 86390 1
526488 99526488 1001 86380 86390 1
526489 99526489 1001 86380 86390 1
526554 99526554 1001 86380 86390 1
526542 99526542 1001 86380 86390 1
526543 99526543 1001 86380 86390 1
526569 99526569 1001 86380 86390 1
527193 99527193 1001 86380 86390 1
527241 99527241 1001 86380 86390 1
526939 99526939 1001 86380 86390 1
526892 99526892 1001 86380 86390 1
526880 99526880 1001 86380 86390 1
526729 99526729 1001 86380 86390 1
526834 99526834 1001 86380 86390 1
527295 99527295 1001 86380 86390 1
527374 99527374 1001 86380 86390 1
527973 99527973 1001 86380 86390 1
528044 99528044 1001 86380 86390 1
527912 99527912 1001 86380 86390 1
527913 99527913 1001 86380 86390 1
527727 99527727 1001 86380 86390 1
527811 99527811 1001 86380 86390 1
527681 99527681 1001 86380 86390 1
527827 99527827 1001 86380 86390 1
527511 99527511 1001 86380 86390 1
528115 99528115 1001 86380 86390 1
528235 99528235 1001 86380 86390 1
528161 99528161 1001 86380 86390 1
528872 99528872 1001 86380 86390 1
528821 99528821 1001 86380 86390 1
528618 99528618 1001 86380 86390 1
528683 99528683 1001 86380 86390 1
528664 99528664 1001 86380 86390 1
528311 99528311 1001 86380 86390 1
529017 99529017 1001 86380 86390 1
529060 99529060 1001 86380 86390 1
529547 99529547 1001 86380 86390 1
529577 99529577 1001 86380 86390 1
529709 99529709 1001 86380 86390 1
529569 99529569 1001 86380 86390 1
529484 99529484 1001 86380 86390 1
529433 99529433 1001 86380 86390 1
529384 99529384 1001 86380 86390 1
529438 99529438 1001 86380 86390 1
529387 99529387 1001 86380 86390 1
529426 99529426 1001 86380 86390 1
529362 99529362 1001 86380 86390 1
529429 99529429 1001 86380 86390 1
529231 99529231 1001 86380 86390 1
529258 99529258 1001 86380 86390 1
529259 99529259 1001 86380 86390 1
529273 99529273 1001 86380 86390 1
529831 99529831 1001 86380 86390 1
529845 99529845 1001 86380 86390 1
529794 99529794 1001 86380 86390 1
530351 99530351 1001 86380 86390 1
530539 99530539 1001 86380 86390 1
530395 99530395 1001 86380 86390 1
530487 99530487 1001 86380 86390 1
530226 99530226 1001 86380 86390 1
530162 99530162 1001 86380 86390 1
530055 99530055 1001 86380 86390 1
530058 99530058 1001 86380 86390 1
530125 99530125 1001 86380 86390 1
530755 99530755 1001 86380 86390 1
530562 99530562 1001 86380 86390 1
531379 99531379 1001 86380 86390 1
531218 99531218 1001 86380 86390 1
531181 99531181 1001 86380 86390 1
531311 99531311 1001 86380 86390 1
531032 99531032 1001 86380 86390 1
531007 99531007 1001 86380 86390 1
531030 99531030 1001 86380 86390 1
531082 99531082 1001 86380 86390 1
531147 99531147 1001 86380 86390 1
530797 99530797 1001 86380 86390 1
530822 99530822 1001 86380 86390 1
531421 99531421 1001 86380 86390 1
531554 99531554 1001 86380 86390 1
532177 99532177 1001 86380 86390 1
532006 99532006 1001 86380 86390 1
531822 99531822 1001 86380 86390 1
531915 99531915 1001 86380 86390 1
531727 99531727 1001 86380 86390 1
531616 99531616 1001 86380 86390 1
531643 99531643 1001 86380 86390 1
532244 99532244 1001 86380 86390 1
532394 99532394 1001 86380 86390 1
532964 99532964 1001 86380 86390 1
532700 99532700 1001 86380 86390 1
532689 99532689 1001 86380 86390 1
532780 99532780 1001 86380 86390 1
532773 99532773 1001 86380 86390 1
532438 99532438 1001 86380 86390 1
532452 99532452 1001 86380 86390 1
532556 99532556 1001 86380 86390 1
532453 99532453 1001 86380 86390 1
532583 99532583 1001 86380 86390 1
532495 99532495 1001 86380 86390 1
532536 99532536 1001 86380 86390 1
532525 99532525 1001 86380 86390 1
533110 99533110 1001 86380 86390 1
533045 99533045 1001 86380 86390 1
533116 99533116 1001 86380 86390 1
533169 99533169 1001 86380 86390 1
533669 99533669 1001 86380 86390 1
533736 99533736 1001 86380 86390 1
533788 99533788 1001 86380 86390 1
533739 99533739 1001 86380 86390 1
533765 99533765 1001 86380 86390 1
533565 99533565 1001 86380 86390 1
533544 99533544 1001 86380 86390 1
533386 99533386 1001 86380 86390 1
533414 99533414 1001 86380 86390 1
533285 99533285 1001 86380 86390 1
533934 99533934 1001 86380 86390 1
533949 99533949 1001 86380 86390 1
534059 99534059 1001 86380 86390 1
534600 99534600 1001 86380 86390 1
534639 99534639 1001 86380 86390 1
534605 99534605 1001 86380 86390 1
534515 99534515 1001 86380 86390 1
534645 99534645 1001 86380 86390 1
534387 99534387 1001 86380 86390 1
534286 99534286 1001 86380 86390 1
534317 99534317 1001 86380 86390 1
534182 99534182 1001 86380 86390 1
534160 99534160 1001 86380 86390 1
534188 99534188 1001 86380 86390 1
534812 99534812 1001 86380 86390 1
534738 99534738 1001 86380 86390 1
534715 99534715 1001 86380 86390 1
535409 99535409 1001 86380 86390 1
535334 99535334 1001 86380 86390 1
535387 99535387 1001 86380 86390 1
535375 99535375 1001 86380 86390 1
535328 99535328 1001 86380 86390 1
535149 99535149 1001 86380 86390 1
535282 99535282 1001 86380 86390 1
535260 99535260 1001 86380 86390 1
535224 99535224 1001 86380 86390 1
534953 99534953 1001 86380 86390 1
534959 99534959 1001 86380 86390 1
535077 99535077 1001 86380 86390 1
535571 99535571 1001 86380 86390 1
535686 99535686 1001 86380 86390 1
536199 99536199 1001 86380 86390 1
536310 99536310 1001 86380 86390 1
536179 99536179 1001 86380 86390 1
536109 99536109 1001 86380 86390 1
536023 99536023 1001 86380 86390 1
535716 99535716 1001 86380 86390 1
535912 99535912 1001 86380 86390 1
535772 99535772 1001 86380 86390 1
535840 99535840 1001 86380 86390 1
535920 99535920 1001 86380 86390 1
535921 99535921 1001 86380 86390 1
536519 99536519 1001 86380 86390 1
536500 99536500 1001 86380 86390 1
537008 99537008 1001 86380 86390 1
537048 99537048 1001 86380 86390 1
537154 99537154 1001 86380 86390 1
536824 99536824 1001 86380 86390 1
536761 99536761 1001 86380 86390 1
536704 99536704 1001 86380 86390 1
537354 99537354 1001 86380 86390 1
537758 99537758 1001 86380 86390 1
537756 99537756 1001 86380 86390 1
537565 99537565 1001 86380 86390 1
537384 99537384 1001 86380 86390 1
537501 99537501 1001 86380 86390 1
537465 99537465 1001 86380 86390 1
538032 99538032 1001 86380 86390 1
538058 99538058 1001 86380 86390 1
538182 99538182 1001 86380 86390 1
538562 99538562 1001 86380 86390 1
538567 99538567 1001 86380 86390 1
538259 99538259 1001 86380 86390 1
538248 99538248 1001 86380 86390 1
538211 99538211 1001 86380 86390 1
538321 99538321 1001 86380 86390 1
538853 99538853 1001 86380 86390 1
538871 99538871 1001 86380 86390 1
538821 99538821 1001 86380 86390 1
539566 99539566 1001 86380 86390 1
539593 99539593 1001 86380 86390 1
539481 99539481 1001 86380 86390 1
539507 99539507 1001 86380 86390 1
539444 99539444 1001 86380 86390 1
539331 99539331 1001 86380 86390 1
539327 99539327 1001 86380 86390 1
539419 99539419 1001 86380 86390 1
539045 99539045 1001 86380 86390 1
539225 99539225 1001 86380 86390 1
539801 99539801 1001 86380 86390 1
539840 99539840 1001 86380 86390 1
539804 99539804 1001 86380 86390 1
540406 99540406 1001 86380 86390 1
540383 99540383 1001 86380 86390 1
540334 99540334 1001 86380 86390 1
540079 99540079 1001 86380 86390 1
540093 99540093 1001 86380 86390 1
540119 99540119 1001 86380 86390 1
540158 99540158 1001 86380 86390 1
540058 99540058 1001 86380 86390 1
540102 99540102 1001 86380 86390 1
539847 99539847 1001 86380 86390 1
539861 99539861 1001 86380 86390 1
539943 99539943 1001 86380 86390 1
539935 99539935 1001 86380 86390 1
540510 99540510 1001 86380 86390 1
540537 99540537 1001 86380 86390 1
540526 99540526 1001 86380 86390 1
541166 99541166 1001 86380 86390 1
541194 99541194 1001 86380 86390 1
541273 99541273 1001 86380 86390 1
541121 99541121 1001 86380 86390 1
541134 99541134 1001 86380 86390 1
541239 99541239 1001 86380 86390 1
541074 99541074 1001 86380 86390 1
541083 99541083 1001 86380 86390 1
540901 99540901 1001 86380 86390 1
540930 99540930 1001 86380 86390 1
540751 99540751 1001 86380 86390 1
540803 99540803 1001 86380 86390 1
540767 99540767 1001 86380 86390 1
540758 99540758 1001 86380 86390 1
541305 99541305 1001 86380 86390 1
541426 99541426 1001 86380 86390 1
541439 99541439 1001 86380 86390 1
541994 99541994 1001 86380 86390 1
541995 99541995 1001 86380 86390 1
541846 99541846 1001 86380 86390 1
541872 99541872 1001 86380 86390 1
541668 99541668 1001 86380 86390 1
542284 99542284 1001 86380 86390 1
542197 99542197 1001 86380 86390 1
542251 99542251 1001 86380 86390 1
542872 99542872 1001 86380 86390 1
542670 99542670 1001 86380 86390 1
542660 99542660 1001 86380 86390 1
542482 99542482 1001 86380 86390 1
542433 99542433 1001 86380 86390 1
542435 99542435 1001 86380 86390 1
542450 99542450 1001 86380 86390 1
542465 99542465 1001 86380 86390 1
543124 99543124 1001 86380 86390 1
542970 99542970 1001 86380 86390 1
543080 99543080 1001 86380 86390 1
543093 99543093 1001 86380 86390 1
543720 99543720 1001 86380 86390 1
543748 99543748 1001 86380 86390 1
543399 99543399 1001 86380 86390 1
543518 99543518 1001 86380 86390 1
543444 99543444 1001 86380 86390 1
543178 99543178 1001 86380 86390 1
543913 99543913 1001 86380 86390 1
543831 99543831 1001 86380 86390 1
544564 99544564 1001 86380 86390 1
544536 99544536 1001 86380 86390 1
544582 99544582 1001 86380 86390 1
544223 99544223 1001 86380 86390 1
544378 99544378 1001 86380 86390 1
544314 99544314 1001 86380 86390 1
544270 99544270 1001 86380 86390 1
544070 99544070 1001 86380 86390 1
544071 99544071 1001 86380 86390 1
544130 99544130 1001 86380 86390 1
544674 99544674 1001 86380 86390 1
414101 996 1001 64440 68037 1
400285 99400285 1001 86380 86390 1
400649 99400649 1001 86380 86390 1
400778 99400778 1001 86380 86390 1
401179 99401179 1001 86380 86390 1
401452 99401452 1001 86380 86390 1
401512 99401512 1001 86380 86390 1
401812 99401812 1001 86380 86390 1
401818 99401818 1001 86380 86390 1
401997 99401997 1001 86380 86390 1
402453 99402453 1001 86380 86390 1
402539 99402539 1001 86380 86390 1
402545 99402545 1001 86380 86390 1
402845 99402845 1001 86380 86390 1
402958 99402958 1001 86380 86390 1
403006 99403006 1001 86380 86390 1
403125 99403125 1001 86380 86390 1
403169 99403169 1001 86380 86390 1
403410 99403410 1001 86380 86390 1
403493 99403493 1001 86380 86390 1
403561 99403561 1001 86380 86390 1
403586 99403586 1001 86380 86390 1
403588 99403588 1001 86380 86390 1
403708 99403708 1001 86380 86390 1
403664 99403664 1001 86380 86390 1
403985 99403985 1001 86380 86390 1
404115 99404115 1001 86380 86390 1
404041 99404041 1001 86380 86390 1
404155 99404155 1001 86380 86390 1
404212 99404212 1001 86380 86390 1
404369 99404369 1001 86380 86390 1
404376 99404376 1001 86380 86390 1
404464 99404464 1001 86380 86390 1
404933 99404933 1001 86380 86390 1
405277 99405277 1001 86380 86390 1
405289 99405289 1001 86380 86390 1
405642 99405642 1001 86380 86390 1
406031 99406031 1001 86380 86390 1
406131 99406131 1001 86380 86390 1
406229 99406229 1001 86380 86390 1
406414 99406414 1001 86380 86390 1
406553 99406553 1001 86380 86390 1
406520 99406520 1001 86380 86390 1
406657 99406657 1001 86380 86390 1
406729 99406729 1001 86380 86390 1
406827 99406827 1001 86380 86390 1
406782 99406782 1001 86380 86390 1
407199 99407199 1001 86380 86390 1
407179 99407179 1001 86380 86390 1
407207 99407207 1001 86380 86390 1
407484 99407484 1001 86380 86390 1
407910 99407910 1001 86380 86390 1
407888 99407888 1001 86380 86390 1
407911 99407911 1001 86380 86390 1
408017 99408017 1001 86380 86390 1
408003 99408003 1001 86380 86390 1
408015 99408015 1001 86380 86390 1
409342 99409342 1001 86380 86390 1
409567 99409567 1001 86380 86390 1
409599 99409599 1001 86380 86390 1
410160 99410160 1001 86380 86390 1
410193 99410193 1001 86380 86390 1
410114 99410114 1001 86380 86390 1
410233 99410233 1001 86380 86390 1
410401 99410401 1001 86380 86390 1
410487 99410487 1001 86380 86390 1
410474 99410474 1001 86380 86390 1
410667 99410667 1001 86380 86390 1
410872 99410872 1001 86380 86390 1
411007 99411007 1001 86380 86390 1
410998 99410998 1001 86380 86390 1
411061 99411061 1001 86380 86390 1
411208 99411208 1001 86380 86390 1
411323 99411323 1001 86380 86390 1
411616 99411616 1001 86380 86390 1
411660 99411660 1001 86380 86390 1
411881 99411881 1001 86380 86390 1
412097 99412097 1001 86380 86390 1
412114 99412114 1001 86380 86390 1
412250 99412250 1001 86380 86390 1
412206 99412206 1001 86380 86390 1
412422 99412422 1001 86380 86390 1
412363 99412363 1001 86380 86390 1
412308 99412308 1001 86380 86390 1
413366 99413366 1001 86380 86390 1
413334 99413334 1001 86380 86390 1
413542 99413542 1001 86380 86390 1
413478 99413478 1001 86380 86390 1
413227 99413227 1001 86380 86390 1
412645 99412645 1001 86380 86390 1
414064 99414064 1001 86380 86390 1
413856 99413856 1001 86380 86390 1
415266 99415266 1001 86380 86390 1
415306 99415306 1001 86380 86390 1
414674 99414674 1001 86380 86390 1
414697 99414697 1001 86380 86390 1
414751 99414751 1001 86380 86390 1
414731 99414731 1001 86380 86390 1
414476 99414476 1001 86380 86390 1
414274 99414274 1001 86380 86390 1
415620 99415620 1001 86380 86390 1
415449 99415449 1001 86380 86390 1
415342 99415342 1001 86380 86390 1
416931 99416931 1001 86380 86390 1
416593 99416593 1001 86380 86390 1
416966 99416966 1001 86380 86390 1
416231 99416231 1001 86380 86390 1
416283 99416283 1001 86380 86390 1
416321 99416321 1001 86380 86390 1
416348 99416348 1001 86380 86390 1
416309 99416309 1001 86380 86390 1
415878 99415878 1001 86380 86390 1
417510 99417510 1001 86380 86390 1
417469 99417469 1001 86380 86390 1
418655 99418655 1001 86380 86390 1
418512 99418512 1001 86380 86390 1
418463 99418463 1001 86380 86390 1
418274 99418274 1001 86380 86390 1
418378 99418378 1001 86380 86390 1
418423 99418423 1001 86380 86390 1
417635 99417635 1001 86380 86390 1
417668 99417668 1001 86380 86390 1
417841 99417841 1001 86380 86390 1
419203 99419203 1001 86380 86390 1
420213 99420213 1001 86380 86390 1
420134 99420134 1001 86380 86390 1
420160 99420160 1001 86380 86390 1
420269 99420269 1001 86380 86390 1
419936 99419936 1001 86380 86390 1
419547 99419547 1001 86380 86390 1
419216 99419216 1001 86380 86390 1
419442 99419442 1001 86380 86390 1
421870 99421870 1001 86380 86390 1
421759 99421759 1001 86380 86390 1
421848 99421848 1001 86380 86390 1
421788 99421788 1001 86380 86390 1
421880 99421880 1001 86380 86390 1
421702 99421702 1001 86380 86390 1
421150 99421150 1001 86380 86390 1
421128 99421128 1001 86380 86390 1
421153 99421153 1001 86380 86390 1
420847 99420847 1001 86380 86390 1
422477 99422477 1001 86380 86390 1
422330 99422330 1001 86380 86390 1
422217 99422217 1001 86380 86390 1
422124 99422124 1001 86380 86390 1
423272 99423272 1001 86380 86390 1
422948 99422948 1001 86380 86390 1
423036 99423036 1001 86380 86390 1
423156 99423156 1001 86380 86390 1
423261 99423261 1001 86380 86390 1
422595 99422595 1001 86380 86390 1
422747 99422747 1001 86380 86390 1
422838 99422838 1001 86380 86390 1
422741 99422741 1001 86380 86390 1
423994 99423994 1001 86380 86390 1
423926 99423926 1001 86380 86390 1
424780 99424780 1001 86380 86390 1
424608 99424608 1001 86380 86390 1
424816 99424816 1001 86380 86390 1
424314 99424314 1001 86380 86390 1
424365 99424365 1001 86380 86390 1
424245 99424245 1001 86380 86390 1
424269 99424269 1001 86380 86390 1
424450 99424450 1001 86380 86390 1
424238 99424238 1001 86380 86390 1
425657 99425657 1001 86380 86390 1
426806 99426806 1001 86380 86390 1
426587 99426587 1001 86380 86390 1
426569 99426569 1001 86380 86390 1
426012 99426012 1001 86380 86390 1
425924 99425924 1001 86380 86390 1
426029 99426029 1001 86380 86390 1
426241 99426241 1001 86380 86390 1
427195 99427195 1001 86380 86390 1
428697 99428697 1001 86380 86390 1
428708 99428708 1001 86380 86390 1
427980 99427980 1001 86380 86390 1
428244 99428244 1001 86380 86390 1
428223 99428223 1001 86380 86390 1
427875 99427875 1001 86380 86390 1
427532 99427532 1001 86380 86390 1
427769 99427769 1001 86380 86390 1
427799 99427799 1001 86380 86390 1
427673 99427673 1001 86380 86390 1
428770 99428770 1001 86380 86390 1
429114 99429114 1001 86380 86390 1
428892 99428892 1001 86380 86390 1
430120 99430120 1001 86380 86390 1
430258 99430258 1001 86380 86390 1
429884 99429884 1001 86380 86390 1
429247 99429247 1001 86380 86390 1
430486 99430486 1001 86380 86390 1
430381 99430381 1001 86380 86390 1
432054 99432054 1001 86380 86390 1
431754 99431754 1001 86380 86390 1
431501 99431501 1001 86380 86390 1
431520 99431520 1001 86380 86390 1
431423 99431423 1001 86380 86390 1
431089 99431089 1001 86380 86390 1
432280 99432280 1001 86380 86390 1
433411 99433411 1001 86380 86390 1
433331 99433331 1001 86380 86390 1
433716 99433716 1001 86380 86390 1
432907 99432907 1001 86380 86390 1
433047 99433047 1001 86380 86390 1
432863 99432863 1001 86380 86390 1
432695 99432695 1001 86380 86390 1
432486 99432486 1001 86380 86390 1
433752 99433752 1001 86380 86390 1
434106 99434106 1001 86380 86390 1
435323 99435323 1001 86380 86390 1
435239 99435239 1001 86380 86390 1
435311 99435311 1001 86380 86390 1
434842 99434842 1001 86380 86390 1
434706 99434706 1001 86380 86390 1
434286 99434286 1001 86380 86390 1
434402 99434402 1001 86380 86390 1
434540 99434540 1001 86380 86390 1
434383 99434383 1001 86380 86390 1
435644 99435644 1001 86380 86390 1
435734 99435734 1001 86380 86390 1
435628 99435628 1001 86380 86390 1
435450 99435450 1001 86380 86390 1
436799 99436799 1001 86380 86390 1
436832 99436832 1001 86380 86390 1
436077 99436077 1001 86380 86390 1
436102 99436102 1001 86380 86390 1
436055 99436055 1001 86380 86390 1
435919 99435919 1001 86380 86390 1
437316 99437316 1001 86380 86390 1
300107 99300107 1001 86380 86390 1
300557 99300557 1001 86380 86390 1
300343 99300343 1001 86380 86390 1
300415 99300415 1001 86380 86390 1
300390 99300390 1001 86380 86390 1
300443 99300443 1001 86380 86390 1
300339 99300339 1001 86380 86390 1
300150 99300150 1001 86380 86390 1
300215 99300215 1001 86380 86390 1
300228 99300228 1001 86380 86390 1
300184 99300184 1001 86380 86390 1
301376 99301376 1001 86380 86390 1
301389 99301389 1001 86380 86390 1
301484 99301484 1001 86380 86390 1
301488 99301488 1001 86380 86390 1
301547 99301547 1001 86380 86390 1
301437 99301437 1001 86380 86390 1
301288 99301288 1001 86380 86390 1
301159 99301159 1001 86380 86390 1
301251 99301251 1001 86380 86390 1
301150 99301150 1001 86380 86390 1
301204 99301204 1001 86380 86390 1
301115 99301115 1001 86380 86390 1
301100 99301100 1001 86380 86390 1
301566 99301566 1001 86380 86390 1
301613 99301613 1001 86380 86390 1
301717 99301717 1001 86380 86390 1
301614 99301614 1001 86380 86390 1
302233 99302233 1001 86380 86390 1
302273 99302273 1001 86380 86390 1
301969 99301969 1001 86380 86390 1
301983 99301983 1001 86380 86390 1
302140 99302140 1001 86380 86390 1
302167 99302167 1001 86380 86390 1
301775 99301775 1001 86380 86390 1
301784 99301784 1001 86380 86390 1
302383 99302383 1001 86380 86390 1
302558 99302558 1001 86380 86390 1
303105 99303105 1001 86380 86390 1
303054 99303054 1001 86380 86390 1
303190 99303190 1001 86380 86390 1
303153 99303153 1001 86380 86390 1
302989 99302989 1001 86380 86390 1
302810 99302810 1001 86380 86390 1
302917 99302917 1001 86380 86390 1
302973 99302973 1001 86380 86390 1
302619 99302619 1001 86380 86390 1
302779 99302779 1001 86380 86390 1
303335 99303335 1001 86380 86390 1
303310 99303310 1001 86380 86390 1
303350 99303350 1001 86380 86390 1
303384 99303384 1001 86380 86390 1
303215 99303215 1001 86380 86390 1
303829 99303829 1001 86380 86390 1
304006 99304006 1001 86380 86390 1
304007 99304007 1001 86380 86390 1
303622 99303622 1001 86380 86390 1
303742 99303742 1001 86380 86390 1
303810 99303810 1001 86380 86390 1
303759 99303759 1001 86380 86390 1
303772 99303772 1001 86380 86390 1
304133 99304133 1001 86380 86390 1
304070 99304070 1001 86380 86390 1
304096 99304096 1001 86380 86390 1
304189 99304189 1001 86380 86390 1
304078 99304078 1001 86380 86390 1
304841 99304841 1001 86380 86390 1
304728 99304728 1001 86380 86390 1
304653 99304653 1001 86380 86390 1
304474 99304474 1001 86380 86390 1
304515 99304515 1001 86380 86390 1
304383 99304383 1001 86380 86390 1
304361 99304361 1001 86380 86390 1
304249 99304249 1001 86380 86390 1
305034 99305034 1001 86380 86390 1
305507 99305507 1001 86380 86390 1
305611 99305611 1001 86380 86390 1
305573 99305573 1001 86380 86390 1
305562 99305562 1001 86380 86390 1
305618 99305618 1001 86380 86390 1
305479 99305479 1001 86380 86390 1
305432 99305432 1001 86380 86390 1
305331 99305331 1001 86380 86390 1
305476 99305476 1001 86380 86390 1
305438 99305438 1001 86380 86390 1
305297 99305297 1001 86380 86390 1
305246 99305246 1001 86380 86390 1
305131 99305131 1001 86380 86390 1
305183 99305183 1001 86380 86390 1
305161 99305161 1001 86380 86390 1
305149 99305149 1001 86380 86390 1
500096 99500096 1001 86380 86390 1
500086 99500086 1001 86380 86390 1
500177 99500177 1001 86380 86390 1
500810 99500810 1001 86380 86390 1
500633 99500633 1001 86380 86390 1
500698 99500698 1001 86380 86390 1
500786 99500786 1001 86380 86390 1
500426 99500426 1001 86380 86390 1
500491 99500491 1001 86380 86390 1
500570 99500570 1001 86380 86390 1
500560 99500560 1001 86380 86390 1
500589 99500589 1001 86380 86390 1
500476 99500476 1001 86380 86390 1
500424 99500424 1001 86380 86390 1
500279 99500279 1001 86380 86390 1
500978 99500978 1001 86380 86390 1
500995 99500995 1001 86380 86390 1
500843 99500843 1001 86380 86390 1
500974 99500974 1001 86380 86390 1
500975 99500975 1001 86380 86390 1
500990 99500990 1001 86380 86390 1
501601 99501601 1001 86380 86390 1
501559 99501559 1001 86380 86390 1
501260 99501260 1001 86380 86390 1
501234 99501234 1001 86380 86390 1
501314 99501314 1001 86380 86390 1
501238 99501238 1001 86380 86390 1
501216 99501216 1001 86380 86390 1
501076 99501076 1001 86380 86390 1
501107 99501107 1001 86380 86390 1
501133 99501133 1001 86380 86390 1
501664 99501664 1001 86380 86390 1
501658 99501658 1001 86380 86390 1
501712 99501712 1001 86380 86390 1
502389 99502389 1001 86380 86390 1
502325 99502325 1001 86380 86390 1
502407 99502407 1001 86380 86390 1
502295 99502295 1001 86380 86390 1
502426 99502426 1001 86380 86390 1
502159 99502159 1001 86380 86390 1
502238 99502238 1001 86380 86390 1
502205 99502205 1001 86380 86390 1
502128 99502128 1001 86380 86390 1
502103 99502103 1001 86380 86390 1
501872 99501872 1001 86380 86390 1
502005 99502005 1001 86380 86390 1
501928 99501928 1001 86380 86390 1
503099 99503099 1001 86380 86390 1
503115 99503115 1001 86380 86390 1
502933 99502933 1001 86380 86390 1
503082 99503082 1001 86380 86390 1
503044 99503044 1001 86380 86390 1
502941 99502941 1001 86380 86390 1
502968 99502968 1001 86380 86390 1
502704 99502704 1001 86380 86390 1
503327 99503327 1001 86380 86390 1
503366 99503366 1001 86380 86390 1
503451 99503451 1001 86380 86390 1
503466 99503466 1001 86380 86390 1
503986 99503986 1001 86380 86390 1
503865 99503865 1001 86380 86390 1
503894 99503894 1001 86380 86390 1
504146 99504146 1001 86380 86390 1
504263 99504263 1001 86380 86390 1
504240 99504240 1001 86380 86390 1
504751 99504751 1001 86380 86390 1
504743 99504743 1001 86380 86390 1
504897 99504897 1001 86380 86390 1
504847 99504847 1001 86380 86390 1
504757 99504757 1001 86380 86390 1
504888 99504888 1001 86380 86390 1
504904 99504904 1001 86380 86390 1
504653 99504653 1001 86380 86390 1
504512 99504512 1001 86380 86390 1
504993 99504993 1001 86380 86390 1
505020 99505020 1001 86380 86390 1
505073 99505073 1001 86380 86390 1
505100 99505100 1001 86380 86390 1
504972 99504972 1001 86380 86390 1
504947 99504947 1001 86380 86390 1
505093 99505093 1001 86380 86390 1
505746 99505746 1001 86380 86390 1
505586 99505586 1001 86380 86390 1
505728 99505728 1001 86380 86390 1
505504 99505504 1001 86380 86390 1
505417 99505417 1001 86380 86390 1
505509 99505509 1001 86380 86390 1
505255 99505255 1001 86380 86390 1
505230 99505230 1001 86380 86390 1
505219 99505219 1001 86380 86390 1
505351 99505351 1001 86380 86390 1
505209 99505209 1001 86380 86390 1
505300 99505300 1001 86380 86390 1
505871 99505871 1001 86380 86390 1
505917 99505917 1001 86380 86390 1
505788 99505788 1001 86380 86390 1
505973 99505973 1001 86380 86390 1
506467 99506467 1001 86380 86390 1
506480 99506480 1001 86380 86390 1
506493 99506493 1001 86380 86390 1
506405 99506405 1001 86380 86390 1
506518 99506518 1001 86380 86390 1
506305 99506305 1001 86380 86390 1
506358 99506358 1001 86380 86390 1
506320 99506320 1001 86380 86390 1
506233 99506233 1001 86380 86390 1
506143 99506143 1001 86380 86390 1
506061 99506061 1001 86380 86390 1
506050 99506050 1001 86380 86390 1
506640 99506640 1001 86380 86390 1
506693 99506693 1001 86380 86390 1
506798 99506798 1001 86380 86390 1
507319 99507319 1001 86380 86390 1
507261 99507261 1001 86380 86390 1
507406 99507406 1001 86380 86390 1
507276 99507276 1001 86380 86390 1
507133 99507133 1001 86380 86390 1
507056 99507056 1001 86380 86390 1
507199 99507199 1001 86380 86390 1
507187 99507187 1001 86380 86390 1
506937 99506937 1001 86380 86390 1
506899 99506899 1001 86380 86390 1
507497 99507497 1001 86380 86390 1
507523 99507523 1001 86380 86390 1
507617 99507617 1001 86380 86390 1
508195 99508195 1001 86380 86390 1
507992 99507992 1001 86380 86390 1
507969 99507969 1001 86380 86390 1
508037 99508037 1001 86380 86390 1
507720 99507720 1001 86380 86390 1
507630 99507630 1001 86380 86390 1
507807 99507807 1001 86380 86390 1
508389 99508389 1001 86380 86390 1
508267 99508267 1001 86380 86390 1
508308 99508308 1001 86380 86390 1
508897 99508897 1001 86380 86390 1
508964 99508964 1001 86380 86390 1
509022 99509022 1001 86380 86390 1
508802 99508802 1001 86380 86390 1
508584 99508584 1001 86380 86390 1
508643 99508643 1001 86380 86390 1
508489 99508489 1001 86380 86390 1
509176 99509176 1001 86380 86390 1
509228 99509228 1001 86380 86390 1
509151 99509151 1001 86380 86390 1
509139 99509139 1001 86380 86390 1
509865 99509865 1001 86380 86390 1
509787 99509787 1001 86380 86390 1
509724 99509724 1001 86380 86390 1
509765 99509765 1001 86380 86390 1
509741 99509741 1001 86380 86390 1
509607 99509607 1001 86380 86390 1
509450 99509450 1001 86380 86390 1
509321 99509321 1001 86380 86390 1
509286 99509286 1001 86380 86390 1
509941 99509941 1001 86380 86390 1
510059 99510059 1001 86380 86390 1
510021 99510021 1001 86380 86390 1
510087 99510087 1001 86380 86390 1
510708 99510708 1001 86380 86390 1
510410 99510410 1001 86380 86390 1
510349 99510349 1001 86380 86390 1
510507 99510507 1001 86380 86390 1
510196 99510196 1001 86380 86390 1
510120 99510120 1001 86380 86390 1
510789 99510789 1001 86380 86390 1
511527 99511527 1001 86380 86390 1
511459 99511459 1001 86380 86390 1
511486 99511486 1001 86380 86390 1
511303 99511303 1001 86380 86390 1
511022 99511022 1001 86380 86390 1
511127 99511127 1001 86380 86390 1
511025 99511025 1001 86380 86390 1
511110 99511110 1001 86380 86390 1
510932 99510932 1001 86380 86390 1
511746 99511746 1001 86380 86390 1
512202 99512202 1001 86380 86390 1
512195 99512195 1001 86380 86390 1
512312 99512312 1001 86380 86390 1
512031 99512031 1001 86380 86390 1
512028 99512028 1001 86380 86390 1
511796 99511796 1001 86380 86390 1
511914 99511914 1001 86380 86390 1
511773 99511773 1001 86380 86390 1
512404 99512404 1001 86380 86390 1
512535 99512535 1001 86380 86390 1
512437 99512437 1001 86380 86390 1
513034 99513034 1001 86380 86390 1
513022 99513022 1001 86380 86390 1
512954 99512954 1001 86380 86390 1
512982 99512982 1001 86380 86390 1
512802 99512802 1001 86380 86390 1
512702 99512702 1001 86380 86390 1
512594 99512594 1001 86380 86390 1
513334 99513334 1001 86380 86390 1
513360 99513360 1001 86380 86390 1
513386 99513386 1001 86380 86390 1
513400 99513400 1001 86380 86390 1
513249 99513249 1001 86380 86390 1
513840 99513840 1001 86380 86390 1
514010 99514010 1001 86380 86390 1
513924 99513924 1001 86380 86390 1
514019 99514019 1001 86380 86390 1
513762 99513762 1001 86380 86390 1
513817 99513817 1001 86380 86390 1
513500 99513500 1001 86380 86390 1
513517 99513517 1001 86380 86390 1
513544 99513544 1001 86380 86390 1
513482 99513482 1001 86380 86390 1
513511 99513511 1001 86380 86390 1
514067 99514067 1001 86380 86390 1
514855 99514855 1001 86380 86390 1
514668 99514668 1001 86380 86390 1
514697 99514697 1001 86380 86390 1
514841 99514841 1001 86380 86390 1
514740 99514740 1001 86380 86390 1
514458 99514458 1001 86380 86390 1
514530 99514530 1001 86380 86390 1
514406 99514406 1001 86380 86390 1
514433 99514433 1001 86380 86390 1
514436 99514436 1001 86380 86390 1
514245 99514245 1001 86380 86390 1
514312 99514312 1001 86380 86390 1
514882 99514882 1001 86380 86390 1
514961 99514961 1001 86380 86390 1
514974 99514974 1001 86380 86390 1
515052 99515052 1001 86380 86390 1
514989 99514989 1001 86380 86390 1
515041 99515041 1001 86380 86390 1
515536 99515536 1001 86380 86390 1
515670 99515670 1001 86380 86390 1
515350 99515350 1001 86380 86390 1
515456 99515456 1001 86380 86390 1
515290 99515290 1001 86380 86390 1
515282 99515282 1001 86380 86390 1
515076 99515076 1001 86380 86390 1
515103 99515103 1001 86380 86390 1
515092 99515092 1001 86380 86390 1
515157 99515157 1001 86380 86390 1
515145 99515145 1001 86380 86390 1
515173 99515173 1001 86380 86390 1
515097 99515097 1001 86380 86390 1
515162 99515162 1001 86380 86390 1
515709 99515709 1001 86380 86390 1
515866 99515866 1001 86380 86390 1
515717 99515717 1001 86380 86390 1
515886 99515886 1001 86380 86390 1
516445 99516445 1001 86380 86390 1
516307 99516307 1001 86380 86390 1
516134 99516134 1001 86380 86390 1
515929 99515929 1001 86380 86390 1
515930 99515930 1001 86380 86390 1
516022 99516022 1001 86380 86390 1
515998 99515998 1001 86380 86390 1
515963 99515963 1001 86380 86390 1
516610 99516610 1001 86380 86390 1
516575 99516575 1001 86380 86390 1
516692 99516692 1001 86380 86390 1
516563 99516563 1001 86380 86390 1
516667 99516667 1001 86380 86390 1
516683 99516683 1001 86380 86390 1
516980 99516980 1001 86380 86390 1
516727 99516727 1001 86380 86390 1
516849 99516849 1001 86380 86390 1
516775 99516775 1001 86380 86390 1
518102 99518102 1001 86380 86390 1
517830 99517830 1001 86380 86390 1
517672 99517672 1001 86380 86390 1
517634 99517634 1001 86380 86390 1
517687 99517687 1001 86380 86390 1
517746 99517746 1001 86380 86390 1
517565 99517565 1001 86380 86390 1
518276 99518276 1001 86380 86390 1
518199 99518199 1001 86380 86390 1
518902 99518902 1001 86380 86390 1
518946 99518946 1001 86380 86390 1
518983 99518983 1001 86380 86390 1
518692 99518692 1001 86380 86390 1
518576 99518576 1001 86380 86390 1
518649 99518649 1001 86380 86390 1
518555 99518555 1001 86380 86390 1
518481 99518481 1001 86380 86390 1
519052 99519052 1001 86380 86390 1
519132 99519132 1001 86380 86390 1
519031 99519031 1001 86380 86390 1
519125 99519125 1001 86380 86390 1
519757 99519757 1001 86380 86390 1
519775 99519775 1001 86380 86390 1
519430 99519430 1001 86380 86390 1
519405 99519405 1001 86380 86390 1
519826 99519826 1001 86380 86390 1
519934 99519934 1001 86380 86390 1
519873 99519873 1001 86380 86390 1
520578 99520578 1001 86380 86390 1
520437 99520437 1001 86380 86390 1
520488 99520488 1001 86380 86390 1
520254 99520254 1001 86380 86390 1
520334 99520334 1001 86380 86390 1
520340 99520340 1001 86380 86390 1
520141 99520141 1001 86380 86390 1
520180 99520180 1001 86380 86390 1
520209 99520209 1001 86380 86390 1
520688 99520688 1001 86380 86390 1
520717 99520717 1001 86380 86390 1
520820 99520820 1001 86380 86390 1
520837 99520837 1001 86380 86390 1
520749 99520749 1001 86380 86390 1
520686 99520686 1001 86380 86390 1
520764 99520764 1001 86380 86390 1
521312 99521312 1001 86380 86390 1
521274 99521274 1001 86380 86390 1
521315 99521315 1001 86380 86390 1
521369 99521369 1001 86380 86390 1
521060 99521060 1001 86380 86390 1
521101 99521101 1001 86380 86390 1
521027 99521027 1001 86380 86390 1
520898 99520898 1001 86380 86390 1
520938 99520938 1001 86380 86390 1
520851 99520851 1001 86380 86390 1
521650 99521650 1001 86380 86390 1
522138 99522138 1001 86380 86390 1
522123 99522123 1001 86380 86390 1
522047 99522047 1001 86380 86390 1
521996 99521996 1001 86380 86390 1
522061 99522061 1001 86380 86390 1
522036 99522036 1001 86380 86390 1
522354 99522354 1001 86380 86390 1
522409 99522409 1001 86380 86390 1
522453 99522453 1001 86380 86390 1
523030 99523030 1001 86380 86390 1
523034 99523034 1001 86380 86390 1
523009 99523009 1001 86380 86390 1
523097 99523097 1001 86380 86390 1
522935 99522935 1001 86380 86390 1
522783 99522783 1001 86380 86390 1
522761 99522761 1001 86380 86390 1
522821 99522821 1001 86380 86390 1
522684 99522684 1001 86380 86390 1
522561 99522561 1001 86380 86390 1
523246 99523246 1001 86380 86390 1
523286 99523286 1001 86380 86390 1
523231 99523231 1001 86380 86390 1
523754 99523754 1001 86380 86390 1
523799 99523799 1001 86380 86390 1
523680 99523680 1001 86380 86390 1
523467 99523467 1001 86380 86390 1
523446 99523446 1001 86380 86390 1
523465 99523465 1001 86380 86390 1
523970 99523970 1001 86380 86390 1
524038 99524038 1001 86380 86390 1
524142 99524142 1001 86380 86390 1
524119 99524119 1001 86380 86390 1
524745 99524745 1001 86380 86390 1
524360 99524360 1001 86380 86390 1
524386 99524386 1001 86380 86390 1
524464 99524464 1001 86380 86390 1
524479 99524479 1001 86380 86390 1
524356 99524356 1001 86380 86390 1
524295 99524295 1001 86380 86390 1
524218 99524218 1001 86380 86390 1
524236 99524236 1001 86380 86390 1
524185 99524185 1001 86380 86390 1
524212 99524212 1001 86380 86390 1
524899 99524899 1001 86380 86390 1
524817 99524817 1001 86380 86390 1
524935 99524935 1001 86380 86390 1
525481 99525481 1001 86380 86390 1
525415 99525415 1001 86380 86390 1
525196 99525196 1001 86380 86390 1
525201 99525201 1001 86380 86390 1
525203 99525203 1001 86380 86390 1
525351 99525351 1001 86380 86390 1
525031 99525031 1001 86380 86390 1
525150 99525150 1001 86380 86390 1
525623 99525623 1001 86380 86390 1
525597 99525597 1001 86380 86390 1
526388 99526388 1001 86380 86390 1
526394 99526394 1001 86380 86390 1
526376 99526376 1001 86380 86390 1
526223 99526223 1001 86380 86390 1
526030 99526030 1001 86380 86390 1
526176 99526176 1001 86380 86390 1
525935 99525935 1001 86380 86390 1
525969 99525969 1001 86380 86390 1
526617 99526617 1001 86380 86390 1
527236 99527236 1001 86380 86390 1
526982 99526982 1001 86380 86390 1
526826 99526826 1001 86380 86390 1
527429 99527429 1001 86380 86390 1
527329 99527329 1001 86380 86390 1
527282 99527282 1001 86380 86390 1
527373 99527373 1001 86380 86390 1
528074 99528074 1001 86380 86390 1
528025 99528025 1001 86380 86390 1
528001 99528001 1001 86380 86390 1
527845 99527845 1001 86380 86390 1
527784 99527784 1001 86380 86390 1
527680 99527680 1001 86380 86390 1
527725 99527725 1001 86380 86390 1
527651 99527651 1001 86380 86390 1
527484 99527484 1001 86380 86390 1
528128 99528128 1001 86380 86390 1
528250 99528250 1001 86380 86390 1
528873 99528873 1001 86380 86390 1
528713 99528713 1001 86380 86390 1
528831 99528831 1001 86380 86390 1
528620 99528620 1001 86380 86390 1
528557 99528557 1001 86380 86390 1
528673 99528673 1001 86380 86390 1
528366 99528366 1001 86380 86390 1
528431 99528431 1001 86380 86390 1
528329 99528329 1001 86380 86390 1
528446 99528446 1001 86380 86390 1
528447 99528447 1001 86380 86390 1
529046 99529046 1001 86380 86390 1
529664 99529664 1001 86380 86390 1
529630 99529630 1001 86380 86390 1
529557 99529557 1001 86380 86390 1
529475 99529475 1001 86380 86390 1
529150 99529150 1001 86380 86390 1
529181 99529181 1001 86380 86390 1
529895 99529895 1001 86380 86390 1
529822 99529822 1001 86380 86390 1
530375 99530375 1001 86380 86390 1
530441 99530441 1001 86380 86390 1
530472 99530472 1001 86380 86390 1
530323 99530323 1001 86380 86390 1
530248 99530248 1001 86380 86390 1
530339 99530339 1001 86380 86390 1
529959 99529959 1001 86380 86390 1
530037 99530037 1001 86380 86390 1
530667 99530667 1001 86380 86390 1
530694 99530694 1001 86380 86390 1
530349 99530349 1001 86380 86390 1
530736 99530736 1001 86380 86390 1
531213 99531213 1001 86380 86390 1
531335 99531335 1001 86380 86390 1
531184 99531184 1001 86380 86390 1
531122 99531122 1001 86380 86390 1
531123 99531123 1001 86380 86390 1
531098 99531098 1001 86380 86390 1
531049 99531049 1001 86380 86390 1
531128 99531128 1001 86380 86390 1
530919 99530919 1001 86380 86390 1
530790 99530790 1001 86380 86390 1
530933 99530933 1001 86380 86390 1
530922 99530922 1001 86380 86390 1
530794 99530794 1001 86380 86390 1
530859 99530859 1001 86380 86390 1
531456 99531456 1001 86380 86390 1
531469 99531469 1001 86380 86390 1
531573 99531573 1001 86380 86390 1
531549 99531549 1001 86380 86390 1
531408 99531408 1001 86380 86390 1
531499 99531499 1001 86380 86390 1
531436 99531436 1001 86380 86390 1
532116 99532116 1001 86380 86390 1
532095 99532095 1001 86380 86390 1
532135 99532135 1001 86380 86390 1
532193 99532193 1001 86380 86390 1
532195 99532195 1001 86380 86390 1
532061 99532061 1001 86380 86390 1
531820 99531820 1001 86380 86390 1
531840 99531840 1001 86380 86390 1
531742 99531742 1001 86380 86390 1
531769 99531769 1001 86380 86390 1
531674 99531674 1001 86380 86390 1
532263 99532263 1001 86380 86390 1
532406 99532406 1001 86380 86390 1
532317 99532317 1001 86380 86390 1
532890 99532890 1001 86380 86390 1
532931 99532931 1001 86380 86390 1
532843 99532843 1001 86380 86390 1
532858 99532858 1001 86380 86390 1
532910 99532910 1001 86380 86390 1
532638 99532638 1001 86380 86390 1
532639 99532639 1001 86380 86390 1
532668 99532668 1001 86380 86390 1
532463 99532463 1001 86380 86390 1
532441 99532441 1001 86380 86390 1
532455 99532455 1001 86380 86390 1
532507 99532507 1001 86380 86390 1
532599 99532599 1001 86380 86390 1
532459 99532459 1001 86380 86390 1
532590 99532590 1001 86380 86390 1
533185 99533185 1001 86380 86390 1
533762 99533762 1001 86380 86390 1
533673 99533673 1001 86380 86390 1
533373 99533373 1001 86380 86390 1
533426 99533426 1001 86380 86390 1
533324 99533324 1001 86380 86390 1
533921 99533921 1001 86380 86390 1
534001 99534001 1001 86380 86390 1
533951 99533951 1001 86380 86390 1
534044 99534044 1001 86380 86390 1
534530 99534530 1001 86380 86390 1
534585 99534585 1001 86380 86390 1
534510 99534510 1001 86380 86390 1
534580 99534580 1001 86380 86390 1
534460 99534460 1001 86380 86390 1
534295 99534295 1001 86380 86390 1
534232 99534232 1001 86380 86390 1
534146 99534146 1001 86380 86390 1
534138 99534138 1001 86380 86390 1
534151 99534151 1001 86380 86390 1
534230 99534230 1001 86380 86390 1
534760 99534760 1001 86380 86390 1
534786 99534786 1001 86380 86390 1
534791 99534791 1001 86380 86390 1
534821 99534821 1001 86380 86390 1
534835 99534835 1001 86380 86390 1
535447 99535447 1001 86380 86390 1
535308 99535308 1001 86380 86390 1
535347 99535347 1001 86380 86390 1
535389 99535389 1001 86380 86390 1
535497 99535497 1001 86380 86390 1
535367 99535367 1001 86380 86390 1
535241 99535241 1001 86380 86390 1
535193 99535193 1001 86380 86390 1
535272 99535272 1001 86380 86390 1
535238 99535238 1001 86380 86390 1
535019 99535019 1001 86380 86390 1
534929 99534929 1001 86380 86390 1
534977 99534977 1001 86380 86390 1
535606 99535606 1001 86380 86390 1
535595 99535595 1001 86380 86390 1
536287 99536287 1001 86380 86390 1
536275 99536275 1001 86380 86390 1
536281 99536281 1001 86380 86390 1
536154 99536154 1001 86380 86390 1
535965 99535965 1001 86380 86390 1
535942 99535942 1001 86380 86390 1
535932 99535932 1001 86380 86390 1
535887 99535887 1001 86380 86390 1
536428 99536428 1001 86380 86390 1
536408 99536408 1001 86380 86390 1
536539 99536539 1001 86380 86390 1
537160 99537160 1001 86380 86390 1
536905 99536905 1001 86380 86390 1
536932 99536932 1001 86380 86390 1
536755 99536755 1001 86380 86390 1
536859 99536859 1001 86380 86390 1
536911 99536911 1001 86380 86390 1
536929 99536929 1001 86380 86390 1
536724 99536724 1001 86380 86390 1
536618 99536618 1001 86380 86390 1
537238 99537238 1001 86380 86390 1
537317 99537317 1001 86380 86390 1
537358 99537358 1001 86380 86390 1
537971 99537971 1001 86380 86390 1
537907 99537907 1001 86380 86390 1
537832 99537832 1001 86380 86390 1
537692 99537692 1001 86380 86390 1
537705 99537705 1001 86380 86390 1
537746 99537746 1001 86380 86390 1
537754 99537754 1001 86380 86390 1
537415 99537415 1001 86380 86390 1
537483 99537483 1001 86380 86390 1
538073 99538073 1001 86380 86390 1
538075 99538075 1001 86380 86390 1
538629 99538629 1001 86380 86390 1
538802 99538802 1001 86380 86390 1
538603 99538603 1001 86380 86390 1
538435 99538435 1001 86380 86390 1
538540 99538540 1001 86380 86390 1
538579 99538579 1001 86380 86390 1
538337 99538337 1001 86380 86390 1
538902 99538902 1001 86380 86390 1
538880 99538880 1001 86380 86390 1
539013 99539013 1001 86380 86390 1
538832 99538832 1001 86380 86390 1
539476 99539476 1001 86380 86390 1
539554 99539554 1001 86380 86390 1
539483 99539483 1001 86380 86390 1
539496 99539496 1001 86380 86390 1
539549 99539549 1001 86380 86390 1
539283 99539283 1001 86380 86390 1
539260 99539260 1001 86380 86390 1
539274 99539274 1001 86380 86390 1
539354 99539354 1001 86380 86390 1
539368 99539368 1001 86380 86390 1
539317 99539317 1001 86380 86390 1
539356 99539356 1001 86380 86390 1
539081 99539081 1001 86380 86390 1
539793 99539793 1001 86380 86390 1
539809 99539809 1001 86380 86390 1
539695 99539695 1001 86380 86390 1
539735 99539735 1001 86380 86390 1
540287 99540287 1001 86380 86390 1
540326 99540326 1001 86380 86390 1
540293 99540293 1001 86380 86390 1
540346 99540346 1001 86380 86390 1
540426 99540426 1001 86380 86390 1
540161 99540161 1001 86380 86390 1
540215 99540215 1001 86380 86390 1
540001 99540001 1001 86380 86390 1
539864 99539864 1001 86380 86390 1
539982 99539982 1001 86380 86390 1
539996 99539996 1001 86380 86390 1
539883 99539883 1001 86380 86390 1
540574 99540574 1001 86380 86390 1
541259 99541259 1001 86380 86390 1
541107 99541107 1001 86380 86390 1
541283 99541283 1001 86380 86390 1
541063 99541063 1001 86380 86390 1
540723 99540723 1001 86380 86390 1
540686 99540686 1001 86380 86390 1
540859 99540859 1001 86380 86390 1
540694 99540694 1001 86380 86390 1
540747 99540747 1001 86380 86390 1
540682 99540682 1001 86380 86390 1
540761 99540761 1001 86380 86390 1
541306 99541306 1001 86380 86390 1
541362 99541362 1001 86380 86390 1
541403 99541403 1001 86380 86390 1
541312 99541312 1001 86380 86390 1
541457 99541457 1001 86380 86390 1
542003 99542003 1001 86380 86390 1
542019 99542019 1001 86380 86390 1
541989 99541989 1001 86380 86390 1
541740 99541740 1001 86380 86390 1
541542 99541542 1001 86380 86390 1
541633 99541633 1001 86380 86390 1
541548 99541548 1001 86380 86390 1
541690 99541690 1001 86380 86390 1
541613 99541613 1001 86380 86390 1
542256 99542256 1001 86380 86390 1
542192 99542192 1001 86380 86390 1
542944 99542944 1001 86380 86390 1
542822 99542822 1001 86380 86390 1
542774 99542774 1001 86380 86390 1
542750 99542750 1001 86380 86390 1
542841 99542841 1001 86380 86390 1
542854 99542854 1001 86380 86390 1
542599 99542599 1001 86380 86390 1
542677 99542677 1001 86380 86390 1
542575 99542575 1001 86380 86390 1
542588 99542588 1001 86380 86390 1
542685 99542685 1001 86380 86390 1
542352 99542352 1001 86380 86390 1
542520 99542520 1001 86380 86390 1
542395 99542395 1001 86380 86390 1
543074 99543074 1001 86380 86390 1
542958 99542958 1001 86380 86390 1
543696 99543696 1001 86380 86390 1
543610 99543610 1001 86380 86390 1
543541 99543541 1001 86380 86390 1
543505 99543505 1001 86380 86390 1
543454 99543454 1001 86380 86390 1
543403 99543403 1001 86380 86390 1
543156 99543156 1001 86380 86390 1
543171 99543171 1001 86380 86390 1
543976 99543976 1001 86380 86390 1
543808 99543808 1001 86380 86390 1
543918 99543918 1001 86380 86390 1
543882 99543882 1001 86380 86390 1
544559 99544559 1001 86380 86390 1
544522 99544522 1001 86380 86390 1
544524 99544524 1001 86380 86390 1
544434 99544434 1001 86380 86390 1
544330 99544330 1001 86380 86390 1
544195 99544195 1001 86380 86390 1
544016 99544016 1001 86380 86390 1
544031 99544031 1001 86380 86390 1
544666 99544666 1001 86380 86390 1
412977 640 1001 67740 69777 1
508734 1052 1002 50115 50294 1
511596 482 1001 66301 66600 1
542504 1219 1001 56764 57064 1
400033 99400033 1001 86380 86390 1
400203 99400203 1001 86380 86390 1
400426 99400426 1001 86380 86390 1
400708 99400708 1001 86380 86390 1
400632 99400632 1001 86380 86390 1
401248 99401248 1001 86380 86390 1
401313 99401313 1001 86380 86390 1
401414 99401414 1001 86380 86390 1
401431 99401431 1001 86380 86390 1
401781 99401781 1001 86380 86390 1
401721 99401721 1001 86380 86390 1
401783 99401783 1001 86380 86390 1
401732 99401732 1001 86380 86390 1
401744 99401744 1001 86380 86390 1
401878 99401878 1001 86380 86390 1
401971 99401971 1001 86380 86390 1
402043 99402043 1001 86380 86390 1
402114 99402114 1001 86380 86390 1
402257 99402257 1001 86380 86390 1
402334 99402334 1001 86380 86390 1
402299 99402299 1001 86380 86390 1
402439 99402439 1001 86380 86390 1
402705 99402705 1001 86380 86390 1
403185 99403185 1001 86380 86390 1
403150 99403150 1001 86380 86390 1
403239 99403239 1001 86380 86390 1
403831 99403831 1001 86380 86390 1
403992 99403992 1001 86380 86390 1
404075 99404075 1001 86380 86390 1
404363 99404363 1001 86380 86390 1
404274 99404274 1001 86380 86390 1
404530 99404530 1001 86380 86390 1
404679 99404679 1001 86380 86390 1
404768 99404768 1001 86380 86390 1
404751 99404751 1001 86380 86390 1
405196 99405196 1001 86380 86390 1
405224 99405224 1001 86380 86390 1
405401 99405401 1001 86380 86390 1
405408 99405408 1001 86380 86390 1
405337 99405337 1001 86380 86390 1
405428 99405428 1001 86380 86390 1
405556 99405556 1001 86380 86390 1
405727 99405727 1001 86380 86390 1
405763 99405763 1001 86380 86390 1
405585 99405585 1001 86380 86390 1
405775 99405775 1001 86380 86390 1
406266 99406266 1001 86380 86390 1
406324 99406324 1001 86380 86390 1
406282 99406282 1001 86380 86390 1
406314 99406314 1001 86380 86390 1
406484 99406484 1001 86380 86390 1
406630 99406630 1001 86380 86390 1
406568 99406568 1001 86380 86390 1
406735 99406735 1001 86380 86390 1
406754 99406754 1001 86380 86390 1
407002 99407002 1001 86380 86390 1
407188 99407188 1001 86380 86390 1
407262 99407262 1001 86380 86390 1
407416 99407416 1001 86380 86390 1
407635 99407635 1001 86380 86390 1
407678 99407678 1001 86380 86390 1
407802 99407802 1001 86380 86390 1
408071 99408071 1001 86380 86390 1
408234 99408234 1001 86380 86390 1
408350 99408350 1001 86380 86390 1
408540 99408540 1001 86380 86390 1
408598 99408598 1001 86380 86390 1
408780 99408780 1001 86380 86390 1
408796 99408796 1001 86380 86390 1
408950 99408950 1001 86380 86390 1
408987 99408987 1001 86380 86390 1
408998 99408998 1001 86380 86390 1
409360 99409360 1001 86380 86390 1
409340 99409340 1001 86380 86390 1
409500 99409500 1001 86380 86390 1
409527 99409527 1001 86380 86390 1
409683 99409683 1001 86380 86390 1
409778 99409778 1001 86380 86390 1
409801 99409801 1001 86380 86390 1
409828 99409828 1001 86380 86390 1
409806 99409806 1001 86380 86390 1
409786 99409786 1001 86380 86390 1
410319 99410319 1001 86380 86390 1
410627 99410627 1001 86380 86390 1
410783 99410783 1001 86380 86390 1
410800 99410800 1001 86380 86390 1
410764 99410764 1001 86380 86390 1
411000 99411000 1001 86380 86390 1
410965 99410965 1001 86380 86390 1
410995 99410995 1001 86380 86390 1
411045 99411045 1001 86380 86390 1
411261 99411261 1001 86380 86390 1
411326 99411326 1001 86380 86390 1
411574 99411574 1001 86380 86390 1
411726 99411726 1001 86380 86390 1
411816 99411816 1001 86380 86390 1
412152 99412152 1001 86380 86390 1
412328 99412328 1001 86380 86390 1
413520 99413520 1001 86380 86390 1
413489 99413489 1001 86380 86390 1
413244 99413244 1001 86380 86390 1
413105 99413105 1001 86380 86390 1
412796 99412796 1001 86380 86390 1
412878 99412878 1001 86380 86390 1
413781 99413781 1001 86380 86390 1
414036 99414036 1001 86380 86390 1
413700 99413700 1001 86380 86390 1
414015 99414015 1001 86380 86390 1
413792 99413792 1001 86380 86390 1
413814 99413814 1001 86380 86390 1
413979 99413979 1001 86380 86390 1
414106 99414106 1001 86380 86390 1
413745 99413745 1001 86380 86390 1
415164 99415164 1001 86380 86390 1
415175 99415175 1001 86380 86390 1
415126 99415126 1001 86380 86390 1
414593 99414593 1001 86380 86390 1
414822 99414822 1001 86380 86390 1
414375 99414375 1001 86380 86390 1
414160 99414160 1001 86380 86390 1
414343 99414343 1001 86380 86390 1
414270 99414270 1001 86380 86390 1
415619 99415619 1001 86380 86390 1
415453 99415453 1001 86380 86390 1
415322 99415322 1001 86380 86390 1
415490 99415490 1001 86380 86390 1
416323 99416323 1001 86380 86390 1
416144 99416144 1001 86380 86390 1
416166 99416166 1001 86380 86390 1
416487 99416487 1001 86380 86390 1
416015 99416015 1001 86380 86390 1
415982 99415982 1001 86380 86390 1
417281 99417281 1001 86380 86390 1
417169 99417169 1001 86380 86390 1
417142 99417142 1001 86380 86390 1
417061 99417061 1001 86380 86390 1
417571 99417571 1001 86380 86390 1
417604 99417604 1001 86380 86390 1
418691 99418691 1001 86380 86390 1
418761 99418761 1001 86380 86390 1
418470 99418470 1001 86380 86390 1
418379 99418379 1001 86380 86390 1
418381 99418381 1001 86380 86390 1
418124 99418124 1001 86380 86390 1
418356 99418356 1001 86380 86390 1
417944 99417944 1001 86380 86390 1
417927 99417927 1001 86380 86390 1
417862 99417862 1001 86380 86390 1
417650 99417650 1001 86380 86390 1
418971 99418971 1001 86380 86390 1
418948 99418948 1001 86380 86390 1
420101 99420101 1001 86380 86390 1
419746 99419746 1001 86380 86390 1
419827 99419827 1001 86380 86390 1
419454 99419454 1001 86380 86390 1
419302 99419302 1001 86380 86390 1
419487 99419487 1001 86380 86390 1
419227 99419227 1001 86380 86390 1
419312 99419312 1001 86380 86390 1
420465 99420465 1001 86380 86390 1
422075 99422075 1001 86380 86390 1
421807 99421807 1001 86380 86390 1
422104 99422104 1001 86380 86390 1
421296 99421296 1001 86380 86390 1
421580 99421580 1001 86380 86390 1
421447 99421447 1001 86380 86390 1
421389 99421389 1001 86380 86390 1
421246 99421246 1001 86380 86390 1
421010 99421010 1001 86380 86390 1
422486 99422486 1001 86380 86390 1
422207 99422207 1001 86380 86390 1
422344 99422344 1001 86380 86390 1
422468 99422468 1001 86380 86390 1
422452 99422452 1001 86380 86390 1
423601 99423601 1001 86380 86390 1
423436 99423436 1001 86380 86390 1
423705 99423705 1001 86380 86390 1
423711 99423711 1001 86380 86390 1
423713 99423713 1001 86380 86390 1
423025 99423025 1001 86380 86390 1
423069 99423069 1001 86380 86390 1
423182 99423182 1001 86380 86390 1
423210 99423210 1001 86380 86390 1
423284 99423284 1001 86380 86390 1
422877 99422877 1001 86380 86390 1
422906 99422906 1001 86380 86390 1
422938 99422938 1001 86380 86390 1
423884 99423884 1001 86380 86390 1
423770 99423770 1001 86380 86390 1
423944 99423944 1001 86380 86390 1
423848 99423848 1001 86380 86390 1
424022 99424022 1001 86380 86390 1
424033 99424033 1001 86380 86390 1
425183 99425183 1001 86380 86390 1
424866 99424866 1001 86380 86390 1
424807 99424807 1001 86380 86390 1
424808 99424808 1001 86380 86390 1
424999 99424999 1001 86380 86390 1
425002 99425002 1001 86380 86390 1
424878 99424878 1001 86380 86390 1
424388 99424388 1001 86380 86390 1
424156 99424156 1001 86380 86390 1
424442 99424442 1001 86380 86390 1
424511 99424511 1001 86380 86390 1
425813 99425813 1001 86380 86390 1
425524 99425524 1001 86380 86390 1
427028 99427028 1001 86380 86390 1
426973 99426973 1001 86380 86390 1
427043 99427043 1001 86380 86390 1
426522 99426522 1001 86380 86390 1
427395 99427395 1001 86380 86390 1
427489 99427489 1001 86380 86390 1
427452 99427452 1001 86380 86390 1
428401 99428401 1001 86380 86390 1
428612 99428612 1001 86380 86390 1
428033 99428033 1001 86380 86390 1
428139 99428139 1001 86380 86390 1
428098 99428098 1001 86380 86390 1
428049 99428049 1001 86380 86390 1
428079 99428079 1001 86380 86390 1
427961 99427961 1001 86380 86390 1
428085 99428085 1001 86380 86390 1
427760 99427760 1001 86380 86390 1
427846 99427846 1001 86380 86390 1
429097 99429097 1001 86380 86390 1
428844 99428844 1001 86380 86390 1
428878 99428878 1001 86380 86390 1
428945 99428945 1001 86380 86390 1
428742 99428742 1001 86380 86390 1
429055 99429055 1001 86380 86390 1
429140 99429140 1001 86380 86390 1
428930 99428930 1001 86380 86390 1
430193 99430193 1001 86380 86390 1
429991 99429991 1001 86380 86390 1
430338 99430338 1001 86380 86390 1
430349 99430349 1001 86380 86390 1
430365 99430365 1001 86380 86390 1
430366 99430366 1001 86380 86390 1
430293 99430293 1001 86380 86390 1
429655 99429655 1001 86380 86390 1
429883 99429883 1001 86380 86390 1
429617 99429617 1001 86380 86390 1
429234 99429234 1001 86380 86390 1
430375 99430375 1001 86380 86390 1
430490 99430490 1001 86380 86390 1
430782 99430782 1001 86380 86390 1
431984 99431984 1001 86380 86390 1
431895 99431895 1001 86380 86390 1
431700 99431700 1001 86380 86390 1
431457 99431457 1001 86380 86390 1
431383 99431383 1001 86380 86390 1
431600 99431600 1001 86380 86390 1
431242 99431242 1001 86380 86390 1
430932 99430932 1001 86380 86390 1
432220 99432220 1001 86380 86390 1
432225 99432225 1001 86380 86390 1
432380 99432380 1001 86380 86390 1
432462 99432462 1001 86380 86390 1
432127 99432127 1001 86380 86390 1
432213 99432213 1001 86380 86390 1
432422 99432422 1001 86380 86390 1
433491 99433491 1001 86380 86390 1
433503 99433503 1001 86380 86390 1
433029 99433029 1001 86380 86390 1
433016 99433016 1001 86380 86390 1
432494 99432494 1001 86380 86390 1
434104 99434104 1001 86380 86390 1
435375 99435375 1001 86380 86390 1
435057 99435057 1001 86380 86390 1
435160 99435160 1001 86380 86390 1
435273 99435273 1001 86380 86390 1
435419 99435419 1001 86380 86390 1
434703 99434703 1001 86380 86390 1
434668 99434668 1001 86380 86390 1
434537 99434537 1001 86380 86390 1
434276 99434276 1001 86380 86390 1
435699 99435699 1001 86380 86390 1
435724 99435724 1001 86380 86390 1
435574 99435574 1001 86380 86390 1
435488 99435488 1001 86380 86390 1
435735 99435735 1001 86380 86390 1
435566 99435566 1001 86380 86390 1
437019 99437019 1001 86380 86390 1
436897 99436897 1001 86380 86390 1
436975 99436975 1001 86380 86390 1
436743 99436743 1001 86380 86390 1
436363 99436363 1001 86380 86390 1
300056 99300056 1001 86380 86390 1
300101 99300101 1001 86380 86390 1
437176 99437176 1001 86380 86390 1
300102 99300102 1001 86380 86390 1
300040 99300040 1001 86380 86390 1
300627 99300627 1001 86380 86390 1
300668 99300668 1001 86380 86390 1
300687 99300687 1001 86380 86390 1
300420 99300420 1001 86380 86390 1
300356 99300356 1001 86380 86390 1
300412 99300412 1001 86380 86390 1
300504 99300504 1001 86380 86390 1
300427 99300427 1001 86380 86390 1
300509 99300509 1001 86380 86390 1
300263 99300263 1001 86380 86390 1
300246 99300246 1001 86380 86390 1
300893 99300893 1001 86380 86390 1
300792 99300792 1001 86380 86390 1
300885 99300885 1001 86380 86390 1
300733 99300733 1001 86380 86390 1
300841 99300841 1001 86380 86390 1
301537 99301537 1001 86380 86390 1
301220 99301220 1001 86380 86390 1
301279 99301279 1001 86380 86390 1
301218 99301218 1001 86380 86390 1
300972 99300972 1001 86380 86390 1
301065 99301065 1001 86380 86390 1
301028 99301028 1001 86380 86390 1
301134 99301134 1001 86380 86390 1
301070 99301070 1001 86380 86390 1
301653 99301653 1001 86380 86390 1
302242 99302242 1001 86380 86390 1
302284 99302284 1001 86380 86390 1
302008 99302008 1001 86380 86390 1
302168 99302168 1001 86380 86390 1
301798 99301798 1001 86380 86390 1
301855 99301855 1001 86380 86390 1
301843 99301843 1001 86380 86390 1
301949 99301949 1001 86380 86390 1
302527 99302527 1001 86380 86390 1
302465 99302465 1001 86380 86390 1
303026 99303026 1001 86380 86390 1
303019 99303019 1001 86380 86390 1
302861 99302861 1001 86380 86390 1
302627 99302627 1001 86380 86390 1
302693 99302693 1001 86380 86390 1
302739 99302739 1001 86380 86390 1
303313 99303313 1001 86380 86390 1
303339 99303339 1001 86380 86390 1
303212 99303212 1001 86380 86390 1
303317 99303317 1001 86380 86390 1
303879 99303879 1001 86380 86390 1
303924 99303924 1001 86380 86390 1
303860 99303860 1001 86380 86390 1
304028 99304028 1001 86380 86390 1
303684 99303684 1001 86380 86390 1
303789 99303789 1001 86380 86390 1
303639 99303639 1001 86380 86390 1
303822 99303822 1001 86380 86390 1
303720 99303720 1001 86380 86390 1
303507 99303507 1001 86380 86390 1
303533 99303533 1001 86380 86390 1
303496 99303496 1001 86380 86390 1
303589 99303589 1001 86380 86390 1
304161 99304161 1001 86380 86390 1
304162 99304162 1001 86380 86390 1
304230 99304230 1001 86380 86390 1
304127 99304127 1001 86380 86390 1
304117 99304117 1001 86380 86390 1
304052 99304052 1001 86380 86390 1
304106 99304106 1001 86380 86390 1
304773 99304773 1001 86380 86390 1
304835 99304835 1001 86380 86390 1
304711 99304711 1001 86380 86390 1
304537 99304537 1001 86380 86390 1
304526 99304526 1001 86380 86390 1
304561 99304561 1001 86380 86390 1
304380 99304380 1001 86380 86390 1
304252 99304252 1001 86380 86390 1
304254 99304254 1001 86380 86390 1
304327 99304327 1001 86380 86390 1
304985 99304985 1001 86380 86390 1
304885 99304885 1001 86380 86390 1
304912 99304912 1001 86380 86390 1
305004 99305004 1001 86380 86390 1
304940 99304940 1001 86380 86390 1
304875 99304875 1001 86380 86390 1
305596 99305596 1001 86380 86390 1
305624 99305624 1001 86380 86390 1
305603 99305603 1001 86380 86390 1
305305 99305305 1001 86380 86390 1
305119 99305119 1001 86380 86390 1
305265 99305265 1001 86380 86390 1
500052 99500052 1001 86380 86390 1
500015 99500015 1001 86380 86390 1
305687 99305687 1001 86380 86390 1
500777 99500777 1001 86380 86390 1
500653 99500653 1001 86380 86390 1
500758 99500758 1001 86380 86390 1
500721 99500721 1001 86380 86390 1
500480 99500480 1001 86380 86390 1
500373 99500373 1001 86380 86390 1
500349 99500349 1001 86380 86390 1
500397 99500397 1001 86380 86390 1
500969 99500969 1001 86380 86390 1
500948 99500948 1001 86380 86390 1
501494 99501494 1001 86380 86390 1
501413 99501413 1001 86380 86390 1
501284 99501284 1001 86380 86390 1
501285 99501285 1001 86380 86390 1
501418 99501418 1001 86380 86390 1
501181 99501181 1001 86380 86390 1
501066 99501066 1001 86380 86390 1
501042 99501042 1001 86380 86390 1
501701 99501701 1001 86380 86390 1
501715 99501715 1001 86380 86390 1
501705 99501705 1001 86380 86390 1
501687 99501687 1001 86380 86390 1
502427 99502427 1001 86380 86390 1
502298 99502298 1001 86380 86390 1
502288 99502288 1001 86380 86390 1
502358 99502358 1001 86380 86390 1
502411 99502411 1001 86380 86390 1
502308 99502308 1001 86380 86390 1
502156 99502156 1001 86380 86390 1
502132 99502132 1001 86380 86390 1
502084 99502084 1001 86380 86390 1
501889 99501889 1001 86380 86390 1
501958 99501958 1001 86380 86390 1
502553 99502553 1001 86380 86390 1
503148 99503148 1001 86380 86390 1
502947 99502947 1001 86380 86390 1
503026 99503026 1001 86380 86390 1
502911 99502911 1001 86380 86390 1
502977 99502977 1001 86380 86390 1
502761 99502761 1001 86380 86390 1
502814 99502814 1001 86380 86390 1
502714 99502714 1001 86380 86390 1
502782 99502782 1001 86380 86390 1
503407 99503407 1001 86380 86390 1
503420 99503420 1001 86380 86390 1
503308 99503308 1001 86380 86390 1
503297 99503297 1001 86380 86390 1
503416 99503416 1001 86380 86390 1
503925 99503925 1001 86380 86390 1
503946 99503946 1001 86380 86390 1
503973 99503973 1001 86380 86390 1
503884 99503884 1001 86380 86390 1
503833 99503833 1001 86380 86390 1
503628 99503628 1001 86380 86390 1
503622 99503622 1001 86380 86390 1
503611 99503611 1001 86380 86390 1
503586 99503586 1001 86380 86390 1
504298 99504298 1001 86380 86390 1
504315 99504315 1001 86380 86390 1
504295 99504295 1001 86380 86390 1
504893 99504893 1001 86380 86390 1
504910 99504910 1001 86380 86390 1
504782 99504782 1001 86380 86390 1
504924 99504924 1001 86380 86390 1
504770 99504770 1001 86380 86390 1
504927 99504927 1001 86380 86390 1
504903 99504903 1001 86380 86390 1
504936 99504936 1001 86380 86390 1
504543 99504543 1001 86380 86390 1
504618 99504618 1001 86380 86390 1
504709 99504709 1001 86380 86390 1
504330 99504330 1001 86380 86390 1
504409 99504409 1001 86380 86390 1
504983 99504983 1001 86380 86390 1
504984 99504984 1001 86380 86390 1
505078 99505078 1001 86380 86390 1
505107 99505107 1001 86380 86390 1
505030 99505030 1001 86380 86390 1
505655 99505655 1001 86380 86390 1
505604 99505604 1001 86380 86390 1
505599 99505599 1001 86380 86390 1
505625 99505625 1001 86380 86390 1
505576 99505576 1001 86380 86390 1
505543 99505543 1001 86380 86390 1
505200 99505200 1001 86380 86390 1
505279 99505279 1001 86380 86390 1
505318 99505318 1001 86380 86390 1
505287 99505287 1001 86380 86390 1
505170 99505170 1001 86380 86390 1
505827 99505827 1001 86380 86390 1
506441 99506441 1001 86380 86390 1
506431 99506431 1001 86380 86390 1
506483 99506483 1001 86380 86390 1
506510 99506510 1001 86380 86390 1
506344 99506344 1001 86380 86390 1
506207 99506207 1001 86380 86390 1
506093 99506093 1001 86380 86390 1
505992 99505992 1001 86380 86390 1
506049 99506049 1001 86380 86390 1
506672 99506672 1001 86380 86390 1
506726 99506726 1001 86380 86390 1
506778 99506778 1001 86380 86390 1
506666 99506666 1001 86380 86390 1
507255 99507255 1001 86380 86390 1
507223 99507223 1001 86380 86390 1
507302 99507302 1001 86380 86390 1
507228 99507228 1001 86380 86390 1
507152 99507152 1001 86380 86390 1
507064 99507064 1001 86380 86390 1
507144 99507144 1001 86380 86390 1
507170 99507170 1001 86380 86390 1
506867 99506867 1001 86380 86390 1
506826 99506826 1001 86380 86390 1
507594 99507594 1001 86380 86390 1
508158 99508158 1001 86380 86390 1
508184 99508184 1001 86380 86390 1
508233 99508233 1001 86380 86390 1
508193 99508193 1001 86380 86390 1
507952 99507952 1001 86380 86390 1
507860 99507860 1001 86380 86390 1
507666 99507666 1001 86380 86390 1
507670 99507670 1001 86380 86390 1
507711 99507711 1001 86380 86390 1
507738 99507738 1001 86380 86390 1
507831 99507831 1001 86380 86390 1
508324 99508324 1001 86380 86390 1
508279 99508279 1001 86380 86390 1
508383 99508383 1001 86380 86390 1
508280 99508280 1001 86380 86390 1
508933 99508933 1001 86380 86390 1
508904 99508904 1001 86380 86390 1
509068 99509068 1001 86380 86390 1
508752 99508752 1001 86380 86390 1
508709 99508709 1001 86380 86390 1
508838 99508838 1001 86380 86390 1
508479 99508479 1001 86380 86390 1
509162 99509162 1001 86380 86390 1
509269 99509269 1001 86380 86390 1
509179 99509179 1001 86380 86390 1
509720 99509720 1001 86380 86390 1
509790 99509790 1001 86380 86390 1
509568 99509568 1001 86380 86390 1
509686 99509686 1001 86380 86390 1
509661 99509661 1001 86380 86390 1
509558 99509558 1001 86380 86390 1
509586 99509586 1001 86380 86390 1
509550 99509550 1001 86380 86390 1
509499 99509499 1001 86380 86390 1
509300 99509300 1001 86380 86390 1
510093 99510093 1001 86380 86390 1
509990 99509990 1001 86380 86390 1
509992 99509992 1001 86380 86390 1
509960 99509960 1001 86380 86390 1
510693 99510693 1001 86380 86390 1
510696 99510696 1001 86380 86390 1
510670 99510670 1001 86380 86390 1
510379 99510379 1001 86380 86390 1
510445 99510445 1001 86380 86390 1
510488 99510488 1001 86380 86390 1
510108 99510108 1001 86380 86390 1
510111 99510111 1001 86380 86390 1
510809 99510809 1001 86380 86390 1
510903 99510903 1001 86380 86390 1
511469 99511469 1001 86380 86390 1
511165 99511165 1001 86380 86390 1
511204 99511204 1001 86380 86390 1
511224 99511224 1001 86380 86390 1
511212 99511212 1001 86380 86390 1
511089 99511089 1001 86380 86390 1
511105 99511105 1001 86380 86390 1
511069 99511069 1001 86380 86390 1
511071 99511071 1001 86380 86390 1
511668 99511668 1001 86380 86390 1
511631 99511631 1001 86380 86390 1
511715 99511715 1001 86380 86390 1
512224 99512224 1001 86380 86390 1
512033 99512033 1001 86380 86390 1
512046 99512046 1001 86380 86390 1
512073 99512073 1001 86380 86390 1
512100 99512100 1001 86380 86390 1
512143 99512143 1001 86380 86390 1
512002 99512002 1001 86380 86390 1
512106 99512106 1001 86380 86390 1
511932 99511932 1001 86380 86390 1
512443 99512443 1001 86380 86390 1
512470 99512470 1001 86380 86390 1
512395 99512395 1001 86380 86390 1
512439 99512439 1001 86380 86390 1
513116 99513116 1001 86380 86390 1
513083 99513083 1001 86380 86390 1
513136 99513136 1001 86380 86390 1
513073 99513073 1001 86380 86390 1
513195 99513195 1001 86380 86390 1
512908 99512908 1001 86380 86390 1
512947 99512947 1001 86380 86390 1
512883 99512883 1001 86380 86390 1
512978 99512978 1001 86380 86390 1
512876 99512876 1001 86380 86390 1
512918 99512918 1001 86380 86390 1
512944 99512944 1001 86380 86390 1
513267 99513267 1001 86380 86390 1
513399 99513399 1001 86380 86390 1
513889 99513889 1001 86380 86390 1
513878 99513878 1001 86380 86390 1
513909 99513909 1001 86380 86390 1
513923 99513923 1001 86380 86390 1
513792 99513792 1001 86380 86390 1
513767 99513767 1001 86380 86390 1
513440 99513440 1001 86380 86390 1
513466 99513466 1001 86380 86390 1
514066 99514066 1001 86380 86390 1
514185 99514185 1001 86380 86390 1
514728 99514728 1001 86380 86390 1
514695 99514695 1001 86380 86390 1
514748 99514748 1001 86380 86390 1
514816 99514816 1001 86380 86390 1
514465 99514465 1001 86380 86390 1
514240 99514240 1001 86380 86390 1
514383 99514383 1001 86380 86390 1
514397 99514397 1001 86380 86390 1
514403 99514403 1001 86380 86390 1
514896 99514896 1001 86380 86390 1
514872 99514872 1001 86380 86390 1
514913 99514913 1001 86380 86390 1
514980 99514980 1001 86380 86390 1
515593 99515593 1001 86380 86390 1
515594 99515594 1001 86380 86390 1
515507 99515507 1001 86380 86390 1
515509 99515509 1001 86380 86390 1
515523 99515523 1001 86380 86390 1
515642 99515642 1001 86380 86390 1
515438 99515438 1001 86380 86390 1
515315 99515315 1001 86380 86390 1
515396 99515396 1001 86380 86390 1
515179 99515179 1001 86380 86390 1
515186 99515186 1001 86380 86390 1
515163 99515163 1001 86380 86390 1
515804 99515804 1001 86380 86390 1
516450 99516450 1001 86380 86390 1
516464 99516464 1001 86380 86390 1
516323 99516323 1001 86380 86390 1
516278 99516278 1001 86380 86390 1
516227 99516227 1001 86380 86390 1
516253 99516253 1001 86380 86390 1
516166 99516166 1001 86380 86390 1
516105 99516105 1001 86380 86390 1
515955 99515955 1001 86380 86390 1
516072 99516072 1001 86380 86390 1
516038 99516038 1001 86380 86390 1
515922 99515922 1001 86380 86390 1
516571 99516571 1001 86380 86390 1
516641 99516641 1001 86380 86390 1
516706 99516706 1001 86380 86390 1
516578 99516578 1001 86380 86390 1
517149 99517149 1001 86380 86390 1
517267 99517267 1001 86380 86390 1
517293 99517293 1001 86380 86390 1
516994 99516994 1001 86380 86390 1
516901 99516901 1001 86380 86390 1
516919 99516919 1001 86380 86390 1
516739 99516739 1001 86380 86390 1
517372 99517372 1001 86380 86390 1
517414 99517414 1001 86380 86390 1
517455 99517455 1001 86380 86390 1
517481 99517481 1001 86380 86390 1
517443 99517443 1001 86380 86390 1
517353 99517353 1001 86380 86390 1
517393 99517393 1001 86380 86390 1
517409 99517409 1001 86380 86390 1
518025 99518025 1001 86380 86390 1
518038 99518038 1001 86380 86390 1
518064 99518064 1001 86380 86390 1
518092 99518092 1001 86380 86390 1
517992 99517992 1001 86380 86390 1
518159 99518159 1001 86380 86390 1
517654 99517654 1001 86380 86390 1
517577 99517577 1001 86380 86390 1
517591 99517591 1001 86380 86390 1
518262 99518262 1001 86380 86390 1
518233 99518233 1001 86380 86390 1
518941 99518941 1001 86380 86390 1
518966 99518966 1001 86380 86390 1
518790 99518790 1001 86380 86390 1
518893 99518893 1001 86380 86390 1
518793 99518793 1001 86380 86390 1
518769 99518769 1001 86380 86390 1
518775 99518775 1001 86380 86390 1
518727 99518727 1001 86380 86390 1
518459 99518459 1001 86380 86390 1
518550 99518550 1001 86380 86390 1
519143 99519143 1001 86380 86390 1
519105 99519105 1001 86380 86390 1
519071 99519071 1001 86380 86390 1
519680 99519680 1001 86380 86390 1
519457 99519457 1001 86380 86390 1
519460 99519460 1001 86380 86390 1
519266 99519266 1001 86380 86390 1
519201 99519201 1001 86380 86390 1
519384 99519384 1001 86380 86390 1
519320 99519320 1001 86380 86390 1
519823 99519823 1001 86380 86390 1
519824 99519824 1001 86380 86390 1
520009 99520009 1001 86380 86390 1
519871 99519871 1001 86380 86390 1
520541 99520541 1001 86380 86390 1
520519 99520519 1001 86380 86390 1
520586 99520586 1001 86380 86390 1
520509 99520509 1001 86380 86390 1
520548 99520548 1001 86380 86390 1
520435 99520435 1001 86380 86390 1
520323 99520323 1001 86380 86390 1
520234 99520234 1001 86380 86390 1
520151 99520151 1001 86380 86390 1
520156 99520156 1001 86380 86390 1
520041 99520041 1001 86380 86390 1
520223 99520223 1001 86380 86390 1
520668 99520668 1001 86380 86390 1
520681 99520681 1001 86380 86390 1
520669 99520669 1001 86380 86390 1
520803 99520803 1001 86380 86390 1
520830 99520830 1001 86380 86390 1
521328 99521328 1001 86380 86390 1
521382 99521382 1001 86380 86390 1
521408 99521408 1001 86380 86390 1
521398 99521398 1001 86380 86390 1
521424 99521424 1001 86380 86390 1
521461 99521461 1001 86380 86390 1
521247 99521247 1001 86380 86390 1
521202 99521202 1001 86380 86390 1
521117 99521117 1001 86380 86390 1
520902 99520902 1001 86380 86390 1
521664 99521664 1001 86380 86390 1
521574 99521574 1001 86380 86390 1
522090 99522090 1001 86380 86390 1
522206 99522206 1001 86380 86390 1
522169 99522169 1001 86380 86390 1
522279 99522279 1001 86380 86390 1
522098 99522098 1001 86380 86390 1
522021 99522021 1001 86380 86390 1
521986 99521986 1001 86380 86390 1
521865 99521865 1001 86380 86390 1
521688 99521688 1001 86380 86390 1
521818 99521818 1001 86380 86390 1
521857 99521857 1001 86380 86390 1
521757 99521757 1001 86380 86390 1
521809 99521809 1001 86380 86390 1
522475 99522475 1001 86380 86390 1
522385 99522385 1001 86380 86390 1
522494 99522494 1001 86380 86390 1
522430 99522430 1001 86380 86390 1
522977 99522977 1001 86380 86390 1
522900 99522900 1001 86380 86390 1
522771 99522771 1001 86380 86390 1
522868 99522868 1001 86380 86390 1
522752 99522752 1001 86380 86390 1
522833 99522833 1001 86380 86390 1
522729 99522729 1001 86380 86390 1
522647 99522647 1001 86380 86390 1
522637 99522637 1001 86380 86390 1
522507 99522507 1001 86380 86390 1
523184 99523184 1001 86380 86390 1
523179 99523179 1001 86380 86390 1
523843 99523843 1001 86380 86390 1
523819 99523819 1001 86380 86390 1
523920 99523920 1001 86380 86390 1
523924 99523924 1001 86380 86390 1
523900 99523900 1001 86380 86390 1
523648 99523648 1001 86380 86390 1
523546 99523546 1001 86380 86390 1
523519 99523519 1001 86380 86390 1
524023 99524023 1001 86380 86390 1
523958 99523958 1001 86380 86390 1
524603 99524603 1001 86380 86390 1
524481 99524481 1001 86380 86390 1
524267 99524267 1001 86380 86390 1
524345 99524345 1001 86380 86390 1
524314 99524314 1001 86380 86390 1
524845 99524845 1001 86380 86390 1
524897 99524897 1001 86380 86390 1
524780 99524780 1001 86380 86390 1
524781 99524781 1001 86380 86390 1
524885 99524885 1001 86380 86390 1
524946 99524946 1001 86380 86390 1
524882 99524882 1001 86380 86390 1
525416 99525416 1001 86380 86390 1
525404 99525404 1001 86380 86390 1
525473 99525473 1001 86380 86390 1
525488 99525488 1001 86380 86390 1
525289 99525289 1001 86380 86390 1
525194 99525194 1001 86380 86390 1
525171 99525171 1001 86380 86390 1
525147 99525147 1001 86380 86390 1
524982 99524982 1001 86380 86390 1
525655 99525655 1001 86380 86390 1
525745 99525745 1001 86380 86390 1
525616 99525616 1001 86380 86390 1
525733 99525733 1001 86380 86390 1
525774 99525774 1001 86380 86390 1
526385 99526385 1001 86380 86390 1
526335 99526335 1001 86380 86390 1
526310 99526310 1001 86380 86390 1
526323 99526323 1001 86380 86390 1
526300 99526300 1001 86380 86390 1
526383 99526383 1001 86380 86390 1
526051 99526051 1001 86380 86390 1
526116 99526116 1001 86380 86390 1
526196 99526196 1001 86380 86390 1
526214 99526214 1001 86380 86390 1
525970 99525970 1001 86380 86390 1
525885 99525885 1001 86380 86390 1
525861 99525861 1001 86380 86390 1
526601 99526601 1001 86380 86390 1
526463 99526463 1001 86380 86390 1
526482 99526482 1001 86380 86390 1
527158 99527158 1001 86380 86390 1
526837 99526837 1001 86380 86390 1
526904 99526904 1001 86380 86390 1
527035 99527035 1001 86380 86390 1
527001 99527001 1001 86380 86390 1
526718 99526718 1001 86380 86390 1
526785 99526785 1001 86380 86390 1
526804 99526804 1001 86380 86390 1
526650 99526650 1001 86380 86390 1
526691 99526691 1001 86380 86390 1
527395 99527395 1001 86380 86390 1
527735 99527735 1001 86380 86390 1
527600 99527600 1001 86380 86390 1
527613 99527613 1001 86380 86390 1
527538 99527538 1001 86380 86390 1
527630 99527630 1001 86380 86390 1
527488 99527488 1001 86380 86390 1
528234 99528234 1001 86380 86390 1
528107 99528107 1001 86380 86390 1
528263 99528263 1001 86380 86390 1
528899 99528899 1001 86380 86390 1
528749 99528749 1001 86380 86390 1
528542 99528542 1001 86380 86390 1
528688 99528688 1001 86380 86390 1
528547 99528547 1001 86380 86390 1
528601 99528601 1001 86380 86390 1
528537 99528537 1001 86380 86390 1
528552 99528552 1001 86380 86390 1
528320 99528320 1001 86380 86390 1
528297 99528297 1001 86380 86390 1
528350 99528350 1001 86380 86390 1
528304 99528304 1001 86380 86390 1
529040 99529040 1001 86380 86390 1
529092 99529092 1001 86380 86390 1
528980 99528980 1001 86380 86390 1
529008 99529008 1001 86380 86390 1
529023 99529023 1001 86380 86390 1
529625 99529625 1001 86380 86390 1
529549 99529549 1001 86380 86390 1
529666 99529666 1001 86380 86390 1
529621 99529621 1001 86380 86390 1
529660 99529660 1001 86380 86390 1
529457 99529457 1001 86380 86390 1
529184 99529184 1001 86380 86390 1
529164 99529164 1001 86380 86390 1
529180 99529180 1001 86380 86390 1
529866 99529866 1001 86380 86390 1
529781 99529781 1001 86380 86390 1
529885 99529885 1001 86380 86390 1
529913 99529913 1001 86380 86390 1
530504 99530504 1001 86380 86390 1
530367 99530367 1001 86380 86390 1
530514 99530514 1001 86380 86390 1
530279 99530279 1001 86380 86390 1
530295 99530295 1001 86380 86390 1
530077 99530077 1001 86380 86390 1
530129 99530129 1001 86380 86390 1
530039 99530039 1001 86380 86390 1
530092 99530092 1001 86380 86390 1
530042 99530042 1001 86380 86390 1
530680 99530680 1001 86380 86390 1
530605 99530605 1001 86380 86390 1
530622 99530622 1001 86380 86390 1
530753 99530753 1001 86380 86390 1
530560 99530560 1001 86380 86390 1
530679 99530679 1001 86380 86390 1
531277 99531277 1001 86380 86390 1
531346 99531346 1001 86380 86390 1
531319 99531319 1001 86380 86390 1
531360 99531360 1001 86380 86390 1
531336 99531336 1001 86380 86390 1
531274 99531274 1001 86380 86390 1
531059 99531059 1001 86380 86390 1
531168 99531168 1001 86380 86390 1
531053 99531053 1001 86380 86390 1
531132 99531132 1001 86380 86390 1
530838 99530838 1001 86380 86390 1
530920 99530920 1001 86380 86390 1
530791 99530791 1001 86380 86390 1
530792 99530792 1001 86380 86390 1
530847 99530847 1001 86380 86390 1
531519 99531519 1001 86380 86390 1
531574 99531574 1001 86380 86390 1
532128 99532128 1001 86380 86390 1
532125 99532125 1001 86380 86390 1
531846 99531846 1001 86380 86390 1
531887 99531887 1001 86380 86390 1
531812 99531812 1001 86380 86390 1
531855 99531855 1001 86380 86390 1
531636 99531636 1001 86380 86390 1
531768 99531768 1001 86380 86390 1
531744 99531744 1001 86380 86390 1
531772 99531772 1001 86380 86390 1
532241 99532241 1001 86380 86390 1
532323 99532323 1001 86380 86390 1
532357 99532357 1001 86380 86390 1
533004 99533004 1001 86380 86390 1
533013 99533013 1001 86380 86390 1
532911 99532911 1001 86380 86390 1
532991 99532991 1001 86380 86390 1
532740 99532740 1001 86380 86390 1
532702 99532702 1001 86380 86390 1
532742 99532742 1001 86380 86390 1
532592 99532592 1001 86380 86390 1
532542 99532542 1001 86380 86390 1
532572 99532572 1001 86380 86390 1
532471 99532471 1001 86380 86390 1
533071 99533071 1001 86380 86390 1
533204 99533204 1001 86380 86390 1
533854 99533854 1001 86380 86390 1
533705 99533705 1001 86380 86390 1
533732 99533732 1001 86380 86390 1
533834 99533834 1001 86380 86390 1
533683 99533683 1001 86380 86390 1
533698 99533698 1001 86380 86390 1
533815 99533815 1001 86380 86390 1
533470 99533470 1001 86380 86390 1
533587 99533587 1001 86380 86390 1
533589 99533589 1001 86380 86390 1
533454 99533454 1001 86380 86390 1
533410 99533410 1001 86380 86390 1
533308 99533308 1001 86380 86390 1
533334 99533334 1001 86380 86390 1
533274 99533274 1001 86380 86390 1
533989 99533989 1001 86380 86390 1
534481 99534481 1001 86380 86390 1
534630 99534630 1001 86380 86390 1
534502 99534502 1001 86380 86390 1
534443 99534443 1001 86380 86390 1
534353 99534353 1001 86380 86390 1
534342 99534342 1001 86380 86390 1
534206 99534206 1001 86380 86390 1
534134 99534134 1001 86380 86390 1
534124 99534124 1001 86380 86390 1
534073 99534073 1001 86380 86390 1
534800 99534800 1001 86380 86390 1
534878 99534878 1001 86380 86390 1
534790 99534790 1001 86380 86390 1
534883 99534883 1001 86380 86390 1
535318 99535318 1001 86380 86390 1
535364 99535364 1001 86380 86390 1
535162 99535162 1001 86380 86390 1
535190 99535190 1001 86380 86390 1
535141 99535141 1001 86380 86390 1
535298 99535298 1001 86380 86390 1
534893 99534893 1001 86380 86390 1
534962 99534962 1001 86380 86390 1
535689 99535689 1001 86380 86390 1
535524 99535524 1001 86380 86390 1
535629 99535629 1001 86380 86390 1
535657 99535657 1001 86380 86390 1
536222 99536222 1001 86380 86390 1
536159 99536159 1001 86380 86390 1
536263 99536263 1001 86380 86390 1
536242 99536242 1001 86380 86390 1
536330 99536330 1001 86380 86390 1
536245 99536245 1001 86380 86390 1
536120 99536120 1001 86380 86390 1
536005 99536005 1001 86380 86390 1
536044 99536044 1001 86380 86390 1
536050 99536050 1001 86380 86390 1
535793 99535793 1001 86380 86390 1
535826 99535826 1001 86380 86390 1
535839 99535839 1001 86380 86390 1
535892 99535892 1001 86380 86390 1
535829 99535829 1001 86380 86390 1
536436 99536436 1001 86380 86390 1
536502 99536502 1001 86380 86390 1
536426 99536426 1001 86380 86390 1
536366 99536366 1001 86380 86390 1
536392 99536392 1001 86380 86390 1
536394 99536394 1001 86380 86390 1
537086 99537086 1001 86380 86390 1
537035 99537035 1001 86380 86390 1
537076 99537076 1001 86380 86390 1
536980 99536980 1001 86380 86390 1
536792 99536792 1001 86380 86390 1
536934 99536934 1001 86380 86390 1
536757 99536757 1001 86380 86390 1
536646 99536646 1001 86380 86390 1
536608 99536608 1001 86380 86390 1
536699 99536699 1001 86380 86390 1
536639 99536639 1001 86380 86390 1
536640 99536640 1001 86380 86390 1
536693 99536693 1001 86380 86390 1
537279 99537279 1001 86380 86390 1
537261 99537261 1001 86380 86390 1
537210 99537210 1001 86380 86390 1
537954 99537954 1001 86380 86390 1
537827 99537827 1001 86380 86390 1
537884 99537884 1001 86380 86390 1
537622 99537622 1001 86380 86390 1
537739 99537739 1001 86380 86390 1
537394 99537394 1001 86380 86390 1
537531 99537531 1001 86380 86390 1
538063 99538063 1001 86380 86390 1
537989 99537989 1001 86380 86390 1
538100 99538100 1001 86380 86390 1
538179 99538179 1001 86380 86390 1
538128 99538128 1001 86380 86390 1
538700 99538700 1001 86380 86390 1
538681 99538681 1001 86380 86390 1
538810 99538810 1001 86380 86390 1
538570 99538570 1001 86380 86390 1
538572 99538572 1001 86380 86390 1
538469 99538469 1001 86380 86390 1
538574 99538574 1001 86380 86390 1
538446 99538446 1001 86380 86390 1
538608 99538608 1001 86380 86390 1
538284 99538284 1001 86380 86390 1
538388 99538388 1001 86380 86390 1
538289 99538289 1001 86380 86390 1
538241 99538241 1001 86380 86390 1
538370 99538370 1001 86380 86390 1
538242 99538242 1001 86380 86390 1
538307 99538307 1001 86380 86390 1
538347 99538347 1001 86380 86390 1
538910 99538910 1001 86380 86390 1
539607 99539607 1001 86380 86390 1
539464 99539464 1001 86380 86390 1
539443 99539443 1001 86380 86390 1
539533 99539533 1001 86380 86390 1
539403 99539403 1001 86380 86390 1
539433 99539433 1001 86380 86390 1
539434 99539434 1001 86380 86390 1
539128 99539128 1001 86380 86390 1
539146 99539146 1001 86380 86390 1
539703 99539703 1001 86380 86390 1
539819 99539819 1001 86380 86390 1
539784 99539784 1001 86380 86390 1
539655 99539655 1001 86380 86390 1
539661 99539661 1001 86380 86390 1
540381 99540381 1001 86380 86390 1
540421 99540421 1001 86380 86390 1
540443 99540443 1001 86380 86390 1
540267 99540267 1001 86380 86390 1
540280 99540280 1001 86380 86390 1
540459 99540459 1001 86380 86390 1
540185 99540185 1001 86380 86390 1
540243 99540243 1001 86380 86390 1
540234 99540234 1001 86380 86390 1
539887 99539887 1001 86380 86390 1
539940 99539940 1001 86380 86390 1
540047 99540047 1001 86380 86390 1
539958 99539958 1001 86380 86390 1
540595 99540595 1001 86380 86390 1
540635 99540635 1001 86380 86390 1
540598 99540598 1001 86380 86390 1
540560 99540560 1001 86380 86390 1
540525 99540525 1001 86380 86390 1
541179 99541179 1001 86380 86390 1
541104 99541104 1001 86380 86390 1
541122 99541122 1001 86380 86390 1
540975 99540975 1001 86380 86390 1
540991 99540991 1001 86380 86390 1
541070 99541070 1001 86380 86390 1
541084 99541084 1001 86380 86390 1
540833 99540833 1001 86380 86390 1
541454 99541454 1001 86380 86390 1
542095 99542095 1001 86380 86390 1
542107 99542107 1001 86380 86390 1
541711 99541711 1001 86380 86390 1
541831 99541831 1001 86380 86390 1
541609 99541609 1001 86380 86390 1
541649 99541649 1001 86380 86390 1
541625 99541625 1001 86380 86390 1
542211 99542211 1001 86380 86390 1
542228 99542228 1001 86380 86390 1
542205 99542205 1001 86380 86390 1
542882 99542882 1001 86380 86390 1
542911 99542911 1001 86380 86390 1
542770 99542770 1001 86380 86390 1
542799 99542799 1001 86380 86390 1
542601 99542601 1001 86380 86390 1
542429 99542429 1001 86380 86390 1
542408 99542408 1001 86380 86390 1
543146 99543146 1001 86380 86390 1
543057 99543057 1001 86380 86390 1
543630 99543630 1001 86380 86390 1
543632 99543632 1001 86380 86390 1
543765 99543765 1001 86380 86390 1
543718 99543718 1001 86380 86390 1
543384 99543384 1001 86380 86390 1
543426 99543426 1001 86380 86390 1
543389 99543389 1001 86380 86390 1
543481 99543481 1001 86380 86390 1
543430 99543430 1001 86380 86390 1
543443 99543443 1001 86380 86390 1
543419 99543419 1001 86380 86390 1
543536 99543536 1001 86380 86390 1
543370 99543370 1001 86380 86390 1
543383 99543383 1001 86380 86390 1
543328 99543328 1001 86380 86390 1
543782 99543782 1001 86380 86390 1
543819 99543819 1001 86380 86390 1
544443 99544443 1001 86380 86390 1
544569 99544569 1001 86380 86390 1
544518 99544518 1001 86380 86390 1
544250 99544250 1001 86380 86390 1
544370 99544370 1001 86380 86390 1
544293 99544293 1001 86380 86390 1
544193 99544193 1001 86380 86390 1
544194 99544194 1001 86380 86390 1
544133 99544133 1001 86380 86390 1
506035 1036 1002 40630 42494 1
531484 755 1002 31250 37663 1
542522 863 1002 31909 32686 1
400036 99400036 1001 86380 86390 1
400301 99400301 1001 86380 86390 1
400655 99400655 1001 86380 86390 1
400801 99400801 1001 86380 86390 1
401072 99401072 1001 86380 86390 1
401527 99401527 1001 86380 86390 1
401571 99401571 1001 86380 86390 1
401503 99401503 1001 86380 86390 1
401628 99401628 1001 86380 86390 1
401699 99401699 1001 86380 86390 1
402363 99402363 1001 86380 86390 1
402295 99402295 1001 86380 86390 1
402327 99402327 1001 86380 86390 1
402498 99402498 1001 86380 86390 1
402733 99402733 1001 86380 86390 1
402797 99402797 1001 86380 86390 1
402848 99402848 1001 86380 86390 1
402850 99402850 1001 86380 86390 1
402955 99402955 1001 86380 86390 1
403003 99403003 1001 86380 86390 1
403097 99403097 1001 86380 86390 1
403149 99403149 1001 86380 86390 1
403325 99403325 1001 86380 86390 1
403306 99403306 1001 86380 86390 1
403401 99403401 1001 86380 86390 1
403445 99403445 1001 86380 86390 1
403553 99403553 1001 86380 86390 1
403627 99403627 1001 86380 86390 1
403978 99403978 1001 86380 86390 1
404110 99404110 1001 86380 86390 1
404214 99404214 1001 86380 86390 1
404318 99404318 1001 86380 86390 1
404442 99404442 1001 86380 86390 1
404448 99404448 1001 86380 86390 1
404480 99404480 1001 86380 86390 1
404533 99404533 1001 86380 86390 1
404538 99404538 1001 86380 86390 1
404638 99404638 1001 86380 86390 1
405050 99405050 1001 86380 86390 1
405080 99405080 1001 86380 86390 1
405063 99405063 1001 86380 86390 1
405015 99405015 1001 86380 86390 1
405297 99405297 1001 86380 86390 1
405234 99405234 1001 86380 86390 1
405264 99405264 1001 86380 86390 1
405265 99405265 1001 86380 86390 1
405406 99405406 1001 86380 86390 1
405479 99405479 1001 86380 86390 1
405758 99405758 1001 86380 86390 1
406033 99406033 1001 86380 86390 1
406127 99406127 1001 86380 86390 1
406274 99406274 1001 86380 86390 1
406752 99406752 1001 86380 86390 1
406887 99406887 1001 86380 86390 1
406866 99406866 1001 86380 86390 1
407151 99407151 1001 86380 86390 1
407281 99407281 1001 86380 86390 1
407323 99407323 1001 86380 86390 1
407531 99407531 1001 86380 86390 1
407647 99407647 1001 86380 86390 1
407733 99407733 1001 86380 86390 1
407947 99407947 1001 86380 86390 1
407930 99407930 1001 86380 86390 1
408014 99408014 1001 86380 86390 1
408183 99408183 1001 86380 86390 1
408135 99408135 1001 86380 86390 1
408229 99408229 1001 86380 86390 1
408353 99408353 1001 86380 86390 1
408634 99408634 1001 86380 86390 1
408606 99408606 1001 86380 86390 1
408592 99408592 1001 86380 86390 1
408637 99408637 1001 86380 86390 1
408712 99408712 1001 86380 86390 1
408943 99408943 1001 86380 86390 1
408951 99408951 1001 86380 86390 1
409004 99409004 1001 86380 86390 1
409358 99409358 1001 86380 86390 1
409916 99409916 1001 86380 86390 1
409947 99409947 1001 86380 86390 1
410113 99410113 1001 86380 86390 1
410295 99410295 1001 86380 86390 1
410696 99410696 1001 86380 86390 1
410784 99410784 1001 86380 86390 1
410902 99410902 1001 86380 86390 1
410871 99410871 1001 86380 86390 1
411079 99411079 1001 86380 86390 1
411042 99411042 1001 86380 86390 1
411188 99411188 1001 86380 86390 1
411508 99411508 1001 86380 86390 1
411542 99411542 1001 86380 86390 1
411546 99411546 1001 86380 86390 1
411695 99411695 1001 86380 86390 1
411879 99411879 1001 86380 86390 1
411861 99411861 1001 86380 86390 1
412075 99412075 1001 86380 86390 1
412194 99412194 1001 86380 86390 1
412203 99412203 1001 86380 86390 1
413142 99413142 1001 86380 86390 1
412980 99412980 1001 86380 86390 1
412967 99412967 1001 86380 86390 1
412500 99412500 1001 86380 86390 1
413861 99413861 1001 86380 86390 1
414059 99414059 1001 86380 86390 1
413953 99413953 1001 86380 86390 1
413987 99413987 1001 86380 86390 1
413879 99413879 1001 86380 86390 1
415201 99415201 1001 86380 86390 1
414958 99414958 1001 86380 86390 1
415155 99415155 1001 86380 86390 1
415088 99415088 1001 86380 86390 1
415089 99415089 1001 86380 86390 1
414655 99414655 1001 86380 86390 1
414590 99414590 1001 86380 86390 1
414828 99414828 1001 86380 86390 1
414362 99414362 1001 86380 86390 1
414456 99414456 1001 86380 86390 1
415472 99415472 1001 86380 86390 1
415652 99415652 1001 86380 86390 1
416184 99416184 1001 86380 86390 1
416550 99416550 1001 86380 86390 1
416554 99416554 1001 86380 86390 1
416221 99416221 1001 86380 86390 1
416507 99416507 1001 86380 86390 1
415908 99415908 1001 86380 86390 1
415914 99415914 1001 86380 86390 1
415728 99415728 1001 86380 86390 1
416049 99416049 1001 86380 86390 1
417289 99417289 1001 86380 86390 1
417343 99417343 1001 86380 86390 1
417496 99417496 1001 86380 86390 1
417459 99417459 1001 86380 86390 1
418476 99418476 1001 86380 86390 1
418677 99418677 1001 86380 86390 1
418685 99418685 1001 86380 86390 1
418334 99418334 1001 86380 86390 1
418078 99418078 1001 86380 86390 1
418391 99418391 1001 86380 86390 1
418220 99418220 1001 86380 86390 1
417765 99417765 1001 86380 86390 1
417820 99417820 1001 86380 86390 1
417926 99417926 1001 86380 86390 1
417667 99417667 1001 86380 86390 1
417899 99417899 1001 86380 86390 1
417727 99417727 1001 86380 86390 1
419097 99419097 1001 86380 86390 1
419191 99419191 1001 86380 86390 1
419204 99419204 1001 86380 86390 1
420215 99420215 1001 86380 86390 1
420386 99420386 1001 86380 86390 1
420183 99420183 1001 86380 86390 1
419906 99419906 1001 86380 86390 1
420058 99420058 1001 86380 86390 1
419680 99419680 1001 86380 86390 1
420048 99420048 1001 86380 86390 1
419341 99419341 1001 86380 86390 1
419382 99419382 1001 86380 86390 1
419362 99419362 1001 86380 86390 1
419431 99419431 1001 86380 86390 1
420542 99420542 1001 86380 86390 1
420499 99420499 1001 86380 86390 1
420777 99420777 1001 86380 86390 1
420662 99420662 1001 86380 86390 1
420503 99420503 1001 86380 86390 1
420762 99420762 1001 86380 86390 1
421693 99421693 1001 86380 86390 1
421857 99421857 1001 86380 86390 1
421332 99421332 1001 86380 86390 1
420942 99420942 1001 86380 86390 1
421235 99421235 1001 86380 86390 1
420969 99420969 1001 86380 86390 1
421043 99421043 1001 86380 86390 1
420979 99420979 1001 86380 86390 1
421163 99421163 1001 86380 86390 1
422194 99422194 1001 86380 86390 1
422117 99422117 1001 86380 86390 1
422151 99422151 1001 86380 86390 1
422291 99422291 1001 86380 86390 1
422370 99422370 1001 86380 86390 1
422449 99422449 1001 86380 86390 1
422212 99422212 1001 86380 86390 1
423406 99423406 1001 86380 86390 1
423519 99423519 1001 86380 86390 1
423327 99423327 1001 86380 86390 1
423111 99423111 1001 86380 86390 1
423207 99423207 1001 86380 86390 1
423014 99423014 1001 86380 86390 1
422678 99422678 1001 86380 86390 1
422637 99422637 1001 86380 86390 1
422813 99422813 1001 86380 86390 1
422896 99422896 1001 86380 86390 1
424108 99424108 1001 86380 86390 1
423978 99423978 1001 86380 86390 1
423902 99423902 1001 86380 86390 1
424061 99424061 1001 86380 86390 1
425376 99425376 1001 86380 86390 1
425327 99425327 1001 86380 86390 1
425070 99425070 1001 86380 86390 1
424441 99424441 1001 86380 86390 1
424584 99424584 1001 86380 86390 1
425777 99425777 1001 86380 86390 1
425565 99425565 1001 86380 86390 1
425697 99425697 1001 86380 86390 1
425679 99425679 1001 86380 86390 1
426848 99426848 1001 86380 86390 1
427055 99427055 1001 86380 86390 1
426276 99426276 1001 86380 86390 1
426459 99426459 1001 86380 86390 1
425866 99425866 1001 86380 86390 1
425922 99425922 1001 86380 86390 1
426208 99426208 1001 86380 86390 1
427342 99427342 1001 86380 86390 1
427258 99427258 1001 86380 86390 1
427376 99427376 1001 86380 86390 1
427208 99427208 1001 86380 86390 1
427311 99427311 1001 86380 86390 1
428594 99428594 1001 86380 86390 1
428435 99428435 1001 86380 86390 1
428257 99428257 1001 86380 86390 1
427974 99427974 1001 86380 86390 1
427624 99427624 1001 86380 86390 1
427883 99427883 1001 86380 86390 1
428779 99428779 1001 86380 86390 1
428994 99428994 1001 86380 86390 1
430319 99430319 1001 86380 86390 1
430283 99430283 1001 86380 86390 1
429974 99429974 1001 86380 86390 1
430157 99430157 1001 86380 86390 1
430040 99430040 1001 86380 86390 1
430064 99430064 1001 86380 86390 1
429831 99429831 1001 86380 86390 1
429808 99429808 1001 86380 86390 1
429887 99429887 1001 86380 86390 1
429577 99429577 1001 86380 86390 1
429869 99429869 1001 86380 86390 1
429681 99429681 1001 86380 86390 1
429919 99429919 1001 86380 86390 1
429240 99429240 1001 86380 86390 1
429264 99429264 1001 86380 86390 1
429527 99429527 1001 86380 86390 1
429248 99429248 1001 86380 86390 1
430401 99430401 1001 86380 86390 1
430489 99430489 1001 86380 86390 1
430616 99430616 1001 86380 86390 1
430807 99430807 1001 86380 86390 1
430451 99430451 1001 86380 86390 1
431970 99431970 1001 86380 86390 1
432022 99432022 1001 86380 86390 1
431684 99431684 1001 86380 86390 1
431880 99431880 1001 86380 86390 1
431465 99431465 1001 86380 86390 1
431366 99431366 1001 86380 86390 1
431146 99431146 1001 86380 86390 1
430956 99430956 1001 86380 86390 1
430830 99430830 1001 86380 86390 1
430928 99430928 1001 86380 86390 1
432272 99432272 1001 86380 86390 1
432114 99432114 1001 86380 86390 1
433363 99433363 1001 86380 86390 1
433227 99433227 1001 86380 86390 1
433264 99433264 1001 86380 86390 1
432558 99432558 1001 86380 86390 1
432612 99432612 1001 86380 86390 1
432787 99432787 1001 86380 86390 1
434096 99434096 1001 86380 86390 1
433899 99433899 1001 86380 86390 1
433767 99433767 1001 86380 86390 1
433929 99433929 1001 86380 86390 1
434131 99434131 1001 86380 86390 1
435343 99435343 1001 86380 86390 1
434704 99434704 1001 86380 86390 1
434708 99434708 1001 86380 86390 1
434866 99434866 1001 86380 86390 1
434564 99434564 1001 86380 86390 1
434268 99434268 1001 86380 86390 1
434144 99434144 1001 86380 86390 1
434528 99434528 1001 86380 86390 1
434419 99434419 1001 86380 86390 1
435545 99435545 1001 86380 86390 1
435623 99435623 1001 86380 86390 1
435651 99435651 1001 86380 86390 1
435608 99435608 1001 86380 86390 1
437151 99437151 1001 86380 86390 1
436759 99436759 1001 86380 86390 1
436843 99436843 1001 86380 86390 1
437132 99437132 1001 86380 86390 1
436628 99436628 1001 86380 86390 1
436684 99436684 1001 86380 86390 1
436710 99436710 1001 86380 86390 1
436695 99436695 1001 86380 86390 1
436328 99436328 1001 86380 86390 1
436329 99436329 1001 86380 86390 1
436028 99436028 1001 86380 86390 1
300035 99300035 1001 86380 86390 1
437227 99437227 1001 86380 86390 1
300625 99300625 1001 86380 86390 1
300718 99300718 1001 86380 86390 1
300513 99300513 1001 86380 86390 1
300475 99300475 1001 86380 86390 1
300503 99300503 1001 86380 86390 1
300479 99300479 1001 86380 86390 1
300327 99300327 1001 86380 86390 1
300867 99300867 1001 86380 86390 1
300856 99300856 1001 86380 86390 1
300895 99300895 1001 86380 86390 1
300892 99300892 1001 86380 86390 1
300854 99300854 1001 86380 86390 1
301339 99301339 1001 86380 86390 1
301211 99301211 1001 86380 86390 1
301214 99301214 1001 86380 86390 1
301151 99301151 1001 86380 86390 1
300985 99300985 1001 86380 86390 1
301096 99301096 1001 86380 86390 1
301074 99301074 1001 86380 86390 1
301737 99301737 1001 86380 86390 1
301558 99301558 1001 86380 86390 1
301637 99301637 1001 86380 86390 1
301612 99301612 1001 86380 86390 1
301638 99301638 1001 86380 86390 1
301628 99301628 1001 86380 86390 1
302360 99302360 1001 86380 86390 1
302298 99302298 1001 86380 86390 1
302127 99302127 1001 86380 86390 1
302001 99302001 1001 86380 86390 1
301800 99301800 1001 86380 86390 1
301903 99301903 1001 86380 86390 1
301942 99301942 1001 86380 86390 1
301853 99301853 1001 86380 86390 1
301869 99301869 1001 86380 86390 1
302507 99302507 1001 86380 86390 1
302549 99302549 1001 86380 86390 1
302553 99302553 1001 86380 86390 1
302874 99302874 1001 86380 86390 1
302953 99302953 1001 86380 86390 1
302905 99302905 1001 86380 86390 1
302625 99302625 1001 86380 86390 1
303888 99303888 1001 86380 86390 1
303788 99303788 1001 86380 86390 1
303698 99303698 1001 86380 86390 1
303791 99303791 1001 86380 86390 1
303796 99303796 1001 86380 86390 1
303477 99303477 1001 86380 86390 1
303560 99303560 1001 86380 86390 1
303574 99303574 1001 86380 86390 1
303433 99303433 1001 86380 86390 1
303512 99303512 1001 86380 86390 1
303513 99303513 1001 86380 86390 1
304083 99304083 1001 86380 86390 1
304683 99304683 1001 86380 86390 1
304805 99304805 1001 86380 86390 1
304345 99304345 1001 86380 86390 1
304323 99304323 1001 86380 86390 1
304362 99304362 1001 86380 86390 1
304401 99304401 1001 86380 86390 1
304311 99304311 1001 86380 86390 1
305039 99305039 1001 86380 86390 1
304992 99304992 1001 86380 86390 1
304957 99304957 1001 86380 86390 1
305657 99305657 1001 86380 86390 1
305495 99305495 1001 86380 86390 1
305526 99305526 1001 86380 86390 1
305376 99305376 1001 86380 86390 1
305461 99305461 1001 86380 86390 1
305372 99305372 1001 86380 86390 1
305334 99305334 1001 86380 86390 1
305387 99305387 1001 86380 86390 1
305116 99305116 1001 86380 86390 1
305209 99305209 1001 86380 86390 1
305197 99305197 1001 86380 86390 1
305081 99305081 1001 86380 86390 1
305204 99305204 1001 86380 86390 1
305205 99305205 1001 86380 86390 1
500024 99500024 1001 86380 86390 1
500008 99500008 1001 86380 86390 1
500749 99500749 1001 86380 86390 1
500637 99500637 1001 86380 86390 1
500655 99500655 1001 86380 86390 1
500479 99500479 1001 86380 86390 1
500557 99500557 1001 86380 86390 1
500499 99500499 1001 86380 86390 1
500566 99500566 1001 86380 86390 1
500489 99500489 1001 86380 86390 1
500606 99500606 1001 86380 86390 1
500257 99500257 1001 86380 86390 1
500387 99500387 1001 86380 86390 1
500240 99500240 1001 86380 86390 1
500346 99500346 1001 86380 86390 1
501018 99501018 1001 86380 86390 1
500831 99500831 1001 86380 86390 1
501504 99501504 1001 86380 86390 1
501492 99501492 1001 86380 86390 1
501481 99501481 1001 86380 86390 1
501395 99501395 1001 86380 86390 1
501427 99501427 1001 86380 86390 1
501391 99501391 1001 86380 86390 1
501124 99501124 1001 86380 86390 1
501078 99501078 1001 86380 86390 1
501029 99501029 1001 86380 86390 1
501740 99501740 1001 86380 86390 1
501679 99501679 1001 86380 86390 1
501692 99501692 1001 86380 86390 1
501720 99501720 1001 86380 86390 1
501786 99501786 1001 86380 86390 1
502247 99502247 1001 86380 86390 1
502097 99502097 1001 86380 86390 1
502137 99502137 1001 86380 86390 1
501854 99501854 1001 86380 86390 1
502475 99502475 1001 86380 86390 1
502530 99502530 1001 86380 86390 1
502612 99502612 1001 86380 86390 1
502588 99502588 1001 86380 86390 1
502666 99502666 1001 86380 86390 1
502537 99502537 1001 86380 86390 1
503107 99503107 1001 86380 86390 1
503133 99503133 1001 86380 86390 1
503146 99503146 1001 86380 86390 1
503123 99503123 1001 86380 86390 1
502902 99502902 1001 86380 86390 1
502981 99502981 1001 86380 86390 1
502804 99502804 1001 86380 86390 1
502781 99502781 1001 86380 86390 1
502833 99502833 1001 86380 86390 1
502691 99502691 1001 86380 86390 1
503483 99503483 1001 86380 86390 1
503447 99503447 1001 86380 86390 1
503415 99503415 1001 86380 86390 1
503454 99503454 1001 86380 86390 1
503299 99503299 1001 86380 86390 1
504114 99504114 1001 86380 86390 1
504081 99504081 1001 86380 86390 1
503920 99503920 1001 86380 86390 1
503999 99503999 1001 86380 86390 1
504064 99504064 1001 86380 86390 1
503961 99503961 1001 86380 86390 1
503808 99503808 1001 86380 86390 1
503736 99503736 1001 86380 86390 1
503804 99503804 1001 86380 86390 1
503911 99503911 1001 86380 86390 1
503559 99503559 1001 86380 86390 1
504231 99504231 1001 86380 86390 1
504309 99504309 1001 86380 86390 1
504155 99504155 1001 86380 86390 1
504275 99504275 1001 86380 86390 1
504302 99504302 1001 86380 86390 1
504752 99504752 1001 86380 86390 1
504830 99504830 1001 86380 86390 1
504809 99504809 1001 86380 86390 1
504533 99504533 1001 86380 86390 1
504729 99504729 1001 86380 86390 1
504390 99504390 1001 86380 86390 1
504403 99504403 1001 86380 86390 1
504379 99504379 1001 86380 86390 1
504510 99504510 1001 86380 86390 1
505027 99505027 1001 86380 86390 1
505708 99505708 1001 86380 86390 1
505709 99505709 1001 86380 86390 1
505634 99505634 1001 86380 86390 1
505515 99505515 1001 86380 86390 1
505400 99505400 1001 86380 86390 1
505428 99505428 1001 86380 86390 1
505363 99505363 1001 86380 86390 1
505522 99505522 1001 86380 86390 1
505419 99505419 1001 86380 86390 1
505295 99505295 1001 86380 86390 1
505270 99505270 1001 86380 86390 1
505352 99505352 1001 86380 86390 1
505211 99505211 1001 86380 86390 1
505874 99505874 1001 86380 86390 1
505927 99505927 1001 86380 86390 1
505956 99505956 1001 86380 86390 1
505790 99505790 1001 86380 86390 1
505856 99505856 1001 86380 86390 1
506508 99506508 1001 86380 86390 1
506287 99506287 1001 86380 86390 1
506255 99506255 1001 86380 86390 1
506256 99506256 1001 86380 86390 1
506060 99506060 1001 86380 86390 1
506164 99506164 1001 86380 86390 1
506128 99506128 1001 86380 86390 1
506697 99506697 1001 86380 86390 1
506776 99506776 1001 86380 86390 1
506701 99506701 1001 86380 86390 1
506729 99506729 1001 86380 86390 1
506601 99506601 1001 86380 86390 1
506615 99506615 1001 86380 86390 1
506695 99506695 1001 86380 86390 1
507267 99507267 1001 86380 86390 1
507389 99507389 1001 86380 86390 1
507392 99507392 1001 86380 86390 1
507399 99507399 1001 86380 86390 1
507343 99507343 1001 86380 86390 1
507177 99507177 1001 86380 86390 1
507203 99507203 1001 86380 86390 1
507139 99507139 1001 86380 86390 1
507049 99507049 1001 86380 86390 1
507116 99507116 1001 86380 86390 1
507096 99507096 1001 86380 86390 1
507122 99507122 1001 86380 86390 1
507058 99507058 1001 86380 86390 1
506893 99506893 1001 86380 86390 1
506915 99506915 1001 86380 86390 1
507548 99507548 1001 86380 86390 1
507568 99507568 1001 86380 86390 1
507440 99507440 1001 86380 86390 1
508215 99508215 1001 86380 86390 1
508164 99508164 1001 86380 86390 1
508228 99508228 1001 86380 86390 1
508178 99508178 1001 86380 86390 1
508232 99508232 1001 86380 86390 1
508168 99508168 1001 86380 86390 1
507862 99507862 1001 86380 86390 1
507955 99507955 1001 86380 86390 1
507968 99507968 1001 86380 86390 1
507998 99507998 1001 86380 86390 1
507682 99507682 1001 86380 86390 1
508272 99508272 1001 86380 86390 1
508417 99508417 1001 86380 86390 1
508435 99508435 1001 86380 86390 1
508319 99508319 1001 86380 86390 1
508985 99508985 1001 86380 86390 1
509011 99509011 1001 86380 86390 1
508896 99508896 1001 86380 86390 1
508940 99508940 1001 86380 86390 1
508804 99508804 1001 86380 86390 1
508690 99508690 1001 86380 86390 1
508717 99508717 1001 86380 86390 1
508668 99508668 1001 86380 86390 1
508776 99508776 1001 86380 86390 1
508841 99508841 1001 86380 86390 1
508527 99508527 1001 86380 86390 1
508582 99508582 1001 86380 86390 1
509230 99509230 1001 86380 86390 1
509080 99509080 1001 86380 86390 1
509121 99509121 1001 86380 86390 1
509771 99509771 1001 86380 86390 1
509826 99509826 1001 86380 86390 1
509880 99509880 1001 86380 86390 1
509804 99509804 1001 86380 86390 1
509843 99509843 1001 86380 86390 1
509553 99509553 1001 86380 86390 1
509662 99509662 1001 86380 86390 1
509349 99509349 1001 86380 86390 1
509299 99509299 1001 86380 86390 1
509341 99509341 1001 86380 86390 1
509965 99509965 1001 86380 86390 1
510057 99510057 1001 86380 86390 1
510572 99510572 1001 86380 86390 1
510593 99510593 1001 86380 86390 1
510672 99510672 1001 86380 86390 1
510685 99510685 1001 86380 86390 1
510720 99510720 1001 86380 86390 1
510366 99510366 1001 86380 86390 1
510342 99510342 1001 86380 86390 1
510382 99510382 1001 86380 86390 1
510499 99510499 1001 86380 86390 1
510322 99510322 1001 86380 86390 1
510428 99510428 1001 86380 86390 1
510260 99510260 1001 86380 86390 1
510776 99510776 1001 86380 86390 1
510882 99510882 1001 86380 86390 1
510863 99510863 1001 86380 86390 1
510851 99510851 1001 86380 86390 1
510735 99510735 1001 86380 86390 1
511410 99511410 1001 86380 86390 1
511144 99511144 1001 86380 86390 1
511238 99511238 1001 86380 86390 1
511068 99511068 1001 86380 86390 1
511031 99511031 1001 86380 86390 1
511084 99511084 1001 86380 86390 1
511657 99511657 1001 86380 86390 1
511685 99511685 1001 86380 86390 1
511556 99511556 1001 86380 86390 1
512353 99512353 1001 86380 86390 1
512308 99512308 1001 86380 86390 1
512284 99512284 1001 86380 86390 1
512365 99512365 1001 86380 86390 1
511969 99511969 1001 86380 86390 1
511868 99511868 1001 86380 86390 1
511767 99511767 1001 86380 86390 1
512523 99512523 1001 86380 86390 1
512407 99512407 1001 86380 86390 1
512569 99512569 1001 86380 86390 1
513172 99513172 1001 86380 86390 1
513023 99513023 1001 86380 86390 1
512680 99512680 1001 86380 86390 1
512590 99512590 1001 86380 86390 1
512630 99512630 1001 86380 86390 1
512634 99512634 1001 86380 86390 1
512608 99512608 1001 86380 86390 1
513260 99513260 1001 86380 86390 1
513237 99513237 1001 86380 86390 1
513277 99513277 1001 86380 86390 1
513407 99513407 1001 86380 86390 1
513925 99513925 1001 86380 86390 1
513848 99513848 1001 86380 86390 1
513927 99513927 1001 86380 86390 1
513778 99513778 1001 86380 86390 1
514069 99514069 1001 86380 86390 1
514123 99514123 1001 86380 86390 1
514214 99514214 1001 86380 86390 1
514757 99514757 1001 86380 86390 1
514684 99514684 1001 86380 86390 1
514487 99514487 1001 86380 86390 1
514616 99514616 1001 86380 86390 1
514464 99514464 1001 86380 86390 1
514479 99514479 1001 86380 86390 1
514453 99514453 1001 86380 86390 1
514635 99514635 1001 86380 86390 1
514636 99514636 1001 86380 86390 1
514361 99514361 1001 86380 86390 1
514363 99514363 1001 86380 86390 1
515022 99515022 1001 86380 86390 1
514990 99514990 1001 86380 86390 1
514994 99514994 1001 86380 86390 1
515562 99515562 1001 86380 86390 1
515592 99515592 1001 86380 86390 1
515401 99515401 1001 86380 86390 1
515429 99515429 1001 86380 86390 1
515443 99515443 1001 86380 86390 1
515435 99515435 1001 86380 86390 1
515474 99515474 1001 86380 86390 1
515231 99515231 1001 86380 86390 1
515721 99515721 1001 86380 86390 1
515852 99515852 1001 86380 86390 1
516465 99516465 1001 86380 86390 1
516293 99516293 1001 86380 86390 1
516152 99516152 1001 86380 86390 1
516102 99516102 1001 86380 86390 1
516116 99516116 1001 86380 86390 1
516198 99516198 1001 86380 86390 1
515919 99515919 1001 86380 86390 1
516074 99516074 1001 86380 86390 1
516062 99516062 1001 86380 86390 1
516012 99516012 1001 86380 86390 1
515961 99515961 1001 86380 86390 1
515952 99515952 1001 86380 86390 1
516573 99516573 1001 86380 86390 1
516651 99516651 1001 86380 86390 1
516631 99516631 1001 86380 86390 1
516606 99516606 1001 86380 86390 1
516658 99516658 1001 86380 86390 1
516659 99516659 1001 86380 86390 1
[truncated: 4,111,334 more chars]
