# Supplementary material for: Fast and near-optimal monitoring for healthcare acquired infection outbreaks
Source: PLoS Comput Biol. 2019 Sep 16;15(9):e1007284. doi: 10.1371/journal.pcbi.1007284 (PMC6762212; doi:10.1371/journal.pcbi.1007284)
Supplement: S2 Data — (ZIP) [file pcbi.1007284.s007.zip]

Archive with 101 entries (100 files):
- MobilityLogs2/
- MobilityLogs2/HAISE_Carilion_all_visits_day_101.txt
- MobilityLogs2/HAISE_Carilion_all_visits_day_102.txt
- MobilityLogs2/HAISE_Carilion_all_visits_day_103.txt
- MobilityLogs2/HAISE_Carilion_all_visits_day_104.txt
- MobilityLogs2/HAISE_Carilion_all_visits_day_105.txt
- MobilityLogs2/HAISE_Carilion_all_visits_day_106.txt
- MobilityLogs2/HAISE_Carilion_all_visits_day_107.txt
- MobilityLogs2/HAISE_Carilion_all_visits_day_108.txt
- MobilityLogs2/HAISE_Carilion_all_visits_day_109.txt
- MobilityLogs2/HAISE_Carilion_all_visits_day_110.txt
- MobilityLogs2/HAISE_Carilion_all_visits_day_111.txt
- MobilityLogs2/HAISE_Carilion_all_visits_day_112.txt
- MobilityLogs2/HAISE_Carilion_all_visits_day_113.txt
- MobilityLogs2/HAISE_Carilion_all_visits_day_114.txt
- MobilityLogs2/HAISE_Carilion_all_visits_day_115.txt
- MobilityLogs2/HAISE_Carilion_all_visits_day_116.txt
- MobilityLogs2/HAISE_Carilion_all_visits_day_117.txt
- MobilityLogs2/HAISE_Carilion_all_visits_day_118.txt
- MobilityLogs2/HAISE_Carilion_all_visits_day_119.txt
- MobilityLogs2/HAISE_Carilion_all_visits_day_120.txt
- MobilityLogs2/HAISE_Carilion_all_visits_day_121.txt
- MobilityLogs2/HAISE_Carilion_all_visits_day_122.txt
- MobilityLogs2/HAISE_Carilion_all_visits_day_123.txt
- MobilityLogs2/HAISE_Carilion_all_visits_day_124.txt
- MobilityLogs2/HAISE_Carilion_all_visits_day_125.txt
- MobilityLogs2/HAISE_Carilion_all_visits_day_126.txt
- MobilityLogs2/HAISE_Carilion_all_visits_day_127.txt
- MobilityLogs2/HAISE_Carilion_all_visits_day_128.txt
- MobilityLogs2/HAISE_Carilion_all_visits_day_129.txt
- MobilityLogs2/HAISE_Carilion_all_visits_day_130.txt
- MobilityLogs2/HAISE_Carilion_all_visits_day_131.txt
- MobilityLogs2/HAISE_Carilion_all_visits_day_132.txt
- MobilityLogs2/HAISE_Carilion_all_visits_day_133.txt
- MobilityLogs2/HAISE_Carilion_all_visits_day_134.txt
- MobilityLogs2/HAISE_Carilion_all_visits_day_135.txt
- MobilityLogs2/HAISE_Carilion_all_visits_day_136.txt
- MobilityLogs2/HAISE_Carilion_all_visits_day_137.txt
- MobilityLogs2/HAISE_Carilion_all_visits_day_138.txt
- MobilityLogs2/HAISE_Carilion_all_visits_day_139.txt
- MobilityLogs2/HAISE_Carilion_all_visits_day_140.txt
- MobilityLogs2/HAISE_Carilion_all_visits_day_141.txt
- MobilityLogs2/HAISE_Carilion_all_visits_day_142.txt
- MobilityLogs2/HAISE_Carilion_all_visits_day_143.txt
- MobilityLogs2/HAISE_Carilion_all_visits_day_144.txt
- MobilityLogs2/HAISE_Carilion_all_visits_day_145.txt
- MobilityLogs2/HAISE_Carilion_all_visits_day_146.txt
- MobilityLogs2/HAISE_Carilion_all_visits_day_147.txt
- MobilityLogs2/HAISE_Carilion_all_visits_day_148.txt
- MobilityLogs2/HAISE_Carilion_all_visits_day_149.txt
- MobilityLogs2/HAISE_Carilion_all_visits_day_150.txt
- MobilityLogs2/HAISE_Carilion_all_visits_day_151.txt
- MobilityLogs2/HAISE_Carilion_all_visits_day_152.txt
- MobilityLogs2/HAISE_Carilion_all_visits_day_153.txt
- MobilityLogs2/HAISE_Carilion_all_visits_day_154.txt
- MobilityLogs2/HAISE_Carilion_all_visits_day_155.txt
- MobilityLogs2/HAISE_Carilion_all_visits_day_156.txt
- MobilityLogs2/HAISE_Carilion_all_visits_day_157.txt
- MobilityLogs2/HAISE_Carilion_all_visits_day_158.txt
- MobilityLogs2/HAISE_Carilion_all_visits_day_159.txt
- MobilityLogs2/HAISE_Carilion_all_visits_day_160.txt
- MobilityLogs2/HAISE_Carilion_all_visits_day_161.txt
- MobilityLogs2/HAISE_Carilion_all_visits_day_162.txt
- MobilityLogs2/HAISE_Carilion_all_visits_day_163.txt
- MobilityLogs2/HAISE_Carilion_all_visits_day_164.txt
- MobilityLogs2/HAISE_Carilion_all_visits_day_165.txt
- MobilityLogs2/HAISE_Carilion_all_visits_day_166.txt
- MobilityLogs2/HAISE_Carilion_all_visits_day_167.txt
- MobilityLogs2/HAISE_Carilion_all_visits_day_168.txt
- MobilityLogs2/HAISE_Carilion_all_visits_day_169.txt
- MobilityLogs2/HAISE_Carilion_all_visits_day_170.txt
- MobilityLogs2/HAISE_Carilion_all_visits_day_171.txt
- MobilityLogs2/HAISE_Carilion_all_visits_day_172.txt
- MobilityLogs2/HAISE_Carilion_all_visits_day_173.txt
- MobilityLogs2/HAISE_Carilion_all_visits_day_174.txt
- MobilityLogs2/HAISE_Carilion_all_visits_day_175.txt
- MobilityLogs2/HAISE_Carilion_all_visits_day_176.txt
- MobilityLogs2/HAISE_Carilion_all_visits_day_177.txt
- MobilityLogs2/HAISE_Carilion_all_visits_day_178.txt
- MobilityLogs2/HAISE_Carilion_all_visits_day_179.txt
- MobilityLogs2/HAISE_Carilion_all_visits_day_180.txt
- MobilityLogs2/HAISE_Carilion_all_visits_day_181.txt
- MobilityLogs2/HAISE_Carilion_all_visits_day_182.txt
- MobilityLogs2/HAISE_Carilion_all_visits_day_183.txt
- MobilityLogs2/HAISE_Carilion_all_visits_day_184.txt
- MobilityLogs2/HAISE_Carilion_all_visits_day_185.txt
- MobilityLogs2/HAISE_Carilion_all_visits_day_186.txt
- MobilityLogs2/HAISE_Carilion_all_visits_day_187.txt
- MobilityLogs2/HAISE_Carilion_all_visits_day_188.txt
- MobilityLogs2/HAISE_Carilion_all_visits_day_189.txt
- MobilityLogs2/HAISE_Carilion_all_visits_day_190.txt
- MobilityLogs2/HAISE_Carilion_all_visits_day_191.txt
- MobilityLogs2/HAISE_Carilion_all_visits_day_192.txt
- MobilityLogs2/HAISE_Carilion_all_visits_day_193.txt
- MobilityLogs2/HAISE_Carilion_all_visits_day_194.txt
- MobilityLogs2/HAISE_Carilion_all_visits_day_195.txt
- MobilityLogs2/HAISE_Carilion_all_visits_day_196.txt
- MobilityLogs2/HAISE_Carilion_all_visits_day_197.txt
- MobilityLogs2/HAISE_Carilion_all_visits_day_198.txt
- MobilityLogs2/HAISE_Carilion_all_visits_day_199.txt
- MobilityLogs2/loc_model.txt
