# Supplementary material for: Fast and near-optimal monitoring for healthcare acquired infection outbreaks
Source: PLoS Comput Biol. 2019 Sep 16;15(9):e1007284. doi: 10.1371/journal.pcbi.1007284 (PMC6762212; doi:10.1371/journal.pcbi.1007284)
Supplement: S2 Data — (ZIP) [file pcbi.1007284.s007.zip › MobilityLogs2/HAISE_Carilion_all_visits_day_101.txt]

#Person location Sublocation StartTime EndTime Type
509011 827 1002 62092 64529 1
528334 647 1002 42997 45550 1
400110 99400110 1001 86380 86390 1
400362 99400362 1001 86380 86390 1
400340 99400340 1001 86380 86390 1
400392 99400392 1001 86380 86390 1
400420 99400420 1001 86380 86390 1
400514 99400514 1001 86380 86390 1
400518 99400518 1001 86380 86390 1
400531 99400531 1001 86380 86390 1
401037 99401037 1001 86380 86390 1
401363 99401363 1001 86380 86390 1
401292 99401292 1001 86380 86390 1
401417 99401417 1001 86380 86390 1
401425 99401425 1001 86380 86390 1
401562 99401562 1001 86380 86390 1
402020 99402020 1001 86380 86390 1
402021 99402021 1001 86380 86390 1
401971 99401971 1001 86380 86390 1
402167 99402167 1001 86380 86390 1
402218 99402218 1001 86380 86390 1
402394 99402394 1001 86380 86390 1
402456 99402456 1001 86380 86390 1
402461 99402461 1001 86380 86390 1
402561 99402561 1001 86380 86390 1
403265 99403265 1001 86380 86390 1
403301 99403301 1001 86380 86390 1
403415 99403415 1001 86380 86390 1
403503 99403503 1001 86380 86390 1
403462 99403462 1001 86380 86390 1
403495 99403495 1001 86380 86390 1
403676 99403676 1001 86380 86390 1
403738 99403738 1001 86380 86390 1
403769 99403769 1001 86380 86390 1
403951 99403951 1001 86380 86390 1
404562 99404562 1001 86380 86390 1
404634 99404634 1001 86380 86390 1
404592 99404592 1001 86380 86390 1
404991 99404991 1001 86380 86390 1
405159 99405159 1001 86380 86390 1
405176 99405176 1001 86380 86390 1
405377 99405377 1001 86380 86390 1
405534 99405534 1001 86380 86390 1
405562 99405562 1001 86380 86390 1
405566 99405566 1001 86380 86390 1
405676 99405676 1001 86380 86390 1
405682 99405682 1001 86380 86390 1
405717 99405717 1001 86380 86390 1
405838 99405838 1001 86380 86390 1
405820 99405820 1001 86380 86390 1
406064 99406064 1001 86380 86390 1
406475 99406475 1001 86380 86390 1
406619 99406619 1001 86380 86390 1
406571 99406571 1001 86380 86390 1
406793 99406793 1001 86380 86390 1
406801 99406801 1001 86380 86390 1
406895 99406895 1001 86380 86390 1
406932 99406932 1001 86380 86390 1
406993 99406993 1001 86380 86390 1
407073 99407073 1001 86380 86390 1
407162 99407162 1001 86380 86390 1
407187 99407187 1001 86380 86390 1
407538 99407538 1001 86380 86390 1
407445 99407445 1001 86380 86390 1
407705 99407705 1001 86380 86390 1
407811 99407811 1001 86380 86390 1
407856 99407856 1001 86380 86390 1
407895 99407895 1001 86380 86390 1
407952 99407952 1001 86380 86390 1
407992 99407992 1001 86380 86390 1
408788 99408788 1001 86380 86390 1
408771 99408771 1001 86380 86390 1
408939 99408939 1001 86380 86390 1
409064 99409064 1001 86380 86390 1
409174 99409174 1001 86380 86390 1
409188 99409188 1001 86380 86390 1
409190 99409190 1001 86380 86390 1
409297 99409297 1001 86380 86390 1
409340 99409340 1001 86380 86390 1
409375 99409375 1001 86380 86390 1
409480 99409480 1001 86380 86390 1
409447 99409447 1001 86380 86390 1
409500 99409500 1001 86380 86390 1
409542 99409542 1001 86380 86390 1
409577 99409577 1001 86380 86390 1
409967 99409967 1001 86380 86390 1
410872 99410872 1001 86380 86390 1
410866 99410866 1001 86380 86390 1
411062 99411062 1001 86380 86390 1
411229 99411229 1001 86380 86390 1
411623 99411623 1001 86380 86390 1
411695 99411695 1001 86380 86390 1
411745 99411745 1001 86380 86390 1
411904 99411904 1001 86380 86390 1
411939 99411939 1001 86380 86390 1
412132 99412132 1001 86380 86390 1
412338 99412338 1001 86380 86390 1
412403 99412403 1001 86380 86390 1
412378 99412378 1001 86380 86390 1
413549 99413549 1001 86380 86390 1
413551 99413551 1001 86380 86390 1
412977 99412977 1001 86380 86390 1
413171 99413171 1001 86380 86390 1
413227 99413227 1001 86380 86390 1
413050 99413050 1001 86380 86390 1
412697 99412697 1001 86380 86390 1
412822 99412822 1001 86380 86390 1
412669 99412669 1001 86380 86390 1
412491 99412491 1001 86380 86390 1
412496 99412496 1001 86380 86390 1
412688 99412688 1001 86380 86390 1
413889 99413889 1001 86380 86390 1
413925 99413925 1001 86380 86390 1
413897 99413897 1001 86380 86390 1
413791 99413791 1001 86380 86390 1
413796 99413796 1001 86380 86390 1
413776 99413776 1001 86380 86390 1
413830 99413830 1001 86380 86390 1
415187 99415187 1001 86380 86390 1
414929 99414929 1001 86380 86390 1
414930 99414930 1001 86380 86390 1
415176 99415176 1001 86380 86390 1
414983 99414983 1001 86380 86390 1
415019 99415019 1001 86380 86390 1
415109 99415109 1001 86380 86390 1
414530 99414530 1001 86380 86390 1
414548 99414548 1001 86380 86390 1
414696 99414696 1001 86380 86390 1
414585 99414585 1001 86380 86390 1
414455 99414455 1001 86380 86390 1
414233 99414233 1001 86380 86390 1
414367 99414367 1001 86380 86390 1
415570 99415570 1001 86380 86390 1
415627 99415627 1001 86380 86390 1
416822 99416822 1001 86380 86390 1
416514 99416514 1001 86380 86390 1
416317 99416317 1001 86380 86390 1
415876 99415876 1001 86380 86390 1
416024 99416024 1001 86380 86390 1
417078 99417078 1001 86380 86390 1
417343 99417343 1001 86380 86390 1
417035 99417035 1001 86380 86390 1
417106 99417106 1001 86380 86390 1
417307 99417307 1001 86380 86390 1
417523 99417523 1001 86380 86390 1
417525 99417525 1001 86380 86390 1
418747 99418747 1001 86380 86390 1
418639 99418639 1001 86380 86390 1
418175 99418175 1001 86380 86390 1
418370 99418370 1001 86380 86390 1
418220 99418220 1001 86380 86390 1
418211 99418211 1001 86380 86390 1
418259 99418259 1001 86380 86390 1
417898 99417898 1001 86380 86390 1
417690 99417690 1001 86380 86390 1
417692 99417692 1001 86380 86390 1
417878 99417878 1001 86380 86390 1
417811 99417811 1001 86380 86390 1
419131 99419131 1001 86380 86390 1
418890 99418890 1001 86380 86390 1
420147 99420147 1001 86380 86390 1
420385 99420385 1001 86380 86390 1
420081 99420081 1001 86380 86390 1
420222 99420222 1001 86380 86390 1
420413 99420413 1001 86380 86390 1
420343 99420343 1001 86380 86390 1
419822 99419822 1001 86380 86390 1
419743 99419743 1001 86380 86390 1
419497 99419497 1001 86380 86390 1
419524 99419524 1001 86380 86390 1
419252 99419252 1001 86380 86390 1
419583 99419583 1001 86380 86390 1
419262 99419262 1001 86380 86390 1
420807 99420807 1001 86380 86390 1
420655 99420655 1001 86380 86390 1
420821 99420821 1001 86380 86390 1
420804 99420804 1001 86380 86390 1
422011 99422011 1001 86380 86390 1
421907 99421907 1001 86380 86390 1
421804 99421804 1001 86380 86390 1
421764 99421764 1001 86380 86390 1
421881 99421881 1001 86380 86390 1
421314 99421314 1001 86380 86390 1
421458 99421458 1001 86380 86390 1
421308 99421308 1001 86380 86390 1
420933 99420933 1001 86380 86390 1
422244 99422244 1001 86380 86390 1
422370 99422370 1001 86380 86390 1
422228 99422228 1001 86380 86390 1
422293 99422293 1001 86380 86390 1
422235 99422235 1001 86380 86390 1
422214 99422214 1001 86380 86390 1
423327 99423327 1001 86380 86390 1
423278 99423278 1001 86380 86390 1
422967 99422967 1001 86380 86390 1
423136 99423136 1001 86380 86390 1
423155 99423155 1001 86380 86390 1
422835 99422835 1001 86380 86390 1
422578 99422578 1001 86380 86390 1
422910 99422910 1001 86380 86390 1
422703 99422703 1001 86380 86390 1
422864 99422864 1001 86380 86390 1
422711 99422711 1001 86380 86390 1
422818 99422818 1001 86380 86390 1
424006 99424006 1001 86380 86390 1
425246 99425246 1001 86380 86390 1
425321 99425321 1001 86380 86390 1
425198 99425198 1001 86380 86390 1
425160 99425160 1001 86380 86390 1
425123 99425123 1001 86380 86390 1
424879 99424879 1001 86380 86390 1
424823 99424823 1001 86380 86390 1
424934 99424934 1001 86380 86390 1
424668 99424668 1001 86380 86390 1
424919 99424919 1001 86380 86390 1
424304 99424304 1001 86380 86390 1
424161 99424161 1001 86380 86390 1
424586 99424586 1001 86380 86390 1
424258 99424258 1001 86380 86390 1
425796 99425796 1001 86380 86390 1
426729 99426729 1001 86380 86390 1
426472 99426472 1001 86380 86390 1
426490 99426490 1001 86380 86390 1
426605 99426605 1001 86380 86390 1
426441 99426441 1001 86380 86390 1
425955 99425955 1001 86380 86390 1
426069 99426069 1001 86380 86390 1
427258 99427258 1001 86380 86390 1
427509 99427509 1001 86380 86390 1
427171 99427171 1001 86380 86390 1
427323 99427323 1001 86380 86390 1
427156 99427156 1001 86380 86390 1
427472 99427472 1001 86380 86390 1
428574 99428574 1001 86380 86390 1
428552 99428552 1001 86380 86390 1
428708 99428708 1001 86380 86390 1
428531 99428531 1001 86380 86390 1
428436 99428436 1001 86380 86390 1
428628 99428628 1001 86380 86390 1
428257 99428257 1001 86380 86390 1
428319 99428319 1001 86380 86390 1
428048 99428048 1001 86380 86390 1
428101 99428101 1001 86380 86390 1
428330 99428330 1001 86380 86390 1
428179 99428179 1001 86380 86390 1
427653 99427653 1001 86380 86390 1
427684 99427684 1001 86380 86390 1
427884 99427884 1001 86380 86390 1
427585 99427585 1001 86380 86390 1
427701 99427701 1001 86380 86390 1
428907 99428907 1001 86380 86390 1
429140 99429140 1001 86380 86390 1
428955 99428955 1001 86380 86390 1
430142 99430142 1001 86380 86390 1
430285 99430285 1001 86380 86390 1
429957 99429957 1001 86380 86390 1
429670 99429670 1001 86380 86390 1
429601 99429601 1001 86380 86390 1
429827 99429827 1001 86380 86390 1
429523 99429523 1001 86380 86390 1
429258 99429258 1001 86380 86390 1
430425 99430425 1001 86380 86390 1
430434 99430434 1001 86380 86390 1
431996 99431996 1001 86380 86390 1
431654 99431654 1001 86380 86390 1
431772 99431772 1001 86380 86390 1
431864 99431864 1001 86380 86390 1
431778 99431778 1001 86380 86390 1
431534 99431534 1001 86380 86390 1
431361 99431361 1001 86380 86390 1
431413 99431413 1001 86380 86390 1
431519 99431519 1001 86380 86390 1
431542 99431542 1001 86380 86390 1
431545 99431545 1001 86380 86390 1
431238 99431238 1001 86380 86390 1
431171 99431171 1001 86380 86390 1
431245 99431245 1001 86380 86390 1
430985 99430985 1001 86380 86390 1
432370 99432370 1001 86380 86390 1
432446 99432446 1001 86380 86390 1
433586 99433586 1001 86380 86390 1
433638 99433638 1001 86380 86390 1
433468 99433468 1001 86380 86390 1
433350 99433350 1001 86380 86390 1
433419 99433419 1001 86380 86390 1
433627 99433627 1001 86380 86390 1
433421 99433421 1001 86380 86390 1
433219 99433219 1001 86380 86390 1
432978 99432978 1001 86380 86390 1
432983 99432983 1001 86380 86390 1
432775 99432775 1001 86380 86390 1
432612 99432612 1001 86380 86390 1
432565 99432565 1001 86380 86390 1
432657 99432657 1001 86380 86390 1
434100 99434100 1001 86380 86390 1
434105 99434105 1001 86380 86390 1
435217 99435217 1001 86380 86390 1
435372 99435372 1001 86380 86390 1
435066 99435066 1001 86380 86390 1
435212 99435212 1001 86380 86390 1
434967 99434967 1001 86380 86390 1
434856 99434856 1001 86380 86390 1
434963 99434963 1001 86380 86390 1
434340 99434340 1001 86380 86390 1
434406 99434406 1001 86380 86390 1
435665 99435665 1001 86380 86390 1
437151 99437151 1001 86380 86390 1
436805 99436805 1001 86380 86390 1
436759 99436759 1001 86380 86390 1
437027 99437027 1001 86380 86390 1
436835 99436835 1001 86380 86390 1
437065 99437065 1001 86380 86390 1
436470 99436470 1001 86380 86390 1
436630 99436630 1001 86380 86390 1
436731 99436731 1001 86380 86390 1
436695 99436695 1001 86380 86390 1
436361 99436361 1001 86380 86390 1
436225 99436225 1001 86380 86390 1
300016 99300016 1001 86380 86390 1
300056 99300056 1001 86380 86390 1
300025 99300025 1001 86380 86390 1
300104 99300104 1001 86380 86390 1
300530 99300530 1001 86380 86390 1
300598 99300598 1001 86380 86390 1
300510 99300510 1001 86380 86390 1
300436 99300436 1001 86380 86390 1
300476 99300476 1001 86380 86390 1
300519 99300519 1001 86380 86390 1
300338 99300338 1001 86380 86390 1
300308 99300308 1001 86380 86390 1
300208 99300208 1001 86380 86390 1
300221 99300221 1001 86380 86390 1
300933 99300933 1001 86380 86390 1
300805 99300805 1001 86380 86390 1
300845 99300845 1001 86380 86390 1
300898 99300898 1001 86380 86390 1
300912 99300912 1001 86380 86390 1
300889 99300889 1001 86380 86390 1
300891 99300891 1001 86380 86390 1
301504 99301504 1001 86380 86390 1
301417 99301417 1001 86380 86390 1
301432 99301432 1001 86380 86390 1
301369 99301369 1001 86380 86390 1
301499 99301499 1001 86380 86390 1
301547 99301547 1001 86380 86390 1
301180 99301180 1001 86380 86390 1
301143 99301143 1001 86380 86390 1
301189 99301189 1001 86380 86390 1
300970 99300970 1001 86380 86390 1
301061 99301061 1001 86380 86390 1
301087 99301087 1001 86380 86390 1
301617 99301617 1001 86380 86390 1
301594 99301594 1001 86380 86390 1
302329 99302329 1001 86380 86390 1
302353 99302353 1001 86380 86390 1
301981 99301981 1001 86380 86390 1
302137 99302137 1001 86380 86390 1
301979 99301979 1001 86380 86390 1
301876 99301876 1001 86380 86390 1
301867 99301867 1001 86380 86390 1
301909 99301909 1001 86380 86390 1
302404 99302404 1001 86380 86390 1
302560 99302560 1001 86380 86390 1
302422 99302422 1001 86380 86390 1
302526 99302526 1001 86380 86390 1
302528 99302528 1001 86380 86390 1
302464 99302464 1001 86380 86390 1
303174 99303174 1001 86380 86390 1
303163 99303163 1001 86380 86390 1
303192 99303192 1001 86380 86390 1
303010 99303010 1001 86380 86390 1
302959 99302959 1001 86380 86390 1
302909 99302909 1001 86380 86390 1
302948 99302948 1001 86380 86390 1
302613 99302613 1001 86380 86390 1
302708 99302708 1001 86380 86390 1
303294 99303294 1001 86380 86390 1
303389 99303389 1001 86380 86390 1
303314 99303314 1001 86380 86390 1
303289 99303289 1001 86380 86390 1
303406 99303406 1001 86380 86390 1
303891 99303891 1001 86380 86390 1
303829 99303829 1001 86380 86390 1
303855 99303855 1001 86380 86390 1
303675 99303675 1001 86380 86390 1
303637 99303637 1001 86380 86390 1
303705 99303705 1001 86380 86390 1
303454 99303454 1001 86380 86390 1
303610 99303610 1001 86380 86390 1
303524 99303524 1001 86380 86390 1
303448 99303448 1001 86380 86390 1
304100 99304100 1001 86380 86390 1
304776 99304776 1001 86380 86390 1
304738 99304738 1001 86380 86390 1
304467 99304467 1001 86380 86390 1
304420 99304420 1001 86380 86390 1
304317 99304317 1001 86380 86390 1
304319 99304319 1001 86380 86390 1
304248 99304248 1001 86380 86390 1
304907 99304907 1001 86380 86390 1
304920 99304920 1001 86380 86390 1
304926 99304926 1001 86380 86390 1
304945 99304945 1001 86380 86390 1
305504 99305504 1001 86380 86390 1
305647 99305647 1001 86380 86390 1
305493 99305493 1001 86380 86390 1
305572 99305572 1001 86380 86390 1
305576 99305576 1001 86380 86390 1
305539 99305539 1001 86380 86390 1
305377 99305377 1001 86380 86390 1
305405 99305405 1001 86380 86390 1
305445 99305445 1001 86380 86390 1
305343 99305343 1001 86380 86390 1
305331 99305331 1001 86380 86390 1
305261 99305261 1001 86380 86390 1
500104 99500104 1001 86380 86390 1
500006 99500006 1001 86380 86390 1
500189 99500189 1001 86380 86390 1
500658 99500658 1001 86380 86390 1
500712 99500712 1001 86380 86390 1
500729 99500729 1001 86380 86390 1
500618 99500618 1001 86380 86390 1
500656 99500656 1001 86380 86390 1
500413 99500413 1001 86380 86390 1
500533 99500533 1001 86380 86390 1
500407 99500407 1001 86380 86390 1
500296 99500296 1001 86380 86390 1
500305 99500305 1001 86380 86390 1
501563 99501563 1001 86380 86390 1
501464 99501464 1001 86380 86390 1
501421 99501421 1001 86380 86390 1
501076 99501076 1001 86380 86390 1
501793 99501793 1001 86380 86390 1
501717 99501717 1001 86380 86390 1
501785 99501785 1001 86380 86390 1
502219 99502219 1001 86380 86390 1
501879 99501879 1001 86380 86390 1
501906 99501906 1001 86380 86390 1
502519 99502519 1001 86380 86390 1
502636 99502636 1001 86380 86390 1
503154 99503154 1001 86380 86390 1
503173 99503173 1001 86380 86390 1
503135 99503135 1001 86380 86390 1
502939 99502939 1001 86380 86390 1
502900 99502900 1001 86380 86390 1
502841 99502841 1001 86380 86390 1
503406 99503406 1001 86380 86390 1
503474 99503474 1001 86380 86390 1
503464 99503464 1001 86380 86390 1
503326 99503326 1001 86380 86390 1
504066 99504066 1001 86380 86390 1
503914 99503914 1001 86380 86390 1
504091 99504091 1001 86380 86390 1
503984 99503984 1001 86380 86390 1
503810 99503810 1001 86380 86390 1
503902 99503902 1001 86380 86390 1
503890 99503890 1001 86380 86390 1
503723 99503723 1001 86380 86390 1
503658 99503658 1001 86380 86390 1
503556 99503556 1001 86380 86390 1
504311 99504311 1001 86380 86390 1
504208 99504208 1001 86380 86390 1
504897 99504897 1001 86380 86390 1
504925 99504925 1001 86380 86390 1
504812 99504812 1001 86380 86390 1
504813 99504813 1001 86380 86390 1
504865 99504865 1001 86380 86390 1
504725 99504725 1001 86380 86390 1
504533 99504533 1001 86380 86390 1
504536 99504536 1001 86380 86390 1
504403 99504403 1001 86380 86390 1
504332 99504332 1001 86380 86390 1
504528 99504528 1001 86380 86390 1
504958 99504958 1001 86380 86390 1
505069 99505069 1001 86380 86390 1
505604 99505604 1001 86380 86390 1
505646 99505646 1001 86380 86390 1
505486 99505486 1001 86380 86390 1
505385 99505385 1001 86380 86390 1
505411 99505411 1001 86380 86390 1
505532 99505532 1001 86380 86390 1
505443 99505443 1001 86380 86390 1
505547 99505547 1001 86380 86390 1
505332 99505332 1001 86380 86390 1
506428 99506428 1001 86380 86390 1
506431 99506431 1001 86380 86390 1
506573 99506573 1001 86380 86390 1
506489 99506489 1001 86380 86390 1
506352 99506352 1001 86380 86390 1
506367 99506367 1001 86380 86390 1
506271 99506271 1001 86380 86390 1
506324 99506324 1001 86380 86390 1
506737 99506737 1001 86380 86390 1
506700 99506700 1001 86380 86390 1
506792 99506792 1001 86380 86390 1
506741 99506741 1001 86380 86390 1
506628 99506628 1001 86380 86390 1
507364 99507364 1001 86380 86390 1
507327 99507327 1001 86380 86390 1
507409 99507409 1001 86380 86390 1
507070 99507070 1001 86380 86390 1
507135 99507135 1001 86380 86390 1
507111 99507111 1001 86380 86390 1
506946 99506946 1001 86380 86390 1
506804 99506804 1001 86380 86390 1
506973 99506973 1001 86380 86390 1
506822 99506822 1001 86380 86390 1
506967 99506967 1001 86380 86390 1
507567 99507567 1001 86380 86390 1
507464 99507464 1001 86380 86390 1
507465 99507465 1001 86380 86390 1
507504 99507504 1001 86380 86390 1
508210 99508210 1001 86380 86390 1
507837 99507837 1001 86380 86390 1
508038 99508038 1001 86380 86390 1
507702 99507702 1001 86380 86390 1
508400 99508400 1001 86380 86390 1
508325 99508325 1001 86380 86390 1
508287 99508287 1001 86380 86390 1
508391 99508391 1001 86380 86390 1
508330 99508330 1001 86380 86390 1
508331 99508331 1001 86380 86390 1
508257 99508257 1001 86380 86390 1
508993 99508993 1001 86380 86390 1
508878 99508878 1001 86380 86390 1
508905 99508905 1001 86380 86390 1
508676 99508676 1001 86380 86390 1
508834 99508834 1001 86380 86390 1
508680 99508680 1001 86380 86390 1
508826 99508826 1001 86380 86390 1
508711 99508711 1001 86380 86390 1
509241 99509241 1001 86380 86390 1
509156 99509156 1001 86380 86390 1
509868 99509868 1001 86380 86390 1
509740 99509740 1001 86380 86390 1
509794 99509794 1001 86380 86390 1
509565 99509565 1001 86380 86390 1
509574 99509574 1001 86380 86390 1
509589 99509589 1001 86380 86390 1
509409 99509409 1001 86380 86390 1
509389 99509389 1001 86380 86390 1
509433 99509433 1001 86380 86390 1
509921 99509921 1001 86380 86390 1
509922 99509922 1001 86380 86390 1
510726 99510726 1001 86380 86390 1
510587 99510587 1001 86380 86390 1
510387 99510387 1001 86380 86390 1
510480 99510480 1001 86380 86390 1
510248 99510248 1001 86380 86390 1
510215 99510215 1001 86380 86390 1
510231 99510231 1001 86380 86390 1
510273 99510273 1001 86380 86390 1
510776 99510776 1001 86380 86390 1
510854 99510854 1001 86380 86390 1
510755 99510755 1001 86380 86390 1
510871 99510871 1001 86380 86390 1
510774 99510774 1001 86380 86390 1
511508 99511508 1001 86380 86390 1
511460 99511460 1001 86380 86390 1
511251 99511251 1001 86380 86390 1
511303 99511303 1001 86380 86390 1
511176 99511176 1001 86380 86390 1
511345 99511345 1001 86380 86390 1
510980 99510980 1001 86380 86390 1
511109 99511109 1001 86380 86390 1
510956 99510956 1001 86380 86390 1
511672 99511672 1001 86380 86390 1
512187 99512187 1001 86380 86390 1
512189 99512189 1001 86380 86390 1
512070 99512070 1001 86380 86390 1
512048 99512048 1001 86380 86390 1
512062 99512062 1001 86380 86390 1
511926 99511926 1001 86380 86390 1
511855 99511855 1001 86380 86390 1
511831 99511831 1001 86380 86390 1
511961 99511961 1001 86380 86390 1
512467 99512467 1001 86380 86390 1
512538 99512538 1001 86380 86390 1
513045 99513045 1001 86380 86390 1
513058 99513058 1001 86380 86390 1
513123 99513123 1001 86380 86390 1
512831 99512831 1001 86380 86390 1
512836 99512836 1001 86380 86390 1
512880 99512880 1001 86380 86390 1
512640 99512640 1001 86380 86390 1
512719 99512719 1001 86380 86390 1
512774 99512774 1001 86380 86390 1
513337 99513337 1001 86380 86390 1
513931 99513931 1001 86380 86390 1
513893 99513893 1001 86380 86390 1
513971 99513971 1001 86380 86390 1
513972 99513972 1001 86380 86390 1
514027 99514027 1001 86380 86390 1
513738 99513738 1001 86380 86390 1
513768 99513768 1001 86380 86390 1
513423 99513423 1001 86380 86390 1
513568 99513568 1001 86380 86390 1
513440 99513440 1001 86380 86390 1
513583 99513583 1001 86380 86390 1
513611 99513611 1001 86380 86390 1
513586 99513586 1001 86380 86390 1
514163 99514163 1001 86380 86390 1
514165 99514165 1001 86380 86390 1
514051 99514051 1001 86380 86390 1
514078 99514078 1001 86380 86390 1
514698 99514698 1001 86380 86390 1
514848 99514848 1001 86380 86390 1
514511 99514511 1001 86380 86390 1
514607 99514607 1001 86380 86390 1
514479 99514479 1001 86380 86390 1
514289 99514289 1001 86380 86390 1
514434 99514434 1001 86380 86390 1
514292 99514292 1001 86380 86390 1
514306 99514306 1001 86380 86390 1
514438 99514438 1001 86380 86390 1
514349 99514349 1001 86380 86390 1
514869 99514869 1001 86380 86390 1
514974 99514974 1001 86380 86390 1
515534 99515534 1001 86380 86390 1
515662 99515662 1001 86380 86390 1
515665 99515665 1001 86380 86390 1
515523 99515523 1001 86380 86390 1
515388 99515388 1001 86380 86390 1
515193 99515193 1001 86380 86390 1
515144 99515144 1001 86380 86390 1
515158 99515158 1001 86380 86390 1
515210 99515210 1001 86380 86390 1
515149 99515149 1001 86380 86390 1
515085 99515085 1001 86380 86390 1
515809 99515809 1001 86380 86390 1
515853 99515853 1001 86380 86390 1
515718 99515718 1001 86380 86390 1
516419 99516419 1001 86380 86390 1
516330 99516330 1001 86380 86390 1
516421 99516421 1001 86380 86390 1
516361 99516361 1001 86380 86390 1
516379 99516379 1001 86380 86390 1
516164 99516164 1001 86380 86390 1
516116 99516116 1001 86380 86390 1
516182 99516182 1001 86380 86390 1
516261 99516261 1001 86380 86390 1
516302 99516302 1001 86380 86390 1
515934 99515934 1001 86380 86390 1
515949 99515949 1001 86380 86390 1
516526 99516526 1001 86380 86390 1
516605 99516605 1001 86380 86390 1
516670 99516670 1001 86380 86390 1
516621 99516621 1001 86380 86390 1
516712 99516712 1001 86380 86390 1
517275 99517275 1001 86380 86390 1
517316 99517316 1001 86380 86390 1
517201 99517201 1001 86380 86390 1
517068 99517068 1001 86380 86390 1
516925 99516925 1001 86380 86390 1
517063 99517063 1001 86380 86390 1
516806 99516806 1001 86380 86390 1
516809 99516809 1001 86380 86390 1
516906 99516906 1001 86380 86390 1
517490 99517490 1001 86380 86390 1
517504 99517504 1001 86380 86390 1
517348 99517348 1001 86380 86390 1
517533 99517533 1001 86380 86390 1
517404 99517404 1001 86380 86390 1
517444 99517444 1001 86380 86390 1
517395 99517395 1001 86380 86390 1
517460 99517460 1001 86380 86390 1
517499 99517499 1001 86380 86390 1
517982 99517982 1001 86380 86390 1
518131 99518131 1001 86380 86390 1
518106 99518106 1001 86380 86390 1
518152 99518152 1001 86380 86390 1
517842 99517842 1001 86380 86390 1
517710 99517710 1001 86380 86390 1
517622 99517622 1001 86380 86390 1
518171 99518171 1001 86380 86390 1
518270 99518270 1001 86380 86390 1
518913 99518913 1001 86380 86390 1
518914 99518914 1001 86380 86390 1
518917 99518917 1001 86380 86390 1
518922 99518922 1001 86380 86390 1
518871 99518871 1001 86380 86390 1
518884 99518884 1001 86380 86390 1
518923 99518923 1001 86380 86390 1
518613 99518613 1001 86380 86390 1
518665 99518665 1001 86380 86390 1
518681 99518681 1001 86380 86390 1
518728 99518728 1001 86380 86390 1
518690 99518690 1001 86380 86390 1
518539 99518539 1001 86380 86390 1
518556 99518556 1001 86380 86390 1
518429 99518429 1001 86380 86390 1
518545 99518545 1001 86380 86390 1
519081 99519081 1001 86380 86390 1
518991 99518991 1001 86380 86390 1
519640 99519640 1001 86380 86390 1
519803 99519803 1001 86380 86390 1
519671 99519671 1001 86380 86390 1
519481 99519481 1001 86380 86390 1
519459 99519459 1001 86380 86390 1
519473 99519473 1001 86380 86390 1
519309 99519309 1001 86380 86390 1
519263 99519263 1001 86380 86390 1
519251 99519251 1001 86380 86390 1
519931 99519931 1001 86380 86390 1
519908 99519908 1001 86380 86390 1
519949 99519949 1001 86380 86390 1
520563 99520563 1001 86380 86390 1
520513 99520513 1001 86380 86390 1
520502 99520502 1001 86380 86390 1
520294 99520294 1001 86380 86390 1
520045 99520045 1001 86380 86390 1
520059 99520059 1001 86380 86390 1
520089 99520089 1001 86380 86390 1
520169 99520169 1001 86380 86390 1
520066 99520066 1001 86380 86390 1
520028 99520028 1001 86380 86390 1
520055 99520055 1001 86380 86390 1
520719 99520719 1001 86380 86390 1
520694 99520694 1001 86380 86390 1
520646 99520646 1001 86380 86390 1
520725 99520725 1001 86380 86390 1
521287 99521287 1001 86380 86390 1
521438 99521438 1001 86380 86390 1
521409 99521409 1001 86380 86390 1
521192 99521192 1001 86380 86390 1
521218 99521218 1001 86380 86390 1
521219 99521219 1001 86380 86390 1
521045 99521045 1001 86380 86390 1
520996 99520996 1001 86380 86390 1
521584 99521584 1001 86380 86390 1
521589 99521589 1001 86380 86390 1
522243 99522243 1001 86380 86390 1
522234 99522234 1001 86380 86390 1
522200 99522200 1001 86380 86390 1
522060 99522060 1001 86380 86390 1
521961 99521961 1001 86380 86390 1
521950 99521950 1001 86380 86390 1
521900 99521900 1001 86380 86390 1
522017 99522017 1001 86380 86390 1
521699 99521699 1001 86380 86390 1
521705 99521705 1001 86380 86390 1
521847 99521847 1001 86380 86390 1
521837 99521837 1001 86380 86390 1
522387 99522387 1001 86380 86390 1
522339 99522339 1001 86380 86390 1
523042 99523042 1001 86380 86390 1
522979 99522979 1001 86380 86390 1
523089 99523089 1001 86380 86390 1
522823 99522823 1001 86380 86390 1
522815 99522815 1001 86380 86390 1
522537 99522537 1001 86380 86390 1
522693 99522693 1001 86380 86390 1
522559 99522559 1001 86380 86390 1
523285 99523285 1001 86380 86390 1
523210 99523210 1001 86380 86390 1
523277 99523277 1001 86380 86390 1
523293 99523293 1001 86380 86390 1
523320 99523320 1001 86380 86390 1
523806 99523806 1001 86380 86390 1
523783 99523783 1001 86380 86390 1
523878 99523878 1001 86380 86390 1
523905 99523905 1001 86380 86390 1
523557 99523557 1001 86380 86390 1
523545 99523545 1001 86380 86390 1
523727 99523727 1001 86380 86390 1
523535 99523535 1001 86380 86390 1
523671 99523671 1001 86380 86390 1
523455 99523455 1001 86380 86390 1
523484 99523484 1001 86380 86390 1
523396 99523396 1001 86380 86390 1
523462 99523462 1001 86380 86390 1
523360 99523360 1001 86380 86390 1
524148 99524148 1001 86380 86390 1
524097 99524097 1001 86380 86390 1
524035 99524035 1001 86380 86390 1
524608 99524608 1001 86380 86390 1
524675 99524675 1001 86380 86390 1
524449 99524449 1001 86380 86390 1
524413 99524413 1001 86380 86390 1
524466 99524466 1001 86380 86390 1
524428 99524428 1001 86380 86390 1
524391 99524391 1001 86380 86390 1
524379 99524379 1001 86380 86390 1
524523 99524523 1001 86380 86390 1
524228 99524228 1001 86380 86390 1
524268 99524268 1001 86380 86390 1
524788 99524788 1001 86380 86390 1
524958 99524958 1001 86380 86390 1
525514 99525514 1001 86380 86390 1
525540 99525540 1001 86380 86390 1
525279 99525279 1001 86380 86390 1
525321 99525321 1001 86380 86390 1
524982 99524982 1001 86380 86390 1
525025 99525025 1001 86380 86390 1
525638 99525638 1001 86380 86390 1
525716 99525716 1001 86380 86390 1
526230 99526230 1001 86380 86390 1
526373 99526373 1001 86380 86390 1
526208 99526208 1001 86380 86390 1
526106 99526106 1001 86380 86390 1
526111 99526111 1001 86380 86390 1
526034 99526034 1001 86380 86390 1
525945 99525945 1001 86380 86390 1
525855 99525855 1001 86380 86390 1
525811 99525811 1001 86380 86390 1
525980 99525980 1001 86380 86390 1
525994 99525994 1001 86380 86390 1
526504 99526504 1001 86380 86390 1
526517 99526517 1001 86380 86390 1
526947 99526947 1001 86380 86390 1
526909 99526909 1001 86380 86390 1
527003 99527003 1001 86380 86390 1
526734 99526734 1001 86380 86390 1
526788 99526788 1001 86380 86390 1
526791 99526791 1001 86380 86390 1
527352 99527352 1001 86380 86390 1
527263 99527263 1001 86380 86390 1
527342 99527342 1001 86380 86390 1
527384 99527384 1001 86380 86390 1
527308 99527308 1001 86380 86390 1
527269 99527269 1001 86380 86390 1
527400 99527400 1001 86380 86390 1
527998 99527998 1001 86380 86390 1
527949 99527949 1001 86380 86390 1
527962 99527962 1001 86380 86390 1
528002 99528002 1001 86380 86390 1
528015 99528015 1001 86380 86390 1
528049 99528049 1001 86380 86390 1
527957 99527957 1001 86380 86390 1
527688 99527688 1001 86380 86390 1
527820 99527820 1001 86380 86390 1
527731 99527731 1001 86380 86390 1
527812 99527812 1001 86380 86390 1
527483 99527483 1001 86380 86390 1
527626 99527626 1001 86380 86390 1
527549 99527549 1001 86380 86390 1
527579 99527579 1001 86380 86390 1
528114 99528114 1001 86380 86390 1
528145 99528145 1001 86380 86390 1
528899 99528899 1001 86380 86390 1
528698 99528698 1001 86380 86390 1
528872 99528872 1001 86380 86390 1
528803 99528803 1001 86380 86390 1
528821 99528821 1001 86380 86390 1
528731 99528731 1001 86380 86390 1
528672 99528672 1001 86380 86390 1
528583 99528583 1001 86380 86390 1
528687 99528687 1001 86380 86390 1
528610 99528610 1001 86380 86390 1
528586 99528586 1001 86380 86390 1
528603 99528603 1001 86380 86390 1
528398 99528398 1001 86380 86390 1
528389 99528389 1001 86380 86390 1
528434 99528434 1001 86380 86390 1
529014 99529014 1001 86380 86390 1
529054 99529054 1001 86380 86390 1
528965 99528965 1001 86380 86390 1
529098 99529098 1001 86380 86390 1
528930 99528930 1001 86380 86390 1
528931 99528931 1001 86380 86390 1
528974 99528974 1001 86380 86390 1
529585 99529585 1001 86380 86390 1
529593 99529593 1001 86380 86390 1
529662 99529662 1001 86380 86390 1
529397 99529397 1001 86380 86390 1
529491 99529491 1001 86380 86390 1
529440 99529440 1001 86380 86390 1
529417 99529417 1001 86380 86390 1
529121 99529121 1001 86380 86390 1
529161 99529161 1001 86380 86390 1
529125 99529125 1001 86380 86390 1
529139 99529139 1001 86380 86390 1
529243 99529243 1001 86380 86390 1
529751 99529751 1001 86380 86390 1
529881 99529881 1001 86380 86390 1
529900 99529900 1001 86380 86390 1
530464 99530464 1001 86380 86390 1
530426 99530426 1001 86380 86390 1
530404 99530404 1001 86380 86390 1
530445 99530445 1001 86380 86390 1
530460 99530460 1001 86380 86390 1
530543 99530543 1001 86380 86390 1
530180 99530180 1001 86380 86390 1
530262 99530262 1001 86380 86390 1
530314 99530314 1001 86380 86390 1
530212 99530212 1001 86380 86390 1
530087 99530087 1001 86380 86390 1
530131 99530131 1001 86380 86390 1
529964 99529964 1001 86380 86390 1
529933 99529933 1001 86380 86390 1
530644 99530644 1001 86380 86390 1
530729 99530729 1001 86380 86390 1
531245 99531245 1001 86380 86390 1
531362 99531362 1001 86380 86390 1
531262 99531262 1001 86380 86390 1
531095 99531095 1001 86380 86390 1
530760 99530760 1001 86380 86390 1
530918 99530918 1001 86380 86390 1
531482 99531482 1001 86380 86390 1
531542 99531542 1001 86380 86390 1
532160 99532160 1001 86380 86390 1
532047 99532047 1001 86380 86390 1
531898 99531898 1001 86380 86390 1
531958 99531958 1001 86380 86390 1
531727 99531727 1001 86380 86390 1
531598 99531598 1001 86380 86390 1
531703 99531703 1001 86380 86390 1
531731 99531731 1001 86380 86390 1
531655 99531655 1001 86380 86390 1
532397 99532397 1001 86380 86390 1
532295 99532295 1001 86380 86390 1
532338 99532338 1001 86380 86390 1
532301 99532301 1001 86380 86390 1
532290 99532290 1001 86380 86390 1
532854 99532854 1001 86380 86390 1
532709 99532709 1001 86380 86390 1
532803 99532803 1001 86380 86390 1
532780 99532780 1001 86380 86390 1
532626 99532626 1001 86380 86390 1
532745 99532745 1001 86380 86390 1
532566 99532566 1001 86380 86390 1
532490 99532490 1001 86380 86390 1
532492 99532492 1001 86380 86390 1
532414 99532414 1001 86380 86390 1
533122 99533122 1001 86380 86390 1
533200 99533200 1001 86380 86390 1
533051 99533051 1001 86380 86390 1
533665 99533665 1001 86380 86390 1
533695 99533695 1001 86380 86390 1
533835 99533835 1001 86380 86390 1
533686 99533686 1001 86380 86390 1
533589 99533589 1001 86380 86390 1
533489 99533489 1001 86380 86390 1
533481 99533481 1001 86380 86390 1
533434 99533434 1001 86380 86390 1
533279 99533279 1001 86380 86390 1
533347 99533347 1001 86380 86390 1
533919 99533919 1001 86380 86390 1
533923 99533923 1001 86380 86390 1
534054 99534054 1001 86380 86390 1
534045 99534045 1001 86380 86390 1
533943 99533943 1001 86380 86390 1
534641 99534641 1001 86380 86390 1
534488 99534488 1001 86380 86390 1
534310 99534310 1001 86380 86390 1
534326 99534326 1001 86380 86390 1
534303 99534303 1001 86380 86390 1
534090 99534090 1001 86380 86390 1
534261 99534261 1001 86380 86390 1
534824 99534824 1001 86380 86390 1
534807 99534807 1001 86380 86390 1
535508 99535508 1001 86380 86390 1
535417 99535417 1001 86380 86390 1
535105 99535105 1001 86380 86390 1
535120 99535120 1001 86380 86390 1
535134 99535134 1001 86380 86390 1
534997 99534997 1001 86380 86390 1
534949 99534949 1001 86380 86390 1
535627 99535627 1001 86380 86390 1
535642 99535642 1001 86380 86390 1
535565 99535565 1001 86380 86390 1
535697 99535697 1001 86380 86390 1
536223 99536223 1001 86380 86390 1
536318 99536318 1001 86380 86390 1
535950 99535950 1001 86380 86390 1
536119 99536119 1001 86380 86390 1
535983 99535983 1001 86380 86390 1
536013 99536013 1001 86380 86390 1
535914 99535914 1001 86380 86390 1
535891 99535891 1001 86380 86390 1
536475 99536475 1001 86380 86390 1
536388 99536388 1001 86380 86390 1
536493 99536493 1001 86380 86390 1
536418 99536418 1001 86380 86390 1
536525 99536525 1001 86380 86390 1
537104 99537104 1001 86380 86390 1
537042 99537042 1001 86380 86390 1
536842 99536842 1001 86380 86390 1
536881 99536881 1001 86380 86390 1
536952 99536952 1001 86380 86390 1
536799 99536799 1001 86380 86390 1
536543 99536543 1001 86380 86390 1
536635 99536635 1001 86380 86390 1
537226 99537226 1001 86380 86390 1
537283 99537283 1001 86380 86390 1
537220 99537220 1001 86380 86390 1
537898 99537898 1001 86380 86390 1
537985 99537985 1001 86380 86390 1
537956 99537956 1001 86380 86390 1
537888 99537888 1001 86380 86390 1
537876 99537876 1001 86380 86390 1
537804 99537804 1001 86380 86390 1
537871 99537871 1001 86380 86390 1
537615 99537615 1001 86380 86390 1
537694 99537694 1001 86380 86390 1
537620 99537620 1001 86380 86390 1
537686 99537686 1001 86380 86390 1
537689 99537689 1001 86380 86390 1
537468 99537468 1001 86380 86390 1
538061 99538061 1001 86380 86390 1
538066 99538066 1001 86380 86390 1
538015 99538015 1001 86380 86390 1
538093 99538093 1001 86380 86390 1
538611 99538611 1001 86380 86390 1
538773 99538773 1001 86380 86390 1
538806 99538806 1001 86380 86390 1
538466 99538466 1001 86380 86390 1
538416 99538416 1001 86380 86390 1
538548 99538548 1001 86380 86390 1
538475 99538475 1001 86380 86390 1
538437 99538437 1001 86380 86390 1
538253 99538253 1001 86380 86390 1
538292 99538292 1001 86380 86390 1
538242 99538242 1001 86380 86390 1
538869 99538869 1001 86380 86390 1
538922 99538922 1001 86380 86390 1
538924 99538924 1001 86380 86390 1
538950 99538950 1001 86380 86390 1
539602 99539602 1001 86380 86390 1
539502 99539502 1001 86380 86390 1
539485 99539485 1001 86380 86390 1
539435 99539435 1001 86380 86390 1
539235 99539235 1001 86380 86390 1
539216 99539216 1001 86380 86390 1
539118 99539118 1001 86380 86390 1
539764 99539764 1001 86380 86390 1
539713 99539713 1001 86380 86390 1
539649 99539649 1001 86380 86390 1
540419 99540419 1001 86380 86390 1
540383 99540383 1001 86380 86390 1
540066 99540066 1001 86380 86390 1
540084 99540084 1001 86380 86390 1
540058 99540058 1001 86380 86390 1
540061 99540061 1001 86380 86390 1
540074 99540074 1001 86380 86390 1
539859 99539859 1001 86380 86390 1
539940 99539940 1001 86380 86390 1
539851 99539851 1001 86380 86390 1
540580 99540580 1001 86380 86390 1
540593 99540593 1001 86380 86390 1
540619 99540619 1001 86380 86390 1
541140 99541140 1001 86380 86390 1
541172 99541172 1001 86380 86390 1
541226 99541226 1001 86380 86390 1
540997 99540997 1001 86380 86390 1
540952 99540952 1001 86380 86390 1
540713 99540713 1001 86380 86390 1
540691 99540691 1001 86380 86390 1
540835 99540835 1001 86380 86390 1
541474 99541474 1001 86380 86390 1
541358 99541358 1001 86380 86390 1
541348 99541348 1001 86380 86390 1
541336 99541336 1001 86380 86390 1
541349 99541349 1001 86380 86390 1
541956 99541956 1001 86380 86390 1
542094 99542094 1001 86380 86390 1
541922 99541922 1001 86380 86390 1
541974 99541974 1001 86380 86390 1
541963 99541963 1001 86380 86390 1
541710 99541710 1001 86380 86390 1
541789 99541789 1001 86380 86390 1
541679 99541679 1001 86380 86390 1
541590 99541590 1001 86380 86390 1
541618 99541618 1001 86380 86390 1
541502 99541502 1001 86380 86390 1
541505 99541505 1001 86380 86390 1
542209 99542209 1001 86380 86390 1
542817 99542817 1001 86380 86390 1
542872 99542872 1001 86380 86390 1
542861 99542861 1001 86380 86390 1
542715 99542715 1001 86380 86390 1
542574 99542574 1001 86380 86390 1
542535 99542535 1001 86380 86390 1
542563 99542563 1001 86380 86390 1
542656 99542656 1001 86380 86390 1
542619 99542619 1001 86380 86390 1
542440 99542440 1001 86380 86390 1
543697 99543697 1001 86380 86390 1
543490 99543490 1001 86380 86390 1
543511 99543511 1001 86380 86390 1
543421 99543421 1001 86380 86390 1
543330 99543330 1001 86380 86390 1
543945 99543945 1001 86380 86390 1
543830 99543830 1001 86380 86390 1
544371 99544371 1001 86380 86390 1
544163 99544163 1001 86380 86390 1
544127 99544127 1001 86380 86390 1
544712 99544712 1001 86380 86390 1
544185 99544185 1001 86380 86390 1
432588 240 1001 31380 31797 1
407941 970 1001 33960 35277 1
509055 1013 1002 45396 46295 1
523104 967 1001 45228 45327 1
400278 99400278 1001 86380 86390 1
400327 99400327 1001 86380 86390 1
400578 99400578 1001 86380 86390 1
400530 99400530 1001 86380 86390 1
400647 99400647 1001 86380 86390 1
400786 99400786 1001 86380 86390 1
400725 99400725 1001 86380 86390 1
400944 99400944 1001 86380 86390 1
400975 99400975 1001 86380 86390 1
400964 99400964 1001 86380 86390 1
401257 99401257 1001 86380 86390 1
401176 99401176 1001 86380 86390 1
401313 99401313 1001 86380 86390 1
401581 99401581 1001 86380 86390 1
401542 99401542 1001 86380 86390 1
401730 99401730 1001 86380 86390 1
401876 99401876 1001 86380 86390 1
402545 99402545 1001 86380 86390 1
402586 99402586 1001 86380 86390 1
402872 99402872 1001 86380 86390 1
403201 99403201 1001 86380 86390 1
403192 99403192 1001 86380 86390 1
403181 99403181 1001 86380 86390 1
403458 99403458 1001 86380 86390 1
403612 99403612 1001 86380 86390 1
403589 99403589 1001 86380 86390 1
403841 99403841 1001 86380 86390 1
404104 99404104 1001 86380 86390 1
404387 99404387 1001 86380 86390 1
404436 99404436 1001 86380 86390 1
404412 99404412 1001 86380 86390 1
404526 99404526 1001 86380 86390 1
404645 99404645 1001 86380 86390 1
404747 99404747 1001 86380 86390 1
404725 99404725 1001 86380 86390 1
404847 99404847 1001 86380 86390 1
404856 99404856 1001 86380 86390 1
404929 99404929 1001 86380 86390 1
405331 99405331 1001 86380 86390 1
405395 99405395 1001 86380 86390 1
405552 99405552 1001 86380 86390 1
405750 99405750 1001 86380 86390 1
405709 99405709 1001 86380 86390 1
405793 99405793 1001 86380 86390 1
406092 99406092 1001 86380 86390 1
406108 99406108 1001 86380 86390 1
406161 99406161 1001 86380 86390 1
406354 99406354 1001 86380 86390 1
406797 99406797 1001 86380 86390 1
406805 99406805 1001 86380 86390 1
406778 99406778 1001 86380 86390 1
407335 99407335 1001 86380 86390 1
407384 99407384 1001 86380 86390 1
407354 99407354 1001 86380 86390 1
407630 99407630 1001 86380 86390 1
407565 99407565 1001 86380 86390 1
407729 99407729 1001 86380 86390 1
407918 99407918 1001 86380 86390 1
408159 99408159 1001 86380 86390 1
408321 99408321 1001 86380 86390 1
408328 99408328 1001 86380 86390 1
408331 99408331 1001 86380 86390 1
409023 99409023 1001 86380 86390 1
409420 99409420 1001 86380 86390 1
409452 99409452 1001 86380 86390 1
409781 99409781 1001 86380 86390 1
409885 99409885 1001 86380 86390 1
410280 99410280 1001 86380 86390 1
410493 99410493 1001 86380 86390 1
410988 99410988 1001 86380 86390 1
410997 99410997 1001 86380 86390 1
411070 99411070 1001 86380 86390 1
411385 99411385 1001 86380 86390 1
411476 99411476 1001 86380 86390 1
411522 99411522 1001 86380 86390 1
411661 99411661 1001 86380 86390 1
411698 99411698 1001 86380 86390 1
411857 99411857 1001 86380 86390 1
411806 99411806 1001 86380 86390 1
411950 99411950 1001 86380 86390 1
411926 99411926 1001 86380 86390 1
412183 99412183 1001 86380 86390 1
412093 99412093 1001 86380 86390 1
412422 99412422 1001 86380 86390 1
412412 99412412 1001 86380 86390 1
413334 99413334 1001 86380 86390 1
413450 99413450 1001 86380 86390 1
413428 99413428 1001 86380 86390 1
413570 99413570 1001 86380 86390 1
413459 99413459 1001 86380 86390 1
413466 99413466 1001 86380 86390 1
413690 99413690 1001 86380 86390 1
413179 99413179 1001 86380 86390 1
413260 99413260 1001 86380 86390 1
413091 99413091 1001 86380 86390 1
412942 99412942 1001 86380 86390 1
413149 99413149 1001 86380 86390 1
413151 99413151 1001 86380 86390 1
413130 99413130 1001 86380 86390 1
412721 99412721 1001 86380 86390 1
412584 99412584 1001 86380 86390 1
412485 99412485 1001 86380 86390 1
412677 99412677 1001 86380 86390 1
412733 99412733 1001 86380 86390 1
412495 99412495 1001 86380 86390 1
412637 99412637 1001 86380 86390 1
413831 99413831 1001 86380 86390 1
414093 99414093 1001 86380 86390 1
413928 99413928 1001 86380 86390 1
413740 99413740 1001 86380 86390 1
415077 99415077 1001 86380 86390 1
415008 99415008 1001 86380 86390 1
415129 99415129 1001 86380 86390 1
415088 99415088 1001 86380 86390 1
414943 99414943 1001 86380 86390 1
414653 99414653 1001 86380 86390 1
414864 99414864 1001 86380 86390 1
414618 99414618 1001 86380 86390 1
414753 99414753 1001 86380 86390 1
414561 99414561 1001 86380 86390 1
414352 99414352 1001 86380 86390 1
414139 99414139 1001 86380 86390 1
414470 99414470 1001 86380 86390 1
415697 99415697 1001 86380 86390 1
415505 99415505 1001 86380 86390 1
415684 99415684 1001 86380 86390 1
415469 99415469 1001 86380 86390 1
415497 99415497 1001 86380 86390 1
416636 99416636 1001 86380 86390 1
416908 99416908 1001 86380 86390 1
416283 99416283 1001 86380 86390 1
416202 99416202 1001 86380 86390 1
416393 99416393 1001 86380 86390 1
415915 99415915 1001 86380 86390 1
417400 99417400 1001 86380 86390 1
417252 99417252 1001 86380 86390 1
417517 99417517 1001 86380 86390 1
417420 99417420 1001 86380 86390 1
418209 99418209 1001 86380 86390 1
418189 99418189 1001 86380 86390 1
417623 99417623 1001 86380 86390 1
417883 99417883 1001 86380 86390 1
418952 99418952 1001 86380 86390 1
419027 99419027 1001 86380 86390 1
419197 99419197 1001 86380 86390 1
418830 99418830 1001 86380 86390 1
420379 99420379 1001 86380 86390 1
420256 99420256 1001 86380 86390 1
420204 99420204 1001 86380 86390 1
420160 99420160 1001 86380 86390 1
419950 99419950 1001 86380 86390 1
419832 99419832 1001 86380 86390 1
419843 99419843 1001 86380 86390 1
419657 99419657 1001 86380 86390 1
419817 99419817 1001 86380 86390 1
419237 99419237 1001 86380 86390 1
419297 99419297 1001 86380 86390 1
419477 99419477 1001 86380 86390 1
419457 99419457 1001 86380 86390 1
419622 99419622 1001 86380 86390 1
420646 99420646 1001 86380 86390 1
420676 99420676 1001 86380 86390 1
420471 99420471 1001 86380 86390 1
420665 99420665 1001 86380 86390 1
420801 99420801 1001 86380 86390 1
422065 99422065 1001 86380 86390 1
421983 99421983 1001 86380 86390 1
421805 99421805 1001 86380 86390 1
421788 99421788 1001 86380 86390 1
422097 99422097 1001 86380 86390 1
421686 99421686 1001 86380 86390 1
421317 99421317 1001 86380 86390 1
421593 99421593 1001 86380 86390 1
421487 99421487 1001 86380 86390 1
421062 99421062 1001 86380 86390 1
420838 99420838 1001 86380 86390 1
420896 99420896 1001 86380 86390 1
420952 99420952 1001 86380 86390 1
421137 99421137 1001 86380 86390 1
422307 99422307 1001 86380 86390 1
422234 99422234 1001 86380 86390 1
423422 99423422 1001 86380 86390 1
423424 99423424 1001 86380 86390 1
423738 99423738 1001 86380 86390 1
423246 99423246 1001 86380 86390 1
423291 99423291 1001 86380 86390 1
423255 99423255 1001 86380 86390 1
423015 99423015 1001 86380 86390 1
422851 99422851 1001 86380 86390 1
422780 99422780 1001 86380 86390 1
422789 99422789 1001 86380 86390 1
424050 99424050 1001 86380 86390 1
424107 99424107 1001 86380 86390 1
423880 99423880 1001 86380 86390 1
423788 99423788 1001 86380 86390 1
425134 99425134 1001 86380 86390 1
425208 99425208 1001 86380 86390 1
425118 99425118 1001 86380 86390 1
424882 99424882 1001 86380 86390 1
424739 99424739 1001 86380 86390 1
424633 99424633 1001 86380 86390 1
424500 99424500 1001 86380 86390 1
424564 99424564 1001 86380 86390 1
424327 99424327 1001 86380 86390 1
424274 99424274 1001 86380 86390 1
424387 99424387 1001 86380 86390 1
425632 99425632 1001 86380 86390 1
425506 99425506 1001 86380 86390 1
425719 99425719 1001 86380 86390 1
425574 99425574 1001 86380 86390 1
426825 99426825 1001 86380 86390 1
426833 99426833 1001 86380 86390 1
426278 99426278 1001 86380 86390 1
426429 99426429 1001 86380 86390 1
426459 99426459 1001 86380 86390 1
426655 99426655 1001 86380 86390 1
425969 99425969 1001 86380 86390 1
425995 99425995 1001 86380 86390 1
427369 99427369 1001 86380 86390 1
427436 99427436 1001 86380 86390 1
427352 99427352 1001 86380 86390 1
427271 99427271 1001 86380 86390 1
427161 99427161 1001 86380 86390 1
428441 99428441 1001 86380 86390 1
428612 99428612 1001 86380 86390 1
428483 99428483 1001 86380 86390 1
428182 99428182 1001 86380 86390 1
427946 99427946 1001 86380 86390 1
428196 99428196 1001 86380 86390 1
428146 99428146 1001 86380 86390 1
427958 99427958 1001 86380 86390 1
427782 99427782 1001 86380 86390 1
428779 99428779 1001 86380 86390 1
428897 99428897 1001 86380 86390 1
430080 99430080 1001 86380 86390 1
430111 99430111 1001 86380 86390 1
429313 99429313 1001 86380 86390 1
430685 99430685 1001 86380 86390 1
430403 99430403 1001 86380 86390 1
430630 99430630 1001 86380 86390 1
431882 99431882 1001 86380 86390 1
431910 99431910 1001 86380 86390 1
431589 99431589 1001 86380 86390 1
431643 99431643 1001 86380 86390 1
430872 99430872 1001 86380 86390 1
430905 99430905 1001 86380 86390 1
432199 99432199 1001 86380 86390 1
432083 99432083 1001 86380 86390 1
432154 99432154 1001 86380 86390 1
432225 99432225 1001 86380 86390 1
432438 99432438 1001 86380 86390 1
432114 99432114 1001 86380 86390 1
433615 99433615 1001 86380 86390 1
433641 99433641 1001 86380 86390 1
433386 99433386 1001 86380 86390 1
433632 99433632 1001 86380 86390 1
432932 99432932 1001 86380 86390 1
433086 99433086 1001 86380 86390 1
432918 99432918 1001 86380 86390 1
432829 99432829 1001 86380 86390 1
434113 99434113 1001 86380 86390 1
433968 99433968 1001 86380 86390 1
433733 99433733 1001 86380 86390 1
433926 99433926 1001 86380 86390 1
434079 99434079 1001 86380 86390 1
433770 99433770 1001 86380 86390 1
433806 99433806 1001 86380 86390 1
433748 99433748 1001 86380 86390 1
435140 99435140 1001 86380 86390 1
434658 99434658 1001 86380 86390 1
434631 99434631 1001 86380 86390 1
434699 99434699 1001 86380 86390 1
434937 99434937 1001 86380 86390 1
434813 99434813 1001 86380 86390 1
434449 99434449 1001 86380 86390 1
434383 99434383 1001 86380 86390 1
435762 99435762 1001 86380 86390 1
435546 99435546 1001 86380 86390 1
435712 99435712 1001 86380 86390 1
435695 99435695 1001 86380 86390 1
435818 99435818 1001 86380 86390 1
435543 99435543 1001 86380 86390 1
437085 99437085 1001 86380 86390 1
437111 99437111 1001 86380 86390 1
436493 99436493 1001 86380 86390 1
436472 99436472 1001 86380 86390 1
436568 99436568 1001 86380 86390 1
436461 99436461 1001 86380 86390 1
436477 99436477 1001 86380 86390 1
436483 99436483 1001 86380 86390 1
436376 99436376 1001 86380 86390 1
436234 99436234 1001 86380 86390 1
436022 99436022 1001 86380 86390 1
435940 99435940 1001 86380 86390 1
300068 99300068 1001 86380 86390 1
437212 99437212 1001 86380 86390 1
300049 99300049 1001 86380 86390 1
437329 99437329 1001 86380 86390 1
300589 99300589 1001 86380 86390 1
300643 99300643 1001 86380 86390 1
300682 99300682 1001 86380 86390 1
300683 99300683 1001 86380 86390 1
300567 99300567 1001 86380 86390 1
300531 99300531 1001 86380 86390 1
300726 99300726 1001 86380 86390 1
300474 99300474 1001 86380 86390 1
300270 99300270 1001 86380 86390 1
300274 99300274 1001 86380 86390 1
300108 99300108 1001 86380 86390 1
300844 99300844 1001 86380 86390 1
300875 99300875 1001 86380 86390 1
300773 99300773 1001 86380 86390 1
300812 99300812 1001 86380 86390 1
300890 99300890 1001 86380 86390 1
300840 99300840 1001 86380 86390 1
301246 99301246 1001 86380 86390 1
301312 99301312 1001 86380 86390 1
301149 99301149 1001 86380 86390 1
300996 99300996 1001 86380 86390 1
301048 99301048 1001 86380 86390 1
300971 99300971 1001 86380 86390 1
301758 99301758 1001 86380 86390 1
301700 99301700 1001 86380 86390 1
301600 99301600 1001 86380 86390 1
301692 99301692 1001 86380 86390 1
302228 99302228 1001 86380 86390 1
302306 99302306 1001 86380 86390 1
302320 99302320 1001 86380 86390 1
302219 99302219 1001 86380 86390 1
302337 99302337 1001 86380 86390 1
302021 99302021 1001 86380 86390 1
302117 99302117 1001 86380 86390 1
302068 99302068 1001 86380 86390 1
302161 99302161 1001 86380 86390 1
301943 99301943 1001 86380 86390 1
301879 99301879 1001 86380 86390 1
301919 99301919 1001 86380 86390 1
301820 99301820 1001 86380 86390 1
301913 99301913 1001 86380 86390 1
302482 99302482 1001 86380 86390 1
302500 99302500 1001 86380 86390 1
303052 99303052 1001 86380 86390 1
303107 99303107 1001 86380 86390 1
303009 99303009 1001 86380 86390 1
303113 99303113 1001 86380 86390 1
302941 99302941 1001 86380 86390 1
302983 99302983 1001 86380 86390 1
302880 99302880 1001 86380 86390 1
302817 99302817 1001 86380 86390 1
302818 99302818 1001 86380 86390 1
302922 99302922 1001 86380 86390 1
302640 99302640 1001 86380 86390 1
302770 99302770 1001 86380 86390 1
302641 99302641 1001 86380 86390 1
302772 99302772 1001 86380 86390 1
303393 99303393 1001 86380 86390 1
303266 99303266 1001 86380 86390 1
303292 99303292 1001 86380 86390 1
303357 99303357 1001 86380 86390 1
303921 99303921 1001 86380 86390 1
303622 99303622 1001 86380 86390 1
303731 99303731 1001 86380 86390 1
303797 99303797 1001 86380 86390 1
303609 99303609 1001 86380 86390 1
303420 99303420 1001 86380 86390 1
304678 99304678 1001 86380 86390 1
304673 99304673 1001 86380 86390 1
304850 99304850 1001 86380 86390 1
304852 99304852 1001 86380 86390 1
304794 99304794 1001 86380 86390 1
304641 99304641 1001 86380 86390 1
304461 99304461 1001 86380 86390 1
304434 99304434 1001 86380 86390 1
304385 99304385 1001 86380 86390 1
304413 99304413 1001 86380 86390 1
304364 99304364 1001 86380 86390 1
304967 99304967 1001 86380 86390 1
305609 99305609 1001 86380 86390 1
305577 99305577 1001 86380 86390 1
305552 99305552 1001 86380 86390 1
305617 99305617 1001 86380 86390 1
305211 99305211 1001 86380 86390 1
305226 99305226 1001 86380 86390 1
500048 99500048 1001 86380 86390 1
500024 99500024 1001 86380 86390 1
500141 99500141 1001 86380 86390 1
500026 99500026 1001 86380 86390 1
500079 99500079 1001 86380 86390 1
500042 99500042 1001 86380 86390 1
500670 99500670 1001 86380 86390 1
500520 99500520 1001 86380 86390 1
500446 99500446 1001 86380 86390 1
500410 99500410 1001 86380 86390 1
500503 99500503 1001 86380 86390 1
500326 99500326 1001 86380 86390 1
500993 99500993 1001 86380 86390 1
501013 99501013 1001 86380 86390 1
500832 99500832 1001 86380 86390 1
500873 99500873 1001 86380 86390 1
500912 99500912 1001 86380 86390 1
501637 99501637 1001 86380 86390 1
501460 99501460 1001 86380 86390 1
501616 99501616 1001 86380 86390 1
501452 99501452 1001 86380 86390 1
501535 99501535 1001 86380 86390 1
501279 99501279 1001 86380 86390 1
501282 99501282 1001 86380 86390 1
501258 99501258 1001 86380 86390 1
501147 99501147 1001 86380 86390 1
501023 99501023 1001 86380 86390 1
501197 99501197 1001 86380 86390 1
501223 99501223 1001 86380 86390 1
501029 99501029 1001 86380 86390 1
501831 99501831 1001 86380 86390 1
501668 99501668 1001 86380 86390 1
501773 99501773 1001 86380 86390 1
501801 99501801 1001 86380 86390 1
502267 99502267 1001 86380 86390 1
502281 99502281 1001 86380 86390 1
502346 99502346 1001 86380 86390 1
502118 99502118 1001 86380 86390 1
502248 99502248 1001 86380 86390 1
502108 99502108 1001 86380 86390 1
502135 99502135 1001 86380 86390 1
502244 99502244 1001 86380 86390 1
501966 99501966 1001 86380 86390 1
502036 99502036 1001 86380 86390 1
502664 99502664 1001 86380 86390 1
502639 99502639 1001 86380 86390 1
503073 99503073 1001 86380 86390 1
503064 99503064 1001 86380 86390 1
502991 99502991 1001 86380 86390 1
503059 99503059 1001 86380 86390 1
502788 99502788 1001 86380 86390 1
502868 99502868 1001 86380 86390 1
502780 99502780 1001 86380 86390 1
503450 99503450 1001 86380 86390 1
503438 99503438 1001 86380 86390 1
503401 99503401 1001 86380 86390 1
503442 99503442 1001 86380 86390 1
503991 99503991 1001 86380 86390 1
503931 99503931 1001 86380 86390 1
504076 99504076 1001 86380 86390 1
504077 99504077 1001 86380 86390 1
503811 99503811 1001 86380 86390 1
503845 99503845 1001 86380 86390 1
503693 99503693 1001 86380 86390 1
503529 99503529 1001 86380 86390 1
504182 99504182 1001 86380 86390 1
504313 99504313 1001 86380 86390 1
504315 99504315 1001 86380 86390 1
504317 99504317 1001 86380 86390 1
504769 99504769 1001 86380 86390 1
504847 99504847 1001 86380 86390 1
504561 99504561 1001 86380 86390 1
504400 99504400 1001 86380 86390 1
504452 99504452 1001 86380 86390 1
504389 99504389 1001 86380 86390 1
504485 99504485 1001 86380 86390 1
504501 99504501 1001 86380 86390 1
504386 99504386 1001 86380 86390 1
505122 99505122 1001 86380 86390 1
504976 99504976 1001 86380 86390 1
505029 99505029 1001 86380 86390 1
505615 99505615 1001 86380 86390 1
505620 99505620 1001 86380 86390 1
505570 99505570 1001 86380 86390 1
505649 99505649 1001 86380 86390 1
505575 99505575 1001 86380 86390 1
505473 99505473 1001 86380 86390 1
505429 99505429 1001 86380 86390 1
505483 99505483 1001 86380 86390 1
505432 99505432 1001 86380 86390 1
505313 99505313 1001 86380 86390 1
505878 99505878 1001 86380 86390 1
505921 99505921 1001 86380 86390 1
506521 99506521 1001 86380 86390 1
506509 99506509 1001 86380 86390 1
506394 99506394 1001 86380 86390 1
506523 99506523 1001 86380 86390 1
506289 99506289 1001 86380 86390 1
506188 99506188 1001 86380 86390 1
506203 99506203 1001 86380 86390 1
506068 99506068 1001 86380 86390 1
505978 99505978 1001 86380 86390 1
506179 99506179 1001 86380 86390 1
506712 99506712 1001 86380 86390 1
506637 99506637 1001 86380 86390 1
507242 99507242 1001 86380 86390 1
507390 99507390 1001 86380 86390 1
507067 99507067 1001 86380 86390 1
506803 99506803 1001 86380 86390 1
507564 99507564 1001 86380 86390 1
507513 99507513 1001 86380 86390 1
508123 99508123 1001 86380 86390 1
508175 99508175 1001 86380 86390 1
508059 99508059 1001 86380 86390 1
508192 99508192 1001 86380 86390 1
508169 99508169 1001 86380 86390 1
507955 99507955 1001 86380 86390 1
507855 99507855 1001 86380 86390 1
507964 99507964 1001 86380 86390 1
507640 99507640 1001 86380 86390 1
507686 99507686 1001 86380 86390 1
507832 99507832 1001 86380 86390 1
508361 99508361 1001 86380 86390 1
508894 99508894 1001 86380 86390 1
509072 99509072 1001 86380 86390 1
509022 99509022 1001 86380 86390 1
509070 99509070 1001 86380 86390 1
508971 99508971 1001 86380 86390 1
508726 99508726 1001 86380 86390 1
508835 99508835 1001 86380 86390 1
508797 99508797 1001 86380 86390 1
508837 99508837 1001 86380 86390 1
508854 99508854 1001 86380 86390 1
508842 99508842 1001 86380 86390 1
508479 99508479 1001 86380 86390 1
508492 99508492 1001 86380 86390 1
508621 99508621 1001 86380 86390 1
508514 99508514 1001 86380 86390 1
509165 99509165 1001 86380 86390 1
509810 99509810 1001 86380 86390 1
509801 99509801 1001 86380 86390 1
509737 99509737 1001 86380 86390 1
509830 99509830 1001 86380 86390 1
509566 99509566 1001 86380 86390 1
509659 99509659 1001 86380 86390 1
509673 99509673 1001 86380 86390 1
509648 99509648 1001 86380 86390 1
509309 99509309 1001 86380 86390 1
509322 99509322 1001 86380 86390 1
509426 99509426 1001 86380 86390 1
509395 99509395 1001 86380 86390 1
509989 99509989 1001 86380 86390 1
509971 99509971 1001 86380 86390 1
510051 99510051 1001 86380 86390 1
510531 99510531 1001 86380 86390 1
510722 99510722 1001 86380 86390 1
510379 99510379 1001 86380 86390 1
510315 99510315 1001 86380 86390 1
510406 99510406 1001 86380 86390 1
510437 99510437 1001 86380 86390 1
510428 99510428 1001 86380 86390 1
510300 99510300 1001 86380 86390 1
510290 99510290 1001 86380 86390 1
510141 99510141 1001 86380 86390 1
510244 99510244 1001 86380 86390 1
510827 99510827 1001 86380 86390 1
510855 99510855 1001 86380 86390 1
510752 99510752 1001 86380 86390 1
511468 99511468 1001 86380 86390 1
511232 99511232 1001 86380 86390 1
511143 99511143 1001 86380 86390 1
511170 99511170 1001 86380 86390 1
511261 99511261 1001 86380 86390 1
511146 99511146 1001 86380 86390 1
511160 99511160 1001 86380 86390 1
510972 99510972 1001 86380 86390 1
511063 99511063 1001 86380 86390 1
511085 99511085 1001 86380 86390 1
511616 99511616 1001 86380 86390 1
511626 99511626 1001 86380 86390 1
512317 99512317 1001 86380 86390 1
512332 99512332 1001 86380 86390 1
512358 99512358 1001 86380 86390 1
512296 99512296 1001 86380 86390 1
512260 99512260 1001 86380 86390 1
512376 99512376 1001 86380 86390 1
512389 99512389 1001 86380 86390 1
512390 99512390 1001 86380 86390 1
512521 99512521 1001 86380 86390 1
512486 99512486 1001 86380 86390 1
512579 99512579 1001 86380 86390 1
512567 99512567 1001 86380 86390 1
513130 99513130 1001 86380 86390 1
513182 99513182 1001 86380 86390 1
512950 99512950 1001 86380 86390 1
512850 99512850 1001 86380 86390 1
512731 99512731 1001 86380 86390 1
512642 99512642 1001 86380 86390 1
513345 99513345 1001 86380 86390 1
513294 99513294 1001 86380 86390 1
513398 99513398 1001 86380 86390 1
513363 99513363 1001 86380 86390 1
513408 99513408 1001 86380 86390 1
513882 99513882 1001 86380 86390 1
514007 99514007 1001 86380 86390 1
513991 99513991 1001 86380 86390 1
513621 99513621 1001 86380 86390 1
513781 99513781 1001 86380 86390 1
513626 99513626 1001 86380 86390 1
513797 99513797 1001 86380 86390 1
513474 99513474 1001 86380 86390 1
513500 99513500 1001 86380 86390 1
513566 99513566 1001 86380 86390 1
513503 99513503 1001 86380 86390 1
513576 99513576 1001 86380 86390 1
514160 99514160 1001 86380 86390 1
514034 99514034 1001 86380 86390 1
514809 99514809 1001 86380 86390 1
514759 99514759 1001 86380 86390 1
514749 99514749 1001 86380 86390 1
514814 99514814 1001 86380 86390 1
514522 99514522 1001 86380 86390 1
514448 99514448 1001 86380 86390 1
514604 99514604 1001 86380 86390 1
514581 99514581 1001 86380 86390 1
514482 99514482 1001 86380 86390 1
514270 99514270 1001 86380 86390 1
514373 99514373 1001 86380 86390 1
514429 99514429 1001 86380 86390 1
514961 99514961 1001 86380 86390 1
515026 99515026 1001 86380 86390 1
515047 99515047 1001 86380 86390 1
515589 99515589 1001 86380 86390 1
515552 99515552 1001 86380 86390 1
515514 99515514 1001 86380 86390 1
515478 99515478 1001 86380 86390 1
515314 99515314 1001 86380 86390 1
515444 99515444 1001 86380 86390 1
515155 99515155 1001 86380 86390 1
515251 99515251 1001 86380 86390 1
515216 99515216 1001 86380 86390 1
515139 99515139 1001 86380 86390 1
515837 99515837 1001 86380 86390 1
515855 99515855 1001 86380 86390 1
515741 99515741 1001 86380 86390 1
515832 99515832 1001 86380 86390 1
516478 99516478 1001 86380 86390 1
516201 99516201 1001 86380 86390 1
516140 99516140 1001 86380 86390 1
516197 99516197 1001 86380 86390 1
516210 99516210 1001 86380 86390 1
515967 99515967 1001 86380 86390 1
515956 99515956 1001 86380 86390 1
516048 99516048 1001 86380 86390 1
516565 99516565 1001 86380 86390 1
517272 99517272 1001 86380 86390 1
517300 99517300 1001 86380 86390 1
517329 99517329 1001 86380 86390 1
517296 99517296 1001 86380 86390 1
517014 99517014 1001 86380 86390 1
517056 99517056 1001 86380 86390 1
517097 99517097 1001 86380 86390 1
517123 99517123 1001 86380 86390 1
516981 99516981 1001 86380 86390 1
517009 99517009 1001 86380 86390 1
516831 99516831 1001 86380 86390 1
516810 99516810 1001 86380 86390 1
516880 99516880 1001 86380 86390 1
517424 99517424 1001 86380 86390 1
517464 99517464 1001 86380 86390 1
517456 99517456 1001 86380 86390 1
517965 99517965 1001 86380 86390 1
517904 99517904 1001 86380 86390 1
517871 99517871 1001 86380 86390 1
517846 99517846 1001 86380 86390 1
517686 99517686 1001 86380 86390 1
517715 99517715 1001 86380 86390 1
517717 99517717 1001 86380 86390 1
518223 99518223 1001 86380 86390 1
518198 99518198 1001 86380 86390 1
518329 99518329 1001 86380 86390 1
518178 99518178 1001 86380 86390 1
518795 99518795 1001 86380 86390 1
518987 99518987 1001 86380 86390 1
518874 99518874 1001 86380 86390 1
518956 99518956 1001 86380 86390 1
518893 99518893 1001 86380 86390 1
518842 99518842 1001 86380 86390 1
518641 99518641 1001 86380 86390 1
518646 99518646 1001 86380 86390 1
518713 99518713 1001 86380 86390 1
518485 99518485 1001 86380 86390 1
518384 99518384 1001 86380 86390 1
518465 99518465 1001 86380 86390 1
518507 99518507 1001 86380 86390 1
519142 99519142 1001 86380 86390 1
519183 99519183 1001 86380 86390 1
519184 99519184 1001 86380 86390 1
519057 99519057 1001 86380 86390 1
519767 99519767 1001 86380 86390 1
519504 99519504 1001 86380 86390 1
519428 99519428 1001 86380 86390 1
519498 99519498 1001 86380 86390 1
519449 99519449 1001 86380 86390 1
519411 99519411 1001 86380 86390 1
519245 99519245 1001 86380 86390 1
519392 99519392 1001 86380 86390 1
519316 99519316 1001 86380 86390 1
519229 99519229 1001 86380 86390 1
519930 99519930 1001 86380 86390 1
519892 99519892 1001 86380 86390 1
519936 99519936 1001 86380 86390 1
520584 99520584 1001 86380 86390 1
520588 99520588 1001 86380 86390 1
520424 99520424 1001 86380 86390 1
520368 99520368 1001 86380 86390 1
520189 99520189 1001 86380 86390 1
520091 99520091 1001 86380 86390 1
520662 99520662 1001 86380 86390 1
520755 99520755 1001 86380 86390 1
520683 99520683 1001 86380 86390 1
520803 99520803 1001 86380 86390 1
521339 99521339 1001 86380 86390 1
521466 99521466 1001 86380 86390 1
521418 99521418 1001 86380 86390 1
521341 99521341 1001 86380 86390 1
521227 99521227 1001 86380 86390 1
521240 99521240 1001 86380 86390 1
521098 99521098 1001 86380 86390 1
521116 99521116 1001 86380 86390 1
521142 99521142 1001 86380 86390 1
521168 99521168 1001 86380 86390 1
521027 99521027 1001 86380 86390 1
520885 99520885 1001 86380 86390 1
521506 99521506 1001 86380 86390 1
521573 99521573 1001 86380 86390 1
521523 99521523 1001 86380 86390 1
521575 99521575 1001 86380 86390 1
521602 99521602 1001 86380 86390 1
522248 99522248 1001 86380 86390 1
522284 99522284 1001 86380 86390 1
522288 99522288 1001 86380 86390 1
521947 99521947 1001 86380 86390 1
521973 99521973 1001 86380 86390 1
521883 99521883 1001 86380 86390 1
522052 99522052 1001 86380 86390 1
521949 99521949 1001 86380 86390 1
522053 99522053 1001 86380 86390 1
521814 99521814 1001 86380 86390 1
522315 99522315 1001 86380 86390 1
522372 99522372 1001 86380 86390 1
522964 99522964 1001 86380 86390 1
522930 99522930 1001 86380 86390 1
523107 99523107 1001 86380 86390 1
522810 99522810 1001 86380 86390 1
522721 99522721 1001 86380 86390 1
522827 99522827 1001 86380 86390 1
522738 99522738 1001 86380 86390 1
522791 99522791 1001 86380 86390 1
522896 99522896 1001 86380 86390 1
522717 99522717 1001 86380 86390 1
522539 99522539 1001 86380 86390 1
522644 99522644 1001 86380 86390 1
522619 99522619 1001 86380 86390 1
522702 99522702 1001 86380 86390 1
522521 99522521 1001 86380 86390 1
523286 99523286 1001 86380 86390 1
523215 99523215 1001 86380 86390 1
523914 99523914 1001 86380 86390 1
523795 99523795 1001 86380 86390 1
523609 99523609 1001 86380 86390 1
523639 99523639 1001 86380 86390 1
523643 99523643 1001 86380 86390 1
523350 99523350 1001 86380 86390 1
523403 99523403 1001 86380 86390 1
523485 99523485 1001 86380 86390 1
523486 99523486 1001 86380 86390 1
523464 99523464 1001 86380 86390 1
523984 99523984 1001 86380 86390 1
524129 99524129 1001 86380 86390 1
524145 99524145 1001 86380 86390 1
524748 99524748 1001 86380 86390 1
524640 99524640 1001 86380 86390 1
524551 99524551 1001 86380 86390 1
524564 99524564 1001 86380 86390 1
524411 99524411 1001 86380 86390 1
524425 99524425 1001 86380 86390 1
524438 99524438 1001 86380 86390 1
524454 99524454 1001 86380 86390 1
524445 99524445 1001 86380 86390 1
524232 99524232 1001 86380 86390 1
524311 99524311 1001 86380 86390 1
524776 99524776 1001 86380 86390 1
524920 99524920 1001 86380 86390 1
525532 99525532 1001 86380 86390 1
525533 99525533 1001 86380 86390 1
525443 99525443 1001 86380 86390 1
525394 99525394 1001 86380 86390 1
525530 99525530 1001 86380 86390 1
525053 99525053 1001 86380 86390 1
525124 99525124 1001 86380 86390 1
525151 99525151 1001 86380 86390 1
524983 99524983 1001 86380 86390 1
525762 99525762 1001 86380 86390 1
525793 99525793 1001 86380 86390 1
526376 99526376 1001 86380 86390 1
526224 99526224 1001 86380 86390 1
526314 99526314 1001 86380 86390 1
526303 99526303 1001 86380 86390 1
526103 99526103 1001 86380 86390 1
526081 99526081 1001 86380 86390 1
526147 99526147 1001 86380 86390 1
526200 99526200 1001 86380 86390 1
525868 99525868 1001 86380 86390 1
525845 99525845 1001 86380 86390 1
525859 99525859 1001 86380 86390 1
526562 99526562 1001 86380 86390 1
526566 99526566 1001 86380 86390 1
526453 99526453 1001 86380 86390 1
526532 99526532 1001 86380 86390 1
526481 99526481 1001 86380 86390 1
527081 99527081 1001 86380 86390 1
527047 99527047 1001 86380 86390 1
527227 99527227 1001 86380 86390 1
527090 99527090 1001 86380 86390 1
527129 99527129 1001 86380 86390 1
526934 99526934 1001 86380 86390 1
526886 99526886 1001 86380 86390 1
526694 99526694 1001 86380 86390 1
526800 99526800 1001 86380 86390 1
526826 99526826 1001 86380 86390 1
526699 99526699 1001 86380 86390 1
526675 99526675 1001 86380 86390 1
527298 99527298 1001 86380 86390 1
528050 99528050 1001 86380 86390 1
527991 99527991 1001 86380 86390 1
527756 99527756 1001 86380 86390 1
527862 99527862 1001 86380 86390 1
527852 99527852 1001 86380 86390 1
527590 99527590 1001 86380 86390 1
528153 99528153 1001 86380 86390 1
528234 99528234 1001 86380 86390 1
528093 99528093 1001 86380 86390 1
528811 99528811 1001 86380 86390 1
528780 99528780 1001 86380 86390 1
528542 99528542 1001 86380 86390 1
528555 99528555 1001 86380 86390 1
528358 99528358 1001 86380 86390 1
528450 99528450 1001 86380 86390 1
528441 99528441 1001 86380 86390 1
528368 99528368 1001 86380 86390 1
528933 99528933 1001 86380 86390 1
528922 99528922 1001 86380 86390 1
529052 99529052 1001 86380 86390 1
529665 99529665 1001 86380 86390 1
529589 99529589 1001 86380 86390 1
529707 99529707 1001 86380 86390 1
529670 99529670 1001 86380 86390 1
529542 99529542 1001 86380 86390 1
529545 99529545 1001 86380 86390 1
529407 99529407 1001 86380 86390 1
529425 99529425 1001 86380 86390 1
529503 99529503 1001 86380 86390 1
529387 99529387 1001 86380 86390 1
529362 99529362 1001 86380 86390 1
529404 99529404 1001 86380 86390 1
529293 99529293 1001 86380 86390 1
529183 99529183 1001 86380 86390 1
529908 99529908 1001 86380 86390 1
529912 99529912 1001 86380 86390 1
529826 99529826 1001 86380 86390 1
530478 99530478 1001 86380 86390 1
530456 99530456 1001 86380 86390 1
530545 99530545 1001 86380 86390 1
530200 99530200 1001 86380 86390 1
530266 99530266 1001 86380 86390 1
530308 99530308 1001 86380 86390 1
529958 99529958 1001 86380 86390 1
530093 99530093 1001 86380 86390 1
530071 99530071 1001 86380 86390 1
530021 99530021 1001 86380 86390 1
530646 99530646 1001 86380 86390 1
530634 99530634 1001 86380 86390 1
530726 99530726 1001 86380 86390 1
530704 99530704 1001 86380 86390 1
531263 99531263 1001 86380 86390 1
531289 99531289 1001 86380 86390 1
531320 99531320 1001 86380 86390 1
531321 99531321 1001 86380 86390 1
531334 99531334 1001 86380 86390 1
531161 99531161 1001 86380 86390 1
531152 99531152 1001 86380 86390 1
531128 99531128 1001 86380 86390 1
531054 99531054 1001 86380 86390 1
531003 99531003 1001 86380 86390 1
531160 99531160 1001 86380 86390 1
530929 99530929 1001 86380 86390 1
530891 99530891 1001 86380 86390 1
531509 99531509 1001 86380 86390 1
531548 99531548 1001 86380 86390 1
531485 99531485 1001 86380 86390 1
531461 99531461 1001 86380 86390 1
532045 99532045 1001 86380 86390 1
532137 99532137 1001 86380 86390 1
531888 99531888 1001 86380 86390 1
531837 99531837 1001 86380 86390 1
531737 99531737 1001 86380 86390 1
532362 99532362 1001 86380 86390 1
532380 99532380 1001 86380 86390 1
532240 99532240 1001 86380 86390 1
532370 99532370 1001 86380 86390 1
532929 99532929 1001 86380 86390 1
533004 99533004 1001 86380 86390 1
532830 99532830 1001 86380 86390 1
532964 99532964 1001 86380 86390 1
532991 99532991 1001 86380 86390 1
532750 99532750 1001 86380 86390 1
532699 99532699 1001 86380 86390 1
532714 99532714 1001 86380 86390 1
532818 99532818 1001 86380 86390 1
532742 99532742 1001 86380 86390 1
532668 99532668 1001 86380 86390 1
532541 99532541 1001 86380 86390 1
532570 99532570 1001 86380 86390 1
532546 99532546 1001 86380 86390 1
532430 99532430 1001 86380 86390 1
532591 99532591 1001 86380 86390 1
533106 99533106 1001 86380 86390 1
533032 99533032 1001 86380 86390 1
533033 99533033 1001 86380 86390 1
533182 99533182 1001 86380 86390 1
533734 99533734 1001 86380 86390 1
533751 99533751 1001 86380 86390 1
533847 99533847 1001 86380 86390 1
533505 99533505 1001 86380 86390 1
533612 99533612 1001 86380 86390 1
533301 99533301 1001 86380 86390 1
533276 99533276 1001 86380 86390 1
533396 99533396 1001 86380 86390 1
533960 99533960 1001 86380 86390 1
534507 99534507 1001 86380 86390 1
534642 99534642 1001 86380 86390 1
534392 99534392 1001 86380 86390 1
534330 99534330 1001 86380 86390 1
534358 99534358 1001 86380 86390 1
534372 99534372 1001 86380 86390 1
534192 99534192 1001 86380 86390 1
534175 99534175 1001 86380 86390 1
534111 99534111 1001 86380 86390 1
534085 99534085 1001 86380 86390 1
534864 99534864 1001 86380 86390 1
534803 99534803 1001 86380 86390 1
534856 99534856 1001 86380 86390 1
534743 99534743 1001 86380 86390 1
535477 99535477 1001 86380 86390 1
535438 99535438 1001 86380 86390 1
535124 99535124 1001 86380 86390 1
535118 99535118 1001 86380 86390 1
535135 99535135 1001 86380 86390 1
535264 99535264 1001 86380 86390 1
535050 99535050 1001 86380 86390 1
534894 99534894 1001 86380 86390 1
534934 99534934 1001 86380 86390 1
534963 99534963 1001 86380 86390 1
534898 99534898 1001 86380 86390 1
534913 99534913 1001 86380 86390 1
535649 99535649 1001 86380 86390 1
535715 99535715 1001 86380 86390 1
535612 99535612 1001 86380 86390 1
535516 99535516 1001 86380 86390 1
536286 99536286 1001 86380 86390 1
536198 99536198 1001 86380 86390 1
536280 99536280 1001 86380 86390 1
536282 99536282 1001 86380 86390 1
536001 99536001 1001 86380 86390 1
536359 99536359 1001 86380 86390 1
536347 99536347 1001 86380 86390 1
536414 99536414 1001 86380 86390 1
536517 99536517 1001 86380 86390 1
536444 99536444 1001 86380 86390 1
536509 99536509 1001 86380 86390 1
536406 99536406 1001 86380 86390 1
536409 99536409 1001 86380 86390 1
537007 99537007 1001 86380 86390 1
537036 99537036 1001 86380 86390 1
537132 99537132 1001 86380 86390 1
536986 99536986 1001 86380 86390 1
537139 99537139 1001 86380 86390 1
536978 99536978 1001 86380 86390 1
537155 99537155 1001 86380 86390 1
536911 99536911 1001 86380 86390 1
536889 99536889 1001 86380 86390 1
536633 99536633 1001 86380 86390 1
536699 99536699 1001 86380 86390 1
536716 99536716 1001 86380 86390 1
536642 99536642 1001 86380 86390 1
537252 99537252 1001 86380 86390 1
537167 99537167 1001 86380 86390 1
537171 99537171 1001 86380 86390 1
537925 99537925 1001 86380 86390 1
537917 99537917 1001 86380 86390 1
537719 99537719 1001 86380 86390 1
537682 99537682 1001 86380 86390 1
537591 99537591 1001 86380 86390 1
537632 99537632 1001 86380 86390 1
537671 99537671 1001 86380 86390 1
537623 99537623 1001 86380 86390 1
537741 99537741 1001 86380 86390 1
537781 99537781 1001 86380 86390 1
537564 99537564 1001 86380 86390 1
537435 99537435 1001 86380 86390 1
537461 99537461 1001 86380 86390 1
537527 99537527 1001 86380 86390 1
537546 99537546 1001 86380 86390 1
537496 99537496 1001 86380 86390 1
538154 99538154 1001 86380 86390 1
538159 99538159 1001 86380 86390 1
538094 99538094 1001 86380 86390 1
538787 99538787 1001 86380 86390 1
538767 99538767 1001 86380 86390 1
538755 99538755 1001 86380 86390 1
538679 99538679 1001 86380 86390 1
538641 99538641 1001 86380 86390 1
538669 99538669 1001 86380 86390 1
538508 99538508 1001 86380 86390 1
538404 99538404 1001 86380 86390 1
538511 99538511 1001 86380 86390 1
538524 99538524 1001 86380 86390 1
538422 99538422 1001 86380 86390 1
538297 99538297 1001 86380 86390 1
538198 99538198 1001 86380 86390 1
538204 99538204 1001 86380 86390 1
538270 99538270 1001 86380 86390 1
539007 99539007 1001 86380 86390 1
539015 99539015 1001 86380 86390 1
538926 99538926 1001 86380 86390 1
539439 99539439 1001 86380 86390 1
539555 99539555 1001 86380 86390 1
539583 99539583 1001 86380 86390 1
539336 99539336 1001 86380 86390 1
539246 99539246 1001 86380 86390 1
539264 99539264 1001 86380 86390 1
539393 99539393 1001 86380 86390 1
539394 99539394 1001 86380 86390 1
539087 99539087 1001 86380 86390 1
539063 99539063 1001 86380 86390 1
539195 99539195 1001 86380 86390 1
539157 99539157 1001 86380 86390 1
539070 99539070 1001 86380 86390 1
539226 99539226 1001 86380 86390 1
539666 99539666 1001 86380 86390 1
539668 99539668 1001 86380 86390 1
540272 99540272 1001 86380 86390 1
540121 99540121 1001 86380 86390 1
540110 99540110 1001 86380 86390 1
540085 99540085 1001 86380 86390 1
539917 99539917 1001 86380 86390 1
539905 99539905 1001 86380 86390 1
540023 99540023 1001 86380 86390 1
540026 99540026 1001 86380 86390 1
540479 99540479 1001 86380 86390 1
540609 99540609 1001 86380 86390 1
540561 99540561 1001 86380 86390 1
540652 99540652 1001 86380 86390 1
541275 99541275 1001 86380 86390 1
541159 99541159 1001 86380 86390 1
540895 99540895 1001 86380 86390 1
541052 99541052 1001 86380 86390 1
540901 99540901 1001 86380 86390 1
540808 99540808 1001 86380 86390 1
541424 99541424 1001 86380 86390 1
541477 99541477 1001 86380 86390 1
542084 99542084 1001 86380 86390 1
542061 99542061 1001 86380 86390 1
542109 99542109 1001 86380 86390 1
541853 99541853 1001 86380 86390 1
541867 99541867 1001 86380 86390 1
541880 99541880 1001 86380 86390 1
541578 99541578 1001 86380 86390 1
541509 99541509 1001 86380 86390 1
542228 99542228 1001 86380 86390 1
542137 99542137 1001 86380 86390 1
542791 99542791 1001 86380 86390 1
542805 99542805 1001 86380 86390 1
542783 99542783 1001 86380 86390 1
542935 99542935 1001 86380 86390 1
542702 99542702 1001 86380 86390 1
542693 99542693 1001 86380 86390 1
542618 99542618 1001 86380 86390 1
542633 99542633 1001 86380 86390 1
542543 99542543 1001 86380 86390 1
542532 99542532 1001 86380 86390 1
542358 99542358 1001 86380 86390 1
542970 99542970 1001 86380 86390 1
543707 99543707 1001 86380 86390 1
543578 99543578 1001 86380 86390 1
543612 99543612 1001 86380 86390 1
543376 99543376 1001 86380 86390 1
543525 99543525 1001 86380 86390 1
543176 99543176 1001 86380 86390 1
543197 99543197 1001 86380 86390 1
543846 99543846 1001 86380 86390 1
543887 99543887 1001 86380 86390 1
544508 99544508 1001 86380 86390 1
544562 99544562 1001 86380 86390 1
544474 99544474 1001 86380 86390 1
544423 99544423 1001 86380 86390 1
543990 99543990 1001 86380 86390 1
543980 99543980 1001 86380 86390 1
544674 99544674 1001 86380 86390 1
500560 813 1002 34713 38630 1
400179 99400179 1001 86380 86390 1
400155 99400155 1001 86380 86390 1
400208 99400208 1001 86380 86390 1
400157 99400157 1001 86380 86390 1
400259 99400259 1001 86380 86390 1
400239 99400239 1001 86380 86390 1
400294 99400294 1001 86380 86390 1
400228 99400228 1001 86380 86390 1
400339 99400339 1001 86380 86390 1
400349 99400349 1001 86380 86390 1
400571 99400571 1001 86380 86390 1
400617 99400617 1001 86380 86390 1
400634 99400634 1001 86380 86390 1
400679 99400679 1001 86380 86390 1
400824 99400824 1001 86380 86390 1
400912 99400912 1001 86380 86390 1
400888 99400888 1001 86380 86390 1
401002 99401002 1001 86380 86390 1
401075 99401075 1001 86380 86390 1
401482 99401482 1001 86380 86390 1
401412 99401412 1001 86380 86390 1
401580 99401580 1001 86380 86390 1
401629 99401629 1001 86380 86390 1
401608 99401608 1001 86380 86390 1
402062 99402062 1001 86380 86390 1
402110 99402110 1001 86380 86390 1
402267 99402267 1001 86380 86390 1
402414 99402414 1001 86380 86390 1
402454 99402454 1001 86380 86390 1
402559 99402559 1001 86380 86390 1
402653 99402653 1001 86380 86390 1
402826 99402826 1001 86380 86390 1
402888 99402888 1001 86380 86390 1
403050 99403050 1001 86380 86390 1
403441 99403441 1001 86380 86390 1
403509 99403509 1001 86380 86390 1
403538 99403538 1001 86380 86390 1
403717 99403717 1001 86380 86390 1
403767 99403767 1001 86380 86390 1
403805 99403805 1001 86380 86390 1
403837 99403837 1001 86380 86390 1
403871 99403871 1001 86380 86390 1
403831 99403831 1001 86380 86390 1
404075 99404075 1001 86380 86390 1
404181 99404181 1001 86380 86390 1
404391 99404391 1001 86380 86390 1
404765 99404765 1001 86380 86390 1
405061 99405061 1001 86380 86390 1
405072 99405072 1001 86380 86390 1
405211 99405211 1001 86380 86390 1
405443 99405443 1001 86380 86390 1
405482 99405482 1001 86380 86390 1
405546 99405546 1001 86380 86390 1
405646 99405646 1001 86380 86390 1
405669 99405669 1001 86380 86390 1
405834 99405834 1001 86380 86390 1
406163 99406163 1001 86380 86390 1
406425 99406425 1001 86380 86390 1
406544 99406544 1001 86380 86390 1
406868 99406868 1001 86380 86390 1
406852 99406852 1001 86380 86390 1
406860 99406860 1001 86380 86390 1
406964 99406964 1001 86380 86390 1
407102 99407102 1001 86380 86390 1
407077 99407077 1001 86380 86390 1
407175 99407175 1001 86380 86390 1
407631 99407631 1001 86380 86390 1
407731 99407731 1001 86380 86390 1
407950 99407950 1001 86380 86390 1
408001 99408001 1001 86380 86390 1
408003 99408003 1001 86380 86390 1
408187 99408187 1001 86380 86390 1
408409 99408409 1001 86380 86390 1
408602 99408602 1001 86380 86390 1
408815 99408815 1001 86380 86390 1
409052 99409052 1001 86380 86390 1
409123 99409123 1001 86380 86390 1
409102 99409102 1001 86380 86390 1
409448 99409448 1001 86380 86390 1
409592 99409592 1001 86380 86390 1
409862 99409862 1001 86380 86390 1
409965 99409965 1001 86380 86390 1
410291 99410291 1001 86380 86390 1
410268 99410268 1001 86380 86390 1
410404 99410404 1001 86380 86390 1
410641 99410641 1001 86380 86390 1
410644 99410644 1001 86380 86390 1
411068 99411068 1001 86380 86390 1
411436 99411436 1001 86380 86390 1
411442 99411442 1001 86380 86390 1
411543 99411543 1001 86380 86390 1
411650 99411650 1001 86380 86390 1
411717 99411717 1001 86380 86390 1
411704 99411704 1001 86380 86390 1
411742 99411742 1001 86380 86390 1
411892 99411892 1001 86380 86390 1
412079 99412079 1001 86380 86390 1
412314 99412314 1001 86380 86390 1
412469 99412469 1001 86380 86390 1
413478 99413478 1001 86380 86390 1
413322 99413322 1001 86380 86390 1
413504 99413504 1001 86380 86390 1
413059 99413059 1001 86380 86390 1
413096 99413096 1001 86380 86390 1
412645 99412645 1001 86380 86390 1
412564 99412564 1001 86380 86390 1
413946 99413946 1001 86380 86390 1
413954 99413954 1001 86380 86390 1
413908 99413908 1001 86380 86390 1
413709 99413709 1001 86380 86390 1
413962 99413962 1001 86380 86390 1
414973 99414973 1001 86380 86390 1
415078 99415078 1001 86380 86390 1
415195 99415195 1001 86380 86390 1
415102 99415102 1001 86380 86390 1
415299 99415299 1001 86380 86390 1
415159 99415159 1001 86380 86390 1
415240 99415240 1001 86380 86390 1
414735 99414735 1001 86380 86390 1
414615 99414615 1001 86380 86390 1
414805 99414805 1001 86380 86390 1
414293 99414293 1001 86380 86390 1
414326 99414326 1001 86380 86390 1
414394 99414394 1001 86380 86390 1
415559 99415559 1001 86380 86390 1
415438 99415438 1001 86380 86390 1
416965 99416965 1001 86380 86390 1
416971 99416971 1001 86380 86390 1
416810 99416810 1001 86380 86390 1
416323 99416323 1001 86380 86390 1
416503 99416503 1001 86380 86390 1
416507 99416507 1001 86380 86390 1
416246 99416246 1001 86380 86390 1
416152 99416152 1001 86380 86390 1
415827 99415827 1001 86380 86390 1
416005 99416005 1001 86380 86390 1
415883 99415883 1001 86380 86390 1
415865 99415865 1001 86380 86390 1
416126 99416126 1001 86380 86390 1
416070 99416070 1001 86380 86390 1
416128 99416128 1001 86380 86390 1
417572 99417572 1001 86380 86390 1
417415 99417415 1001 86380 86390 1
418442 99418442 1001 86380 86390 1
418558 99418558 1001 86380 86390 1
418780 99418780 1001 86380 86390 1
418663 99418663 1001 86380 86390 1
418412 99418412 1001 86380 86390 1
418377 99418377 1001 86380 86390 1
418379 99418379 1001 86380 86390 1
418119 99418119 1001 86380 86390 1
417917 99417917 1001 86380 86390 1
417778 99417778 1001 86380 86390 1
418883 99418883 1001 86380 86390 1
418938 99418938 1001 86380 86390 1
418804 99418804 1001 86380 86390 1
418897 99418897 1001 86380 86390 1
419189 99419189 1001 86380 86390 1
420406 99420406 1001 86380 86390 1
420101 99420101 1001 86380 86390 1
420300 99420300 1001 86380 86390 1
419805 99419805 1001 86380 86390 1
419753 99419753 1001 86380 86390 1
419651 99419651 1001 86380 86390 1
419373 99419373 1001 86380 86390 1
419352 99419352 1001 86380 86390 1
419381 99419381 1001 86380 86390 1
419220 99419220 1001 86380 86390 1
419312 99419312 1001 86380 86390 1
419464 99419464 1001 86380 86390 1
419535 99419535 1001 86380 86390 1
420701 99420701 1001 86380 86390 1
420483 99420483 1001 86380 86390 1
421794 99421794 1001 86380 86390 1
422007 99422007 1001 86380 86390 1
422051 99422051 1001 86380 86390 1
422075 99422075 1001 86380 86390 1
421760 99421760 1001 86380 86390 1
421393 99421393 1001 86380 86390 1
421440 99421440 1001 86380 86390 1
421441 99421441 1001 86380 86390 1
421576 99421576 1001 86380 86390 1
421416 99421416 1001 86380 86390 1
421341 99421341 1001 86380 86390 1
421140 99421140 1001 86380 86390 1
420940 99420940 1001 86380 86390 1
420915 99420915 1001 86380 86390 1
420871 99420871 1001 86380 86390 1
422359 99422359 1001 86380 86390 1
422121 99422121 1001 86380 86390 1
422378 99422378 1001 86380 86390 1
422270 99422270 1001 86380 86390 1
423486 99423486 1001 86380 86390 1
423685 99423685 1001 86380 86390 1
423594 99423594 1001 86380 86390 1
423456 99423456 1001 86380 86390 1
423498 99423498 1001 86380 86390 1
423399 99423399 1001 86380 86390 1
422980 99422980 1001 86380 86390 1
423286 99423286 1001 86380 86390 1
423190 99423190 1001 86380 86390 1
423108 99423108 1001 86380 86390 1
423201 99423201 1001 86380 86390 1
423068 99423068 1001 86380 86390 1
423188 99423188 1001 86380 86390 1
423213 99423213 1001 86380 86390 1
422903 99422903 1001 86380 86390 1
422743 99422743 1001 86380 86390 1
423842 99423842 1001 86380 86390 1
423988 99423988 1001 86380 86390 1
423989 99423989 1001 86380 86390 1
423816 99423816 1001 86380 86390 1
423879 99423879 1001 86380 86390 1
425274 99425274 1001 86380 86390 1
425260 99425260 1001 86380 86390 1
425345 99425345 1001 86380 86390 1
425015 99425015 1001 86380 86390 1
425095 99425095 1001 86380 86390 1
424732 99424732 1001 86380 86390 1
424593 99424593 1001 86380 86390 1
424652 99424652 1001 86380 86390 1
424329 99424329 1001 86380 86390 1
424418 99424418 1001 86380 86390 1
425533 99425533 1001 86380 86390 1
425573 99425573 1001 86380 86390 1
425485 99425485 1001 86380 86390 1
425649 99425649 1001 86380 86390 1
425768 99425768 1001 86380 86390 1
427113 99427113 1001 86380 86390 1
426287 99426287 1001 86380 86390 1
426363 99426363 1001 86380 86390 1
425937 99425937 1001 86380 86390 1
426007 99426007 1001 86380 86390 1
426092 99426092 1001 86380 86390 1
425864 99425864 1001 86380 86390 1
426055 99426055 1001 86380 86390 1
426101 99426101 1001 86380 86390 1
426040 99426040 1001 86380 86390 1
427377 99427377 1001 86380 86390 1
427403 99427403 1001 86380 86390 1
427195 99427195 1001 86380 86390 1
427453 99427453 1001 86380 86390 1
428586 99428586 1001 86380 86390 1
428366 99428366 1001 86380 86390 1
428547 99428547 1001 86380 86390 1
428679 99428679 1001 86380 86390 1
428655 99428655 1001 86380 86390 1
428720 99428720 1001 86380 86390 1
428056 99428056 1001 86380 86390 1
427971 99427971 1001 86380 86390 1
428044 99428044 1001 86380 86390 1
427804 99427804 1001 86380 86390 1
427738 99427738 1001 86380 86390 1
427783 99427783 1001 86380 86390 1
427588 99427588 1001 86380 86390 1
427914 99427914 1001 86380 86390 1
429066 99429066 1001 86380 86390 1
429079 99429079 1001 86380 86390 1
429008 99429008 1001 86380 86390 1
429142 99429142 1001 86380 86390 1
430181 99430181 1001 86380 86390 1
430371 99430371 1001 86380 86390 1
429943 99429943 1001 86380 86390 1
429727 99429727 1001 86380 86390 1
429917 99429917 1001 86380 86390 1
429729 99429729 1001 86380 86390 1
429390 99429390 1001 86380 86390 1
429503 99429503 1001 86380 86390 1
429486 99429486 1001 86380 86390 1
430456 99430456 1001 86380 86390 1
430458 99430458 1001 86380 86390 1
430402 99430402 1001 86380 86390 1
430554 99430554 1001 86380 86390 1
431789 99431789 1001 86380 86390 1
431994 99431994 1001 86380 86390 1
431946 99431946 1001 86380 86390 1
431973 99431973 1001 86380 86390 1
431725 99431725 1001 86380 86390 1
431268 99431268 1001 86380 86390 1
431096 99431096 1001 86380 86390 1
431073 99431073 1001 86380 86390 1
432345 99432345 1001 86380 86390 1
432084 99432084 1001 86380 86390 1
432409 99432409 1001 86380 86390 1
432127 99432127 1001 86380 86390 1
432189 99432189 1001 86380 86390 1
432234 99432234 1001 86380 86390 1
432237 99432237 1001 86380 86390 1
433686 99433686 1001 86380 86390 1
433446 99433446 1001 86380 86390 1
433474 99433474 1001 86380 86390 1
433457 99433457 1001 86380 86390 1
433272 99433272 1001 86380 86390 1
433287 99433287 1001 86380 86390 1
432649 99432649 1001 86380 86390 1
432863 99432863 1001 86380 86390 1
432710 99432710 1001 86380 86390 1
432622 99432622 1001 86380 86390 1
432874 99432874 1001 86380 86390 1
433753 99433753 1001 86380 86390 1
433818 99433818 1001 86380 86390 1
433904 99433904 1001 86380 86390 1
434030 99434030 1001 86380 86390 1
435109 99435109 1001 86380 86390 1
435321 99435321 1001 86380 86390 1
435390 99435390 1001 86380 86390 1
435401 99435401 1001 86380 86390 1
435101 99435101 1001 86380 86390 1
434622 99434622 1001 86380 86390 1
434768 99434768 1001 86380 86390 1
434371 99434371 1001 86380 86390 1
435742 99435742 1001 86380 86390 1
437114 99437114 1001 86380 86390 1
437072 99437072 1001 86380 86390 1
436428 99436428 1001 86380 86390 1
435964 99435964 1001 86380 86390 1
436026 99436026 1001 86380 86390 1
436083 99436083 1001 86380 86390 1
300033 99300033 1001 86380 86390 1
300048 99300048 1001 86380 86390 1
437250 99437250 1001 86380 86390 1
437337 99437337 1001 86380 86390 1
300638 99300638 1001 86380 86390 1
300614 99300614 1001 86380 86390 1
300666 99300666 1001 86380 86390 1
300537 99300537 1001 86380 86390 1
300603 99300603 1001 86380 86390 1
300632 99300632 1001 86380 86390 1
300635 99300635 1001 86380 86390 1
300461 99300461 1001 86380 86390 1
300439 99300439 1001 86380 86390 1
300239 99300239 1001 86380 86390 1
300194 99300194 1001 86380 86390 1
300907 99300907 1001 86380 86390 1
300758 99300758 1001 86380 86390 1
300732 99300732 1001 86380 86390 1
301338 99301338 1001 86380 86390 1
301171 99301171 1001 86380 86390 1
301270 99301270 1001 86380 86390 1
300938 99300938 1001 86380 86390 1
300991 99300991 1001 86380 86390 1
301135 99301135 1001 86380 86390 1
301074 99301074 1001 86380 86390 1
301711 99301711 1001 86380 86390 1
301650 99301650 1001 86380 86390 1
301612 99301612 1001 86380 86390 1
301654 99301654 1001 86380 86390 1
302059 99302059 1001 86380 86390 1
302024 99302024 1001 86380 86390 1
302102 99302102 1001 86380 86390 1
302157 99302157 1001 86380 86390 1
302173 99302173 1001 86380 86390 1
302018 99302018 1001 86380 86390 1
302096 99302096 1001 86380 86390 1
301775 99301775 1001 86380 86390 1
301886 99301886 1001 86380 86390 1
302438 99302438 1001 86380 86390 1
302568 99302568 1001 86380 86390 1
302491 99302491 1001 86380 86390 1
302517 99302517 1001 86380 86390 1
302428 99302428 1001 86380 86390 1
302532 99302532 1001 86380 86390 1
303178 99303178 1001 86380 86390 1
303083 99303083 1001 86380 86390 1
302955 99302955 1001 86380 86390 1
302982 99302982 1001 86380 86390 1
302841 99302841 1001 86380 86390 1
302666 99302666 1001 86380 86390 1
302680 99302680 1001 86380 86390 1
302759 99302759 1001 86380 86390 1
302623 99302623 1001 86380 86390 1
303373 99303373 1001 86380 86390 1
303325 99303325 1001 86380 86390 1
303287 99303287 1001 86380 86390 1
303878 99303878 1001 86380 86390 1
303853 99303853 1001 86380 86390 1
303920 99303920 1001 86380 86390 1
303746 99303746 1001 86380 86390 1
303774 99303774 1001 86380 86390 1
303645 99303645 1001 86380 86390 1
303477 99303477 1001 86380 86390 1
303588 99303588 1001 86380 86390 1
304149 99304149 1001 86380 86390 1
304098 99304098 1001 86380 86390 1
304189 99304189 1001 86380 86390 1
304766 99304766 1001 86380 86390 1
304851 99304851 1001 86380 86390 1
304703 99304703 1001 86380 86390 1
304549 99304549 1001 86380 86390 1
304642 99304642 1001 86380 86390 1
304448 99304448 1001 86380 86390 1
304579 99304579 1001 86380 86390 1
304489 99304489 1001 86380 86390 1
304609 99304609 1001 86380 86390 1
304560 99304560 1001 86380 86390 1
304561 99304561 1001 86380 86390 1
304497 99304497 1001 86380 86390 1
304421 99304421 1001 86380 86390 1
304254 99304254 1001 86380 86390 1
304922 99304922 1001 86380 86390 1
304975 99304975 1001 86380 86390 1
305040 99305040 1001 86380 86390 1
305058 99305058 1001 86380 86390 1
305484 99305484 1001 86380 86390 1
305488 99305488 1001 86380 86390 1
305594 99305594 1001 86380 86390 1
305291 99305291 1001 86380 86390 1
305307 99305307 1001 86380 86390 1
305336 99305336 1001 86380 86390 1
305096 99305096 1001 86380 86390 1
305213 99305213 1001 86380 86390 1
305085 99305085 1001 86380 86390 1
500093 99500093 1001 86380 86390 1
500159 99500159 1001 86380 86390 1
500148 99500148 1001 86380 86390 1
500801 99500801 1001 86380 86390 1
500584 99500584 1001 86380 86390 1
500510 99500510 1001 86380 86390 1
500499 99500499 1001 86380 86390 1
500591 99500591 1001 86380 86390 1
500390 99500390 1001 86380 86390 1
500391 99500391 1001 86380 86390 1
500211 99500211 1001 86380 86390 1
500330 99500330 1001 86380 86390 1
500382 99500382 1001 86380 86390 1
500931 99500931 1001 86380 86390 1
500842 99500842 1001 86380 86390 1
501357 99501357 1001 86380 86390 1
501334 99501334 1001 86380 86390 1
501270 99501270 1001 86380 86390 1
501429 99501429 1001 86380 86390 1
501226 99501226 1001 86380 86390 1
501205 99501205 1001 86380 86390 1
501154 99501154 1001 86380 86390 1
501182 99501182 1001 86380 86390 1
501752 99501752 1001 86380 86390 1
501736 99501736 1001 86380 86390 1
501840 99501840 1001 86380 86390 1
501815 99501815 1001 86380 86390 1
502428 99502428 1001 86380 86390 1
502432 99502432 1001 86380 86390 1
502301 99502301 1001 86380 86390 1
502421 99502421 1001 86380 86390 1
502422 99502422 1001 86380 86390 1
502310 99502310 1001 86380 86390 1
502143 99502143 1001 86380 86390 1
502120 99502120 1001 86380 86390 1
502251 99502251 1001 86380 86390 1
502064 99502064 1001 86380 86390 1
501975 99501975 1001 86380 86390 1
502028 99502028 1001 86380 86390 1
501852 99501852 1001 86380 86390 1
502607 99502607 1001 86380 86390 1
502646 99502646 1001 86380 86390 1
502549 99502549 1001 86380 86390 1
502979 99502979 1001 86380 86390 1
502994 99502994 1001 86380 86390 1
502774 99502774 1001 86380 86390 1
502790 99502790 1001 86380 86390 1
502859 99502859 1001 86380 86390 1
502795 99502795 1001 86380 86390 1
502847 99502847 1001 86380 86390 1
503484 99503484 1001 86380 86390 1
503335 99503335 1001 86380 86390 1
503324 99503324 1001 86380 86390 1
503480 99503480 1001 86380 86390 1
503481 99503481 1001 86380 86390 1
503919 99503919 1001 86380 86390 1
503948 99503948 1001 86380 86390 1
503912 99503912 1001 86380 86390 1
503719 99503719 1001 86380 86390 1
503749 99503749 1001 86380 86390 1
503844 99503844 1001 86380 86390 1
503833 99503833 1001 86380 86390 1
503549 99503549 1001 86380 86390 1
504153 99504153 1001 86380 86390 1
504274 99504274 1001 86380 86390 1
504744 99504744 1001 86380 86390 1
504808 99504808 1001 86380 86390 1
504822 99504822 1001 86380 86390 1
504936 99504936 1001 86380 86390 1
504639 99504639 1001 86380 86390 1
504652 99504652 1001 86380 86390 1
504539 99504539 1001 86380 86390 1
504517 99504517 1001 86380 86390 1
504440 99504440 1001 86380 86390 1
504482 99504482 1001 86380 86390 1
504392 99504392 1001 86380 86390 1
504497 99504497 1001 86380 86390 1
504472 99504472 1001 86380 86390 1
505084 99505084 1001 86380 86390 1
505099 99505099 1001 86380 86390 1
505117 99505117 1001 86380 86390 1
504965 99504965 1001 86380 86390 1
505766 99505766 1001 86380 86390 1
505607 99505607 1001 86380 86390 1
505633 99505633 1001 86380 86390 1
505610 99505610 1001 86380 86390 1
505764 99505764 1001 86380 86390 1
505678 99505678 1001 86380 86390 1
505512 99505512 1001 86380 86390 1
505449 99505449 1001 86380 86390 1
505425 99505425 1001 86380 86390 1
505365 99505365 1001 86380 86390 1
505548 99505548 1001 86380 86390 1
505813 99505813 1001 86380 86390 1
505856 99505856 1001 86380 86390 1
506558 99506558 1001 86380 86390 1
506484 99506484 1001 86380 86390 1
506425 99506425 1001 86380 86390 1
506222 99506222 1001 86380 86390 1
506277 99506277 1001 86380 86390 1
506227 99506227 1001 86380 86390 1
506370 99506370 1001 86380 86390 1
506190 99506190 1001 86380 86390 1
506363 99506363 1001 86380 86390 1
506172 99506172 1001 86380 86390 1
506035 99506035 1001 86380 86390 1
507267 99507267 1001 86380 86390 1
507394 99507394 1001 86380 86390 1
507260 99507260 1001 86380 86390 1
507068 99507068 1001 86380 86390 1
507199 99507199 1001 86380 86390 1
507083 99507083 1001 86380 86390 1
506922 99506922 1001 86380 86390 1
506838 99506838 1001 86380 86390 1
507563 99507563 1001 86380 86390 1
507584 99507584 1001 86380 86390 1
508133 99508133 1001 86380 86390 1
507876 99507876 1001 86380 86390 1
507838 99507838 1001 86380 86390 1
507906 99507906 1001 86380 86390 1
507971 99507971 1001 86380 86390 1
507629 99507629 1001 86380 86390 1
507787 99507787 1001 86380 86390 1
508326 99508326 1001 86380 86390 1
508392 99508392 1001 86380 86390 1
508368 99508368 1001 86380 86390 1
508332 99508332 1001 86380 86390 1
508397 99508397 1001 86380 86390 1
508961 99508961 1001 86380 86390 1
509063 99509063 1001 86380 86390 1
508891 99508891 1001 86380 86390 1
509009 99509009 1001 86380 86390 1
508786 99508786 1001 86380 86390 1
508749 99508749 1001 86380 86390 1
508867 99508867 1001 86380 86390 1
508725 99508725 1001 86380 86390 1
508531 99508531 1001 86380 86390 1
508661 99508661 1001 86380 86390 1
508638 99508638 1001 86380 86390 1
508474 99508474 1001 86380 86390 1
508530 99508530 1001 86380 86390 1
509253 99509253 1001 86380 86390 1
509152 99509152 1001 86380 86390 1
509101 99509101 1001 86380 86390 1
509269 99509269 1001 86380 86390 1
509238 99509238 1001 86380 86390 1
509771 99509771 1001 86380 86390 1
509763 99509763 1001 86380 86390 1
509841 99509841 1001 86380 86390 1
509524 99509524 1001 86380 86390 1
509341 99509341 1001 86380 86390 1
510066 99510066 1001 86380 86390 1
509995 99509995 1001 86380 86390 1
509948 99509948 1001 86380 86390 1
510575 99510575 1001 86380 86390 1
510667 99510667 1001 86380 86390 1
510711 99510711 1001 86380 86390 1
510581 99510581 1001 86380 86390 1
510368 99510368 1001 86380 86390 1
510485 99510485 1001 86380 86390 1
510435 99510435 1001 86380 86390 1
510118 99510118 1001 86380 86390 1
510261 99510261 1001 86380 86390 1
510223 99510223 1001 86380 86390 1
510107 99510107 1001 86380 86390 1
510161 99510161 1001 86380 86390 1
510306 99510306 1001 86380 86390 1
510153 99510153 1001 86380 86390 1
510751 99510751 1001 86380 86390 1
510923 99510923 1001 86380 86390 1
511399 99511399 1001 86380 86390 1
511521 99511521 1001 86380 86390 1
511533 99511533 1001 86380 86390 1
511296 99511296 1001 86380 86390 1
511147 99511147 1001 86380 86390 1
511048 99511048 1001 86380 86390 1
511028 99511028 1001 86380 86390 1
511134 99511134 1001 86380 86390 1
511124 99511124 1001 86380 86390 1
511733 99511733 1001 86380 86390 1
511647 99511647 1001 86380 86390 1
511728 99511728 1001 86380 86390 1
511560 99511560 1001 86380 86390 1
512265 99512265 1001 86380 86390 1
512272 99512272 1001 86380 86390 1
512125 99512125 1001 86380 86390 1
512022 99512022 1001 86380 86390 1
512010 99512010 1001 86380 86390 1
512166 99512166 1001 86380 86390 1
512156 99512156 1001 86380 86390 1
512131 99512131 1001 86380 86390 1
512029 99512029 1001 86380 86390 1
512506 99512506 1001 86380 86390 1
512511 99512511 1001 86380 86390 1
512541 99512541 1001 86380 86390 1
513186 99513186 1001 86380 86390 1
512999 99512999 1001 86380 86390 1
512885 99512885 1001 86380 86390 1
512648 99512648 1001 86380 86390 1
512701 99512701 1001 86380 86390 1
512767 99512767 1001 86380 86390 1
512782 99512782 1001 86380 86390 1
512683 99512683 1001 86380 86390 1
513285 99513285 1001 86380 86390 1
514004 99514004 1001 86380 86390 1
513672 99513672 1001 86380 86390 1
513676 99513676 1001 86380 86390 1
513719 99513719 1001 86380 86390 1
513745 99513745 1001 86380 86390 1
513602 99513602 1001 86380 86390 1
514119 99514119 1001 86380 86390 1
514236 99514236 1001 86380 86390 1
514082 99514082 1001 86380 86390 1
514084 99514084 1001 86380 86390 1
514076 99514076 1001 86380 86390 1
514613 99514613 1001 86380 86390 1
514626 99514626 1001 86380 86390 1
514652 99514652 1001 86380 86390 1
514498 99514498 1001 86380 86390 1
514564 99514564 1001 86380 86390 1
514463 99514463 1001 86380 86390 1
514436 99514436 1001 86380 86390 1
514411 99514411 1001 86380 86390 1
514272 99514272 1001 86380 86390 1
515061 99515061 1001 86380 86390 1
515012 99515012 1001 86380 86390 1
514898 99514898 1001 86380 86390 1
515059 99515059 1001 86380 86390 1
515597 99515597 1001 86380 86390 1
515638 99515638 1001 86380 86390 1
515363 99515363 1001 86380 86390 1
515390 99515390 1001 86380 86390 1
515442 99515442 1001 86380 86390 1
515448 99515448 1001 86380 86390 1
515211 99515211 1001 86380 86390 1
515123 99515123 1001 86380 86390 1
515746 99515746 1001 86380 86390 1
515834 99515834 1001 86380 86390 1
516370 99516370 1001 86380 86390 1
516398 99516398 1001 86380 86390 1
516336 99516336 1001 86380 86390 1
516351 99516351 1001 86380 86390 1
516430 99516430 1001 86380 86390 1
516431 99516431 1001 86380 86390 1
516256 99516256 1001 86380 86390 1
516103 99516103 1001 86380 86390 1
516301 99516301 1001 86380 86390 1
516250 99516250 1001 86380 86390 1
516082 99516082 1001 86380 86390 1
515972 99515972 1001 86380 86390 1
516076 99516076 1001 86380 86390 1
515976 99515976 1001 86380 86390 1
517210 99517210 1001 86380 86390 1
517147 99517147 1001 86380 86390 1
517188 99517188 1001 86380 86390 1
516974 99516974 1001 86380 86390 1
516989 99516989 1001 86380 86390 1
516808 99516808 1001 86380 86390 1
516918 99516918 1001 86380 86390 1
517410 99517410 1001 86380 86390 1
517503 99517503 1001 86380 86390 1
517492 99517492 1001 86380 86390 1
517367 99517367 1001 86380 86390 1
518035 99518035 1001 86380 86390 1
518130 99518130 1001 86380 86390 1
518146 99518146 1001 86380 86390 1
518030 99518030 1001 86380 86390 1
518121 99518121 1001 86380 86390 1
518109 99518109 1001 86380 86390 1
517898 99517898 1001 86380 86390 1
517688 99517688 1001 86380 86390 1
517574 99517574 1001 86380 86390 1
517665 99517665 1001 86380 86390 1
517590 99517590 1001 86380 86390 1
517746 99517746 1001 86380 86390 1
518353 99518353 1001 86380 86390 1
517541 99517541 1001 86380 86390 1
518954 99518954 1001 86380 86390 1
518907 99518907 1001 86380 86390 1
518946 99518946 1001 86380 86390 1
518882 99518882 1001 86380 86390 1
518603 99518603 1001 86380 86390 1
518551 99518551 1001 86380 86390 1
518553 99518553 1001 86380 86390 1
518503 99518503 1001 86380 86390 1
519103 99519103 1001 86380 86390 1
519119 99519119 1001 86380 86390 1
519739 99519739 1001 86380 86390 1
519676 99519676 1001 86380 86390 1
519691 99519691 1001 86380 86390 1
519801 99519801 1001 86380 86390 1
519655 99519655 1001 86380 86390 1
519548 99519548 1001 86380 86390 1
519387 99519387 1001 86380 86390 1
519286 99519286 1001 86380 86390 1
519396 99519396 1001 86380 86390 1
519386 99519386 1001 86380 86390 1
519967 99519967 1001 86380 86390 1
519980 99519980 1001 86380 86390 1
519871 99519871 1001 86380 86390 1
519884 99519884 1001 86380 86390 1
519989 99519989 1001 86380 86390 1
519835 99519835 1001 86380 86390 1
520580 99520580 1001 86380 86390 1
520442 99520442 1001 86380 86390 1
520469 99520469 1001 86380 86390 1
520370 99520370 1001 86380 86390 1
520306 99520306 1001 86380 86390 1
520319 99520319 1001 86380 86390 1
520295 99520295 1001 86380 86390 1
520246 99520246 1001 86380 86390 1
520381 99520381 1001 86380 86390 1
520122 99520122 1001 86380 86390 1
520137 99520137 1001 86380 86390 1
520165 99520165 1001 86380 86390 1
520134 99520134 1001 86380 86390 1
520212 99520212 1001 86380 86390 1
520796 99520796 1001 86380 86390 1
520656 99520656 1001 86380 86390 1
520802 99520802 1001 86380 86390 1
521303 99521303 1001 86380 86390 1
521398 99521398 1001 86380 86390 1
521061 99521061 1001 86380 86390 1
521204 99521204 1001 86380 86390 1
521114 99521114 1001 86380 86390 1
521153 99521153 1001 86380 86390 1
520884 99520884 1001 86380 86390 1
520875 99520875 1001 86380 86390 1
520994 99520994 1001 86380 86390 1
520904 99520904 1001 86380 86390 1
521008 99521008 1001 86380 86390 1
521048 99521048 1001 86380 86390 1
521633 99521633 1001 86380 86390 1
522138 99522138 1001 86380 86390 1
522151 99522151 1001 86380 86390 1
522282 99522282 1001 86380 86390 1
522034 99522034 1001 86380 86390 1
522025 99522025 1001 86380 86390 1
521902 99521902 1001 86380 86390 1
521684 99521684 1001 86380 86390 1
521832 99521832 1001 86380 86390 1
521833 99521833 1001 86380 86390 1
521782 99521782 1001 86380 86390 1
522445 99522445 1001 86380 86390 1
522465 99522465 1001 86380 86390 1
522337 99522337 1001 86380 86390 1
522493 99522493 1001 86380 86390 1
522455 99522455 1001 86380 86390 1
523047 99523047 1001 86380 86390 1
523049 99523049 1001 86380 86390 1
523076 99523076 1001 86380 86390 1
523078 99523078 1001 86380 86390 1
522864 99522864 1001 86380 86390 1
522820 99522820 1001 86380 86390 1
522769 99522769 1001 86380 86390 1
522627 99522627 1001 86380 86390 1
522680 99522680 1001 86380 86390 1
522607 99522607 1001 86380 86390 1
523193 99523193 1001 86380 86390 1
523143 99523143 1001 86380 86390 1
523150 99523150 1001 86380 86390 1
523227 99523227 1001 86380 86390 1
523868 99523868 1001 86380 86390 1
523856 99523856 1001 86380 86390 1
523640 99523640 1001 86380 86390 1
523563 99523563 1001 86380 86390 1
523724 99523724 1001 86380 86390 1
523502 99523502 1001 86380 86390 1
524123 99524123 1001 86380 86390 1
524046 99524046 1001 86380 86390 1
524085 99524085 1001 86380 86390 1
523995 99523995 1001 86380 86390 1
524050 99524050 1001 86380 86390 1
524106 99524106 1001 86380 86390 1
524068 99524068 1001 86380 86390 1
524030 99524030 1001 86380 86390 1
524735 99524735 1001 86380 86390 1
524591 99524591 1001 86380 86390 1
524473 99524473 1001 86380 86390 1
524393 99524393 1001 86380 86390 1
524485 99524485 1001 86380 86390 1
524524 99524524 1001 86380 86390 1
524191 99524191 1001 86380 86390 1
524235 99524235 1001 86380 86390 1
524962 99524962 1001 86380 86390 1
525537 99525537 1001 86380 86390 1
525328 99525328 1001 86380 86390 1
525281 99525281 1001 86380 86390 1
525208 99525208 1001 86380 86390 1
525221 99525221 1001 86380 86390 1
525325 99525325 1001 86380 86390 1
525017 99525017 1001 86380 86390 1
525056 99525056 1001 86380 86390 1
525088 99525088 1001 86380 86390 1
525012 99525012 1001 86380 86390 1
525168 99525168 1001 86380 86390 1
525674 99525674 1001 86380 86390 1
525688 99525688 1001 86380 86390 1
525611 99525611 1001 86380 86390 1
525734 99525734 1001 86380 86390 1
526349 99526349 1001 86380 86390 1
526375 99526375 1001 86380 86390 1
526377 99526377 1001 86380 86390 1
526401 99526401 1001 86380 86390 1
526317 99526317 1001 86380 86390 1
526267 99526267 1001 86380 86390 1
526044 99526044 1001 86380 86390 1
526215 99526215 1001 86380 86390 1
525803 99525803 1001 86380 86390 1
525830 99525830 1001 86380 86390 1
525973 99525973 1001 86380 86390 1
525861 99525861 1001 86380 86390 1
525874 99525874 1001 86380 86390 1
525943 99525943 1001 86380 86390 1
526526 99526526 1001 86380 86390 1
526425 99526425 1001 86380 86390 1
526544 99526544 1001 86380 86390 1
526622 99526622 1001 86380 86390 1
526427 99526427 1001 86380 86390 1
527149 99527149 1001 86380 86390 1
527236 99527236 1001 86380 86390 1
526851 99526851 1001 86380 86390 1
526840 99526840 1001 86380 86390 1
526731 99526731 1001 86380 86390 1
526797 99526797 1001 86380 86390 1
526721 99526721 1001 86380 86390 1
526789 99526789 1001 86380 86390 1
526649 99526649 1001 86380 86390 1
527944 99527944 1001 86380 86390 1
527766 99527766 1001 86380 86390 1
527742 99527742 1001 86380 86390 1
527808 99527808 1001 86380 86390 1
527685 99527685 1001 86380 86390 1
527726 99527726 1001 86380 86390 1
527536 99527536 1001 86380 86390 1
527501 99527501 1001 86380 86390 1
528113 99528113 1001 86380 86390 1
528209 99528209 1001 86380 86390 1
528274 99528274 1001 86380 86390 1
528121 99528121 1001 86380 86390 1
528837 99528837 1001 86380 86390 1
528723 99528723 1001 86380 86390 1
528704 99528704 1001 86380 86390 1
528695 99528695 1001 86380 86390 1
528620 99528620 1001 86380 86390 1
528558 99528558 1001 86380 86390 1
528384 99528384 1001 86380 86390 1
528438 99528438 1001 86380 86390 1
528328 99528328 1001 86380 86390 1
528995 99528995 1001 86380 86390 1
528947 99528947 1001 86380 86390 1
529478 99529478 1001 86380 86390 1
529197 99529197 1001 86380 86390 1
529236 99529236 1001 86380 86390 1
529120 99529120 1001 86380 86390 1
529112 99529112 1001 86380 86390 1
529910 99529910 1001 86380 86390 1
529821 99529821 1001 86380 86390 1
530471 99530471 1001 86380 86390 1
530484 99530484 1001 86380 86390 1
530397 99530397 1001 86380 86390 1
530348 99530348 1001 86380 86390 1
530330 99530330 1001 86380 86390 1
530163 99530163 1001 86380 86390 1
530293 99530293 1001 86380 86390 1
529985 99529985 1001 86380 86390 1
529993 99529993 1001 86380 86390 1
530589 99530589 1001 86380 86390 1
530591 99530591 1001 86380 86390 1
530610 99530610 1001 86380 86390 1
530585 99530585 1001 86380 86390 1
531277 99531277 1001 86380 86390 1
531331 99531331 1001 86380 86390 1
531198 99531198 1001 86380 86390 1
530966 99530966 1001 86380 86390 1
530825 99530825 1001 86380 86390 1
530801 99530801 1001 86380 86390 1
530809 99530809 1001 86380 86390 1
531519 99531519 1001 86380 86390 1
531537 99531537 1001 86380 86390 1
531383 99531383 1001 86380 86390 1
532027 99532027 1001 86380 86390 1
532145 99532145 1001 86380 86390 1
532095 99532095 1001 86380 86390 1
531887 99531887 1001 86380 86390 1
531966 99531966 1001 86380 86390 1
531800 99531800 1001 86380 86390 1
531814 99531814 1001 86380 86390 1
531867 99531867 1001 86380 86390 1
531947 99531947 1001 86380 86390 1
531624 99531624 1001 86380 86390 1
531628 99531628 1001 86380 86390 1
531708 99531708 1001 86380 86390 1
531585 99531585 1001 86380 86390 1
532334 99532334 1001 86380 86390 1
532917 99532917 1001 86380 86390 1
532949 99532949 1001 86380 86390 1
532979 99532979 1001 86380 86390 1
532876 99532876 1001 86380 86390 1
532641 99532641 1001 86380 86390 1
532784 99532784 1001 86380 86390 1
532824 99532824 1001 86380 86390 1
532695 99532695 1001 86380 86390 1
532812 99532812 1001 86380 86390 1
532437 99532437 1001 86380 86390 1
532613 99532613 1001 86380 86390 1
532485 99532485 1001 86380 86390 1
533149 99533149 1001 86380 86390 1
533215 99533215 1001 86380 86390 1
533194 99533194 1001 86380 86390 1
533667 99533667 1001 86380 86390 1
533799 99533799 1001 86380 86390 1
533662 99533662 1001 86380 86390 1
533700 99533700 1001 86380 86390 1
533853 99533853 1001 86380 86390 1
533327 99533327 1001 86380 86390 1
533254 99533254 1001 86380 86390 1
533412 99533412 1001 86380 86390 1
533999 99533999 1001 86380 86390 1
533936 99533936 1001 86380 86390 1
533991 99533991 1001 86380 86390 1
534030 99534030 1001 86380 86390 1
533942 99533942 1001 86380 86390 1
534569 99534569 1001 86380 86390 1
534508 99534508 1001 86380 86390 1
534523 99534523 1001 86380 86390 1
534603 99534603 1001 86380 86390 1
534442 99534442 1001 86380 86390 1
534276 99534276 1001 86380 86390 1
534370 99534370 1001 86380 86390 1
534359 99534359 1001 86380 86390 1
534124 99534124 1001 86380 86390 1
534776 99534776 1001 86380 86390 1
534789 99534789 1001 86380 86390 1
535414 99535414 1001 86380 86390 1
535497 99535497 1001 86380 86390 1
535404 99535404 1001 86380 86390 1
535353 99535353 1001 86380 86390 1
535213 99535213 1001 86380 86390 1
535002 99535002 1001 86380 86390 1
535600 99535600 1001 86380 86390 1
535591 99535591 1001 86380 86390 1
535669 99535669 1001 86380 86390 1
535660 99535660 1001 86380 86390 1
536298 99536298 1001 86380 86390 1
536200 99536200 1001 86380 86390 1
536202 99536202 1001 86380 86390 1
536268 99536268 1001 86380 86390 1
535942 99535942 1001 86380 86390 1
535793 99535793 1001 86380 86390 1
535731 99535731 1001 86380 86390 1
535889 99535889 1001 86380 86390 1
536398 99536398 1001 86380 86390 1
536438 99536438 1001 86380 86390 1
536455 99536455 1001 86380 86390 1
536354 99536354 1001 86380 86390 1
536422 99536422 1001 86380 86390 1
537077 99537077 1001 86380 86390 1
537054 99537054 1001 86380 86390 1
537158 99537158 1001 86380 86390 1
536817 99536817 1001 86380 86390 1
536926 99536926 1001 86380 86390 1
537211 99537211 1001 86380 86390 1
537320 99537320 1001 86380 86390 1
537270 99537270 1001 86380 86390 1
537311 99537311 1001 86380 86390 1
537184 99537184 1001 86380 86390 1
537961 99537961 1001 86380 86390 1
537829 99537829 1001 86380 86390 1
537881 99537881 1001 86380 86390 1
537934 99537934 1001 86380 86390 1
537706 99537706 1001 86380 86390 1
537734 99537734 1001 86380 86390 1
537698 99537698 1001 86380 86390 1
537763 99537763 1001 86380 86390 1
537778 99537778 1001 86380 86390 1
537396 99537396 1001 86380 86390 1
537500 99537500 1001 86380 86390 1
537439 99537439 1001 86380 86390 1
537569 99537569 1001 86380 86390 1
537534 99537534 1001 86380 86390 1
538019 99538019 1001 86380 86390 1
538125 99538125 1001 86380 86390 1
538185 99538185 1001 86380 86390 1
538785 99538785 1001 86380 86390 1
538788 99538788 1001 86380 86390 1
538796 99538796 1001 86380 86390 1
538644 99538644 1001 86380 86390 1
538735 99538735 1001 86380 86390 1
538445 99538445 1001 86380 86390 1
538364 99538364 1001 86380 86390 1
538339 99538339 1001 86380 86390 1
538279 99538279 1001 86380 86390 1
538214 99538214 1001 86380 86390 1
538269 99538269 1001 86380 86390 1
538982 99538982 1001 86380 86390 1
538815 99538815 1001 86380 86390 1
539466 99539466 1001 86380 86390 1
539520 99539520 1001 86380 86390 1
539601 99539601 1001 86380 86390 1
539447 99539447 1001 86380 86390 1
539333 99539333 1001 86380 86390 1
539348 99539348 1001 86380 86390 1
539287 99539287 1001 86380 86390 1
539277 99539277 1001 86380 86390 1
539368 99539368 1001 86380 86390 1
539177 99539177 1001 86380 86390 1
539132 99539132 1001 86380 86390 1
539042 99539042 1001 86380 86390 1
539159 99539159 1001 86380 86390 1
539655 99539655 1001 86380 86390 1
539798 99539798 1001 86380 86390 1
539739 99539739 1001 86380 86390 1
539701 99539701 1001 86380 86390 1
540421 99540421 1001 86380 86390 1
540344 99540344 1001 86380 86390 1
540412 99540412 1001 86380 86390 1
540060 99540060 1001 86380 86390 1
540129 99540129 1001 86380 86390 1
540003 99540003 1001 86380 86390 1
539928 99539928 1001 86380 86390 1
539969 99539969 1001 86380 86390 1
540000 99540000 1001 86380 86390 1
540661 99540661 1001 86380 86390 1
540546 99540546 1001 86380 86390 1
540640 99540640 1001 86380 86390 1
541107 99541107 1001 86380 86390 1
541134 99541134 1001 86380 86390 1
541010 99541010 1001 86380 86390 1
541023 99541023 1001 86380 86390 1
541011 99541011 1001 86380 86390 1
540897 99540897 1001 86380 86390 1
541071 99541071 1001 86380 86390 1
540828 99540828 1001 86380 86390 1
540689 99540689 1001 86380 86390 1
541386 99541386 1001 86380 86390 1
541400 99541400 1001 86380 86390 1
541351 99541351 1001 86380 86390 1
541300 99541300 1001 86380 86390 1
541314 99541314 1001 86380 86390 1
541953 99541953 1001 86380 86390 1
542085 99542085 1001 86380 86390 1
542045 99542045 1001 86380 86390 1
542104 99542104 1001 86380 86390 1
542027 99542027 1001 86380 86390 1
541888 99541888 1001 86380 86390 1
541914 99541914 1001 86380 86390 1
541854 99541854 1001 86380 86390 1
541603 99541603 1001 86380 86390 1
541636 99541636 1001 86380 86390 1
541663 99541663 1001 86380 86390 1
541535 99541535 1001 86380 86390 1
541638 99541638 1001 86380 86390 1
542141 99542141 1001 86380 86390 1
542155 99542155 1001 86380 86390 1
542278 99542278 1001 86380 86390 1
542256 99542256 1001 86380 86390 1
542806 99542806 1001 86380 86390 1
542756 99542756 1001 86380 86390 1
542823 99542823 1001 86380 86390 1
542691 99542691 1001 86380 86390 1
542538 99542538 1001 86380 86390 1
542698 99542698 1001 86380 86390 1
542544 99542544 1001 86380 86390 1
542377 99542377 1001 86380 86390 1
542481 99542481 1001 86380 86390 1
542340 99542340 1001 86380 86390 1
542445 99542445 1001 86380 86390 1
542394 99542394 1001 86380 86390 1
542996 99542996 1001 86380 86390 1
542976 99542976 1001 86380 86390 1
543681 99543681 1001 86380 86390 1
543631 99543631 1001 86380 86390 1
543451 99543451 1001 86380 86390 1
543473 99543473 1001 86380 86390 1
543338 99543338 1001 86380 86390 1
543184 99543184 1001 86380 86390 1
543159 99543159 1001 86380 86390 1
543950 99543950 1001 86380 86390 1
543901 99543901 1001 86380 86390 1
544442 99544442 1001 86380 86390 1
544473 99544473 1001 86380 86390 1
544438 99544438 1001 86380 86390 1
544453 99544453 1001 86380 86390 1
544305 99544305 1001 86380 86390 1
544108 99544108 1001 86380 86390 1
544168 99544168 1001 86380 86390 1
544156 99544156 1001 86380 86390 1
544695 99544695 1001 86380 86390 1
544708 99544708 1001 86380 86390 1
544632 99544632 1001 86380 86390 1
436016 306 1001 31680 32217 1
429103 786 1001 36300 41757 1
432264 520 1001 28560 30177 1
432373 515 1001 79980 80337 1
514625 824 1001 67249 67548 1
525817 686 1002 71497 71924 1
400003 99400003 1001 86380 86390 1
400236 99400236 1001 86380 86390 1
400271 99400271 1001 86380 86390 1
400254 99400254 1001 86380 86390 1
400230 99400230 1001 86380 86390 1
400506 99400506 1001 86380 86390 1
400585 99400585 1001 86380 86390 1
400832 99400832 1001 86380 86390 1
401015 99401015 1001 86380 86390 1
400941 99400941 1001 86380 86390 1
401224 99401224 1001 86380 86390 1
401687 99401687 1001 86380 86390 1
401781 99401781 1001 86380 86390 1
401733 99401733 1001 86380 86390 1
401926 99401926 1001 86380 86390 1
402174 99402174 1001 86380 86390 1
402683 99402683 1001 86380 86390 1
402678 99402678 1001 86380 86390 1
402707 99402707 1001 86380 86390 1
402819 99402819 1001 86380 86390 1
403007 99403007 1001 86380 86390 1
403477 99403477 1001 86380 86390 1
403590 99403590 1001 86380 86390 1
403537 99403537 1001 86380 86390 1
403588 99403588 1001 86380 86390 1
403699 99403699 1001 86380 86390 1
404475 99404475 1001 86380 86390 1
404681 99404681 1001 86380 86390 1
404706 99404706 1001 86380 86390 1
404857 99404857 1001 86380 86390 1
404992 99404992 1001 86380 86390 1
405152 99405152 1001 86380 86390 1
405288 99405288 1001 86380 86390 1
405415 99405415 1001 86380 86390 1
405397 99405397 1001 86380 86390 1
405350 99405350 1001 86380 86390 1
405502 99405502 1001 86380 86390 1
405664 99405664 1001 86380 86390 1
405686 99405686 1001 86380 86390 1
406131 99406131 1001 86380 86390 1
406135 99406135 1001 86380 86390 1
406111 99406111 1001 86380 86390 1
406487 99406487 1001 86380 86390 1
406446 99406446 1001 86380 86390 1
406516 99406516 1001 86380 86390 1
406620 99406620 1001 86380 86390 1
406712 99406712 1001 86380 86390 1
406667 99406667 1001 86380 86390 1
406818 99406818 1001 86380 86390 1
406847 99406847 1001 86380 86390 1
406962 99406962 1001 86380 86390 1
407108 99407108 1001 86380 86390 1
407279 99407279 1001 86380 86390 1
407358 99407358 1001 86380 86390 1
407502 99407502 1001 86380 86390 1
407604 99407604 1001 86380 86390 1
408172 99408172 1001 86380 86390 1
408203 99408203 1001 86380 86390 1
408233 99408233 1001 86380 86390 1
408303 99408303 1001 86380 86390 1
408367 99408367 1001 86380 86390 1
408388 99408388 1001 86380 86390 1
408350 99408350 1001 86380 86390 1
408520 99408520 1001 86380 86390 1
408828 99408828 1001 86380 86390 1
408940 99408940 1001 86380 86390 1
409540 99409540 1001 86380 86390 1
409860 99409860 1001 86380 86390 1
409911 99409911 1001 86380 86390 1
410101 99410101 1001 86380 86390 1
410104 99410104 1001 86380 86390 1
410380 99410380 1001 86380 86390 1
410483 99410483 1001 86380 86390 1
410445 99410445 1001 86380 86390 1
410447 99410447 1001 86380 86390 1
410577 99410577 1001 86380 86390 1
410807 99410807 1001 86380 86390 1
411108 99411108 1001 86380 86390 1
411142 99411142 1001 86380 86390 1
411206 99411206 1001 86380 86390 1
411287 99411287 1001 86380 86390 1
411310 99411310 1001 86380 86390 1
411419 99411419 1001 86380 86390 1
411398 99411398 1001 86380 86390 1
411379 99411379 1001 86380 86390 1
411631 99411631 1001 86380 86390 1
411910 99411910 1001 86380 86390 1
411870 99411870 1001 86380 86390 1
412055 99412055 1001 86380 86390 1
411860 99411860 1001 86380 86390 1
412170 99412170 1001 86380 86390 1
412402 99412402 1001 86380 86390 1
412285 99412285 1001 86380 86390 1
412441 99412441 1001 86380 86390 1
413420 99413420 1001 86380 86390 1
413293 99413293 1001 86380 86390 1
413341 99413341 1001 86380 86390 1
413394 99413394 1001 86380 86390 1
413031 99413031 1001 86380 86390 1
413193 99413193 1001 86380 86390 1
412897 99412897 1001 86380 86390 1
413208 99413208 1001 86380 86390 1
413081 99413081 1001 86380 86390 1
412644 99412644 1001 86380 86390 1
412757 99412757 1001 86380 86390 1
412837 99412837 1001 86380 86390 1
414020 99414020 1001 86380 86390 1
414028 99414028 1001 86380 86390 1
415172 99415172 1001 86380 86390 1
414841 99414841 1001 86380 86390 1
414866 99414866 1001 86380 86390 1
414803 99414803 1001 86380 86390 1
414543 99414543 1001 86380 86390 1
414599 99414599 1001 86380 86390 1
414851 99414851 1001 86380 86390 1
414601 99414601 1001 86380 86390 1
414789 99414789 1001 86380 86390 1
414817 99414817 1001 86380 86390 1
414451 99414451 1001 86380 86390 1
414180 99414180 1001 86380 86390 1
414412 99414412 1001 86380 86390 1
414172 99414172 1001 86380 86390 1
414269 99414269 1001 86380 86390 1
414154 99414154 1001 86380 86390 1
415670 99415670 1001 86380 86390 1
415416 99415416 1001 86380 86390 1
415529 99415529 1001 86380 86390 1
415538 99415538 1001 86380 86390 1
415383 99415383 1001 86380 86390 1
416791 99416791 1001 86380 86390 1
416966 99416966 1001 86380 86390 1
416986 99416986 1001 86380 86390 1
416992 99416992 1001 86380 86390 1
416480 99416480 1001 86380 86390 1
416170 99416170 1001 86380 86390 1
416244 99416244 1001 86380 86390 1
416574 99416574 1001 86380 86390 1
415858 99415858 1001 86380 86390 1
416085 99416085 1001 86380 86390 1
415723 99415723 1001 86380 86390 1
416062 99416062 1001 86380 86390 1
415938 99415938 1001 86380 86390 1
415982 99415982 1001 86380 86390 1
417243 99417243 1001 86380 86390 1
417251 99417251 1001 86380 86390 1
417015 99417015 1001 86380 86390 1
417454 99417454 1001 86380 86390 1
417531 99417531 1001 86380 86390 1
417440 99417440 1001 86380 86390 1
418726 99418726 1001 86380 86390 1
418576 99418576 1001 86380 86390 1
418681 99418681 1001 86380 86390 1
418586 99418586 1001 86380 86390 1
418471 99418471 1001 86380 86390 1
418058 99418058 1001 86380 86390 1
418109 99418109 1001 86380 86390 1
418380 99418380 1001 86380 86390 1
418149 99418149 1001 86380 86390 1
418234 99418234 1001 86380 86390 1
417846 99417846 1001 86380 86390 1
417735 99417735 1001 86380 86390 1
417962 99417962 1001 86380 86390 1
417748 99417748 1001 86380 86390 1
417671 99417671 1001 86380 86390 1
417791 99417791 1001 86380 86390 1
418945 99418945 1001 86380 86390 1
419724 99419724 1001 86380 86390 1
419896 99419896 1001 86380 86390 1
420028 99420028 1001 86380 86390 1
419390 99419390 1001 86380 86390 1
420584 99420584 1001 86380 86390 1
420830 99420830 1001 86380 86390 1
422040 99422040 1001 86380 86390 1
421857 99421857 1001 86380 86390 1
421604 99421604 1001 86380 86390 1
421285 99421285 1001 86380 86390 1
421288 99421288 1001 86380 86390 1
421099 99421099 1001 86380 86390 1
421190 99421190 1001 86380 86390 1
421249 99421249 1001 86380 86390 1
420879 99420879 1001 86380 86390 1
421008 99421008 1001 86380 86390 1
421116 99421116 1001 86380 86390 1
422146 99422146 1001 86380 86390 1
422388 99422388 1001 86380 86390 1
423309 99423309 1001 86380 86390 1
423555 99423555 1001 86380 86390 1
423709 99423709 1001 86380 86390 1
423391 99423391 1001 86380 86390 1
423176 99423176 1001 86380 86390 1
423281 99423281 1001 86380 86390 1
422950 99422950 1001 86380 86390 1
422976 99422976 1001 86380 86390 1
422915 99422915 1001 86380 86390 1
422890 99422890 1001 86380 86390 1
422761 99422761 1001 86380 86390 1
423893 99423893 1001 86380 86390 1
424084 99424084 1001 86380 86390 1
425220 99425220 1001 86380 86390 1
425032 99425032 1001 86380 86390 1
425303 99425303 1001 86380 86390 1
425340 99425340 1001 86380 86390 1
425186 99425186 1001 86380 86390 1
424700 99424700 1001 86380 86390 1
424803 99424803 1001 86380 86390 1
424977 99424977 1001 86380 86390 1
424212 99424212 1001 86380 86390 1
424456 99424456 1001 86380 86390 1
424474 99424474 1001 86380 86390 1
424375 99424375 1001 86380 86390 1
424288 99424288 1001 86380 86390 1
425470 99425470 1001 86380 86390 1
425782 99425782 1001 86380 86390 1
425571 99425571 1001 86380 86390 1
425816 99425816 1001 86380 86390 1
425398 99425398 1001 86380 86390 1
425651 99425651 1001 86380 86390 1
427032 99427032 1001 86380 86390 1
426698 99426698 1001 86380 86390 1
426931 99426931 1001 86380 86390 1
426478 99426478 1001 86380 86390 1
426554 99426554 1001 86380 86390 1
426438 99426438 1001 86380 86390 1
426539 99426539 1001 86380 86390 1
426065 99426065 1001 86380 86390 1
425991 99425991 1001 86380 86390 1
426026 99426026 1001 86380 86390 1
425858 99425858 1001 86380 86390 1
428630 99428630 1001 86380 86390 1
428349 99428349 1001 86380 86390 1
428410 99428410 1001 86380 86390 1
428352 99428352 1001 86380 86390 1
428528 99428528 1001 86380 86390 1
428416 99428416 1001 86380 86390 1
428659 99428659 1001 86380 86390 1
428582 99428582 1001 86380 86390 1
427972 99427972 1001 86380 86390 1
428063 99428063 1001 86380 86390 1
428262 99428262 1001 86380 86390 1
427941 99427941 1001 86380 86390 1
427853 99427853 1001 86380 86390 1
427695 99427695 1001 86380 86390 1
427819 99427819 1001 86380 86390 1
427919 99427919 1001 86380 86390 1
427531 99427531 1001 86380 86390 1
429041 99429041 1001 86380 86390 1
428789 99428789 1001 86380 86390 1
428742 99428742 1001 86380 86390 1
428887 99428887 1001 86380 86390 1
429116 99429116 1001 86380 86390 1
428983 99428983 1001 86380 86390 1
430195 99430195 1001 86380 86390 1
430343 99430343 1001 86380 86390 1
429982 99429982 1001 86380 86390 1
429829 99429829 1001 86380 86390 1
429811 99429811 1001 86380 86390 1
429650 99429650 1001 86380 86390 1
429578 99429578 1001 86380 86390 1
429466 99429466 1001 86380 86390 1
429345 99429345 1001 86380 86390 1
429334 99429334 1001 86380 86390 1
429460 99429460 1001 86380 86390 1
429218 99429218 1001 86380 86390 1
430495 99430495 1001 86380 86390 1
430697 99430697 1001 86380 86390 1
430452 99430452 1001 86380 86390 1
431949 99431949 1001 86380 86390 1
431808 99431808 1001 86380 86390 1
431957 99431957 1001 86380 86390 1
431456 99431456 1001 86380 86390 1
431627 99431627 1001 86380 86390 1
431401 99431401 1001 86380 86390 1
431573 99431573 1001 86380 86390 1
430870 99430870 1001 86380 86390 1
431148 99431148 1001 86380 86390 1
430881 99430881 1001 86380 86390 1
432169 99432169 1001 86380 86390 1
432435 99432435 1001 86380 86390 1
432102 99432102 1001 86380 86390 1
432103 99432103 1001 86380 86390 1
433689 99433689 1001 86380 86390 1
433706 99433706 1001 86380 86390 1
433714 99433714 1001 86380 86390 1
433251 99433251 1001 86380 86390 1
433055 99433055 1001 86380 86390 1
433006 99433006 1001 86380 86390 1
433064 99433064 1001 86380 86390 1
433262 99433262 1001 86380 86390 1
433185 99433185 1001 86380 86390 1
432943 99432943 1001 86380 86390 1
432798 99432798 1001 86380 86390 1
432759 99432759 1001 86380 86390 1
434072 99434072 1001 86380 86390 1
435054 99435054 1001 86380 86390 1
434970 99434970 1001 86380 86390 1
434597 99434597 1001 86380 86390 1
434855 99434855 1001 86380 86390 1
434678 99434678 1001 86380 86390 1
435870 99435870 1001 86380 86390 1
435447 99435447 1001 86380 86390 1
436873 99436873 1001 86380 86390 1
437048 99437048 1001 86380 86390 1
436920 99436920 1001 86380 86390 1
437106 99437106 1001 86380 86390 1
436545 99436545 1001 86380 86390 1
436678 99436678 1001 86380 86390 1
436066 99436066 1001 86380 86390 1
436102 99436102 1001 86380 86390 1
436056 99436056 1001 86380 86390 1
300021 99300021 1001 86380 86390 1
300575 99300575 1001 86380 86390 1
300634 99300634 1001 86380 86390 1
300558 99300558 1001 86380 86390 1
300498 99300498 1001 86380 86390 1
300401 99300401 1001 86380 86390 1
300278 99300278 1001 86380 86390 1
300297 99300297 1001 86380 86390 1
300157 99300157 1001 86380 86390 1
300158 99300158 1001 86380 86390 1
300777 99300777 1001 86380 86390 1
300918 99300918 1001 86380 86390 1
301519 99301519 1001 86380 86390 1
301389 99301389 1001 86380 86390 1
301379 99301379 1001 86380 86390 1
301207 99301207 1001 86380 86390 1
301199 99301199 1001 86380 86390 1
301162 99301162 1001 86380 86390 1
301177 99301177 1001 86380 86390 1
301089 99301089 1001 86380 86390 1
301000 99301000 1001 86380 86390 1
301054 99301054 1001 86380 86390 1
301046 99301046 1001 86380 86390 1
301009 99301009 1001 86380 86390 1
302282 99302282 1001 86380 86390 1
302206 99302206 1001 86380 86390 1
302271 99302271 1001 86380 86390 1
302046 99302046 1001 86380 86390 1
302039 99302039 1001 86380 86390 1
302105 99302105 1001 86380 86390 1
302002 99302002 1001 86380 86390 1
301880 99301880 1001 86380 86390 1
301945 99301945 1001 86380 86390 1
301770 99301770 1001 86380 86390 1
302452 99302452 1001 86380 86390 1
302478 99302478 1001 86380 86390 1
303123 99303123 1001 86380 86390 1
303074 99303074 1001 86380 86390 1
302823 99302823 1001 86380 86390 1
302906 99302906 1001 86380 86390 1
302843 99302843 1001 86380 86390 1
302679 99302679 1001 86380 86390 1
303994 99303994 1001 86380 86390 1
303648 99303648 1001 86380 86390 1
303674 99303674 1001 86380 86390 1
303728 99303728 1001 86380 86390 1
303677 99303677 1001 86380 86390 1
303679 99303679 1001 86380 86390 1
303668 99303668 1001 86380 86390 1
303707 99303707 1001 86380 86390 1
303446 99303446 1001 86380 86390 1
303473 99303473 1001 86380 86390 1
304122 99304122 1001 86380 86390 1
304044 99304044 1001 86380 86390 1
304152 99304152 1001 86380 86390 1
304140 99304140 1001 86380 86390 1
304858 99304858 1001 86380 86390 1
304823 99304823 1001 86380 86390 1
304721 99304721 1001 86380 86390 1
304659 99304659 1001 86380 86390 1
304791 99304791 1001 86380 86390 1
304492 99304492 1001 86380 86390 1
304548 99304548 1001 86380 86390 1
304639 99304639 1001 86380 86390 1
304393 99304393 1001 86380 86390 1
304329 99304329 1001 86380 86390 1
304299 99304299 1001 86380 86390 1
304339 99304339 1001 86380 86390 1
304442 99304442 1001 86380 86390 1
304430 99304430 1001 86380 86390 1
304262 99304262 1001 86380 86390 1
304444 99304444 1001 86380 86390 1
305039 99305039 1001 86380 86390 1
304993 99304993 1001 86380 86390 1
304981 99304981 1001 86380 86390 1
305517 99305517 1001 86380 86390 1
305639 99305639 1001 86380 86390 1
305432 99305432 1001 86380 86390 1
305424 99305424 1001 86380 86390 1
305198 99305198 1001 86380 86390 1
500023 99500023 1001 86380 86390 1
500062 99500062 1001 86380 86390 1
500075 99500075 1001 86380 86390 1
305689 99305689 1001 86380 86390 1
500018 99500018 1001 86380 86390 1
500083 99500083 1001 86380 86390 1
500177 99500177 1001 86380 86390 1
500749 99500749 1001 86380 86390 1
500810 99500810 1001 86380 86390 1
500776 99500776 1001 86380 86390 1
500651 99500651 1001 86380 86390 1
500666 99500666 1001 86380 86390 1
500798 99500798 1001 86380 86390 1
500504 99500504 1001 86380 86390 1
500557 99500557 1001 86380 86390 1
500456 99500456 1001 86380 86390 1
500432 99500432 1001 86380 86390 1
500312 99500312 1001 86380 86390 1
500902 99500902 1001 86380 86390 1
501009 99501009 1001 86380 86390 1
501473 99501473 1001 86380 86390 1
501633 99501633 1001 86380 86390 1
501277 99501277 1001 86380 86390 1
501093 99501093 1001 86380 86390 1
501055 99501055 1001 86380 86390 1
502352 99502352 1001 86380 86390 1
502295 99502295 1001 86380 86390 1
502459 99502459 1001 86380 86390 1
502106 99502106 1001 86380 86390 1
502240 99502240 1001 86380 86390 1
502202 99502202 1001 86380 86390 1
502128 99502128 1001 86380 86390 1
501900 99501900 1001 86380 86390 1
501850 99501850 1001 86380 86390 1
501956 99501956 1001 86380 86390 1
501960 99501960 1001 86380 86390 1
502669 99502669 1001 86380 86390 1
502608 99502608 1001 86380 86390 1
502564 99502564 1001 86380 86390 1
503193 99503193 1001 86380 86390 1
503283 99503283 1001 86380 86390 1
503149 99503149 1001 86380 86390 1
502891 99502891 1001 86380 86390 1
503052 99503052 1001 86380 86390 1
502722 99502722 1001 86380 86390 1
502813 99502813 1001 86380 86390 1
502826 99502826 1001 86380 86390 1
502852 99502852 1001 86380 86390 1
502674 99502674 1001 86380 86390 1
502742 99502742 1001 86380 86390 1
502820 99502820 1001 86380 86390 1
502769 99502769 1001 86380 86390 1
502678 99502678 1001 86380 86390 1
502796 99502796 1001 86380 86390 1
502732 99502732 1001 86380 86390 1
502823 99502823 1001 86380 86390 1
503390 99503390 1001 86380 86390 1
503494 99503494 1001 86380 86390 1
503875 99503875 1001 86380 86390 1
503799 99503799 1001 86380 86390 1
503840 99503840 1001 86380 86390 1
503803 99503803 1001 86380 86390 1
503883 99503883 1001 86380 86390 1
503884 99503884 1001 86380 86390 1
503554 99503554 1001 86380 86390 1
503584 99503584 1001 86380 86390 1
503612 99503612 1001 86380 86390 1
504220 99504220 1001 86380 86390 1
504171 99504171 1001 86380 86390 1
504120 99504120 1001 86380 86390 1
504854 99504854 1001 86380 86390 1
504754 99504754 1001 86380 86390 1
504920 99504920 1001 86380 86390 1
504750 99504750 1001 86380 86390 1
504905 99504905 1001 86380 86390 1
504626 99504626 1001 86380 86390 1
504656 99504656 1001 86380 86390 1
504605 99504605 1001 86380 86390 1
504580 99504580 1001 86380 86390 1
504658 99504658 1001 86380 86390 1
504542 99504542 1001 86380 86390 1
504672 99504672 1001 86380 86390 1
504387 99504387 1001 86380 86390 1
504377 99504377 1001 86380 86390 1
504367 99504367 1001 86380 86390 1
504522 99504522 1001 86380 86390 1
504343 99504343 1001 86380 86390 1
504373 99504373 1001 86380 86390 1
505018 99505018 1001 86380 86390 1
505083 99505083 1001 86380 86390 1
505085 99505085 1001 86380 86390 1
505130 99505130 1001 86380 86390 1
504963 99504963 1001 86380 86390 1
505595 99505595 1001 86380 86390 1
505474 99505474 1001 86380 86390 1
505526 99505526 1001 86380 86390 1
505424 99505424 1001 86380 86390 1
505521 99505521 1001 86380 86390 1
505498 99505498 1001 86380 86390 1
505266 99505266 1001 86380 86390 1
505228 99505228 1001 86380 86390 1
505857 99505857 1001 86380 86390 1
505927 99505927 1001 86380 86390 1
505771 99505771 1001 86380 86390 1
506483 99506483 1001 86380 86390 1
506514 99506514 1001 86380 86390 1
506542 99506542 1001 86380 86390 1
506364 99506364 1001 86380 86390 1
506262 99506262 1001 86380 86390 1
506344 99506344 1001 86380 86390 1
506231 99506231 1001 86380 86390 1
506052 99506052 1001 86380 86390 1
506040 99506040 1001 86380 86390 1
506029 99506029 1001 86380 86390 1
506098 99506098 1001 86380 86390 1
506718 99506718 1001 86380 86390 1
507353 99507353 1001 86380 86390 1
507251 99507251 1001 86380 86390 1
507203 99507203 1001 86380 86390 1
507102 99507102 1001 86380 86390 1
507168 99507168 1001 86380 86390 1
507119 99507119 1001 86380 86390 1
507069 99507069 1001 86380 86390 1
507072 99507072 1001 86380 86390 1
506989 99506989 1001 86380 86390 1
506808 99506808 1001 86380 86390 1
507447 99507447 1001 86380 86390 1
507218 99507218 1001 86380 86390 1
507440 99507440 1001 86380 86390 1
507533 99507533 1001 86380 86390 1
507469 99507469 1001 86380 86390 1
508185 99508185 1001 86380 86390 1
508049 99508049 1001 86380 86390 1
508232 99508232 1001 86380 86390 1
508156 99508156 1001 86380 86390 1
508030 99508030 1001 86380 86390 1
507901 99507901 1001 86380 86390 1
507923 99507923 1001 86380 86390 1
507937 99507937 1001 86380 86390 1
507761 99507761 1001 86380 86390 1
507774 99507774 1001 86380 86390 1
507789 99507789 1001 86380 86390 1
507833 99507833 1001 86380 86390 1
508406 99508406 1001 86380 86390 1
508278 99508278 1001 86380 86390 1
508435 99508435 1001 86380 86390 1
508306 99508306 1001 86380 86390 1
508371 99508371 1001 86380 86390 1
508256 99508256 1001 86380 86390 1
508702 99508702 1001 86380 86390 1
508721 99508721 1001 86380 86390 1
508585 99508585 1001 86380 86390 1
508576 99508576 1001 86380 86390 1
508490 99508490 1001 86380 86390 1
509106 99509106 1001 86380 86390 1
509222 99509222 1001 86380 86390 1
509898 99509898 1001 86380 86390 1
509661 99509661 1001 86380 86390 1
509558 99509558 1001 86380 86390 1
509495 99509495 1001 86380 86390 1
509460 99509460 1001 86380 86390 1
509424 99509424 1001 86380 86390 1
509374 99509374 1001 86380 86390 1
509283 99509283 1001 86380 86390 1
509440 99509440 1001 86380 86390 1
509483 99509483 1001 86380 86390 1
510035 99510035 1001 86380 86390 1
510050 99510050 1001 86380 86390 1
510644 99510644 1001 86380 86390 1
510621 99510621 1001 86380 86390 1
510453 99510453 1001 86380 86390 1
510415 99510415 1001 86380 86390 1
510507 99510507 1001 86380 86390 1
510205 99510205 1001 86380 86390 1
510757 99510757 1001 86380 86390 1
510928 99510928 1001 86380 86390 1
510800 99510800 1001 86380 86390 1
511452 99511452 1001 86380 86390 1
511478 99511478 1001 86380 86390 1
511491 99511491 1001 86380 86390 1
511430 99511430 1001 86380 86390 1
511482 99511482 1001 86380 86390 1
511354 99511354 1001 86380 86390 1
511435 99511435 1001 86380 86390 1
511256 99511256 1001 86380 86390 1
511312 99511312 1001 86380 86390 1
511213 99511213 1001 86380 86390 1
511253 99511253 1001 86380 86390 1
510934 99510934 1001 86380 86390 1
510960 99510960 1001 86380 86390 1
511064 99511064 1001 86380 86390 1
511002 99511002 1001 86380 86390 1
511092 99511092 1001 86380 86390 1
511720 99511720 1001 86380 86390 1
511348 99511348 1001 86380 86390 1
511632 99511632 1001 86380 86390 1
511609 99511609 1001 86380 86390 1
511741 99511741 1001 86380 86390 1
511755 99511755 1001 86380 86390 1
512375 99512375 1001 86380 86390 1
512205 99512205 1001 86380 86390 1
512155 99512155 1001 86380 86390 1
511913 99511913 1001 86380 86390 1
511785 99511785 1001 86380 86390 1
511908 99511908 1001 86380 86390 1
511845 99511845 1001 86380 86390 1
512417 99512417 1001 86380 86390 1
512447 99512447 1001 86380 86390 1
512540 99512540 1001 86380 86390 1
513076 99513076 1001 86380 86390 1
513106 99513106 1001 86380 86390 1
512995 99512995 1001 86380 86390 1
512705 99512705 1001 86380 86390 1
512706 99512706 1001 86380 86390 1
513344 99513344 1001 86380 86390 1
513943 99513943 1001 86380 86390 1
513879 99513879 1001 86380 86390 1
513989 99513989 1001 86380 86390 1
513795 99513795 1001 86380 86390 1
513628 99513628 1001 86380 86390 1
513424 99513424 1001 86380 86390 1
513441 99513441 1001 86380 86390 1
513546 99513546 1001 86380 86390 1
513432 99513432 1001 86380 86390 1
513603 99513603 1001 86380 86390 1
514145 99514145 1001 86380 86390 1
514158 99514158 1001 86380 86390 1
514107 99514107 1001 86380 86390 1
514045 99514045 1001 86380 86390 1
514033 99514033 1001 86380 86390 1
514457 99514457 1001 86380 86390 1
514471 99514471 1001 86380 86390 1
514524 99514524 1001 86380 86390 1
514341 99514341 1001 86380 86390 1
514409 99514409 1001 86380 86390 1
514359 99514359 1001 86380 86390 1
514412 99514412 1001 86380 86390 1
514309 99514309 1001 86380 86390 1
514374 99514374 1001 86380 86390 1
514428 99514428 1001 86380 86390 1
514901 99514901 1001 86380 86390 1
514890 99514890 1001 86380 86390 1
515007 99515007 1001 86380 86390 1
515516 99515516 1001 86380 86390 1
515650 99515650 1001 86380 86390 1
515584 99515584 1001 86380 86390 1
515636 99515636 1001 86380 86390 1
515598 99515598 1001 86380 86390 1
515451 99515451 1001 86380 86390 1
515466 99515466 1001 86380 86390 1
515337 99515337 1001 86380 86390 1
515317 99515317 1001 86380 86390 1
515088 99515088 1001 86380 86390 1
515260 99515260 1001 86380 86390 1
515186 99515186 1001 86380 86390 1
515124 99515124 1001 86380 86390 1
515833 99515833 1001 86380 86390 1
516350 99516350 1001 86380 86390 1
516123 99516123 1001 86380 86390 1
516177 99516177 1001 86380 86390 1
516272 99516272 1001 86380 86390 1
516298 99516298 1001 86380 86390 1
516237 99516237 1001 86380 86390 1
516007 99516007 1001 86380 86390 1
516009 99516009 1001 86380 86390 1
516563 99516563 1001 86380 86390 1
516683 99516683 1001 86380 86390 1
516568 99516568 1001 86380 86390 1
516595 99516595 1001 86380 86390 1
517251 99517251 1001 86380 86390 1
517228 99517228 1001 86380 86390 1
517217 99517217 1001 86380 86390 1
517180 99517180 1001 86380 86390 1
517331 99517331 1001 86380 86390 1
517124 99517124 1001 86380 86390 1
516884 99516884 1001 86380 86390 1
516816 99516816 1001 86380 86390 1
517459 99517459 1001 86380 86390 1
518063 99518063 1001 86380 86390 1
518151 99518151 1001 86380 86390 1
518004 99518004 1001 86380 86390 1
517805 99517805 1001 86380 86390 1
517755 99517755 1001 86380 86390 1
517859 99517859 1001 86380 86390 1
517873 99517873 1001 86380 86390 1
517544 99517544 1001 86380 86390 1
517560 99517560 1001 86380 86390 1
517561 99517561 1001 86380 86390 1
517588 99517588 1001 86380 86390 1
518327 99518327 1001 86380 86390 1
518240 99518240 1001 86380 86390 1
518293 99518293 1001 86380 86390 1
518216 99518216 1001 86380 86390 1
518360 99518360 1001 86380 86390 1
518299 99518299 1001 86380 86390 1
518182 99518182 1001 86380 86390 1
518861 99518861 1001 86380 86390 1
518927 99518927 1001 86380 86390 1
518876 99518876 1001 86380 86390 1
518805 99518805 1001 86380 86390 1
518948 99518948 1001 86380 86390 1
518639 99518639 1001 86380 86390 1
518418 99518418 1001 86380 86390 1
518407 99518407 1001 86380 86390 1
518386 99518386 1001 86380 86390 1
518494 99518494 1001 86380 86390 1
519613 99519613 1001 86380 86390 1
519625 99519625 1001 86380 86390 1
519773 99519773 1001 86380 86390 1
519577 99519577 1001 86380 86390 1
519528 99519528 1001 86380 86390 1
519311 99519311 1001 86380 86390 1
519237 99519237 1001 86380 86390 1
519837 99519837 1001 86380 86390 1
519955 99519955 1001 86380 86390 1
519880 99519880 1001 86380 86390 1
519846 99519846 1001 86380 86390 1
520524 99520524 1001 86380 86390 1
520557 99520557 1001 86380 86390 1
520240 99520240 1001 86380 86390 1
520360 99520360 1001 86380 86390 1
520231 99520231 1001 86380 86390 1
520351 99520351 1001 86380 86390 1
520352 99520352 1001 86380 86390 1
520262 99520262 1001 86380 86390 1
520237 99520237 1001 86380 86390 1
520161 99520161 1001 86380 86390 1
520162 99520162 1001 86380 86390 1
520100 99520100 1001 86380 86390 1
520208 99520208 1001 86380 86390 1
520131 99520131 1001 86380 86390 1
520224 99520224 1001 86380 86390 1
520837 99520837 1001 86380 86390 1
520825 99520825 1001 86380 86390 1
520671 99520671 1001 86380 86390 1
521421 99521421 1001 86380 86390 1
521412 99521412 1001 86380 86390 1
521221 99521221 1001 86380 86390 1
521235 99521235 1001 86380 86390 1
521172 99521172 1001 86380 86390 1
521055 99521055 1001 86380 86390 1
521243 99521243 1001 86380 86390 1
521193 99521193 1001 86380 86390 1
520936 99520936 1001 86380 86390 1
521002 99521002 1001 86380 86390 1
520877 99520877 1001 86380 86390 1
520998 99520998 1001 86380 86390 1
521555 99521555 1001 86380 86390 1
521625 99521625 1001 86380 86390 1
521614 99521614 1001 86380 86390 1
522190 99522190 1001 86380 86390 1
522206 99522206 1001 86380 86390 1
522181 99522181 1001 86380 86390 1
522269 99522269 1001 86380 86390 1
522146 99522146 1001 86380 86390 1
522109 99522109 1001 86380 86390 1
522098 99522098 1001 86380 86390 1
522036 99522036 1001 86380 86390 1
521959 99521959 1001 86380 86390 1
522024 99522024 1001 86380 86390 1
521988 99521988 1001 86380 86390 1
522020 99522020 1001 86380 86390 1
521826 99521826 1001 86380 86390 1
521852 99521852 1001 86380 86390 1
521721 99521721 1001 86380 86390 1
522348 99522348 1001 86380 86390 1
522439 99522439 1001 86380 86390 1
522453 99522453 1001 86380 86390 1
522417 99522417 1001 86380 86390 1
523116 99523116 1001 86380 86390 1
523021 99523021 1001 86380 86390 1
522996 99522996 1001 86380 86390 1
522892 99522892 1001 86380 86390 1
522830 99522830 1001 86380 86390 1
522514 99522514 1001 86380 86390 1
522631 99522631 1001 86380 86390 1
522541 99522541 1001 86380 86390 1
522685 99522685 1001 86380 86390 1
522686 99522686 1001 86380 86390 1
522625 99522625 1001 86380 86390 1
523123 99523123 1001 86380 86390 1
523771 99523771 1001 86380 86390 1
523863 99523863 1001 86380 86390 1
523748 99523748 1001 86380 86390 1
523865 99523865 1001 86380 86390 1
523691 99523691 1001 86380 86390 1
523576 99523576 1001 86380 86390 1
523685 99523685 1001 86380 86390 1
523699 99523699 1001 86380 86390 1
523512 99523512 1001 86380 86390 1
523423 99523423 1001 86380 86390 1
523516 99523516 1001 86380 86390 1
524086 99524086 1001 86380 86390 1
524081 99524081 1001 86380 86390 1
524461 99524461 1001 86380 86390 1
524359 99524359 1001 86380 86390 1
524555 99524555 1001 86380 86390 1
524505 99524505 1001 86380 86390 1
524558 99524558 1001 86380 86390 1
524455 99524455 1001 86380 86390 1
524859 99524859 1001 86380 86390 1
524941 99524941 1001 86380 86390 1
524908 99524908 1001 86380 86390 1
525442 99525442 1001 86380 86390 1
525471 99525471 1001 86380 86390 1
525504 99525504 1001 86380 86390 1
525427 99525427 1001 86380 86390 1
525235 99525235 1001 86380 86390 1
525320 99525320 1001 86380 86390 1
525322 99525322 1001 86380 86390 1
525349 99525349 1001 86380 86390 1
525028 99525028 1001 86380 86390 1
525659 99525659 1001 86380 86390 1
525637 99525637 1001 86380 86390 1
525797 99525797 1001 86380 86390 1
525800 99525800 1001 86380 86390 1
525618 99525618 1001 86380 86390 1
526386 99526386 1001 86380 86390 1
526388 99526388 1001 86380 86390 1
526363 99526363 1001 86380 86390 1
526380 99526380 1001 86380 86390 1
526165 99526165 1001 86380 86390 1
526192 99526192 1001 86380 86390 1
526056 99526056 1001 86380 86390 1
526095 99526095 1001 86380 86390 1
526045 99526045 1001 86380 86390 1
526151 99526151 1001 86380 86390 1
525942 99525942 1001 86380 86390 1
526545 99526545 1001 86380 86390 1
527058 99527058 1001 86380 86390 1
527048 99527048 1001 86380 86390 1
527155 99527155 1001 86380 86390 1
527079 99527079 1001 86380 86390 1
526967 99526967 1001 86380 86390 1
526933 99526933 1001 86380 86390 1
526988 99526988 1001 86380 86390 1
526764 99526764 1001 86380 86390 1
526781 99526781 1001 86380 86390 1
527260 99527260 1001 86380 86390 1
527438 99527438 1001 86380 86390 1
527451 99527451 1001 86380 86390 1
527910 99527910 1001 86380 86390 1
527472 99527472 1001 86380 86390 1
527645 99527645 1001 86380 86390 1
528733 99528733 1001 86380 86390 1
528861 99528861 1001 86380 86390 1
528674 99528674 1001 86380 86390 1
528625 99528625 1001 86380 86390 1
528613 99528613 1001 86380 86390 1
528355 99528355 1001 86380 86390 1
528473 99528473 1001 86380 86390 1
529053 99529053 1001 86380 86390 1
529077 99529077 1001 86380 86390 1
529676 99529676 1001 86380 86390 1
529599 99529599 1001 86380 86390 1
529639 99529639 1001 86380 86390 1
529667 99529667 1001 86380 86390 1
529594 99529594 1001 86380 86390 1
529458 99529458 1001 86380 86390 1
529446 99529446 1001 86380 86390 1
529427 99529427 1001 86380 86390 1
529352 99529352 1001 86380 86390 1
529146 99529146 1001 86380 86390 1
529185 99529185 1001 86380 86390 1
529215 99529215 1001 86380 86390 1
529190 99529190 1001 86380 86390 1
529268 99529268 1001 86380 86390 1
529156 99529156 1001 86380 86390 1
529923 99529923 1001 86380 86390 1
529771 99529771 1001 86380 86390 1
529823 99529823 1001 86380 86390 1
530490 99530490 1001 86380 86390 1
530222 99530222 1001 86380 86390 1
530237 99530237 1001 86380 86390 1
530019 99530019 1001 86380 86390 1
530048 99530048 1001 86380 86390 1
530602 99530602 1001 86380 86390 1
530719 99530719 1001 86380 86390 1
530683 99530683 1001 86380 86390 1
530677 99530677 1001 86380 86390 1
530601 99530601 1001 86380 86390 1
531328 99531328 1001 86380 86390 1
531358 99531358 1001 86380 86390 1
531300 99531300 1001 86380 86390 1
531040 99531040 1001 86380 86390 1
531486 99531486 1001 86380 86390 1
531436 99531436 1001 86380 86390 1
532038 99532038 1001 86380 86390 1
532169 99532169 1001 86380 86390 1
532130 99532130 1001 86380 86390 1
532158 99532158 1001 86380 86390 1
532108 99532108 1001 86380 86390 1
532197 99532197 1001 86380 86390 1
531951 99531951 1001 86380 86390 1
531811 99531811 1001 86380 86390 1
531919 99531919 1001 86380 86390 1
531920 99531920 1001 86380 86390 1
531934 99531934 1001 86380 86390 1
531597 99531597 1001 86380 86390 1
531686 99531686 1001 86380 86390 1
531726 99531726 1001 86380 86390 1
532398 99532398 1001 86380 86390 1
532373 99532373 1001 86380 86390 1
532272 99532272 1001 86380 86390 1
532341 99532341 1001 86380 86390 1
532252 99532252 1001 86380 86390 1
532960 99532960 1001 86380 86390 1
532871 99532871 1001 86380 86390 1
532897 99532897 1001 86380 86390 1
533019 99533019 1001 86380 86390 1
532749 99532749 1001 86380 86390 1
532778 99532778 1001 86380 86390 1
532759 99532759 1001 86380 86390 1
532669 99532669 1001 86380 86390 1
532527 99532527 1001 86380 86390 1
532469 99532469 1001 86380 86390 1
532500 99532500 1001 86380 86390 1
533210 99533210 1001 86380 86390 1
533125 99533125 1001 86380 86390 1
533061 99533061 1001 86380 86390 1
533155 99533155 1001 86380 86390 1
533169 99533169 1001 86380 86390 1
533758 99533758 1001 86380 86390 1
533709 99533709 1001 86380 86390 1
533660 99533660 1001 86380 86390 1
533750 99533750 1001 86380 86390 1
533641 99533641 1001 86380 86390 1
533630 99533630 1001 86380 86390 1
533514 99533514 1001 86380 86390 1
533462 99533462 1001 86380 86390 1
533533 99533533 1001 86380 86390 1
533293 99533293 1001 86380 86390 1
533359 99533359 1001 86380 86390 1
533247 99533247 1001 86380 86390 1
533906 99533906 1001 86380 86390 1
534013 99534013 1001 86380 86390 1
534684 99534684 1001 86380 86390 1
534674 99534674 1001 86380 86390 1
534578 99534578 1001 86380 86390 1
534301 99534301 1001 86380 86390 1
534459 99534459 1001 86380 86390 1
534115 99534115 1001 86380 86390 1
534181 99534181 1001 86380 86390 1
534160 99534160 1001 86380 86390 1
534123 99534123 1001 86380 86390 1
534151 99534151 1001 86380 86390 1
534256 99534256 1001 86380 86390 1
534732 99534732 1001 86380 86390 1
534823 99534823 1001 86380 86390 1
534787 99534787 1001 86380 86390 1
534828 99534828 1001 86380 86390 1
534689 99534689 1001 86380 86390 1
535319 99535319 1001 86380 86390 1
535482 99535482 1001 86380 86390 1
535348 99535348 1001 86380 86390 1
535377 99535377 1001 86380 86390 1
535162 99535162 1001 86380 86390 1
535225 99535225 1001 86380 86390 1
534987 99534987 1001 86380 86390 1
534975 99534975 1001 86380 86390 1
535677 99535677 1001 86380 86390 1
535536 99535536 1001 86380 86390 1
535557 99535557 1001 86380 86390 1
536169 99536169 1001 86380 86390 1
536139 99536139 1001 86380 86390 1
536256 99536256 1001 86380 86390 1
536258 99536258 1001 86380 86390 1
536105 99536105 1001 86380 86390 1
536009 99536009 1001 86380 86390 1
536113 99536113 1001 86380 86390 1
535932 99535932 1001 86380 86390 1
535804 99535804 1001 86380 86390 1
535869 99535869 1001 86380 86390 1
536510 99536510 1001 86380 86390 1
537125 99537125 1001 86380 86390 1
537091 99537091 1001 86380 86390 1
537093 99537093 1001 86380 86390 1
536948 99536948 1001 86380 86390 1
536916 99536916 1001 86380 86390 1
536581 99536581 1001 86380 86390 1
536569 99536569 1001 86380 86390 1
536550 99536550 1001 86380 86390 1
536551 99536551 1001 86380 86390 1
536631 99536631 1001 86380 86390 1
537795 99537795 1001 86380 86390 1
537860 99537860 1001 86380 86390 1
537967 99537967 1001 86380 86390 1
537946 99537946 1001 86380 86390 1
537693 99537693 1001 86380 86390 1
537750 99537750 1001 86380 86390 1
537600 99537600 1001 86380 86390 1
537548 99537548 1001 86380 86390 1
537486 99537486 1001 86380 86390 1
537475 99537475 1001 86380 86390 1
537400 99537400 1001 86380 86390 1
537507 99537507 1001 86380 86390 1
537990 99537990 1001 86380 86390 1
538168 99538168 1001 86380 86390 1
538639 99538639 1001 86380 86390 1
538428 99538428 1001 86380 86390 1
538598 99538598 1001 86380 86390 1
538564 99538564 1001 86380 86390 1
538336 99538336 1001 86380 86390 1
538341 99538341 1001 86380 86390 1
538342 99538342 1001 86380 86390 1
538916 99538916 1001 86380 86390 1
538925 99538925 1001 86380 86390 1
539577 99539577 1001 86380 86390 1
539623 99539623 1001 86380 86390 1
539495 99539495 1001 86380 86390 1
539510 99539510 1001 86380 86390 1
539536 99539536 1001 86380 86390 1
539311 99539311 1001 86380 86390 1
539139 99539139 1001 86380 86390 1
539131 99539131 1001 86380 86390 1
539148 99539148 1001 86380 86390 1
539677 99539677 1001 86380 86390 1
539781 99539781 1001 86380 86390 1
539684 99539684 1001 86380 86390 1
539828 99539828 1001 86380 86390 1
540377 99540377 1001 86380 86390 1
540433 99540433 1001 86380 86390 1
540391 99540391 1001 86380 86390 1
540443 99540443 1001 86380 86390 1
540309 99540309 1001 86380 86390 1
540248 99540248 1001 86380 86390 1
540224 99540224 1001 86380 86390 1
539874 99539874 1001 86380 86390 1
540517 99540517 1001 86380 86390 1
540505 99540505 1001 86380 86390 1
540512 99540512 1001 86380 86390 1
541256 99541256 1001 86380 86390 1
541204 99541204 1001 86380 86390 1
541251 99541251 1001 86380 86390 1
540996 99540996 1001 86380 86390 1
541088 99541088 1001 86380 86390 1
540882 99540882 1001 86380 86390 1
540939 99540939 1001 86380 86390 1
540956 99540956 1001 86380 86390 1
540724 99540724 1001 86380 86390 1
540676 99540676 1001 86380 86390 1
540812 99540812 1001 86380 86390 1
540877 99540877 1001 86380 86390 1
541341 99541341 1001 86380 86390 1
541309 99541309 1001 86380 86390 1
541413 99541413 1001 86380 86390 1
541311 99541311 1001 86380 86390 1
541379 99541379 1001 86380 86390 1
542087 99542087 1001 86380 86390 1
542022 99542022 1001 86380 86390 1
541863 99541863 1001 86380 86390 1
541909 99541909 1001 86380 86390 1
541767 99541767 1001 86380 86390 1
541899 99541899 1001 86380 86390 1
541606 99541606 1001 86380 86390 1
542181 99542181 1001 86380 86390 1
542208 99542208 1001 86380 86390 1
542144 99542144 1001 86380 86390 1
542120 99542120 1001 86380 86390 1
542886 99542886 1001 86380 86390 1
542923 99542923 1001 86380 86390 1
542932 99542932 1001 86380 86390 1
542713 99542713 1001 86380 86390 1
542549 99542549 1001 86380 86390 1
542414 99542414 1001 86380 86390 1
542453 99542453 1001 86380 86390 1
542391 99542391 1001 86380 86390 1
542404 99542404 1001 86380 86390 1
542522 99542522 1001 86380 86390 1
542354 99542354 1001 86380 86390 1
542497 99542497 1001 86380 86390 1
543112 99543112 1001 86380 86390 1
542324 99542324 1001 86380 86390 1
543009 99543009 1001 86380 86390 1
543141 99543141 1001 86380 86390 1
543042 99543042 1001 86380 86390 1
543738 99543738 1001 86380 86390 1
543594 99543594 1001 86380 86390 1
543751 99543751 1001 86380 86390 1
543464 99543464 1001 86380 86390 1
543439 99543439 1001 86380 86390 1
543456 99543456 1001 86380 86390 1
543460 99543460 1001 86380 86390 1
543255 99543255 1001 86380 86390 1
543178 99543178 1001 86380 86390 1
543336 99543336 1001 86380 86390 1
543291 99543291 1001 86380 86390 1
543932 99543932 1001 86380 86390 1
543842 99543842 1001 86380 86390 1
544457 99544457 1001 86380 86390 1
544419 99544419 1001 86380 86390 1
544497 99544497 1001 86380 86390 1
544424 99544424 1001 86380 86390 1
544425 99544425 1001 86380 86390 1
544543 99544543 1001 86380 86390 1
544331 99544331 1001 86380 86390 1
544372 99544372 1001 86380 86390 1
544220 99544220 1001 86380 86390 1
544272 99544272 1001 86380 86390 1
544005 99544005 1001 86380 86390 1
544047 99544047 1001 86380 86390 1
544725 99544725 1001 86380 86390 1
544735 99544735 1001 86380 86390 1
412835 1143 1001 56640 57117 1
412932 1144 1001 27840 28197 1
517436 854 1002 32233 43166 1
537163 475 1002 38487 39026 1
400342 99400342 1001 86380 86390 1
400343 99400343 1001 86380 86390 1
400684 99400684 1001 86380 86390 1
401073 99401073 1001 86380 86390 1
401254 99401254 1001 86380 86390 1
401268 99401268 1001 86380 86390 1
401158 99401158 1001 86380 86390 1
401377 99401377 1001 86380 86390 1
401544 99401544 1001 86380 86390 1
401571 99401571 1001 86380 86390 1
401650 99401650 1001 86380 86390 1
401818 99401818 1001 86380 86390 1
401855 99401855 1001 86380 86390 1
401970 99401970 1001 86380 86390 1
402274 99402274 1001 86380 86390 1
402208 99402208 1001 86380 86390 1
402450 99402450 1001 86380 86390 1
402453 99402453 1001 86380 86390 1
402515 99402515 1001 86380 86390 1
402574 99402574 1001 86380 86390 1
403021 99403021 1001 86380 86390 1
403107 99403107 1001 86380 86390 1
403133 99403133 1001 86380 86390 1
403372 99403372 1001 86380 86390 1
403445 99403445 1001 86380 86390 1
403847 99403847 1001 86380 86390 1
404274 99404274 1001 86380 86390 1
404318 99404318 1001 86380 86390 1
404262 99404262 1001 86380 86390 1
404399 99404399 1001 86380 86390 1
404437 99404437 1001 86380 86390 1
404575 99404575 1001 86380 86390 1
404908 99404908 1001 86380 86390 1
405050 99405050 1001 86380 86390 1
405032 99405032 1001 86380 86390 1
405193 99405193 1001 86380 86390 1
405262 99405262 1001 86380 86390 1
405885 99405885 1001 86380 86390 1
405951 99405951 1001 86380 86390 1
405906 99405906 1001 86380 86390 1
406017 99406017 1001 86380 86390 1
406322 99406322 1001 86380 86390 1
406313 99406313 1001 86380 86390 1
406449 99406449 1001 86380 86390 1
406597 99406597 1001 86380 86390 1
406733 99406733 1001 86380 86390 1
406823 99406823 1001 86380 86390 1
406878 99406878 1001 86380 86390 1
406951 99406951 1001 86380 86390 1
407099 99407099 1001 86380 86390 1
407207 99407207 1001 86380 86390 1
407328 99407328 1001 86380 86390 1
407329 99407329 1001 86380 86390 1
407294 99407294 1001 86380 86390 1
407424 99407424 1001 86380 86390 1
407382 99407382 1001 86380 86390 1
407549 99407549 1001 86380 86390 1
407499 99407499 1001 86380 86390 1
408059 99408059 1001 86380 86390 1
408089 99408089 1001 86380 86390 1
408179 99408179 1001 86380 86390 1
408294 99408294 1001 86380 86390 1
408234 99408234 1001 86380 86390 1
408355 99408355 1001 86380 86390 1
408316 99408316 1001 86380 86390 1
408481 99408481 1001 86380 86390 1
408609 99408609 1001 86380 86390 1
408866 99408866 1001 86380 86390 1
408818 99408818 1001 86380 86390 1
408854 99408854 1001 86380 86390 1
408965 99408965 1001 86380 86390 1
408927 99408927 1001 86380 86390 1
408980 99408980 1001 86380 86390 1
409098 99409098 1001 86380 86390 1
409133 99409133 1001 86380 86390 1
409115 99409115 1001 86380 86390 1
409368 99409368 1001 86380 86390 1
409596 99409596 1001 86380 86390 1
409571 99409571 1001 86380 86390 1
409668 99409668 1001 86380 86390 1
409773 99409773 1001 86380 86390 1
409699 99409699 1001 86380 86390 1
409753 99409753 1001 86380 86390 1
409707 99409707 1001 86380 86390 1
409945 99409945 1001 86380 86390 1
410243 99410243 1001 86380 86390 1
410401 99410401 1001 86380 86390 1
410537 99410537 1001 86380 86390 1
410786 99410786 1001 86380 86390 1
410769 99410769 1001 86380 86390 1
410776 99410776 1001 86380 86390 1
410855 99410855 1001 86380 86390 1
410815 99410815 1001 86380 86390 1
411141 99411141 1001 86380 86390 1
411403 99411403 1001 86380 86390 1
412105 99412105 1001 86380 86390 1
412220 99412220 1001 86380 86390 1
412089 99412089 1001 86380 86390 1
412458 99412458 1001 86380 86390 1
413663 99413663 1001 86380 86390 1
413306 99413306 1001 86380 86390 1
412891 99412891 1001 86380 86390 1
413278 99413278 1001 86380 86390 1
412798 99412798 1001 86380 86390 1
412850 99412850 1001 86380 86390 1
412566 99412566 1001 86380 86390 1
413738 99413738 1001 86380 86390 1
415177 99415177 1001 86380 86390 1
414703 99414703 1001 86380 86390 1
414511 99414511 1001 86380 86390 1
414733 99414733 1001 86380 86390 1
414187 99414187 1001 86380 86390 1
414387 99414387 1001 86380 86390 1
414368 99414368 1001 86380 86390 1
414465 99414465 1001 86380 86390 1
414446 99414446 1001 86380 86390 1
414374 99414374 1001 86380 86390 1
415699 99415699 1001 86380 86390 1
415652 99415652 1001 86380 86390 1
415628 99415628 1001 86380 86390 1
415688 99415688 1001 86380 86390 1
415618 99415618 1001 86380 86390 1
416935 99416935 1001 86380 86390 1
416813 99416813 1001 86380 86390 1
416589 99416589 1001 86380 86390 1
416888 99416888 1001 86380 86390 1
416911 99416911 1001 86380 86390 1
416212 99416212 1001 86380 86390 1
416498 99416498 1001 86380 86390 1
416237 99416237 1001 86380 86390 1
416276 99416276 1001 86380 86390 1
416033 99416033 1001 86380 86390 1
416114 99416114 1001 86380 86390 1
415923 99415923 1001 86380 86390 1
417220 99417220 1001 86380 86390 1
417126 99417126 1001 86380 86390 1
417325 99417325 1001 86380 86390 1
418598 99418598 1001 86380 86390 1
418677 99418677 1001 86380 86390 1
418746 99418746 1001 86380 86390 1
418648 99418648 1001 86380 86390 1
417889 99417889 1001 86380 86390 1
417738 99417738 1001 86380 86390 1
417967 99417967 1001 86380 86390 1
417783 99417783 1001 86380 86390 1
417841 99417841 1001 86380 86390 1
418817 99418817 1001 86380 86390 1
420238 99420238 1001 86380 86390 1
420283 99420283 1001 86380 86390 1
420314 99420314 1001 86380 86390 1
420439 99420439 1001 86380 86390 1
420058 99420058 1001 86380 86390 1
420009 99420009 1001 86380 86390 1
419787 99419787 1001 86380 86390 1
419993 99419993 1001 86380 86390 1
419513 99419513 1001 86380 86390 1
419308 99419308 1001 86380 86390 1
419478 99419478 1001 86380 86390 1
419554 99419554 1001 86380 86390 1
419620 99419620 1001 86380 86390 1
420510 99420510 1001 86380 86390 1
420590 99420590 1001 86380 86390 1
420625 99420625 1001 86380 86390 1
420549 99420549 1001 86380 86390 1
420751 99420751 1001 86380 86390 1
420532 99420532 1001 86380 86390 1
421961 99421961 1001 86380 86390 1
421715 99421715 1001 86380 86390 1
421912 99421912 1001 86380 86390 1
421737 99421737 1001 86380 86390 1
421532 99421532 1001 86380 86390 1
421255 99421255 1001 86380 86390 1
421043 99421043 1001 86380 86390 1
421127 99421127 1001 86380 86390 1
421243 99421243 1001 86380 86390 1
421247 99421247 1001 86380 86390 1
420937 99420937 1001 86380 86390 1
423673 99423673 1001 86380 86390 1
422986 99422986 1001 86380 86390 1
423140 99423140 1001 86380 86390 1
422723 99422723 1001 86380 86390 1
422885 99422885 1001 86380 86390 1
422908 99422908 1001 86380 86390 1
422644 99422644 1001 86380 86390 1
422548 99422548 1001 86380 86390 1
422941 99422941 1001 86380 86390 1
423951 99423951 1001 86380 86390 1
423800 99423800 1001 86380 86390 1
423838 99423838 1001 86380 86390 1
425148 99425148 1001 86380 86390 1
425061 99425061 1001 86380 86390 1
425312 99425312 1001 86380 86390 1
425166 99425166 1001 86380 86390 1
425374 99425374 1001 86380 86390 1
424889 99424889 1001 86380 86390 1
424638 99424638 1001 86380 86390 1
424414 99424414 1001 86380 86390 1
424348 99424348 1001 86380 86390 1
424193 99424193 1001 86380 86390 1
424229 99424229 1001 86380 86390 1
424447 99424447 1001 86380 86390 1
425807 99425807 1001 86380 86390 1
425520 99425520 1001 86380 86390 1
426928 99426928 1001 86380 86390 1
427060 99427060 1001 86380 86390 1
426663 99426663 1001 86380 86390 1
426553 99426553 1001 86380 86390 1
426066 99426066 1001 86380 86390 1
425964 99425964 1001 86380 86390 1
426139 99426139 1001 86380 86390 1
425878 99425878 1001 86380 86390 1
427137 99427137 1001 86380 86390 1
427321 99427321 1001 86380 86390 1
427494 99427494 1001 86380 86390 1
428440 99428440 1001 86380 86390 1
428608 99428608 1001 86380 86390 1
428424 99428424 1001 86380 86390 1
428611 99428611 1001 86380 86390 1
428504 99428504 1001 86380 86390 1
428690 99428690 1001 86380 86390 1
428373 99428373 1001 86380 86390 1
428691 99428691 1001 86380 86390 1
428414 99428414 1001 86380 86390 1
427973 99427973 1001 86380 86390 1
428050 99428050 1001 86380 86390 1
428295 99428295 1001 86380 86390 1
427574 99427574 1001 86380 86390 1
427605 99427605 1001 86380 86390 1
427863 99427863 1001 86380 86390 1
427864 99427864 1001 86380 86390 1
427569 99427569 1001 86380 86390 1
427747 99427747 1001 86380 86390 1
427573 99427573 1001 86380 86390 1
428992 99428992 1001 86380 86390 1
428787 99428787 1001 86380 86390 1
429026 99429026 1001 86380 86390 1
428770 99428770 1001 86380 86390 1
430069 99430069 1001 86380 86390 1
430341 99430341 1001 86380 86390 1
430126 99430126 1001 86380 86390 1
430114 99430114 1001 86380 86390 1
429633 99429633 1001 86380 86390 1
429393 99429393 1001 86380 86390 1
429397 99429397 1001 86380 86390 1
430488 99430488 1001 86380 86390 1
430593 99430593 1001 86380 86390 1
431785 99431785 1001 86380 86390 1
431318 99431318 1001 86380 86390 1
430928 99430928 1001 86380 86390 1
431220 99431220 1001 86380 86390 1
430856 99430856 1001 86380 86390 1
432200 99432200 1001 86380 86390 1
433671 99433671 1001 86380 86390 1
433408 99433408 1001 86380 86390 1
433297 99433297 1001 86380 86390 1
433193 99433193 1001 86380 86390 1
433169 99433169 1001 86380 86390 1
433307 99433307 1001 86380 86390 1
433154 99433154 1001 86380 86390 1
432696 99432696 1001 86380 86390 1
432748 99432748 1001 86380 86390 1
432627 99432627 1001 86380 86390 1
432757 99432757 1001 86380 86390 1
432496 99432496 1001 86380 86390 1
432736 99432736 1001 86380 86390 1
432891 99432891 1001 86380 86390 1
433809 99433809 1001 86380 86390 1
434024 99434024 1001 86380 86390 1
435178 99435178 1001 86380 86390 1
435243 99435243 1001 86380 86390 1
435083 99435083 1001 86380 86390 1
435071 99435071 1001 86380 86390 1
435051 99435051 1001 86380 86390 1
434819 99434819 1001 86380 86390 1
434765 99434765 1001 86380 86390 1
434668 99434668 1001 86380 86390 1
434753 99434753 1001 86380 86390 1
434991 99434991 1001 86380 86390 1
434635 99434635 1001 86380 86390 1
434414 99434414 1001 86380 86390 1
434445 99434445 1001 86380 86390 1
435458 99435458 1001 86380 86390 1
435673 99435673 1001 86380 86390 1
436827 99436827 1001 86380 86390 1
437077 99437077 1001 86380 86390 1
436894 99436894 1001 86380 86390 1
436832 99436832 1001 86380 86390 1
436833 99436833 1001 86380 86390 1
436791 99436791 1001 86380 86390 1
436698 99436698 1001 86380 86390 1
435982 99435982 1001 86380 86390 1
436078 99436078 1001 86380 86390 1
437298 99437298 1001 86380 86390 1
300005 99300005 1001 86380 86390 1
437188 99437188 1001 86380 86390 1
437326 99437326 1001 86380 86390 1
437274 99437274 1001 86380 86390 1
437174 99437174 1001 86380 86390 1
300001 99300001 1001 86380 86390 1
437235 99437235 1001 86380 86390 1
300677 99300677 1001 86380 86390 1
300626 99300626 1001 86380 86390 1
300579 99300579 1001 86380 86390 1
300674 99300674 1001 86380 86390 1
300395 99300395 1001 86380 86390 1
300504 99300504 1001 86380 86390 1
300251 99300251 1001 86380 86390 1
300290 99300290 1001 86380 86390 1
300177 99300177 1001 86380 86390 1
300127 99300127 1001 86380 86390 1
300145 99300145 1001 86380 86390 1
300741 99300741 1001 86380 86390 1
300847 99300847 1001 86380 86390 1
300848 99300848 1001 86380 86390 1
301193 99301193 1001 86380 86390 1
301155 99301155 1001 86380 86390 1
301318 99301318 1001 86380 86390 1
301080 99301080 1001 86380 86390 1
301094 99301094 1001 86380 86390 1
301124 99301124 1001 86380 86390 1
301655 99301655 1001 86380 86390 1
301721 99301721 1001 86380 86390 1
301684 99301684 1001 86380 86390 1
301581 99301581 1001 86380 86390 1
302254 99302254 1001 86380 86390 1
302191 99302191 1001 86380 86390 1
302238 99302238 1001 86380 86390 1
302011 99302011 1001 86380 86390 1
301986 99301986 1001 86380 86390 1
302065 99302065 1001 86380 86390 1
302144 99302144 1001 86380 86390 1
302170 99302170 1001 86380 86390 1
302145 99302145 1001 86380 86390 1
301772 99301772 1001 86380 86390 1
301894 99301894 1001 86380 86390 1
301920 99301920 1001 86380 86390 1
301845 99301845 1001 86380 86390 1
301807 99301807 1001 86380 86390 1
302497 99302497 1001 86380 86390 1
302407 99302407 1001 86380 86390 1
302421 99302421 1001 86380 86390 1
302425 99302425 1001 86380 86390 1
302506 99302506 1001 86380 86390 1
303106 99303106 1001 86380 86390 1
303044 99303044 1001 86380 86390 1
302885 99302885 1001 86380 86390 1
302996 99302996 1001 86380 86390 1
302985 99302985 1001 86380 86390 1
302692 99302692 1001 86380 86390 1
302675 99302675 1001 86380 86390 1
303391 99303391 1001 86380 86390 1
303291 99303291 1001 86380 86390 1
303214 99303214 1001 86380 86390 1
303852 99303852 1001 86380 86390 1
303869 99303869 1001 86380 86390 1
303928 99303928 1001 86380 86390 1
303723 99303723 1001 86380 86390 1
303686 99303686 1001 86380 86390 1
303700 99303700 1001 86380 86390 1
303451 99303451 1001 86380 86390 1
303569 99303569 1001 86380 86390 1
303427 99303427 1001 86380 86390 1
303494 99303494 1001 86380 86390 1
303534 99303534 1001 86380 86390 1
304104 99304104 1001 86380 86390 1
304666 99304666 1001 86380 86390 1
304696 99304696 1001 86380 86390 1
304722 99304722 1001 86380 86390 1
304537 99304537 1001 86380 86390 1
304516 99304516 1001 86380 86390 1
304464 99304464 1001 86380 86390 1
304495 99304495 1001 86380 86390 1
304344 99304344 1001 86380 86390 1
304242 99304242 1001 86380 86390 1
304947 99304947 1001 86380 86390 1
304960 99304960 1001 86380 86390 1
305623 99305623 1001 86380 86390 1
305535 99305535 1001 86380 86390 1
305440 99305440 1001 86380 86390 1
305274 99305274 1001 86380 86390 1
305276 99305276 1001 86380 86390 1
305407 99305407 1001 86380 86390 1
305370 99305370 1001 86380 86390 1
305383 99305383 1001 86380 86390 1
305461 99305461 1001 86380 86390 1
305310 99305310 1001 86380 86390 1
305121 99305121 1001 86380 86390 1
305084 99305084 1001 86380 86390 1
305204 99305204 1001 86380 86390 1
305230 99305230 1001 86380 86390 1
305140 99305140 1001 86380 86390 1
305697 99305697 1001 86380 86390 1
500096 99500096 1001 86380 86390 1
500151 99500151 1001 86380 86390 1
500737 99500737 1001 86380 86390 1
500702 99500702 1001 86380 86390 1
500693 99500693 1001 86380 86390 1
500721 99500721 1001 86380 86390 1
500550 99500550 1001 86380 86390 1
500605 99500605 1001 86380 86390 1
500424 99500424 1001 86380 86390 1
500196 99500196 1001 86380 86390 1
500332 99500332 1001 86380 86390 1
500953 99500953 1001 86380 86390 1
500917 99500917 1001 86380 86390 1
500833 99500833 1001 86380 86390 1
501447 99501447 1001 86380 86390 1
501551 99501551 1001 86380 86390 1
501474 99501474 1001 86380 86390 1
501500 99501500 1001 86380 86390 1
501618 99501618 1001 86380 86390 1
501454 99501454 1001 86380 86390 1
501519 99501519 1001 86380 86390 1
501571 99501571 1001 86380 86390 1
501533 99501533 1001 86380 86390 1
501561 99501561 1001 86380 86390 1
501242 99501242 1001 86380 86390 1
501336 99501336 1001 86380 86390 1
501324 99501324 1001 86380 86390 1
501367 99501367 1001 86380 86390 1
501045 99501045 1001 86380 86390 1
501103 99501103 1001 86380 86390 1
501168 99501168 1001 86380 86390 1
501821 99501821 1001 86380 86390 1
502391 99502391 1001 86380 86390 1
502412 99502412 1001 86380 86390 1
502156 99502156 1001 86380 86390 1
502170 99502170 1001 86380 86390 1
502145 99502145 1001 86380 86390 1
502200 99502200 1001 86380 86390 1
501858 99501858 1001 86380 86390 1
501980 99501980 1001 86380 86390 1
502541 99502541 1001 86380 86390 1
503214 99503214 1001 86380 86390 1
503290 99503290 1001 86380 86390 1
503264 99503264 1001 86380 86390 1
503248 99503248 1001 86380 86390 1
503239 99503239 1001 86380 86390 1
502904 99502904 1001 86380 86390 1
503074 99503074 1001 86380 86390 1
502903 99502903 1001 86380 86390 1
502800 99502800 1001 86380 86390 1
502772 99502772 1001 86380 86390 1
503379 99503379 1001 86380 86390 1
503380 99503380 1001 86380 86390 1
503433 99503433 1001 86380 86390 1
503318 99503318 1001 86380 86390 1
503310 99503310 1001 86380 86390 1
504004 99504004 1001 86380 86390 1
503966 99503966 1001 86380 86390 1
504033 99504033 1001 86380 86390 1
503988 99503988 1001 86380 86390 1
504014 99504014 1001 86380 86390 1
503759 99503759 1001 86380 86390 1
503785 99503785 1001 86380 86390 1
503762 99503762 1001 86380 86390 1
503712 99503712 1001 86380 86390 1
503754 99503754 1001 86380 86390 1
503870 99503870 1001 86380 86390 1
503807 99503807 1001 86380 86390 1
503694 99503694 1001 86380 86390 1
503565 99503565 1001 86380 86390 1
503682 99503682 1001 86380 86390 1
503618 99503618 1001 86380 86390 1
503699 99503699 1001 86380 86390 1
504200 99504200 1001 86380 86390 1
504818 99504818 1001 86380 86390 1
504643 99504643 1001 86380 86390 1
504736 99504736 1001 86380 86390 1
504404 99504404 1001 86380 86390 1
504495 99504495 1001 86380 86390 1
504953 99504953 1001 86380 86390 1
505064 99505064 1001 86380 86390 1
505027 99505027 1001 86380 86390 1
505067 99505067 1001 86380 86390 1
505133 99505133 1001 86380 86390 1
505566 99505566 1001 86380 86390 1
505501 99505501 1001 86380 86390 1
505387 99505387 1001 86380 86390 1
505415 99505415 1001 86380 86390 1
505441 99505441 1001 86380 86390 1
505557 99505557 1001 86380 86390 1
505390 99505390 1001 86380 86390 1
505417 99505417 1001 86380 86390 1
505191 99505191 1001 86380 86390 1
505204 99505204 1001 86380 86390 1
505165 99505165 1001 86380 86390 1
505232 99505232 1001 86380 86390 1
505169 99505169 1001 86380 86390 1
505844 99505844 1001 86380 86390 1
505848 99505848 1001 86380 86390 1
505836 99505836 1001 86380 86390 1
505880 99505880 1001 86380 86390 1
505919 99505919 1001 86380 86390 1
506403 99506403 1001 86380 86390 1
506445 99506445 1001 86380 86390 1
506550 99506550 1001 86380 86390 1
506538 99506538 1001 86380 86390 1
506212 99506212 1001 86380 86390 1
506305 99506305 1001 86380 86390 1
506282 99506282 1001 86380 86390 1
506017 99506017 1001 86380 86390 1
506163 99506163 1001 86380 86390 1
506049 99506049 1001 86380 86390 1
506619 99506619 1001 86380 86390 1
506713 99506713 1001 86380 86390 1
506665 99506665 1001 86380 86390 1
506680 99506680 1001 86380 86390 1
506603 99506603 1001 86380 86390 1
507311 99507311 1001 86380 86390 1
507287 99507287 1001 86380 86390 1
507379 99507379 1001 86380 86390 1
507315 99507315 1001 86380 86390 1
507410 99507410 1001 86380 86390 1
507217 99507217 1001 86380 86390 1
507078 99507078 1001 86380 86390 1
507014 99507014 1001 86380 86390 1
507079 99507079 1001 86380 86390 1
507200 99507200 1001 86380 86390 1
507020 99507020 1001 86380 86390 1
506996 99506996 1001 86380 86390 1
506924 99506924 1001 86380 86390 1
506955 99506955 1001 86380 86390 1
507606 99507606 1001 86380 86390 1
507555 99507555 1001 86380 86390 1
507442 99507442 1001 86380 86390 1
508103 99508103 1001 86380 86390 1
508023 99508023 1001 86380 86390 1
507841 99507841 1001 86380 86390 1
507835 99507835 1001 86380 86390 1
507824 99507824 1001 86380 86390 1
507791 99507791 1001 86380 86390 1
507675 99507675 1001 86380 86390 1
507690 99507690 1001 86380 86390 1
508445 99508445 1001 86380 86390 1
508277 99508277 1001 86380 86390 1
508422 99508422 1001 86380 86390 1
508412 99508412 1001 86380 86390 1
509043 99509043 1001 86380 86390 1
509018 99509018 1001 86380 86390 1
508824 99508824 1001 86380 86390 1
508699 99508699 1001 86380 86390 1
508522 99508522 1001 86380 86390 1
508472 99508472 1001 86380 86390 1
509227 99509227 1001 86380 86390 1
509077 99509077 1001 86380 86390 1
509134 99509134 1001 86380 86390 1
509186 99509186 1001 86380 86390 1
509798 99509798 1001 86380 86390 1
509777 99509777 1001 86380 86390 1
509755 99509755 1001 86380 86390 1
509692 99509692 1001 86380 86390 1
509551 99509551 1001 86380 86390 1
509462 99509462 1001 86380 86390 1
509361 99509361 1001 86380 86390 1
509405 99509405 1001 86380 86390 1
509457 99509457 1001 86380 86390 1
510008 99510008 1001 86380 86390 1
510036 99510036 1001 86380 86390 1
509946 99509946 1001 86380 86390 1
510576 99510576 1001 86380 86390 1
510701 99510701 1001 86380 86390 1
510488 99510488 1001 86380 86390 1
510516 99510516 1001 86380 86390 1
510158 99510158 1001 86380 86390 1
511373 99511373 1001 86380 86390 1
511479 99511479 1001 86380 86390 1
511406 99511406 1001 86380 86390 1
511368 99511368 1001 86380 86390 1
511395 99511395 1001 86380 86390 1
511473 99511473 1001 86380 86390 1
511156 99511156 1001 86380 86390 1
511173 99511173 1001 86380 86390 1
511148 99511148 1001 86380 86390 1
511005 99511005 1001 86380 86390 1
510954 99510954 1001 86380 86390 1
511034 99511034 1001 86380 86390 1
511681 99511681 1001 86380 86390 1
511724 99511724 1001 86380 86390 1
512329 99512329 1001 86380 86390 1
512351 99512351 1001 86380 86390 1
512357 99512357 1001 86380 86390 1
512181 99512181 1001 86380 86390 1
512366 99512366 1001 86380 86390 1
512373 99512373 1001 86380 86390 1
512136 99512136 1001 86380 86390 1
512137 99512137 1001 86380 86390 1
512047 99512047 1001 86380 86390 1
512103 99512103 1001 86380 86390 1
512014 99512014 1001 86380 86390 1
512158 99512158 1001 86380 86390 1
511890 99511890 1001 86380 86390 1
511880 99511880 1001 86380 86390 1
513150 99513150 1001 86380 86390 1
513151 99513151 1001 86380 86390 1
512975 99512975 1001 86380 86390 1
512898 99512898 1001 86380 86390 1
512848 99512848 1001 86380 86390 1
512953 99512953 1001 86380 86390 1
512813 99512813 1001 86380 86390 1
512892 99512892 1001 86380 86390 1
512919 99512919 1001 86380 86390 1
512958 99512958 1001 86380 86390 1
512868 99512868 1001 86380 86390 1
512641 99512641 1001 86380 86390 1
512681 99512681 1001 86380 86390 1
513268 99513268 1001 86380 86390 1
513273 99513273 1001 86380 86390 1
513209 99513209 1001 86380 86390 1
513366 99513366 1001 86380 86390 1
513916 99513916 1001 86380 86390 1
513934 99513934 1001 86380 86390 1
513961 99513961 1001 86380 86390 1
513833 99513833 1001 86380 86390 1
513860 99513860 1001 86380 86390 1
513825 99513825 1001 86380 86390 1
513800 99513800 1001 86380 86390 1
513726 99513726 1001 86380 86390 1
513782 99513782 1001 86380 86390 1
513783 99513783 1001 86380 86390 1
513450 99513450 1001 86380 86390 1
513438 99513438 1001 86380 86390 1
513466 99513466 1001 86380 86390 1
513571 99513571 1001 86380 86390 1
513455 99513455 1001 86380 86390 1
514174 99514174 1001 86380 86390 1
514191 99514191 1001 86380 86390 1
514180 99514180 1001 86380 86390 1
514168 99514168 1001 86380 86390 1
514752 99514752 1001 86380 86390 1
514817 99514817 1001 86380 86390 1
514509 99514509 1001 86380 86390 1
514499 99514499 1001 86380 86390 1
514608 99514608 1001 86380 86390 1
514303 99514303 1001 86380 86390 1
514394 99514394 1001 86380 86390 1
514385 99514385 1001 86380 86390 1
515062 99515062 1001 86380 86390 1
515051 99515051 1001 86380 86390 1
515582 99515582 1001 86380 86390 1
515527 99515527 1001 86380 86390 1
515592 99515592 1001 86380 86390 1
515335 99515335 1001 86380 86390 1
515468 99515468 1001 86380 86390 1
515474 99515474 1001 86380 86390 1
515222 99515222 1001 86380 86390 1
516466 99516466 1001 86380 86390 1
516404 99516404 1001 86380 86390 1
516260 99516260 1001 86380 86390 1
516077 99516077 1001 86380 86390 1
516612 99516612 1001 86380 86390 1
516680 99516680 1001 86380 86390 1
516564 99516564 1001 86380 86390 1
516656 99516656 1001 86380 86390 1
517134 99517134 1001 86380 86390 1
517252 99517252 1001 86380 86390 1
517294 99517294 1001 86380 86390 1
516979 99516979 1001 86380 86390 1
517048 99517048 1001 86380 86390 1
516760 99516760 1001 86380 86390 1
516864 99516864 1001 86380 86390 1
517347 99517347 1001 86380 86390 1
517390 99517390 1001 86380 86390 1
517343 99517343 1001 86380 86390 1
518072 99518072 1001 86380 86390 1
517964 99517964 1001 86380 86390 1
517993 99517993 1001 86380 86390 1
517826 99517826 1001 86380 86390 1
517828 99517828 1001 86380 86390 1
517811 99517811 1001 86380 86390 1
517655 99517655 1001 86380 86390 1
517578 99517578 1001 86380 86390 1
518906 99518906 1001 86380 86390 1
518978 99518978 1001 86380 86390 1
518636 99518636 1001 86380 86390 1
518368 99518368 1001 86380 86390 1
518472 99518472 1001 86380 86390 1
518550 99518550 1001 86380 86390 1
518552 99518552 1001 86380 86390 1
518555 99518555 1001 86380 86390 1
518389 99518389 1001 86380 86390 1
518532 99518532 1001 86380 86390 1
518534 99518534 1001 86380 86390 1
518560 99518560 1001 86380 86390 1
519025 99519025 1001 86380 86390 1
519129 99519129 1001 86380 86390 1
519778 99519778 1001 86380 86390 1
519680 99519680 1001 86380 86390 1
519761 99519761 1001 86380 86390 1
519440 99519440 1001 86380 86390 1
519205 99519205 1001 86380 86390 1
519284 99519284 1001 86380 86390 1
519337 99519337 1001 86380 86390 1
519254 99519254 1001 86380 86390 1
520007 99520007 1001 86380 86390 1
519865 99519865 1001 86380 86390 1
519905 99519905 1001 86380 86390 1
519907 99519907 1001 86380 86390 1
520618 99520618 1001 86380 86390 1
520533 99520533 1001 86380 86390 1
520233 99520233 1001 86380 86390 1
520126 99520126 1001 86380 86390 1
520050 99520050 1001 86380 86390 1
520115 99520115 1001 86380 86390 1
520104 99520104 1001 86380 86390 1
520105 99520105 1001 86380 86390 1
520669 99520669 1001 86380 86390 1
521326 99521326 1001 86380 86390 1
521404 99521404 1001 86380 86390 1
521289 99521289 1001 86380 86390 1
521316 99521316 1001 86380 86390 1
521450 99521450 1001 86380 86390 1
521089 99521089 1001 86380 86390 1
521233 99521233 1001 86380 86390 1
521013 99521013 1001 86380 86390 1
520949 99520949 1001 86380 86390 1
521021 99521021 1001 86380 86390 1
521049 99521049 1001 86380 86390 1
520973 99520973 1001 86380 86390 1
521539 99521539 1001 86380 86390 1
522140 99522140 1001 86380 86390 1
521985 99521985 1001 86380 86390 1
521936 99521936 1001 86380 86390 1
521954 99521954 1001 86380 86390 1
522045 99522045 1001 86380 86390 1
521968 99521968 1001 86380 86390 1
521854 99521854 1001 86380 86390 1
521746 99521746 1001 86380 86390 1
522483 99522483 1001 86380 86390 1
522303 99522303 1001 86380 86390 1
522343 99522343 1001 86380 86390 1
522463 99522463 1001 86380 86390 1
522294 99522294 1001 86380 86390 1
522958 99522958 1001 86380 86390 1
522797 99522797 1001 86380 86390 1
522801 99522801 1001 86380 86390 1
522754 99522754 1001 86380 86390 1
522512 99522512 1001 86380 86390 1
522620 99522620 1001 86380 86390 1
522689 99522689 1001 86380 86390 1
522560 99522560 1001 86380 86390 1
523273 99523273 1001 86380 86390 1
523151 99523151 1001 86380 86390 1
523873 99523873 1001 86380 86390 1
523850 99523850 1001 86380 86390 1
523930 99523930 1001 86380 86390 1
523801 99523801 1001 86380 86390 1
523663 99523663 1001 86380 86390 1
523665 99523665 1001 86380 86390 1
523536 99523536 1001 86380 86390 1
523641 99523641 1001 86380 86390 1
523591 99523591 1001 86380 86390 1
523491 99523491 1001 86380 86390 1
523428 99523428 1001 86380 86390 1
524103 99524103 1001 86380 86390 1
524094 99524094 1001 86380 86390 1
524743 99524743 1001 86380 86390 1
524569 99524569 1001 86380 86390 1
524761 99524761 1001 86380 86390 1
524526 99524526 1001 86380 86390 1
524427 99524427 1001 86380 86390 1
524508 99524508 1001 86380 86390 1
524163 99524163 1001 86380 86390 1
524205 99524205 1001 86380 86390 1
524304 99524304 1001 86380 86390 1
524793 99524793 1001 86380 86390 1
524772 99524772 1001 86380 86390 1
524957 99524957 1001 86380 86390 1
525548 99525548 1001 86380 86390 1
525445 99525445 1001 86380 86390 1
525462 99525462 1001 86380 86390 1
525399 99525399 1001 86380 86390 1
525438 99525438 1001 86380 86390 1
525413 99525413 1001 86380 86390 1
525378 99525378 1001 86380 86390 1
525196 99525196 1001 86380 86390 1
525306 99525306 1001 86380 86390 1
525217 99525217 1001 86380 86390 1
525080 99525080 1001 86380 86390 1
525634 99525634 1001 86380 86390 1
526226 99526226 1001 86380 86390 1
526265 99526265 1001 86380 86390 1
526291 99526291 1001 86380 86390 1
526344 99526344 1001 86380 86390 1
526280 99526280 1001 86380 86390 1
526188 99526188 1001 86380 86390 1
525842 99525842 1001 86380 86390 1
525920 99525920 1001 86380 86390 1
525886 99525886 1001 86380 86390 1
525977 99525977 1001 86380 86390 1
525902 99525902 1001 86380 86390 1
526616 99526616 1001 86380 86390 1
526592 99526592 1001 86380 86390 1
526607 99526607 1001 86380 86390 1
527186 99527186 1001 86380 86390 1
527096 99527096 1001 86380 86390 1
527148 99527148 1001 86380 86390 1
527136 99527136 1001 86380 86390 1
527180 99527180 1001 86380 86390 1
527036 99527036 1001 86380 86390 1
526846 99526846 1001 86380 86390 1
526912 99526912 1001 86380 86390 1
526679 99526679 1001 86380 86390 1
526823 99526823 1001 86380 86390 1
526735 99526735 1001 86380 86390 1
526830 99526830 1001 86380 86390 1
527417 99527417 1001 86380 86390 1
527380 99527380 1001 86380 86390 1
527303 99527303 1001 86380 86390 1
527316 99527316 1001 86380 86390 1
527433 99527433 1001 86380 86390 1
527322 99527322 1001 86380 86390 1
527936 99527936 1001 86380 86390 1
527778 99527778 1001 86380 86390 1
527830 99527830 1001 86380 86390 1
527706 99527706 1001 86380 86390 1
527673 99527673 1001 86380 86390 1
528254 99528254 1001 86380 86390 1
528085 99528085 1001 86380 86390 1
528105 99528105 1001 86380 86390 1
528813 99528813 1001 86380 86390 1
528817 99528817 1001 86380 86390 1
528898 99528898 1001 86380 86390 1
528553 99528553 1001 86380 86390 1
528685 99528685 1001 86380 86390 1
528598 99528598 1001 86380 86390 1
528385 99528385 1001 86380 86390 1
528324 99528324 1001 86380 86390 1
528352 99528352 1001 86380 86390 1
528445 99528445 1001 86380 86390 1
528303 99528303 1001 86380 86390 1
528911 99528911 1001 86380 86390 1
529562 99529562 1001 86380 86390 1
529591 99529591 1001 86380 86390 1
529553 99529553 1001 86380 86390 1
529716 99529716 1001 86380 86390 1
529401 99529401 1001 86380 86390 1
529416 99529416 1001 86380 86390 1
529507 99529507 1001 86380 86390 1
529209 99529209 1001 86380 86390 1
529856 99529856 1001 86380 86390 1
529779 99529779 1001 86380 86390 1
529808 99529808 1001 86380 86390 1
529835 99529835 1001 86380 86390 1
529849 99529849 1001 86380 86390 1
530393 99530393 1001 86380 86390 1
530381 99530381 1001 86380 86390 1
530247 99530247 1001 86380 86390 1
530295 99530295 1001 86380 86390 1
530004 99530004 1001 86380 86390 1
530082 99530082 1001 86380 86390 1
530111 99530111 1001 86380 86390 1
530569 99530569 1001 86380 86390 1
530661 99530661 1001 86380 86390 1
530574 99530574 1001 86380 86390 1
531278 99531278 1001 86380 86390 1
531227 99531227 1001 86380 86390 1
531193 99531193 1001 86380 86390 1
531031 99531031 1001 86380 86390 1
531125 99531125 1001 86380 86390 1
531052 99531052 1001 86380 86390 1
531016 99531016 1001 86380 86390 1
531030 99531030 1001 86380 86390 1
530827 99530827 1001 86380 86390 1
530790 99530790 1001 86380 86390 1
530884 99530884 1001 86380 86390 1
530938 99530938 1001 86380 86390 1
530783 99530783 1001 86380 86390 1
531457 99531457 1001 86380 86390 1
532051 99532051 1001 86380 86390 1
532162 99532162 1001 86380 86390 1
532113 99532113 1001 86380 86390 1
531961 99531961 1001 86380 86390 1
531825 99531825 1001 86380 86390 1
531995 99531995 1001 86380 86390 1
531892 99531892 1001 86380 86390 1
531604 99531604 1001 86380 86390 1
532269 99532269 1001 86380 86390 1
532244 99532244 1001 86380 86390 1
532222 99532222 1001 86380 86390 1
532327 99532327 1001 86380 86390 1
533031 99533031 1001 86380 86390 1
532999 99532999 1001 86380 86390 1
532922 99532922 1001 86380 86390 1
532978 99532978 1001 86380 86390 1
532722 99532722 1001 86380 86390 1
532711 99532711 1001 86380 86390 1
532724 99532724 1001 86380 86390 1
532675 99532675 1001 86380 86390 1
532727 99532727 1001 86380 86390 1
532767 99532767 1001 86380 86390 1
532506 99532506 1001 86380 86390 1
532519 99532519 1001 86380 86390 1
532499 99532499 1001 86380 86390 1
533161 99533161 1001 86380 86390 1
533037 99533037 1001 86380 86390 1
533235 99533235 1001 86380 86390 1
533716 99533716 1001 86380 86390 1
533490 99533490 1001 86380 86390 1
533635 99533635 1001 86380 86390 1
533546 99533546 1001 86380 86390 1
533342 99533342 1001 86380 86390 1
533370 99533370 1001 86380 86390 1
533358 99533358 1001 86380 86390 1
533283 99533283 1001 86380 86390 1
533389 99533389 1001 86380 86390 1
533261 99533261 1001 86380 86390 1
534038 99534038 1001 86380 86390 1
534047 99534047 1001 86380 86390 1
534598 99534598 1001 86380 86390 1
534593 99534593 1001 86380 86390 1
534314 99534314 1001 86380 86390 1
534328 99534328 1001 86380 86390 1
534357 99534357 1001 86380 86390 1
534183 99534183 1001 86380 86390 1
534107 99534107 1001 86380 86390 1
534212 99534212 1001 86380 86390 1
534110 99534110 1001 86380 86390 1
534240 99534240 1001 86380 86390 1
534745 99534745 1001 86380 86390 1
534746 99534746 1001 86380 86390 1
534773 99534773 1001 86380 86390 1
534838 99534838 1001 86380 86390 1
534756 99534756 1001 86380 86390 1
534808 99534808 1001 86380 86390 1
535396 99535396 1001 86380 86390 1
535334 99535334 1001 86380 86390 1
535392 99535392 1001 86380 86390 1
535305 99535305 1001 86380 86390 1
535297 99535297 1001 86380 86390 1
535195 99535195 1001 86380 86390 1
535133 99535133 1001 86380 86390 1
535276 99535276 1001 86380 86390 1
535019 99535019 1001 86380 86390 1
535038 99535038 1001 86380 86390 1
535662 99535662 1001 86380 86390 1
535639 99535639 1001 86380 86390 1
535579 99535579 1001 86380 86390 1
535595 99535595 1001 86380 86390 1
536285 99536285 1001 86380 86390 1
536294 99536294 1001 86380 86390 1
535992 99535992 1001 86380 86390 1
535927 99535927 1001 86380 86390 1
536006 99536006 1001 86380 86390 1
535961 99535961 1001 86380 86390 1
535915 99535915 1001 86380 86390 1
535725 99535725 1001 86380 86390 1
536403 99536403 1001 86380 86390 1
536507 99536507 1001 86380 86390 1
536457 99536457 1001 86380 86390 1
537130 99537130 1001 86380 86390 1
537122 99537122 1001 86380 86390 1
536830 99536830 1001 86380 86390 1
536921 99536921 1001 86380 86390 1
536888 99536888 1001 86380 86390 1
536891 99536891 1001 86380 86390 1
536722 99536722 1001 86380 86390 1
536582 99536582 1001 86380 86390 1
536559 99536559 1001 86380 86390 1
536702 99536702 1001 86380 86390 1
536599 99536599 1001 86380 86390 1
537367 99537367 1001 86380 86390 1
537190 99537190 1001 86380 86390 1
537232 99537232 1001 86380 86390 1
537912 99537912 1001 86380 86390 1
537955 99537955 1001 86380 86390 1
537887 99537887 1001 86380 86390 1
537875 99537875 1001 86380 86390 1
537798 99537798 1001 86380 86390 1
537816 99537816 1001 86380 86390 1
537883 99537883 1001 86380 86390 1
537858 99537858 1001 86380 86390 1
537606 99537606 1001 86380 86390 1
537646 99537646 1001 86380 86390 1
537716 99537716 1001 86380 86390 1
537501 99537501 1001 86380 86390 1
537426 99537426 1001 86380 86390 1
537530 99537530 1001 86380 86390 1
538083 99538083 1001 86380 86390 1
537994 99537994 1001 86380 86390 1
538487 99538487 1001 86380 86390 1
538884 99538884 1001 86380 86390 1
538887 99538887 1001 86380 86390 1
539613 99539613 1001 86380 86390 1
539596 99539596 1001 86380 86390 1
539600 99539600 1001 86380 86390 1
539575 99539575 1001 86380 86390 1
539299 99539299 1001 86380 86390 1
539022 99539022 1001 86380 86390 1
539147 99539147 1001 86380 86390 1
539647 99539647 1001 86380 86390 1
539779 99539779 1001 86380 86390 1
540274 99540274 1001 86380 86390 1
540314 99540314 1001 86380 86390 1
540340 99540340 1001 86380 86390 1
540303 99540303 1001 86380 86390 1
540317 99540317 1001 86380 86390 1
540345 99540345 1001 86380 86390 1
540253 99540253 1001 86380 86390 1
540241 99540241 1001 86380 86390 1
540259 99540259 1001 86380 86390 1
540046 99540046 1001 86380 86390 1
539997 99539997 1001 86380 86390 1
539934 99539934 1001 86380 86390 1
539974 99539974 1001 86380 86390 1
540467 99540467 1001 86380 86390 1
541022 99541022 1001 86380 86390 1
540922 99540922 1001 86380 86390 1
540802 99540802 1001 86380 86390 1
540803 99540803 1001 86380 86390 1
540796 99540796 1001 86380 86390 1
540865 99540865 1001 86380 86390 1
541387 99541387 1001 86380 86390 1
542086 99542086 1001 86380 86390 1
542011 99542011 1001 86380 86390 1
541810 99541810 1001 86380 86390 1
541875 99541875 1001 86380 86390 1
541775 99541775 1001 86380 86390 1
541802 99541802 1001 86380 86390 1
541830 99541830 1001 86380 86390 1
541529 99541529 1001 86380 86390 1
542135 99542135 1001 86380 86390 1
542291 99542291 1001 86380 86390 1
542943 99542943 1001 86380 86390 1
542856 99542856 1001 86380 86390 1
542784 99542784 1001 86380 86390 1
542876 99542876 1001 86380 86390 1
542853 99542853 1001 86380 86390 1
542892 99542892 1001 86380 86390 1
542649 99542649 1001 86380 86390 1
542707 99542707 1001 86380 86390 1
542699 99542699 1001 86380 86390 1
542479 99542479 1001 86380 86390 1
542492 99542492 1001 86380 86390 1
542378 99542378 1001 86380 86390 1
542485 99542485 1001 86380 86390 1
543098 99543098 1001 86380 86390 1
543137 99543137 1001 86380 86390 1
543026 99543026 1001 86380 86390 1
543053 99543053 1001 86380 86390 1
543079 99543079 1001 86380 86390 1
543605 99543605 1001 86380 86390 1
543705 99543705 1001 86380 86390 1
543475 99543475 1001 86380 86390 1
543420 99543420 1001 86380 86390 1
543381 99543381 1001 86380 86390 1
543408 99543408 1001 86380 86390 1
543292 99543292 1001 86380 86390 1
543204 99543204 1001 86380 86390 1
543160 99543160 1001 86380 86390 1
543343 99543343 1001 86380 86390 1
543175 99543175 1001 86380 86390 1
543946 99543946 1001 86380 86390 1
544567 99544567 1001 86380 86390 1
544573 99544573 1001 86380 86390 1
544462 99544462 1001 86380 86390 1
544489 99544489 1001 86380 86390 1
544528 99544528 1001 86380 86390 1
544532 99544532 1001 86380 86390 1
544251 99544251 1001 86380 86390 1
544187 99544187 1001 86380 86390 1
544332 99544332 1001 86380 86390 1
544282 99544282 1001 86380 86390 1
544335 99544335 1001 86380 86390 1
544348 99544348 1001 86380 86390 1
544107 99544107 1001 86380 86390 1
544150 99544150 1001 86380 86390 1
544026 99544026 1001 86380 86390 1
544130 99544130 1001 86380 86390 1
543977 99543977 1001 86380 86390 1
544718 99544718 1001 86380 86390 1
542775 753 1002 59885 61723 1
400036 99400036 1001 86380 86390 1
400485 99400485 1001 86380 86390 1
400438 99400438 1001 86380 86390 1
400624 99400624 1001 86380 86390 1
400766 99400766 1001 86380 86390 1
401005 99401005 1001 86380 86390 1
400950 99400950 1001 86380 86390 1
401751 99401751 1001 86380 86390 1
402104 99402104 1001 86380 86390 1
402102 99402102 1001 86380 86390 1
402184 99402184 1001 86380 86390 1
402192 99402192 1001 86380 86390 1
402363 99402363 1001 86380 86390 1
402662 99402662 1001 86380 86390 1
402806 99402806 1001 86380 86390 1
403174 99403174 1001 86380 86390 1
403097 99403097 1001 86380 86390 1
403212 99403212 1001 86380 86390 1
403285 99403285 1001 86380 86390 1
403324 99403324 1001 86380 86390 1
403431 99403431 1001 86380 86390 1
403719 99403719 1001 86380 86390 1
403844 99403844 1001 86380 86390 1
404246 99404246 1001 86380 86390 1
404224 99404224 1001 86380 86390 1
404295 99404295 1001 86380 86390 1
404504 99404504 1001 86380 86390 1
404552 99404552 1001 86380 86390 1
404656 99404656 1001 86380 86390 1
404609 99404609 1001 86380 86390 1
404779 99404779 1001 86380 86390 1
405074 99405074 1001 86380 86390 1
405236 99405236 1001 86380 86390 1
405421 99405421 1001 86380 86390 1
405431 99405431 1001 86380 86390 1
405606 99405606 1001 86380 86390 1
405666 99405666 1001 86380 86390 1
405692 99405692 1001 86380 86390 1
405846 99405846 1001 86380 86390 1
406162 99406162 1001 86380 86390 1
406417 99406417 1001 86380 86390 1
406575 99406575 1001 86380 86390 1
406517 99406517 1001 86380 86390 1
406657 99406657 1001 86380 86390 1
406967 99406967 1001 86380 86390 1
406942 99406942 1001 86380 86390 1
407038 99407038 1001 86380 86390 1
407404 99407404 1001 86380 86390 1
407832 99407832 1001 86380 86390 1
407783 99407783 1001 86380 86390 1
407892 99407892 1001 86380 86390 1
408019 99408019 1001 86380 86390 1
408040 99408040 1001 86380 86390 1
408042 99408042 1001 86380 86390 1
408348 99408348 1001 86380 86390 1
408584 99408584 1001 86380 86390 1
408741 99408741 1001 86380 86390 1
408848 99408848 1001 86380 86390 1
408796 99408796 1001 86380 86390 1
408984 99408984 1001 86380 86390 1
409156 99409156 1001 86380 86390 1
409561 99409561 1001 86380 86390 1
409626 99409626 1001 86380 86390 1
409709 99409709 1001 86380 86390 1
409816 99409816 1001 86380 86390 1
410032 99410032 1001 86380 86390 1
409990 99409990 1001 86380 86390 1
410247 99410247 1001 86380 86390 1
410298 99410298 1001 86380 86390 1
410225 99410225 1001 86380 86390 1
410330 99410330 1001 86380 86390 1
410576 99410576 1001 86380 86390 1
410715 99410715 1001 86380 86390 1
410818 99410818 1001 86380 86390 1
411456 99411456 1001 86380 86390 1
411560 99411560 1001 86380 86390 1
411879 99411879 1001 86380 86390 1
412042 99412042 1001 86380 86390 1
412103 99412103 1001 86380 86390 1
412480 99412480 1001 86380 86390 1
413366 99413366 1001 86380 86390 1
413387 99413387 1001 86380 86390 1
413238 99413238 1001 86380 86390 1
413015 99413015 1001 86380 86390 1
413098 99413098 1001 86380 86390 1
412659 99412659 1001 86380 86390 1
413862 99413862 1001 86380 86390 1
414072 99414072 1001 86380 86390 1
415184 99415184 1001 86380 86390 1
415090 99415090 1001 86380 86390 1
414571 99414571 1001 86380 86390 1
414600 99414600 1001 86380 86390 1
414697 99414697 1001 86380 86390 1
414889 99414889 1001 86380 86390 1
414131 99414131 1001 86380 86390 1
414468 99414468 1001 86380 86390 1
415598 99415598 1001 86380 86390 1
416979 99416979 1001 86380 86390 1
416689 99416689 1001 86380 86390 1
416825 99416825 1001 86380 86390 1
416692 99416692 1001 86380 86390 1
415931 99415931 1001 86380 86390 1
417135 99417135 1001 86380 86390 1
417094 99417094 1001 86380 86390 1
417085 99417085 1001 86380 86390 1
417561 99417561 1001 86380 86390 1
418255 99418255 1001 86380 86390 1
418403 99418403 1001 86380 86390 1
418188 99418188 1001 86380 86390 1
417816 99417816 1001 86380 86390 1
417819 99417819 1001 86380 86390 1
417890 99417890 1001 86380 86390 1
417823 99417823 1001 86380 86390 1
417725 99417725 1001 86380 86390 1
417978 99417978 1001 86380 86390 1
417932 99417932 1001 86380 86390 1
419119 99419119 1001 86380 86390 1
418813 99418813 1001 86380 86390 1
420146 99420146 1001 86380 86390 1
420415 99420415 1001 86380 86390 1
420205 99420205 1001 86380 86390 1
420104 99420104 1001 86380 86390 1
420323 99420323 1001 86380 86390 1
419981 99419981 1001 86380 86390 1
419806 99419806 1001 86380 86390 1
419893 99419893 1001 86380 86390 1
419714 99419714 1001 86380 86390 1
419873 99419873 1001 86380 86390 1
419932 99419932 1001 86380 86390 1
419559 99419559 1001 86380 86390 1
419316 99419316 1001 86380 86390 1
419592 99419592 1001 86380 86390 1
419267 99419267 1001 86380 86390 1
419405 99419405 1001 86380 86390 1
419324 99419324 1001 86380 86390 1
419243 99419243 1001 86380 86390 1
419215 99419215 1001 86380 86390 1
419282 99419282 1001 86380 86390 1
419367 99419367 1001 86380 86390 1
419419 99419419 1001 86380 86390 1
420708 99420708 1001 86380 86390 1
420615 99420615 1001 86380 86390 1
420565 99420565 1001 86380 86390 1
420653 99420653 1001 86380 86390 1
420794 99420794 1001 86380 86390 1
420638 99420638 1001 86380 86390 1
422086 99422086 1001 86380 86390 1
421565 99421565 1001 86380 86390 1
421589 99421589 1001 86380 86390 1
421570 99421570 1001 86380 86390 1
421651 99421651 1001 86380 86390 1
421609 99421609 1001 86380 86390 1
420944 99420944 1001 86380 86390 1
420969 99420969 1001 86380 86390 1
420954 99420954 1001 86380 86390 1
421113 99421113 1001 86380 86390 1
420906 99420906 1001 86380 86390 1
421115 99421115 1001 86380 86390 1
422456 99422456 1001 86380 86390 1
422430 99422430 1001 86380 86390 1
422397 99422397 1001 86380 86390 1
423547 99423547 1001 86380 86390 1
423658 99423658 1001 86380 86390 1
423520 99423520 1001 86380 86390 1
423642 99423642 1001 86380 86390 1
423733 99423733 1001 86380 86390 1
423596 99423596 1001 86380 86390 1
422994 99422994 1001 86380 86390 1
423122 99423122 1001 86380 86390 1
422678 99422678 1001 86380 86390 1
422786 99422786 1001 86380 86390 1
422610 99422610 1001 86380 86390 1
425192 99425192 1001 86380 86390 1
425346 99425346 1001 86380 86390 1
425315 99425315 1001 86380 86390 1
425357 99425357 1001 86380 86390 1
425078 99425078 1001 86380 86390 1
424609 99424609 1001 86380 86390 1
424245 99424245 1001 86380 86390 1
424219 99424219 1001 86380 86390 1
424484 99424484 1001 86380 86390 1
424174 99424174 1001 86380 86390 1
424205 99424205 1001 86380 86390 1
425690 99425690 1001 86380 86390 1
425777 99425777 1001 86380 86390 1
425736 99425736 1001 86380 86390 1
426842 99426842 1001 86380 86390 1
427004 99427004 1001 86380 86390 1
426844 99426844 1001 86380 86390 1
427049 99427049 1001 86380 86390 1
427063 99427063 1001 86380 86390 1
426645 99426645 1001 86380 86390 1
426187 99426187 1001 86380 86390 1
426053 99426053 1001 86380 86390 1
427316 99427316 1001 86380 86390 1
427248 99427248 1001 86380 86390 1
427358 99427358 1001 86380 86390 1
427212 99427212 1001 86380 86390 1
428446 99428446 1001 86380 86390 1
427930 99427930 1001 86380 86390 1
427985 99427985 1001 86380 86390 1
427897 99427897 1001 86380 86390 1
429095 99429095 1001 86380 86390 1
428876 99428876 1001 86380 86390 1
428802 99428802 1001 86380 86390 1
429119 99429119 1001 86380 86390 1
430327 99430327 1001 86380 86390 1
430074 99430074 1001 86380 86390 1
430079 99430079 1001 86380 86390 1
430006 99430006 1001 86380 86390 1
430188 99430188 1001 86380 86390 1
429809 99429809 1001 86380 86390 1
429835 99429835 1001 86380 86390 1
429764 99429764 1001 86380 86390 1
429699 99429699 1001 86380 86390 1
429866 99429866 1001 86380 86390 1
429745 99429745 1001 86380 86390 1
429320 99429320 1001 86380 86390 1
429370 99429370 1001 86380 86390 1
429348 99429348 1001 86380 86390 1
429416 99429416 1001 86380 86390 1
429336 99429336 1001 86380 86390 1
430647 99430647 1001 86380 86390 1
430545 99430545 1001 86380 86390 1
431688 99431688 1001 86380 86390 1
431906 99431906 1001 86380 86390 1
431670 99431670 1001 86380 86390 1
431751 99431751 1001 86380 86390 1
431452 99431452 1001 86380 86390 1
431609 99431609 1001 86380 86390 1
431541 99431541 1001 86380 86390 1
431520 99431520 1001 86380 86390 1
430972 99430972 1001 86380 86390 1
431100 99431100 1001 86380 86390 1
432266 99432266 1001 86380 86390 1
432183 99432183 1001 86380 86390 1
432327 99432327 1001 86380 86390 1
432330 99432330 1001 86380 86390 1
432213 99432213 1001 86380 86390 1
432332 99432332 1001 86380 86390 1
433442 99433442 1001 86380 86390 1
433326 99433326 1001 86380 86390 1
433003 99433003 1001 86380 86390 1
433281 99433281 1001 86380 86390 1
432960 99432960 1001 86380 86390 1
432707 99432707 1001 86380 86390 1
433811 99433811 1001 86380 86390 1
434093 99434093 1001 86380 86390 1
433868 99433868 1001 86380 86390 1
435380 99435380 1001 86380 86390 1
434867 99434867 1001 86380 86390 1
434873 99434873 1001 86380 86390 1
434719 99434719 1001 86380 86390 1
434752 99434752 1001 86380 86390 1
434509 99434509 1001 86380 86390 1
434311 99434311 1001 86380 86390 1
435756 99435756 1001 86380 86390 1
435536 99435536 1001 86380 86390 1
437099 99437099 1001 86380 86390 1
436850 99436850 1001 86380 86390 1
436423 99436423 1001 86380 86390 1
436426 99436426 1001 86380 86390 1
436555 99436555 1001 86380 86390 1
436745 99436745 1001 86380 86390 1
436513 99436513 1001 86380 86390 1
300019 99300019 1001 86380 86390 1
437217 99437217 1001 86380 86390 1
300076 99300076 1001 86380 86390 1
300617 99300617 1001 86380 86390 1
300718 99300718 1001 86380 86390 1
300636 99300636 1001 86380 86390 1
300347 99300347 1001 86380 86390 1
300464 99300464 1001 86380 86390 1
300375 99300375 1001 86380 86390 1
300324 99300324 1001 86380 86390 1
300404 99300404 1001 86380 86390 1
300160 99300160 1001 86380 86390 1
300226 99300226 1001 86380 86390 1
300220 99300220 1001 86380 86390 1
300272 99300272 1001 86380 86390 1
300196 99300196 1001 86380 86390 1
300752 99300752 1001 86380 86390 1
300896 99300896 1001 86380 86390 1
301482 99301482 1001 86380 86390 1
301536 99301536 1001 86380 86390 1
301395 99301395 1001 86380 86390 1
301476 99301476 1001 86380 86390 1
301548 99301548 1001 86380 86390 1
301232 99301232 1001 86380 86390 1
301169 99301169 1001 86380 86390 1
301184 99301184 1001 86380 86390 1
301228 99301228 1001 86380 86390 1
301190 99301190 1001 86380 86390 1
300987 99300987 1001 86380 86390 1
301071 99301071 1001 86380 86390 1
300982 99300982 1001 86380 86390 1
301656 99301656 1001 86380 86390 1
301736 99301736 1001 86380 86390 1
301627 99301627 1001 86380 86390 1
301666 99301666 1001 86380 86390 1
302287 99302287 1001 86380 86390 1
302210 99302210 1001 86380 86390 1
301983 99301983 1001 86380 86390 1
302119 99302119 1001 86380 86390 1
302016 99302016 1001 86380 86390 1
302029 99302029 1001 86380 86390 1
301991 99301991 1001 86380 86390 1
302005 99302005 1001 86380 86390 1
301764 99301764 1001 86380 86390 1
301792 99301792 1001 86380 86390 1
301883 99301883 1001 86380 86390 1
301964 99301964 1001 86380 86390 1
302496 99302496 1001 86380 86390 1
302471 99302471 1001 86380 86390 1
302459 99302459 1001 86380 86390 1
302486 99302486 1001 86380 86390 1
302967 99302967 1001 86380 86390 1
302921 99302921 1001 86380 86390 1
302883 99302883 1001 86380 86390 1
302663 99302663 1001 86380 86390 1
302625 99302625 1001 86380 86390 1
302703 99302703 1001 86380 86390 1
302653 99302653 1001 86380 86390 1
302620 99302620 1001 86380 86390 1
302649 99302649 1001 86380 86390 1
303333 99303333 1001 86380 86390 1
303301 99303301 1001 86380 86390 1
303366 99303366 1001 86380 86390 1
303384 99303384 1001 86380 86390 1
303846 99303846 1001 86380 86390 1
303801 99303801 1001 86380 86390 1
303808 99303808 1001 86380 86390 1
303706 99303706 1001 86380 86390 1
303681 99303681 1001 86380 86390 1
303773 99303773 1001 86380 86390 1
303722 99303722 1001 86380 86390 1
303528 99303528 1001 86380 86390 1
303464 99303464 1001 86380 86390 1
303602 99303602 1001 86380 86390 1
304094 99304094 1001 86380 86390 1
304097 99304097 1001 86380 86390 1
304227 99304227 1001 86380 86390 1
304809 99304809 1001 86380 86390 1
304597 99304597 1001 86380 86390 1
304599 99304599 1001 86380 86390 1
304279 99304279 1001 86380 86390 1
304334 99304334 1001 86380 86390 1
304389 99304389 1001 86380 86390 1
304352 99304352 1001 86380 86390 1
304938 99304938 1001 86380 86390 1
305640 99305640 1001 86380 86390 1
305679 99305679 1001 86380 86390 1
305646 99305646 1001 86380 86390 1
305376 99305376 1001 86380 86390 1
305415 99305415 1001 86380 86390 1
305308 99305308 1001 86380 86390 1
305236 99305236 1001 86380 86390 1
305269 99305269 1001 86380 86390 1
500038 99500038 1001 86380 86390 1
500021 99500021 1001 86380 86390 1
500190 99500190 1001 86380 86390 1
500714 99500714 1001 86380 86390 1
500617 99500617 1001 86380 86390 1
500707 99500707 1001 86380 86390 1
500349 99500349 1001 86380 86390 1
500246 99500246 1001 86380 86390 1
500285 99500285 1001 86380 86390 1
500202 99500202 1001 86380 86390 1
500913 99500913 1001 86380 86390 1
500996 99500996 1001 86380 86390 1
500816 99500816 1001 86380 86390 1
501565 99501565 1001 86380 86390 1
501610 99501610 1001 86380 86390 1
501437 99501437 1001 86380 86390 1
501586 99501586 1001 86380 86390 1
501587 99501587 1001 86380 86390 1
501396 99501396 1001 86380 86390 1
501320 99501320 1001 86380 86390 1
501350 99501350 1001 86380 86390 1
501236 99501236 1001 86380 86390 1
501071 99501071 1001 86380 86390 1
501061 99501061 1001 86380 86390 1
501118 99501118 1001 86380 86390 1
501210 99501210 1001 86380 86390 1
501068 99501068 1001 86380 86390 1
501828 99501828 1001 86380 86390 1
501841 99501841 1001 86380 86390 1
501660 99501660 1001 86380 86390 1
502366 99502366 1001 86380 86390 1
502345 99502345 1001 86380 86390 1
502132 99502132 1001 86380 86390 1
502158 99502158 1001 86380 86390 1
502161 99502161 1001 86380 86390 1
502238 99502238 1001 86380 86390 1
502229 99502229 1001 86380 86390 1
502152 99502152 1001 86380 86390 1
502217 99502217 1001 86380 86390 1
501890 99501890 1001 86380 86390 1
501930 99501930 1001 86380 86390 1
501933 99501933 1001 86380 86390 1
502566 99502566 1001 86380 86390 1
502560 99502560 1001 86380 86390 1
503156 99503156 1001 86380 86390 1
503131 99503131 1001 86380 86390 1
503158 99503158 1001 86380 86390 1
503174 99503174 1001 86380 86390 1
503286 99503286 1001 86380 86390 1
502913 99502913 1001 86380 86390 1
502696 99502696 1001 86380 86390 1
502707 99502707 1001 86380 86390 1
502825 99502825 1001 86380 86390 1
502879 99502879 1001 86380 86390 1
503462 99503462 1001 86380 86390 1
503308 99503308 1001 86380 86390 1
503950 99503950 1001 86380 86390 1
504005 99504005 1001 86380 86390 1
504100 99504100 1001 86380 86390 1
503743 99503743 1001 86380 86390 1
503733 99503733 1001 86380 86390 1
503790 99503790 1001 86380 86390 1
503882 99503882 1001 86380 86390 1
503642 99503642 1001 86380 86390 1
503592 99503592 1001 86380 86390 1
503515 99503515 1001 86380 86390 1
503505 99503505 1001 86380 86390 1
503545 99503545 1001 86380 86390 1
503506 99503506 1001 86380 86390 1
504273 99504273 1001 86380 86390 1
504290 99504290 1001 86380 86390 1
504228 99504228 1001 86380 86390 1
504293 99504293 1001 86380 86390 1
504881 99504881 1001 86380 86390 1
504779 99504779 1001 86380 86390 1
504885 99504885 1001 86380 86390 1
504810 99504810 1001 86380 86390 1
504714 99504714 1001 86380 86390 1
504549 99504549 1001 86380 86390 1
504694 99504694 1001 86380 86390 1
504553 99504553 1001 86380 86390 1
504607 99504607 1001 86380 86390 1
504337 99504337 1001 86380 86390 1
504338 99504338 1001 86380 86390 1
504355 99504355 1001 86380 86390 1
504499 99504499 1001 86380 86390 1
504979 99504979 1001 86380 86390 1
505045 99505045 1001 86380 86390 1
504954 99504954 1001 86380 86390 1
504983 99504983 1001 86380 86390 1
505134 99505134 1001 86380 86390 1
505667 99505667 1001 86380 86390 1
505693 99505693 1001 86380 86390 1
505732 99505732 1001 86380 86390 1
505596 99505596 1001 86380 86390 1
505423 99505423 1001 86380 86390 1
505177 99505177 1001 86380 86390 1
505233 99505233 1001 86380 86390 1
505316 99505316 1001 86380 86390 1
505342 99505342 1001 86380 86390 1
505835 99505835 1001 86380 86390 1
505823 99505823 1001 86380 86390 1
505889 99505889 1001 86380 86390 1
505929 99505929 1001 86380 86390 1
505855 99505855 1001 86380 86390 1
506519 99506519 1001 86380 86390 1
506444 99506444 1001 86380 86390 1
506537 99506537 1001 86380 86390 1
506477 99506477 1001 86380 86390 1
506491 99506491 1001 86380 86390 1
506217 99506217 1001 86380 86390 1
506270 99506270 1001 86380 86390 1
506258 99506258 1001 86380 86390 1
506259 99506259 1001 86380 86390 1
506145 99506145 1001 86380 86390 1
506173 99506173 1001 86380 86390 1
506044 99506044 1001 86380 86390 1
506724 99506724 1001 86380 86390 1
506763 99506763 1001 86380 86390 1
506664 99506664 1001 86380 86390 1
507386 99507386 1001 86380 86390 1
507321 99507321 1001 86380 86390 1
507238 99507238 1001 86380 86390 1
507153 99507153 1001 86380 86390 1
507179 99507179 1001 86380 86390 1
507028 99507028 1001 86380 86390 1
507159 99507159 1001 86380 86390 1
507162 99507162 1001 86380 86390 1
507163 99507163 1001 86380 86390 1
506847 99506847 1001 86380 86390 1
506991 99506991 1001 86380 86390 1
507458 99507458 1001 86380 86390 1
507438 99507438 1001 86380 86390 1
507517 99507517 1001 86380 86390 1
507595 99507595 1001 86380 86390 1
507441 99507441 1001 86380 86390 1
507494 99507494 1001 86380 86390 1
507470 99507470 1001 86380 86390 1
508067 99508067 1001 86380 86390 1
508047 99508047 1001 86380 86390 1
508124 99508124 1001 86380 86390 1
508099 99508099 1001 86380 86390 1
508153 99508153 1001 86380 86390 1
508092 99508092 1001 86380 86390 1
508054 99508054 1001 86380 86390 1
507913 99507913 1001 86380 86390 1
508031 99508031 1001 86380 86390 1
507881 99507881 1001 86380 86390 1
507882 99507882 1001 86380 86390 1
507909 99507909 1001 86380 86390 1
507630 99507630 1001 86380 86390 1
507776 99507776 1001 86380 86390 1
507703 99507703 1001 86380 86390 1
508300 99508300 1001 86380 86390 1
508430 99508430 1001 86380 86390 1
508379 99508379 1001 86380 86390 1
508447 99508447 1001 86380 86390 1
508846 99508846 1001 86380 86390 1
508743 99508743 1001 86380 86390 1
508681 99508681 1001 86380 86390 1
508825 99508825 1001 86380 86390 1
508737 99508737 1001 86380 86390 1
508480 99508480 1001 86380 86390 1
508540 99508540 1001 86380 86390 1
508645 99508645 1001 86380 86390 1
508516 99508516 1001 86380 86390 1
509220 99509220 1001 86380 86390 1
509273 99509273 1001 86380 86390 1
509235 99509235 1001 86380 86390 1
509276 99509276 1001 86380 86390 1
509866 99509866 1001 86380 86390 1
509671 99509671 1001 86380 86390 1
509570 99509570 1001 86380 86390 1
509422 99509422 1001 86380 86390 1
509437 99509437 1001 86380 86390 1
509400 99509400 1001 86380 86390 1
509375 99509375 1001 86380 86390 1
509911 99509911 1001 86380 86390 1
510690 99510690 1001 86380 86390 1
510624 99510624 1001 86380 86390 1
510606 99510606 1001 86380 86390 1
510510 99510510 1001 86380 86390 1
510461 99510461 1001 86380 86390 1
510201 99510201 1001 86380 86390 1
510309 99510309 1001 86380 86390 1
510914 99510914 1001 86380 86390 1
511437 99511437 1001 86380 86390 1
511434 99511434 1001 86380 86390 1
511422 99511422 1001 86380 86390 1
511243 99511243 1001 86380 86390 1
511062 99511062 1001 86380 86390 1
511628 99511628 1001 86380 86390 1
511757 99511757 1001 86380 86390 1
511568 99511568 1001 86380 86390 1
511685 99511685 1001 86380 86390 1
511634 99511634 1001 86380 86390 1
511660 99511660 1001 86380 86390 1
511661 99511661 1001 86380 86390 1
511572 99511572 1001 86380 86390 1
512179 99512179 1001 86380 86390 1
512326 99512326 1001 86380 86390 1
512340 99512340 1001 86380 86390 1
512006 99512006 1001 86380 86390 1
512058 99512058 1001 86380 86390 1
512099 99512099 1001 86380 86390 1
512023 99512023 1001 86380 86390 1
512001 99512001 1001 86380 86390 1
512042 99512042 1001 86380 86390 1
511962 99511962 1001 86380 86390 1
511873 99511873 1001 86380 86390 1
511912 99511912 1001 86380 86390 1
513116 99513116 1001 86380 86390 1
513184 99513184 1001 86380 86390 1
513135 99513135 1001 86380 86390 1
512897 99512897 1001 86380 86390 1
512991 99512991 1001 86380 86390 1
512903 99512903 1001 86380 86390 1
512865 99512865 1001 86380 86390 1
512639 99512639 1001 86380 86390 1
513228 99513228 1001 86380 86390 1
513241 99513241 1001 86380 86390 1
513289 99513289 1001 86380 86390 1
513918 99513918 1001 86380 86390 1
513909 99513909 1001 86380 86390 1
513872 99513872 1001 86380 86390 1
513849 99513849 1001 86380 86390 1
513927 99513927 1001 86380 86390 1
513644 99513644 1001 86380 86390 1
513814 99513814 1001 86380 86390 1
513777 99513777 1001 86380 86390 1
513635 99513635 1001 86380 86390 1
513693 99513693 1001 86380 86390 1
513771 99513771 1001 86380 86390 1
513733 99513733 1001 86380 86390 1
513759 99513759 1001 86380 86390 1
514132 99514132 1001 86380 86390 1
514175 99514175 1001 86380 86390 1
514046 99514046 1001 86380 86390 1
514164 99514164 1001 86380 86390 1
514063 99514063 1001 86380 86390 1
514090 99514090 1001 86380 86390 1
514142 99514142 1001 86380 86390 1
514824 99514824 1001 86380 86390 1
514799 99514799 1001 86380 86390 1
514548 99514548 1001 86380 86390 1
514526 99514526 1001 86380 86390 1
514629 99514629 1001 86380 86390 1
514555 99514555 1001 86380 86390 1
514620 99514620 1001 86380 86390 1
514454 99514454 1001 86380 86390 1
514392 99514392 1001 86380 86390 1
514279 99514279 1001 86380 86390 1
514401 99514401 1001 86380 86390 1
515003 99515003 1001 86380 86390 1
514862 99514862 1001 86380 86390 1
515005 99515005 1001 86380 86390 1
514969 99514969 1001 86380 86390 1
515681 99515681 1001 86380 86390 1
515491 99515491 1001 86380 86390 1
515661 99515661 1001 86380 86390 1
515643 99515643 1001 86380 86390 1
515377 99515377 1001 86380 86390 1
515326 99515326 1001 86380 86390 1
515274 99515274 1001 86380 86390 1
515328 99515328 1001 86380 86390 1
515280 99515280 1001 86380 86390 1
515142 99515142 1001 86380 86390 1
515119 99515119 1001 86380 86390 1
515146 99515146 1001 86380 86390 1
515253 99515253 1001 86380 86390 1
515150 99515150 1001 86380 86390 1
515734 99515734 1001 86380 86390 1
515864 99515864 1001 86380 86390 1
515724 99515724 1001 86380 86390 1
515698 99515698 1001 86380 86390 1
516386 99516386 1001 86380 86390 1
516327 99516327 1001 86380 86390 1
516252 99516252 1001 86380 86390 1
516207 99516207 1001 86380 86390 1
516091 99516091 1001 86380 86390 1
515924 99515924 1001 86380 86390 1
516004 99516004 1001 86380 86390 1
517250 99517250 1001 86380 86390 1
517110 99517110 1001 86380 86390 1
517050 99517050 1001 86380 86390 1
516741 99516741 1001 86380 86390 1
516794 99516794 1001 86380 86390 1
516834 99516834 1001 86380 86390 1
516847 99516847 1001 86380 86390 1
516733 99516733 1001 86380 86390 1
516919 99516919 1001 86380 86390 1
517516 99517516 1001 86380 86390 1
517380 99517380 1001 86380 86390 1
518089 99518089 1001 86380 86390 1
517967 99517967 1001 86380 86390 1
517752 99517752 1001 86380 86390 1
517847 99517847 1001 86380 86390 1
517838 99517838 1001 86380 86390 1
517612 99517612 1001 86380 86390 1
518264 99518264 1001 86380 86390 1
518303 99518303 1001 86380 86390 1
518229 99518229 1001 86380 86390 1
518194 99518194 1001 86380 86390 1
518248 99518248 1001 86380 86390 1
518926 99518926 1001 86380 86390 1
518965 99518965 1001 86380 86390 1
518616 99518616 1001 86380 86390 1
518483 99518483 1001 86380 86390 1
518477 99518477 1001 86380 86390 1
518417 99518417 1001 86380 86390 1
519076 99519076 1001 86380 86390 1
519169 99519169 1001 86380 86390 1
519092 99519092 1001 86380 86390 1
519661 99519661 1001 86380 86390 1
519701 99519701 1001 86380 86390 1
519468 99519468 1001 86380 86390 1
519424 99519424 1001 86380 86390 1
519490 99519490 1001 86380 86390 1
519362 99519362 1001 86380 86390 1
519259 99519259 1001 86380 86390 1
519194 99519194 1001 86380 86390 1
519954 99519954 1001 86380 86390 1
519814 99519814 1001 86380 86390 1
520529 99520529 1001 86380 86390 1
520568 99520568 1001 86380 86390 1
520573 99520573 1001 86380 86390 1
520497 99520497 1001 86380 86390 1
520358 99520358 1001 86380 86390 1
520235 99520235 1001 86380 86390 1
520288 99520288 1001 86380 86390 1
520302 99520302 1001 86380 86390 1
520139 99520139 1001 86380 86390 1
520766 99520766 1001 86380 86390 1
520676 99520676 1001 86380 86390 1
520793 99520793 1001 86380 86390 1
520820 99520820 1001 86380 86390 1
520743 99520743 1001 86380 86390 1
520821 99520821 1001 86380 86390 1
520732 99520732 1001 86380 86390 1
521389 99521389 1001 86380 86390 1
521402 99521402 1001 86380 86390 1
521415 99521415 1001 86380 86390 1
521312 99521312 1001 86380 86390 1
521263 99521263 1001 86380 86390 1
521302 99521302 1001 86380 86390 1
521399 99521399 1001 86380 86390 1
521252 99521252 1001 86380 86390 1
521217 99521217 1001 86380 86390 1
521245 99521245 1001 86380 86390 1
520897 99520897 1001 86380 86390 1
520858 99520858 1001 86380 86390 1
520903 99520903 1001 86380 86390 1
521520 99521520 1001 86380 86390 1
521495 99521495 1001 86380 86390 1
521666 99521666 1001 86380 86390 1
522115 99522115 1001 86380 86390 1
522184 99522184 1001 86380 86390 1
522108 99522108 1001 86380 86390 1
522122 99522122 1001 86380 86390 1
522287 99522287 1001 86380 86390 1
521983 99521983 1001 86380 86390 1
521894 99521894 1001 86380 86390 1
521990 99521990 1001 86380 86390 1
522072 99522072 1001 86380 86390 1
521774 99521774 1001 86380 86390 1
521702 99521702 1001 86380 86390 1
521875 99521875 1001 86380 86390 1
521812 99521812 1001 86380 86390 1
522383 99522383 1001 86380 86390 1
522414 99522414 1001 86380 86390 1
522952 99522952 1001 86380 86390 1
522992 99522992 1001 86380 86390 1
523091 99523091 1001 86380 86390 1
523093 99523093 1001 86380 86390 1
523008 99523008 1001 86380 86390 1
523022 99523022 1001 86380 86390 1
522920 99522920 1001 86380 86390 1
522961 99522961 1001 86380 86390 1
523014 99523014 1001 86380 86390 1
522875 99522875 1001 86380 86390 1
522877 99522877 1001 86380 86390 1
522813 99522813 1001 86380 86390 1
522712 99522712 1001 86380 86390 1
522577 99522577 1001 86380 86390 1
522603 99522603 1001 86380 86390 1
522655 99522655 1001 86380 86390 1
522499 99522499 1001 86380 86390 1
522671 99522671 1001 86380 86390 1
522621 99522621 1001 86380 86390 1
522687 99522687 1001 86380 86390 1
523195 99523195 1001 86380 86390 1
523248 99523248 1001 86380 86390 1
523300 99523300 1001 86380 86390 1
523249 99523249 1001 86380 86390 1
523149 99523149 1001 86380 86390 1
523304 99523304 1001 86380 86390 1
523292 99523292 1001 86380 86390 1
523282 99523282 1001 86380 86390 1
523153 99523153 1001 86380 86390 1
523843 99523843 1001 86380 86390 1
523808 99523808 1001 86380 86390 1
523457 99523457 1001 86380 86390 1
523370 99523370 1001 86380 86390 1
523399 99523399 1001 86380 86390 1
523348 99523348 1001 86380 86390 1
524128 99524128 1001 86380 86390 1
524142 99524142 1001 86380 86390 1
524013 99524013 1001 86380 86390 1
524603 99524603 1001 86380 86390 1
524644 99524644 1001 86380 86390 1
524751 99524751 1001 86380 86390 1
524754 99524754 1001 86380 86390 1
524408 99524408 1001 86380 86390 1
524533 99524533 1001 86380 86390 1
524220 99524220 1001 86380 86390 1
524274 99524274 1001 86380 86390 1
524199 99524199 1001 86380 86390 1
524225 99524225 1001 86380 86390 1
524291 99524291 1001 86380 86390 1
524783 99524783 1001 86380 86390 1
524797 99524797 1001 86380 86390 1
524864 99524864 1001 86380 86390 1
524828 99524828 1001 86380 86390 1
525483 99525483 1001 86380 86390 1
525491 99525491 1001 86380 86390 1
525248 99525248 1001 86380 86390 1
525303 99525303 1001 86380 86390 1
525374 99525374 1001 86380 86390 1
525193 99525193 1001 86380 86390 1
525272 99525272 1001 86380 86390 1
524993 99524993 1001 86380 86390 1
525776 99525776 1001 86380 86390 1
525713 99525713 1001 86380 86390 1
525664 99525664 1001 86380 86390 1
525679 99525679 1001 86380 86390 1
525693 99525693 1001 86380 86390 1
525721 99525721 1001 86380 86390 1
525696 99525696 1001 86380 86390 1
526297 99526297 1001 86380 86390 1
526395 99526395 1001 86380 86390 1
526074 99526074 1001 86380 86390 1
526167 99526167 1001 86380 86390 1
526155 99526155 1001 86380 86390 1
525880 99525880 1001 86380 86390 1
525804 99525804 1001 86380 86390 1
525856 99525856 1001 86380 86390 1
525999 99525999 1001 86380 86390 1
525992 99525992 1001 86380 86390 1
525915 99525915 1001 86380 86390 1
525825 99525825 1001 86380 86390 1
526446 99526446 1001 86380 86390 1
526513 99526513 1001 86380 86390 1
527170 99527170 1001 86380 86390 1
526865 99526865 1001 86380 86390 1
526981 99526981 1001 86380 86390 1
527021 99527021 1001 86380 86390 1
526971 99526971 1001 86380 86390 1
526842 99526842 1001 86380 86390 1
526857 99526857 1001 86380 86390 1
526987 99526987 1001 86380 86390 1
526950 99526950 1001 86380 86390 1
527041 99527041 1001 86380 86390 1
527410 99527410 1001 86380 86390 1
527948 99527948 1001 86380 86390 1
528043 99528043 1001 86380 86390 1
527702 99527702 1001 86380 86390 1
527806 99527806 1001 86380 86390 1
527676 99527676 1001 86380 86390 1
527732 99527732 1001 86380 86390 1
527720 99527720 1001 86380 86390 1
527669 99527669 1001 86380 86390 1
527864 99527864 1001 86380 86390 1
527737 99527737 1001 86380 86390 1
527517 99527517 1001 86380 86390 1
528166 99528166 1001 86380 86390 1
528185 99528185 1001 86380 86390 1
528083 99528083 1001 86380 86390 1
528722 99528722 1001 86380 86390 1
528840 99528840 1001 86380 86390 1
528862 99528862 1001 86380 86390 1
528548 99528548 1001 86380 86390 1
528600 99528600 1001 86380 86390 1
528654 99528654 1001 86380 86390 1
528437 99528437 1001 86380 86390 1
528366 99528366 1001 86380 86390 1
529079 99529079 1001 86380 86390 1
528977 99528977 1001 86380 86390 1
529031 99529031 1001 86380 86390 1
528986 99528986 1001 86380 86390 1
529668 99529668 1001 86380 86390 1
529672 99529672 1001 86380 86390 1
529721 99529721 1001 86380 86390 1
529420 99529420 1001 86380 86390 1
529258 99529258 1001 86380 86390 1
529130 99529130 1001 86380 86390 1
529853 99529853 1001 86380 86390 1
529809 99529809 1001 86380 86390 1
529745 99529745 1001 86380 86390 1
529749 99529749 1001 86380 86390 1
530465 99530465 1001 86380 86390 1
530479 99530479 1001 86380 86390 1
530529 99530529 1001 86380 86390 1
530391 99530391 1001 86380 86390 1
530539 99530539 1001 86380 86390 1
530197 99530197 1001 86380 86390 1
530249 99530249 1001 86380 86390 1
530267 99530267 1001 86380 86390 1
530230 99530230 1001 86380 86390 1
530128 99530128 1001 86380 86390 1
530015 99530015 1001 86380 86390 1
530073 99530073 1001 86380 86390 1
529956 99529956 1001 86380 86390 1
530628 99530628 1001 86380 86390 1
530670 99530670 1001 86380 86390 1
530672 99530672 1001 86380 86390 1
530584 99530584 1001 86380 86390 1
531231 99531231 1001 86380 86390 1
531045 99531045 1001 86380 86390 1
531034 99531034 1001 86380 86390 1
531167 99531167 1001 86380 86390 1
531145 99531145 1001 86380 86390 1
531068 99531068 1001 86380 86390 1
531147 99531147 1001 86380 86390 1
530927 99530927 1001 86380 86390 1
530917 99530917 1001 86380 86390 1
530899 99530899 1001 86380 86390 1
530770 99530770 1001 86380 86390 1
531582 99531582 1001 86380 86390 1
532159 99532159 1001 86380 86390 1
532185 99532185 1001 86380 86390 1
532150 99532150 1001 86380 86390 1
532193 99532193 1001 86380 86390 1
532203 99532203 1001 86380 86390 1
531853 99531853 1001 86380 86390 1
531997 99531997 1001 86380 86390 1
531973 99531973 1001 86380 86390 1
531676 99531676 1001 86380 86390 1
531617 99531617 1001 86380 86390 1
531591 99531591 1001 86380 86390 1
531661 99531661 1001 86380 86390 1
532273 99532273 1001 86380 86390 1
532393 99532393 1001 86380 86390 1
532342 99532342 1001 86380 86390 1
532227 99532227 1001 86380 86390 1
533030 99533030 1001 86380 86390 1
532839 99532839 1001 86380 86390 1
532930 99532930 1001 86380 86390 1
532997 99532997 1001 86380 86390 1
532900 99532900 1001 86380 86390 1
532965 99532965 1001 86380 86390 1
532992 99532992 1001 86380 86390 1
532729 99532729 1001 86380 86390 1
532731 99532731 1001 86380 86390 1
532476 99532476 1001 86380 86390 1
532413 99532413 1001 86380 86390 1
532504 99532504 1001 86380 86390 1
532583 99532583 1001 86380 86390 1
532498 99532498 1001 86380 86390 1
533151 99533151 1001 86380 86390 1
533177 99533177 1001 86380 86390 1
533063 99533063 1001 86380 86390 1
533103 99533103 1001 86380 86390 1
533730 99533730 1001 86380 86390 1
533841 99533841 1001 86380 86390 1
533314 99533314 1001 86380 86390 1
533278 99533278 1001 86380 86390 1
533349 99533349 1001 86380 86390 1
533932 99533932 1001 86380 86390 1
533894 99533894 1001 86380 86390 1
533858 99533858 1001 86380 86390 1
533898 99533898 1001 86380 86390 1
533929 99533929 1001 86380 86390 1
534570 99534570 1001 86380 86390 1
534575 99534575 1001 86380 86390 1
534615 99534615 1001 86380 86390 1
534672 99534672 1001 86380 86390 1
534489 99534489 1001 86380 86390 1
534273 99534273 1001 86380 86390 1
534456 99534456 1001 86380 86390 1
534420 99534420 1001 86380 86390 1
534291 99534291 1001 86380 86390 1
534435 99534435 1001 86380 86390 1
534320 99534320 1001 86380 86390 1
534075 99534075 1001 86380 86390 1
534182 99534182 1001 86380 86390 1
534118 99534118 1001 86380 86390 1
534173 99534173 1001 86380 86390 1
534215 99534215 1001 86380 86390 1
534855 99534855 1001 86380 86390 1
534881 99534881 1001 86380 86390 1
534766 99534766 1001 86380 86390 1
534690 99534690 1001 86380 86390 1
535448 99535448 1001 86380 86390 1
535359 99535359 1001 86380 86390 1
535489 99535489 1001 86380 86390 1
535442 99535442 1001 86380 86390 1
535406 99535406 1001 86380 86390 1
535149 99535149 1001 86380 86390 1
535262 99535262 1001 86380 86390 1
534981 99534981 1001 86380 86390 1
534909 99534909 1001 86380 86390 1
535636 99535636 1001 86380 86390 1
535708 99535708 1001 86380 86390 1
535699 99535699 1001 86380 86390 1
536208 99536208 1001 86380 86390 1
536299 99536299 1001 86380 86390 1
536133 99536133 1001 86380 86390 1
536159 99536159 1001 86380 86390 1
536284 99536284 1001 86380 86390 1
535995 99535995 1001 86380 86390 1
536038 99536038 1001 86380 86390 1
535728 99535728 1001 86380 86390 1
535846 99535846 1001 86380 86390 1
535877 99535877 1001 86380 86390 1
535734 99535734 1001 86380 86390 1
536501 99536501 1001 86380 86390 1
536467 99536467 1001 86380 86390 1
536495 99536495 1001 86380 86390 1
536472 99536472 1001 86380 86390 1
537010 99537010 1001 86380 86390 1
537068 99537068 1001 86380 86390 1
537044 99537044 1001 86380 86390 1
537070 99537070 1001 86380 86390 1
536776 99536776 1001 86380 86390 1
536929 99536929 1001 86380 86390 1
536679 99536679 1001 86380 86390 1
536719 99536719 1001 86380 86390 1
537297 99537297 1001 86380 86390 1
537272 99537272 1001 86380 86390 1
537350 99537350 1001 86380 86390 1
537274 99537274 1001 86380 86390 1
537846 99537846 1001 86380 86390 1
537849 99537849 1001 86380 86390 1
537964 99537964 1001 86380 86390 1
537879 99537879 1001 86380 86390 1
537896 99537896 1001 86380 86390 1
537668 99537668 1001 86380 86390 1
537459 99537459 1001 86380 86390 1
537525 99537525 1001 86380 86390 1
537555 99537555 1001 86380 86390 1
537405 99537405 1001 86380 86390 1
538157 99538157 1001 86380 86390 1
538650 99538650 1001 86380 86390 1
538745 99538745 1001 86380 86390 1
538643 99538643 1001 86380 86390 1
538803 99538803 1001 86380 86390 1
538482 99538482 1001 86380 86390 1
538604 99538604 1001 86380 86390 1
538410 99538410 1001 86380 86390 1
538580 99538580 1001 86380 86390 1
538504 99538504 1001 86380 86390 1
538355 99538355 1001 86380 86390 1
538215 99538215 1001 86380 86390 1
538837 99538837 1001 86380 86390 1
538993 99538993 1001 86380 86390 1
538932 99538932 1001 86380 86390 1
538816 99538816 1001 86380 86390 1
538975 99538975 1001 86380 86390 1
539478 99539478 1001 86380 86390 1
539479 99539479 1001 86380 86390 1
539492 99539492 1001 86380 86390 1
539534 99539534 1001 86380 86390 1
539387 99539387 1001 86380 86390 1
539405 99539405 1001 86380 86390 1
539089 99539089 1001 86380 86390 1
539224 99539224 1001 86380 86390 1
539771 99539771 1001 86380 86390 1
539683 99539683 1001 86380 86390 1
539674 99539674 1001 86380 86390 1
540456 99540456 1001 86380 86390 1
540109 99540109 1001 86380 86390 1
539990 99539990 1001 86380 86390 1
539993 99539993 1001 86380 86390 1
540607 99540607 1001 86380 86390 1
540650 99540650 1001 86380 86390 1
540472 99540472 1001 86380 86390 1
540655 99540655 1001 86380 86390 1
540630 99540630 1001 86380 86390 1
541258 99541258 1001 86380 86390 1
541206 99541206 1001 86380 86390 1
541276 99541276 1001 86380 86390 1
541160 99541160 1001 86380 86390 1
540982 99540982 1001 86380 86390 1
540905 99540905 1001 86380 86390 1
541316 99541316 1001 86380 86390 1
541296 99541296 1001 86380 86390 1
541439 99541439 1001 86380 86390 1
541492 99541492 1001 86380 86390 1
542056 99542056 1001 86380 86390 1
542015 99542015 1001 86380 86390 1
541826 99541826 1001 86380 86390 1
541891 99541891 1001 86380 86390 1
541879 99541879 1001 86380 86390 1
541654 99541654 1001 86380 86390 1
541557 99541557 1001 86380 86390 1
542210 99542210 1001 86380 86390 1
542301 99542301 1001 86380 86390 1
542321 99542321 1001 86380 86390 1
542192 99542192 1001 86380 86390 1
542851 99542851 1001 86380 86390 1
542720 99542720 1001 86380 86390 1
542646 99542646 1001 86380 86390 1
542557 99542557 1001 86380 86390 1
542390 99542390 1001 86380 86390 1
542396 99542396 1001 86380 86390 1
542487 99542487 1001 86380 86390 1
543001 99543001 1001 86380 86390 1
543057 99543057 1001 86380 86390 1
543644 99543644 1001 86380 86390 1
543745 99543745 1001 86380 86390 1
543424 99543424 1001 86380 86390 1
543518 99543518 1001 86380 86390 1
543404 99543404 1001 86380 86390 1
543392 99543392 1001 86380 86390 1
543548 99543548 1001 86380 86390 1
543293 99543293 1001 86380 86390 1
543157 99543157 1001 86380 86390 1
543327 99543327 1001 86380 86390 1
543252 99543252 1001 86380 86390 1
543227 99543227 1001 86380 86390 1
543809 99543809 1001 86380 86390 1
543861 99543861 1001 86380 86390 1
543786 99543786 1001 86380 86390 1
543879 99543879 1001 86380 86390 1
543971 99543971 1001 86380 86390 1
543790 99543790 1001 86380 86390 1
543947 99543947 1001 86380 86390 1
543974 99543974 1001 86380 86390 1
544495 99544495 1001 86380 86390 1
544596 99544596 1001 86380 86390 1
544566 99544566 1001 86380 86390 1
544574 99544574 1001 86380 86390 1
544465 99544465 1001 86380 86390 1
544322 99544322 1001 86380 86390 1
544273 99544273 1001 86380 86390 1
544171 99544171 1001 86380 86390 1
544096 99544096 1001 86380 86390 1
544073 99544073 1001 86380 86390 1
544099 99544099 1001 86380 86390 1
544039 99544039 1001 86380 86390 1
544647 99544647 1001 86380 86390 1
544696 99544696 1001 86380 86390 1
429103 215 1001 35460 36057 1
400073 99400073 1001 86380 86390 1
400309 99400309 1001 86380 86390 1
400251 99400251 1001 86380 86390 1
400433 99400433 1001 86380 86390 1
400439 99400439 1001 86380 86390 1
400808 99400808 1001 86380 86390 1
400863 99400863 1001 86380 86390 1
400860 99400860 1001 86380 86390 1
400862 99400862 1001 86380 86390 1
401448 99401448 1001 86380 86390 1
401452 99401452 1001 86380 86390 1
401683 99401683 1001 86380 86390 1
401777 99401777 1001 86380 86390 1
401856 99401856 1001 86380 86390 1
401967 99401967 1001 86380 86390 1
402149 99402149 1001 86380 86390 1
402237 99402237 1001 86380 86390 1
402250 99402250 1001 86380 86390 1
402230 99402230 1001 86380 86390 1
402411 99402411 1001 86380 86390 1
402569 99402569 1001 86380 86390 1
402809 99402809 1001 86380 86390 1
402982 99402982 1001 86380 86390 1
403082 99403082 1001 86380 86390 1
403013 99403013 1001 86380 86390 1
403486 99403486 1001 86380 86390 1
403550 99403550 1001 86380 86390 1
403571 99403571 1001 86380 86390 1
403849 99403849 1001 86380 86390 1
404023 99404023 1001 86380 86390 1
404005 99404005 1001 86380 86390 1
404034 99404034 1001 86380 86390 1
404363 99404363 1001 86380 86390 1
404555 99404555 1001 86380 86390 1
404786 99404786 1001 86380 86390 1
404811 99404811 1001 86380 86390 1
404879 99404879 1001 86380 86390 1
405194 99405194 1001 86380 86390 1
405273 99405273 1001 86380 86390 1
405254 99405254 1001 86380 86390 1
405217 99405217 1001 86380 86390 1
405295 99405295 1001 86380 86390 1
405831 99405831 1001 86380 86390 1
405972 99405972 1001 86380 86390 1
406053 99406053 1001 86380 86390 1
406253 99406253 1001 86380 86390 1
406317 99406317 1001 86380 86390 1
406930 99406930 1001 86380 86390 1
407326 99407326 1001 86380 86390 1
407474 99407474 1001 86380 86390 1
407450 99407450 1001 86380 86390 1
407657 99407657 1001 86380 86390 1
407941 99407941 1001 86380 86390 1
407883 99407883 1001 86380 86390 1
408119 99408119 1001 86380 86390 1
408097 99408097 1001 86380 86390 1
408250 99408250 1001 86380 86390 1
408282 99408282 1001 86380 86390 1
408257 99408257 1001 86380 86390 1
408492 99408492 1001 86380 86390 1
408433 99408433 1001 86380 86390 1
408795 99408795 1001 86380 86390 1
408883 99408883 1001 86380 86390 1
409045 99409045 1001 86380 86390 1
409118 99409118 1001 86380 86390 1
409477 99409477 1001 86380 86390 1
409547 99409547 1001 86380 86390 1
409632 99409632 1001 86380 86390 1
409909 99409909 1001 86380 86390 1
410180 99410180 1001 86380 86390 1
410204 99410204 1001 86380 86390 1
410193 99410193 1001 86380 86390 1
410230 99410230 1001 86380 86390 1
410701 99410701 1001 86380 86390 1
410961 99410961 1001 86380 86390 1
411082 99411082 1001 86380 86390 1
411464 99411464 1001 86380 86390 1
411810 99411810 1001 86380 86390 1
411880 99411880 1001 86380 86390 1
412143 99412143 1001 86380 86390 1
412146 99412146 1001 86380 86390 1
412334 99412334 1001 86380 86390 1
413390 99413390 1001 86380 86390 1
413684 99413684 1001 86380 86390 1
413109 99413109 1001 86380 86390 1
413136 99413136 1001 86380 86390 1
412984 99412984 1001 86380 86390 1
413080 99413080 1001 86380 86390 1
412901 99412901 1001 86380 86390 1
412928 99412928 1001 86380 86390 1
412703 99412703 1001 86380 86390 1
413951 99413951 1001 86380 86390 1
414095 99414095 1001 86380 86390 1
413876 99413876 1001 86380 86390 1
414057 99414057 1001 86380 86390 1
414377 99414377 1001 86380 86390 1
414298 99414298 1001 86380 86390 1
414282 99414282 1001 86380 86390 1
414240 99414240 1001 86380 86390 1
415476 99415476 1001 86380 86390 1
415606 99415606 1001 86380 86390 1
415585 99415585 1001 86380 86390 1
416780 99416780 1001 86380 86390 1
416874 99416874 1001 86380 86390 1
416878 99416878 1001 86380 86390 1
416343 99416343 1001 86380 86390 1
416397 99416397 1001 86380 86390 1
416217 99416217 1001 86380 86390 1
416471 99416471 1001 86380 86390 1
416525 99416525 1001 86380 86390 1
416554 99416554 1001 86380 86390 1
416557 99416557 1001 86380 86390 1
416562 99416562 1001 86380 86390 1
416536 99416536 1001 86380 86390 1
416395 99416395 1001 86380 86390 1
415810 99415810 1001 86380 86390 1
415728 99415728 1001 86380 86390 1
417327 99417327 1001 86380 86390 1
417073 99417073 1001 86380 86390 1
417143 99417143 1001 86380 86390 1
417155 99417155 1001 86380 86390 1
417351 99417351 1001 86380 86390 1
417450 99417450 1001 86380 86390 1
417583 99417583 1001 86380 86390 1
417455 99417455 1001 86380 86390 1
417456 99417456 1001 86380 86390 1
418458 99418458 1001 86380 86390 1
418468 99418468 1001 86380 86390 1
418571 99418571 1001 86380 86390 1
418432 99418432 1001 86380 86390 1
418035 99418035 1001 86380 86390 1
418422 99418422 1001 86380 86390 1
418016 99418016 1001 86380 86390 1
419157 99419157 1001 86380 86390 1
418931 99418931 1001 86380 86390 1
418953 99418953 1001 86380 86390 1
419077 99419077 1001 86380 86390 1
418937 99418937 1001 86380 86390 1
419107 99419107 1001 86380 86390 1
419060 99419060 1001 86380 86390 1
419042 99419042 1001 86380 86390 1
419185 99419185 1001 86380 86390 1
420135 99420135 1001 86380 86390 1
420438 99420438 1001 86380 86390 1
420015 99420015 1001 86380 86390 1
419876 99419876 1001 86380 86390 1
419540 99419540 1001 86380 86390 1
419328 99419328 1001 86380 86390 1
420568 99420568 1001 86380 86390 1
420797 99420797 1001 86380 86390 1
421740 99421740 1001 86380 86390 1
421688 99421688 1001 86380 86390 1
421689 99421689 1001 86380 86390 1
421748 99421748 1001 86380 86390 1
422094 99422094 1001 86380 86390 1
421592 99421592 1001 86380 86390 1
421489 99421489 1001 86380 86390 1
421117 99421117 1001 86380 86390 1
421097 99421097 1001 86380 86390 1
421245 99421245 1001 86380 86390 1
421139 99421139 1001 86380 86390 1
422489 99422489 1001 86380 86390 1
422446 99422446 1001 86380 86390 1
423489 99423489 1001 86380 86390 1
423697 99423697 1001 86380 86390 1
423344 99423344 1001 86380 86390 1
423737 99423737 1001 86380 86390 1
423571 99423571 1001 86380 86390 1
423080 99423080 1001 86380 86390 1
423048 99423048 1001 86380 86390 1
422605 99422605 1001 86380 86390 1
422730 99422730 1001 86380 86390 1
422810 99422810 1001 86380 86390 1
424714 99424714 1001 86380 86390 1
424869 99424869 1001 86380 86390 1
424655 99424655 1001 86380 86390 1
424976 99424976 1001 86380 86390 1
424777 99424777 1001 86380 86390 1
424290 99424290 1001 86380 86390 1
424433 99424433 1001 86380 86390 1
424341 99424341 1001 86380 86390 1
424318 99424318 1001 86380 86390 1
424344 99424344 1001 86380 86390 1
424538 99424538 1001 86380 86390 1
424516 99424516 1001 86380 86390 1
424408 99424408 1001 86380 86390 1
424409 99424409 1001 86380 86390 1
425558 99425558 1001 86380 86390 1
425605 99425605 1001 86380 86390 1
425406 99425406 1001 86380 86390 1
426948 99426948 1001 86380 86390 1
427021 99427021 1001 86380 86390 1
426970 99426970 1001 86380 86390 1
426593 99426593 1001 86380 86390 1
426476 99426476 1001 86380 86390 1
426607 99426607 1001 86380 86390 1
426659 99426659 1001 86380 86390 1
425917 99425917 1001 86380 86390 1
426126 99426126 1001 86380 86390 1
425951 99425951 1001 86380 86390 1
427318 99427318 1001 86380 86390 1
427334 99427334 1001 86380 86390 1
427216 99427216 1001 86380 86390 1
427366 99427366 1001 86380 86390 1
428228 99428228 1001 86380 86390 1
427961 99427961 1001 86380 86390 1
428204 99428204 1001 86380 86390 1
428314 99428314 1001 86380 86390 1
427754 99427754 1001 86380 86390 1
427904 99427904 1001 86380 86390 1
427794 99427794 1001 86380 86390 1
429017 99429017 1001 86380 86390 1
429070 99429070 1001 86380 86390 1
428972 99428972 1001 86380 86390 1
428892 99428892 1001 86380 86390 1
430165 99430165 1001 86380 86390 1
430245 99430245 1001 86380 86390 1
430260 99430260 1001 86380 86390 1
430204 99430204 1001 86380 86390 1
429804 99429804 1001 86380 86390 1
429834 99429834 1001 86380 86390 1
429674 99429674 1001 86380 86390 1
429766 99429766 1001 86380 86390 1
429798 99429798 1001 86380 86390 1
429296 99429296 1001 86380 86390 1
429369 99429369 1001 86380 86390 1
430606 99430606 1001 86380 86390 1
430511 99430511 1001 86380 86390 1
430688 99430688 1001 86380 86390 1
430596 99430596 1001 86380 86390 1
431708 99431708 1001 86380 86390 1
431888 99431888 1001 86380 86390 1
431995 99431995 1001 86380 86390 1
431771 99431771 1001 86380 86390 1
431655 99431655 1001 86380 86390 1
431705 99431705 1001 86380 86390 1
431403 99431403 1001 86380 86390 1
431293 99431293 1001 86380 86390 1
431633 99431633 1001 86380 86390 1
431335 99431335 1001 86380 86390 1
431363 99431363 1001 86380 86390 1
431422 99431422 1001 86380 86390 1
431394 99431394 1001 86380 86390 1
431023 99431023 1001 86380 86390 1
431246 99431246 1001 86380 86390 1
430956 99430956 1001 86380 86390 1
431044 99431044 1001 86380 86390 1
432397 99432397 1001 86380 86390 1
432428 99432428 1001 86380 86390 1
432289 99432289 1001 86380 86390 1
432251 99432251 1001 86380 86390 1
432277 99432277 1001 86380 86390 1
432286 99432286 1001 86380 86390 1
433383 99433383 1001 86380 86390 1
433472 99433472 1001 86380 86390 1
433239 99433239 1001 86380 86390 1
433283 99433283 1001 86380 86390 1
433265 99433265 1001 86380 86390 1
432530 99432530 1001 86380 86390 1
432588 99432588 1001 86380 86390 1
433828 99433828 1001 86380 86390 1
434065 99434065 1001 86380 86390 1
434119 99434119 1001 86380 86390 1
433838 99433838 1001 86380 86390 1
434059 99434059 1001 86380 86390 1
435055 99435055 1001 86380 86390 1
435259 99435259 1001 86380 86390 1
435138 99435138 1001 86380 86390 1
435329 99435329 1001 86380 86390 1
435119 99435119 1001 86380 86390 1
435336 99435336 1001 86380 86390 1
434625 99434625 1001 86380 86390 1
434951 99434951 1001 86380 86390 1
434694 99434694 1001 86380 86390 1
434866 99434866 1001 86380 86390 1
434289 99434289 1001 86380 86390 1
434380 99434380 1001 86380 86390 1
434306 99434306 1001 86380 86390 1
435765 99435765 1001 86380 86390 1
435683 99435683 1001 86380 86390 1
435610 99435610 1001 86380 86390 1
435821 99435821 1001 86380 86390 1
436977 99436977 1001 86380 86390 1
437093 99437093 1001 86380 86390 1
436769 99436769 1001 86380 86390 1
436628 99436628 1001 86380 86390 1
436596 99436596 1001 86380 86390 1
436734 99436734 1001 86380 86390 1
436430 99436430 1001 86380 86390 1
436482 99436482 1001 86380 86390 1
436675 99436675 1001 86380 86390 1
437239 99437239 1001 86380 86390 1
437219 99437219 1001 86380 86390 1
437178 99437178 1001 86380 86390 1
300561 99300561 1001 86380 86390 1
300562 99300562 1001 86380 86390 1
300578 99300578 1001 86380 86390 1
300715 99300715 1001 86380 86390 1
300596 99300596 1001 86380 86390 1
300719 99300719 1001 86380 86390 1
300373 99300373 1001 86380 86390 1
300335 99300335 1001 86380 86390 1
300506 99300506 1001 86380 86390 1
300240 99300240 1001 86380 86390 1
300269 99300269 1001 86380 86390 1
300245 99300245 1001 86380 86390 1
300285 99300285 1001 86380 86390 1
300119 99300119 1001 86380 86390 1
300740 99300740 1001 86380 86390 1
300772 99300772 1001 86380 86390 1
301421 99301421 1001 86380 86390 1
301300 99301300 1001 86380 86390 1
301150 99301150 1001 86380 86390 1
301151 99301151 1001 86380 86390 1
301044 99301044 1001 86380 86390 1
300994 99300994 1001 86380 86390 1
301139 99301139 1001 86380 86390 1
301696 99301696 1001 86380 86390 1
301699 99301699 1001 86380 86390 1
301586 99301586 1001 86380 86390 1
301741 99301741 1001 86380 86390 1
301704 99301704 1001 86380 86390 1
301730 99301730 1001 86380 86390 1
302350 99302350 1001 86380 86390 1
302368 99302368 1001 86380 86390 1
302300 99302300 1001 86380 86390 1
301996 99301996 1001 86380 86390 1
301970 99301970 1001 86380 86390 1
302165 99302165 1001 86380 86390 1
302075 99302075 1001 86380 86390 1
302140 99302140 1001 86380 86390 1
302116 99302116 1001 86380 86390 1
301905 99301905 1001 86380 86390 1
301783 99301783 1001 86380 86390 1
302552 99302552 1001 86380 86390 1
302450 99302450 1001 86380 86390 1
302937 99302937 1001 86380 86390 1
302946 99302946 1001 86380 86390 1
302987 99302987 1001 86380 86390 1
302667 99302667 1001 86380 86390 1
303217 99303217 1001 86380 86390 1
302586 99302586 1001 86380 86390 1
303299 99303299 1001 86380 86390 1
303378 99303378 1001 86380 86390 1
303328 99303328 1001 86380 86390 1
303381 99303381 1001 86380 86390 1
303317 99303317 1001 86380 86390 1
303241 99303241 1001 86380 86390 1
303983 99303983 1001 86380 86390 1
304001 99304001 1001 86380 86390 1
304014 99304014 1001 86380 86390 1
303914 99303914 1001 86380 86390 1
303877 99303877 1001 86380 86390 1
303640 99303640 1001 86380 86390 1
303734 99303734 1001 86380 86390 1
303826 99303826 1001 86380 86390 1
303594 99303594 1001 86380 86390 1
303466 99303466 1001 86380 86390 1
303495 99303495 1001 86380 86390 1
303421 99303421 1001 86380 86390 1
303540 99303540 1001 86380 86390 1
304159 99304159 1001 86380 86390 1
304181 99304181 1001 86380 86390 1
304235 99304235 1001 86380 86390 1
304747 99304747 1001 86380 86390 1
304830 99304830 1001 86380 86390 1
304765 99304765 1001 86380 86390 1
304768 99304768 1001 86380 86390 1
304486 99304486 1001 86380 86390 1
304539 99304539 1001 86380 86390 1
304505 99304505 1001 86380 86390 1
304457 99304457 1001 86380 86390 1
304355 99304355 1001 86380 86390 1
304396 99304396 1001 86380 86390 1
304362 99304362 1001 86380 86390 1
304298 99304298 1001 86380 86390 1
304961 99304961 1001 86380 86390 1
304897 99304897 1001 86380 86390 1
304886 99304886 1001 86380 86390 1
305006 99305006 1001 86380 86390 1
305009 99305009 1001 86380 86390 1
305532 99305532 1001 86380 86390 1
305117 99305117 1001 86380 86390 1
305170 99305170 1001 86380 86390 1
305159 99305159 1001 86380 86390 1
305083 99305083 1001 86380 86390 1
305110 99305110 1001 86380 86390 1
500130 99500130 1001 86380 86390 1
500041 99500041 1001 86380 86390 1
500184 99500184 1001 86380 86390 1
500632 99500632 1001 86380 86390 1
500645 99500645 1001 86380 86390 1
500698 99500698 1001 86380 86390 1
500791 99500791 1001 86380 86390 1
500641 99500641 1001 86380 86390 1
500681 99500681 1001 86380 86390 1
500773 99500773 1001 86380 86390 1
500417 99500417 1001 86380 86390 1
500521 99500521 1001 86380 86390 1
500574 99500574 1001 86380 86390 1
500287 99500287 1001 86380 86390 1
500237 99500237 1001 86380 86390 1
500263 99500263 1001 86380 86390 1
500965 99500965 1001 86380 86390 1
501542 99501542 1001 86380 86390 1
501331 99501331 1001 86380 86390 1
501371 99501371 1001 86380 86390 1
501385 99501385 1001 86380 86390 1
501316 99501316 1001 86380 86390 1
501355 99501355 1001 86380 86390 1
501188 99501188 1001 86380 86390 1
501087 99501087 1001 86380 86390 1
501038 99501038 1001 86380 86390 1
501701 99501701 1001 86380 86390 1
502286 99502286 1001 86380 86390 1
502423 99502423 1001 86380 86390 1
502212 99502212 1001 86380 86390 1
502109 99502109 1001 86380 86390 1
501883 99501883 1001 86380 86390 1
502052 99502052 1001 86380 86390 1
502476 99502476 1001 86380 86390 1
502569 99502569 1001 86380 86390 1
502558 99502558 1001 86380 86390 1
502943 99502943 1001 86380 86390 1
503022 99503022 1001 86380 86390 1
502884 99502884 1001 86380 86390 1
503014 99503014 1001 86380 86390 1
502937 99502937 1001 86380 86390 1
503068 99503068 1001 86380 86390 1
503083 99503083 1001 86380 86390 1
502736 99502736 1001 86380 86390 1
502765 99502765 1001 86380 86390 1
502675 99502675 1001 86380 86390 1
502833 99502833 1001 86380 86390 1
502875 99502875 1001 86380 86390 1
503355 99503355 1001 86380 86390 1
503332 99503332 1001 86380 86390 1
503989 99503989 1001 86380 86390 1
504109 99504109 1001 86380 86390 1
504111 99504111 1001 86380 86390 1
503769 99503769 1001 86380 86390 1
503757 99503757 1001 86380 86390 1
503889 99503889 1001 86380 86390 1
503827 99503827 1001 86380 86390 1
503589 99503589 1001 86380 86390 1
503591 99503591 1001 86380 86390 1
503605 99503605 1001 86380 86390 1
503671 99503671 1001 86380 86390 1
503555 99503555 1001 86380 86390 1
503583 99503583 1001 86380 86390 1
503637 99503637 1001 86380 86390 1
503663 99503663 1001 86380 86390 1
504304 99504304 1001 86380 86390 1
504791 99504791 1001 86380 86390 1
504883 99504883 1001 86380 86390 1
504845 99504845 1001 86380 86390 1
504787 99504787 1001 86380 86390 1
504904 99504904 1001 86380 86390 1
504621 99504621 1001 86380 86390 1
504636 99504636 1001 86380 86390 1
504324 99504324 1001 86380 86390 1
504443 99504443 1001 86380 86390 1
505148 99505148 1001 86380 86390 1
505609 99505609 1001 86380 86390 1
505756 99505756 1001 86380 86390 1
505704 99505704 1001 86380 86390 1
505371 99505371 1001 86380 86390 1
505542 99505542 1001 86380 86390 1
505363 99505363 1001 86380 86390 1
505495 99505495 1001 86380 86390 1
505418 99505418 1001 86380 86390 1
505214 99505214 1001 86380 86390 1
505205 99505205 1001 86380 86390 1
505153 99505153 1001 86380 86390 1
505264 99505264 1001 86380 86390 1
505936 99505936 1001 86380 86390 1
505912 99505912 1001 86380 86390 1
505798 99505798 1001 86380 86390 1
505825 99505825 1001 86380 86390 1
505787 99505787 1001 86380 86390 1
505905 99505905 1001 86380 86390 1
506482 99506482 1001 86380 86390 1
506570 99506570 1001 86380 86390 1
506488 99506488 1001 86380 86390 1
506581 99506581 1001 86380 86390 1
506453 99506453 1001 86380 86390 1
506275 99506275 1001 86380 86390 1
506316 99506316 1001 86380 86390 1
506194 99506194 1001 86380 86390 1
506032 99506032 1001 86380 86390 1
506072 99506072 1001 86380 86390 1
506127 99506127 1001 86380 86390 1
506696 99506696 1001 86380 86390 1
506703 99506703 1001 86380 86390 1
506616 99506616 1001 86380 86390 1
506604 99506604 1001 86380 86390 1
507414 99507414 1001 86380 86390 1
506879 99506879 1001 86380 86390 1
506959 99506959 1001 86380 86390 1
506937 99506937 1001 86380 86390 1
506864 99506864 1001 86380 86390 1
507591 99507591 1001 86380 86390 1
507503 99507503 1001 86380 86390 1
507478 99507478 1001 86380 86390 1
507443 99507443 1001 86380 86390 1
508146 99508146 1001 86380 86390 1
508217 99508217 1001 86380 86390 1
508110 99508110 1001 86380 86390 1
508238 99508238 1001 86380 86390 1
508182 99508182 1001 86380 86390 1
508016 99508016 1001 86380 86390 1
507884 99507884 1001 86380 86390 1
508040 99508040 1001 86380 86390 1
507873 99507873 1001 86380 86390 1
507886 99507886 1001 86380 86390 1
507731 99507731 1001 86380 86390 1
507742 99507742 1001 86380 86390 1
508311 99508311 1001 86380 86390 1
508416 99508416 1001 86380 86390 1
508267 99508267 1001 86380 86390 1
508411 99508411 1001 86380 86390 1
508373 99508373 1001 86380 86390 1
509000 99509000 1001 86380 86390 1
508886 99508886 1001 86380 86390 1
509017 99509017 1001 86380 86390 1
508918 99508918 1001 86380 86390 1
509036 99509036 1001 86380 86390 1
508742 99508742 1001 86380 86390 1
508730 99508730 1001 86380 86390 1
508853 99508853 1001 86380 86390 1
508549 99508549 1001 86380 86390 1
508601 99508601 1001 86380 86390 1
509243 99509243 1001 86380 86390 1
509118 99509118 1001 86380 86390 1
509092 99509092 1001 86380 86390 1
509210 99509210 1001 86380 86390 1
509236 99509236 1001 86380 86390 1
509187 99509187 1001 86380 86390 1
509733 99509733 1001 86380 86390 1
509838 99509838 1001 86380 86390 1
509699 99509699 1001 86380 86390 1
509805 99509805 1001 86380 86390 1
509715 99509715 1001 86380 86390 1
509888 99509888 1001 86380 86390 1
509768 99509768 1001 86380 86390 1
509553 99509553 1001 86380 86390 1
509501 99509501 1001 86380 86390 1
509657 99509657 1001 86380 86390 1
509581 99509581 1001 86380 86390 1
509461 99509461 1001 86380 86390 1
509308 99509308 1001 86380 86390 1
509451 99509451 1001 86380 86390 1
509340 99509340 1001 86380 86390 1
510105 99510105 1001 86380 86390 1
509976 99509976 1001 86380 86390 1
510047 99510047 1001 86380 86390 1
510076 99510076 1001 86380 86390 1
510561 99510561 1001 86380 86390 1
510639 99510639 1001 86380 86390 1
510652 99510652 1001 86380 86390 1
510538 99510538 1001 86380 86390 1
510553 99510553 1001 86380 86390 1
510566 99510566 1001 86380 86390 1
510674 99510674 1001 86380 86390 1
510318 99510318 1001 86380 86390 1
510375 99510375 1001 86380 86390 1
510506 99510506 1001 86380 86390 1
510210 99510210 1001 86380 86390 1
510186 99510186 1001 86380 86390 1
510174 99510174 1001 86380 86390 1
510192 99510192 1001 86380 86390 1
510906 99510906 1001 86380 86390 1
510907 99510907 1001 86380 86390 1
510882 99510882 1001 86380 86390 1
510754 99510754 1001 86380 86390 1
510845 99510845 1001 86380 86390 1
510730 99510730 1001 86380 86390 1
511485 99511485 1001 86380 86390 1
511304 99511304 1001 86380 86390 1
511330 99511330 1001 86380 86390 1
511216 99511216 1001 86380 86390 1
510971 99510971 1001 86380 86390 1
510950 99510950 1001 86380 86390 1
511106 99511106 1001 86380 86390 1
511668 99511668 1001 86380 86390 1
511722 99511722 1001 86380 86390 1
511571 99511571 1001 86380 86390 1
511573 99511573 1001 86380 86390 1
512291 99512291 1001 86380 86390 1
512031 99512031 1001 86380 86390 1
512127 99512127 1001 86380 86390 1
512117 99512117 1001 86380 86390 1
512169 99512169 1001 86380 86390 1
512092 99512092 1001 86380 86390 1
511978 99511978 1001 86380 86390 1
511930 99511930 1001 86380 86390 1
511827 99511827 1001 86380 86390 1
511881 99511881 1001 86380 86390 1
511794 99511794 1001 86380 86390 1
512480 99512480 1001 86380 86390 1
512381 99512381 1001 86380 86390 1
512513 99512513 1001 86380 86390 1
513004 99513004 1001 86380 86390 1
512910 99512910 1001 86380 86390 1
512833 99512833 1001 86380 86390 1
512930 99512930 1001 86380 86390 1
512931 99512931 1001 86380 86390 1
512662 99512662 1001 86380 86390 1
512717 99512717 1001 86380 86390 1
512657 99512657 1001 86380 86390 1
513305 99513305 1001 86380 86390 1
513397 99513397 1001 86380 86390 1
513359 99513359 1001 86380 86390 1
513350 99513350 1001 86380 86390 1
513302 99513302 1001 86380 86390 1
513342 99513342 1001 86380 86390 1
513986 99513986 1001 86380 86390 1
514011 99514011 1001 86380 86390 1
513803 99513803 1001 86380 86390 1
513717 99513717 1001 86380 86390 1
513679 99513679 1001 86380 86390 1
513541 99513541 1001 86380 86390 1
513428 99513428 1001 86380 86390 1
513468 99513468 1001 86380 86390 1
513429 99513429 1001 86380 86390 1
513599 99513599 1001 86380 86390 1
513498 99513498 1001 86380 86390 1
514144 99514144 1001 86380 86390 1
514198 99514198 1001 86380 86390 1
514189 99514189 1001 86380 86390 1
514062 99514062 1001 86380 86390 1
514049 99514049 1001 86380 86390 1
514842 99514842 1001 86380 86390 1
514815 99514815 1001 86380 86390 1
514738 99514738 1001 86380 86390 1
514959 99514959 1001 86380 86390 1
514987 99514987 1001 86380 86390 1
514859 99514859 1001 86380 86390 1
515619 99515619 1001 86380 86390 1
515625 99515625 1001 86380 86390 1
515603 99515603 1001 86380 86390 1
515500 99515500 1001 86380 86390 1
515339 99515339 1001 86380 86390 1
515404 99515404 1001 86380 86390 1
515355 99515355 1001 86380 86390 1
515382 99515382 1001 86380 86390 1
515383 99515383 1001 86380 86390 1
515359 99515359 1001 86380 86390 1
515115 99515115 1001 86380 86390 1
515748 99515748 1001 86380 86390 1
515710 99515710 1001 86380 86390 1
515830 99515830 1001 86380 86390 1
515819 99515819 1001 86380 86390 1
515884 99515884 1001 86380 86390 1
516359 99516359 1001 86380 86390 1
516389 99516389 1001 86380 86390 1
516341 99516341 1001 86380 86390 1
516204 99516204 1001 86380 86390 1
515953 99515953 1001 86380 86390 1
516037 99516037 1001 86380 86390 1
516089 99516089 1001 86380 86390 1
516016 99516016 1001 86380 86390 1
516068 99516068 1001 86380 86390 1
516638 99516638 1001 86380 86390 1
516535 99516535 1001 86380 86390 1
516510 99516510 1001 86380 86390 1
516594 99516594 1001 86380 86390 1
516530 99516530 1001 86380 86390 1
517287 99517287 1001 86380 86390 1
517277 99517277 1001 86380 86390 1
517314 99517314 1001 86380 86390 1
517150 99517150 1001 86380 86390 1
517066 99517066 1001 86380 86390 1
517034 99517034 1001 86380 86390 1
516933 99516933 1001 86380 86390 1
516822 99516822 1001 86380 86390 1
516799 99516799 1001 86380 86390 1
516748 99516748 1001 86380 86390 1
516893 99516893 1001 86380 86390 1
517513 99517513 1001 86380 86390 1
517475 99517475 1001 86380 86390 1
517540 99517540 1001 86380 86390 1
517440 99517440 1001 86380 86390 1
517336 99517336 1001 86380 86390 1
517972 99517972 1001 86380 86390 1
517975 99517975 1001 86380 86390 1
518028 99518028 1001 86380 86390 1
518056 99518056 1001 86380 86390 1
518159 99518159 1001 86380 86390 1
517841 99517841 1001 86380 86390 1
517944 99517944 1001 86380 86390 1
517867 99517867 1001 86380 86390 1
517830 99517830 1001 86380 86390 1
517753 99517753 1001 86380 86390 1
517640 99517640 1001 86380 86390 1
517694 99517694 1001 86380 86390 1
518276 99518276 1001 86380 86390 1
518356 99518356 1001 86380 86390 1
518346 99518346 1001 86380 86390 1
518955 99518955 1001 86380 86390 1
518971 99518971 1001 86380 86390 1
518770 99518770 1001 86380 86390 1
518732 99518732 1001 86380 86390 1
518621 99518621 1001 86380 86390 1
518701 99518701 1001 86380 86390 1
518741 99518741 1001 86380 86390 1
518481 99518481 1001 86380 86390 1
519186 99519186 1001 86380 86390 1
519689 99519689 1001 86380 86390 1
519690 99519690 1001 86380 86390 1
519796 99519796 1001 86380 86390 1
519668 99519668 1001 86380 86390 1
519491 99519491 1001 86380 86390 1
519517 99519517 1001 86380 86390 1
519335 99519335 1001 86380 86390 1
519999 99519999 1001 86380 86390 1
520001 99520001 1001 86380 86390 1
519937 99519937 1001 86380 86390 1
519950 99519950 1001 86380 86390 1
519886 99519886 1001 86380 86390 1
519952 99519952 1001 86380 86390 1
520620 99520620 1001 86380 86390 1
520597 99520597 1001 86380 86390 1
520481 99520481 1001 86380 86390 1
520536 99520536 1001 86380 86390 1
520369 99520369 1001 86380 86390 1
520434 99520434 1001 86380 86390 1
520393 99520393 1001 86380 86390 1
520252 99520252 1001 86380 86390 1
520213 99520213 1001 86380 86390 1
520226 99520226 1001 86380 86390 1
520046 99520046 1001 86380 86390 1
520060 99520060 1001 86380 86390 1
520157 99520157 1001 86380 86390 1
520781 99520781 1001 86380 86390 1
520707 99520707 1001 86380 86390 1
520787 99520787 1001 86380 86390 1
520775 99520775 1001 86380 86390 1
521327 99521327 1001 86380 86390 1
521439 99521439 1001 86380 86390 1
521396 99521396 1001 86380 86390 1
521319 99521319 1001 86380 86390 1
521401 99521401 1001 86380 86390 1
521178 99521178 1001 86380 86390 1
521166 99521166 1001 86380 86390 1
521102 99521102 1001 86380 86390 1
520909 99520909 1001 86380 86390 1
520912 99520912 1001 86380 86390 1
520964 99520964 1001 86380 86390 1
521581 99521581 1001 86380 86390 1
521569 99521569 1001 86380 86390 1
521608 99521608 1001 86380 86390 1
521652 99521652 1001 86380 86390 1
522141 99522141 1001 86380 86390 1
522180 99522180 1001 86380 86390 1
521934 99521934 1001 86380 86390 1
521910 99521910 1001 86380 86390 1
522015 99522015 1001 86380 86390 1
521691 99521691 1001 86380 86390 1
521808 99521808 1001 86380 86390 1
521834 99521834 1001 86380 86390 1
521873 99521873 1001 86380 86390 1
521720 99521720 1001 86380 86390 1
521696 99521696 1001 86380 86390 1
522406 99522406 1001 86380 86390 1
522360 99522360 1001 86380 86390 1
522477 99522477 1001 86380 86390 1
522963 99522963 1001 86380 86390 1
522925 99522925 1001 86380 86390 1
523055 99523055 1001 86380 86390 1
522929 99522929 1001 86380 86390 1
522931 99522931 1001 86380 86390 1
522785 99522785 1001 86380 86390 1
522880 99522880 1001 86380 86390 1
522856 99522856 1001 86380 86390 1
522871 99522871 1001 86380 86390 1
522551 99522551 1001 86380 86390 1
522647 99522647 1001 86380 86390 1
523941 99523941 1001 86380 86390 1
523844 99523844 1001 86380 86390 1
523750 99523750 1001 86380 86390 1
523707 99523707 1001 86380 86390 1
523551 99523551 1001 86380 86390 1
523646 99523646 1001 86380 86390 1
523458 99523458 1001 86380 86390 1
523472 99523472 1001 86380 86390 1
523501 99523501 1001 86380 86390 1
523947 99523947 1001 86380 86390 1
524698 99524698 1001 86380 86390 1
524676 99524676 1001 86380 86390 1
524469 99524469 1001 86380 86390 1
524496 99524496 1001 86380 86390 1
524280 99524280 1001 86380 86390 1
524177 99524177 1001 86380 86390 1
524334 99524334 1001 86380 86390 1
524200 99524200 1001 86380 86390 1
524975 99524975 1001 86380 86390 1
524902 99524902 1001 86380 86390 1
524903 99524903 1001 86380 86390 1
524792 99524792 1001 86380 86390 1
525434 99525434 1001 86380 86390 1
525525 99525525 1001 86380 86390 1
525476 99525476 1001 86380 86390 1
525587 99525587 1001 86380 86390 1
525358 99525358 1001 86380 86390 1
525113 99525113 1001 86380 86390 1
525719 99525719 1001 86380 86390 1
525786 99525786 1001 86380 86390 1
526408 99526408 1001 86380 86390 1
526228 99526228 1001 86380 86390 1
526293 99526293 1001 86380 86390 1
526128 99526128 1001 86380 86390 1
526131 99526131 1001 86380 86390 1
526120 99526120 1001 86380 86390 1
525882 99525882 1001 86380 86390 1
525935 99525935 1001 86380 86390 1
526437 99526437 1001 86380 86390 1
526570 99526570 1001 86380 86390 1
527200 99527200 1001 86380 86390 1
527162 99527162 1001 86380 86390 1
526992 99526992 1001 86380 86390 1
526935 99526935 1001 86380 86390 1
526964 99526964 1001 86380 86390 1
526790 99526790 1001 86380 86390 1
526805 99526805 1001 86380 86390 1
526780 99526780 1001 86380 86390 1
526782 99526782 1001 86380 86390 1
527297 99527297 1001 86380 86390 1
527349 99527349 1001 86380 86390 1
527251 99527251 1001 86380 86390 1
527291 99527291 1001 86380 86390 1
527369 99527369 1001 86380 86390 1
527412 99527412 1001 86380 86390 1
527925 99527925 1001 86380 86390 1
528030 99528030 1001 86380 86390 1
527931 99527931 1001 86380 86390 1
527893 99527893 1001 86380 86390 1
527805 99527805 1001 86380 86390 1
527665 99527665 1001 86380 86390 1
527863 99527863 1001 86380 86390 1
527799 99527799 1001 86380 86390 1
527829 99527829 1001 86380 86390 1
527480 99527480 1001 86380 86390 1
527530 99527530 1001 86380 86390 1
527633 99527633 1001 86380 86390 1
527659 99527659 1001 86380 86390 1
528154 99528154 1001 86380 86390 1
528710 99528710 1001 86380 86390 1
528732 99528732 1001 86380 86390 1
528515 99528515 1001 86380 86390 1
528440 99528440 1001 86380 86390 1
528337 99528337 1001 86380 86390 1
528415 99528415 1001 86380 86390 1
528447 99528447 1001 86380 86390 1
529081 99529081 1001 86380 86390 1
529099 99529099 1001 86380 86390 1
529009 99529009 1001 86380 86390 1
529626 99529626 1001 86380 86390 1
529700 99529700 1001 86380 86390 1
529618 99529618 1001 86380 86390 1
529635 99529635 1001 86380 86390 1
529509 99529509 1001 86380 86390 1
529432 99529432 1001 86380 86390 1
529390 99529390 1001 86380 86390 1
529300 99529300 1001 86380 86390 1
529276 99529276 1001 86380 86390 1
529828 99529828 1001 86380 86390 1
529793 99529793 1001 86380 86390 1
529901 99529901 1001 86380 86390 1
529851 99529851 1001 86380 86390 1
530452 99530452 1001 86380 86390 1
530518 99530518 1001 86380 86390 1
530441 99530441 1001 86380 86390 1
530422 99530422 1001 86380 86390 1
530167 99530167 1001 86380 86390 1
530316 99530316 1001 86380 86390 1
530229 99530229 1001 86380 86390 1
530075 99530075 1001 86380 86390 1
529990 99529990 1001 86380 86390 1
529953 99529953 1001 86380 86390 1
530124 99530124 1001 86380 86390 1
529955 99529955 1001 86380 86390 1
529943 99529943 1001 86380 86390 1
530680 99530680 1001 86380 86390 1
530669 99530669 1001 86380 86390 1
530633 99530633 1001 86380 86390 1
530755 99530755 1001 86380 86390 1
531251 99531251 1001 86380 86390 1
531330 99531330 1001 86380 86390 1
531178 99531178 1001 86380 86390 1
531246 99531246 1001 86380 86390 1
531073 99531073 1001 86380 86390 1
531120 99531120 1001 86380 86390 1
530823 99530823 1001 86380 86390 1
530799 99530799 1001 86380 86390 1
530924 99530924 1001 86380 86390 1
530900 99530900 1001 86380 86390 1
531460 99531460 1001 86380 86390 1
531384 99531384 1001 86380 86390 1
532003 99532003 1001 86380 86390 1
531931 99531931 1001 86380 86390 1
531599 99531599 1001 86380 86390 1
531717 99531717 1001 86380 86390 1
531630 99531630 1001 86380 86390 1
531762 99531762 1001 86380 86390 1
532246 99532246 1001 86380 86390 1
532262 99532262 1001 86380 86390 1
532842 99532842 1001 86380 86390 1
532985 99532985 1001 86380 86390 1
533016 99533016 1001 86380 86390 1
532751 99532751 1001 86380 86390 1
532701 99532701 1001 86380 86390 1
532740 99532740 1001 86380 86390 1
532754 99532754 1001 86380 86390 1
532624 99532624 1001 86380 86390 1
532819 99532819 1001 86380 86390 1
532796 99532796 1001 86380 86390 1
532438 99532438 1001 86380 86390 1
532615 99532615 1001 86380 86390 1
532590 99532590 1001 86380 86390 1
533158 99533158 1001 86380 86390 1
533172 99533172 1001 86380 86390 1
533124 99533124 1001 86380 86390 1
533143 99533143 1001 86380 86390 1
533497 99533497 1001 86380 86390 1
533592 99533592 1001 86380 86390 1
533451 99533451 1001 86380 86390 1
533647 99533647 1001 86380 86390 1
533493 99533493 1001 86380 86390 1
533610 99533610 1001 86380 86390 1
533560 99533560 1001 86380 86390 1
533432 99533432 1001 86380 86390 1
533407 99533407 1001 86380 86390 1
533291 99533291 1001 86380 86390 1
533397 99533397 1001 86380 86390 1
533388 99533388 1001 86380 86390 1
533274 99533274 1001 86380 86390 1
533973 99533973 1001 86380 86390 1
533885 99533885 1001 86380 86390 1
534009 99534009 1001 86380 86390 1
534494 99534494 1001 86380 86390 1
534612 99534612 1001 86380 86390 1
534487 99534487 1001 86380 86390 1
534280 99534280 1001 86380 86390 1
534425 99534425 1001 86380 86390 1
534179 99534179 1001 86380 86390 1
534231 99534231 1001 86380 86390 1
534207 99534207 1001 86380 86390 1
534223 99534223 1001 86380 86390 1
534163 99534163 1001 86380 86390 1
534777 99534777 1001 86380 86390 1
534767 99534767 1001 86380 86390 1
534859 99534859 1001 86380 86390 1
535451 99535451 1001 86380 86390 1
535390 99535390 1001 86380 86390 1
535378 99535378 1001 86380 86390 1
535266 99535266 1001 86380 86390 1
535207 99535207 1001 86380 86390 1
535170 99535170 1001 86380 86390 1
535249 99535249 1001 86380 86390 1
534953 99534953 1001 86380 86390 1
535096 99535096 1001 86380 86390 1
534923 99534923 1001 86380 86390 1
535702 99535702 1001 86380 86390 1
535651 99535651 1001 86380 86390 1
535514 99535514 1001 86380 86390 1
535606 99535606 1001 86380 86390 1
535530 99535530 1001 86380 86390 1
535518 99535518 1001 86380 86390 1
536308 99536308 1001 86380 86390 1
536314 99536314 1001 86380 86390 1
536281 99536281 1001 86380 86390 1
535939 99535939 1001 86380 86390 1
536123 99536123 1001 86380 86390 1
535997 99535997 1001 86380 86390 1
536115 99536115 1001 86380 86390 1
536103 99536103 1001 86380 86390 1
535785 99535785 1001 86380 86390 1
535826 99535826 1001 86380 86390 1
535777 99535777 1001 86380 86390 1
535739 99535739 1001 86380 86390 1
536132 99536132 1001 86380 86390 1
536405 99536405 1001 86380 86390 1
536394 99536394 1001 86380 86390 1
537011 99537011 1001 86380 86390 1
536979 99536979 1001 86380 86390 1
536883 99536883 1001 86380 86390 1
536896 99536896 1001 86380 86390 1
536709 99536709 1001 86380 86390 1
536646 99536646 1001 86380 86390 1
537806 99537806 1001 86380 86390 1
537633 99537633 1001 86380 86390 1
537434 99537434 1001 86380 86390 1
537454 99537454 1001 86380 86390 1
538021 99538021 1001 86380 86390 1
538073 99538073 1001 86380 86390 1
538165 99538165 1001 86380 86390 1
538109 99538109 1001 86380 86390 1
538782 99538782 1001 86380 86390 1
538651 99538651 1001 86380 86390 1
538683 99538683 1001 86380 86390 1
538761 99538761 1001 86380 86390 1
538775 99538775 1001 86380 86390 1
538506 99538506 1001 86380 86390 1
538469 99538469 1001 86380 86390 1
538586 99538586 1001 86380 86390 1
538574 99538574 1001 86380 86390 1
538510 99538510 1001 86380 86390 1
539018 99539018 1001 86380 86390 1
538851 99538851 1001 86380 86390 1
538949 99538949 1001 86380 86390 1
539535 99539535 1001 86380 86390 1
539549 99539549 1001 86380 86390 1
539375 99539375 1001 86380 86390 1
539401 99539401 1001 86380 86390 1
539314 99539314 1001 86380 86390 1
539149 99539149 1001 86380 86390 1
539090 99539090 1001 86380 86390 1
539057 99539057 1001 86380 86390 1
539794 99539794 1001 86380 86390 1
539837 99539837 1001 86380 86390 1
540466 99540466 1001 86380 86390 1
540365 99540365 1001 86380 86390 1
540327 99540327 1001 86380 86390 1
540445 99540445 1001 86380 86390 1
540270 99540270 1001 86380 86390 1
540349 99540349 1001 86380 86390 1
540414 99540414 1001 86380 86390 1
540135 99540135 1001 86380 86390 1
540226 99540226 1001 86380 86390 1
540216 99540216 1001 86380 86390 1
540088 99540088 1001 86380 86390 1
540014 99540014 1001 86380 86390 1
539927 99539927 1001 86380 86390 1
540037 99540037 1001 86380 86390 1
539935 99539935 1001 86380 86390 1
540541 99540541 1001 86380 86390 1
540600 99540600 1001 86380 86390 1
540667 99540667 1001 86380 86390 1
540618 99540618 1001 86380 86390 1
541092 99541092 1001 86380 86390 1
541182 99541182 1001 86380 86390 1
541283 99541283 1001 86380 86390 1
540974 99540974 1001 86380 86390 1
540726 99540726 1001 86380 86390 1
540771 99540771 1001 86380 86390 1
541472 99541472 1001 86380 86390 1
541994 99541994 1001 86380 86390 1
542112 99542112 1001 86380 86390 1
541640 99541640 1001 86380 86390 1
541503 99541503 1001 86380 86390 1
541675 99541675 1001 86380 86390 1
542211 99542211 1001 86380 86390 1
542225 99542225 1001 86380 86390 1
542134 99542134 1001 86380 86390 1
542833 99542833 1001 86380 86390 1
542759 99542759 1001 86380 86390 1
542837 99542837 1001 86380 86390 1
542905 99542905 1001 86380 86390 1
542576 99542576 1001 86380 86390 1
542579 99542579 1001 86380 86390 1
542686 99542686 1001 86380 86390 1
542355 99542355 1001 86380 86390 1
542434 99542434 1001 86380 86390 1
542451 99542451 1001 86380 86390 1
542347 99542347 1001 86380 86390 1
542375 99542375 1001 86380 86390 1
543032 99543032 1001 86380 86390 1
542994 99542994 1001 86380 86390 1
543011 99543011 1001 86380 86390 1
543050 99543050 1001 86380 86390 1
543116 99543116 1001 86380 86390 1
543134 99543134 1001 86380 86390 1
543647 99543647 1001 86380 86390 1
543586 99543586 1001 86380 86390 1
543717 99543717 1001 86380 86390 1
543556 99543556 1001 86380 86390 1
543267 99543267 1001 86380 86390 1
543205 99543205 1001 86380 86390 1
543323 99543323 1001 86380 86390 1
543350 99543350 1001 86380 86390 1
543274 99543274 1001 86380 86390 1
543351 99543351 1001 86380 86390 1
543353 99543353 1001 86380 86390 1
543884 99543884 1001 86380 86390 1
543808 99543808 1001 86380 86390 1
543860 99543860 1001 86380 86390 1
543903 99543903 1001 86380 86390 1
543826 99543826 1001 86380 86390 1
543831 99543831 1001 86380 86390 1
543806 99543806 1001 86380 86390 1
544470 99544470 1001 86380 86390 1
544406 99544406 1001 86380 86390 1
544435 99544435 1001 86380 86390 1
544213 99544213 1001 86380 86390 1
544227 99544227 1001 86380 86390 1
544217 99544217 1001 86380 86390 1
544269 99544269 1001 86380 86390 1
544377 99544377 1001 86380 86390 1
544158 99544158 1001 86380 86390 1
544109 99544109 1001 86380 86390 1
544033 99544033 1001 86380 86390 1
544138 99544138 1001 86380 86390 1
543985 99543985 1001 86380 86390 1
544027 99544027 1001 86380 86390 1
544659 99544659 1001 86380 86390 1
544667 99544667 1001 86380 86390 1
544645 99544645 1001 86380 86390 1
433190 498 1001 21300 21657 1
506365 561 1002 57546 64565 1
517396 1111 1001 65831 66130 1
400028 99400028 1001 86380 86390 1
400062 99400062 1001 86380 86390 1
400129 99400129 1001 86380 86390 1
400247 99400247 1001 86380 86390 1
400508 99400508 1001 86380 86390 1
400616 99400616 1001 86380 86390 1
400632 99400632 1001 86380 86390 1
400789 99400789 1001 86380 86390 1
400902 99400902 1001 86380 86390 1
400925 99400925 1001 86380 86390 1
400870 99400870 1001 86380 86390 1
401000 99401000 1001 86380 86390 1
401156 99401156 1001 86380 86390 1
401106 99401106 1001 86380 86390 1
401261 99401261 1001 86380 86390 1
401165 99401165 1001 86380 86390 1
401302 99401302 1001 86380 86390 1
401307 99401307 1001 86380 86390 1
401381 99401381 1001 86380 86390 1
401931 99401931 1001 86380 86390 1
401901 99401901 1001 86380 86390 1
401898 99401898 1001 86380 86390 1
402034 99402034 1001 86380 86390 1
402133 99402133 1001 86380 86390 1
402141 99402141 1001 86380 86390 1
402362 99402362 1001 86380 86390 1
402476 99402476 1001 86380 86390 1
402410 99402410 1001 86380 86390 1
402378 99402378 1001 86380 86390 1
402643 99402643 1001 86380 86390 1
402734 99402734 1001 86380 86390 1
403215 99403215 1001 86380 86390 1
403254 99403254 1001 86380 86390 1
403272 99403272 1001 86380 86390 1
403437 99403437 1001 86380 86390 1
403812 99403812 1001 86380 86390 1
404009 99404009 1001 86380 86390 1
403985 99403985 1001 86380 86390 1
404154 99404154 1001 86380 86390 1
404323 99404323 1001 86380 86390 1
404419 99404419 1001 86380 86390 1
404536 99404536 1001 86380 86390 1
404482 99404482 1001 86380 86390 1
404710 99404710 1001 86380 86390 1
404711 99404711 1001 86380 86390 1
404919 99404919 1001 86380 86390 1
405056 99405056 1001 86380 86390 1
405375 99405375 1001 86380 86390 1
405318 99405318 1001 86380 86390 1
405515 99405515 1001 86380 86390 1
405767 99405767 1001 86380 86390 1
406024 99406024 1001 86380 86390 1
406037 99406037 1001 86380 86390 1
406114 99406114 1001 86380 86390 1
406101 99406101 1001 86380 86390 1
406186 99406186 1001 86380 86390 1
406235 99406235 1001 86380 86390 1
406400 99406400 1001 86380 86390 1
406691 99406691 1001 86380 86390 1
406632 99406632 1001 86380 86390 1
407174 99407174 1001 86380 86390 1
407152 99407152 1001 86380 86390 1
407385 99407385 1001 86380 86390 1
407488 99407488 1001 86380 86390 1
407465 99407465 1001 86380 86390 1
407862 99407862 1001 86380 86390 1
408396 99408396 1001 86380 86390 1
408521 99408521 1001 86380 86390 1
408498 99408498 1001 86380 86390 1
408539 99408539 1001 86380 86390 1
408545 99408545 1001 86380 86390 1
408532 99408532 1001 86380 86390 1
408756 99408756 1001 86380 86390 1
408748 99408748 1001 86380 86390 1
408935 99408935 1001 86380 86390 1
409169 99409169 1001 86380 86390 1
409378 99409378 1001 86380 86390 1
409416 99409416 1001 86380 86390 1
409414 99409414 1001 86380 86390 1
409593 99409593 1001 86380 86390 1
409727 99409727 1001 86380 86390 1
409713 99409713 1001 86380 86390 1
409847 99409847 1001 86380 86390 1
409834 99409834 1001 86380 86390 1
409907 99409907 1001 86380 86390 1
409922 99409922 1001 86380 86390 1
410071 99410071 1001 86380 86390 1
409993 99409993 1001 86380 86390 1
410164 99410164 1001 86380 86390 1
410342 99410342 1001 86380 86390 1
410830 99410830 1001 86380 86390 1
411045 99411045 1001 86380 86390 1
411119 99411119 1001 86380 86390 1
411491 99411491 1001 86380 86390 1
411573 99411573 1001 86380 86390 1
411819 99411819 1001 86380 86390 1
411862 99411862 1001 86380 86390 1
411979 99411979 1001 86380 86390 1
412241 99412241 1001 86380 86390 1
412436 99412436 1001 86380 86390 1
412472 99412472 1001 86380 86390 1
413542 99413542 1001 86380 86390 1
413357 99413357 1001 86380 86390 1
412843 99412843 1001 86380 86390 1
412851 99412851 1001 86380 86390 1
412873 99412873 1001 86380 86390 1
412810 99412810 1001 86380 86390 1
412516 99412516 1001 86380 86390 1
412539 99412539 1001 86380 86390 1
412818 99412818 1001 86380 86390 1
413289 99413289 1001 86380 86390 1
413977 99413977 1001 86380 86390 1
415253 99415253 1001 86380 86390 1
414757 99414757 1001 86380 86390 1
414856 99414856 1001 86380 86390 1
414175 99414175 1001 86380 86390 1
414123 99414123 1001 86380 86390 1
414143 99414143 1001 86380 86390 1
414483 99414483 1001 86380 86390 1
415656 99415656 1001 86380 86390 1
415509 99415509 1001 86380 86390 1
415325 99415325 1001 86380 86390 1
416703 99416703 1001 86380 86390 1
416593 99416593 1001 86380 86390 1
416624 99416624 1001 86380 86390 1
416254 99416254 1001 86380 86390 1
416572 99416572 1001 86380 86390 1
416248 99416248 1001 86380 86390 1
416051 99416051 1001 86380 86390 1
415748 99415748 1001 86380 86390 1
416022 99416022 1001 86380 86390 1
417352 99417352 1001 86380 86390 1
417335 99417335 1001 86380 86390 1
417368 99417368 1001 86380 86390 1
418693 99418693 1001 86380 86390 1
418697 99418697 1001 86380 86390 1
418510 99418510 1001 86380 86390 1
418537 99418537 1001 86380 86390 1
418584 99418584 1001 86380 86390 1
418585 99418585 1001 86380 86390 1
418772 99418772 1001 86380 86390 1
418493 99418493 1001 86380 86390 1
418522 99418522 1001 86380 86390 1
418423 99418423 1001 86380 86390 1
418052 99418052 1001 86380 86390 1
417875 99417875 1001 86380 86390 1
419014 99419014 1001 86380 86390 1
420213 99420213 1001 86380 86390 1
420446 99420446 1001 86380 86390 1
420099 99420099 1001 86380 86390 1
419877 99419877 1001 86380 86390 1
419891 99419891 1001 86380 86390 1
419717 99419717 1001 86380 86390 1
419689 99419689 1001 86380 86390 1
419451 99419451 1001 86380 86390 1
419574 99419574 1001 86380 86390 1
419356 99419356 1001 86380 86390 1
420589 99420589 1001 86380 86390 1
420744 99420744 1001 86380 86390 1
420775 99420775 1001 86380 86390 1
420628 99420628 1001 86380 86390 1
420780 99420780 1001 86380 86390 1
420526 99420526 1001 86380 86390 1
420671 99420671 1001 86380 86390 1
422037 99422037 1001 86380 86390 1
422053 99422053 1001 86380 86390 1
421949 99421949 1001 86380 86390 1
421848 99421848 1001 86380 86390 1
421851 99421851 1001 86380 86390 1
421726 99421726 1001 86380 86390 1
421787 99421787 1001 86380 86390 1
421662 99421662 1001 86380 86390 1
421675 99421675 1001 86380 86390 1
421629 99421629 1001 86380 86390 1
421079 99421079 1001 86380 86390 1
421246 99421246 1001 86380 86390 1
420980 99420980 1001 86380 86390 1
420958 99420958 1001 86380 86390 1
420885 99420885 1001 86380 86390 1
422409 99422409 1001 86380 86390 1
422291 99422291 1001 86380 86390 1
422266 99422266 1001 86380 86390 1
423600 99423600 1001 86380 86390 1
423505 99423505 1001 86380 86390 1
423601 99423601 1001 86380 86390 1
423570 99423570 1001 86380 86390 1
422943 99422943 1001 86380 86390 1
423036 99423036 1001 86380 86390 1
423235 99423235 1001 86380 86390 1
423159 99423159 1001 86380 86390 1
423014 99423014 1001 86380 86390 1
423210 99423210 1001 86380 86390 1
423143 99423143 1001 86380 86390 1
422796 99422796 1001 86380 86390 1
422812 99422812 1001 86380 86390 1
422929 99422929 1001 86380 86390 1
423888 99423888 1001 86380 86390 1
423847 99423847 1001 86380 86390 1
424022 99424022 1001 86380 86390 1
425284 99425284 1001 86380 86390 1
425243 99425243 1001 86380 86390 1
424182 99424182 1001 86380 86390 1
424530 99424530 1001 86380 86390 1
424199 99424199 1001 86380 86390 1
424362 99424362 1001 86380 86390 1
424454 99424454 1001 86380 86390 1
425715 99425715 1001 86380 86390 1
425419 99425419 1001 86380 86390 1
425679 99425679 1001 86380 86390 1
426817 99426817 1001 86380 86390 1
426934 99426934 1001 86380 86390 1
426856 99426856 1001 86380 86390 1
426526 99426526 1001 86380 86390 1
426650 99426650 1001 86380 86390 1
426437 99426437 1001 86380 86390 1
426583 99426583 1001 86380 86390 1
426316 99426316 1001 86380 86390 1
426048 99426048 1001 86380 86390 1
426159 99426159 1001 86380 86390 1
425851 99425851 1001 86380 86390 1
426274 99426274 1001 86380 86390 1
428632 99428632 1001 86380 86390 1
428489 99428489 1001 86380 86390 1
428210 99428210 1001 86380 86390 1
428317 99428317 1001 86380 86390 1
427648 99427648 1001 86380 86390 1
427610 99427610 1001 86380 86390 1
429085 99429085 1001 86380 86390 1
430192 99430192 1001 86380 86390 1
430075 99430075 1001 86380 86390 1
430293 99430293 1001 86380 86390 1
429752 99429752 1001 86380 86390 1
429857 99429857 1001 86380 86390 1
429708 99429708 1001 86380 86390 1
429615 99429615 1001 86380 86390 1
429529 99429529 1001 86380 86390 1
429210 99429210 1001 86380 86390 1
430555 99430555 1001 86380 86390 1
430713 99430713 1001 86380 86390 1
431699 99431699 1001 86380 86390 1
432008 99432008 1001 86380 86390 1
431657 99431657 1001 86380 86390 1
431959 99431959 1001 86380 86390 1
431472 99431472 1001 86380 86390 1
431528 99431528 1001 86380 86390 1
431458 99431458 1001 86380 86390 1
431383 99431383 1001 86380 86390 1
431575 99431575 1001 86380 86390 1
431642 99431642 1001 86380 86390 1
430843 99430843 1001 86380 86390 1
430925 99430925 1001 86380 86390 1
431021 99431021 1001 86380 86390 1
432323 99432323 1001 86380 86390 1
433402 99433402 1001 86380 86390 1
433052 99433052 1001 86380 86390 1
433264 99433264 1001 86380 86390 1
432498 99432498 1001 86380 86390 1
432804 99432804 1001 86380 86390 1
432715 99432715 1001 86380 86390 1
432893 99432893 1001 86380 86390 1
433871 99433871 1001 86380 86390 1
435039 99435039 1001 86380 86390 1
435112 99435112 1001 86380 86390 1
435356 99435356 1001 86380 86390 1
434706 99434706 1001 86380 86390 1
434852 99434852 1001 86380 86390 1
434726 99434726 1001 86380 86390 1
434734 99434734 1001 86380 86390 1
434138 99434138 1001 86380 86390 1
434216 99434216 1001 86380 86390 1
435730 99435730 1001 86380 86390 1
435645 99435645 1001 86380 86390 1
435831 99435831 1001 86380 86390 1
435444 99435444 1001 86380 86390 1
435839 99435839 1001 86380 86390 1
435476 99435476 1001 86380 86390 1
437076 99437076 1001 86380 86390 1
436642 99436642 1001 86380 86390 1
436578 99436578 1001 86380 86390 1
436696 99436696 1001 86380 86390 1
436466 99436466 1001 86380 86390 1
436128 99436128 1001 86380 86390 1
436267 99436267 1001 86380 86390 1
436329 99436329 1001 86380 86390 1
300024 99300024 1001 86380 86390 1
300703 99300703 1001 86380 86390 1
300633 99300633 1001 86380 86390 1
300532 99300532 1001 86380 86390 1
300523 99300523 1001 86380 86390 1
300516 99300516 1001 86380 86390 1
300418 99300418 1001 86380 86390 1
300185 99300185 1001 86380 86390 1
300302 99300302 1001 86380 86390 1
300306 99300306 1001 86380 86390 1
300309 99300309 1001 86380 86390 1
300753 99300753 1001 86380 86390 1
300831 99300831 1001 86380 86390 1
300730 99300730 1001 86380 86390 1
300733 99300733 1001 86380 86390 1
301400 99301400 1001 86380 86390 1
301479 99301479 1001 86380 86390 1
301506 99301506 1001 86380 86390 1
301372 99301372 1001 86380 86390 1
301437 99301437 1001 86380 86390 1
301050 99301050 1001 86380 86390 1
301053 99301053 1001 86380 86390 1
300977 99300977 1001 86380 86390 1
300942 99300942 1001 86380 86390 1
301059 99301059 1001 86380 86390 1
301565 99301565 1001 86380 86390 1
301569 99301569 1001 86380 86390 1
301744 99301744 1001 86380 86390 1
302213 99302213 1001 86380 86390 1
302346 99302346 1001 86380 86390 1
302272 99302272 1001 86380 86390 1
302370 99302370 1001 86380 86390 1
302186 99302186 1001 86380 86390 1
302237 99302237 1001 86380 86390 1
302187 99302187 1001 86380 86390 1
302041 99302041 1001 86380 86390 1
302171 99302171 1001 86380 86390 1
301978 99301978 1001 86380 86390 1
301868 99301868 1001 86380 86390 1
301791 99301791 1001 86380 86390 1
301870 99301870 1001 86380 86390 1
302527 99302527 1001 86380 86390 1
302504 99302504 1001 86380 86390 1
303108 99303108 1001 86380 86390 1
303204 99303204 1001 86380 86390 1
302825 99302825 1001 86380 86390 1
302754 99302754 1001 86380 86390 1
302643 99302643 1001 86380 86390 1
302646 99302646 1001 86380 86390 1
302711 99302711 1001 86380 86390 1
302777 99302777 1001 86380 86390 1
302714 99302714 1001 86380 86390 1
303402 99303402 1001 86380 86390 1
303379 99303379 1001 86380 86390 1
303405 99303405 1001 86380 86390 1
303254 99303254 1001 86380 86390 1
303943 99303943 1001 86380 86390 1
303979 99303979 1001 86380 86390 1
303687 99303687 1001 86380 86390 1
303636 99303636 1001 86380 86390 1
303532 99303532 1001 86380 86390 1
303590 99303590 1001 86380 86390 1
304204 99304204 1001 86380 86390 1
304155 99304155 1001 86380 86390 1
304118 99304118 1001 86380 86390 1
304814 99304814 1001 86380 86390 1
304660 99304660 1001 86380 86390 1
304854 99304854 1001 86380 86390 1
304640 99304640 1001 86380 86390 1
304538 99304538 1001 86380 86390 1
304409 99304409 1001 86380 86390 1
304411 99304411 1001 86380 86390 1
304336 99304336 1001 86380 86390 1
304414 99304414 1001 86380 86390 1
305013 99305013 1001 86380 86390 1
304929 99304929 1001 86380 86390 1
304995 99304995 1001 86380 86390 1
305561 99305561 1001 86380 86390 1
305662 99305662 1001 86380 86390 1
305537 99305537 1001 86380 86390 1
305512 99305512 1001 86380 86390 1
305618 99305618 1001 86380 86390 1
305298 99305298 1001 86380 86390 1
305388 99305388 1001 86380 86390 1
305442 99305442 1001 86380 86390 1
305327 99305327 1001 86380 86390 1
305464 99305464 1001 86380 86390 1
305362 99305362 1001 86380 86390 1
305200 99305200 1001 86380 86390 1
305205 99305205 1001 86380 86390 1
500044 99500044 1001 86380 86390 1
500060 99500060 1001 86380 86390 1
500150 99500150 1001 86380 86390 1
500299 99500299 1001 86380 86390 1
500249 99500249 1001 86380 86390 1
500275 99500275 1001 86380 86390 1
500849 99500849 1001 86380 86390 1
500878 99500878 1001 86380 86390 1
500944 99500944 1001 86380 86390 1
500894 99500894 1001 86380 86390 1
500973 99500973 1001 86380 86390 1
500976 99500976 1001 86380 86390 1
500820 99500820 1001 86380 86390 1
501458 99501458 1001 86380 86390 1
501462 99501462 1001 86380 86390 1
501231 99501231 1001 86380 86390 1
501335 99501335 1001 86380 86390 1
501419 99501419 1001 86380 86390 1
501250 99501250 1001 86380 86390 1
501189 99501189 1001 86380 86390 1
501066 99501066 1001 86380 86390 1
501170 99501170 1001 86380 86390 1
501184 99501184 1001 86380 86390 1
501705 99501705 1001 86380 86390 1
501744 99501744 1001 86380 86390 1
501771 99501771 1001 86380 86390 1
501798 99501798 1001 86380 86390 1
502323 99502323 1001 86380 86390 1
502262 99502262 1001 86380 86390 1
502264 99502264 1001 86380 86390 1
502265 99502265 1001 86380 86390 1
502382 99502382 1001 86380 86390 1
502296 99502296 1001 86380 86390 1
502463 99502463 1001 86380 86390 1
502413 99502413 1001 86380 86390 1
502260 99502260 1001 86380 86390 1
502184 99502184 1001 86380 86390 1
502121 99502121 1001 86380 86390 1
502124 99502124 1001 86380 86390 1
502191 99502191 1001 86380 86390 1
501871 99501871 1001 86380 86390 1
502031 99502031 1001 86380 86390 1
501941 99501941 1001 86380 86390 1
502529 99502529 1001 86380 86390 1
502491 99502491 1001 86380 86390 1
502552 99502552 1001 86380 86390 1
503207 99503207 1001 86380 86390 1
503094 99503094 1001 86380 86390 1
502970 99502970 1001 86380 86390 1
502827 99502827 1001 86380 86390 1
502672 99502672 1001 86380 86390 1
502850 99502850 1001 86380 86390 1
503341 99503341 1001 86380 86390 1
504082 99504082 1001 86380 86390 1
504085 99504085 1001 86380 86390 1
504090 99504090 1001 86380 86390 1
503928 99503928 1001 86380 86390 1
503945 99503945 1001 86380 86390 1
504037 99504037 1001 86380 86390 1
503548 99503548 1001 86380 86390 1
504244 99504244 1001 86380 86390 1
504124 99504124 1001 86380 86390 1
504932 99504932 1001 86380 86390 1
504892 99504892 1001 86380 86390 1
504614 99504614 1001 86380 86390 1
504692 99504692 1001 86380 86390 1
504655 99504655 1001 86380 86390 1
504721 99504721 1001 86380 86390 1
504567 99504567 1001 86380 86390 1
504619 99504619 1001 86380 86390 1
504398 99504398 1001 86380 86390 1
504334 99504334 1001 86380 86390 1
504984 99504984 1001 86380 86390 1
505733 99505733 1001 86380 86390 1
505722 99505722 1001 86380 86390 1
505725 99505725 1001 86380 86390 1
505731 99505731 1001 86380 86390 1
505434 99505434 1001 86380 86390 1
505461 99505461 1001 86380 86390 1
505565 99505565 1001 86380 86390 1
505559 99505559 1001 86380 86390 1
505208 99505208 1001 86380 86390 1
505235 99505235 1001 86380 86390 1
505170 99505170 1001 86380 86390 1
505249 99505249 1001 86380 86390 1
505962 99505962 1001 86380 86390 1
505851 99505851 1001 86380 86390 1
505903 99505903 1001 86380 86390 1
505944 99505944 1001 86380 86390 1
505970 99505970 1001 86380 86390 1
506546 99506546 1001 86380 86390 1
506397 99506397 1001 86380 86390 1
506580 99506580 1001 86380 86390 1
506505 99506505 1001 86380 86390 1
506196 99506196 1001 86380 86390 1
506291 99506291 1001 86380 86390 1
506244 99506244 1001 86380 86390 1
506297 99506297 1001 86380 86390 1
506112 99506112 1001 86380 86390 1
506151 99506151 1001 86380 86390 1
506037 99506037 1001 86380 86390 1
507259 99507259 1001 86380 86390 1
507133 99507133 1001 86380 86390 1
507188 99507188 1001 86380 86390 1
506821 99506821 1001 86380 86390 1
506901 99506901 1001 86380 86390 1
507424 99507424 1001 86380 86390 1
508219 99508219 1001 86380 86390 1
508190 99508190 1001 86380 86390 1
507918 99507918 1001 86380 86390 1
507936 99507936 1001 86380 86390 1
507938 99507938 1001 86380 86390 1
507810 99507810 1001 86380 86390 1
507825 99507825 1001 86380 86390 1
507724 99507724 1001 86380 86390 1
507767 99507767 1001 86380 86390 1
508364 99508364 1001 86380 86390 1
508301 99508301 1001 86380 86390 1
508367 99508367 1001 86380 86390 1
508419 99508419 1001 86380 86390 1
508342 99508342 1001 86380 86390 1
508294 99508294 1001 86380 86390 1
508309 99508309 1001 86380 86390 1
508425 99508425 1001 86380 86390 1
508940 99508940 1001 86380 86390 1
508954 99508954 1001 86380 86390 1
508841 99508841 1001 86380 86390 1
508574 99508574 1001 86380 86390 1
508569 99508569 1001 86380 86390 1
509252 99509252 1001 86380 86390 1
509203 99509203 1001 86380 86390 1
509219 99509219 1001 86380 86390 1
509249 99509249 1001 86380 86390 1
509836 99509836 1001 86380 86390 1
509539 99509539 1001 86380 86390 1
509609 99509609 1001 86380 86390 1
509359 99509359 1001 86380 86390 1
509465 99509465 1001 86380 86390 1
509376 99509376 1001 86380 86390 1
509354 99509354 1001 86380 86390 1
509459 99509459 1001 86380 86390 1
510016 99510016 1001 86380 86390 1
509979 99509979 1001 86380 86390 1
510097 99510097 1001 86380 86390 1
510599 99510599 1001 86380 86390 1
510685 99510685 1001 86380 86390 1
510365 99510365 1001 86380 86390 1
510446 99510446 1001 86380 86390 1
510499 99510499 1001 86380 86390 1
510383 99510383 1001 86380 86390 1
510386 99510386 1001 86380 86390 1
510376 99510376 1001 86380 86390 1
510364 99510364 1001 86380 86390 1
510184 99510184 1001 86380 86390 1
510123 99510123 1001 86380 86390 1
510242 99510242 1001 86380 86390 1
510152 99510152 1001 86380 86390 1
510167 99510167 1001 86380 86390 1
510790 99510790 1001 86380 86390 1
510783 99510783 1001 86380 86390 1
511552 99511552 1001 86380 86390 1
511402 99511402 1001 86380 86390 1
511495 99511495 1001 86380 86390 1
511418 99511418 1001 86380 86390 1
511382 99511382 1001 86380 86390 1
511449 99511449 1001 86380 86390 1
511309 99511309 1001 86380 86390 1
511208 99511208 1001 86380 86390 1
511277 99511277 1001 86380 86390 1
511226 99511226 1001 86380 86390 1
511343 99511343 1001 86380 86390 1
511319 99511319 1001 86380 86390 1
510987 99510987 1001 86380 86390 1
510991 99510991 1001 86380 86390 1
510952 99510952 1001 86380 86390 1
511588 99511588 1001 86380 86390 1
511669 99511669 1001 86380 86390 1
511715 99511715 1001 86380 86390 1
511665 99511665 1001 86380 86390 1
512215 99512215 1001 86380 86390 1
512307 99512307 1001 86380 86390 1
512246 99512246 1001 86380 86390 1
511993 99511993 1001 86380 86390 1
511986 99511986 1001 86380 86390 1
511763 99511763 1001 86380 86390 1
511919 99511919 1001 86380 86390 1
511829 99511829 1001 86380 86390 1
511925 99511925 1001 86380 86390 1
512428 99512428 1001 86380 86390 1
512507 99512507 1001 86380 86390 1
512509 99512509 1001 86380 86390 1
512512 99512512 1001 86380 86390 1
512488 99512488 1001 86380 86390 1
513145 99513145 1001 86380 86390 1
513159 99513159 1001 86380 86390 1
513070 99513070 1001 86380 86390 1
512989 99512989 1001 86380 86390 1
512951 99512951 1001 86380 86390 1
512812 99512812 1001 86380 86390 1
512753 99512753 1001 86380 86390 1
512745 99512745 1001 86380 86390 1
512710 99512710 1001 86380 86390 1
513319 99513319 1001 86380 86390 1
513244 99513244 1001 86380 86390 1
513283 99513283 1001 86380 86390 1
513259 99513259 1001 86380 86390 1
513708 99513708 1001 86380 86390 1
513790 99513790 1001 86380 86390 1
513607 99513607 1001 86380 86390 1
513491 99513491 1001 86380 86390 1
513493 99513493 1001 86380 86390 1
513510 99513510 1001 86380 86390 1
514171 99514171 1001 86380 86390 1
514138 99514138 1001 86380 86390 1
514166 99514166 1001 86380 86390 1
514691 99514691 1001 86380 86390 1
514822 99514822 1001 86380 86390 1
514798 99514798 1001 86380 86390 1
514661 99514661 1001 86380 86390 1
514687 99514687 1001 86380 86390 1
514578 99514578 1001 86380 86390 1
514278 99514278 1001 86380 86390 1
514420 99514420 1001 86380 86390 1
514258 99514258 1001 86380 86390 1
514285 99514285 1001 86380 86390 1
514337 99514337 1001 86380 86390 1
514259 99514259 1001 86380 86390 1
514964 99514964 1001 86380 86390 1
514915 99514915 1001 86380 86390 1
515558 99515558 1001 86380 86390 1
515666 99515666 1001 86380 86390 1
515642 99515642 1001 86380 86390 1
515283 99515283 1001 86380 86390 1
515429 99515429 1001 86380 86390 1
515327 99515327 1001 86380 86390 1
515371 99515371 1001 86380 86390 1
515206 99515206 1001 86380 86390 1
515160 99515160 1001 86380 86390 1
515082 99515082 1001 86380 86390 1
515072 99515072 1001 86380 86390 1
515732 99515732 1001 86380 86390 1
515862 99515862 1001 86380 86390 1
515812 99515812 1001 86380 86390 1
515684 99515684 1001 86380 86390 1
516447 99516447 1001 86380 86390 1
516396 99516396 1001 86380 86390 1
516291 99516291 1001 86380 86390 1
516124 99516124 1001 86380 86390 1
516208 99516208 1001 86380 86390 1
516196 99516196 1001 86380 86390 1
516106 99516106 1001 86380 86390 1
516262 99516262 1001 86380 86390 1
516059 99516059 1001 86380 86390 1
515987 99515987 1001 86380 86390 1
516003 99516003 1001 86380 86390 1
516628 99516628 1001 86380 86390 1
517145 99517145 1001 86380 86390 1
517249 99517249 1001 86380 86390 1
516936 99516936 1001 86380 86390 1
516964 99516964 1001 86380 86390 1
516967 99516967 1001 86380 86390 1
516983 99516983 1001 86380 86390 1
517397 99517397 1001 86380 86390 1
517501 99517501 1001 86380 86390 1
517360 99517360 1001 86380 86390 1
517417 99517417 1001 86380 86390 1
517751 99517751 1001 86380 86390 1
517831 99517831 1001 86380 86390 1
517877 99517877 1001 86380 86390 1
517942 99517942 1001 86380 86390 1
517678 99517678 1001 86380 86390 1
518253 99518253 1001 86380 86390 1
518310 99518310 1001 86380 86390 1
518298 99518298 1001 86380 86390 1
518862 99518862 1001 86380 86390 1
518801 99518801 1001 86380 86390 1
518972 99518972 1001 86380 86390 1
518626 99518626 1001 86380 86390 1
518671 99518671 1001 86380 86390 1
518620 99518620 1001 86380 86390 1
518698 99518698 1001 86380 86390 1
518737 99518737 1001 86380 86390 1
518674 99518674 1001 86380 86390 1
518752 99518752 1001 86380 86390 1
518561 99518561 1001 86380 86390 1
518420 99518420 1001 86380 86390 1
518400 99518400 1001 86380 86390 1
518452 99518452 1001 86380 86390 1
519114 99519114 1001 86380 86390 1
519024 99519024 1001 86380 86390 1
519077 99519077 1001 86380 86390 1
519157 99519157 1001 86380 86390 1
519122 99519122 1001 86380 86390 1
519764 99519764 1001 86380 86390 1
519700 99519700 1001 86380 86390 1
519792 99519792 1001 86380 86390 1
519642 99519642 1001 86380 86390 1
519573 99519573 1001 86380 86390 1
519420 99519420 1001 86380 86390 1
519349 99519349 1001 86380 86390 1
519249 99519249 1001 86380 86390 1
519308 99519308 1001 86380 86390 1
519966 99519966 1001 86380 86390 1
519825 99519825 1001 86380 86390 1
519968 99519968 1001 86380 86390 1
519883 99519883 1001 86380 86390 1
520480 99520480 1001 86380 86390 1
520520 99520520 1001 86380 86390 1
520395 99520395 1001 86380 86390 1
520279 99520279 1001 86380 86390 1
520419 99520419 1001 86380 86390 1
520690 99520690 1001 86380 86390 1
520642 99520642 1001 86380 86390 1
520738 99520738 1001 86380 86390 1
520752 99520752 1001 86380 86390 1
521465 99521465 1001 86380 86390 1
521342 99521342 1001 86380 86390 1
521251 99521251 1001 86380 86390 1
521040 99521040 1001 86380 86390 1
520872 99520872 1001 86380 86390 1
520951 99520951 1001 86380 86390 1
520902 99520902 1001 86380 86390 1
520942 99520942 1001 86380 86390 1
520892 99520892 1001 86380 86390 1
521618 99521618 1001 86380 86390 1
521507 99521507 1001 86380 86390 1
521548 99521548 1001 86380 86390 1
521626 99521626 1001 86380 86390 1
522124 99522124 1001 86380 86390 1
522168 99522168 1001 86380 86390 1
522158 99522158 1001 86380 86390 1
522197 99522197 1001 86380 86390 1
522286 99522286 1001 86380 86390 1
522175 99522175 1001 86380 86390 1
521887 99521887 1001 86380 86390 1
521890 99521890 1001 86380 86390 1
521751 99521751 1001 86380 86390 1
521859 99521859 1001 86380 86390 1
521860 99521860 1001 86380 86390 1
521759 99521759 1001 86380 86390 1
522435 99522435 1001 86380 86390 1
522385 99522385 1001 86380 86390 1
522400 99522400 1001 86380 86390 1
522300 99522300 1001 86380 86390 1
522957 99522957 1001 86380 86390 1
522921 99522921 1001 86380 86390 1
522719 99522719 1001 86380 86390 1
522826 99522826 1001 86380 86390 1
522714 99522714 1001 86380 86390 1
522665 99522665 1001 86380 86390 1
522505 99522505 1001 86380 86390 1
522609 99522609 1001 86380 86390 1
523911 99523911 1001 86380 86390 1
523791 99523791 1001 86380 86390 1
523910 99523910 1001 86380 86390 1
523922 99523922 1001 86380 86390 1
523614 99523614 1001 86380 86390 1
523668 99523668 1001 86380 86390 1
523709 99523709 1001 86380 86390 1
523619 99523619 1001 86380 86390 1
523427 99523427 1001 86380 86390 1
523336 99523336 1001 86380 86390 1
523506 99523506 1001 86380 86390 1
523366 99523366 1001 86380 86390 1
523382 99523382 1001 86380 86390 1
524020 99524020 1001 86380 86390 1
524033 99524033 1001 86380 86390 1
523957 99523957 1001 86380 86390 1
524065 99524065 1001 86380 86390 1
524054 99524054 1001 86380 86390 1
523991 99523991 1001 86380 86390 1
523952 99523952 1001 86380 86390 1
523966 99523966 1001 86380 86390 1
524708 99524708 1001 86380 86390 1
524739 99524739 1001 86380 86390 1
524636 99524636 1001 86380 86390 1
524701 99524701 1001 86380 86390 1
524677 99524677 1001 86380 86390 1
524190 99524190 1001 86380 86390 1
524182 99524182 1001 86380 86390 1
524248 99524248 1001 86380 86390 1
524301 99524301 1001 86380 86390 1
524341 99524341 1001 86380 86390 1
524303 99524303 1001 86380 86390 1
524213 99524213 1001 86380 86390 1
524948 99524948 1001 86380 86390 1
525524 99525524 1001 86380 86390 1
525503 99525503 1001 86380 86390 1
525542 99525542 1001 86380 86390 1
525365 99525365 1001 86380 86390 1
525228 99525228 1001 86380 86390 1
525283 99525283 1001 86380 86390 1
525310 99525310 1001 86380 86390 1
525111 99525111 1001 86380 86390 1
525181 99525181 1001 86380 86390 1
525685 99525685 1001 86380 86390 1
525751 99525751 1001 86380 86390 1
525661 99525661 1001 86380 86390 1
525705 99525705 1001 86380 86390 1
526336 99526336 1001 86380 86390 1
526299 99526299 1001 86380 86390 1
526366 99526366 1001 86380 86390 1
526250 99526250 1001 86380 86390 1
526153 99526153 1001 86380 86390 1
526040 99526040 1001 86380 86390 1
525816 99525816 1001 86380 86390 1
525871 99525871 1001 86380 86390 1
525846 99525846 1001 86380 86390 1
526007 99526007 1001 86380 86390 1
526576 99526576 1001 86380 86390 1
526434 99526434 1001 86380 86390 1
526565 99526565 1001 86380 86390 1
526465 99526465 1001 86380 86390 1
526505 99526505 1001 86380 86390 1
526584 99526584 1001 86380 86390 1
527185 99527185 1001 86380 86390 1
527061 99527061 1001 86380 86390 1
527113 99527113 1001 86380 86390 1
527243 99527243 1001 86380 86390 1
526904 99526904 1001 86380 86390 1
526905 99526905 1001 86380 86390 1
526919 99526919 1001 86380 86390 1
526856 99526856 1001 86380 86390 1
526660 99526660 1001 86380 86390 1
527284 99527284 1001 86380 86390 1
527781 99527781 1001 86380 86390 1
527757 99527757 1001 86380 86390 1
527758 99527758 1001 86380 86390 1
527824 99527824 1001 86380 86390 1
527837 99527837 1001 86380 86390 1
527800 99527800 1001 86380 86390 1
527672 99527672 1001 86380 86390 1
527469 99527469 1001 86380 86390 1
527586 99527586 1001 86380 86390 1
527641 99527641 1001 86380 86390 1
527513 99527513 1001 86380 86390 1
528175 99528175 1001 86380 86390 1
528201 99528201 1001 86380 86390 1
528176 99528176 1001 86380 86390 1
528102 99528102 1001 86380 86390 1
528104 99528104 1001 86380 86390 1
528143 99528143 1001 86380 86390 1
528199 99528199 1001 86380 86390 1
528712 99528712 1001 86380 86390 1
528764 99528764 1001 86380 86390 1
528752 99528752 1001 86380 86390 1
528767 99528767 1001 86380 86390 1
528716 99528716 1001 86380 86390 1
528742 99528742 1001 86380 86390 1
528836 99528836 1001 86380 86390 1
528514 99528514 1001 86380 86390 1
528696 99528696 1001 86380 86390 1
528550 99528550 1001 86380 86390 1
528564 99528564 1001 86380 86390 1
528409 99528409 1001 86380 86390 1
528474 99528474 1001 86380 86390 1
528412 99528412 1001 86380 86390 1
528420 99528420 1001 86380 86390 1
528903 99528903 1001 86380 86390 1
528944 99528944 1001 86380 86390 1
529575 99529575 1001 86380 86390 1
529628 99529628 1001 86380 86390 1
529555 99529555 1001 86380 86390 1
529596 99529596 1001 86380 86390 1
529720 99529720 1001 86380 86390 1
529330 99529330 1001 86380 86390 1
529500 99529500 1001 86380 86390 1
529334 99529334 1001 86380 86390 1
529389 99529389 1001 86380 86390 1
529441 99529441 1001 86380 86390 1
529237 99529237 1001 86380 86390 1
529192 99529192 1001 86380 86390 1
529205 99529205 1001 86380 86390 1
529117 99529117 1001 86380 86390 1
529783 99529783 1001 86380 86390 1
529824 99529824 1001 86380 86390 1
529930 99529930 1001 86380 86390 1
530371 99530371 1001 86380 86390 1
530423 99530423 1001 86380 86390 1
530323 99530323 1001 86380 86390 1
530176 99530176 1001 86380 86390 1
530050 99530050 1001 86380 86390 1
530026 99530026 1001 86380 86390 1
529939 99529939 1001 86380 86390 1
530044 99530044 1001 86380 86390 1
530721 99530721 1001 86380 86390 1
530566 99530566 1001 86380 86390 1
530697 99530697 1001 86380 86390 1
530685 99530685 1001 86380 86390 1
531239 99531239 1001 86380 86390 1
531265 99531265 1001 86380 86390 1
531292 99531292 1001 86380 86390 1
531272 99531272 1001 86380 86390 1
531197 99531197 1001 86380 86390 1
531018 99531018 1001 86380 86390 1
531061 99531061 1001 86380 86390 1
531168 99531168 1001 86380 86390 1
531467 99531467 1001 86380 86390 1
530759 99530759 1001 86380 86390 1
532025 99532025 1001 86380 86390 1
532154 99532154 1001 86380 86390 1
532085 99532085 1001 86380 86390 1
532049 99532049 1001 86380 86390 1
531949 99531949 1001 86380 86390 1
531836 99531836 1001 86380 86390 1
531901 99531901 1001 86380 86390 1
531863 99531863 1001 86380 86390 1
531866 99531866 1001 86380 86390 1
531675 99531675 1001 86380 86390 1
531669 99531669 1001 86380 86390 1
531723 99531723 1001 86380 86390 1
531699 99531699 1001 86380 86390 1
532216 99532216 1001 86380 86390 1
532372 99532372 1001 86380 86390 1
532284 99532284 1001 86380 86390 1
532286 99532286 1001 86380 86390 1
532959 99532959 1001 86380 86390 1
532859 99532859 1001 86380 86390 1
532886 99532886 1001 86380 86390 1
532657 99532657 1001 86380 86390 1
532783 99532783 1001 86380 86390 1
532694 99532694 1001 86380 86390 1
532482 99532482 1001 86380 86390 1
532604 99532604 1001 86380 86390 1
533770 99533770 1001 86380 86390 1
533784 99533784 1001 86380 86390 1
533828 99533828 1001 86380 86390 1
533759 99533759 1001 86380 86390 1
533721 99533721 1001 86380 86390 1
533836 99533836 1001 86380 86390 1
533684 99533684 1001 86380 86390 1
533817 99533817 1001 86380 86390 1
533780 99533780 1001 86380 86390 1
533491 99533491 1001 86380 86390 1
533260 99533260 1001 86380 86390 1
534023 99534023 1001 86380 86390 1
533897 99533897 1001 86380 86390 1
534041 99534041 1001 86380 86390 1
533926 99533926 1001 86380 86390 1
533890 99533890 1001 86380 86390 1
533877 99533877 1001 86380 86390 1
534008 99534008 1001 86380 86390 1
534060 99534060 1001 86380 86390 1
534519 99534519 1001 86380 86390 1
534585 99534585 1001 86380 86390 1
534496 99534496 1001 86380 86390 1
534375 99534375 1001 86380 86390 1
534350 99534350 1001 86380 86390 1
534351 99534351 1001 86380 86390 1
534419 99534419 1001 86380 86390 1
534289 99534289 1001 86380 86390 1
534141 99534141 1001 86380 86390 1
534120 99534120 1001 86380 86390 1
534134 99534134 1001 86380 86390 1
534238 99534238 1001 86380 86390 1
534216 99534216 1001 86380 86390 1
534230 99534230 1001 86380 86390 1
534813 99534813 1001 86380 86390 1
534815 99534815 1001 86380 86390 1
534818 99534818 1001 86380 86390 1
534858 99534858 1001 86380 86390 1
534704 99534704 1001 86380 86390 1
535446 99535446 1001 86380 86390 1
535474 99535474 1001 86380 86390 1
535370 99535370 1001 86380 86390 1
535362 99535362 1001 86380 86390 1
535440 99535440 1001 86380 86390 1
535405 99535405 1001 86380 86390 1
535142 99535142 1001 86380 86390 1
535131 99535131 1001 86380 86390 1
535158 99535158 1001 86380 86390 1
535275 99535275 1001 86380 86390 1
535174 99535174 1001 86380 86390 1
535070 99535070 1001 86380 86390 1
534890 99534890 1001 86380 86390 1
535026 99535026 1001 86380 86390 1
535688 99535688 1001 86380 86390 1
535695 99535695 1001 86380 86390 1
535710 99535710 1001 86380 86390 1
535686 99535686 1001 86380 86390 1
536145 99536145 1001 86380 86390 1
536224 99536224 1001 86380 86390 1
536290 99536290 1001 86380 86390 1
536190 99536190 1001 86380 86390 1
536326 99536326 1001 86380 86390 1
536330 99536330 1001 86380 86390 1
535993 99535993 1001 86380 86390 1
536086 99536086 1001 86380 86390 1
536114 99536114 1001 86380 86390 1
536116 99536116 1001 86380 86390 1
535831 99535831 1001 86380 86390 1
535744 99535744 1001 86380 86390 1
535876 99535876 1001 86380 86390 1
535842 99535842 1001 86380 86390 1
536363 99536363 1001 86380 86390 1
536519 99536519 1001 86380 86390 1
536338 99536338 1001 86380 86390 1
536443 99536443 1001 86380 86390 1
536487 99536487 1001 86380 86390 1
537021 99537021 1001 86380 86390 1
537127 99537127 1001 86380 86390 1
537141 99537141 1001 86380 86390 1
536945 99536945 1001 86380 86390 1
536747 99536747 1001 86380 86390 1
537327 99537327 1001 86380 86390 1
537358 99537358 1001 86380 86390 1
537360 99537360 1001 86380 86390 1
537210 99537210 1001 86380 86390 1
537825 99537825 1001 86380 86390 1
537654 99537654 1001 86380 86390 1
537446 99537446 1001 86380 86390 1
537502 99537502 1001 86380 86390 1
537443 99537443 1001 86380 86390 1
538172 99538172 1001 86380 86390 1
538748 99538748 1001 86380 86390 1
538659 99538659 1001 86380 86390 1
538599 99538599 1001 86380 86390 1
538537 99538537 1001 86380 86390 1
538376 99538376 1001 86380 86390 1
538260 99538260 1001 86380 86390 1
538289 99538289 1001 86380 86390 1
538240 99538240 1001 86380 86390 1
538918 99538918 1001 86380 86390 1
538945 99538945 1001 86380 86390 1
538894 99538894 1001 86380 86390 1
538817 99538817 1001 86380 86390 1
538883 99538883 1001 86380 86390 1
538885 99538885 1001 86380 86390 1
539560 99539560 1001 86380 86390 1
539416 99539416 1001 86380 86390 1
539275 99539275 1001 86380 86390 1
539392 99539392 1001 86380 86390 1
539407 99539407 1001 86380 86390 1
539097 99539097 1001 86380 86390 1
539122 99539122 1001 86380 86390 1
539689 99539689 1001 86380 86390 1
539767 99539767 1001 86380 86390 1
539830 99539830 1001 86380 86390 1
540416 99540416 1001 86380 86390 1
540320 99540320 1001 86380 86390 1
540133 99540133 1001 86380 86390 1
540104 99540104 1001 86380 86390 1
540246 99540246 1001 86380 86390 1
539976 99539976 1001 86380 86390 1
539915 99539915 1001 86380 86390 1
540009 99540009 1001 86380 86390 1
539866 99539866 1001 86380 86390 1
539870 99539870 1001 86380 86390 1
540519 99540519 1001 86380 86390 1
540539 99540539 1001 86380 86390 1
540605 99540605 1001 86380 86390 1
541164 99541164 1001 86380 86390 1
541255 99541255 1001 86380 86390 1
541130 99541130 1001 86380 86390 1
541121 99541121 1001 86380 86390 1
541161 99541161 1001 86380 86390 1
541136 99541136 1001 86380 86390 1
540908 99540908 1001 86380 86390 1
541076 99541076 1001 86380 86390 1
540788 99540788 1001 86380 86390 1
540725 99540725 1001 86380 86390 1
540858 99540858 1001 86380 86390 1
540742 99540742 1001 86380 86390 1
541344 99541344 1001 86380 86390 1
541352 99541352 1001 86380 86390 1
541469 99541469 1001 86380 86390 1
542072 99542072 1001 86380 86390 1
541932 99541932 1001 86380 86390 1
542023 99542023 1001 86380 86390 1
542025 99542025 1001 86380 86390 1
541935 99541935 1001 86380 86390 1
541950 99541950 1001 86380 86390 1
541840 99541840 1001 86380 86390 1
541858 99541858 1001 86380 86390 1
541668 99541668 1001 86380 86390 1
541611 99541611 1001 86380 86390 1
542126 99542126 1001 86380 86390 1
542881 99542881 1001 86380 86390 1
542820 99542820 1001 86380 86390 1
542758 99542758 1001 86380 86390 1
542584 99542584 1001 86380 86390 1
542564 99542564 1001 86380 86390 1
542471 99542471 1001 86380 86390 1
543047 99543047 1001 86380 86390 1
543035 99543035 1001 86380 86390 1
543065 99543065 1001 86380 86390 1
543735 99543735 1001 86380 86390 1
543760 99543760 1001 86380 86390 1
543427 99543427 1001 86380 86390 1
543428 99543428 1001 86380 86390 1
543509 99543509 1001 86380 86390 1
543163 99543163 1001 86380 86390 1
543313 99543313 1001 86380 86390 1
543872 99543872 1001 86380 86390 1
543918 99543918 1001 86380 86390 1
543893 99543893 1001 86380 86390 1
543793 99543793 1001 86380 86390 1
544223 99544223 1001 86380 86390 1
544252 99544252 1001 86380 86390 1
544304 99544304 1001 86380 86390 1
544343 99544343 1001 86380 86390 1
544228 99544228 1001 86380 86390 1
544357 99544357 1001 86380 86390 1
544048 99544048 1001 86380 86390 1
544023 99544023 1001 86380 86390 1
544620 99544620 1001 86380 86390 1
544651 99544651 1001 86380 86390 1
544703 99544703 1001 86380 86390 1
544706 99544706 1001 86380 86390 1
401020 1183 1001 75900 85977 1
436933 558 1001 19980 20577 1
429103 777 1001 47280 56337 1
436822 221 1001 81180 82377 1
500810 1217 1002 26585 33165 1
531484 755 1002 56469 57748 1
542753 996 1002 44771 51649 1
400065 99400065 1001 86380 86390 1
400124 99400124 1001 86380 86390 1
400086 99400086 1001 86380 86390 1
400227 99400227 1001 86380 86390 1
400255 99400255 1001 86380 86390 1
400233 99400233 1001 86380 86390 1
400398 99400398 1001 86380 86390 1
400495 99400495 1001 86380 86390 1
400666 99400666 1001 86380 86390 1
400734 99400734 1001 86380 86390 1
401066 99401066 1001 86380 86390 1
401053 99401053 1001 86380 86390 1
401537 99401537 1001 86380 86390 1
401658 99401658 1001 86380 86390 1
401866 99401866 1001 86380 86390 1
402030 99402030 1001 86380 86390 1
402216 99402216 1001 86380 86390 1
402280 99402280 1001 86380 86390 1
402372 99402372 1001 86380 86390 1
402441 99402441 1001 86380 86390 1
402491 99402491 1001 86380 86390 1
402738 99402738 1001 86380 86390 1
402818 99402818 1001 86380 86390 1
402847 99402847 1001 86380 86390 1
402879 99402879 1001 86380 86390 1
402811 99402811 1001 86380 86390 1
402905 99402905 1001 86380 86390 1
403357 99403357 1001 86380 86390 1
403536 99403536 1001 86380 86390 1
403660 99403660 1001 86380 86390 1
403888 99403888 1001 86380 86390 1
404031 99404031 1001 86380 86390 1
404390 99404390 1001 86380 86390 1
404458 99404458 1001 86380 86390 1
404490 99404490 1001 86380 86390 1
404663 99404663 1001 86380 86390 1
404768 99404768 1001 86380 86390 1
404739 99404739 1001 86380 86390 1
404835 99404835 1001 86380 86390 1
405476 99405476 1001 86380 86390 1
405577 99405577 1001 86380 86390 1
405535 99405535 1001 86380 86390 1
405736 99405736 1001 86380 86390 1
405688 99405688 1001 86380 86390 1
405852 99405852 1001 86380 86390 1
405940 99405940 1001 86380 86390 1
405988 99405988 1001 86380 86390 1
406126 99406126 1001 86380 86390 1
406264 99406264 1001 86380 86390 1
406402 99406402 1001 86380 86390 1
406725 99406725 1001 86380 86390 1
406702 99406702 1001 86380 86390 1
406679 99406679 1001 86380 86390 1
406709 99406709 1001 86380 86390 1
406828 99406828 1001 86380 86390 1
407015 99407015 1001 86380 86390 1
407213 99407213 1001 86380 86390 1
407272 99407272 1001 86380 86390 1
407256 99407256 1001 86380 86390 1
407497 99407497 1001 86380 86390 1
407479 99407479 1001 86380 86390 1
407709 99407709 1001 86380 86390 1
407703 99407703 1001 86380 86390 1
408025 99408025 1001 86380 86390 1
408061 99408061 1001 86380 86390 1
408229 99408229 1001 86380 86390 1
408258 99408258 1001 86380 86390 1
408240 99408240 1001 86380 86390 1
408290 99408290 1001 86380 86390 1
408406 99408406 1001 86380 86390 1
408419 99408419 1001 86380 86390 1
408428 99408428 1001 86380 86390 1
408739 99408739 1001 86380 86390 1
408998 99408998 1001 86380 86390 1
409171 99409171 1001 86380 86390 1
409155 99409155 1001 86380 86390 1
409394 99409394 1001 86380 86390 1
409437 99409437 1001 86380 86390 1
409575 99409575 1001 86380 86390 1
409625 99409625 1001 86380 86390 1
409718 99409718 1001 86380 86390 1
409761 99409761 1001 86380 86390 1
410359 99410359 1001 86380 86390 1
410718 99410718 1001 86380 86390 1
410725 99410725 1001 86380 86390 1
410865 99410865 1001 86380 86390 1
410879 99410879 1001 86380 86390 1
410869 99410869 1001 86380 86390 1
410931 99410931 1001 86380 86390 1
411252 99411252 1001 86380 86390 1
411323 99411323 1001 86380 86390 1
411244 99411244 1001 86380 86390 1
411471 99411471 1001 86380 86390 1
412002 99412002 1001 86380 86390 1
412149 99412149 1001 86380 86390 1
412189 99412189 1001 86380 86390 1
412348 99412348 1001 86380 86390 1
413503 99413503 1001 86380 86390 1
413242 99413242 1001 86380 86390 1
413126 99413126 1001 86380 86390 1
412488 99412488 1001 86380 86390 1
412875 99412875 1001 86380 86390 1
412731 99412731 1001 86380 86390 1
412886 99412886 1001 86380 86390 1
413843 99413843 1001 86380 86390 1
415154 99415154 1001 86380 86390 1
415289 99415289 1001 86380 86390 1
415161 99415161 1001 86380 86390 1
414205 99414205 1001 86380 86390 1
414232 99414232 1001 86380 86390 1
414236 99414236 1001 86380 86390 1
414218 99414218 1001 86380 86390 1
414287 99414287 1001 86380 86390 1
415718 99415718 1001 86380 86390 1
415499 99415499 1001 86380 86390 1
415515 99415515 1001 86380 86390 1
416663 99416663 1001 86380 86390 1
416981 99416981 1001 86380 86390 1
416164 99416164 1001 86380 86390 1
416192 99416192 1001 86380 86390 1
416338 99416338 1001 86380 86390 1
416035 99416035 1001 86380 86390 1
417231 99417231 1001 86380 86390 1
417319 99417319 1001 86380 86390 1
417156 99417156 1001 86380 86390 1
417350 99417350 1001 86380 86390 1
417607 99417607 1001 86380 86390 1
417408 99417408 1001 86380 86390 1
418758 99418758 1001 86380 86390 1
418601 99418601 1001 86380 86390 1
418273 99418273 1001 86380 86390 1
418334 99418334 1001 86380 86390 1
418107 99418107 1001 86380 86390 1
418278 99418278 1001 86380 86390 1
418184 99418184 1001 86380 86390 1
418349 99418349 1001 86380 86390 1
418186 99418186 1001 86380 86390 1
417793 99417793 1001 86380 86390 1
417916 99417916 1001 86380 86390 1
417643 99417643 1001 86380 86390 1
417815 99417815 1001 86380 86390 1
418936 99418936 1001 86380 86390 1
420382 99420382 1001 86380 86390 1
420063 99420063 1001 86380 86390 1
420319 99420319 1001 86380 86390 1
420417 99420417 1001 86380 86390 1
420024 99420024 1001 86380 86390 1
419526 99419526 1001 86380 86390 1
420463 99420463 1001 86380 86390 1
420798 99420798 1001 86380 86390 1
420554 99420554 1001 86380 86390 1
420558 99420558 1001 86380 86390 1
421831 99421831 1001 86380 86390 1
422082 99422082 1001 86380 86390 1
421789 99421789 1001 86380 86390 1
421273 99421273 1001 86380 86390 1
421488 99421488 1001 86380 86390 1
421310 99421310 1001 86380 86390 1
421038 99421038 1001 86380 86390 1
421231 99421231 1001 86380 86390 1
421147 99421147 1001 86380 86390 1
420850 99420850 1001 86380 86390 1
422194 99422194 1001 86380 86390 1
422395 99422395 1001 86380 86390 1
423605 99423605 1001 86380 86390 1
423347 99423347 1001 86380 86390 1
423483 99423483 1001 86380 86390 1
423215 99423215 1001 86380 86390 1
422979 99422979 1001 86380 86390 1
422815 99422815 1001 86380 86390 1
423964 99423964 1001 86380 86390 1
424015 99424015 1001 86380 86390 1
424098 99424098 1001 86380 86390 1
423919 99423919 1001 86380 86390 1
423832 99423832 1001 86380 86390 1
424025 99424025 1001 86380 86390 1
423756 99423756 1001 86380 86390 1
425320 99425320 1001 86380 86390 1
425133 99425133 1001 86380 86390 1
425350 99425350 1001 86380 86390 1
425185 99425185 1001 86380 86390 1
424930 99424930 1001 86380 86390 1
424612 99424612 1001 86380 86390 1
424460 99424460 1001 86380 86390 1
424573 99424573 1001 86380 86390 1
424425 99424425 1001 86380 86390 1
424486 99424486 1001 86380 86390 1
425588 99425588 1001 86380 86390 1
425668 99425668 1001 86380 86390 1
425818 99425818 1001 86380 86390 1
426996 99426996 1001 86380 86390 1
426908 99426908 1001 86380 86390 1
426673 99426673 1001 86380 86390 1
426654 99426654 1001 86380 86390 1
426566 99426566 1001 86380 86390 1
426336 99426336 1001 86380 86390 1
426638 99426638 1001 86380 86390 1
426093 99426093 1001 86380 86390 1
425893 99425893 1001 86380 86390 1
426195 99426195 1001 86380 86390 1
426148 99426148 1001 86380 86390 1
427513 99427513 1001 86380 86390 1
427206 99427206 1001 86380 86390 1
427189 99427189 1001 86380 86390 1
427476 99427476 1001 86380 86390 1
427341 99427341 1001 86380 86390 1
428434 99428434 1001 86380 86390 1
428584 99428584 1001 86380 86390 1
427952 99427952 1001 86380 86390 1
428202 99428202 1001 86380 86390 1
428085 99428085 1001 86380 86390 1
428336 99428336 1001 86380 86390 1
427907 99427907 1001 86380 86390 1
427769 99427769 1001 86380 86390 1
429129 99429129 1001 86380 86390 1
429967 99429967 1001 86380 86390 1
429981 99429981 1001 86380 86390 1
429801 99429801 1001 86380 86390 1
429632 99429632 1001 86380 86390 1
429614 99429614 1001 86380 86390 1
429598 99429598 1001 86380 86390 1
429721 99429721 1001 86380 86390 1
429911 99429911 1001 86380 86390 1
429647 99429647 1001 86380 86390 1
429321 99429321 1001 86380 86390 1
429522 99429522 1001 86380 86390 1
429227 99429227 1001 86380 86390 1
429340 99429340 1001 86380 86390 1
430523 99430523 1001 86380 86390 1
430532 99430532 1001 86380 86390 1
430623 99430623 1001 86380 86390 1
430556 99430556 1001 86380 86390 1
431266 99431266 1001 86380 86390 1
431640 99431640 1001 86380 86390 1
431323 99431323 1001 86380 86390 1
430996 99430996 1001 86380 86390 1
431001 99431001 1001 86380 86390 1
431072 99431072 1001 86380 86390 1
431131 99431131 1001 86380 86390 1
430855 99430855 1001 86380 86390 1
430987 99430987 1001 86380 86390 1
432326 99432326 1001 86380 86390 1
432160 99432160 1001 86380 86390 1
432476 99432476 1001 86380 86390 1
432164 99432164 1001 86380 86390 1
433373 99433373 1001 86380 86390 1
433684 99433684 1001 86380 86390 1
433589 99433589 1001 86380 86390 1
433545 99433545 1001 86380 86390 1
433716 99433716 1001 86380 86390 1
433241 99433241 1001 86380 86390 1
433028 99433028 1001 86380 86390 1
433092 99433092 1001 86380 86390 1
432721 99432721 1001 86380 86390 1
432791 99432791 1001 86380 86390 1
432492 99432492 1001 86380 86390 1
432493 99432493 1001 86380 86390 1
432632 99432632 1001 86380 86390 1
432888 99432888 1001 86380 86390 1
432783 99432783 1001 86380 86390 1
433812 99433812 1001 86380 86390 1
435082 99435082 1001 86380 86390 1
435169 99435169 1001 86380 86390 1
435205 99435205 1001 86380 86390 1
435311 99435311 1001 86380 86390 1
434770 99434770 1001 86380 86390 1
434276 99434276 1001 86380 86390 1
434495 99434495 1001 86380 86390 1
435771 99435771 1001 86380 86390 1
437004 99437004 1001 86380 86390 1
437078 99437078 1001 86380 86390 1
436863 99436863 1001 86380 86390 1
436532 99436532 1001 86380 86390 1
436363 99436363 1001 86380 86390 1
436093 99436093 1001 86380 86390 1
435951 99435951 1001 86380 86390 1
435956 99435956 1001 86380 86390 1
436046 99436046 1001 86380 86390 1
436174 99436174 1001 86380 86390 1
436080 99436080 1001 86380 86390 1
436081 99436081 1001 86380 86390 1
436028 99436028 1001 86380 86390 1
300078 99300078 1001 86380 86390 1
300548 99300548 1001 86380 86390 1
300708 99300708 1001 86380 86390 1
300354 99300354 1001 86380 86390 1
300359 99300359 1001 86380 86390 1
300438 99300438 1001 86380 86390 1
300388 99300388 1001 86380 86390 1
300505 99300505 1001 86380 86390 1
300130 99300130 1001 86380 86390 1
300908 99300908 1001 86380 86390 1
300860 99300860 1001 86380 86390 1
300788 99300788 1001 86380 86390 1
301516 99301516 1001 86380 86390 1
301512 99301512 1001 86380 86390 1
301502 99301502 1001 86380 86390 1
301197 99301197 1001 86380 86390 1
301216 99301216 1001 86380 86390 1
300972 99300972 1001 86380 86390 1
301129 99301129 1001 86380 86390 1
300974 99300974 1001 86380 86390 1
301698 99301698 1001 86380 86390 1
301596 99301596 1001 86380 86390 1
301626 99301626 1001 86380 86390 1
302281 99302281 1001 86380 86390 1
302358 99302358 1001 86380 86390 1
302196 99302196 1001 86380 86390 1
302235 99302235 1001 86380 86390 1
302198 99302198 1001 86380 86390 1
302007 99302007 1001 86380 86390 1
302126 99302126 1001 86380 86390 1
301929 99301929 1001 86380 86390 1
301896 99301896 1001 86380 86390 1
301767 99301767 1001 86380 86390 1
302416 99302416 1001 86380 86390 1
302431 99302431 1001 86380 86390 1
302535 99302535 1001 86380 86390 1
302458 99302458 1001 86380 86390 1
302549 99302549 1001 86380 86390 1
303170 99303170 1001 86380 86390 1
303145 99303145 1001 86380 86390 1
303030 99303030 1001 86380 86390 1
303084 99303084 1001 86380 86390 1
303047 99303047 1001 86380 86390 1
303025 99303025 1001 86380 86390 1
302819 99302819 1001 86380 86390 1
302887 99302887 1001 86380 86390 1
302966 99302966 1001 86380 86390 1
302798 99302798 1001 86380 86390 1
302971 99302971 1001 86380 86390 1
302702 99302702 1001 86380 86390 1
302785 99302785 1001 86380 86390 1
302670 99302670 1001 86380 86390 1
302633 99302633 1001 86380 86390 1
302740 99302740 1001 86380 86390 1
303362 99303362 1001 86380 86390 1
303298 99303298 1001 86380 86390 1
303997 99303997 1001 86380 86390 1
303926 99303926 1001 86380 86390 1
303862 99303862 1001 86380 86390 1
303875 99303875 1001 86380 86390 1
303655 99303655 1001 86380 86390 1
303761 99303761 1001 86380 86390 1
303485 99303485 1001 86380 86390 1
303565 99303565 1001 86380 86390 1
304096 99304096 1001 86380 86390 1
304213 99304213 1001 86380 86390 1
304144 99304144 1001 86380 86390 1
304171 99304171 1001 86380 86390 1
304691 99304691 1001 86380 86390 1
304756 99304756 1001 86380 86390 1
304784 99304784 1001 86380 86390 1
304762 99304762 1001 86380 86390 1
304727 99304727 1001 86380 86390 1
304523 99304523 1001 86380 86390 1
304472 99304472 1001 86380 86390 1
304603 99304603 1001 86380 86390 1
304651 99304651 1001 86380 86390 1
304428 99304428 1001 86380 86390 1
304973 99304973 1001 86380 86390 1
304999 99304999 1001 86380 86390 1
305496 99305496 1001 86380 86390 1
305564 99305564 1001 86380 86390 1
305643 99305643 1001 86380 86390 1
305680 99305680 1001 86380 86390 1
305682 99305682 1001 86380 86390 1
305311 99305311 1001 86380 86390 1
305406 99305406 1001 86380 86390 1
305435 99305435 1001 86380 86390 1
305411 99305411 1001 86380 86390 1
305412 99305412 1001 86380 86390 1
305229 99305229 1001 86380 86390 1
500101 99500101 1001 86380 86390 1
305692 99305692 1001 86380 86390 1
500785 99500785 1001 86380 86390 1
500704 99500704 1001 86380 86390 1
500774 99500774 1001 86380 86390 1
500488 99500488 1001 86380 86390 1
500310 99500310 1001 86380 86390 1
500265 99500265 1001 86380 86390 1
500304 99500304 1001 86380 86390 1
500346 99500346 1001 86380 86390 1
500823 99500823 1001 86380 86390 1
500844 99500844 1001 86380 86390 1
500947 99500947 1001 86380 86390 1
501602 99501602 1001 86380 86390 1
501534 99501534 1001 86380 86390 1
501433 99501433 1001 86380 86390 1
501234 99501234 1001 86380 86390 1
501109 99501109 1001 86380 86390 1
501151 99501151 1001 86380 86390 1
501156 99501156 1001 86380 86390 1
501743 99501743 1001 86380 86390 1
501692 99501692 1001 86380 86390 1
501653 99501653 1001 86380 86390 1
501799 99501799 1001 86380 86390 1
501774 99501774 1001 86380 86390 1
502313 99502313 1001 86380 86390 1
502417 99502417 1001 86380 86390 1
502460 99502460 1001 86380 86390 1
502222 99502222 1001 86380 86390 1
501935 99501935 1001 86380 86390 1
501961 99501961 1001 86380 86390 1
501992 99501992 1001 86380 86390 1
502610 99502610 1001 86380 86390 1
502497 99502497 1001 86380 86390 1
502538 99502538 1001 86380 86390 1
502486 99502486 1001 86380 86390 1
503236 99503236 1001 86380 86390 1
503110 99503110 1001 86380 86390 1
502964 99502964 1001 86380 86390 1
502807 99502807 1001 86380 86390 1
503488 99503488 1001 86380 86390 1
503957 99503957 1001 86380 86390 1
503746 99503746 1001 86380 86390 1
503850 99503850 1001 86380 86390 1
503814 99503814 1001 86380 86390 1
503779 99503779 1001 86380 86390 1
503508 99503508 1001 86380 86390 1
504241 99504241 1001 86380 86390 1
504269 99504269 1001 86380 86390 1
504895 99504895 1001 86380 86390 1
504720 99504720 1001 86380 86390 1
504504 99504504 1001 86380 86390 1
504496 99504496 1001 86380 86390 1
504511 99504511 1001 86380 86390 1
504438 99504438 1001 86380 86390 1
504967 99504967 1001 86380 86390 1
505025 99505025 1001 86380 86390 1
504977 99504977 1001 86380 86390 1
505068 99505068 1001 86380 86390 1
505619 99505619 1001 86380 86390 1
505757 99505757 1001 86380 86390 1
505762 99505762 1001 86380 86390 1
505515 99505515 1001 86380 86390 1
505470 99505470 1001 86380 86390 1
505161 99505161 1001 86380 86390 1
505221 99505221 1001 86380 86390 1
505312 99505312 1001 86380 86390 1
505237 99505237 1001 86380 86390 1
505822 99505822 1001 86380 86390 1
505965 99505965 1001 86380 86390 1
505773 99505773 1001 86380 86390 1
505802 99505802 1001 86380 86390 1
505972 99505972 1001 86380 86390 1
506454 99506454 1001 86380 86390 1
506588 99506588 1001 86380 86390 1
506516 99506516 1001 86380 86390 1
506592 99506592 1001 86380 86390 1
506329 99506329 1001 86380 86390 1
506369 99506369 1001 86380 86390 1
505991 99505991 1001 86380 86390 1
506134 99506134 1001 86380 86390 1
506160 99506160 1001 86380 86390 1
506008 99506008 1001 86380 86390 1
506073 99506073 1001 86380 86390 1
506727 99506727 1001 86380 86390 1
506612 99506612 1001 86380 86390 1
506641 99506641 1001 86380 86390 1
507332 99507332 1001 86380 86390 1
507362 99507362 1001 86380 86390 1
507395 99507395 1001 86380 86390 1
507130 99507130 1001 86380 86390 1
507031 99507031 1001 86380 86390 1
507149 99507149 1001 86380 86390 1
507175 99507175 1001 86380 86390 1
506858 99506858 1001 86380 86390 1
506890 99506890 1001 86380 86390 1
506981 99506981 1001 86380 86390 1
507546 99507546 1001 86380 86390 1
508135 99508135 1001 86380 86390 1
508150 99508150 1001 86380 86390 1
508230 99508230 1001 86380 86390 1
508178 99508178 1001 86380 86390 1
508181 99508181 1001 86380 86390 1
507928 99507928 1001 86380 86390 1
507877 99507877 1001 86380 86390 1
507851 99507851 1001 86380 86390 1
507771 99507771 1001 86380 86390 1
507812 99507812 1001 86380 86390 1
507723 99507723 1001 86380 86390 1
507713 99507713 1001 86380 86390 1
507639 99507639 1001 86380 86390 1
508375 99508375 1001 86380 86390 1
508453 99508453 1001 86380 86390 1
508363 99508363 1001 86380 86390 1
508293 99508293 1001 86380 86390 1
508268 99508268 1001 86380 86390 1
508399 99508399 1001 86380 86390 1
508451 99508451 1001 86380 86390 1
509075 99509075 1001 86380 86390 1
509041 99509041 1001 86380 86390 1
508873 99508873 1001 86380 86390 1
508892 99508892 1001 86380 86390 1
508687 99508687 1001 86380 86390 1
508684 99508684 1001 86380 86390 1
508789 99508789 1001 86380 86390 1
508457 99508457 1001 86380 86390 1
508513 99508513 1001 86380 86390 1
508555 99508555 1001 86380 86390 1
509239 99509239 1001 86380 86390 1
509086 99509086 1001 86380 86390 1
509205 99509205 1001 86380 86390 1
509158 99509158 1001 86380 86390 1
509759 99509759 1001 86380 86390 1
509870 99509870 1001 86380 86390 1
509776 99509776 1001 86380 86390 1
509712 99509712 1001 86380 86390 1
509818 99509818 1001 86380 86390 1
509591 99509591 1001 86380 86390 1
509555 99509555 1001 86380 86390 1
509607 99509607 1001 86380 86390 1
509624 99509624 1001 86380 86390 1
509523 99509523 1001 86380 86390 1
509693 99509693 1001 86380 86390 1
509411 99509411 1001 86380 86390 1
509416 99509416 1001 86380 86390 1
509327 99509327 1001 86380 86390 1
509485 99509485 1001 86380 86390 1
509488 99509488 1001 86380 86390 1
509939 99509939 1001 86380 86390 1
509941 99509941 1001 86380 86390 1
510643 99510643 1001 86380 86390 1
510567 99510567 1001 86380 86390 1
510341 99510341 1001 86380 86390 1
510407 99510407 1001 86380 86390 1
510265 99510265 1001 86380 86390 1
510266 99510266 1001 86380 86390 1
510310 99510310 1001 86380 86390 1
510840 99510840 1001 86380 86390 1
510738 99510738 1001 86380 86390 1
510731 99510731 1001 86380 86390 1
510836 99510836 1001 86380 86390 1
511398 99511398 1001 86380 86390 1
511477 99511477 1001 86380 86390 1
511526 99511526 1001 86380 86390 1
511484 99511484 1001 86380 86390 1
511548 99511548 1001 86380 86390 1
511324 99511324 1001 86380 86390 1
511273 99511273 1001 86380 86390 1
511286 99511286 1001 86380 86390 1
511314 99511314 1001 86380 86390 1
511175 99511175 1001 86380 86390 1
511240 99511240 1001 86380 86390 1
511011 99511011 1001 86380 86390 1
511026 99511026 1001 86380 86390 1
510953 99510953 1001 86380 86390 1
511553 99511553 1001 86380 86390 1
511738 99511738 1001 86380 86390 1
511596 99511596 1001 86380 86390 1
512352 99512352 1001 86380 86390 1
512312 99512312 1001 86380 86390 1
512018 99512018 1001 86380 86390 1
512162 99512162 1001 86380 86390 1
512111 99512111 1001 86380 86390 1
511997 99511997 1001 86380 86390 1
511984 99511984 1001 86380 86390 1
512090 99512090 1001 86380 86390 1
512054 99512054 1001 86380 86390 1
511837 99511837 1001 86380 86390 1
511897 99511897 1001 86380 86390 1
512583 99512583 1001 86380 86390 1
512470 99512470 1001 86380 86390 1
513102 99513102 1001 86380 86390 1
513017 99513017 1001 86380 86390 1
513162 99513162 1001 86380 86390 1
513062 99513062 1001 86380 86390 1
512818 99512818 1001 86380 86390 1
512896 99512896 1001 86380 86390 1
512937 99512937 1001 86380 86390 1
512906 99512906 1001 86380 86390 1
512842 99512842 1001 86380 86390 1
512972 99512972 1001 86380 86390 1
512998 99512998 1001 86380 86390 1
512688 99512688 1001 86380 86390 1
512751 99512751 1001 86380 86390 1
513373 99513373 1001 86380 86390 1
513276 99513276 1001 86380 86390 1
513874 99513874 1001 86380 86390 1
513791 99513791 1001 86380 86390 1
513489 99513489 1001 86380 86390 1
514080 99514080 1001 86380 86390 1
514213 99514213 1001 86380 86390 1
514047 99514047 1001 86380 86390 1
514075 99514075 1001 86380 86390 1
514052 99514052 1001 86380 86390 1
514053 99514053 1001 86380 86390 1
514806 99514806 1001 86380 86390 1
514827 99514827 1001 86380 86390 1
514773 99514773 1001 86380 86390 1
514840 99514840 1001 86380 86390 1
514644 99514644 1001 86380 86390 1
514492 99514492 1001 86380 86390 1
514635 99514635 1001 86380 86390 1
514344 99514344 1001 86380 86390 1
514254 99514254 1001 86380 86390 1
514325 99514325 1001 86380 86390 1
515608 99515608 1001 86380 86390 1
515585 99515585 1001 86380 86390 1
515614 99515614 1001 86380 86390 1
515616 99515616 1001 86380 86390 1
515381 99515381 1001 86380 86390 1
515292 99515292 1001 86380 86390 1
515435 99515435 1001 86380 86390 1
515293 99515293 1001 86380 86390 1
515358 99515358 1001 86380 86390 1
515120 99515120 1001 86380 86390 1
515254 99515254 1001 86380 86390 1
515165 99515165 1001 86380 86390 1
515798 99515798 1001 86380 86390 1
515760 99515760 1001 86380 86390 1
515787 99515787 1001 86380 86390 1
515877 99515877 1001 86380 86390 1
515725 99515725 1001 86380 86390 1
515790 99515790 1001 86380 86390 1
515752 99515752 1001 86380 86390 1
515778 99515778 1001 86380 86390 1
515769 99515769 1001 86380 86390 1
516307 99516307 1001 86380 86390 1
516412 99516412 1001 86380 86390 1
516451 99516451 1001 86380 86390 1
516349 99516349 1001 86380 86390 1
516390 99516390 1001 86380 86390 1
516455 99516455 1001 86380 86390 1
516443 99516443 1001 86380 86390 1
516315 99516315 1001 86380 86390 1
516150 99516150 1001 86380 86390 1
516102 99516102 1001 86380 86390 1
516146 99516146 1001 86380 86390 1
516185 99516185 1001 86380 86390 1
516147 99516147 1001 86380 86390 1
516186 99516186 1001 86380 86390 1
516086 99516086 1001 86380 86390 1
516525 99516525 1001 86380 86390 1
516606 99516606 1001 86380 86390 1
517253 99517253 1001 86380 86390 1
517151 99517151 1001 86380 86390 1
517230 99517230 1001 86380 86390 1
516950 99516950 1001 86380 86390 1
517092 99517092 1001 86380 86390 1
517105 99517105 1001 86380 86390 1
517033 99517033 1001 86380 86390 1
517062 99517062 1001 86380 86390 1
516897 99516897 1001 86380 86390 1
516849 99516849 1001 86380 86390 1
516852 99516852 1001 86380 86390 1
516905 99516905 1001 86380 86390 1
516790 99516790 1001 86380 86390 1
516856 99516856 1001 86380 86390 1
517346 99517346 1001 86380 86390 1
517402 99517402 1001 86380 86390 1
517419 99517419 1001 86380 86390 1
517983 99517983 1001 86380 86390 1
517776 99517776 1001 86380 86390 1
517793 99517793 1001 86380 86390 1
517819 99517819 1001 86380 86390 1
517884 99517884 1001 86380 86390 1
517936 99517936 1001 86380 86390 1
517949 99517949 1001 86380 86390 1
517810 99517810 1001 86380 86390 1
517901 99517901 1001 86380 86390 1
517902 99517902 1001 86380 86390 1
517689 99517689 1001 86380 86390 1
518757 99518757 1001 86380 86390 1
518684 99518684 1001 86380 86390 1
518458 99518458 1001 86380 86390 1
518433 99518433 1001 86380 86390 1
518447 99518447 1001 86380 86390 1
518460 99518460 1001 86380 86390 1
518398 99518398 1001 86380 86390 1
518568 99518568 1001 86380 86390 1
519023 99519023 1001 86380 86390 1
519159 99519159 1001 86380 86390 1
519173 99519173 1001 86380 86390 1
519621 99519621 1001 86380 86390 1
519730 99519730 1001 86380 86390 1
519718 99519718 1001 86380 86390 1
519693 99519693 1001 86380 86390 1
519479 99519479 1001 86380 86390 1
519574 99519574 1001 86380 86390 1
519421 99519421 1001 86380 86390 1
519409 99519409 1001 86380 86390 1
519318 99519318 1001 86380 86390 1
519359 99519359 1001 86380 86390 1
519881 99519881 1001 86380 86390 1
519856 99519856 1001 86380 86390 1
520593 99520593 1001 86380 86390 1
520464 99520464 1001 86380 86390 1
520503 99520503 1001 86380 86390 1
520516 99520516 1001 86380 86390 1
520595 99520595 1001 86380 86390 1
520496 99520496 1001 86380 86390 1
520509 99520509 1001 86380 86390 1
520458 99520458 1001 86380 86390 1
520422 99520422 1001 86380 86390 1
520389 99520389 1001 86380 86390 1
520301 99520301 1001 86380 86390 1
520366 99520366 1001 86380 86390 1
520251 99520251 1001 86380 86390 1
520074 99520074 1001 86380 86390 1
520036 99520036 1001 86380 86390 1
520718 99520718 1001 86380 86390 1
520720 99520720 1001 86380 86390 1
520710 99520710 1001 86380 86390 1
521346 99521346 1001 86380 86390 1
521121 99521121 1001 86380 86390 1
521199 99521199 1001 86380 86390 1
521064 99521064 1001 86380 86390 1
521028 99521028 1001 86380 86390 1
520927 99520927 1001 86380 86390 1
521554 99521554 1001 86380 86390 1
521600 99521600 1001 86380 86390 1
521550 99521550 1001 86380 86390 1
522216 99522216 1001 86380 86390 1
522219 99522219 1001 86380 86390 1
522274 99522274 1001 86380 86390 1
522224 99522224 1001 86380 86390 1
522037 99522037 1001 86380 86390 1
521884 99521884 1001 86380 86390 1
521939 99521939 1001 86380 86390 1
521725 99521725 1001 86380 86390 1
521752 99521752 1001 86380 86390 1
521806 99521806 1001 86380 86390 1
521785 99521785 1001 86380 86390 1
522329 99522329 1001 86380 86390 1
522319 99522319 1001 86380 86390 1
522985 99522985 1001 86380 86390 1
523063 99523063 1001 86380 86390 1
522781 99522781 1001 86380 86390 1
522518 99522518 1001 86380 86390 1
523322 99523322 1001 86380 86390 1
523221 99523221 1001 86380 86390 1
523159 99523159 1001 86380 86390 1
523152 99523152 1001 86380 86390 1
523867 99523867 1001 86380 86390 1
523907 99523907 1001 86380 86390 1
523888 99523888 1001 86380 86390 1
523840 99523840 1001 86380 86390 1
523613 99523613 1001 86380 86390 1
523603 99523603 1001 86380 86390 1
523658 99523658 1001 86380 86390 1
523507 99523507 1001 86380 86390 1
523470 99523470 1001 86380 86390 1
523446 99523446 1001 86380 86390 1
523424 99523424 1001 86380 86390 1
523373 99523373 1001 86380 86390 1
524034 99524034 1001 86380 86390 1
523956 99523956 1001 86380 86390 1
524079 99524079 1001 86380 86390 1
523953 99523953 1001 86380 86390 1
524567 99524567 1001 86380 86390 1
524634 99524634 1001 86380 86390 1
524584 99524584 1001 86380 86390 1
524757 99524757 1001 86380 86390 1
524639 99524639 1001 86380 86390 1
524692 99524692 1001 86380 86390 1
524395 99524395 1001 86380 86390 1
524256 99524256 1001 86380 86390 1
524181 99524181 1001 86380 86390 1
524913 99524913 1001 86380 86390 1
524965 99524965 1001 86380 86390 1
524890 99524890 1001 86380 86390 1
524787 99524787 1001 86380 86390 1
524971 99524971 1001 86380 86390 1
525416 99525416 1001 86380 86390 1
525508 99525508 1001 86380 86390 1
525407 99525407 1001 86380 86390 1
525446 99525446 1001 86380 86390 1
525396 99525396 1001 86380 86390 1
525579 99525579 1001 86380 86390 1
525385 99525385 1001 86380 86390 1
525095 99525095 1001 86380 86390 1
525049 99525049 1001 86380 86390 1
525101 99525101 1001 86380 86390 1
525104 99525104 1001 86380 86390 1
525156 99525156 1001 86380 86390 1
525765 99525765 1001 86380 86390 1
525652 99525652 1001 86380 86390 1
525665 99525665 1001 86380 86390 1
525614 99525614 1001 86380 86390 1
525670 99525670 1001 86380 86390 1
525787 99525787 1001 86380 86390 1
526421 99526421 1001 86380 86390 1
526361 99526361 1001 86380 86390 1
526285 99526285 1001 86380 86390 1
526273 99526273 1001 86380 86390 1
526379 99526379 1001 86380 86390 1
526358 99526358 1001 86380 86390 1
526206 99526206 1001 86380 86390 1
526039 99526039 1001 86380 86390 1
526122 99526122 1001 86380 86390 1
526097 99526097 1001 86380 86390 1
525905 99525905 1001 86380 86390 1
525814 99525814 1001 86380 86390 1
525829 99525829 1001 86380 86390 1
525941 99525941 1001 86380 86390 1
525903 99525903 1001 86380 86390 1
526500 99526500 1001 86380 86390 1
526580 99526580 1001 86380 86390 1
526518 99526518 1001 86380 86390 1
526596 99526596 1001 86380 86390 1
527056 99527056 1001 86380 86390 1
527128 99527128 1001 86380 86390 1
527167 99527167 1001 86380 86390 1
527078 99527078 1001 86380 86390 1
527006 99527006 1001 86380 86390 1
526892 99526892 1001 86380 86390 1
526997 99526997 1001 86380 86390 1
527024 99527024 1001 86380 86390 1
526870 99526870 1001 86380 86390 1
526874 99526874 1001 86380 86390 1
526778 99526778 1001 86380 86390 1
526730 99526730 1001 86380 86390 1
527443 99527443 1001 86380 86390 1
527886 99527886 1001 86380 86390 1
528067 99528067 1001 86380 86390 1
527858 99527858 1001 86380 86390 1
527690 99527690 1001 86380 86390 1
527768 99527768 1001 86380 86390 1
527751 99527751 1001 86380 86390 1
527571 99527571 1001 86380 86390 1
527656 99527656 1001 86380 86390 1
527476 99527476 1001 86380 86390 1
527569 99527569 1001 86380 86390 1
528120 99528120 1001 86380 86390 1
528786 99528786 1001 86380 86390 1
528844 99528844 1001 86380 86390 1
528886 99528886 1001 86380 86390 1
528543 99528543 1001 86380 86390 1
528572 99528572 1001 86380 86390 1
528507 99528507 1001 86380 86390 1
528547 99528547 1001 86380 86390 1
528614 99528614 1001 86380 86390 1
528345 99528345 1001 86380 86390 1
528297 99528297 1001 86380 86390 1
528455 99528455 1001 86380 86390 1
528327 99528327 1001 86380 86390 1
528317 99528317 1001 86380 86390 1
529015 99529015 1001 86380 86390 1
529003 99529003 1001 86380 86390 1
529055 99529055 1001 86380 86390 1
528915 99528915 1001 86380 86390 1
529572 99529572 1001 86380 86390 1
529601 99529601 1001 86380 86390 1
529679 99529679 1001 86380 86390 1
529616 99529616 1001 86380 86390 1
529343 99529343 1001 86380 86390 1
529382 99529382 1001 86380 86390 1
529317 99529317 1001 86380 86390 1
529333 99529333 1001 86380 86390 1
529348 99529348 1001 86380 86390 1
529262 99529262 1001 86380 86390 1
529314 99529314 1001 86380 86390 1
529154 99529154 1001 86380 86390 1
529854 99529854 1001 86380 86390 1
529860 99529860 1001 86380 86390 1
529873 99529873 1001 86380 86390 1
530400 99530400 1001 86380 86390 1
530350 99530350 1001 86380 86390 1
530431 99530431 1001 86380 86390 1
530244 99530244 1001 86380 86390 1
530258 99530258 1001 86380 86390 1
530297 99530297 1001 86380 86390 1
530311 99530311 1001 86380 86390 1
530261 99530261 1001 86380 86390 1
530198 99530198 1001 86380 86390 1
529945 99529945 1001 86380 86390 1
529963 99529963 1001 86380 86390 1
530092 99530092 1001 86380 86390 1
529937 99529937 1001 86380 86390 1
529980 99529980 1001 86380 86390 1
530006 99530006 1001 86380 86390 1
530734 99530734 1001 86380 86390 1
530688 99530688 1001 86380 86390 1
530611 99530611 1001 86380 86390 1
530742 99530742 1001 86380 86390 1
530691 99530691 1001 86380 86390 1
531226 99531226 1001 86380 86390 1
531291 99531291 1001 86380 86390 1
531279 99531279 1001 86380 86390 1
531230 99531230 1001 86380 86390 1
531183 99531183 1001 86380 86390 1
531135 99531135 1001 86380 86390 1
531091 99531091 1001 86380 86390 1
530785 99530785 1001 86380 86390 1
530906 99530906 1001 86380 86390 1
530960 99530960 1001 86380 86390 1
530766 99530766 1001 86380 86390 1
530963 99530963 1001 86380 86390 1
531506 99531506 1001 86380 86390 1
531520 99531520 1001 86380 86390 1
531409 99531409 1001 86380 86390 1
531385 99531385 1001 86380 86390 1
532115 99532115 1001 86380 86390 1
532117 99532117 1001 86380 86390 1
532174 99532174 1001 86380 86390 1
531897 99531897 1001 86380 86390 1
531976 99531976 1001 86380 86390 1
531938 99531938 1001 86380 86390 1
531941 99531941 1001 86380 86390 1
531852 99531852 1001 86380 86390 1
531893 99531893 1001 86380 86390 1
531757 99531757 1001 86380 86390 1
531774 99531774 1001 86380 86390 1
531592 99531592 1001 86380 86390 1
532245 99532245 1001 86380 86390 1
532352 99532352 1001 86380 86390 1
532328 99532328 1001 86380 86390 1
532996 99532996 1001 86380 86390 1
532933 99532933 1001 86380 86390 1
533025 99533025 1001 86380 86390 1
532723 99532723 1001 86380 86390 1
532516 99532516 1001 86380 86390 1
532495 99532495 1001 86380 86390 1
533084 99533084 1001 86380 86390 1
533205 99533205 1001 86380 86390 1
533732 99533732 1001 86380 86390 1
533696 99533696 1001 86380 86390 1
533762 99533762 1001 86380 86390 1
533801 99533801 1001 86380 86390 1
533737 99533737 1001 86380 86390 1
533663 99533663 1001 86380 86390 1
533714 99533714 1001 86380 86390 1
533603 99533603 1001 86380 86390 1
533552 99533552 1001 86380 86390 1
533478 99533478 1001 86380 86390 1
533374 99533374 1001 86380 86390 1
533351 99533351 1001 86380 86390 1
533378 99533378 1001 86380 86390 1
534036 99534036 1001 86380 86390 1
533922 99533922 1001 86380 86390 1
533950 99533950 1001 86380 86390 1
533872 99533872 1001 86380 86390 1
534042 99534042 1001 86380 86390 1
534006 99534006 1001 86380 86390 1
534021 99534021 1001 86380 86390 1
533866 99533866 1001 86380 86390 1
534573 99534573 1001 86380 86390 1
534550 99534550 1001 86380 86390 1
534209 99534209 1001 86380 86390 1
534761 99534761 1001 86380 86390 1
534839 99534839 1001 86380 86390 1
534866 99534866 1001 86380 86390 1
534804 99534804 1001 86380 86390 1
534817 99534817 1001 86380 86390 1
535371 99535371 1001 86380 86390 1
535449 99535449 1001 86380 86390 1
535132 99535132 1001 86380 86390 1
535251 99535251 1001 86380 86390 1
535088 99535088 1001 86380 86390 1
535040 99535040 1001 86380 86390 1
534977 99534977 1001 86380 86390 1
536181 99536181 1001 86380 86390 1
536234 99536234 1001 86380 86390 1
536235 99536235 1001 86380 86390 1
536302 99536302 1001 86380 86390 1
536289 99536289 1001 86380 86390 1
536186 99536186 1001 86380 86390 1
535849 99535849 1001 86380 86390 1
536425 99536425 1001 86380 86390 1
536390 99536390 1001 86380 86390 1
536417 99536417 1001 86380 86390 1
536393 99536393 1001 86380 86390 1
536500 99536500 1001 86380 86390 1
537145 99537145 1001 86380 86390 1
536815 99536815 1001 86380 86390 1
536755 99536755 1001 86380 86390 1
536735 99536735 1001 86380 86390 1
536723 99536723 1001 86380 86390 1
536660 99536660 1001 86380 86390 1
536675 99536675 1001 86380 86390 1
536717 99536717 1001 86380 86390 1
536744 99536744 1001 86380 86390 1
536579 99536579 1001 86380 86390 1
537172 99537172 1001 86380 86390 1
537357 99537357 1001 86380 86390 1
537229 99537229 1001 86380 86390 1
537255 99537255 1001 86380 86390 1
537869 99537869 1001 86380 86390 1
537681 99537681 1001 86380 86390 1
537759 99537759 1001 86380 86390 1
537644 99537644 1001 86380 86390 1
537675 99537675 1001 86380 86390 1
537445 99537445 1001 86380 86390 1
537441 99537441 1001 86380 86390 1
538087 99538087 1001 86380 86390 1
538063 99538063 1001 86380 86390 1
537999 99537999 1001 86380 86390 1
538040 99538040 1001 86380 86390 1
538002 99538002 1001 86380 86390 1
538190 99538190 1001 86380 86390 1
538127 99538127 1001 86380 86390 1
538101 99538101 1001 86380 86390 1
538110 99538110 1001 86380 86390 1
538724 99538724 1001 86380 86390 1
538640 99538640 1001 86380 86390 1
538799 99538799 1001 86380 86390 1
538546 99538546 1001 86380 86390 1
538560 99538560 1001 86380 86390 1
538514 99538514 1001 86380 86390 1
538464 99538464 1001 86380 86390 1
538516 99538516 1001 86380 86390 1
538350 99538350 1001 86380 86390 1
538330 99538330 1001 86380 86390 1
538346 99538346 1001 86380 86390 1
538257 99538257 1001 86380 86390 1
538917 99538917 1001 86380 86390 1
538996 99538996 1001 86380 86390 1
539011 99539011 1001 86380 86390 1
538871 99538871 1001 86380 86390 1
538834 99538834 1001 86380 86390 1
538888 99538888 1001 86380 86390 1
539503 99539503 1001 86380 86390 1
539529 99539529 1001 86380 86390 1
539556 99539556 1001 86380 86390 1
539532 99539532 1001 86380 86390 1
539470 99539470 1001 86380 86390 1
539550 99539550 1001 86380 86390 1
539280 99539280 1001 86380 86390 1
539231 99539231 1001 86380 86390 1
539391 99539391 1001 86380 86390 1
539290 99539290 1001 86380 86390 1
539342 99539342 1001 86380 86390 1
539381 99539381 1001 86380 86390 1
539084 99539084 1001 86380 86390 1
539825 99539825 1001 86380 86390 1
539777 99539777 1001 86380 86390 1
540287 99540287 1001 86380 86390 1
540429 99540429 1001 86380 86390 1
540436 99540436 1001 86380 86390 1
540261 99540261 1001 86380 86390 1
540220 99540220 1001 86380 86390 1
539983 99539983 1001 86380 86390 1
539919 99539919 1001 86380 86390 1
539908 99539908 1001 86380 86390 1
540506 99540506 1001 86380 86390 1
540483 99540483 1001 86380 86390 1
540486 99540486 1001 86380 86390 1
540592 99540592 1001 86380 86390 1
541216 99541216 1001 86380 86390 1
541139 99541139 1001 86380 86390 1
541156 99541156 1001 86380 86390 1
541120 99541120 1001 86380 86390 1
541288 99541288 1001 86380 86390 1
540987 99540987 1001 86380 86390 1
541053 99541053 1001 86380 86390 1
540938 99540938 1001 86380 86390 1
541059 99541059 1001 86380 86390 1
541073 99541073 1001 86380 86390 1
540700 99540700 1001 86380 86390 1
540842 99540842 1001 86380 86390 1
540704 99540704 1001 86380 86390 1
541411 99541411 1001 86380 86390 1
541440 99541440 1001 86380 86390 1
541404 99541404 1001 86380 86390 1
541915 99541915 1001 86380 86390 1
542033 99542033 1001 86380 86390 1
542099 99542099 1001 86380 86390 1
542101 99542101 1001 86380 86390 1
542051 99542051 1001 86380 86390 1
541855 99541855 1001 86380 86390 1
541897 99541897 1001 86380 86390 1
541859 99541859 1001 86380 86390 1
541782 99541782 1001 86380 86390 1
541513 99541513 1001 86380 86390 1
541541 99541541 1001 86380 86390 1
541697 99541697 1001 86380 86390 1
541555 99541555 1001 86380 86390 1
541546 99541546 1001 86380 86390 1
542196 99542196 1001 86380 86390 1
542223 99542223 1001 86380 86390 1
542295 99542295 1001 86380 86390 1
542786 99542786 1001 86380 86390 1
542762 99542762 1001 86380 86390 1
542626 99542626 1001 86380 86390 1
542685 99542685 1001 86380 86390 1
543006 99543006 1001 86380 86390 1
543115 99543115 1001 86380 86390 1
543108 99543108 1001 86380 86390 1
543742 99543742 1001 86380 86390 1
543712 99543712 1001 86380 86390 1
543589 99543589 1001 86380 86390 1
543680 99543680 1001 86380 86390 1
543463 99543463 1001 86380 86390 1
543380 99543380 1001 86380 86390 1
543189 99543189 1001 86380 86390 1
543165 99543165 1001 86380 86390 1
543349 99543349 1001 86380 86390 1
543354 99543354 1001 86380 86390 1
543162 99543162 1001 86380 86390 1
543859 99543859 1001 86380 86390 1
543927 99543927 1001 86380 86390 1
543853 99543853 1001 86380 86390 1
544535 99544535 1001 86380 86390 1
544242 99544242 1001 86380 86390 1
544333 99544333 1001 86380 86390 1
544261 99544261 1001 86380 86390 1
544056 99544056 1001 86380 86390 1
544057 99544057 1001 86380 86390 1
544070 99544070 1001 86380 86390 1
544179 99544179 1001 86380 86390 1
544050 99544050 1001 86380 86390 1
544117 99544117 1001 86380 86390 1
544638 99544638 1001 86380 86390 1
544664 99544664 1001 86380 86390 1
431016 319 1001 56520 56937 1
400115 99400115 1001 86380 86390 1
400213 99400213 1001 86380 86390 1
400282 99400282 1001 86380 86390 1
400488 99400488 1001 86380 86390 1
400630 99400630 1001 86380 86390 1
400834 99400834 1001 86380 86390 1
401102 99401102 1001 86380 86390 1
401250 99401250 1001 86380 86390 1
401310 99401310 1001 86380 86390 1
401339 99401339 1001 86380 86390 1
401293 99401293 1001 86380 86390 1
401506 99401506 1001 86380 86390 1
401534 99401534 1001 86380 86390 1
401538 99401538 1001 86380 86390 1
401496 99401496 1001 86380 86390 1
401625 99401625 1001 86380 86390 1
401676 99401676 1001 86380 86390 1
401740 99401740 1001 86380 86390 1
401938 99401938 1001 86380 86390 1
401834 99401834 1001 86380 86390 1
402134 99402134 1001 86380 86390 1
402464 99402464 1001 86380 86390 1
402526 99402526 1001 86380 86390 1
402575 99402575 1001 86380 86390 1
402659 99402659 1001 86380 86390 1
402690 99402690 1001 86380 86390 1
402865 99402865 1001 86380 86390 1
402849 99402849 1001 86380 86390 1
402977 99402977 1001 86380 86390 1
403057 99403057 1001 86380 86390 1
403006 99403006 1001 86380 86390 1
403037 99403037 1001 86380 86390 1
403142 99403142 1001 86380 86390 1
403421 99403421 1001 86380 86390 1
403449 99403449 1001 86380 86390 1
403559 99403559 1001 86380 86390 1
403725 99403725 1001 86380 86390 1
403872 99403872 1001 86380 86390 1
404018 99404018 1001 86380 86390 1
404086 99404086 1001 86380 86390 1
404324 99404324 1001 86380 86390 1
404341 99404341 1001 86380 86390 1
404353 99404353 1001 86380 86390 1
404444 99404444 1001 86380 86390 1
404597 99404597 1001 86380 86390 1
404640 99404640 1001 86380 86390 1
404760 99404760 1001 86380 86390 1
404875 99404875 1001 86380 86390 1
405110 99405110 1001 86380 86390 1
405299 99405299 1001 86380 86390 1
405334 99405334 1001 86380 86390 1
405343 99405343 1001 86380 86390 1
405550 99405550 1001 86380 86390 1
405643 99405643 1001 86380 86390 1
405585 99405585 1001 86380 86390 1
405786 99405786 1001 86380 86390 1
405764 99405764 1001 86380 86390 1
406041 99406041 1001 86380 86390 1
406034 99406034 1001 86380 86390 1
406103 99406103 1001 86380 86390 1
406192 99406192 1001 86380 86390 1
406419 99406419 1001 86380 86390 1
406485 99406485 1001 86380 86390 1
406608 99406608 1001 86380 86390 1
407150 99407150 1001 86380 86390 1
407208 99407208 1001 86380 86390 1
407165 99407165 1001 86380 86390 1
407194 99407194 1001 86380 86390 1
407222 99407222 1001 86380 86390 1
407301 99407301 1001 86380 86390 1
407665 99407665 1001 86380 86390 1
407880 99407880 1001 86380 86390 1
408081 99408081 1001 86380 86390 1
408175 99408175 1001 86380 86390 1
408269 99408269 1001 86380 86390 1
408210 99408210 1001 86380 86390 1
408378 99408378 1001 86380 86390 1
408592 99408592 1001 86380 86390 1
408678 99408678 1001 86380 86390 1
408681 99408681 1001 86380 86390 1
408915 99408915 1001 86380 86390 1
409063 99409063 1001 86380 86390 1
409290 99409290 1001 86380 86390 1
409506 99409506 1001 86380 86390 1
409726 99409726 1001 86380 86390 1
409908 99409908 1001 86380 86390 1
410098 99410098 1001 86380 86390 1
409992 99409992 1001 86380 86390 1
410182 99410182 1001 86380 86390 1
410246 99410246 1001 86380 86390 1
410638 99410638 1001 86380 86390 1
410722 99410722 1001 86380 86390 1
410958 99410958 1001 86380 86390 1
411198 99411198 1001 86380 86390 1
411117 99411117 1001 86380 86390 1
411334 99411334 1001 86380 86390 1
411406 99411406 1001 86380 86390 1
411364 99411364 1001 86380 86390 1
411482 99411482 1001 86380 86390 1
411484 99411484 1001 86380 86390 1
411566 99411566 1001 86380 86390 1
411723 99411723 1001 86380 86390 1
411785 99411785 1001 86380 86390 1
411898 99411898 1001 86380 86390 1
412069 99412069 1001 86380 86390 1
412112 99412112 1001 86380 86390 1
412168 99412168 1001 86380 86390 1
413473 99413473 1001 86380 86390 1
413490 99413490 1001 86380 86390 1
412952 99412952 1001 86380 86390 1
412946 99412946 1001 86380 86390 1
412968 99412968 1001 86380 86390 1
413175 99413175 1001 86380 86390 1
412639 99412639 1001 86380 86390 1
412615 99412615 1001 86380 86390 1
412668 99412668 1001 86380 86390 1
412756 99412756 1001 86380 86390 1
412625 99412625 1001 86380 86390 1
413815 99413815 1001 86380 86390 1
413961 99413961 1001 86380 86390 1
415317 99415317 1001 86380 86390 1
415000 99415000 1001 86380 86390 1
414947 99414947 1001 86380 86390 1
415232 99415232 1001 86380 86390 1
415047 99415047 1001 86380 86390 1
414741 99414741 1001 86380 86390 1
414692 99414692 1001 86380 86390 1
414832 99414832 1001 86380 86390 1
414440 99414440 1001 86380 86390 1
414311 99414311 1001 86380 86390 1
415602 99415602 1001 86380 86390 1
415663 99415663 1001 86380 86390 1
415666 99415666 1001 86380 86390 1
416674 99416674 1001 86380 86390 1
416158 99416158 1001 86380 86390 1
416320 99416320 1001 86380 86390 1
416401 99416401 1001 86380 86390 1
416139 99416139 1001 86380 86390 1
416218 99416218 1001 86380 86390 1
416006 99416006 1001 86380 86390 1
416034 99416034 1001 86380 86390 1
415953 99415953 1001 86380 86390 1
416107 99416107 1001 86380 86390 1
417084 99417084 1001 86380 86390 1
417499 99417499 1001 86380 86390 1
417573 99417573 1001 86380 86390 1
417474 99417474 1001 86380 86390 1
417575 99417575 1001 86380 86390 1
417549 99417549 1001 86380 86390 1
417451 99417451 1001 86380 86390 1
418713 99418713 1001 86380 86390 1
418762 99418762 1001 86380 86390 1
418588 99418588 1001 86380 86390 1
418180 99418180 1001 86380 86390 1
418308 99418308 1001 86380 86390 1
418092 99418092 1001 86380 86390 1
418295 99418295 1001 86380 86390 1
418385 99418385 1001 86380 86390 1
417870 99417870 1001 86380 86390 1
417895 99417895 1001 86380 86390 1
417844 99417844 1001 86380 86390 1
418842 99418842 1001 86380 86390 1
418981 99418981 1001 86380 86390 1
419040 99419040 1001 86380 86390 1
419061 99419061 1001 86380 86390 1
418926 99418926 1001 86380 86390 1
420351 99420351 1001 86380 86390 1
420374 99420374 1001 86380 86390 1
419730 99419730 1001 86380 86390 1
419811 99419811 1001 86380 86390 1
419683 99419683 1001 86380 86390 1
419740 99419740 1001 86380 86390 1
419838 99419838 1001 86380 86390 1
419375 99419375 1001 86380 86390 1
419547 99419547 1001 86380 86390 1
419411 99419411 1001 86380 86390 1
420518 99420518 1001 86380 86390 1
420782 99420782 1001 86380 86390 1
420459 99420459 1001 86380 86390 1
420460 99420460 1001 86380 86390 1
420705 99420705 1001 86380 86390 1
421945 99421945 1001 86380 86390 1
421666 99421666 1001 86380 86390 1
421372 99421372 1001 86380 86390 1
421446 99421446 1001 86380 86390 1
420870 99420870 1001 86380 86390 1
421005 99421005 1001 86380 86390 1
422251 99422251 1001 86380 86390 1
422316 99422316 1001 86380 86390 1
422299 99422299 1001 86380 86390 1
423652 99423652 1001 86380 86390 1
423663 99423663 1001 86380 86390 1
423009 99423009 1001 86380 86390 1
423185 99423185 1001 86380 86390 1
422883 99422883 1001 86380 86390 1
422680 99422680 1001 86380 86390 1
422700 99422700 1001 86380 86390 1
422636 99422636 1001 86380 86390 1
422580 99422580 1001 86380 86390 1
422706 99422706 1001 86380 86390 1
423885 99423885 1001 86380 86390 1
424123 99424123 1001 86380 86390 1
423856 99423856 1001 86380 86390 1
425024 99425024 1001 86380 86390 1
425043 99425043 1001 86380 86390 1
425003 99425003 1001 86380 86390 1
424389 99424389 1001 86380 86390 1
424273 99424273 1001 86380 86390 1
424565 99424565 1001 86380 86390 1
424468 99424468 1001 86380 86390 1
424254 99424254 1001 86380 86390 1
424308 99424308 1001 86380 86390 1
425529 99425529 1001 86380 86390 1
425610 99425610 1001 86380 86390 1
425752 99425752 1001 86380 86390 1
425456 99425456 1001 86380 86390 1
427117 99427117 1001 86380 86390 1
426699 99426699 1001 86380 86390 1
427055 99427055 1001 86380 86390 1
427059 99427059 1001 86380 86390 1
426799 99426799 1001 86380 86390 1
426827 99426827 1001 86380 86390 1
427020 99427020 1001 86380 86390 1
426709 99426709 1001 86380 86390 1
426939 99426939 1001 86380 86390 1
427087 99427087 1001 86380 86390 1
425944 99425944 1001 86380 86390 1
425924 99425924 1001 86380 86390 1
426168 99426168 1001 86380 86390 1
425875 99425875 1001 86380 86390 1
425905 99425905 1001 86380 86390 1
427148 99427148 1001 86380 86390 1
427443 99427443 1001 86380 86390 1
428702 99428702 1001 86380 86390 1
428656 99428656 1001 86380 86390 1
428712 99428712 1001 86380 86390 1
428158 99428158 1001 86380 86390 1
428217 99428217 1001 86380 86390 1
428244 99428244 1001 86380 86390 1
428150 99428150 1001 86380 86390 1
427993 99427993 1001 86380 86390 1
427628 99427628 1001 86380 86390 1
427735 99427735 1001 86380 86390 1
427763 99427763 1001 86380 86390 1
428782 99428782 1001 86380 86390 1
428917 99428917 1001 86380 86390 1
428898 99428898 1001 86380 86390 1
428864 99428864 1001 86380 86390 1
430210 99430210 1001 86380 86390 1
429999 99429999 1001 86380 86390 1
429630 99429630 1001 86380 86390 1
429875 99429875 1001 86380 86390 1
429593 99429593 1001 86380 86390 1
429623 99429623 1001 86380 86390 1
429264 99429264 1001 86380 86390 1
429314 99429314 1001 86380 86390 1
429472 99429472 1001 86380 86390 1
429415 99429415 1001 86380 86390 1
429405 99429405 1001 86380 86390 1
430459 99430459 1001 86380 86390 1
430690 99430690 1001 86380 86390 1
431940 99431940 1001 86380 86390 1
431976 99431976 1001 86380 86390 1
431762 99431762 1001 86380 86390 1
431525 99431525 1001 86380 86390 1
431282 99431282 1001 86380 86390 1
431005 99431005 1001 86380 86390 1
431123 99431123 1001 86380 86390 1
430895 99430895 1001 86380 86390 1
430959 99430959 1001 86380 86390 1
431135 99431135 1001 86380 86390 1
432379 99432379 1001 86380 86390 1
432227 99432227 1001 86380 86390 1
432316 99432316 1001 86380 86390 1
433540 99433540 1001 86380 86390 1
433577 99433577 1001 86380 86390 1
432604 99432604 1001 86380 86390 1
432580 99432580 1001 86380 86390 1
434040 99434040 1001 86380 86390 1
433949 99433949 1001 86380 86390 1
434130 99434130 1001 86380 86390 1
435214 99435214 1001 86380 86390 1
434633 99434633 1001 86380 86390 1
434614 99434614 1001 86380 86390 1
434562 99434562 1001 86380 86390 1
434263 99434263 1001 86380 86390 1
434231 99434231 1001 86380 86390 1
434408 99434408 1001 86380 86390 1
434146 99434146 1001 86380 86390 1
435510 99435510 1001 86380 86390 1
435701 99435701 1001 86380 86390 1
435630 99435630 1001 86380 86390 1
435504 99435504 1001 86380 86390 1
435755 99435755 1001 86380 86390 1
436854 99436854 1001 86380 86390 1
436845 99436845 1001 86380 86390 1
436774 99436774 1001 86380 86390 1
436947 99436947 1001 86380 86390 1
436529 99436529 1001 86380 86390 1
436537 99436537 1001 86380 86390 1
436587 99436587 1001 86380 86390 1
436335 99436335 1001 86380 86390 1
300060 99300060 1001 86380 86390 1
437173 99437173 1001 86380 86390 1
437282 99437282 1001 86380 86390 1
300527 99300527 1001 86380 86390 1
300705 99300705 1001 86380 86390 1
300686 99300686 1001 86380 86390 1
300444 99300444 1001 86380 86390 1
300277 99300277 1001 86380 86390 1
300230 99300230 1001 86380 86390 1
300140 99300140 1001 86380 86390 1
300273 99300273 1001 86380 86390 1
300118 99300118 1001 86380 86390 1
300870 99300870 1001 86380 86390 1
300808 99300808 1001 86380 86390 1
301440 99301440 1001 86380 86390 1
301377 99301377 1001 86380 86390 1
301420 99301420 1001 86380 86390 1
301537 99301537 1001 86380 86390 1
301460 99301460 1001 86380 86390 1
301489 99301489 1001 86380 86390 1
301235 99301235 1001 86380 86390 1
301011 99301011 1001 86380 86390 1
301039 99301039 1001 86380 86390 1
301629 99301629 1001 86380 86390 1
301646 99301646 1001 86380 86390 1
301582 99301582 1001 86380 86390 1
302305 99302305 1001 86380 86390 1
302204 99302204 1001 86380 86390 1
302373 99302373 1001 86380 86390 1
302081 99302081 1001 86380 86390 1
302083 99302083 1001 86380 86390 1
301811 99301811 1001 86380 86390 1
301812 99301812 1001 86380 86390 1
301778 99301778 1001 86380 86390 1
301857 99301857 1001 86380 86390 1
301924 99301924 1001 86380 86390 1
302417 99302417 1001 86380 86390 1
302575 99302575 1001 86380 86390 1
302524 99302524 1001 86380 86390 1
302381 99302381 1001 86380 86390 1
302490 99302490 1001 86380 86390 1
302544 99302544 1001 86380 86390 1
302936 99302936 1001 86380 86390 1
302938 99302938 1001 86380 86390 1
302915 99302915 1001 86380 86390 1
302980 99302980 1001 86380 86390 1
302903 99302903 1001 86380 86390 1
302800 99302800 1001 86380 86390 1
302857 99302857 1001 86380 86390 1
302600 99302600 1001 86380 86390 1
302734 99302734 1001 86380 86390 1
302735 99302735 1001 86380 86390 1
302762 99302762 1001 86380 86390 1
303218 99303218 1001 86380 86390 1
303404 99303404 1001 86380 86390 1
303911 99303911 1001 86380 86390 1
303820 99303820 1001 86380 86390 1
303733 99303733 1001 86380 86390 1
303536 99303536 1001 86380 86390 1
303578 99303578 1001 86380 86390 1
304186 99304186 1001 86380 86390 1
304126 99304126 1001 86380 86390 1
304129 99304129 1001 86380 86390 1
304168 99304168 1001 86380 86390 1
304804 99304804 1001 86380 86390 1
304856 99304856 1001 86380 86390 1
304459 99304459 1001 86380 86390 1
304552 99304552 1001 86380 86390 1
304556 99304556 1001 86380 86390 1
304621 99304621 1001 86380 86390 1
304470 99304470 1001 86380 86390 1
304345 99304345 1001 86380 86390 1
304397 99304397 1001 86380 86390 1
304440 99304440 1001 86380 86390 1
304955 99304955 1001 86380 86390 1
304877 99304877 1001 86380 86390 1
304984 99304984 1001 86380 86390 1
305608 99305608 1001 86380 86390 1
305573 99305573 1001 86380 86390 1
305580 99305580 1001 86380 86390 1
305393 99305393 1001 86380 86390 1
305292 99305292 1001 86380 86390 1
305272 99305272 1001 86380 86390 1
305187 99305187 1001 86380 86390 1
305070 99305070 1001 86380 86390 1
305227 99305227 1001 86380 86390 1
305115 99305115 1001 86380 86390 1
500135 99500135 1001 86380 86390 1
500020 99500020 1001 86380 86390 1
500661 99500661 1001 86380 86390 1
500705 99500705 1001 86380 86390 1
500596 99500596 1001 86380 86390 1
500454 99500454 1001 86380 86390 1
500480 99500480 1001 86380 86390 1
500506 99500506 1001 86380 86390 1
500507 99500507 1001 86380 86390 1
500559 99500559 1001 86380 86390 1
500405 99500405 1001 86380 86390 1
500420 99500420 1001 86380 86390 1
500500 99500500 1001 86380 86390 1
500212 99500212 1001 86380 86390 1
500888 99500888 1001 86380 86390 1
500851 99500851 1001 86380 86390 1
500923 99500923 1001 86380 86390 1
501605 99501605 1001 86380 86390 1
501609 99501609 1001 86380 86390 1
501468 99501468 1001 86380 86390 1
501408 99501408 1001 86380 86390 1
501390 99501390 1001 86380 86390 1
501097 99501097 1001 86380 86390 1
501034 99501034 1001 86380 86390 1
501207 99501207 1001 86380 86390 1
501108 99501108 1001 86380 86390 1
501781 99501781 1001 86380 86390 1
501718 99501718 1001 86380 86390 1
502414 99502414 1001 86380 86390 1
502302 99502302 1001 86380 86390 1
502370 99502370 1001 86380 86390 1
502358 99502358 1001 86380 86390 1
502371 99502371 1001 86380 86390 1
502157 99502157 1001 86380 86390 1
502250 99502250 1001 86380 86390 1
502113 99502113 1001 86380 86390 1
502192 99502192 1001 86380 86390 1
501902 99501902 1001 86380 86390 1
501981 99501981 1001 86380 86390 1
501917 99501917 1001 86380 86390 1
501996 99501996 1001 86380 86390 1
501998 99501998 1001 86380 86390 1
502617 99502617 1001 86380 86390 1
502567 99502567 1001 86380 86390 1
502496 99502496 1001 86380 86390 1
502602 99502602 1001 86380 86390 1
502539 99502539 1001 86380 86390 1
503231 99503231 1001 86380 86390 1
503167 99503167 1001 86380 86390 1
503271 99503271 1001 86380 86390 1
503105 99503105 1001 86380 86390 1
503225 99503225 1001 86380 86390 1
503213 99503213 1001 86380 86390 1
503285 99503285 1001 86380 86390 1
503076 99503076 1001 86380 86390 1
502922 99502922 1001 86380 86390 1
502990 99502990 1001 86380 86390 1
502747 99502747 1001 86380 86390 1
502773 99502773 1001 86380 86390 1
503470 99503470 1001 86380 86390 1
503302 99503302 1001 86380 86390 1
503334 99503334 1001 86380 86390 1
503386 99503386 1001 86380 86390 1
503441 99503441 1001 86380 86390 1
504069 99504069 1001 86380 86390 1
504071 99504071 1001 86380 86390 1
504011 99504011 1001 86380 86390 1
504040 99504040 1001 86380 86390 1
503724 99503724 1001 86380 86390 1
503802 99503802 1001 86380 86390 1
503818 99503818 1001 86380 86390 1
503627 99503627 1001 86380 86390 1
503631 99503631 1001 86380 86390 1
503698 99503698 1001 86380 86390 1
503571 99503571 1001 86380 86390 1
503649 99503649 1001 86380 86390 1
503560 99503560 1001 86380 86390 1
504255 99504255 1001 86380 86390 1
504281 99504281 1001 86380 86390 1
504294 99504294 1001 86380 86390 1
504766 99504766 1001 86380 86390 1
504924 99504924 1001 86380 86390 1
504809 99504809 1001 86380 86390 1
504837 99504837 1001 86380 86390 1
504733 99504733 1001 86380 86390 1
504401 99504401 1001 86380 86390 1
504414 99504414 1001 86380 86390 1
504415 99504415 1001 86380 86390 1
504379 99504379 1001 86380 86390 1
504393 99504393 1001 86380 86390 1
504489 99504489 1001 86380 86390 1
504425 99504425 1001 86380 86390 1
504980 99504980 1001 86380 86390 1
504968 99504968 1001 86380 86390 1
505137 99505137 1001 86380 86390 1
505086 99505086 1001 86380 86390 1
505009 99505009 1001 86380 86390 1
505013 99505013 1001 86380 86390 1
504988 99504988 1001 86380 86390 1
505106 99505106 1001 86380 86390 1
505107 99505107 1001 86380 86390 1
505605 99505605 1001 86380 86390 1
505723 99505723 1001 86380 86390 1
505625 99505625 1001 86380 86390 1
505587 99505587 1001 86380 86390 1
505730 99505730 1001 86380 86390 1
505601 99505601 1001 86380 86390 1
505467 99505467 1001 86380 86390 1
505471 99505471 1001 86380 86390 1
505301 99505301 1001 86380 86390 1
505314 99505314 1001 86380 86390 1
505276 99505276 1001 86380 86390 1
505884 99505884 1001 86380 86390 1
505897 99505897 1001 86380 86390 1
505910 99505910 1001 86380 86390 1
505860 99505860 1001 86380 86390 1
505900 99505900 1001 86380 86390 1
505953 99505953 1001 86380 86390 1
505966 99505966 1001 86380 86390 1
505799 99505799 1001 86380 86390 1
506470 99506470 1001 86380 86390 1
506475 99506475 1001 86380 86390 1
506528 99506528 1001 86380 86390 1
506390 99506390 1001 86380 86390 1
506378 99506378 1001 86380 86390 1
506028 99506028 1001 86380 86390 1
505995 99505995 1001 86380 86390 1
506048 99506048 1001 86380 86390 1
506088 99506088 1001 86380 86390 1
506115 99506115 1001 86380 86390 1
506778 99506778 1001 86380 86390 1
506597 99506597 1001 86380 86390 1
507298 99507298 1001 86380 86390 1
507398 99507398 1001 86380 86390 1
507206 99507206 1001 86380 86390 1
507155 99507155 1001 86380 86390 1
507148 99507148 1001 86380 86390 1
507529 99507529 1001 86380 86390 1
507568 99507568 1001 86380 86390 1
508121 99508121 1001 86380 86390 1
508248 99508248 1001 86380 86390 1
508167 99508167 1001 86380 86390 1
507995 99507995 1001 86380 86390 1
507997 99507997 1001 86380 86390 1
508011 99508011 1001 86380 86390 1
507681 99507681 1001 86380 86390 1
507778 99507778 1001 86380 86390 1
507819 99507819 1001 86380 86390 1
508274 99508274 1001 86380 86390 1
508946 99508946 1001 86380 86390 1
508896 99508896 1001 86380 86390 1
509014 99509014 1001 86380 86390 1
509002 99509002 1001 86380 86390 1
508890 99508890 1001 86380 86390 1
508575 99508575 1001 86380 86390 1
508485 99508485 1001 86380 86390 1
508629 99508629 1001 86380 86390 1
509141 99509141 1001 86380 86390 1
509850 99509850 1001 86380 86390 1
509700 99509700 1001 86380 86390 1
509751 99509751 1001 86380 86390 1
509808 99509808 1001 86380 86390 1
509679 99509679 1001 86380 86390 1
509680 99509680 1001 86380 86390 1
509603 99509603 1001 86380 86390 1
510078 99510078 1001 86380 86390 1
509696 99509696 1001 86380 86390 1
509986 99509986 1001 86380 86390 1
510562 99510562 1001 86380 86390 1
510602 99510602 1001 86380 86390 1
510592 99510592 1001 86380 86390 1
510417 99510417 1001 86380 86390 1
510328 99510328 1001 86380 86390 1
510329 99510329 1001 86380 86390 1
510421 99510421 1001 86380 86390 1
510360 99510360 1001 86380 86390 1
510477 99510477 1001 86380 86390 1
510416 99510416 1001 86380 86390 1
510263 99510263 1001 86380 86390 1
510207 99510207 1001 86380 86390 1
510233 99510233 1001 86380 86390 1
510129 99510129 1001 86380 86390 1
510106 99510106 1001 86380 86390 1
510778 99510778 1001 86380 86390 1
511375 99511375 1001 86380 86390 1
511529 99511529 1001 86380 86390 1
511230 99511230 1001 86380 86390 1
511290 99511290 1001 86380 86390 1
511189 99511189 1001 86380 86390 1
511242 99511242 1001 86380 86390 1
511105 99511105 1001 86380 86390 1
511615 99511615 1001 86380 86390 1
511555 99511555 1001 86380 86390 1
511646 99511646 1001 86380 86390 1
512198 99512198 1001 86380 86390 1
512214 99512214 1001 86380 86390 1
512241 99512241 1001 86380 86390 1
512234 99512234 1001 86380 86390 1
511995 99511995 1001 86380 86390 1
511969 99511969 1001 86380 86390 1
512091 99512091 1001 86380 86390 1
511989 99511989 1001 86380 86390 1
511901 99511901 1001 86380 86390 1
511953 99511953 1001 86380 86390 1
511815 99511815 1001 86380 86390 1
511803 99511803 1001 86380 86390 1
511843 99511843 1001 86380 86390 1
511899 99511899 1001 86380 86390 1
512404 99512404 1001 86380 86390 1
512471 99512471 1001 86380 86390 1
513025 99513025 1001 86380 86390 1
513155 99513155 1001 86380 86390 1
513001 99513001 1001 86380 86390 1
513179 99513179 1001 86380 86390 1
513097 99513097 1001 86380 86390 1
513163 99513163 1001 86380 86390 1
513153 99513153 1001 86380 86390 1
512935 99512935 1001 86380 86390 1
512839 99512839 1001 86380 86390 1
512840 99512840 1001 86380 86390 1
512971 99512971 1001 86380 86390 1
512627 99512627 1001 86380 86390 1
512679 99512679 1001 86380 86390 1
512770 99512770 1001 86380 86390 1
513384 99513384 1001 86380 86390 1
513263 99513263 1001 86380 86390 1
513369 99513369 1001 86380 86390 1
513863 99513863 1001 86380 86390 1
513880 99513880 1001 86380 86390 1
514008 99514008 1001 86380 86390 1
513921 99513921 1001 86380 86390 1
513973 99513973 1001 86380 86390 1
513832 99513832 1001 86380 86390 1
513963 99513963 1001 86380 86390 1
513552 99513552 1001 86380 86390 1
513555 99513555 1001 86380 86390 1
513543 99513543 1001 86380 86390 1
513608 99513608 1001 86380 86390 1
513535 99513535 1001 86380 86390 1
514222 99514222 1001 86380 86390 1
514231 99514231 1001 86380 86390 1
514143 99514143 1001 86380 86390 1
514823 99514823 1001 86380 86390 1
514682 99514682 1001 86380 86390 1
514800 99514800 1001 86380 86390 1
514589 99514589 1001 86380 86390 1
514593 99514593 1001 86380 86390 1
514477 99514477 1001 86380 86390 1
514560 99514560 1001 86380 86390 1
514251 99514251 1001 86380 86390 1
514265 99514265 1001 86380 86390 1
514331 99514331 1001 86380 86390 1
514383 99514383 1001 86380 86390 1
514283 99514283 1001 86380 86390 1
514414 99514414 1001 86380 86390 1
514893 99514893 1001 86380 86390 1
514999 99514999 1001 86380 86390 1
514904 99514904 1001 86380 86390 1
515287 99515287 1001 86380 86390 1
515356 99515356 1001 86380 86390 1
515425 99515425 1001 86380 86390 1
515170 99515170 1001 86380 86390 1
515184 99515184 1001 86380 86390 1
515094 99515094 1001 86380 86390 1
515822 99515822 1001 86380 86390 1
515875 99515875 1001 86380 86390 1
515731 99515731 1001 86380 86390 1
516509 99516509 1001 86380 86390 1
516463 99516463 1001 86380 86390 1
516418 99516418 1001 86380 86390 1
516279 99516279 1001 86380 86390 1
516191 99516191 1001 86380 86390 1
516273 99516273 1001 86380 86390 1
516144 99516144 1001 86380 86390 1
516211 99516211 1001 86380 86390 1
515994 99515994 1001 86380 86390 1
516066 99516066 1001 86380 86390 1
515989 99515989 1001 86380 86390 1
516629 99516629 1001 86380 86390 1
516593 99516593 1001 86380 86390 1
517297 99517297 1001 86380 86390 1
517169 99517169 1001 86380 86390 1
517209 99517209 1001 86380 86390 1
517211 99517211 1001 86380 86390 1
517117 99517117 1001 86380 86390 1
517108 99517108 1001 86380 86390 1
517084 99517084 1001 86380 86390 1
516931 99516931 1001 86380 86390 1
516793 99516793 1001 86380 86390 1
516812 99516812 1001 86380 86390 1
516879 99516879 1001 86380 86390 1
516843 99516843 1001 86380 86390 1
517377 99517377 1001 86380 86390 1
517356 99517356 1001 86380 86390 1
518126 99518126 1001 86380 86390 1
517984 99517984 1001 86380 86390 1
518142 99518142 1001 86380 86390 1
518014 99518014 1001 86380 86390 1
518120 99518120 1001 86380 86390 1
517783 99517783 1001 86380 86390 1
517760 99517760 1001 86380 86390 1
517553 99517553 1001 86380 86390 1
517546 99517546 1001 86380 86390 1
518340 99518340 1001 86380 86390 1
518265 99518265 1001 86380 86390 1
518231 99518231 1001 86380 86390 1
518166 99518166 1001 86380 86390 1
518235 99518235 1001 86380 86390 1
518847 99518847 1001 86380 86390 1
518968 99518968 1001 86380 86390 1
518802 99518802 1001 86380 86390 1
518983 99518983 1001 86380 86390 1
518600 99518600 1001 86380 86390 1
518679 99518679 1001 86380 86390 1
518763 99518763 1001 86380 86390 1
518751 99518751 1001 86380 86390 1
518622 99518622 1001 86380 86390 1
518648 99518648 1001 86380 86390 1
518410 99518410 1001 86380 86390 1
518492 99518492 1001 86380 86390 1
519154 99519154 1001 86380 86390 1
519143 99519143 1001 86380 86390 1
519170 99519170 1001 86380 86390 1
519148 99519148 1001 86380 86390 1
519188 99519188 1001 86380 86390 1
519150 99519150 1001 86380 86390 1
519677 99519677 1001 86380 86390 1
519656 99519656 1001 86380 86390 1
519709 99519709 1001 86380 86390 1
519775 99519775 1001 86380 86390 1
519557 99519557 1001 86380 86390 1
519583 99519583 1001 86380 86390 1
519532 99519532 1001 86380 86390 1
519539 99519539 1001 86380 86390 1
519501 99519501 1001 86380 86390 1
519297 99519297 1001 86380 86390 1
519274 99519274 1001 86380 86390 1
519353 99519353 1001 86380 86390 1
519302 99519302 1001 86380 86390 1
519315 99519315 1001 86380 86390 1
519269 99519269 1001 86380 86390 1
519904 99519904 1001 86380 86390 1
519842 99519842 1001 86380 86390 1
519894 99519894 1001 86380 86390 1
520526 99520526 1001 86380 86390 1
520591 99520591 1001 86380 86390 1
520571 99520571 1001 86380 86390 1
520599 99520599 1001 86380 86390 1
520258 99520258 1001 86380 86390 1
520298 99520298 1001 86380 86390 1
520701 99520701 1001 86380 86390 1
520657 99520657 1001 86380 86390 1
521394 99521394 1001 86380 86390 1
521420 99521420 1001 86380 86390 1
521384 99521384 1001 86380 86390 1
521359 99521359 1001 86380 86390 1
521249 99521249 1001 86380 86390 1
521120 99521120 1001 86380 86390 1
521226 99521226 1001 86380 86390 1
521215 99521215 1001 86380 86390 1
521126 99521126 1001 86380 86390 1
521128 99521128 1001 86380 86390 1
521000 99521000 1001 86380 86390 1
520992 99520992 1001 86380 86390 1
520915 99520915 1001 86380 86390 1
521593 99521593 1001 86380 86390 1
521517 99521517 1001 86380 86390 1
521492 99521492 1001 86380 86390 1
521571 99521571 1001 86380 86390 1
521598 99521598 1001 86380 86390 1
521587 99521587 1001 86380 86390 1
522099 99522099 1001 86380 86390 1
522090 99522090 1001 86380 86390 1
522134 99522134 1001 86380 86390 1
522038 99522038 1001 86380 86390 1
521896 99521896 1001 86380 86390 1
522014 99522014 1001 86380 86390 1
521976 99521976 1001 86380 86390 1
522080 99522080 1001 86380 86390 1
521901 99521901 1001 86380 86390 1
521793 99521793 1001 86380 86390 1
521799 99521799 1001 86380 86390 1
522484 99522484 1001 86380 86390 1
522462 99522462 1001 86380 86390 1
522475 99522475 1001 86380 86390 1
523067 99523067 1001 86380 86390 1
523092 99523092 1001 86380 86390 1
523112 99523112 1001 86380 86390 1
522899 99522899 1001 86380 86390 1
522817 99522817 1001 86380 86390 1
522640 99522640 1001 86380 86390 1
522617 99522617 1001 86380 86390 1
522530 99522530 1001 86380 86390 1
522699 99522699 1001 86380 86390 1
522613 99522613 1001 86380 86390 1
523233 99523233 1001 86380 86390 1
523778 99523778 1001 86380 86390 1
523811 99523811 1001 86380 86390 1
523774 99523774 1001 86380 86390 1
523937 99523937 1001 86380 86390 1
523560 99523560 1001 86380 86390 1
523682 99523682 1001 86380 86390 1
523644 99523644 1001 86380 86390 1
523621 99523621 1001 86380 86390 1
523460 99523460 1001 86380 86390 1
524017 99524017 1001 86380 86390 1
524618 99524618 1001 86380 86390 1
524503 99524503 1001 86380 86390 1
524494 99524494 1001 86380 86390 1
524158 99524158 1001 86380 86390 1
524211 99524211 1001 86380 86390 1
524186 99524186 1001 86380 86390 1
524923 99524923 1001 86380 86390 1
524953 99524953 1001 86380 86390 1
524929 99524929 1001 86380 86390 1
524800 99524800 1001 86380 86390 1
525393 99525393 1001 86380 86390 1
525584 99525584 1001 86380 86390 1
525453 99525453 1001 86380 86390 1
525505 99525505 1001 86380 86390 1
525313 99525313 1001 86380 86390 1
525187 99525187 1001 86380 86390 1
525308 99525308 1001 86380 86390 1
525005 99525005 1001 86380 86390 1
525034 99525034 1001 86380 86390 1
525114 99525114 1001 86380 86390 1
525764 99525764 1001 86380 86390 1
525694 99525694 1001 86380 86390 1
525773 99525773 1001 86380 86390 1
526382 99526382 1001 86380 86390 1
526036 99526036 1001 86380 86390 1
526142 99526142 1001 86380 86390 1
526016 99526016 1001 86380 86390 1
526082 99526082 1001 86380 86390 1
526199 99526199 1001 86380 86390 1
526109 99526109 1001 86380 86390 1
526203 99526203 1001 86380 86390 1
525879 99525879 1001 86380 86390 1
525956 99525956 1001 86380 86390 1
526461 99526461 1001 86380 86390 1
526609 99526609 1001 86380 86390 1
526482 99526482 1001 86380 86390 1
526495 99526495 1001 86380 86390 1
527199 99527199 1001 86380 86390 1
527214 99527214 1001 86380 86390 1
527224 99527224 1001 86380 86390 1
526918 99526918 1001 86380 86390 1
526970 99526970 1001 86380 86390 1
526753 99526753 1001 86380 86390 1
526820 99526820 1001 86380 86390 1
527354 99527354 1001 86380 86390 1
527255 99527255 1001 86380 86390 1
527268 99527268 1001 86380 86390 1
527283 99527283 1001 86380 86390 1
527884 99527884 1001 86380 86390 1
528032 99528032 1001 86380 86390 1
528035 99528035 1001 86380 86390 1
527767 99527767 1001 86380 86390 1
527823 99527823 1001 86380 86390 1
527839 99527839 1001 86380 86390 1
527596 99527596 1001 86380 86390 1
527584 99527584 1001 86380 86390 1
527597 99527597 1001 86380 86390 1
527619 99527619 1001 86380 86390 1
528123 99528123 1001 86380 86390 1
528263 99528263 1001 86380 86390 1
528901 99528901 1001 86380 86390 1
528882 99528882 1001 86380 86390 1
528706 99528706 1001 86380 86390 1
528590 99528590 1001 86380 86390 1
528302 99528302 1001 86380 86390 1
529028 99529028 1001 86380 86390 1
528916 99528916 1001 86380 86390 1
528970 99528970 1001 86380 86390 1
529574 99529574 1001 86380 86390 1
529699 99529699 1001 86380 86390 1
529715 99529715 1001 86380 86390 1
529444 99529444 1001 86380 86390 1
529187 99529187 1001 86380 86390 1
529136 99529136 1001 86380 86390 1
529304 99529304 1001 86380 86390 1
529283 99529283 1001 86380 86390 1
529299 99529299 1001 86380 86390 1
529883 99529883 1001 86380 86390 1
529847 99529847 1001 86380 86390 1
530516 99530516 1001 86380 86390 1
530524 99530524 1001 86380 86390 1
530378 99530378 1001 86380 86390 1
530409 99530409 1001 86380 86390 1
530220 99530220 1001 86380 86390 1
530148 99530148 1001 86380 86390 1
530227 99530227 1001 86380 86390 1
530667 99530667 1001 86380 86390 1
530747 99530747 1001 86380 86390 1
530664 99530664 1001 86380 86390 1
531318 99531318 1001 86380 86390 1
531122 99531122 1001 86380 86390 1
531064 99531064 1001 86380 86390 1
530914 99530914 1001 86380 86390 1
530928 99530928 1001 86380 86390 1
530931 99530931 1001 86380 86390 1
530896 99530896 1001 86380 86390 1
531522 99531522 1001 86380 86390 1
531543 99531543 1001 86380 86390 1
532067 99532067 1001 86380 86390 1
531824 99531824 1001 86380 86390 1
531829 99531829 1001 86380 86390 1
531632 99531632 1001 86380 86390 1
531684 99531684 1001 86380 86390 1
531724 99531724 1001 86380 86390 1
531712 99531712 1001 86380 86390 1
532293 99532293 1001 86380 86390 1
532390 99532390 1001 86380 86390 1
532365 99532365 1001 86380 86390 1
532224 99532224 1001 86380 86390 1
532330 99532330 1001 86380 86390 1
532343 99532343 1001 86380 86390 1
532395 99532395 1001 86380 86390 1
532988 99532988 1001 86380 86390 1
532863 99532863 1001 86380 86390 1
532736 99532736 1001 86380 86390 1
532726 99532726 1001 86380 86390 1
532636 99532636 1001 86380 86390 1
532755 99532755 1001 86380 86390 1
532706 99532706 1001 86380 86390 1
532515 99532515 1001 86380 86390 1
532608 99532608 1001 86380 86390 1
532548 99532548 1001 86380 86390 1
532587 99532587 1001 86380 86390 1
532510 99532510 1001 86380 86390 1
532614 99532614 1001 86380 86390 1
533110 99533110 1001 86380 86390 1
533572 99533572 1001 86380 86390 1
533433 99533433 1001 86380 86390 1
533882 99533882 1001 86380 86390 1
534039 99534039 1001 86380 86390 1
533859 99533859 1001 86380 86390 1
533967 99533967 1001 86380 86390 1
533904 99533904 1001 86380 86390 1
533996 99533996 1001 86380 86390 1
534518 99534518 1001 86380 86390 1
534589 99534589 1001 86380 86390 1
534512 99534512 1001 86380 86390 1
534500 99534500 1001 86380 86390 1
534298 99534298 1001 86380 86390 1
534344 99534344 1001 86380 86390 1
534437 99534437 1001 86380 86390 1
534089 99534089 1001 86380 86390 1
534193 99534193 1001 86380 86390 1
534171 99534171 1001 86380 86390 1
534239 99534239 1001 86380 86390 1
534888 99534888 1001 86380 86390 1
534868 99534868 1001 86380 86390 1
534768 99534768 1001 86380 86390 1
535369 99535369 1001 86380 86390 1
535331 99535331 1001 86380 86390 1
535320 99535320 1001 86380 86390 1
535386 99535386 1001 86380 86390 1
535388 99535388 1001 86380 86390 1
535363 99535363 1001 86380 86390 1
535416 99535416 1001 86380 86390 1
535127 99535127 1001 86380 86390 1
535220 99535220 1001 86380 86390 1
535208 99535208 1001 86380 86390 1
535059 99535059 1001 86380 86390 1
534906 99534906 1001 86380 86390 1
535675 99535675 1001 86380 86390 1
535561 99535561 1001 86380 86390 1
535704 99535704 1001 86380 86390 1
535667 99535667 1001 86380 86390 1
535515 99535515 1001 86380 86390 1
535620 99535620 1001 86380 86390 1
535519 99535519 1001 86380 86390 1
536179 99536179 1001 86380 86390 1
536104 99536104 1001 86380 86390 1
535937 99535937 1001 86380 86390 1
536082 99536082 1001 86380 86390 1
535996 99535996 1001 86380 86390 1
535971 99535971 1001 86380 86390 1
536088 99536088 1001 86380 86390 1
536089 99536089 1001 86380 86390 1
535818 99535818 1001 86380 86390 1
535781 99535781 1001 86380 86390 1
535795 99535795 1001 86380 86390 1
535864 99535864 1001 86380 86390 1
536367 99536367 1001 86380 86390 1
536382 99536382 1001 86380 86390 1
536357 99536357 1001 86380 86390 1
537038 99537038 1001 86380 86390 1
536987 99536987 1001 86380 86390 1
537078 99537078 1001 86380 86390 1
537120 99537120 1001 86380 86390 1
536967 99536967 1001 86380 86390 1
536827 99536827 1001 86380 86390 1
536892 99536892 1001 86380 86390 1
536936 99536936 1001 86380 86390 1
536950 99536950 1001 86380 86390 1
536875 99536875 1001 86380 86390 1
536812 99536812 1001 86380 86390 1
536851 99536851 1001 86380 86390 1
536643 99536643 1001 86380 86390 1
537203 99537203 1001 86380 86390 1
537309 99537309 1001 86380 86390 1
537859 99537859 1001 86380 86390 1
537847 99537847 1001 86380 86390 1
537968 99537968 1001 86380 86390 1
537791 99537791 1001 86380 86390 1
537641 99537641 1001 86380 86390 1
537642 99537642 1001 86380 86390 1
537579 99537579 1001 86380 86390 1
537737 99537737 1001 86380 86390 1
537704 99537704 1001 86380 86390 1
537539 99537539 1001 86380 86390 1
537450 99537450 1001 86380 86390 1
538041 99538041 1001 86380 86390 1
538132 99538132 1001 86380 86390 1
538187 99538187 1001 86380 86390 1
538626 99538626 1001 86380 86390 1
538809 99538809 1001 86380 86390 1
538494 99538494 1001 86380 86390 1
538572 99538572 1001 86380 86390 1
538521 99538521 1001 86380 86390 1
538258 99538258 1001 86380 86390 1
538326 99538326 1001 86380 86390 1
538366 99538366 1001 86380 86390 1
538304 99538304 1001 86380 86390 1
538305 99538305 1001 86380 86390 1
539589 99539589 1001 86380 86390 1
539599 99539599 1001 86380 86390 1
539240 99539240 1001 86380 86390 1
539378 99539378 1001 86380 86390 1
539327 99539327 1001 86380 86390 1
539340 99539340 1001 86380 86390 1
539367 99539367 1001 86380 86390 1
539330 99539330 1001 86380 86390 1
539252 99539252 1001 86380 86390 1
539023 99539023 1001 86380 86390 1
539037 99539037 1001 86380 86390 1
539819 99539819 1001 86380 86390 1
539707 99539707 1001 86380 86390 1
539762 99539762 1001 86380 86390 1
539816 99539816 1001 86380 86390 1
540356 99540356 1001 86380 86390 1
540281 99540281 1001 86380 86390 1
540322 99540322 1001 86380 86390 1
540229 99540229 1001 86380 86390 1
540245 99540245 1001 86380 86390 1
540091 99540091 1001 86380 86390 1
539989 99539989 1001 86380 86390 1
539890 99539890 1001 86380 86390 1
540582 99540582 1001 86380 86390 1
540634 99540634 1001 86380 86390 1
540624 99540624 1001 86380 86390 1
540604 99540604 1001 86380 86390 1
540670 99540670 1001 86380 86390 1
541102 99541102 1001 86380 86390 1
541180 99541180 1001 86380 86390 1
540984 99540984 1001 86380 86390 1
540934 99540934 1001 86380 86390 1
540967 99540967 1001 86380 86390 1
540816 99540816 1001 86380 86390 1
540740 99540740 1001 86380 86390 1
540702 99540702 1001 86380 86390 1
540693 99540693 1001 86380 86390 1
541459 99541459 1001 86380 86390 1
541301 99541301 1001 86380 86390 1
542117 99542117 1001 86380 86390 1
541996 99541996 1001 86380 86390 1
541874 99541874 1001 86380 86390 1
541813 99541813 1001 86380 86390 1
541881 99541881 1001 86380 86390 1
541856 99541856 1001 86380 86390 1
541792 99541792 1001 86380 86390 1
541807 99541807 1001 86380 86390 1
541716 99541716 1001 86380 86390 1
541511 99541511 1001 86380 86390 1
541655 99541655 1001 86380 86390 1
541552 99541552 1001 86380 86390 1
541542 99541542 1001 86380 86390 1
542286 99542286 1001 86380 86390 1
542212 99542212 1001 86380 86390 1
542292 99542292 1001 86380 86390 1
542176 99542176 1001 86380 86390 1
542203 99542203 1001 86380 86390 1
542217 99542217 1001 86380 86390 1
542752 99542752 1001 86380 86390 1
542871 99542871 1001 86380 86390 1
542750 99542750 1001 86380 86390 1
542904 99542904 1001 86380 86390 1
542610 99542610 1001 86380 86390 1
542638 99542638 1001 86380 86390 1
542603 99542603 1001 86380 86390 1
542722 99542722 1001 86380 86390 1
542435 99542435 1001 86380 86390 1
542501 99542501 1001 86380 86390 1
543063 99543063 1001 86380 86390 1
543119 99543119 1001 86380 86390 1
543005 99543005 1001 86380 86390 1
543663 99543663 1001 86380 86390 1
543485 99543485 1001 86380 86390 1
543228 99543228 1001 86380 86390 1
543311 99543311 1001 86380 86390 1
543235 99543235 1001 86380 86390 1
543171 99543171 1001 86380 86390 1
543302 99543302 1001 86380 86390 1
543200 99543200 1001 86380 86390 1
543886 99543886 1001 86380 86390 1
543964 99543964 1001 86380 86390 1
543849 99543849 1001 86380 86390 1
544430 99544430 1001 86380 86390 1
544525 99544525 1001 86380 86390 1
544397 99544397 1001 86380 86390 1
544542 99544542 1001 86380 86390 1
544517 99544517 1001 86380 86390 1
544587 99544587 1001 86380 86390 1
544467 99544467 1001 86380 86390 1
544592 99544592 1001 86380 86390 1
544301 99544301 1001 86380 86390 1
544200 99544200 1001 86380 86390 1
544319 99544319 1001 86380 86390 1
544203 99544203 1001 86380 86390 1
544002 99544002 1001 86380 86390 1
544120 99544120 1001 86380 86390 1
544006 99544006 1001 86380 86390 1
544175 99544175 1001 86380 86390 1
544025 99544025 1001 86380 86390 1
544000 99544000 1001 86380 86390 1
544182 99544182 1001 86380 86390 1
500820 651 1002 32817 34512 1
542773 488 1002 50369 58769 1
400158 99400158 1001 86380 86390 1
400238 99400238 1001 86380 86390 1
400386 99400386 1001 86380 86390 1
400974 99400974 1001 86380 86390 1
400987 99400987 1001 86380 86390 1
401070 99401070 1001 86380 86390 1
401151 99401151 1001 86380 86390 1
401172 99401172 1001 86380 86390 1
401342 99401342 1001 86380 86390 1
401343 99401343 1001 86380 86390 1
401578 99401578 1001 86380 86390 1
401584 99401584 1001 86380 86390 1
401686 99401686 1001 86380 86390 1
401878 99401878 1001 86380 86390 1
401947 99401947 1001 86380 86390 1
401928 99401928 1001 86380 86390 1
402142 99402142 1001 86380 86390 1
402146 99402146 1001 86380 86390 1
402249 99402249 1001 86380 86390 1
402293 99402293 1001 86380 86390 1
402592 99402592 1001 86380 86390 1
402760 99402760 1001 86380 86390 1
403077 99403077 1001 86380 86390 1
403288 99403288 1001 86380 86390 1
403521 99403521 1001 86380 86390 1
403491 99403491 1001 86380 86390 1
403574 99403574 1001 86380 86390 1
403675 99403675 1001 86380 86390 1
403684 99403684 1001 86380 86390 1
403786 99403786 1001 86380 86390 1
403918 99403918 1001 86380 86390 1
403836 99403836 1001 86380 86390 1
404001 99404001 1001 86380 86390 1
404076 99404076 1001 86380 86390 1
404092 99404092 1001 86380 86390 1
404162 99404162 1001 86380 86390 1
404221 99404221 1001 86380 86390 1
404456 99404456 1001 86380 86390 1
404433 99404433 1001 86380 86390 1
404702 99404702 1001 86380 86390 1
405182 99405182 1001 86380 86390 1
405619 99405619 1001 86380 86390 1
405721 99405721 1001 86380 86390 1
405782 99405782 1001 86380 86390 1
406055 99406055 1001 86380 86390 1
406130 99406130 1001 86380 86390 1
406344 99406344 1001 86380 86390 1
406353 99406353 1001 86380 86390 1
406403 99406403 1001 86380 86390 1
406904 99406904 1001 86380 86390 1
406948 99406948 1001 86380 86390 1
407019 99407019 1001 86380 86390 1
406944 99406944 1001 86380 86390 1
407157 99407157 1001 86380 86390 1
407325 99407325 1001 86380 86390 1
407853 99407853 1001 86380 86390 1
407997 99407997 1001 86380 86390 1
408186 99408186 1001 86380 86390 1
408372 99408372 1001 86380 86390 1
408414 99408414 1001 86380 86390 1
408758 99408758 1001 86380 86390 1
408716 99408716 1001 86380 86390 1
408775 99408775 1001 86380 86390 1
409043 99409043 1001 86380 86390 1
409114 99409114 1001 86380 86390 1
409250 99409250 1001 86380 86390 1
409316 99409316 1001 86380 86390 1
409347 99409347 1001 86380 86390 1
409586 99409586 1001 86380 86390 1
409532 99409532 1001 86380 86390 1
409686 99409686 1001 86380 86390 1
409695 99409695 1001 86380 86390 1
409975 99409975 1001 86380 86390 1
410022 99410022 1001 86380 86390 1
410117 99410117 1001 86380 86390 1
410297 99410297 1001 86380 86390 1
410474 99410474 1001 86380 86390 1
410410 99410410 1001 86380 86390 1
410684 99410684 1001 86380 86390 1
410668 99410668 1001 86380 86390 1
410741 99410741 1001 86380 86390 1
410747 99410747 1001 86380 86390 1
410853 99410853 1001 86380 86390 1
410898 99410898 1001 86380 86390 1
411000 99411000 1001 86380 86390 1
411076 99411076 1001 86380 86390 1
411187 99411187 1001 86380 86390 1
411304 99411304 1001 86380 86390 1
411318 99411318 1001 86380 86390 1
411430 99411430 1001 86380 86390 1
411426 99411426 1001 86380 86390 1
411694 99411694 1001 86380 86390 1
411686 99411686 1001 86380 86390 1
411708 99411708 1001 86380 86390 1
411811 99411811 1001 86380 86390 1
411809 99411809 1001 86380 86390 1
412243 99412243 1001 86380 86390 1
412257 99412257 1001 86380 86390 1
413655 99413655 1001 86380 86390 1
413657 99413657 1001 86380 86390 1
413553 99413553 1001 86380 86390 1
413488 99413488 1001 86380 86390 1
413245 99413245 1001 86380 86390 1
412547 99412547 1001 86380 86390 1
412662 99412662 1001 86380 86390 1
412884 99412884 1001 86380 86390 1
412585 99412585 1001 86380 86390 1
415062 99415062 1001 86380 86390 1
415100 99415100 1001 86380 86390 1
415237 99415237 1001 86380 86390 1
414962 99414962 1001 86380 86390 1
414820 99414820 1001 86380 86390 1
414638 99414638 1001 86380 86390 1
414296 99414296 1001 86380 86390 1
414366 99414366 1001 86380 86390 1
415581 99415581 1001 86380 86390 1
415713 99415713 1001 86380 86390 1
415519 99415519 1001 86380 86390 1
415359 99415359 1001 86380 86390 1
416706 99416706 1001 86380 86390 1
416844 99416844 1001 86380 86390 1
416363 99416363 1001 86380 86390 1
416501 99416501 1001 86380 86390 1
416266 99416266 1001 86380 86390 1
416241 99416241 1001 86380 86390 1
416451 99416451 1001 86380 86390 1
416203 99416203 1001 86380 86390 1
416359 99416359 1001 86380 86390 1
415777 99415777 1001 86380 86390 1
415961 99415961 1001 86380 86390 1
415937 99415937 1001 86380 86390 1
416041 99416041 1001 86380 86390 1
415720 99415720 1001 86380 86390 1
417054 99417054 1001 86380 86390 1
417011 99417011 1001 86380 86390 1
417133 99417133 1001 86380 86390 1
417552 99417552 1001 86380 86390 1
417504 99417504 1001 86380 86390 1
418730 99418730 1001 86380 86390 1
418643 99418643 1001 86380 86390 1
418688 99418688 1001 86380 86390 1
418178 99418178 1001 86380 86390 1
418242 99418242 1001 86380 86390 1
417964 99417964 1001 86380 86390 1
417744 99417744 1001 86380 86390 1
418864 99418864 1001 86380 86390 1
418966 99418966 1001 86380 86390 1
419067 99419067 1001 86380 86390 1
420276 99420276 1001 86380 86390 1
420133 99420133 1001 86380 86390 1
420083 99420083 1001 86380 86390 1
420068 99420068 1001 86380 86390 1
419720 99419720 1001 86380 86390 1
419471 99419471 1001 86380 86390 1
419296 99419296 1001 86380 86390 1
419472 99419472 1001 86380 86390 1
419431 99419431 1001 86380 86390 1
419580 99419580 1001 86380 86390 1
420740 99420740 1001 86380 86390 1
420477 99420477 1001 86380 86390 1
420639 99420639 1001 86380 86390 1
422026 99422026 1001 86380 86390 1
422100 99422100 1001 86380 86390 1
421993 99421993 1001 86380 86390 1
421769 99421769 1001 86380 86390 1
421270 99421270 1001 86380 86390 1
421357 99421357 1001 86380 86390 1
421600 99421600 1001 86380 86390 1
421417 99421417 1001 86380 86390 1
420961 99420961 1001 86380 86390 1
420938 99420938 1001 86380 86390 1
422160 99422160 1001 86380 86390 1
422406 99422406 1001 86380 86390 1
422172 99422172 1001 86380 86390 1
422174 99422174 1001 86380 86390 1
422292 99422292 1001 86380 86390 1
423664 99423664 1001 86380 86390 1
423623 99423623 1001 86380 86390 1
422981 99422981 1001 86380 86390 1
422963 99422963 1001 86380 86390 1
423104 99423104 1001 86380 86390 1
423166 99423166 1001 86380 86390 1
422581 99422581 1001 86380 86390 1
422691 99422691 1001 86380 86390 1
423938 99423938 1001 86380 86390 1
423829 99423829 1001 86380 86390 1
423926 99423926 1001 86380 86390 1
424133 99424133 1001 86380 86390 1
423782 99423782 1001 86380 86390 1
423857 99423857 1001 86380 86390 1
423932 99423932 1001 86380 86390 1
424030 99424030 1001 86380 86390 1
425383 99425383 1001 86380 86390 1
425176 99425176 1001 86380 86390 1
425093 99425093 1001 86380 86390 1
424614 99424614 1001 86380 86390 1
424865 99424865 1001 86380 86390 1
424870 99424870 1001 86380 86390 1
424944 99424944 1001 86380 86390 1
424383 99424383 1001 86380 86390 1
424336 99424336 1001 86380 86390 1
425824 99425824 1001 86380 86390 1
425544 99425544 1001 86380 86390 1
427028 99427028 1001 86380 86390 1
427003 99427003 1001 86380 86390 1
426902 99426902 1001 86380 86390 1
426325 99426325 1001 86380 86390 1
426406 99426406 1001 86380 86390 1
426598 99426598 1001 86380 86390 1
426360 99426360 1001 86380 86390 1
426194 99426194 1001 86380 86390 1
426070 99426070 1001 86380 86390 1
425871 99425871 1001 86380 86390 1
426231 99426231 1001 86380 86390 1
427424 99427424 1001 86380 86390 1
428348 99428348 1001 86380 86390 1
428505 99428505 1001 86380 86390 1
428711 99428711 1001 86380 86390 1
428357 99428357 1001 86380 86390 1
428122 99428122 1001 86380 86390 1
427949 99427949 1001 86380 86390 1
428215 99428215 1001 86380 86390 1
428127 99428127 1001 86380 86390 1
428216 99428216 1001 86380 86390 1
428271 99428271 1001 86380 86390 1
427920 99427920 1001 86380 86390 1
427690 99427690 1001 86380 86390 1
427800 99427800 1001 86380 86390 1
429174 99429174 1001 86380 86390 1
428968 99428968 1001 86380 86390 1
428920 99428920 1001 86380 86390 1
428836 99428836 1001 86380 86390 1
430196 99430196 1001 86380 86390 1
430227 99430227 1001 86380 86390 1
430131 99430131 1001 86380 86390 1
429624 99429624 1001 86380 86390 1
429869 99429869 1001 86380 86390 1
429628 99429628 1001 86380 86390 1
429871 99429871 1001 86380 86390 1
429431 99429431 1001 86380 86390 1
429497 99429497 1001 86380 86390 1
429203 99429203 1001 86380 86390 1
429566 99429566 1001 86380 86390 1
430415 99430415 1001 86380 86390 1
431922 99431922 1001 86380 86390 1
431803 99431803 1001 86380 86390 1
432048 99432048 1001 86380 86390 1
431763 99431763 1001 86380 86390 1
431301 99431301 1001 86380 86390 1
430890 99430890 1001 86380 86390 1
430947 99430947 1001 86380 86390 1
430827 99430827 1001 86380 86390 1
431178 99431178 1001 86380 86390 1
430853 99430853 1001 86380 86390 1
431077 99431077 1001 86380 86390 1
432356 99432356 1001 86380 86390 1
432130 99432130 1001 86380 86390 1
432386 99432386 1001 86380 86390 1
432260 99432260 1001 86380 86390 1
433377 99433377 1001 86380 86390 1
433645 99433645 1001 86380 86390 1
433354 99433354 1001 86380 86390 1
433357 99433357 1001 86380 86390 1
433291 99433291 1001 86380 86390 1
432511 99432511 1001 86380 86390 1
433934 99433934 1001 86380 86390 1
434057 99434057 1001 86380 86390 1
435106 99435106 1001 86380 86390 1
434736 99434736 1001 86380 86390 1
434602 99434602 1001 86380 86390 1
434829 99434829 1001 86380 86390 1
434468 99434468 1001 86380 86390 1
434459 99434459 1001 86380 86390 1
434578 99434578 1001 86380 86390 1
434580 99434580 1001 86380 86390 1
435721 99435721 1001 86380 86390 1
435844 99435844 1001 86380 86390 1
436811 99436811 1001 86380 86390 1
436878 99436878 1001 86380 86390 1
436965 99436965 1001 86380 86390 1
436384 99436384 1001 86380 86390 1
436591 99436591 1001 86380 86390 1
436471 99436471 1001 86380 86390 1
436580 99436580 1001 86380 86390 1
436738 99436738 1001 86380 86390 1
436722 99436722 1001 86380 86390 1
436724 99436724 1001 86380 86390 1
436218 99436218 1001 86380 86390 1
436177 99436177 1001 86380 86390 1
300045 99300045 1001 86380 86390 1
437301 99437301 1001 86380 86390 1
437229 99437229 1001 86380 86390 1
300600 99300600 1001 86380 86390 1
300700 99300700 1001 86380 86390 1
300543 99300543 1001 86380 86390 1
300513 99300513 1001 86380 86390 1
300397 99300397 1001 86380 86390 1
300449 99300449 1001 86380 86390 1
300385 99300385 1001 86380 86390 1
300159 99300159 1001 86380 86390 1
300206 99300206 1001 86380 86390 1
300837 99300837 1001 86380 86390 1
300760 99300760 1001 86380 86390 1
301428 99301428 1001 86380 86390 1
301442 99301442 1001 86380 86390 1
301380 99301380 1001 86380 86390 1
301337 99301337 1001 86380 86390 1
301223 99301223 1001 86380 86390 1
301277 99301277 1001 86380 86390 1
301267 99301267 1001 86380 86390 1
301165 99301165 1001 86380 86390 1
301644 99301644 1001 86380 86390 1
302239 99302239 1001 86380 86390 1
302207 99302207 1001 86380 86390 1
302249 99302249 1001 86380 86390 1
302085 99302085 1001 86380 86390 1
302050 99302050 1001 86380 86390 1
301985 99301985 1001 86380 86390 1
301975 99301975 1001 86380 86390 1
302133 99302133 1001 86380 86390 1
302405 99302405 1001 86380 86390 1
303096 99303096 1001 86380 86390 1
303098 99303098 1001 86380 86390 1
303060 99303060 1001 86380 86390 1
303037 99303037 1001 86380 86390 1
302795 99302795 1001 86380 86390 1
302851 99302851 1001 86380 86390 1
302611 99302611 1001 86380 86390 1
302720 99302720 1001 86380 86390 1
303411 99303411 1001 86380 86390 1
303347 99303347 1001 86380 86390 1
303324 99303324 1001 86380 86390 1
303341 99303341 1001 86380 86390 1
303868 99303868 1001 86380 86390 1
303860 99303860 1001 86380 86390 1
303639 99303639 1001 86380 86390 1
303568 99303568 1001 86380 86390 1
304063 99304063 1001 86380 86390 1
304106 99304106 1001 86380 86390 1
304197 99304197 1001 86380 86390 1
304568 99304568 1001 86380 86390 1
304453 99304453 1001 86380 86390 1
304557 99304557 1001 86380 86390 1
304559 99304559 1001 86380 86390 1
304408 99304408 1001 86380 86390 1
304917 99304917 1001 86380 86390 1
305035 99305035 1001 86380 86390 1
305492 99305492 1001 86380 86390 1
305626 99305626 1001 86380 86390 1
305524 99305524 1001 86380 86390 1
305614 99305614 1001 86380 86390 1
305540 99305540 1001 86380 86390 1
305677 99305677 1001 86380 86390 1
305286 99305286 1001 86380 86390 1
305444 99305444 1001 86380 86390 1
305290 99305290 1001 86380 86390 1
305449 99305449 1001 86380 86390 1
305219 99305219 1001 86380 86390 1
305079 99305079 1001 86380 86390 1
305072 99305072 1001 86380 86390 1
305075 99305075 1001 86380 86390 1
500049 99500049 1001 86380 86390 1
500064 99500064 1001 86380 86390 1
500167 99500167 1001 86380 86390 1
500182 99500182 1001 86380 86390 1
500002 99500002 1001 86380 86390 1
500162 99500162 1001 86380 86390 1
500809 99500809 1001 86380 86390 1
500452 99500452 1001 86380 86390 1
500581 99500581 1001 86380 86390 1
500561 99500561 1001 86380 86390 1
500222 99500222 1001 86380 86390 1
500339 99500339 1001 86380 86390 1
500365 99500365 1001 86380 86390 1
500210 99500210 1001 86380 86390 1
500252 99500252 1001 86380 86390 1
500216 99500216 1001 86380 86390 1
500256 99500256 1001 86380 86390 1
500385 99500385 1001 86380 86390 1
500952 99500952 1001 86380 86390 1
500903 99500903 1001 86380 86390 1
500870 99500870 1001 86380 86390 1
501598 99501598 1001 86380 86390 1
501369 99501369 1001 86380 86390 1
501293 99501293 1001 86380 86390 1
501413 99501413 1001 86380 86390 1
501245 99501245 1001 86380 86390 1
501233 99501233 1001 86380 86390 1
501186 99501186 1001 86380 86390 1
501185 99501185 1001 86380 86390 1
501691 99501691 1001 86380 86390 1
501693 99501693 1001 86380 86390 1
501681 99501681 1001 86380 86390 1
501708 99501708 1001 86380 86390 1
501735 99501735 1001 86380 86390 1
501699 99501699 1001 86380 86390 1
502439 99502439 1001 86380 86390 1
502280 99502280 1001 86380 86390 1
502373 99502373 1001 86380 86390 1
502162 99502162 1001 86380 86390 1
502175 99502175 1001 86380 86390 1
502062 99502062 1001 86380 86390 1
502140 99502140 1001 86380 86390 1
501884 99501884 1001 86380 86390 1
502001 99502001 1001 86380 86390 1
501976 99501976 1001 86380 86390 1
502657 99502657 1001 86380 86390 1
502528 99502528 1001 86380 86390 1
502466 99502466 1001 86380 86390 1
502472 99502472 1001 86380 86390 1
502487 99502487 1001 86380 86390 1
503261 99503261 1001 86380 86390 1
503251 99503251 1001 86380 86390 1
502961 99502961 1001 86380 86390 1
503070 99503070 1001 86380 86390 1
502737 99502737 1001 86380 86390 1
502818 99502818 1001 86380 86390 1
502757 99502757 1001 86380 86390 1
503342 99503342 1001 86380 86390 1
503446 99503446 1001 86380 86390 1
503384 99503384 1001 86380 86390 1
503423 99503423 1001 86380 86390 1
504057 99504057 1001 86380 86390 1
503916 99503916 1001 86380 86390 1
504038 99504038 1001 86380 86390 1
503706 99503706 1001 86380 86390 1
503817 99503817 1001 86380 86390 1
503740 99503740 1001 86380 86390 1
503576 99503576 1001 86380 86390 1
503675 99503675 1001 86380 86390 1
504135 99504135 1001 86380 86390 1
504204 99504204 1001 86380 86390 1
504894 99504894 1001 86380 86390 1
504869 99504869 1001 86380 86390 1
504738 99504738 1001 86380 86390 1
504601 99504601 1001 86380 86390 1
504576 99504576 1001 86380 86390 1
504693 99504693 1001 86380 86390 1
504366 99504366 1001 86380 86390 1
[truncated: 4,100,375 more chars]
