# Supplementary material for: Fast and near-optimal monitoring for healthcare acquired infection outbreaks
Source: PLoS Comput Biol. 2019 Sep 16;15(9):e1007284. doi: 10.1371/journal.pcbi.1007284 (PMC6762212; doi:10.1371/journal.pcbi.1007284)
Supplement: S2 Data — (ZIP) [file pcbi.1007284.s007.zip › MobilityLogs2/HAISE_Carilion_all_visits_day_102.txt]

#Person location Sublocation StartTime EndTime Type
404779 377 1001 22980 23577 1
402237 523 1001 4680 12537 1
520181 772 1002 28005 36119 1
534214 796 1001 42086 42385 1
400225 99400225 1001 86380 86390 1
400148 99400148 1001 86380 86390 1
400149 99400149 1001 86380 86390 1
400402 99400402 1001 86380 86390 1
400366 99400366 1001 86380 86390 1
400612 99400612 1001 86380 86390 1
400534 99400534 1001 86380 86390 1
400601 99400601 1001 86380 86390 1
400721 99400721 1001 86380 86390 1
400694 99400694 1001 86380 86390 1
400922 99400922 1001 86380 86390 1
400861 99400861 1001 86380 86390 1
401040 99401040 1001 86380 86390 1
401121 99401121 1001 86380 86390 1
401200 99401200 1001 86380 86390 1
401179 99401179 1001 86380 86390 1
401248 99401248 1001 86380 86390 1
401222 99401222 1001 86380 86390 1
401522 99401522 1001 86380 86390 1
401628 99401628 1001 86380 86390 1
401892 99401892 1001 86380 86390 1
402047 99402047 1001 86380 86390 1
402006 99402006 1001 86380 86390 1
402240 99402240 1001 86380 86390 1
402191 99402191 1001 86380 86390 1
402274 99402274 1001 86380 86390 1
402364 99402364 1001 86380 86390 1
402295 99402295 1001 86380 86390 1
402329 99402329 1001 86380 86390 1
402462 99402462 1001 86380 86390 1
402503 99402503 1001 86380 86390 1
402944 99402944 1001 86380 86390 1
402923 99402923 1001 86380 86390 1
403407 99403407 1001 86380 86390 1
403438 99403438 1001 86380 86390 1
403604 99403604 1001 86380 86390 1
403658 99403658 1001 86380 86390 1
403777 99403777 1001 86380 86390 1
404034 99404034 1001 86380 86390 1
404145 99404145 1001 86380 86390 1
404276 99404276 1001 86380 86390 1
404256 99404256 1001 86380 86390 1
404399 99404399 1001 86380 86390 1
404552 99404552 1001 86380 86390 1
404629 99404629 1001 86380 86390 1
404760 99404760 1001 86380 86390 1
404765 99404765 1001 86380 86390 1
405077 99405077 1001 86380 86390 1
405026 99405026 1001 86380 86390 1
405157 99405157 1001 86380 86390 1
405171 99405171 1001 86380 86390 1
405144 99405144 1001 86380 86390 1
405299 99405299 1001 86380 86390 1
405631 99405631 1001 86380 86390 1
405649 99405649 1001 86380 86390 1
405709 99405709 1001 86380 86390 1
406474 99406474 1001 86380 86390 1
406868 99406868 1001 86380 86390 1
407114 99407114 1001 86380 86390 1
407205 99407205 1001 86380 86390 1
407263 99407263 1001 86380 86390 1
407248 99407248 1001 86380 86390 1
407362 99407362 1001 86380 86390 1
407538 99407538 1001 86380 86390 1
407512 99407512 1001 86380 86390 1
407689 99407689 1001 86380 86390 1
408048 99408048 1001 86380 86390 1
408015 99408015 1001 86380 86390 1
408243 99408243 1001 86380 86390 1
409045 99409045 1001 86380 86390 1
409064 99409064 1001 86380 86390 1
409152 99409152 1001 86380 86390 1
409109 99409109 1001 86380 86390 1
409131 99409131 1001 86380 86390 1
409163 99409163 1001 86380 86390 1
409296 99409296 1001 86380 86390 1
409611 99409611 1001 86380 86390 1
409599 99409599 1001 86380 86390 1
410072 99410072 1001 86380 86390 1
410298 99410298 1001 86380 86390 1
410264 99410264 1001 86380 86390 1
410388 99410388 1001 86380 86390 1
410308 99410308 1001 86380 86390 1
410441 99410441 1001 86380 86390 1
410491 99410491 1001 86380 86390 1
410881 99410881 1001 86380 86390 1
410958 99410958 1001 86380 86390 1
411112 99411112 1001 86380 86390 1
411628 99411628 1001 86380 86390 1
412213 99412213 1001 86380 86390 1
412314 99412314 1001 86380 86390 1
412334 99412334 1001 86380 86390 1
413599 99413599 1001 86380 86390 1
413434 99413434 1001 86380 86390 1
413084 99413084 1001 86380 86390 1
413113 99413113 1001 86380 86390 1
412964 99412964 1001 86380 86390 1
412524 99412524 1001 86380 86390 1
412745 99412745 1001 86380 86390 1
412600 99412600 1001 86380 86390 1
414022 99414022 1001 86380 86390 1
414614 99414614 1001 86380 86390 1
414863 99414863 1001 86380 86390 1
414617 99414617 1001 86380 86390 1
414526 99414526 1001 86380 86390 1
414144 99414144 1001 86380 86390 1
414343 99414343 1001 86380 86390 1
414391 99414391 1001 86380 86390 1
414418 99414418 1001 86380 86390 1
415575 99415575 1001 86380 86390 1
415359 99415359 1001 86380 86390 1
416883 99416883 1001 86380 86390 1
416613 99416613 1001 86380 86390 1
416796 99416796 1001 86380 86390 1
416871 99416871 1001 86380 86390 1
415748 99415748 1001 86380 86390 1
415918 99415918 1001 86380 86390 1
415978 99415978 1001 86380 86390 1
415800 99415800 1001 86380 86390 1
417256 99417256 1001 86380 86390 1
417604 99417604 1001 86380 86390 1
417426 99417426 1001 86380 86390 1
417515 99417515 1001 86380 86390 1
418474 99418474 1001 86380 86390 1
418594 99418594 1001 86380 86390 1
418655 99418655 1001 86380 86390 1
418774 99418774 1001 86380 86390 1
418467 99418467 1001 86380 86390 1
418273 99418273 1001 86380 86390 1
418372 99418372 1001 86380 86390 1
417635 99417635 1001 86380 86390 1
418807 99418807 1001 86380 86390 1
419070 99419070 1001 86380 86390 1
420387 99420387 1001 86380 86390 1
419783 99419783 1001 86380 86390 1
420044 99420044 1001 86380 86390 1
419812 99419812 1001 86380 86390 1
419489 99419489 1001 86380 86390 1
419537 99419537 1001 86380 86390 1
419213 99419213 1001 86380 86390 1
419408 99419408 1001 86380 86390 1
419273 99419273 1001 86380 86390 1
419302 99419302 1001 86380 86390 1
419333 99419333 1001 86380 86390 1
420769 99420769 1001 86380 86390 1
420464 99420464 1001 86380 86390 1
420781 99420781 1001 86380 86390 1
422111 99422111 1001 86380 86390 1
421999 99421999 1001 86380 86390 1
422043 99422043 1001 86380 86390 1
421566 99421566 1001 86380 86390 1
421441 99421441 1001 86380 86390 1
421212 99421212 1001 86380 86390 1
421129 99421129 1001 86380 86390 1
422489 99422489 1001 86380 86390 1
422490 99422490 1001 86380 86390 1
422494 99422494 1001 86380 86390 1
423607 99423607 1001 86380 86390 1
423584 99423584 1001 86380 86390 1
423154 99423154 1001 86380 86390 1
423238 99423238 1001 86380 86390 1
422571 99422571 1001 86380 86390 1
422803 99422803 1001 86380 86390 1
422886 99422886 1001 86380 86390 1
422606 99422606 1001 86380 86390 1
422915 99422915 1001 86380 86390 1
422608 99422608 1001 86380 86390 1
422917 99422917 1001 86380 86390 1
422561 99422561 1001 86380 86390 1
422694 99422694 1001 86380 86390 1
424020 99424020 1001 86380 86390 1
423753 99423753 1001 86380 86390 1
424027 99424027 1001 86380 86390 1
424058 99424058 1001 86380 86390 1
425273 99425273 1001 86380 86390 1
424861 99424861 1001 86380 86390 1
424884 99424884 1001 86380 86390 1
424866 99424866 1001 86380 86390 1
424627 99424627 1001 86380 86390 1
424194 99424194 1001 86380 86390 1
424526 99424526 1001 86380 86390 1
425768 99425768 1001 86380 86390 1
426758 99426758 1001 86380 86390 1
426941 99426941 1001 86380 86390 1
426394 99426394 1001 86380 86390 1
426598 99426598 1001 86380 86390 1
426673 99426673 1001 86380 86390 1
426392 99426392 1001 86380 86390 1
426688 99426688 1001 86380 86390 1
425987 99425987 1001 86380 86390 1
425988 99425988 1001 86380 86390 1
426264 99426264 1001 86380 86390 1
426109 99426109 1001 86380 86390 1
428516 99428516 1001 86380 86390 1
428424 99428424 1001 86380 86390 1
428481 99428481 1001 86380 86390 1
428416 99428416 1001 86380 86390 1
428139 99428139 1001 86380 86390 1
428006 99428006 1001 86380 86390 1
428272 99428272 1001 86380 86390 1
427736 99427736 1001 86380 86390 1
427568 99427568 1001 86380 86390 1
427745 99427745 1001 86380 86390 1
427747 99427747 1001 86380 86390 1
427596 99427596 1001 86380 86390 1
427727 99427727 1001 86380 86390 1
428872 99428872 1001 86380 86390 1
429048 99429048 1001 86380 86390 1
430225 99430225 1001 86380 86390 1
430331 99430331 1001 86380 86390 1
430253 99430253 1001 86380 86390 1
430357 99430357 1001 86380 86390 1
430158 99430158 1001 86380 86390 1
430239 99430239 1001 86380 86390 1
430293 99430293 1001 86380 86390 1
429902 99429902 1001 86380 86390 1
429733 99429733 1001 86380 86390 1
429241 99429241 1001 86380 86390 1
429177 99429177 1001 86380 86390 1
429202 99429202 1001 86380 86390 1
429205 99429205 1001 86380 86390 1
429427 99429427 1001 86380 86390 1
430397 99430397 1001 86380 86390 1
430511 99430511 1001 86380 86390 1
430512 99430512 1001 86380 86390 1
431981 99431981 1001 86380 86390 1
431794 99431794 1001 86380 86390 1
431714 99431714 1001 86380 86390 1
431456 99431456 1001 86380 86390 1
431560 99431560 1001 86380 86390 1
431597 99431597 1001 86380 86390 1
430972 99430972 1001 86380 86390 1
432321 99432321 1001 86380 86390 1
432324 99432324 1001 86380 86390 1
433581 99433581 1001 86380 86390 1
433615 99433615 1001 86380 86390 1
433053 99433053 1001 86380 86390 1
433166 99433166 1001 86380 86390 1
433151 99433151 1001 86380 86390 1
433045 99433045 1001 86380 86390 1
432723 99432723 1001 86380 86390 1
433755 99433755 1001 86380 86390 1
434050 99434050 1001 86380 86390 1
433873 99433873 1001 86380 86390 1
435179 99435179 1001 86380 86390 1
435356 99435356 1001 86380 86390 1
434831 99434831 1001 86380 86390 1
434748 99434748 1001 86380 86390 1
434954 99434954 1001 86380 86390 1
434143 99434143 1001 86380 86390 1
434472 99434472 1001 86380 86390 1
434268 99434268 1001 86380 86390 1
434255 99434255 1001 86380 86390 1
435704 99435704 1001 86380 86390 1
435645 99435645 1001 86380 86390 1
435868 99435868 1001 86380 86390 1
435739 99435739 1001 86380 86390 1
435553 99435553 1001 86380 86390 1
435466 99435466 1001 86380 86390 1
435446 99435446 1001 86380 86390 1
435592 99435592 1001 86380 86390 1
437086 99437086 1001 86380 86390 1
436809 99436809 1001 86380 86390 1
437095 99437095 1001 86380 86390 1
436948 99436948 1001 86380 86390 1
436591 99436591 1001 86380 86390 1
436684 99436684 1001 86380 86390 1
436554 99436554 1001 86380 86390 1
436359 99436359 1001 86380 86390 1
435952 99435952 1001 86380 86390 1
436097 99436097 1001 86380 86390 1
436098 99436098 1001 86380 86390 1
436251 99436251 1001 86380 86390 1
300054 99300054 1001 86380 86390 1
300018 99300018 1001 86380 86390 1
437282 99437282 1001 86380 86390 1
300725 99300725 1001 86380 86390 1
300654 99300654 1001 86380 86390 1
300590 99300590 1001 86380 86390 1
300389 99300389 1001 86380 86390 1
300193 99300193 1001 86380 86390 1
300829 99300829 1001 86380 86390 1
300782 99300782 1001 86380 86390 1
300891 99300891 1001 86380 86390 1
301451 99301451 1001 86380 86390 1
301374 99301374 1001 86380 86390 1
301522 99301522 1001 86380 86390 1
301351 99301351 1001 86380 86390 1
301511 99301511 1001 86380 86390 1
301195 99301195 1001 86380 86390 1
301170 99301170 1001 86380 86390 1
301279 99301279 1001 86380 86390 1
301331 99301331 1001 86380 86390 1
301149 99301149 1001 86380 86390 1
301242 99301242 1001 86380 86390 1
301054 99301054 1001 86380 86390 1
301629 99301629 1001 86380 86390 1
301656 99301656 1001 86380 86390 1
301621 99301621 1001 86380 86390 1
301737 99301737 1001 86380 86390 1
301715 99301715 1001 86380 86390 1
302200 99302200 1001 86380 86390 1
302347 99302347 1001 86380 86390 1
302348 99302348 1001 86380 86390 1
302346 99302346 1001 86380 86390 1
302139 99302139 1001 86380 86390 1
302013 99302013 1001 86380 86390 1
302105 99302105 1001 86380 86390 1
302118 99302118 1001 86380 86390 1
302144 99302144 1001 86380 86390 1
302170 99302170 1001 86380 86390 1
301853 99301853 1001 86380 86390 1
301911 99301911 1001 86380 86390 1
301924 99301924 1001 86380 86390 1
301875 99301875 1001 86380 86390 1
302468 99302468 1001 86380 86390 1
302418 99302418 1001 86380 86390 1
302394 99302394 1001 86380 86390 1
302461 99302461 1001 86380 86390 1
302501 99302501 1001 86380 86390 1
302389 99302389 1001 86380 86390 1
303107 99303107 1001 86380 86390 1
302979 99302979 1001 86380 86390 1
302932 99302932 1001 86380 86390 1
302907 99302907 1001 86380 86390 1
302637 99302637 1001 86380 86390 1
302721 99302721 1001 86380 86390 1
302635 99302635 1001 86380 86390 1
303257 99303257 1001 86380 86390 1
303219 99303219 1001 86380 86390 1
303277 99303277 1001 86380 86390 1
303225 99303225 1001 86380 86390 1
303384 99303384 1001 86380 86390 1
303881 99303881 1001 86380 86390 1
304011 99304011 1001 86380 86390 1
303875 99303875 1001 86380 86390 1
303677 99303677 1001 86380 86390 1
303680 99303680 1001 86380 86390 1
303631 99303631 1001 86380 86390 1
303610 99303610 1001 86380 86390 1
303483 99303483 1001 86380 86390 1
303524 99303524 1001 86380 86390 1
303577 99303577 1001 86380 86390 1
304135 99304135 1001 86380 86390 1
304143 99304143 1001 86380 86390 1
304080 99304080 1001 86380 86390 1
304732 99304732 1001 86380 86390 1
304759 99304759 1001 86380 86390 1
304657 99304657 1001 86380 86390 1
304566 99304566 1001 86380 86390 1
304455 99304455 1001 86380 86390 1
304508 99304508 1001 86380 86390 1
304420 99304420 1001 86380 86390 1
304362 99304362 1001 86380 86390 1
304428 99304428 1001 86380 86390 1
304300 99304300 1001 86380 86390 1
304417 99304417 1001 86380 86390 1
304913 99304913 1001 86380 86390 1
304981 99304981 1001 86380 86390 1
304970 99304970 1001 86380 86390 1
305491 99305491 1001 86380 86390 1
305350 99305350 1001 86380 86390 1
305304 99305304 1001 86380 86390 1
305423 99305423 1001 86380 86390 1
305426 99305426 1001 86380 86390 1
305233 99305233 1001 86380 86390 1
305235 99305235 1001 86380 86390 1
305250 99305250 1001 86380 86390 1
305110 99305110 1001 86380 86390 1
305213 99305213 1001 86380 86390 1
500165 99500165 1001 86380 86390 1
500078 99500078 1001 86380 86390 1
500016 99500016 1001 86380 86390 1
500018 99500018 1001 86380 86390 1
500717 99500717 1001 86380 86390 1
500439 99500439 1001 86380 86390 1
500607 99500607 1001 86380 86390 1
500521 99500521 1001 86380 86390 1
500470 99500470 1001 86380 86390 1
500261 99500261 1001 86380 86390 1
500300 99500300 1001 86380 86390 1
500265 99500265 1001 86380 86390 1
500887 99500887 1001 86380 86390 1
500928 99500928 1001 86380 86390 1
500401 99500401 1001 86380 86390 1
500866 99500866 1001 86380 86390 1
500828 99500828 1001 86380 86390 1
500986 99500986 1001 86380 86390 1
501472 99501472 1001 86380 86390 1
501551 99501551 1001 86380 86390 1
501578 99501578 1001 86380 86390 1
501254 99501254 1001 86380 86390 1
501320 99501320 1001 86380 86390 1
501282 99501282 1001 86380 86390 1
501427 99501427 1001 86380 86390 1
501153 99501153 1001 86380 86390 1
501168 99501168 1001 86380 86390 1
501210 99501210 1001 86380 86390 1
501663 99501663 1001 86380 86390 1
501775 99501775 1001 86380 86390 1
501672 99501672 1001 86380 86390 1
501802 99501802 1001 86380 86390 1
502427 99502427 1001 86380 86390 1
502403 99502403 1001 86380 86390 1
502341 99502341 1001 86380 86390 1
502304 99502304 1001 86380 86390 1
502281 99502281 1001 86380 86390 1
502295 99502295 1001 86380 86390 1
502321 99502321 1001 86380 86390 1
502334 99502334 1001 86380 86390 1
502079 99502079 1001 86380 86390 1
502110 99502110 1001 86380 86390 1
502137 99502137 1001 86380 86390 1
502101 99502101 1001 86380 86390 1
501889 99501889 1001 86380 86390 1
501972 99501972 1001 86380 86390 1
502645 99502645 1001 86380 86390 1
502624 99502624 1001 86380 86390 1
502535 99502535 1001 86380 86390 1
502603 99502603 1001 86380 86390 1
503169 99503169 1001 86380 86390 1
503149 99503149 1001 86380 86390 1
502927 99502927 1001 86380 86390 1
502736 99502736 1001 86380 86390 1
502813 99502813 1001 86380 86390 1
502701 99502701 1001 86380 86390 1
502847 99502847 1001 86380 86390 1
502825 99502825 1001 86380 86390 1
503379 99503379 1001 86380 86390 1
502671 99502671 1001 86380 86390 1
503298 99503298 1001 86380 86390 1
503950 99503950 1001 86380 86390 1
503940 99503940 1001 86380 86390 1
504034 99504034 1001 86380 86390 1
504047 99504047 1001 86380 86390 1
503745 99503745 1001 86380 86390 1
503849 99503849 1001 86380 86390 1
503720 99503720 1001 86380 86390 1
503825 99503825 1001 86380 86390 1
503626 99503626 1001 86380 86390 1
503665 99503665 1001 86380 86390 1
503567 99503567 1001 86380 86390 1
503543 99503543 1001 86380 86390 1
504149 99504149 1001 86380 86390 1
504243 99504243 1001 86380 86390 1
504940 99504940 1001 86380 86390 1
504798 99504798 1001 86380 86390 1
504878 99504878 1001 86380 86390 1
504678 99504678 1001 86380 86390 1
504696 99504696 1001 86380 86390 1
504711 99504711 1001 86380 86390 1
504415 99504415 1001 86380 86390 1
504455 99504455 1001 86380 86390 1
504531 99504531 1001 86380 86390 1
504996 99504996 1001 86380 86390 1
505103 99505103 1001 86380 86390 1
504990 99504990 1001 86380 86390 1
505055 99505055 1001 86380 86390 1
505683 99505683 1001 86380 86390 1
505620 99505620 1001 86380 86390 1
505487 99505487 1001 86380 86390 1
505514 99505514 1001 86380 86390 1
505404 99505404 1001 86380 86390 1
505406 99505406 1001 86380 86390 1
505846 99505846 1001 86380 86390 1
505964 99505964 1001 86380 86390 1
505809 99505809 1001 86380 86390 1
505785 99505785 1001 86380 86390 1
506467 99506467 1001 86380 86390 1
506430 99506430 1001 86380 86390 1
506433 99506433 1001 86380 86390 1
506446 99506446 1001 86380 86390 1
506460 99506460 1001 86380 86390 1
506529 99506529 1001 86380 86390 1
506223 99506223 1001 86380 86390 1
506184 99506184 1001 86380 86390 1
506265 99506265 1001 86380 86390 1
506228 99506228 1001 86380 86390 1
506241 99506241 1001 86380 86390 1
506345 99506345 1001 86380 86390 1
506189 99506189 1001 86380 86390 1
506255 99506255 1001 86380 86390 1
506145 99506145 1001 86380 86390 1
506172 99506172 1001 86380 86390 1
506069 99506069 1001 86380 86390 1
506087 99506087 1001 86380 86390 1
507386 99507386 1001 86380 86390 1
507365 99507365 1001 86380 86390 1
507291 99507291 1001 86380 86390 1
507368 99507368 1001 86380 86390 1
507253 99507253 1001 86380 86390 1
507125 99507125 1001 86380 86390 1
507128 99507128 1001 86380 86390 1
507090 99507090 1001 86380 86390 1
507073 99507073 1001 86380 86390 1
506891 99506891 1001 86380 86390 1
506972 99506972 1001 86380 86390 1
506890 99506890 1001 86380 86390 1
507475 99507475 1001 86380 86390 1
507488 99507488 1001 86380 86390 1
507592 99507592 1001 86380 86390 1
507572 99507572 1001 86380 86390 1
508072 99508072 1001 86380 86390 1
508098 99508098 1001 86380 86390 1
508222 99508222 1001 86380 86390 1
508243 99508243 1001 86380 86390 1
507895 99507895 1001 86380 86390 1
507896 99507896 1001 86380 86390 1
508038 99508038 1001 86380 86390 1
507702 99507702 1001 86380 86390 1
507767 99507767 1001 86380 86390 1
508387 99508387 1001 86380 86390 1
508440 99508440 1001 86380 86390 1
508389 99508389 1001 86380 86390 1
508317 99508317 1001 86380 86390 1
508294 99508294 1001 86380 86390 1
509015 99509015 1001 86380 86390 1
508887 99508887 1001 86380 86390 1
509057 99509057 1001 86380 86390 1
509063 99509063 1001 86380 86390 1
508829 99508829 1001 86380 86390 1
508686 99508686 1001 86380 86390 1
508505 99508505 1001 86380 86390 1
508493 99508493 1001 86380 86390 1
508560 99508560 1001 86380 86390 1
508573 99508573 1001 86380 86390 1
508640 99508640 1001 86380 86390 1
508551 99508551 1001 86380 86390 1
508553 99508553 1001 86380 86390 1
508489 99508489 1001 86380 86390 1
509095 99509095 1001 86380 86390 1
509845 99509845 1001 86380 86390 1
509666 99509666 1001 86380 86390 1
509358 99509358 1001 86380 86390 1
509335 99509335 1001 86380 86390 1
509303 99509303 1001 86380 86390 1
510534 99510534 1001 86380 86390 1
510664 99510664 1001 86380 86390 1
510672 99510672 1001 86380 86390 1
510623 99510623 1001 86380 86390 1
510482 99510482 1001 86380 86390 1
510354 99510354 1001 86380 86390 1
510419 99510419 1001 86380 86390 1
510413 99510413 1001 86380 86390 1
510132 99510132 1001 86380 86390 1
510227 99510227 1001 86380 86390 1
510202 99510202 1001 86380 86390 1
510284 99510284 1001 86380 86390 1
510751 99510751 1001 86380 86390 1
511256 99511256 1001 86380 86390 1
511206 99511206 1001 86380 86390 1
511337 99511337 1001 86380 86390 1
511213 99511213 1001 86380 86390 1
511009 99511009 1001 86380 86390 1
511076 99511076 1001 86380 86390 1
511064 99511064 1001 86380 86390 1
511028 99511028 1001 86380 86390 1
511067 99511067 1001 86380 86390 1
511668 99511668 1001 86380 86390 1
511661 99511661 1001 86380 86390 1
511704 99511704 1001 86380 86390 1
511995 99511995 1001 86380 86390 1
512034 99512034 1001 86380 86390 1
512023 99512023 1001 86380 86390 1
512169 99512169 1001 86380 86390 1
511876 99511876 1001 86380 86390 1
511820 99511820 1001 86380 86390 1
511911 99511911 1001 86380 86390 1
512520 99512520 1001 86380 86390 1
512417 99512417 1001 86380 86390 1
512564 99512564 1001 86380 86390 1
512448 99512448 1001 86380 86390 1
512385 99512385 1001 86380 86390 1
513084 99513084 1001 86380 86390 1
513199 99513199 1001 86380 86390 1
512910 99512910 1001 86380 86390 1
512822 99512822 1001 86380 86390 1
512731 99512731 1001 86380 86390 1
513360 99513360 1001 86380 86390 1
513337 99513337 1001 86380 86390 1
513904 99513904 1001 86380 86390 1
514005 99514005 1001 86380 86390 1
514020 99514020 1001 86380 86390 1
513581 99513581 1001 86380 86390 1
513556 99513556 1001 86380 86390 1
513572 99513572 1001 86380 86390 1
514235 99514235 1001 86380 86390 1
514085 99514085 1001 86380 86390 1
514192 99514192 1001 86380 86390 1
514091 99514091 1001 86380 86390 1
514756 99514756 1001 86380 86390 1
514744 99514744 1001 86380 86390 1
514776 99514776 1001 86380 86390 1
514816 99514816 1001 86380 86390 1
514538 99514538 1001 86380 86390 1
514579 99514579 1001 86380 86390 1
514368 99514368 1001 86380 86390 1
514292 99514292 1001 86380 86390 1
514283 99514283 1001 86380 86390 1
514373 99514373 1001 86380 86390 1
514274 99514274 1001 86380 86390 1
514932 99514932 1001 86380 86390 1
514973 99514973 1001 86380 86390 1
514966 99514966 1001 86380 86390 1
514956 99514956 1001 86380 86390 1
515528 99515528 1001 86380 86390 1
515585 99515585 1001 86380 86390 1
515499 99515499 1001 86380 86390 1
515617 99515617 1001 86380 86390 1
515438 99515438 1001 86380 86390 1
515362 99515362 1001 86380 86390 1
515404 99515404 1001 86380 86390 1
515275 99515275 1001 86380 86390 1
515302 99515302 1001 86380 86390 1
515342 99515342 1001 86380 86390 1
515321 99515321 1001 86380 86390 1
515295 99515295 1001 86380 86390 1
515243 99515243 1001 86380 86390 1
515185 99515185 1001 86380 86390 1
515874 99515874 1001 86380 86390 1
515823 99515823 1001 86380 86390 1
515736 99515736 1001 86380 86390 1
515712 99515712 1001 86380 86390 1
515869 99515869 1001 86380 86390 1
515716 99515716 1001 86380 86390 1
516437 99516437 1001 86380 86390 1
516416 99516416 1001 86380 86390 1
516404 99516404 1001 86380 86390 1
516507 99516507 1001 86380 86390 1
516104 99516104 1001 86380 86390 1
516183 99516183 1001 86380 86390 1
516196 99516196 1001 86380 86390 1
516008 99516008 1001 86380 86390 1
516074 99516074 1001 86380 86390 1
515947 99515947 1001 86380 86390 1
516066 99516066 1001 86380 86390 1
515950 99515950 1001 86380 86390 1
516029 99516029 1001 86380 86390 1
516598 99516598 1001 86380 86390 1
516694 99516694 1001 86380 86390 1
516539 99516539 1001 86380 86390 1
516541 99516541 1001 86380 86390 1
517202 99517202 1001 86380 86390 1
517059 99517059 1001 86380 86390 1
517124 99517124 1001 86380 86390 1
516956 99516956 1001 86380 86390 1
517113 99517113 1001 86380 86390 1
516844 99516844 1001 86380 86390 1
516722 99516722 1001 86380 86390 1
516918 99516918 1001 86380 86390 1
517371 99517371 1001 86380 86390 1
517504 99517504 1001 86380 86390 1
517453 99517453 1001 86380 86390 1
517525 99517525 1001 86380 86390 1
518041 99518041 1001 86380 86390 1
517918 99517918 1001 86380 86390 1
517911 99517911 1001 86380 86390 1
517939 99517939 1001 86380 86390 1
517554 99517554 1001 86380 86390 1
517640 99517640 1001 86380 86390 1
517731 99517731 1001 86380 86390 1
517550 99517550 1001 86380 86390 1
517628 99517628 1001 86380 86390 1
517591 99517591 1001 86380 86390 1
518356 99518356 1001 86380 86390 1
518339 99518339 1001 86380 86390 1
518987 99518987 1001 86380 86390 1
518877 99518877 1001 86380 86390 1
518903 99518903 1001 86380 86390 1
518916 99518916 1001 86380 86390 1
518830 99518830 1001 86380 86390 1
518759 99518759 1001 86380 86390 1
518721 99518721 1001 86380 86390 1
518765 99518765 1001 86380 86390 1
518650 99518650 1001 86380 86390 1
518638 99518638 1001 86380 86390 1
518461 99518461 1001 86380 86390 1
518411 99518411 1001 86380 86390 1
518438 99518438 1001 86380 86390 1
518495 99518495 1001 86380 86390 1
519034 99519034 1001 86380 86390 1
519597 99519597 1001 86380 86390 1
519521 99519521 1001 86380 86390 1
519586 99519586 1001 86380 86390 1
519458 99519458 1001 86380 86390 1
519563 99519563 1001 86380 86390 1
519244 99519244 1001 86380 86390 1
519284 99519284 1001 86380 86390 1
519272 99519272 1001 86380 86390 1
519338 99519338 1001 86380 86390 1
519352 99519352 1001 86380 86390 1
519981 99519981 1001 86380 86390 1
520007 99520007 1001 86380 86390 1
520537 99520537 1001 86380 86390 1
520569 99520569 1001 86380 86390 1
520561 99520561 1001 86380 86390 1
520302 99520302 1001 86380 86390 1
520200 99520200 1001 86380 86390 1
520036 99520036 1001 86380 86390 1
520091 99520091 1001 86380 86390 1
520093 99520093 1001 86380 86390 1
520160 99520160 1001 86380 86390 1
520701 99520701 1001 86380 86390 1
520805 99520805 1001 86380 86390 1
520749 99520749 1001 86380 86390 1
521395 99521395 1001 86380 86390 1
521323 99521323 1001 86380 86390 1
521229 99521229 1001 86380 86390 1
521143 99521143 1001 86380 86390 1
520955 99520955 1001 86380 86390 1
521580 99521580 1001 86380 86390 1
521607 99521607 1001 86380 86390 1
521494 99521494 1001 86380 86390 1
521669 99521669 1001 86380 86390 1
521488 99521488 1001 86380 86390 1
522075 99522075 1001 86380 86390 1
521897 99521897 1001 86380 86390 1
521951 99521951 1001 86380 86390 1
521968 99521968 1001 86380 86390 1
522059 99522059 1001 86380 86390 1
521724 99521724 1001 86380 86390 1
521772 99521772 1001 86380 86390 1
522393 99522393 1001 86380 86390 1
522450 99522450 1001 86380 86390 1
523002 99523002 1001 86380 86390 1
522991 99522991 1001 86380 86390 1
523118 99523118 1001 86380 86390 1
522747 99522747 1001 86380 86390 1
522841 99522841 1001 86380 86390 1
522543 99522543 1001 86380 86390 1
522609 99522609 1001 86380 86390 1
522560 99522560 1001 86380 86390 1
523233 99523233 1001 86380 86390 1
523261 99523261 1001 86380 86390 1
523274 99523274 1001 86380 86390 1
523159 99523159 1001 86380 86390 1
523179 99523179 1001 86380 86390 1
523914 99523914 1001 86380 86390 1
523860 99523860 1001 86380 86390 1
523812 99523812 1001 86380 86390 1
523700 99523700 1001 86380 86390 1
523729 99523729 1001 86380 86390 1
523553 99523553 1001 86380 86390 1
523670 99523670 1001 86380 86390 1
523672 99523672 1001 86380 86390 1
523698 99523698 1001 86380 86390 1
523336 99523336 1001 86380 86390 1
523351 99523351 1001 86380 86390 1
523487 99523487 1001 86380 86390 1
523976 99523976 1001 86380 86390 1
524629 99524629 1001 86380 86390 1
524697 99524697 1001 86380 86390 1
524686 99524686 1001 86380 86390 1
524597 99524597 1001 86380 86390 1
524370 99524370 1001 86380 86390 1
524454 99524454 1001 86380 86390 1
524307 99524307 1001 86380 86390 1
524269 99524269 1001 86380 86390 1
524192 99524192 1001 86380 86390 1
524300 99524300 1001 86380 86390 1
524863 99524863 1001 86380 86390 1
525412 99525412 1001 86380 86390 1
525275 99525275 1001 86380 86390 1
525379 99525379 1001 86380 86390 1
525298 99525298 1001 86380 86390 1
525621 99525621 1001 86380 86390 1
525677 99525677 1001 86380 86390 1
525784 99525784 1001 86380 86390 1
526320 99526320 1001 86380 86390 1
526361 99526361 1001 86380 86390 1
526394 99526394 1001 86380 86390 1
526251 99526251 1001 86380 86390 1
526278 99526278 1001 86380 86390 1
526037 99526037 1001 86380 86390 1
526024 99526024 1001 86380 86390 1
526116 99526116 1001 86380 86390 1
526065 99526065 1001 86380 86390 1
526104 99526104 1001 86380 86390 1
526066 99526066 1001 86380 86390 1
526183 99526183 1001 86380 86390 1
526171 99526171 1001 86380 86390 1
526095 99526095 1001 86380 86390 1
526071 99526071 1001 86380 86390 1
526177 99526177 1001 86380 86390 1
525840 99525840 1001 86380 86390 1
525820 99525820 1001 86380 86390 1
525928 99525928 1001 86380 86390 1
525877 99525877 1001 86380 86390 1
526424 99526424 1001 86380 86390 1
527175 99527175 1001 86380 86390 1
527113 99527113 1001 86380 86390 1
527129 99527129 1001 86380 86390 1
526879 99526879 1001 86380 86390 1
526894 99526894 1001 86380 86390 1
527002 99527002 1001 86380 86390 1
526633 99526633 1001 86380 86390 1
527430 99527430 1001 86380 86390 1
527379 99527379 1001 86380 86390 1
527277 99527277 1001 86380 86390 1
527303 99527303 1001 86380 86390 1
527318 99527318 1001 86380 86390 1
528074 99528074 1001 86380 86390 1
527887 99527887 1001 86380 86390 1
528063 99528063 1001 86380 86390 1
527740 99527740 1001 86380 86390 1
527743 99527743 1001 86380 86390 1
527733 99527733 1001 86380 86390 1
527535 99527535 1001 86380 86390 1
527630 99527630 1001 86380 86390 1
528086 99528086 1001 86380 86390 1
528090 99528090 1001 86380 86390 1
528235 99528235 1001 86380 86390 1
528084 99528084 1001 86380 86390 1
528704 99528704 1001 86380 86390 1
528501 99528501 1001 86380 86390 1
528607 99528607 1001 86380 86390 1
528609 99528609 1001 86380 86390 1
528351 99528351 1001 86380 86390 1
528314 99528314 1001 86380 86390 1
529081 99529081 1001 86380 86390 1
529007 99529007 1001 86380 86390 1
529047 99529047 1001 86380 86390 1
529024 99529024 1001 86380 86390 1
529039 99529039 1001 86380 86390 1
529726 99529726 1001 86380 86390 1
529538 99529538 1001 86380 86390 1
529709 99529709 1001 86380 86390 1
529659 99529659 1001 86380 86390 1
529483 99529483 1001 86380 86390 1
529438 99529438 1001 86380 86390 1
529455 99529455 1001 86380 86390 1
529352 99529352 1001 86380 86390 1
529209 99529209 1001 86380 86390 1
529119 99529119 1001 86380 86390 1
529196 99529196 1001 86380 86390 1
529778 99529778 1001 86380 86390 1
529844 99529844 1001 86380 86390 1
529806 99529806 1001 86380 86390 1
529746 99529746 1001 86380 86390 1
530368 99530368 1001 86380 86390 1
530272 99530272 1001 86380 86390 1
530213 99530213 1001 86380 86390 1
530215 99530215 1001 86380 86390 1
530165 99530165 1001 86380 86390 1
530043 99530043 1001 86380 86390 1
530098 99530098 1001 86380 86390 1
530616 99530616 1001 86380 86390 1
530724 99530724 1001 86380 86390 1
531328 99531328 1001 86380 86390 1
531266 99531266 1001 86380 86390 1
531359 99531359 1001 86380 86390 1
531193 99531193 1001 86380 86390 1
531196 99531196 1001 86380 86390 1
531274 99531274 1001 86380 86390 1
531105 99531105 1001 86380 86390 1
531169 99531169 1001 86380 86390 1
530882 99530882 1001 86380 86390 1
530767 99530767 1001 86380 86390 1
530873 99530873 1001 86380 86390 1
531429 99531429 1001 86380 86390 1
531384 99531384 1001 86380 86390 1
531440 99531440 1001 86380 86390 1
532167 99532167 1001 86380 86390 1
532053 99532053 1001 86380 86390 1
532069 99532069 1001 86380 86390 1
532151 99532151 1001 86380 86390 1
532100 99532100 1001 86380 86390 1
532036 99532036 1001 86380 86390 1
531795 99531795 1001 86380 86390 1
531848 99531848 1001 86380 86390 1
531965 99531965 1001 86380 86390 1
531928 99531928 1001 86380 86390 1
531891 99531891 1001 86380 86390 1
531995 99531995 1001 86380 86390 1
531869 99531869 1001 86380 86390 1
531709 99531709 1001 86380 86390 1
532255 99532255 1001 86380 86390 1
532244 99532244 1001 86380 86390 1
532868 99532868 1001 86380 86390 1
532884 99532884 1001 86380 86390 1
532988 99532988 1001 86380 86390 1
532989 99532989 1001 86380 86390 1
532631 99532631 1001 86380 86390 1
532762 99532762 1001 86380 86390 1
532740 99532740 1001 86380 86390 1
532715 99532715 1001 86380 86390 1
532806 99532806 1001 86380 86390 1
532707 99532707 1001 86380 86390 1
532695 99532695 1001 86380 86390 1
532596 99532596 1001 86380 86390 1
532481 99532481 1001 86380 86390 1
532509 99532509 1001 86380 86390 1
532511 99532511 1001 86380 86390 1
533152 99533152 1001 86380 86390 1
533114 99533114 1001 86380 86390 1
533208 99533208 1001 86380 86390 1
533853 99533853 1001 86380 86390 1
533741 99533741 1001 86380 86390 1
533524 99533524 1001 86380 86390 1
533366 99533366 1001 86380 86390 1
533444 99533444 1001 86380 86390 1
533255 99533255 1001 86380 86390 1
534008 99534008 1001 86380 86390 1
534758 99534758 1001 86380 86390 1
534740 99534740 1001 86380 86390 1
534807 99534807 1001 86380 86390 1
535395 99535395 1001 86380 86390 1
535480 99535480 1001 86380 86390 1
535426 99535426 1001 86380 86390 1
535452 99535452 1001 86380 86390 1
535337 99535337 1001 86380 86390 1
535444 99535444 1001 86380 86390 1
535458 99535458 1001 86380 86390 1
535267 99535267 1001 86380 86390 1
535130 99535130 1001 86380 86390 1
535260 99535260 1001 86380 86390 1
534940 99534940 1001 86380 86390 1
535071 99535071 1001 86380 86390 1
534893 99534893 1001 86380 86390 1
534946 99534946 1001 86380 86390 1
535003 99535003 1001 86380 86390 1
535068 99535068 1001 86380 86390 1
535094 99535094 1001 86380 86390 1
535666 99535666 1001 86380 86390 1
535544 99535544 1001 86380 86390 1
535622 99535622 1001 86380 86390 1
536320 99536320 1001 86380 86390 1
536217 99536217 1001 86380 86390 1
536218 99536218 1001 86380 86390 1
536331 99536331 1001 86380 86390 1
536131 99536131 1001 86380 86390 1
536124 99536124 1001 86380 86390 1
536000 99536000 1001 86380 86390 1
535864 99535864 1001 86380 86390 1
536390 99536390 1001 86380 86390 1
537091 99537091 1001 86380 86390 1
537119 99537119 1001 86380 86390 1
537123 99537123 1001 86380 86390 1
536853 99536853 1001 86380 86390 1
536944 99536944 1001 86380 86390 1
536880 99536880 1001 86380 86390 1
536878 99536878 1001 86380 86390 1
536737 99536737 1001 86380 86390 1
536679 99536679 1001 86380 86390 1
536631 99536631 1001 86380 86390 1
537184 99537184 1001 86380 86390 1
537938 99537938 1001 86380 86390 1
537801 99537801 1001 86380 86390 1
537624 99537624 1001 86380 86390 1
537485 99537485 1001 86380 86390 1
537467 99537467 1001 86380 86390 1
538073 99538073 1001 86380 86390 1
538001 99538001 1001 86380 86390 1
538085 99538085 1001 86380 86390 1
538163 99538163 1001 86380 86390 1
538675 99538675 1001 86380 86390 1
538701 99538701 1001 86380 86390 1
538740 99538740 1001 86380 86390 1
538681 99538681 1001 86380 86390 1
538721 99538721 1001 86380 86390 1
538441 99538441 1001 86380 86390 1
538566 99538566 1001 86380 86390 1
538593 99538593 1001 86380 86390 1
538377 99538377 1001 86380 86390 1
538352 99538352 1001 86380 86390 1
538226 99538226 1001 86380 86390 1
538359 99538359 1001 86380 86390 1
538943 99538943 1001 86380 86390 1
538818 99538818 1001 86380 86390 1
538914 99538914 1001 86380 86390 1
539621 99539621 1001 86380 86390 1
539623 99539623 1001 86380 86390 1
539635 99539635 1001 86380 86390 1
539045 99539045 1001 86380 86390 1
539202 99539202 1001 86380 86390 1
539063 99539063 1001 86380 86390 1
539194 99539194 1001 86380 86390 1
539066 99539066 1001 86380 86390 1
539669 99539669 1001 86380 86390 1
539811 99539811 1001 86380 86390 1
539763 99539763 1001 86380 86390 1
539727 99539727 1001 86380 86390 1
540330 99540330 1001 86380 86390 1
539939 99539939 1001 86380 86390 1
539942 99539942 1001 86380 86390 1
539959 99539959 1001 86380 86390 1
539846 99539846 1001 86380 86390 1
540582 99540582 1001 86380 86390 1
540609 99540609 1001 86380 86390 1
540586 99540586 1001 86380 86390 1
540652 99540652 1001 86380 86390 1
540588 99540588 1001 86380 86390 1
540563 99540563 1001 86380 86390 1
540589 99540589 1001 86380 86390 1
541127 99541127 1001 86380 86390 1
541092 99541092 1001 86380 86390 1
541172 99541172 1001 86380 86390 1
541185 99541185 1001 86380 86390 1
541283 99541283 1001 86380 86390 1
540890 99540890 1001 86380 86390 1
540750 99540750 1001 86380 86390 1
540858 99540858 1001 86380 86390 1
540757 99540757 1001 86380 86390 1
540835 99540835 1001 86380 86390 1
540811 99540811 1001 86380 86390 1
541459 99541459 1001 86380 86390 1
541422 99541422 1001 86380 86390 1
541437 99541437 1001 86380 86390 1
541295 99541295 1001 86380 86390 1
541417 99541417 1001 86380 86390 1
541951 99541951 1001 86380 86390 1
542103 99542103 1001 86380 86390 1
541986 99541986 1001 86380 86390 1
541987 99541987 1001 86380 86390 1
542112 99542112 1001 86380 86390 1
541754 99541754 1001 86380 86390 1
541642 99541642 1001 86380 86390 1
541499 99541499 1001 86380 86390 1
541687 99541687 1001 86380 86390 1
541649 99541649 1001 86380 86390 1
542219 99542219 1001 86380 86390 1
542181 99542181 1001 86380 86390 1
542158 99542158 1001 86380 86390 1
542288 99542288 1001 86380 86390 1
542320 99542320 1001 86380 86390 1
542218 99542218 1001 86380 86390 1
542752 99542752 1001 86380 86390 1
542913 99542913 1001 86380 86390 1
542795 99542795 1001 86380 86390 1
542561 99542561 1001 86380 86390 1
542731 99542731 1001 86380 86390 1
542326 99542326 1001 86380 86390 1
542495 99542495 1001 86380 86390 1
543084 99543084 1001 86380 86390 1
543137 99543137 1001 86380 86390 1
542975 99542975 1001 86380 86390 1
543117 99543117 1001 86380 86390 1
542980 99542980 1001 86380 86390 1
543590 99543590 1001 86380 86390 1
543689 99543689 1001 86380 86390 1
543477 99543477 1001 86380 86390 1
543390 99543390 1001 86380 86390 1
543391 99543391 1001 86380 86390 1
543369 99543369 1001 86380 86390 1
543344 99543344 1001 86380 86390 1
543232 99543232 1001 86380 86390 1
543804 99543804 1001 86380 86390 1
543806 99543806 1001 86380 86390 1
544520 99544520 1001 86380 86390 1
544447 99544447 1001 86380 86390 1
544212 99544212 1001 86380 86390 1
544135 99544135 1001 86380 86390 1
544008 99544008 1001 86380 86390 1
544680 99544680 1001 86380 86390 1
544668 99544668 1001 86380 86390 1
511881 833 1002 41076 51492 1
520148 894 1001 34061 34360 1
534214 796 1001 39501 39800 1
539902 974 1002 42188 44893 1
400177 99400177 1001 86380 86390 1
400333 99400333 1001 86380 86390 1
400364 99400364 1001 86380 86390 1
400325 99400325 1001 86380 86390 1
400322 99400322 1001 86380 86390 1
400824 99400824 1001 86380 86390 1
401002 99401002 1001 86380 86390 1
400981 99400981 1001 86380 86390 1
400964 99400964 1001 86380 86390 1
401070 99401070 1001 86380 86390 1
401307 99401307 1001 86380 86390 1
401355 99401355 1001 86380 86390 1
401158 99401158 1001 86380 86390 1
401451 99401451 1001 86380 86390 1
401400 99401400 1001 86380 86390 1
401658 99401658 1001 86380 86390 1
401765 99401765 1001 86380 86390 1
401860 99401860 1001 86380 86390 1
402106 99402106 1001 86380 86390 1
402139 99402139 1001 86380 86390 1
402089 99402089 1001 86380 86390 1
402250 99402250 1001 86380 86390 1
402340 99402340 1001 86380 86390 1
402843 99402843 1001 86380 86390 1
402879 99402879 1001 86380 86390 1
403401 99403401 1001 86380 86390 1
403440 99403440 1001 86380 86390 1
403385 99403385 1001 86380 86390 1
403490 99403490 1001 86380 86390 1
403991 99403991 1001 86380 86390 1
403994 99403994 1001 86380 86390 1
404565 99404565 1001 86380 86390 1
404507 99404507 1001 86380 86390 1
404557 99404557 1001 86380 86390 1
404753 99404753 1001 86380 86390 1
404797 99404797 1001 86380 86390 1
405107 99405107 1001 86380 86390 1
405383 99405383 1001 86380 86390 1
405368 99405368 1001 86380 86390 1
405554 99405554 1001 86380 86390 1
405746 99405746 1001 86380 86390 1
405676 99405676 1001 86380 86390 1
405728 99405728 1001 86380 86390 1
405738 99405738 1001 86380 86390 1
405767 99405767 1001 86380 86390 1
405901 99405901 1001 86380 86390 1
406053 99406053 1001 86380 86390 1
406145 99406145 1001 86380 86390 1
406428 99406428 1001 86380 86390 1
406431 99406431 1001 86380 86390 1
406439 99406439 1001 86380 86390 1
406722 99406722 1001 86380 86390 1
406816 99406816 1001 86380 86390 1
406892 99406892 1001 86380 86390 1
407200 99407200 1001 86380 86390 1
407208 99407208 1001 86380 86390 1
407184 99407184 1001 86380 86390 1
407163 99407163 1001 86380 86390 1
407341 99407341 1001 86380 86390 1
407733 99407733 1001 86380 86390 1
407845 99407845 1001 86380 86390 1
407895 99407895 1001 86380 86390 1
408069 99408069 1001 86380 86390 1
408178 99408178 1001 86380 86390 1
408183 99408183 1001 86380 86390 1
408353 99408353 1001 86380 86390 1
408556 99408556 1001 86380 86390 1
408530 99408530 1001 86380 86390 1
408761 99408761 1001 86380 86390 1
408877 99408877 1001 86380 86390 1
408949 99408949 1001 86380 86390 1
409174 99409174 1001 86380 86390 1
409324 99409324 1001 86380 86390 1
409570 99409570 1001 86380 86390 1
409577 99409577 1001 86380 86390 1
409942 99409942 1001 86380 86390 1
409966 99409966 1001 86380 86390 1
410315 99410315 1001 86380 86390 1
410802 99410802 1001 86380 86390 1
411092 99411092 1001 86380 86390 1
411086 99411086 1001 86380 86390 1
411122 99411122 1001 86380 86390 1
411612 99411612 1001 86380 86390 1
411637 99411637 1001 86380 86390 1
411644 99411644 1001 86380 86390 1
411700 99411700 1001 86380 86390 1
411854 99411854 1001 86380 86390 1
411782 99411782 1001 86380 86390 1
412163 99412163 1001 86380 86390 1
412396 99412396 1001 86380 86390 1
413471 99413471 1001 86380 86390 1
413305 99413305 1001 86380 86390 1
412980 99412980 1001 86380 86390 1
413145 99413145 1001 86380 86390 1
412901 99412901 1001 86380 86390 1
414067 99414067 1001 86380 86390 1
415162 99415162 1001 86380 86390 1
414968 99414968 1001 86380 86390 1
415004 99415004 1001 86380 86390 1
415085 99415085 1001 86380 86390 1
415291 99415291 1001 86380 86390 1
414377 99414377 1001 86380 86390 1
414363 99414363 1001 86380 86390 1
414260 99414260 1001 86380 86390 1
415385 99415385 1001 86380 86390 1
415636 99415636 1001 86380 86390 1
416994 99416994 1001 86380 86390 1
416711 99416711 1001 86380 86390 1
416579 99416579 1001 86380 86390 1
416554 99416554 1001 86380 86390 1
416219 99416219 1001 86380 86390 1
416507 99416507 1001 86380 86390 1
416338 99416338 1001 86380 86390 1
416510 99416510 1001 86380 86390 1
416359 99416359 1001 86380 86390 1
416006 99416006 1001 86380 86390 1
415733 99415733 1001 86380 86390 1
417027 99417027 1001 86380 86390 1
417030 99417030 1001 86380 86390 1
417035 99417035 1001 86380 86390 1
417319 99417319 1001 86380 86390 1
417548 99417548 1001 86380 86390 1
418549 99418549 1001 86380 86390 1
418598 99418598 1001 86380 86390 1
418638 99418638 1001 86380 86390 1
418593 99418593 1001 86380 86390 1
418274 99418274 1001 86380 86390 1
418213 99418213 1001 86380 86390 1
418173 99418173 1001 86380 86390 1
418002 99418002 1001 86380 86390 1
417939 99417939 1001 86380 86390 1
417615 99417615 1001 86380 86390 1
417643 99417643 1001 86380 86390 1
417667 99417667 1001 86380 86390 1
417800 99417800 1001 86380 86390 1
418013 99418013 1001 86380 86390 1
417671 99417671 1001 86380 86390 1
417864 99417864 1001 86380 86390 1
419019 99419019 1001 86380 86390 1
419130 99419130 1001 86380 86390 1
418937 99418937 1001 86380 86390 1
419196 99419196 1001 86380 86390 1
419008 99419008 1001 86380 86390 1
419071 99419071 1001 86380 86390 1
420337 99420337 1001 86380 86390 1
420413 99420413 1001 86380 86390 1
419698 99419698 1001 86380 86390 1
420011 99420011 1001 86380 86390 1
420049 99420049 1001 86380 86390 1
419596 99419596 1001 86380 86390 1
419524 99419524 1001 86380 86390 1
419279 99419279 1001 86380 86390 1
419555 99419555 1001 86380 86390 1
420542 99420542 1001 86380 86390 1
420671 99420671 1001 86380 86390 1
421801 99421801 1001 86380 86390 1
421457 99421457 1001 86380 86390 1
421099 99421099 1001 86380 86390 1
422308 99422308 1001 86380 86390 1
422270 99422270 1001 86380 86390 1
423577 99423577 1001 86380 86390 1
423709 99423709 1001 86380 86390 1
423559 99423559 1001 86380 86390 1
423723 99423723 1001 86380 86390 1
423747 99423747 1001 86380 86390 1
423303 99423303 1001 86380 86390 1
423295 99423295 1001 86380 86390 1
422622 99422622 1001 86380 86390 1
422778 99422778 1001 86380 86390 1
422604 99422604 1001 86380 86390 1
422548 99422548 1001 86380 86390 1
423820 99423820 1001 86380 86390 1
423949 99423949 1001 86380 86390 1
425169 99425169 1001 86380 86390 1
425324 99425324 1001 86380 86390 1
425128 99425128 1001 86380 86390 1
425134 99425134 1001 86380 86390 1
425350 99425350 1001 86380 86390 1
425139 99425139 1001 86380 86390 1
425316 99425316 1001 86380 86390 1
425357 99425357 1001 86380 86390 1
425078 99425078 1001 86380 86390 1
425294 99425294 1001 86380 86390 1
424615 99424615 1001 86380 86390 1
424646 99424646 1001 86380 86390 1
424766 99424766 1001 86380 86390 1
424895 99424895 1001 86380 86390 1
424606 99424606 1001 86380 86390 1
424794 99424794 1001 86380 86390 1
424331 99424331 1001 86380 86390 1
424307 99424307 1001 86380 86390 1
424258 99424258 1001 86380 86390 1
425776 99425776 1001 86380 86390 1
425576 99425576 1001 86380 86390 1
425731 99425731 1001 86380 86390 1
426827 99426827 1001 86380 86390 1
426344 99426344 1001 86380 86390 1
426686 99426686 1001 86380 86390 1
425981 99425981 1001 86380 86390 1
426117 99426117 1001 86380 86390 1
425949 99425949 1001 86380 86390 1
426022 99426022 1001 86380 86390 1
425952 99425952 1001 86380 86390 1
426085 99426085 1001 86380 86390 1
427301 99427301 1001 86380 86390 1
427519 99427519 1001 86380 86390 1
427402 99427402 1001 86380 86390 1
428629 99428629 1001 86380 86390 1
428413 99428413 1001 86380 86390 1
428417 99428417 1001 86380 86390 1
428211 99428211 1001 86380 86390 1
428002 99428002 1001 86380 86390 1
428140 99428140 1001 86380 86390 1
428238 99428238 1001 86380 86390 1
427995 99427995 1001 86380 86390 1
428025 99428025 1001 86380 86390 1
427601 99427601 1001 86380 86390 1
427684 99427684 1001 86380 86390 1
427757 99427757 1001 86380 86390 1
427741 99427741 1001 86380 86390 1
428791 99428791 1001 86380 86390 1
429079 99429079 1001 86380 86390 1
430099 99430099 1001 86380 86390 1
430149 99430149 1001 86380 86390 1
429708 99429708 1001 86380 86390 1
429886 99429886 1001 86380 86390 1
429440 99429440 1001 86380 86390 1
430375 99430375 1001 86380 86390 1
430466 99430466 1001 86380 86390 1
430408 99430408 1001 86380 86390 1
430516 99430516 1001 86380 86390 1
431725 99431725 1001 86380 86390 1
431572 99431572 1001 86380 86390 1
431549 99431549 1001 86380 86390 1
431240 99431240 1001 86380 86390 1
430925 99430925 1001 86380 86390 1
431215 99431215 1001 86380 86390 1
430842 99430842 1001 86380 86390 1
432419 99432419 1001 86380 86390 1
432163 99432163 1001 86380 86390 1
432256 99432256 1001 86380 86390 1
432476 99432476 1001 86380 86390 1
432237 99432237 1001 86380 86390 1
432340 99432340 1001 86380 86390 1
432483 99432483 1001 86380 86390 1
433466 99433466 1001 86380 86390 1
433628 99433628 1001 86380 86390 1
433052 99433052 1001 86380 86390 1
433015 99433015 1001 86380 86390 1
432726 99432726 1001 86380 86390 1
432702 99432702 1001 86380 86390 1
432657 99432657 1001 86380 86390 1
432712 99432712 1001 86380 86390 1
432694 99432694 1001 86380 86390 1
434096 99434096 1001 86380 86390 1
434119 99434119 1001 86380 86390 1
433923 99433923 1001 86380 86390 1
435375 99435375 1001 86380 86390 1
435321 99435321 1001 86380 86390 1
435005 99435005 1001 86380 86390 1
435403 99435403 1001 86380 86390 1
435414 99435414 1001 86380 86390 1
435031 99435031 1001 86380 86390 1
434875 99434875 1001 86380 86390 1
434613 99434613 1001 86380 86390 1
434286 99434286 1001 86380 86390 1
434483 99434483 1001 86380 86390 1
434219 99434219 1001 86380 86390 1
435567 99435567 1001 86380 86390 1
435765 99435765 1001 86380 86390 1
437009 99437009 1001 86380 86390 1
437032 99437032 1001 86380 86390 1
436773 99436773 1001 86380 86390 1
436847 99436847 1001 86380 86390 1
436494 99436494 1001 86380 86390 1
436738 99436738 1001 86380 86390 1
436434 99436434 1001 86380 86390 1
436100 99436100 1001 86380 86390 1
435996 99435996 1001 86380 86390 1
436306 99436306 1001 86380 86390 1
436029 99436029 1001 86380 86390 1
300080 99300080 1001 86380 86390 1
300064 99300064 1001 86380 86390 1
300001 99300001 1001 86380 86390 1
300619 99300619 1001 86380 86390 1
300659 99300659 1001 86380 86390 1
300663 99300663 1001 86380 86390 1
300523 99300523 1001 86380 86390 1
300424 99300424 1001 86380 86390 1
300400 99300400 1001 86380 86390 1
300506 99300506 1001 86380 86390 1
300147 99300147 1001 86380 86390 1
300109 99300109 1001 86380 86390 1
300231 99300231 1001 86380 86390 1
300245 99300245 1001 86380 86390 1
300197 99300197 1001 86380 86390 1
300765 99300765 1001 86380 86390 1
300911 99300911 1001 86380 86390 1
300924 99300924 1001 86380 86390 1
300796 99300796 1001 86380 86390 1
300785 99300785 1001 86380 86390 1
300761 99300761 1001 86380 86390 1
301505 99301505 1001 86380 86390 1
301471 99301471 1001 86380 86390 1
301484 99301484 1001 86380 86390 1
301461 99301461 1001 86380 86390 1
301326 99301326 1001 86380 86390 1
301173 99301173 1001 86380 86390 1
301212 99301212 1001 86380 86390 1
301227 99301227 1001 86380 86390 1
300949 99300949 1001 86380 86390 1
300967 99300967 1001 86380 86390 1
301007 99301007 1001 86380 86390 1
300982 99300982 1001 86380 86390 1
301577 99301577 1001 86380 86390 1
301583 99301583 1001 86380 86390 1
301574 99301574 1001 86380 86390 1
301756 99301756 1001 86380 86390 1
302240 99302240 1001 86380 86390 1
302218 99302218 1001 86380 86390 1
302248 99302248 1001 86380 86390 1
302327 99302327 1001 86380 86390 1
302251 99302251 1001 86380 86390 1
302111 99302111 1001 86380 86390 1
302125 99302125 1001 86380 86390 1
302074 99302074 1001 86380 86390 1
302088 99302088 1001 86380 86390 1
301957 99301957 1001 86380 86390 1
301775 99301775 1001 86380 86390 1
301958 99301958 1001 86380 86390 1
301779 99301779 1001 86380 86390 1
301770 99301770 1001 86380 86390 1
301849 99301849 1001 86380 86390 1
302585 99302585 1001 86380 86390 1
302510 99302510 1001 86380 86390 1
302422 99302422 1001 86380 86390 1
302436 99302436 1001 86380 86390 1
302415 99302415 1001 86380 86390 1
303016 99303016 1001 86380 86390 1
302938 99302938 1001 86380 86390 1
302990 99302990 1001 86380 86390 1
302941 99302941 1001 86380 86390 1
302800 99302800 1001 86380 86390 1
302844 99302844 1001 86380 86390 1
302764 99302764 1001 86380 86390 1
303246 99303246 1001 86380 86390 1
303311 99303311 1001 86380 86390 1
303351 99303351 1001 86380 86390 1
303905 99303905 1001 86380 86390 1
303896 99303896 1001 86380 86390 1
304020 99304020 1001 86380 86390 1
303762 99303762 1001 86380 86390 1
303691 99303691 1001 86380 86390 1
303517 99303517 1001 86380 86390 1
303569 99303569 1001 86380 86390 1
303596 99303596 1001 86380 86390 1
304117 99304117 1001 86380 86390 1
304706 99304706 1001 86380 86390 1
304813 99304813 1001 86380 86390 1
304736 99304736 1001 86380 86390 1
304803 99304803 1001 86380 86390 1
304791 99304791 1001 86380 86390 1
304524 99304524 1001 86380 86390 1
304581 99304581 1001 86380 86390 1
304482 99304482 1001 86380 86390 1
304625 99304625 1001 86380 86390 1
304317 99304317 1001 86380 86390 1
304434 99304434 1001 86380 86390 1
304323 99304323 1001 86380 86390 1
305053 99305053 1001 86380 86390 1
304937 99304937 1001 86380 86390 1
304954 99304954 1001 86380 86390 1
305019 99305019 1001 86380 86390 1
304865 99304865 1001 86380 86390 1
305492 99305492 1001 86380 86390 1
305545 99305545 1001 86380 86390 1
305533 99305533 1001 86380 86390 1
305484 99305484 1001 86380 86390 1
305588 99305588 1001 86380 86390 1
305602 99305602 1001 86380 86390 1
305393 99305393 1001 86380 86390 1
305368 99305368 1001 86380 86390 1
305408 99305408 1001 86380 86390 1
305208 99305208 1001 86380 86390 1
305203 99305203 1001 86380 86390 1
500126 99500126 1001 86380 86390 1
305697 99305697 1001 86380 86390 1
500014 99500014 1001 86380 86390 1
500107 99500107 1001 86380 86390 1
500046 99500046 1001 86380 86390 1
500812 99500812 1001 86380 86390 1
500621 99500621 1001 86380 86390 1
500813 99500813 1001 86380 86390 1
500752 99500752 1001 86380 86390 1
500492 99500492 1001 86380 86390 1
500571 99500571 1001 86380 86390 1
500584 99500584 1001 86380 86390 1
500415 99500415 1001 86380 86390 1
500483 99500483 1001 86380 86390 1
500561 99500561 1001 86380 86390 1
500578 99500578 1001 86380 86390 1
500436 99500436 1001 86380 86390 1
500566 99500566 1001 86380 86390 1
500207 99500207 1001 86380 86390 1
500376 99500376 1001 86380 86390 1
500353 99500353 1001 86380 86390 1
500383 99500383 1001 86380 86390 1
500932 99500932 1001 86380 86390 1
500846 99500846 1001 86380 86390 1
501566 99501566 1001 86380 86390 1
501618 99501618 1001 86380 86390 1
501292 99501292 1001 86380 86390 1
501332 99501332 1001 86380 86390 1
501134 99501134 1001 86380 86390 1
501754 99501754 1001 86380 86390 1
501692 99501692 1001 86380 86390 1
502375 99502375 1001 86380 86390 1
502316 99502316 1001 86380 86390 1
502411 99502411 1001 86380 86390 1
502054 99502054 1001 86380 86390 1
502119 99502119 1001 86380 86390 1
502161 99502161 1001 86380 86390 1
501845 99501845 1001 86380 86390 1
502597 99502597 1001 86380 86390 1
502639 99502639 1001 86380 86390 1
502666 99502666 1001 86380 86390 1
502525 99502525 1001 86380 86390 1
503253 99503253 1001 86380 86390 1
503290 99503290 1001 86380 86390 1
503179 99503179 1001 86380 86390 1
503267 99503267 1001 86380 86390 1
503106 99503106 1001 86380 86390 1
503251 99503251 1001 86380 86390 1
503035 99503035 1001 86380 86390 1
503036 99503036 1001 86380 86390 1
503026 99503026 1001 86380 86390 1
502990 99502990 1001 86380 86390 1
502926 99502926 1001 86380 86390 1
502785 99502785 1001 86380 86390 1
503366 99503366 1001 86380 86390 1
503441 99503441 1001 86380 86390 1
503966 99503966 1001 86380 86390 1
503941 99503941 1001 86380 86390 1
503997 99503997 1001 86380 86390 1
503743 99503743 1001 86380 86390 1
503864 99503864 1001 86380 86390 1
503852 99503852 1001 86380 86390 1
503871 99503871 1001 86380 86390 1
503644 99503644 1001 86380 86390 1
503584 99503584 1001 86380 86390 1
503612 99503612 1001 86380 86390 1
503703 99503703 1001 86380 86390 1
503705 99503705 1001 86380 86390 1
504312 99504312 1001 86380 86390 1
504148 99504148 1001 86380 86390 1
504253 99504253 1001 86380 86390 1
504882 99504882 1001 86380 86390 1
504870 99504870 1001 86380 86390 1
504865 99504865 1001 86380 86390 1
504725 99504725 1001 86380 86390 1
504598 99504598 1001 86380 86390 1
504715 99504715 1001 86380 86390 1
504671 99504671 1001 86380 86390 1
504405 99504405 1001 86380 86390 1
504418 99504418 1001 86380 86390 1
504409 99504409 1001 86380 86390 1
504515 99504515 1001 86380 86390 1
505101 99505101 1001 86380 86390 1
504946 99504946 1001 86380 86390 1
504988 99504988 1001 86380 86390 1
505107 99505107 1001 86380 86390 1
505736 99505736 1001 86380 86390 1
505681 99505681 1001 86380 86390 1
505619 99505619 1001 86380 86390 1
505686 99505686 1001 86380 86390 1
505726 99505726 1001 86380 86390 1
505453 99505453 1001 86380 86390 1
505376 99505376 1001 86380 86390 1
505519 99505519 1001 86380 86390 1
505187 99505187 1001 86380 86390 1
505318 99505318 1001 86380 86390 1
505258 99505258 1001 86380 86390 1
505350 99505350 1001 86380 86390 1
505850 99505850 1001 86380 86390 1
505774 99505774 1001 86380 86390 1
505841 99505841 1001 86380 86390 1
506558 99506558 1001 86380 86390 1
506561 99506561 1001 86380 86390 1
506563 99506563 1001 86380 86390 1
506419 99506419 1001 86380 86390 1
506575 99506575 1001 86380 86390 1
506238 99506238 1001 86380 86390 1
506192 99506192 1001 86380 86390 1
506205 99506205 1001 86380 86390 1
506004 99506004 1001 86380 86390 1
506161 99506161 1001 86380 86390 1
506035 99506035 1001 86380 86390 1
506647 99506647 1001 86380 86390 1
506783 99506783 1001 86380 86390 1
506785 99506785 1001 86380 86390 1
507243 99507243 1001 86380 86390 1
507335 99507335 1001 86380 86390 1
507222 99507222 1001 86380 86390 1
507290 99507290 1001 86380 86390 1
507414 99507414 1001 86380 86390 1
507266 99507266 1001 86380 86390 1
507165 99507165 1001 86380 86390 1
507106 99507106 1001 86380 86390 1
507044 99507044 1001 86380 86390 1
507083 99507083 1001 86380 86390 1
507060 99507060 1001 86380 86390 1
506893 99506893 1001 86380 86390 1
506950 99506950 1001 86380 86390 1
506966 99506966 1001 86380 86390 1
507529 99507529 1001 86380 86390 1
507622 99507622 1001 86380 86390 1
508161 99508161 1001 86380 86390 1
508150 99508150 1001 86380 86390 1
508112 99508112 1001 86380 86390 1
508155 99508155 1001 86380 86390 1
508196 99508196 1001 86380 86390 1
507862 99507862 1001 86380 86390 1
507890 99507890 1001 86380 86390 1
507936 99507936 1001 86380 86390 1
507683 99507683 1001 86380 86390 1
507799 99507799 1001 86380 86390 1
507750 99507750 1001 86380 86390 1
508312 99508312 1001 86380 86390 1
508378 99508378 1001 86380 86390 1
508314 99508314 1001 86380 86390 1
508341 99508341 1001 86380 86390 1
508425 99508425 1001 86380 86390 1
508991 99508991 1001 86380 86390 1
508713 99508713 1001 86380 86390 1
508830 99508830 1001 86380 86390 1
508732 99508732 1001 86380 86390 1
508810 99508810 1001 86380 86390 1
508790 99508790 1001 86380 86390 1
508475 99508475 1001 86380 86390 1
508581 99508581 1001 86380 86390 1
508620 99508620 1001 86380 86390 1
509151 99509151 1001 86380 86390 1
509234 99509234 1001 86380 86390 1
509157 99509157 1001 86380 86390 1
509811 99509811 1001 86380 86390 1
509867 99509867 1001 86380 86390 1
509715 99509715 1001 86380 86390 1
509741 99509741 1001 86380 86390 1
509682 99509682 1001 86380 86390 1
509593 99509593 1001 86380 86390 1
509583 99509583 1001 86380 86390 1
509688 99509688 1001 86380 86390 1
509475 99509475 1001 86380 86390 1
509286 99509286 1001 86380 86390 1
509380 99509380 1001 86380 86390 1
509290 99509290 1001 86380 86390 1
509488 99509488 1001 86380 86390 1
510049 99510049 1001 86380 86390 1
509972 99509972 1001 86380 86390 1
509922 99509922 1001 86380 86390 1
510639 99510639 1001 86380 86390 1
510707 99510707 1001 86380 86390 1
510684 99510684 1001 86380 86390 1
510568 99510568 1001 86380 86390 1
510610 99510610 1001 86380 86390 1
510471 99510471 1001 86380 86390 1
510358 99510358 1001 86380 86390 1
510170 99510170 1001 86380 86390 1
510195 99510195 1001 86380 86390 1
510804 99510804 1001 86380 86390 1
510522 99510522 1001 86380 86390 1
510884 99510884 1001 86380 86390 1
510795 99510795 1001 86380 86390 1
510745 99510745 1001 86380 86390 1
511392 99511392 1001 86380 86390 1
511166 99511166 1001 86380 86390 1
511335 99511335 1001 86380 86390 1
511155 99511155 1001 86380 86390 1
511209 99511209 1001 86380 86390 1
511315 99511315 1001 86380 86390 1
511329 99511329 1001 86380 86390 1
511139 99511139 1001 86380 86390 1
511097 99511097 1001 86380 86390 1
511059 99511059 1001 86380 86390 1
511580 99511580 1001 86380 86390 1
511613 99511613 1001 86380 86390 1
512342 99512342 1001 86380 86390 1
512192 99512192 1001 86380 86390 1
512258 99512258 1001 86380 86390 1
512271 99512271 1001 86380 86390 1
512339 99512339 1001 86380 86390 1
512327 99512327 1001 86380 86390 1
511927 99511927 1001 86380 86390 1
511890 99511890 1001 86380 86390 1
511788 99511788 1001 86380 86390 1
511827 99511827 1001 86380 86390 1
511868 99511868 1001 86380 86390 1
511869 99511869 1001 86380 86390 1
511909 99511909 1001 86380 86390 1
511873 99511873 1001 86380 86390 1
512523 99512523 1001 86380 86390 1
512578 99512578 1001 86380 86390 1
513013 99513013 1001 86380 86390 1
512824 99512824 1001 86380 86390 1
512850 99512850 1001 86380 86390 1
512955 99512955 1001 86380 86390 1
512946 99512946 1001 86380 86390 1
512758 99512758 1001 86380 86390 1
512656 99512656 1001 86380 86390 1
512657 99512657 1001 86380 86390 1
512750 99512750 1001 86380 86390 1
512686 99512686 1001 86380 86390 1
513240 99513240 1001 86380 86390 1
513233 99513233 1001 86380 86390 1
513259 99513259 1001 86380 86390 1
513838 99513838 1001 86380 86390 1
513868 99513868 1001 86380 86390 1
513940 99513940 1001 86380 86390 1
513672 99513672 1001 86380 86390 1
513754 99513754 1001 86380 86390 1
513678 99513678 1001 86380 86390 1
513667 99513667 1001 86380 86390 1
513521 99513521 1001 86380 86390 1
513473 99513473 1001 86380 86390 1
514820 99514820 1001 86380 86390 1
514788 99514788 1001 86380 86390 1
514484 99514484 1001 86380 86390 1
514563 99514563 1001 86380 86390 1
514641 99514641 1001 86380 86390 1
514477 99514477 1001 86380 86390 1
514542 99514542 1001 86380 86390 1
514481 99514481 1001 86380 86390 1
514341 99514341 1001 86380 86390 1
514303 99514303 1001 86380 86390 1
514408 99514408 1001 86380 86390 1
514415 99514415 1001 86380 86390 1
514299 99514299 1001 86380 86390 1
515041 99515041 1001 86380 86390 1
515031 99515031 1001 86380 86390 1
515297 99515297 1001 86380 86390 1
515375 99515375 1001 86380 86390 1
515338 99515338 1001 86380 86390 1
515247 99515247 1001 86380 86390 1
515094 99515094 1001 86380 86390 1
515783 99515783 1001 86380 86390 1
515745 99515745 1001 86380 86390 1
515826 99515826 1001 86380 86390 1
515865 99515865 1001 86380 86390 1
515765 99515765 1001 86380 86390 1
515705 99515705 1001 86380 86390 1
516401 99516401 1001 86380 86390 1
516453 99516453 1001 86380 86390 1
516255 99516255 1001 86380 86390 1
516220 99516220 1001 86380 86390 1
516221 99516221 1001 86380 86390 1
516117 99516117 1001 86380 86390 1
516157 99516157 1001 86380 86390 1
516072 99516072 1001 86380 86390 1
515945 99515945 1001 86380 86390 1
515963 99515963 1001 86380 86390 1
516637 99516637 1001 86380 86390 1
516305 99516305 1001 86380 86390 1
516605 99516605 1001 86380 86390 1
516645 99516645 1001 86380 86390 1
517195 99517195 1001 86380 86390 1
516936 99516936 1001 86380 86390 1
517030 99517030 1001 86380 86390 1
517069 99517069 1001 86380 86390 1
516992 99516992 1001 86380 86390 1
517534 99517534 1001 86380 86390 1
518050 99518050 1001 86380 86390 1
518146 99518146 1001 86380 86390 1
517929 99517929 1001 86380 86390 1
517689 99517689 1001 86380 86390 1
517715 99517715 1001 86380 86390 1
518198 99518198 1001 86380 86390 1
518834 99518834 1001 86380 86390 1
518953 99518953 1001 86380 86390 1
518926 99518926 1001 86380 86390 1
518933 99518933 1001 86380 86390 1
518908 99518908 1001 86380 86390 1
518497 99518497 1001 86380 86390 1
518425 99518425 1001 86380 86390 1
518400 99518400 1001 86380 86390 1
518466 99518466 1001 86380 86390 1
519108 99519108 1001 86380 86390 1
519689 99519689 1001 86380 86390 1
519796 99519796 1001 86380 86390 1
519732 99519732 1001 86380 86390 1
519745 99519745 1001 86380 86390 1
519758 99519758 1001 86380 86390 1
519800 99519800 1001 86380 86390 1
519455 99519455 1001 86380 86390 1
519509 99519509 1001 86380 86390 1
519577 99519577 1001 86380 86390 1
519241 99519241 1001 86380 86390 1
519992 99519992 1001 86380 86390 1
519889 99519889 1001 86380 86390 1
519867 99519867 1001 86380 86390 1
520003 99520003 1001 86380 86390 1
520602 99520602 1001 86380 86390 1
520437 99520437 1001 86380 86390 1
520463 99520463 1001 86380 86390 1
520627 99520627 1001 86380 86390 1
520343 99520343 1001 86380 86390 1
520332 99520332 1001 86380 86390 1
520328 99520328 1001 86380 86390 1
520086 99520086 1001 86380 86390 1
520099 99520099 1001 86380 86390 1
520061 99520061 1001 86380 86390 1
520154 99520154 1001 86380 86390 1
520168 99520168 1001 86380 86390 1
520719 99520719 1001 86380 86390 1
520672 99520672 1001 86380 86390 1
521285 99521285 1001 86380 86390 1
521292 99521292 1001 86380 86390 1
521456 99521456 1001 86380 86390 1
521348 99521348 1001 86380 86390 1
521093 99521093 1001 86380 86390 1
521223 99521223 1001 86380 86390 1
521121 99521121 1001 86380 86390 1
521200 99521200 1001 86380 86390 1
520964 99520964 1001 86380 86390 1
521581 99521581 1001 86380 86390 1
521624 99521624 1001 86380 86390 1
521664 99521664 1001 86380 86390 1
522228 99522228 1001 86380 86390 1
522152 99522152 1001 86380 86390 1
522145 99522145 1001 86380 86390 1
522211 99522211 1001 86380 86390 1
521919 99521919 1001 86380 86390 1
521965 99521965 1001 86380 86390 1
522044 99522044 1001 86380 86390 1
521869 99521869 1001 86380 86390 1
521702 99521702 1001 86380 86390 1
521731 99521731 1001 86380 86390 1
521847 99521847 1001 86380 86390 1
521860 99521860 1001 86380 86390 1
521796 99521796 1001 86380 86390 1
521875 99521875 1001 86380 86390 1
522478 99522478 1001 86380 86390 1
522378 99522378 1001 86380 86390 1
523035 99523035 1001 86380 86390 1
522924 99522924 1001 86380 86390 1
522876 99522876 1001 86380 86390 1
522804 99522804 1001 86380 86390 1
522819 99522819 1001 86380 86390 1
522860 99522860 1001 86380 86390 1
522644 99522644 1001 86380 86390 1
522529 99522529 1001 86380 86390 1
522558 99522558 1001 86380 86390 1
522597 99522597 1001 86380 86390 1
522546 99522546 1001 86380 86390 1
522586 99522586 1001 86380 86390 1
522522 99522522 1001 86380 86390 1
523265 99523265 1001 86380 86390 1
523149 99523149 1001 86380 86390 1
523292 99523292 1001 86380 86390 1
523854 99523854 1001 86380 86390 1
523756 99523756 1001 86380 86390 1
523602 99523602 1001 86380 86390 1
523551 99523551 1001 86380 86390 1
523724 99523724 1001 86380 86390 1
523418 99523418 1001 86380 86390 1
523431 99523431 1001 86380 86390 1
523354 99523354 1001 86380 86390 1
523395 99523395 1001 86380 86390 1
523526 99523526 1001 86380 86390 1
523423 99523423 1001 86380 86390 1
523516 99523516 1001 86380 86390 1
524060 99524060 1001 86380 86390 1
524142 99524142 1001 86380 86390 1
524080 99524080 1001 86380 86390 1
523990 99523990 1001 86380 86390 1
524590 99524590 1001 86380 86390 1
524665 99524665 1001 86380 86390 1
524717 99524717 1001 86380 86390 1
524765 99524765 1001 86380 86390 1
524364 99524364 1001 86380 86390 1
524496 99524496 1001 86380 86390 1
524522 99524522 1001 86380 86390 1
524220 99524220 1001 86380 86390 1
524247 99524247 1001 86380 86390 1
524278 99524278 1001 86380 86390 1
524961 99524961 1001 86380 86390 1
525406 99525406 1001 86380 86390 1
525409 99525409 1001 86380 86390 1
525450 99525450 1001 86380 86390 1
525590 99525590 1001 86380 86390 1
525519 99525519 1001 86380 86390 1
525251 99525251 1001 86380 86390 1
525351 99525351 1001 86380 86390 1
525071 99525071 1001 86380 86390 1
525111 99525111 1001 86380 86390 1
525078 99525078 1001 86380 86390 1
525685 99525685 1001 86380 86390 1
525740 99525740 1001 86380 86390 1
525597 99525597 1001 86380 86390 1
525691 99525691 1001 86380 86390 1
525641 99525641 1001 86380 86390 1
526359 99526359 1001 86380 86390 1
526395 99526395 1001 86380 86390 1
526260 99526260 1001 86380 86390 1
526241 99526241 1001 86380 86390 1
526050 99526050 1001 86380 86390 1
526207 99526207 1001 86380 86390 1
526017 99526017 1001 86380 86390 1
526160 99526160 1001 86380 86390 1
526190 99526190 1001 86380 86390 1
525830 99525830 1001 86380 86390 1
525812 99525812 1001 86380 86390 1
525891 99525891 1001 86380 86390 1
526434 99526434 1001 86380 86390 1
526544 99526544 1001 86380 86390 1
527095 99527095 1001 86380 86390 1
527215 99527215 1001 86380 86390 1
527051 99527051 1001 86380 86390 1
527242 99527242 1001 86380 86390 1
526941 99526941 1001 86380 86390 1
526893 99526893 1001 86380 86390 1
526971 99526971 1001 86380 86390 1
526841 99526841 1001 86380 86390 1
526946 99526946 1001 86380 86390 1
527041 99527041 1001 86380 86390 1
526977 99526977 1001 86380 86390 1
526824 99526824 1001 86380 86390 1
527325 99527325 1001 86380 86390 1
527352 99527352 1001 86380 86390 1
527249 99527249 1001 86380 86390 1
527262 99527262 1001 86380 86390 1
527446 99527446 1001 86380 86390 1
527395 99527395 1001 86380 86390 1
527254 99527254 1001 86380 86390 1
527675 99527675 1001 86380 86390 1
527860 99527860 1001 86380 86390 1
527770 99527770 1001 86380 86390 1
527512 99527512 1001 86380 86390 1
528085 99528085 1001 86380 86390 1
528106 99528106 1001 86380 86390 1
528238 99528238 1001 86380 86390 1
528096 99528096 1001 86380 86390 1
528881 99528881 1001 86380 86390 1
528779 99528779 1001 86380 86390 1
528703 99528703 1001 86380 86390 1
528515 99528515 1001 86380 86390 1
528596 99528596 1001 86380 86390 1
528496 99528496 1001 86380 86390 1
528311 99528311 1001 86380 86390 1
528419 99528419 1001 86380 86390 1
528305 99528305 1001 86380 86390 1
528930 99528930 1001 86380 86390 1
529537 99529537 1001 86380 86390 1
529710 99529710 1001 86380 86390 1
529711 99529711 1001 86380 86390 1
529672 99529672 1001 86380 86390 1
529622 99529622 1001 86380 86390 1
529521 99529521 1001 86380 86390 1
529419 99529419 1001 86380 86390 1
529347 99529347 1001 86380 86390 1
529404 99529404 1001 86380 86390 1
529265 99529265 1001 86380 86390 1
529306 99529306 1001 86380 86390 1
529879 99529879 1001 86380 86390 1
529523 99529523 1001 86380 86390 1
529884 99529884 1001 86380 86390 1
529745 99529745 1001 86380 86390 1
529916 99529916 1001 86380 86390 1
530455 99530455 1001 86380 86390 1
530157 99530157 1001 86380 86390 1
530163 99530163 1001 86380 86390 1
529991 99529991 1001 86380 86390 1
530070 99530070 1001 86380 86390 1
530615 99530615 1001 86380 86390 1
530711 99530711 1001 86380 86390 1
531345 99531345 1001 86380 86390 1
531184 99531184 1001 86380 86390 1
530981 99530981 1001 86380 86390 1
531035 99531035 1001 86380 86390 1
531049 99531049 1001 86380 86390 1
531153 99531153 1001 86380 86390 1
530999 99530999 1001 86380 86390 1
530779 99530779 1001 86380 86390 1
530835 99530835 1001 86380 86390 1
531478 99531478 1001 86380 86390 1
532178 99532178 1001 86380 86390 1
532097 99532097 1001 86380 86390 1
532188 99532188 1001 86380 86390 1
532165 99532165 1001 86380 86390 1
532049 99532049 1001 86380 86390 1
531780 99531780 1001 86380 86390 1
531784 99531784 1001 86380 86390 1
531659 99531659 1001 86380 86390 1
532232 99532232 1001 86380 86390 1
532301 99532301 1001 86380 86390 1
532407 99532407 1001 86380 86390 1
532227 99532227 1001 86380 86390 1
532894 99532894 1001 86380 86390 1
532977 99532977 1001 86380 86390 1
532965 99532965 1001 86380 86390 1
532940 99532940 1001 86380 86390 1
532953 99532953 1001 86380 86390 1
532793 99532793 1001 86380 86390 1
532810 99532810 1001 86380 86390 1
532490 99532490 1001 86380 86390 1
532569 99532569 1001 86380 86390 1
532453 99532453 1001 86380 86390 1
532416 99532416 1001 86380 86390 1
532611 99532611 1001 86380 86390 1
532458 99532458 1001 86380 86390 1
532510 99532510 1001 86380 86390 1
532499 99532499 1001 86380 86390 1
533211 99533211 1001 86380 86390 1
533035 99533035 1001 86380 86390 1
533129 99533129 1001 86380 86390 1
533821 99533821 1001 86380 86390 1
533782 99533782 1001 86380 86390 1
533840 99533840 1001 86380 86390 1
533699 99533699 1001 86380 86390 1
533531 99533531 1001 86380 86390 1
533392 99533392 1001 86380 86390 1
533306 99533306 1001 86380 86390 1
533347 99533347 1001 86380 86390 1
534037 99534037 1001 86380 86390 1
534039 99534039 1001 86380 86390 1
533954 99533954 1001 86380 86390 1
534021 99534021 1001 86380 86390 1
534153 99534153 1001 86380 86390 1
534270 99534270 1001 86380 86390 1
534232 99534232 1001 86380 86390 1
534142 99534142 1001 86380 86390 1
534130 99534130 1001 86380 86390 1
534161 99534161 1001 86380 86390 1
534836 99534836 1001 86380 86390 1
534736 99534736 1001 86380 86390 1
535478 99535478 1001 86380 86390 1
535309 99535309 1001 86380 86390 1
535451 99535451 1001 86380 86390 1
535454 99535454 1001 86380 86390 1
535151 99535151 1001 86380 86390 1
535284 99535284 1001 86380 86390 1
534995 99534995 1001 86380 86390 1
534952 99534952 1001 86380 86390 1
535574 99535574 1001 86380 86390 1
535703 99535703 1001 86380 86390 1
535595 99535595 1001 86380 86390 1
536016 99536016 1001 86380 86390 1
535959 99535959 1001 86380 86390 1
535845 99535845 1001 86380 86390 1
535860 99535860 1001 86380 86390 1
535748 99535748 1001 86380 86390 1
535891 99535891 1001 86380 86390 1
537030 99537030 1001 86380 86390 1
536841 99536841 1001 86380 86390 1
536920 99536920 1001 86380 86390 1
536780 99536780 1001 86380 86390 1
536889 99536889 1001 86380 86390 1
536838 99536838 1001 86380 86390 1
536760 99536760 1001 86380 86390 1
536710 99536710 1001 86380 86390 1
536740 99536740 1001 86380 86390 1
537242 99537242 1001 86380 86390 1
537210 99537210 1001 86380 86390 1
537853 99537853 1001 86380 86390 1
537802 99537802 1001 86380 86390 1
537979 99537979 1001 86380 86390 1
537694 99537694 1001 86380 86390 1
537721 99537721 1001 86380 86390 1
537661 99537661 1001 86380 86390 1
537649 99537649 1001 86380 86390 1
537413 99537413 1001 86380 86390 1
537545 99537545 1001 86380 86390 1
537495 99537495 1001 86380 86390 1
537784 99537784 1001 86380 86390 1
538169 99538169 1001 86380 86390 1
538110 99538110 1001 86380 86390 1
538724 99538724 1001 86380 86390 1
538651 99538651 1001 86380 86390 1
538668 99538668 1001 86380 86390 1
538481 99538481 1001 86380 86390 1
538497 99538497 1001 86380 86390 1
538590 99538590 1001 86380 86390 1
538449 99538449 1001 86380 86390 1
538476 99538476 1001 86380 86390 1
538233 99538233 1001 86380 86390 1
538326 99538326 1001 86380 86390 1
538301 99538301 1001 86380 86390 1
538264 99538264 1001 86380 86390 1
538266 99538266 1001 86380 86390 1
538925 99538925 1001 86380 86390 1
538900 99538900 1001 86380 86390 1
538940 99538940 1001 86380 86390 1
539640 99539640 1001 86380 86390 1
539548 99539548 1001 86380 86390 1
539325 99539325 1001 86380 86390 1
539338 99539338 1001 86380 86390 1
539261 99539261 1001 86380 86390 1
539252 99539252 1001 86380 86390 1
539103 99539103 1001 86380 86390 1
539116 99539116 1001 86380 86390 1
539182 99539182 1001 86380 86390 1
539057 99539057 1001 86380 86390 1
539827 99539827 1001 86380 86390 1
539662 99539662 1001 86380 86390 1
540466 99540466 1001 86380 86390 1
540441 99540441 1001 86380 86390 1
540407 99540407 1001 86380 86390 1
540386 99540386 1001 86380 86390 1
540108 99540108 1001 86380 86390 1
540224 99540224 1001 86380 86390 1
540242 99540242 1001 86380 86390 1
540113 99540113 1001 86380 86390 1
539849 99539849 1001 86380 86390 1
539865 99539865 1001 86380 86390 1
540008 99540008 1001 86380 86390 1
540554 99540554 1001 86380 86390 1
541186 99541186 1001 86380 86390 1
540921 99540921 1001 86380 86390 1
541050 99541050 1001 86380 86390 1
540963 99540963 1001 86380 86390 1
540929 99540929 1001 86380 86390 1
540828 99540828 1001 86380 86390 1
540751 99540751 1001 86380 86390 1
540676 99540676 1001 86380 86390 1
540678 99540678 1001 86380 86390 1
540679 99540679 1001 86380 86390 1
540695 99540695 1001 86380 86390 1
540709 99540709 1001 86380 86390 1
541306 99541306 1001 86380 86390 1
541413 99541413 1001 86380 86390 1
541478 99541478 1001 86380 86390 1
541350 99541350 1001 86380 86390 1
541430 99541430 1001 86380 86390 1
541995 99541995 1001 86380 86390 1
542075 99542075 1001 86380 86390 1
542000 99542000 1001 86380 86390 1
541828 99541828 1001 86380 86390 1
541740 99541740 1001 86380 86390 1
541912 99541912 1001 86380 86390 1
541694 99541694 1001 86380 86390 1
541623 99541623 1001 86380 86390 1
541637 99541637 1001 86380 86390 1
541520 99541520 1001 86380 86390 1
542182 99542182 1001 86380 86390 1
542164 99542164 1001 86380 86390 1
542842 99542842 1001 86380 86390 1
542869 99542869 1001 86380 86390 1
542925 99542925 1001 86380 86390 1
542889 99542889 1001 86380 86390 1
542941 99542941 1001 86380 86390 1
542739 99542739 1001 86380 86390 1
542418 99542418 1001 86380 86390 1
542474 99542474 1001 86380 86390 1
542426 99542426 1001 86380 86390 1
543048 99543048 1001 86380 86390 1
542973 99542973 1001 86380 86390 1
543080 99543080 1001 86380 86390 1
543631 99543631 1001 86380 86390 1
543586 99543586 1001 86380 86390 1
543690 99543690 1001 86380 86390 1
543565 99543565 1001 86380 86390 1
543554 99543554 1001 86380 86390 1
543532 99543532 1001 86380 86390 1
543507 99543507 1001 86380 86390 1
543546 99543546 1001 86380 86390 1
543496 99543496 1001 86380 86390 1
543499 99543499 1001 86380 86390 1
543292 99543292 1001 86380 86390 1
543167 99543167 1001 86380 86390 1
543871 99543871 1001 86380 86390 1
543925 99543925 1001 86380 86390 1
544481 99544481 1001 86380 86390 1
544463 99544463 1001 86380 86390 1
544531 99544531 1001 86380 86390 1
544467 99544467 1001 86380 86390 1
544348 99544348 1001 86380 86390 1
544094 99544094 1001 86380 86390 1
544087 99544087 1001 86380 86390 1
534214 796 1002 42396 42771 1
400425 99400425 1001 86380 86390 1
400460 99400460 1001 86380 86390 1
400533 99400533 1001 86380 86390 1
400571 99400571 1001 86380 86390 1
400695 99400695 1001 86380 86390 1
400921 99400921 1001 86380 86390 1
401023 99401023 1001 86380 86390 1
401003 99401003 1001 86380 86390 1
400948 99400948 1001 86380 86390 1
401114 99401114 1001 86380 86390 1
401141 99401141 1001 86380 86390 1
401325 99401325 1001 86380 86390 1
401537 99401537 1001 86380 86390 1
401699 99401699 1001 86380 86390 1
401781 99401781 1001 86380 86390 1
402230 99402230 1001 86380 86390 1
402570 99402570 1001 86380 86390 1
402554 99402554 1001 86380 86390 1
402726 99402726 1001 86380 86390 1
402839 99402839 1001 86380 86390 1
403181 99403181 1001 86380 86390 1
403303 99403303 1001 86380 86390 1
403211 99403211 1001 86380 86390 1
403381 99403381 1001 86380 86390 1
403445 99403445 1001 86380 86390 1
403659 99403659 1001 86380 86390 1
403759 99403759 1001 86380 86390 1
403920 99403920 1001 86380 86390 1
403921 99403921 1001 86380 86390 1
404028 99404028 1001 86380 86390 1
404241 99404241 1001 86380 86390 1
404303 99404303 1001 86380 86390 1
404338 99404338 1001 86380 86390 1
404514 99404514 1001 86380 86390 1
404878 99404878 1001 86380 86390 1
404908 99404908 1001 86380 86390 1
404935 99404935 1001 86380 86390 1
405129 99405129 1001 86380 86390 1
405170 99405170 1001 86380 86390 1
405252 99405252 1001 86380 86390 1
405408 99405408 1001 86380 86390 1
405436 99405436 1001 86380 86390 1
405605 99405605 1001 86380 86390 1
405606 99405606 1001 86380 86390 1
405612 99405612 1001 86380 86390 1
405967 99405967 1001 86380 86390 1
405897 99405897 1001 86380 86390 1
406207 99406207 1001 86380 86390 1
406322 99406322 1001 86380 86390 1
406334 99406334 1001 86380 86390 1
406672 99406672 1001 86380 86390 1
406685 99406685 1001 86380 86390 1
406772 99406772 1001 86380 86390 1
406746 99406746 1001 86380 86390 1
406852 99406852 1001 86380 86390 1
406843 99406843 1001 86380 86390 1
406996 99406996 1001 86380 86390 1
407033 99407033 1001 86380 86390 1
407185 99407185 1001 86380 86390 1
407222 99407222 1001 86380 86390 1
407422 99407422 1001 86380 86390 1
407497 99407497 1001 86380 86390 1
407467 99407467 1001 86380 86390 1
407445 99407445 1001 86380 86390 1
407698 99407698 1001 86380 86390 1
407772 99407772 1001 86380 86390 1
407800 99407800 1001 86380 86390 1
407973 99407973 1001 86380 86390 1
407993 99407993 1001 86380 86390 1
408123 99408123 1001 86380 86390 1
408316 99408316 1001 86380 86390 1
408748 99408748 1001 86380 86390 1
408803 99408803 1001 86380 86390 1
408913 99408913 1001 86380 86390 1
408762 99408762 1001 86380 86390 1
409268 99409268 1001 86380 86390 1
409346 99409346 1001 86380 86390 1
409436 99409436 1001 86380 86390 1
409660 99409660 1001 86380 86390 1
409628 99409628 1001 86380 86390 1
409775 99409775 1001 86380 86390 1
410059 99410059 1001 86380 86390 1
410232 99410232 1001 86380 86390 1
410243 99410243 1001 86380 86390 1
410433 99410433 1001 86380 86390 1
410657 99410657 1001 86380 86390 1
410754 99410754 1001 86380 86390 1
410880 99410880 1001 86380 86390 1
410934 99410934 1001 86380 86390 1
411522 99411522 1001 86380 86390 1
411565 99411565 1001 86380 86390 1
411792 99411792 1001 86380 86390 1
411937 99411937 1001 86380 86390 1
412023 99412023 1001 86380 86390 1
412106 99412106 1001 86380 86390 1
413333 99413333 1001 86380 86390 1
413341 99413341 1001 86380 86390 1
413579 99413579 1001 86380 86390 1
413357 99413357 1001 86380 86390 1
413416 99413416 1001 86380 86390 1
413541 99413541 1001 86380 86390 1
413239 99413239 1001 86380 86390 1
413017 99413017 1001 86380 86390 1
413245 99413245 1001 86380 86390 1
412965 99412965 1001 86380 86390 1
413129 99413129 1001 86380 86390 1
412841 99412841 1001 86380 86390 1
412730 99412730 1001 86380 86390 1
412838 99412838 1001 86380 86390 1
413743 99413743 1001 86380 86390 1
413745 99413745 1001 86380 86390 1
414983 99414983 1001 86380 86390 1
415014 99415014 1001 86380 86390 1
415090 99415090 1001 86380 86390 1
414701 99414701 1001 86380 86390 1
414864 99414864 1001 86380 86390 1
414750 99414750 1001 86380 86390 1
414910 99414910 1001 86380 86390 1
414889 99414889 1001 86380 86390 1
414201 99414201 1001 86380 86390 1
414382 99414382 1001 86380 86390 1
414386 99414386 1001 86380 86390 1
414412 99414412 1001 86380 86390 1
415499 99415499 1001 86380 86390 1
415342 99415342 1001 86380 86390 1
415374 99415374 1001 86380 86390 1
415692 99415692 1001 86380 86390 1
415360 99415360 1001 86380 86390 1
416863 99416863 1001 86380 86390 1
416589 99416589 1001 86380 86390 1
416962 99416962 1001 86380 86390 1
416769 99416769 1001 86380 86390 1
416926 99416926 1001 86380 86390 1
416351 99416351 1001 86380 86390 1
416490 99416490 1001 86380 86390 1
416096 99416096 1001 86380 86390 1
415923 99415923 1001 86380 86390 1
417393 99417393 1001 86380 86390 1
417015 99417015 1001 86380 86390 1
417447 99417447 1001 86380 86390 1
418557 99418557 1001 86380 86390 1
418603 99418603 1001 86380 86390 1
418646 99418646 1001 86380 86390 1
418424 99418424 1001 86380 86390 1
418386 99418386 1001 86380 86390 1
418409 99418409 1001 86380 86390 1
417793 99417793 1001 86380 86390 1
417795 99417795 1001 86380 86390 1
417883 99417883 1001 86380 86390 1
417956 99417956 1001 86380 86390 1
418844 99418844 1001 86380 86390 1
419107 99419107 1001 86380 86390 1
419166 99419166 1001 86380 86390 1
418975 99418975 1001 86380 86390 1
419046 99419046 1001 86380 86390 1
420366 99420366 1001 86380 86390 1
420327 99420327 1001 86380 86390 1
419722 99419722 1001 86380 86390 1
419751 99419751 1001 86380 86390 1
419710 99419710 1001 86380 86390 1
419559 99419559 1001 86380 86390 1
419242 99419242 1001 86380 86390 1
419454 99419454 1001 86380 86390 1
419330 99419330 1001 86380 86390 1
420490 99420490 1001 86380 86390 1
420725 99420725 1001 86380 86390 1
420634 99420634 1001 86380 86390 1
421688 99421688 1001 86380 86390 1
421798 99421798 1001 86380 86390 1
421695 99421695 1001 86380 86390 1
421857 99421857 1001 86380 86390 1
421858 99421858 1001 86380 86390 1
421565 99421565 1001 86380 86390 1
421612 99421612 1001 86380 86390 1
421380 99421380 1001 86380 86390 1
420990 99420990 1001 86380 86390 1
421153 99421153 1001 86380 86390 1
420900 99420900 1001 86380 86390 1
420902 99420902 1001 86380 86390 1
421111 99421111 1001 86380 86390 1
421223 99421223 1001 86380 86390 1
420956 99420956 1001 86380 86390 1
423419 99423419 1001 86380 86390 1
423647 99423647 1001 86380 86390 1
423123 99423123 1001 86380 86390 1
423161 99423161 1001 86380 86390 1
422939 99422939 1001 86380 86390 1
422826 99422826 1001 86380 86390 1
422828 99422828 1001 86380 86390 1
422632 99422632 1001 86380 86390 1
422731 99422731 1001 86380 86390 1
422754 99422754 1001 86380 86390 1
422615 99422615 1001 86380 86390 1
422897 99422897 1001 86380 86390 1
422691 99422691 1001 86380 86390 1
422872 99422872 1001 86380 86390 1
423805 99423805 1001 86380 86390 1
423816 99423816 1001 86380 86390 1
425101 99425101 1001 86380 86390 1
424598 99424598 1001 86380 86390 1
424950 99424950 1001 86380 86390 1
424298 99424298 1001 86380 86390 1
424229 99424229 1001 86380 86390 1
424166 99424166 1001 86380 86390 1
425474 99425474 1001 86380 86390 1
425585 99425585 1001 86380 86390 1
426789 99426789 1001 86380 86390 1
426792 99426792 1001 86380 86390 1
426856 99426856 1001 86380 86390 1
427001 99427001 1001 86380 86390 1
426420 99426420 1001 86380 86390 1
426276 99426276 1001 86380 86390 1
426434 99426434 1001 86380 86390 1
426500 99426500 1001 86380 86390 1
426079 99426079 1001 86380 86390 1
427482 99427482 1001 86380 86390 1
426274 99426274 1001 86380 86390 1
428566 99428566 1001 86380 86390 1
428449 99428449 1001 86380 86390 1
428478 99428478 1001 86380 86390 1
428374 99428374 1001 86380 86390 1
428625 99428625 1001 86380 86390 1
428720 99428720 1001 86380 86390 1
428584 99428584 1001 86380 86390 1
428102 99428102 1001 86380 86390 1
428197 99428197 1001 86380 86390 1
428079 99428079 1001 86380 86390 1
428271 99428271 1001 86380 86390 1
427874 99427874 1001 86380 86390 1
427753 99427753 1001 86380 86390 1
427683 99427683 1001 86380 86390 1
427712 99427712 1001 86380 86390 1
427765 99427765 1001 86380 86390 1
427869 99427869 1001 86380 86390 1
428832 99428832 1001 86380 86390 1
428982 99428982 1001 86380 86390 1
430273 99430273 1001 86380 86390 1
430028 99430028 1001 86380 86390 1
430188 99430188 1001 86380 86390 1
429752 99429752 1001 86380 86390 1
429933 99429933 1001 86380 86390 1
429505 99429505 1001 86380 86390 1
429455 99429455 1001 86380 86390 1
429518 99429518 1001 86380 86390 1
430425 99430425 1001 86380 86390 1
430487 99430487 1001 86380 86390 1
430438 99430438 1001 86380 86390 1
430644 99430644 1001 86380 86390 1
430782 99430782 1001 86380 86390 1
430390 99430390 1001 86380 86390 1
430452 99430452 1001 86380 86390 1
431649 99431649 1001 86380 86390 1
431502 99431502 1001 86380 86390 1
431400 99431400 1001 86380 86390 1
431263 99431263 1001 86380 86390 1
431272 99431272 1001 86380 86390 1
431091 99431091 1001 86380 86390 1
431007 99431007 1001 86380 86390 1
431106 99431106 1001 86380 86390 1
432470 99432470 1001 86380 86390 1
432197 99432197 1001 86380 86390 1
433692 99433692 1001 86380 86390 1
433390 99433390 1001 86380 86390 1
433006 99433006 1001 86380 86390 1
432624 99432624 1001 86380 86390 1
432528 99432528 1001 86380 86390 1
432831 99432831 1001 86380 86390 1
432781 99432781 1001 86380 86390 1
432640 99432640 1001 86380 86390 1
432518 99432518 1001 86380 86390 1
432743 99432743 1001 86380 86390 1
433899 99433899 1001 86380 86390 1
434130 99434130 1001 86380 86390 1
433994 99433994 1001 86380 86390 1
435366 99435366 1001 86380 86390 1
435354 99435354 1001 86380 86390 1
435308 99435308 1001 86380 86390 1
434643 99434643 1001 86380 86390 1
434719 99434719 1001 86380 86390 1
434855 99434855 1001 86380 86390 1
434679 99434679 1001 86380 86390 1
434340 99434340 1001 86380 86390 1
434322 99434322 1001 86380 86390 1
434345 99434345 1001 86380 86390 1
434455 99434455 1001 86380 86390 1
434445 99434445 1001 86380 86390 1
434580 99434580 1001 86380 86390 1
434529 99434529 1001 86380 86390 1
435862 99435862 1001 86380 86390 1
435474 99435474 1001 86380 86390 1
437004 99437004 1001 86380 86390 1
437000 99437000 1001 86380 86390 1
436623 99436623 1001 86380 86390 1
436685 99436685 1001 86380 86390 1
436571 99436571 1001 86380 86390 1
436598 99436598 1001 86380 86390 1
436559 99436559 1001 86380 86390 1
436166 99436166 1001 86380 86390 1
436169 99436169 1001 86380 86390 1
436274 99436274 1001 86380 86390 1
300028 99300028 1001 86380 86390 1
300106 99300106 1001 86380 86390 1
437345 99437345 1001 86380 86390 1
300010 99300010 1001 86380 86390 1
300038 99300038 1001 86380 86390 1
300066 99300066 1001 86380 86390 1
300672 99300672 1001 86380 86390 1
300509 99300509 1001 86380 86390 1
300446 99300446 1001 86380 86390 1
300511 99300511 1001 86380 86390 1
300410 99300410 1001 86380 86390 1
300332 99300332 1001 86380 86390 1
300439 99300439 1001 86380 86390 1
300211 99300211 1001 86380 86390 1
300221 99300221 1001 86380 86390 1
300261 99300261 1001 86380 86390 1
300896 99300896 1001 86380 86390 1
300835 99300835 1001 86380 86390 1
300731 99300731 1001 86380 86390 1
300889 99300889 1001 86380 86390 1
301494 99301494 1001 86380 86390 1
301437 99301437 1001 86380 86390 1
301239 99301239 1001 86380 86390 1
301296 99301296 1001 86380 86390 1
301016 99301016 1001 86380 86390 1
300939 99300939 1001 86380 86390 1
301695 99301695 1001 86380 86390 1
301713 99301713 1001 86380 86390 1
301741 99301741 1001 86380 86390 1
302177 99302177 1001 86380 86390 1
302255 99302255 1001 86380 86390 1
302244 99302244 1001 86380 86390 1
302286 99302286 1001 86380 86390 1
301982 99301982 1001 86380 86390 1
302131 99302131 1001 86380 86390 1
302109 99302109 1001 86380 86390 1
301772 99301772 1001 86380 86390 1
301967 99301967 1001 86380 86390 1
301788 99301788 1001 86380 86390 1
302426 99302426 1001 86380 86390 1
303168 99303168 1001 86380 86390 1
303034 99303034 1001 86380 86390 1
303138 99303138 1001 86380 86390 1
302978 99302978 1001 86380 86390 1
302916 99302916 1001 86380 86390 1
302708 99302708 1001 86380 86390 1
302734 99302734 1001 86380 86390 1
302661 99302661 1001 86380 86390 1
303237 99303237 1001 86380 86390 1
303317 99303317 1001 86380 86390 1
303725 99303725 1001 86380 86390 1
303766 99303766 1001 86380 86390 1
303667 99303667 1001 86380 86390 1
303683 99303683 1001 86380 86390 1
303481 99303481 1001 86380 86390 1
303574 99303574 1001 86380 86390 1
303445 99303445 1001 86380 86390 1
304228 99304228 1001 86380 86390 1
304164 99304164 1001 86380 86390 1
304093 99304093 1001 86380 86390 1
304771 99304771 1001 86380 86390 1
304812 99304812 1001 86380 86390 1
304754 99304754 1001 86380 86390 1
304464 99304464 1001 86380 86390 1
304406 99304406 1001 86380 86390 1
304432 99304432 1001 86380 86390 1
304445 99304445 1001 86380 86390 1
304343 99304343 1001 86380 86390 1
304318 99304318 1001 86380 86390 1
304409 99304409 1001 86380 86390 1
304371 99304371 1001 86380 86390 1
304334 99304334 1001 86380 86390 1
304284 99304284 1001 86380 86390 1
304311 99304311 1001 86380 86390 1
304418 99304418 1001 86380 86390 1
304897 99304897 1001 86380 86390 1
305532 99305532 1001 86380 86390 1
305664 99305664 1001 86380 86390 1
305552 99305552 1001 86380 86390 1
305417 99305417 1001 86380 86390 1
305451 99305451 1001 86380 86390 1
305240 99305240 1001 86380 86390 1
305176 99305176 1001 86380 86390 1
500167 99500167 1001 86380 86390 1
500059 99500059 1001 86380 86390 1
500099 99500099 1001 86380 86390 1
500810 99500810 1001 86380 86390 1
500633 99500633 1001 86380 86390 1
500711 99500711 1001 86380 86390 1
500615 99500615 1001 86380 86390 1
500695 99500695 1001 86380 86390 1
500804 99500804 1001 86380 86390 1
500515 99500515 1001 86380 86390 1
500284 99500284 1001 86380 86390 1
500202 99500202 1001 86380 86390 1
500372 99500372 1001 86380 86390 1
500914 99500914 1001 86380 86390 1
500966 99500966 1001 86380 86390 1
500967 99500967 1001 86380 86390 1
500827 99500827 1001 86380 86390 1
501471 99501471 1001 86380 86390 1
501500 99501500 1001 86380 86390 1
501613 99501613 1001 86380 86390 1
501570 99501570 1001 86380 86390 1
501547 99501547 1001 86380 86390 1
501382 99501382 1001 86380 86390 1
501385 99501385 1001 86380 86390 1
501323 99501323 1001 86380 86390 1
501162 99501162 1001 86380 86390 1
501189 99501189 1001 86380 86390 1
501141 99501141 1001 86380 86390 1
501792 99501792 1001 86380 86390 1
501732 99501732 1001 86380 86390 1
501784 99501784 1001 86380 86390 1
501681 99501681 1001 86380 86390 1
502325 99502325 1001 86380 86390 1
502307 99502307 1001 86380 86390 1
502372 99502372 1001 86380 86390 1
502227 99502227 1001 86380 86390 1
501891 99501891 1001 86380 86390 1
501957 99501957 1001 86380 86390 1
502528 99502528 1001 86380 86390 1
502660 99502660 1001 86380 86390 1
502636 99502636 1001 86380 86390 1
502638 99502638 1001 86380 86390 1
503259 99503259 1001 86380 86390 1
503289 99503289 1001 86380 86390 1
502896 99502896 1001 86380 86390 1
502901 99502901 1001 86380 86390 1
502709 99502709 1001 86380 86390 1
502699 99502699 1001 86380 86390 1
502834 99502834 1001 86380 86390 1
503419 99503419 1001 86380 86390 1
503382 99503382 1001 86380 86390 1
503965 99503965 1001 86380 86390 1
504048 99504048 1001 86380 86390 1
503933 99503933 1001 86380 86390 1
503959 99503959 1001 86380 86390 1
503724 99503724 1001 86380 86390 1
503601 99503601 1001 86380 86390 1
503621 99503621 1001 86380 86390 1
503677 99503677 1001 86380 86390 1
504140 99504140 1001 86380 86390 1
504244 99504244 1001 86380 86390 1
504271 99504271 1001 86380 86390 1
504197 99504197 1001 86380 86390 1
504125 99504125 1001 86380 86390 1
504794 99504794 1001 86380 86390 1
504892 99504892 1001 86380 86390 1
504545 99504545 1001 86380 86390 1
504613 99504613 1001 86380 86390 1
504666 99504666 1001 86380 86390 1
504693 99504693 1001 86380 86390 1
504645 99504645 1001 86380 86390 1
504414 99504414 1001 86380 86390 1
504376 99504376 1001 86380 86390 1
504429 99504429 1001 86380 86390 1
504507 99504507 1001 86380 86390 1
504394 99504394 1001 86380 86390 1
504449 99504449 1001 86380 86390 1
505135 99505135 1001 86380 86390 1
505045 99505045 1001 86380 86390 1
505020 99505020 1001 86380 86390 1
505080 99505080 1001 86380 86390 1
505591 99505591 1001 86380 86390 1
505643 99505643 1001 86380 86390 1
505721 99505721 1001 86380 86390 1
505727 99505727 1001 86380 86390 1
505612 99505612 1001 86380 86390 1
505758 99505758 1001 86380 86390 1
505378 99505378 1001 86380 86390 1
505536 99505536 1001 86380 86390 1
505239 99505239 1001 86380 86390 1
505304 99505304 1001 86380 86390 1
505266 99505266 1001 86380 86390 1
505320 99505320 1001 86380 86390 1
505153 99505153 1001 86380 86390 1
505169 99505169 1001 86380 86390 1
505195 99505195 1001 86380 86390 1
505341 99505341 1001 86380 86390 1
505922 99505922 1001 86380 86390 1
505935 99505935 1001 86380 86390 1
505872 99505872 1001 86380 86390 1
505824 99505824 1001 86380 86390 1
505817 99505817 1001 86380 86390 1
506482 99506482 1001 86380 86390 1
506431 99506431 1001 86380 86390 1
506483 99506483 1001 86380 86390 1
506407 99506407 1001 86380 86390 1
506276 99506276 1001 86380 86390 1
506082 99506082 1001 86380 86390 1
506138 99506138 1001 86380 86390 1
506024 99506024 1001 86380 86390 1
506774 99506774 1001 86380 86390 1
506658 99506658 1001 86380 86390 1
506671 99506671 1001 86380 86390 1
507372 99507372 1001 86380 86390 1
507209 99507209 1001 86380 86390 1
507201 99507201 1001 86380 86390 1
507098 99507098 1001 86380 86390 1
506881 99506881 1001 86380 86390 1
506998 99506998 1001 86380 86390 1
506921 99506921 1001 86380 86390 1
506935 99506935 1001 86380 86390 1
506846 99506846 1001 86380 86390 1
506964 99506964 1001 86380 86390 1
507558 99507558 1001 86380 86390 1
507849 99507849 1001 86380 86390 1
507983 99507983 1001 86380 86390 1
508009 99508009 1001 86380 86390 1
507938 99507938 1001 86380 86390 1
507964 99507964 1001 86380 86390 1
507823 99507823 1001 86380 86390 1
507657 99507657 1001 86380 86390 1
507773 99507773 1001 86380 86390 1
507828 99507828 1001 86380 86390 1
508342 99508342 1001 86380 86390 1
508396 99508396 1001 86380 86390 1
508371 99508371 1001 86380 86390 1
508882 99508882 1001 86380 86390 1
508909 99508909 1001 86380 86390 1
509031 99509031 1001 86380 86390 1
508753 99508753 1001 86380 86390 1
508728 99508728 1001 86380 86390 1
508756 99508756 1001 86380 86390 1
508796 99508796 1001 86380 86390 1
508708 99508708 1001 86380 86390 1
508634 99508634 1001 86380 86390 1
508637 99508637 1001 86380 86390 1
508473 99508473 1001 86380 86390 1
508555 99508555 1001 86380 86390 1
509102 99509102 1001 86380 86390 1
509246 99509246 1001 86380 86390 1
509131 99509131 1001 86380 86390 1
509802 99509802 1001 86380 86390 1
509491 99509491 1001 86380 86390 1
509435 99509435 1001 86380 86390 1
509406 99509406 1001 86380 86390 1
510005 99510005 1001 86380 86390 1
509916 99509916 1001 86380 86390 1
510636 99510636 1001 86380 86390 1
510651 99510651 1001 86380 86390 1
510549 99510549 1001 86380 86390 1
510655 99510655 1001 86380 86390 1
510579 99510579 1001 86380 86390 1
510622 99510622 1001 86380 86390 1
510368 99510368 1001 86380 86390 1
510451 99510451 1001 86380 86390 1
510171 99510171 1001 86380 86390 1
510288 99510288 1001 86380 86390 1
510240 99510240 1001 86380 86390 1
510138 99510138 1001 86380 86390 1
510230 99510230 1001 86380 86390 1
510854 99510854 1001 86380 86390 1
510928 99510928 1001 86380 86390 1
511379 99511379 1001 86380 86390 1
511204 99511204 1001 86380 86390 1
511286 99511286 1001 86380 86390 1
511294 99511294 1001 86380 86390 1
511000 99511000 1001 86380 86390 1
511092 99511092 1001 86380 86390 1
511034 99511034 1001 86380 86390 1
511722 99511722 1001 86380 86390 1
511583 99511583 1001 86380 86390 1
511573 99511573 1001 86380 86390 1
512199 99512199 1001 86380 86390 1
512300 99512300 1001 86380 86390 1
512097 99512097 1001 86380 86390 1
512112 99512112 1001 86380 86390 1
512088 99512088 1001 86380 86390 1
511977 99511977 1001 86380 86390 1
511965 99511965 1001 86380 86390 1
511919 99511919 1001 86380 86390 1
512381 99512381 1001 86380 86390 1
512451 99512451 1001 86380 86390 1
512478 99512478 1001 86380 86390 1
513135 99513135 1001 86380 86390 1
513186 99513186 1001 86380 86390 1
513110 99513110 1001 86380 86390 1
512935 99512935 1001 86380 86390 1
512802 99512802 1001 86380 86390 1
512612 99512612 1001 86380 86390 1
512703 99512703 1001 86380 86390 1
512768 99512768 1001 86380 86390 1
512600 99512600 1001 86380 86390 1
512757 99512757 1001 86380 86390 1
512667 99512667 1001 86380 86390 1
512603 99512603 1001 86380 86390 1
513276 99513276 1001 86380 86390 1
514013 99514013 1001 86380 86390 1
513896 99513896 1001 86380 86390 1
513935 99513935 1001 86380 86390 1
513948 99513948 1001 86380 86390 1
513701 99513701 1001 86380 86390 1
513780 99513780 1001 86380 86390 1
513704 99513704 1001 86380 86390 1
513450 99513450 1001 86380 86390 1
513574 99513574 1001 86380 86390 1
513422 99513422 1001 86380 86390 1
514185 99514185 1001 86380 86390 1
514188 99514188 1001 86380 86390 1
514040 99514040 1001 86380 86390 1
514676 99514676 1001 86380 86390 1
514830 99514830 1001 86380 86390 1
514710 99514710 1001 86380 86390 1
514762 99514762 1001 86380 86390 1
514844 99514844 1001 86380 86390 1
514586 99514586 1001 86380 86390 1
514501 99514501 1001 86380 86390 1
514521 99514521 1001 86380 86390 1
514307 99514307 1001 86380 86390 1
514945 99514945 1001 86380 86390 1
515042 99515042 1001 86380 86390 1
515019 99515019 1001 86380 86390 1
514890 99514890 1001 86380 86390 1
514892 99514892 1001 86380 86390 1
515652 99515652 1001 86380 86390 1
515521 99515521 1001 86380 86390 1
515671 99515671 1001 86380 86390 1
515590 99515590 1001 86380 86390 1
515604 99515604 1001 86380 86390 1
515356 99515356 1001 86380 86390 1
515435 99515435 1001 86380 86390 1
515204 99515204 1001 86380 86390 1
515145 99515145 1001 86380 86390 1
515080 99515080 1001 86380 86390 1
515148 99515148 1001 86380 86390 1
515152 99515152 1001 86380 86390 1
515759 99515759 1001 86380 86390 1
515864 99515864 1001 86380 86390 1
515789 99515789 1001 86380 86390 1
515713 99515713 1001 86380 86390 1
515688 99515688 1001 86380 86390 1
515859 99515859 1001 86380 86390 1
516372 99516372 1001 86380 86390 1
516336 99516336 1001 86380 86390 1
516500 99516500 1001 86380 86390 1
516303 99516303 1001 86380 86390 1
516167 99516167 1001 86380 86390 1
516249 99516249 1001 86380 86390 1
516020 99516020 1001 86380 86390 1
516039 99516039 1001 86380 86390 1
516093 99516093 1001 86380 86390 1
516545 99516545 1001 86380 86390 1
516573 99516573 1001 86380 86390 1
516561 99516561 1001 86380 86390 1
517326 99517326 1001 86380 86390 1
517244 99517244 1001 86380 86390 1
517045 99517045 1001 86380 86390 1
517086 99517086 1001 86380 86390 1
516898 99516898 1001 86380 86390 1
516729 99516729 1001 86380 86390 1
516808 99516808 1001 86380 86390 1
516853 99516853 1001 86380 86390 1
516895 99516895 1001 86380 86390 1
517491 99517491 1001 86380 86390 1
517470 99517470 1001 86380 86390 1
518149 99518149 1001 86380 86390 1
518043 99518043 1001 86380 86390 1
518083 99518083 1001 86380 86390 1
517822 99517822 1001 86380 86390 1
517849 99517849 1001 86380 86390 1
517876 99517876 1001 86380 86390 1
517661 99517661 1001 86380 86390 1
518244 99518244 1001 86380 86390 1
518311 99518311 1001 86380 86390 1
518820 99518820 1001 86380 86390 1
518940 99518940 1001 86380 86390 1
518915 99518915 1001 86380 86390 1
518974 99518974 1001 86380 86390 1
518896 99518896 1001 86380 86390 1
518705 99518705 1001 86380 86390 1
518762 99518762 1001 86380 86390 1
518621 99518621 1001 86380 86390 1
518764 99518764 1001 86380 86390 1
518410 99518410 1001 86380 86390 1
518540 99518540 1001 86380 86390 1
518504 99518504 1001 86380 86390 1
519699 99519699 1001 86380 86390 1
519688 99519688 1001 86380 86390 1
519691 99519691 1001 86380 86390 1
519773 99519773 1001 86380 86390 1
519450 99519450 1001 86380 86390 1
519581 99519581 1001 86380 86390 1
519347 99519347 1001 86380 86390 1
519892 99519892 1001 86380 86390 1
519974 99519974 1001 86380 86390 1
519820 99519820 1001 86380 86390 1
519989 99519989 1001 86380 86390 1
520528 99520528 1001 86380 86390 1
520465 99520465 1001 86380 86390 1
520583 99520583 1001 86380 86390 1
520383 99520383 1001 86380 86390 1
520323 99520323 1001 86380 86390 1
520428 99520428 1001 86380 86390 1
520247 99520247 1001 86380 86390 1
520314 99520314 1001 86380 86390 1
520046 99520046 1001 86380 86390 1
520792 99520792 1001 86380 86390 1
521156 99521156 1001 86380 86390 1
521081 99521081 1001 86380 86390 1
521161 99521161 1001 86380 86390 1
521203 99521203 1001 86380 86390 1
521242 99521242 1001 86380 86390 1
521089 99521089 1001 86380 86390 1
520974 99520974 1001 86380 86390 1
520848 99520848 1001 86380 86390 1
521008 99521008 1001 86380 86390 1
520919 99520919 1001 86380 86390 1
520857 99520857 1001 86380 86390 1
521596 99521596 1001 86380 86390 1
521506 99521506 1001 86380 86390 1
521520 99521520 1001 86380 86390 1
522181 99522181 1001 86380 86390 1
522194 99522194 1001 86380 86390 1
522237 99522237 1001 86380 86390 1
522149 99522149 1001 86380 86390 1
521935 99521935 1001 86380 86390 1
521912 99521912 1001 86380 86390 1
522055 99522055 1001 86380 86390 1
521929 99521929 1001 86380 86390 1
521829 99521829 1001 86380 86390 1
522341 99522341 1001 86380 86390 1
522398 99522398 1001 86380 86390 1
522430 99522430 1001 86380 86390 1
522951 99522951 1001 86380 86390 1
523095 99523095 1001 86380 86390 1
523039 99523039 1001 86380 86390 1
522759 99522759 1001 86380 86390 1
522734 99522734 1001 86380 86390 1
522763 99522763 1001 86380 86390 1
522842 99522842 1001 86380 86390 1
522894 99522894 1001 86380 86390 1
522727 99522727 1001 86380 86390 1
522883 99522883 1001 86380 86390 1
522511 99522511 1001 86380 86390 1
522542 99522542 1001 86380 86390 1
522611 99522611 1001 86380 86390 1
523296 99523296 1001 86380 86390 1
523194 99523194 1001 86380 86390 1
523246 99523246 1001 86380 86390 1
523298 99523298 1001 86380 86390 1
523187 99523187 1001 86380 86390 1
523268 99523268 1001 86380 86390 1
523803 99523803 1001 86380 86390 1
523753 99523753 1001 86380 86390 1
523809 99523809 1001 86380 86390 1
523558 99523558 1001 86380 86390 1
523713 99523713 1001 86380 86390 1
523567 99523567 1001 86380 86390 1
523582 99523582 1001 86380 86390 1
523326 99523326 1001 86380 86390 1
523380 99523380 1001 86380 86390 1
523332 99523332 1001 86380 86390 1
524110 99524110 1001 86380 86390 1
524067 99524067 1001 86380 86390 1
524570 99524570 1001 86380 86390 1
524673 99524673 1001 86380 86390 1
524751 99524751 1001 86380 86390 1
524705 99524705 1001 86380 86390 1
524404 99524404 1001 86380 86390 1
524417 99524417 1001 86380 86390 1
524420 99524420 1001 86380 86390 1
524217 99524217 1001 86380 86390 1
524166 99524166 1001 86380 86390 1
524335 99524335 1001 86380 86390 1
524774 99524774 1001 86380 86390 1
524892 99524892 1001 86380 86390 1
525456 99525456 1001 86380 86390 1
525495 99525495 1001 86380 86390 1
525496 99525496 1001 86380 86390 1
525566 99525566 1001 86380 86390 1
525511 99525511 1001 86380 86390 1
525550 99525550 1001 86380 86390 1
525438 99525438 1001 86380 86390 1
525186 99525186 1001 86380 86390 1
525199 99525199 1001 86380 86390 1
525231 99525231 1001 86380 86390 1
525375 99525375 1001 86380 86390 1
525324 99525324 1001 86380 86390 1
525286 99525286 1001 86380 86390 1
525161 99525161 1001 86380 86390 1
525034 99525034 1001 86380 86390 1
525022 99525022 1001 86380 86390 1
525113 99525113 1001 86380 86390 1
525075 99525075 1001 86380 86390 1
525116 99525116 1001 86380 86390 1
525790 99525790 1001 86380 86390 1
525676 99525676 1001 86380 86390 1
525782 99525782 1001 86380 86390 1
525718 99525718 1001 86380 86390 1
526386 99526386 1001 86380 86390 1
526399 99526399 1001 86380 86390 1
526326 99526326 1001 86380 86390 1
526240 99526240 1001 86380 86390 1
525987 99525987 1001 86380 86390 1
525858 99525858 1001 86380 86390 1
525901 99525901 1001 86380 86390 1
526490 99526490 1001 86380 86390 1
526586 99526586 1001 86380 86390 1
526626 99526626 1001 86380 86390 1
527056 99527056 1001 86380 86390 1
527178 99527178 1001 86380 86390 1
527132 99527132 1001 86380 86390 1
527210 99527210 1001 86380 86390 1
526876 99526876 1001 86380 86390 1
526967 99526967 1001 86380 86390 1
526963 99526963 1001 86380 86390 1
526938 99526938 1001 86380 86390 1
526681 99526681 1001 86380 86390 1
526735 99526735 1001 86380 86390 1
526793 99526793 1001 86380 86390 1
527390 99527390 1001 86380 86390 1
527366 99527366 1001 86380 86390 1
527935 99527935 1001 86380 86390 1
528065 99528065 1001 86380 86390 1
527918 99527918 1001 86380 86390 1
527796 99527796 1001 86380 86390 1
527638 99527638 1001 86380 86390 1
527458 99527458 1001 86380 86390 1
527479 99527479 1001 86380 86390 1
528253 99528253 1001 86380 86390 1
528088 99528088 1001 86380 86390 1
528184 99528184 1001 86380 86390 1
528081 99528081 1001 86380 86390 1
528795 99528795 1001 86380 86390 1
528579 99528579 1001 86380 86390 1
528605 99528605 1001 86380 86390 1
528618 99528618 1001 86380 86390 1
528686 99528686 1001 86380 86390 1
528432 99528432 1001 86380 86390 1
528458 99528458 1001 86380 86390 1
528486 99528486 1001 86380 86390 1
529042 99529042 1001 86380 86390 1
528959 99528959 1001 86380 86390 1
528934 99528934 1001 86380 86390 1
529617 99529617 1001 86380 86390 1
529380 99529380 1001 86380 86390 1
529485 99529485 1001 86380 86390 1
529481 99529481 1001 86380 86390 1
529211 99529211 1001 86380 86390 1
529224 99529224 1001 86380 86390 1
529250 99529250 1001 86380 86390 1
529279 99529279 1001 86380 86390 1
529115 99529115 1001 86380 86390 1
529208 99529208 1001 86380 86390 1
529299 99529299 1001 86380 86390 1
529868 99529868 1001 86380 86390 1
529859 99529859 1001 86380 86390 1
530387 99530387 1001 86380 86390 1
530400 99530400 1001 86380 86390 1
530442 99530442 1001 86380 86390 1
530508 99530508 1001 86380 86390 1
530539 99530539 1001 86380 86390 1
530302 99530302 1001 86380 86390 1
530332 99530332 1001 86380 86390 1
530102 99530102 1001 86380 86390 1
530136 99530136 1001 86380 86390 1
530713 99530713 1001 86380 86390 1
530701 99530701 1001 86380 86390 1
530703 99530703 1001 86380 86390 1
531341 99531341 1001 86380 86390 1
531218 99531218 1001 86380 86390 1
531039 99531039 1001 86380 86390 1
531015 99531015 1001 86380 86390 1
531095 99531095 1001 86380 86390 1
531160 99531160 1001 86380 86390 1
532137 99532137 1001 86380 86390 1
532203 99532203 1001 86380 86390 1
532024 99532024 1001 86380 86390 1
531879 99531879 1001 86380 86390 1
531664 99531664 1001 86380 86390 1
531631 99531631 1001 86380 86390 1
531699 99531699 1001 86380 86390 1
532295 99532295 1001 86380 86390 1
532245 99532245 1001 86380 86390 1
532377 99532377 1001 86380 86390 1
532326 99532326 1001 86380 86390 1
532379 99532379 1001 86380 86390 1
532289 99532289 1001 86380 86390 1
532318 99532318 1001 86380 86390 1
532877 99532877 1001 86380 86390 1
532852 99532852 1001 86380 86390 1
532970 99532970 1001 86380 86390 1
532933 99532933 1001 86380 86390 1
532967 99532967 1001 86380 86390 1
532670 99532670 1001 86380 86390 1
532527 99532527 1001 86380 86390 1
532557 99532557 1001 86380 86390 1
532533 99532533 1001 86380 86390 1
532561 99532561 1001 86380 86390 1
533107 99533107 1001 86380 86390 1
533069 99533069 1001 86380 86390 1
533115 99533115 1001 86380 86390 1
533679 99533679 1001 86380 86390 1
533697 99533697 1001 86380 86390 1
533711 99533711 1001 86380 86390 1
533740 99533740 1001 86380 86390 1
533471 99533471 1001 86380 86390 1
533446 99533446 1001 86380 86390 1
533474 99533474 1001 86380 86390 1
533605 99533605 1001 86380 86390 1
533570 99533570 1001 86380 86390 1
533612 99533612 1001 86380 86390 1
533431 99533431 1001 86380 86390 1
533432 99533432 1001 86380 86390 1
533284 99533284 1001 86380 86390 1
533364 99533364 1001 86380 86390 1
533946 99533946 1001 86380 86390 1
533938 99533938 1001 86380 86390 1
533940 99533940 1001 86380 86390 1
534608 99534608 1001 86380 86390 1
534684 99534684 1001 86380 86390 1
534497 99534497 1001 86380 86390 1
534615 99534615 1001 86380 86390 1
534327 99534327 1001 86380 86390 1
534473 99534473 1001 86380 86390 1
534279 99534279 1001 86380 86390 1
534424 99534424 1001 86380 86390 1
534208 99534208 1001 86380 86390 1
534186 99534186 1001 86380 86390 1
534148 99534148 1001 86380 86390 1
535338 99535338 1001 86380 86390 1
535499 99535499 1001 86380 86390 1
535111 99535111 1001 86380 86390 1
535255 99535255 1001 86380 86390 1
535118 99535118 1001 86380 86390 1
535060 99535060 1001 86380 86390 1
535015 99535015 1001 86380 86390 1
535067 99535067 1001 86380 86390 1
535611 99535611 1001 86380 86390 1
535554 99535554 1001 86380 86390 1
535645 99535645 1001 86380 86390 1
536185 99536185 1001 86380 86390 1
536105 99536105 1001 86380 86390 1
536059 99536059 1001 86380 86390 1
535943 99535943 1001 86380 86390 1
535958 99535958 1001 86380 86390 1
536039 99536039 1001 86380 86390 1
535896 99535896 1001 86380 86390 1
535728 99535728 1001 86380 86390 1
535756 99535756 1001 86380 86390 1
535786 99535786 1001 86380 86390 1
535814 99535814 1001 86380 86390 1
535804 99535804 1001 86380 86390 1
536346 99536346 1001 86380 86390 1
536388 99536388 1001 86380 86390 1
536494 99536494 1001 86380 86390 1
536338 99536338 1001 86380 86390 1
537079 99537079 1001 86380 86390 1
537004 99537004 1001 86380 86390 1
536828 99536828 1001 86380 86390 1
536911 99536911 1001 86380 86390 1
536861 99536861 1001 86380 86390 1
536684 99536684 1001 86380 86390 1
536633 99536633 1001 86380 86390 1
536635 99536635 1001 86380 86390 1
536738 99536738 1001 86380 86390 1
536739 99536739 1001 86380 86390 1
536588 99536588 1001 86380 86390 1
536641 99536641 1001 86380 86390 1
536668 99536668 1001 86380 86390 1
537185 99537185 1001 86380 86390 1
537306 99537306 1001 86380 86390 1
537345 99537345 1001 86380 86390 1
537294 99537294 1001 86380 86390 1
537359 99537359 1001 86380 86390 1
537166 99537166 1001 86380 86390 1
537911 99537911 1001 86380 86390 1
537902 99537902 1001 86380 86390 1
537879 99537879 1001 86380 86390 1
537905 99537905 1001 86380 86390 1
537843 99537843 1001 86380 86390 1
537673 99537673 1001 86380 86390 1
537595 99537595 1001 86380 86390 1
537765 99537765 1001 86380 86390 1
537727 99537727 1001 86380 86390 1
537755 99537755 1001 86380 86390 1
537704 99537704 1001 86380 86390 1
537393 99537393 1001 86380 86390 1
537514 99537514 1001 86380 86390 1
537531 99537531 1001 86380 86390 1
538054 99538054 1001 86380 86390 1
538003 99538003 1001 86380 86390 1
538692 99538692 1001 86380 86390 1
538734 99538734 1001 86380 86390 1
538775 99538775 1001 86380 86390 1
538487 99538487 1001 86380 86390 1
538517 99538517 1001 86380 86390 1
538207 99538207 1001 86380 86390 1
538260 99538260 1001 86380 86390 1
538312 99538312 1001 86380 86390 1
538338 99538338 1001 86380 86390 1
538210 99538210 1001 86380 86390 1
538330 99538330 1001 86380 86390 1
538229 99538229 1001 86380 86390 1
538981 99538981 1001 86380 86390 1
538958 99538958 1001 86380 86390 1
538882 99538882 1001 86380 86390 1
538884 99538884 1001 86380 86390 1
539577 99539577 1001 86380 86390 1
539503 99539503 1001 86380 86390 1
539542 99539542 1001 86380 86390 1
539559 99539559 1001 86380 86390 1
539561 99539561 1001 86380 86390 1
539268 99539268 1001 86380 86390 1
539281 99539281 1001 86380 86390 1
539387 99539387 1001 86380 86390 1
539287 99539287 1001 86380 86390 1
539201 99539201 1001 86380 86390 1
539189 99539189 1001 86380 86390 1
539112 99539112 1001 86380 86390 1
539168 99539168 1001 86380 86390 1
539220 99539220 1001 86380 86390 1
539156 99539156 1001 86380 86390 1
539169 99539169 1001 86380 86390 1
539148 99539148 1001 86380 86390 1
539174 99539174 1001 86380 86390 1
539689 99539689 1001 86380 86390 1
539645 99539645 1001 86380 86390 1
539753 99539753 1001 86380 86390 1
540375 99540375 1001 86380 86390 1
540350 99540350 1001 86380 86390 1
540043 99540043 1001 86380 86390 1
540019 99540019 1001 86380 86390 1
540546 99540546 1001 86380 86390 1
540536 99540536 1001 86380 86390 1
540537 99540537 1001 86380 86390 1
541267 99541267 1001 86380 86390 1
540960 99540960 1001 86380 86390 1
540964 99540964 1001 86380 86390 1
541016 99541016 1001 86380 86390 1
541072 99541072 1001 86380 86390 1
540904 99540904 1001 86380 86390 1
540845 99540845 1001 86380 86390 1
540706 99540706 1001 86380 86390 1
540875 99540875 1001 86380 86390 1
541477 99541477 1001 86380 86390 1
541418 99541418 1001 86380 86390 1
541470 99541470 1001 86380 86390 1
541938 99541938 1001 86380 86390 1
542017 99542017 1001 86380 86390 1
541940 99541940 1001 86380 86390 1
542015 99542015 1001 86380 86390 1
541862 99541862 1001 86380 86390 1
541903 99541903 1001 86380 86390 1
541813 99541813 1001 86380 86390 1
541750 99541750 1001 86380 86390 1
541860 99541860 1001 86380 86390 1
541640 99541640 1001 86380 86390 1
541693 99541693 1001 86380 86390 1
541526 99541526 1001 86380 86390 1
542311 99542311 1001 86380 86390 1
542211 99542211 1001 86380 86390 1
542189 99542189 1001 86380 86390 1
542244 99542244 1001 86380 86390 1
542790 99542790 1001 86380 86390 1
542778 99542778 1001 86380 86390 1
542859 99542859 1001 86380 86390 1
542626 99542626 1001 86380 86390 1
542692 99542692 1001 86380 86390 1
542684 99542684 1001 86380 86390 1
542544 99542544 1001 86380 86390 1
542395 99542395 1001 86380 86390 1
542996 99542996 1001 86380 86390 1
543050 99543050 1001 86380 86390 1
542979 99542979 1001 86380 86390 1
543730 99543730 1001 86380 86390 1
543553 99543553 1001 86380 86390 1
543490 99543490 1001 86380 86390 1
543429 99543429 1001 86380 86390 1
543536 99543536 1001 86380 86390 1
543485 99543485 1001 86380 86390 1
543395 99543395 1001 86380 86390 1
543204 99543204 1001 86380 86390 1
543336 99543336 1001 86380 86390 1
543174 99543174 1001 86380 86390 1
543799 99543799 1001 86380 86390 1
543827 99543827 1001 86380 86390 1
544547 99544547 1001 86380 86390 1
544514 99544514 1001 86380 86390 1
544503 99544503 1001 86380 86390 1
544492 99544492 1001 86380 86390 1
544378 99544378 1001 86380 86390 1
544392 99544392 1001 86380 86390 1
544276 99544276 1001 86380 86390 1
544242 99544242 1001 86380 86390 1
544322 99544322 1001 86380 86390 1
544259 99544259 1001 86380 86390 1
544324 99544324 1001 86380 86390 1
544221 99544221 1001 86380 86390 1
544183 99544183 1001 86380 86390 1
544121 99544121 1001 86380 86390 1
544122 99544122 1001 86380 86390 1
544036 99544036 1001 86380 86390 1
544040 99544040 1001 86380 86390 1
544612 99544612 1001 86380 86390 1
404442 391 1001 26460 27057 1
409540 227 1001 5640 6057 1
422012 863 1001 25620 27417 1
420839 289 1001 49800 79019 1
437239 216 1001 68280 69657 1
509031 667 1002 27432 28238 1
511894 1125 1001 58974 59274 1
520185 970 1002 53647 54061 1
523082 1041 1002 48533 58144 1
537130 1028 1002 48135 60259 1
400078 99400078 1001 86380 86390 1
400409 99400409 1001 86380 86390 1
400613 99400613 1001 86380 86390 1
400529 99400529 1001 86380 86390 1
401022 99401022 1001 86380 86390 1
401407 99401407 1001 86380 86390 1
401525 99401525 1001 86380 86390 1
401638 99401638 1001 86380 86390 1
401995 99401995 1001 86380 86390 1
402196 99402196 1001 86380 86390 1
402983 99402983 1001 86380 86390 1
403013 99403013 1001 86380 86390 1
403170 99403170 1001 86380 86390 1
403346 99403346 1001 86380 86390 1
403497 99403497 1001 86380 86390 1
403614 99403614 1001 86380 86390 1
403738 99403738 1001 86380 86390 1
403862 99403862 1001 86380 86390 1
404027 99404027 1001 86380 86390 1
404471 99404471 1001 86380 86390 1
404542 99404542 1001 86380 86390 1
404659 99404659 1001 86380 86390 1
404648 99404648 1001 86380 86390 1
404702 99404702 1001 86380 86390 1
404826 99404826 1001 86380 86390 1
404992 99404992 1001 86380 86390 1
405420 99405420 1001 86380 86390 1
405633 99405633 1001 86380 86390 1
405972 99405972 1001 86380 86390 1
405973 99405973 1001 86380 86390 1
405960 99405960 1001 86380 86390 1
406039 99406039 1001 86380 86390 1
406193 99406193 1001 86380 86390 1
406569 99406569 1001 86380 86390 1
406676 99406676 1001 86380 86390 1
406634 99406634 1001 86380 86390 1
406793 99406793 1001 86380 86390 1
406944 99406944 1001 86380 86390 1
407302 99407302 1001 86380 86390 1
407427 99407427 1001 86380 86390 1
407429 99407429 1001 86380 86390 1
407758 99407758 1001 86380 86390 1
407693 99407693 1001 86380 86390 1
407720 99407720 1001 86380 86390 1
408140 99408140 1001 86380 86390 1
408380 99408380 1001 86380 86390 1
408681 99408681 1001 86380 86390 1
408823 99408823 1001 86380 86390 1
409261 99409261 1001 86380 86390 1
409366 99409366 1001 86380 86390 1
409508 99409508 1001 86380 86390 1
409631 99409631 1001 86380 86390 1
409727 99409727 1001 86380 86390 1
409891 99409891 1001 86380 86390 1
409962 99409962 1001 86380 86390 1
409990 99409990 1001 86380 86390 1
410268 99410268 1001 86380 86390 1
410369 99410369 1001 86380 86390 1
410323 99410323 1001 86380 86390 1
410384 99410384 1001 86380 86390 1
410869 99410869 1001 86380 86390 1
410939 99410939 1001 86380 86390 1
411048 99411048 1001 86380 86390 1
411026 99411026 1001 86380 86390 1
411147 99411147 1001 86380 86390 1
411580 99411580 1001 86380 86390 1
411621 99411621 1001 86380 86390 1
411670 99411670 1001 86380 86390 1
411848 99411848 1001 86380 86390 1
411909 99411909 1001 86380 86390 1
412183 99412183 1001 86380 86390 1
412131 99412131 1001 86380 86390 1
413619 99413619 1001 86380 86390 1
413307 99413307 1001 86380 86390 1
413695 99413695 1001 86380 86390 1
413617 99413617 1001 86380 86390 1
413230 99413230 1001 86380 86390 1
413079 99413079 1001 86380 86390 1
413027 99413027 1001 86380 86390 1
413132 99413132 1001 86380 86390 1
412822 99412822 1001 86380 86390 1
412728 99412728 1001 86380 86390 1
412786 99412786 1001 86380 86390 1
412637 99412637 1001 86380 86390 1
413983 99413983 1001 86380 86390 1
414007 99414007 1001 86380 86390 1
415022 99415022 1001 86380 86390 1
414634 99414634 1001 86380 86390 1
414797 99414797 1001 86380 86390 1
414645 99414645 1001 86380 86390 1
414501 99414501 1001 86380 86390 1
414273 99414273 1001 86380 86390 1
414357 99414357 1001 86380 86390 1
414280 99414280 1001 86380 86390 1
415606 99415606 1001 86380 86390 1
415564 99415564 1001 86380 86390 1
415333 99415333 1001 86380 86390 1
415409 99415409 1001 86380 86390 1
415595 99415595 1001 86380 86390 1
416669 99416669 1001 86380 86390 1
416587 99416587 1001 86380 86390 1
416839 99416839 1001 86380 86390 1
416682 99416682 1001 86380 86390 1
416952 99416952 1001 86380 86390 1
416683 99416683 1001 86380 86390 1
416983 99416983 1001 86380 86390 1
416472 99416472 1001 86380 86390 1
416393 99416393 1001 86380 86390 1
416086 99416086 1001 86380 86390 1
416039 99416039 1001 86380 86390 1
415795 99415795 1001 86380 86390 1
415899 99415899 1001 86380 86390 1
415900 99415900 1001 86380 86390 1
417395 99417395 1001 86380 86390 1
417573 99417573 1001 86380 86390 1
417450 99417450 1001 86380 86390 1
417483 99417483 1001 86380 86390 1
417491 99417491 1001 86380 86390 1
417465 99417465 1001 86380 86390 1
418798 99418798 1001 86380 86390 1
418578 99418578 1001 86380 86390 1
418761 99418761 1001 86380 86390 1
418175 99418175 1001 86380 86390 1
418078 99418078 1001 86380 86390 1
418397 99418397 1001 86380 86390 1
418005 99418005 1001 86380 86390 1
417716 99417716 1001 86380 86390 1
417753 99417753 1001 86380 86390 1
417733 99417733 1001 86380 86390 1
419206 99419206 1001 86380 86390 1
419006 99419006 1001 86380 86390 1
418829 99418829 1001 86380 86390 1
420277 99420277 1001 86380 86390 1
420196 99420196 1001 86380 86390 1
420386 99420386 1001 86380 86390 1
420204 99420204 1001 86380 86390 1
419936 99419936 1001 86380 86390 1
419565 99419565 1001 86380 86390 1
419214 99419214 1001 86380 86390 1
419476 99419476 1001 86380 86390 1
419306 99419306 1001 86380 86390 1
420537 99420537 1001 86380 86390 1
420768 99420768 1001 86380 86390 1
420710 99420710 1001 86380 86390 1
420785 99420785 1001 86380 86390 1
421979 99421979 1001 86380 86390 1
421432 99421432 1001 86380 86390 1
421440 99421440 1001 86380 86390 1
421355 99421355 1001 86380 86390 1
421499 99421499 1001 86380 86390 1
420859 99420859 1001 86380 86390 1
421048 99421048 1001 86380 86390 1
420854 99420854 1001 86380 86390 1
422504 99422504 1001 86380 86390 1
423347 99423347 1001 86380 86390 1
423327 99423327 1001 86380 86390 1
423215 99423215 1001 86380 86390 1
422863 99422863 1001 86380 86390 1
422569 99422569 1001 86380 86390 1
423797 99423797 1001 86380 86390 1
424730 99424730 1001 86380 86390 1
424935 99424935 1001 86380 86390 1
424675 99424675 1001 86380 86390 1
424889 99424889 1001 86380 86390 1
424364 99424364 1001 86380 86390 1
424318 99424318 1001 86380 86390 1
424501 99424501 1001 86380 86390 1
424409 99424409 1001 86380 86390 1
425388 99425388 1001 86380 86390 1
425427 99425427 1001 86380 86390 1
427005 99427005 1001 86380 86390 1
427083 99427083 1001 86380 86390 1
426647 99426647 1001 86380 86390 1
426386 99426386 1001 86380 86390 1
426459 99426459 1001 86380 86390 1
426366 99426366 1001 86380 86390 1
427148 99427148 1001 86380 86390 1
427120 99427120 1001 86380 86390 1
427216 99427216 1001 86380 86390 1
427341 99427341 1001 86380 86390 1
428453 99428453 1001 86380 86390 1
428359 99428359 1001 86380 86390 1
428120 99428120 1001 86380 86390 1
428188 99428188 1001 86380 86390 1
428314 99428314 1001 86380 86390 1
428335 99428335 1001 86380 86390 1
427705 99427705 1001 86380 86390 1
427585 99427585 1001 86380 86390 1
427867 99427867 1001 86380 86390 1
429149 99429149 1001 86380 86390 1
428943 99428943 1001 86380 86390 1
428887 99428887 1001 86380 86390 1
429165 99429165 1001 86380 86390 1
430268 99430268 1001 86380 86390 1
430170 99430170 1001 86380 86390 1
429569 99429569 1001 86380 86390 1
429935 99429935 1001 86380 86390 1
429790 99429790 1001 86380 86390 1
429941 99429941 1001 86380 86390 1
429916 99429916 1001 86380 86390 1
429823 99429823 1001 86380 86390 1
429349 99429349 1001 86380 86390 1
429303 99429303 1001 86380 86390 1
429416 99429416 1001 86380 86390 1
430506 99430506 1001 86380 86390 1
429957 99429957 1001 86380 86390 1
430434 99430434 1001 86380 86390 1
430494 99430494 1001 86380 86390 1
431894 99431894 1001 86380 86390 1
432008 99432008 1001 86380 86390 1
432013 99432013 1001 86380 86390 1
431754 99431754 1001 86380 86390 1
431763 99431763 1001 86380 86390 1
431463 99431463 1001 86380 86390 1
431385 99431385 1001 86380 86390 1
431318 99431318 1001 86380 86390 1
431254 99431254 1001 86380 86390 1
430969 99430969 1001 86380 86390 1
432409 99432409 1001 86380 86390 1
432271 99432271 1001 86380 86390 1
432421 99432421 1001 86380 86390 1
433338 99433338 1001 86380 86390 1
433562 99433562 1001 86380 86390 1
433334 99433334 1001 86380 86390 1
433241 99433241 1001 86380 86390 1
433298 99433298 1001 86380 86390 1
432851 99432851 1001 86380 86390 1
433733 99433733 1001 86380 86390 1
435248 99435248 1001 86380 86390 1
435408 99435408 1001 86380 86390 1
435212 99435212 1001 86380 86390 1
434662 99434662 1001 86380 86390 1
434921 99434921 1001 86380 86390 1
434649 99434649 1001 86380 86390 1
434313 99434313 1001 86380 86390 1
434266 99434266 1001 86380 86390 1
434570 99434570 1001 86380 86390 1
435622 99435622 1001 86380 86390 1
435597 99435597 1001 86380 86390 1
435002 99435002 1001 86380 86390 1
435818 99435818 1001 86380 86390 1
435618 99435618 1001 86380 86390 1
437006 99437006 1001 86380 86390 1
436727 99436727 1001 86380 86390 1
435901 99435901 1001 86380 86390 1
436246 99436246 1001 86380 86390 1
437184 99437184 1001 86380 86390 1
437319 99437319 1001 86380 86390 1
300056 99300056 1001 86380 86390 1
437298 99437298 1001 86380 86390 1
437243 99437243 1001 86380 86390 1
300019 99300019 1001 86380 86390 1
300084 99300084 1001 86380 86390 1
300456 99300456 1001 86380 86390 1
300241 99300241 1001 86380 86390 1
300217 99300217 1001 86380 86390 1
300142 99300142 1001 86380 86390 1
300130 99300130 1001 86380 86390 1
301443 99301443 1001 86380 86390 1
301509 99301509 1001 86380 86390 1
301537 99301537 1001 86380 86390 1
301476 99301476 1001 86380 86390 1
300974 99300974 1001 86380 86390 1
301005 99301005 1001 86380 86390 1
301122 99301122 1001 86380 86390 1
301138 99301138 1001 86380 86390 1
301010 99301010 1001 86380 86390 1
301647 99301647 1001 86380 86390 1
302008 99302008 1001 86380 86390 1
302152 99302152 1001 86380 86390 1
301971 99301971 1001 86380 86390 1
302167 99302167 1001 86380 86390 1
301979 99301979 1001 86380 86390 1
301878 99301878 1001 86380 86390 1
301821 99301821 1001 86380 86390 1
301873 99301873 1001 86380 86390 1
301901 99301901 1001 86380 86390 1
302539 99302539 1001 86380 86390 1
302387 99302387 1001 86380 86390 1
303065 99303065 1001 86380 86390 1
303171 99303171 1001 86380 86390 1
303040 99303040 1001 86380 86390 1
303131 99303131 1001 86380 86390 1
303056 99303056 1001 86380 86390 1
303071 99303071 1001 86380 86390 1
303125 99303125 1001 86380 86390 1
303036 99303036 1001 86380 86390 1
303167 99303167 1001 86380 86390 1
302846 99302846 1001 86380 86390 1
302920 99302920 1001 86380 86390 1
302922 99302922 1001 86380 86390 1
302646 99302646 1001 86380 86390 1
302660 99302660 1001 86380 86390 1
302763 99302763 1001 86380 86390 1
302778 99302778 1001 86380 86390 1
303320 99303320 1001 86380 86390 1
303398 99303398 1001 86380 86390 1
303258 99303258 1001 86380 86390 1
303223 99303223 1001 86380 86390 1
303912 99303912 1001 86380 86390 1
303583 99303583 1001 86380 86390 1
303547 99303547 1001 86380 86390 1
303525 99303525 1001 86380 86390 1
304109 99304109 1001 86380 86390 1
304046 99304046 1001 86380 86390 1
304065 99304065 1001 86380 86390 1
304104 99304104 1001 86380 86390 1
304119 99304119 1001 86380 86390 1
304708 99304708 1001 86380 86390 1
304849 99304849 1001 86380 86390 1
304472 99304472 1001 86380 86390 1
304592 99304592 1001 86380 86390 1
304570 99304570 1001 86380 86390 1
304545 99304545 1001 86380 86390 1
304305 99304305 1001 86380 86390 1
304370 99304370 1001 86380 86390 1
304347 99304347 1001 86380 86390 1
304256 99304256 1001 86380 86390 1
304400 99304400 1001 86380 86390 1
304312 99304312 1001 86380 86390 1
304377 99304377 1001 86380 86390 1
304908 99304908 1001 86380 86390 1
304986 99304986 1001 86380 86390 1
304969 99304969 1001 86380 86390 1
305022 99305022 1001 86380 86390 1
305493 99305493 1001 86380 86390 1
305661 99305661 1001 86380 86390 1
305564 99305564 1001 86380 86390 1
305629 99305629 1001 86380 86390 1
305679 99305679 1001 86380 86390 1
305421 99305421 1001 86380 86390 1
305349 99305349 1001 86380 86390 1
305108 99305108 1001 86380 86390 1
305201 99305201 1001 86380 86390 1
305205 99305205 1001 86380 86390 1
500087 99500087 1001 86380 86390 1
500029 99500029 1001 86380 86390 1
500161 99500161 1001 86380 86390 1
500788 99500788 1001 86380 86390 1
500728 99500728 1001 86380 86390 1
500653 99500653 1001 86380 86390 1
500657 99500657 1001 86380 86390 1
500480 99500480 1001 86380 86390 1
500442 99500442 1001 86380 86390 1
500494 99500494 1001 86380 86390 1
500472 99500472 1001 86380 86390 1
500369 99500369 1001 86380 86390 1
500965 99500965 1001 86380 86390 1
500911 99500911 1001 86380 86390 1
501607 99501607 1001 86380 86390 1
501450 99501450 1001 86380 86390 1
501531 99501531 1001 86380 86390 1
501506 99501506 1001 86380 86390 1
501268 99501268 1001 86380 86390 1
501307 99501307 1001 86380 86390 1
501376 99501376 1001 86380 86390 1
501390 99501390 1001 86380 86390 1
501044 99501044 1001 86380 86390 1
501128 99501128 1001 86380 86390 1
501038 99501038 1001 86380 86390 1
501169 99501169 1001 86380 86390 1
501209 99501209 1001 86380 86390 1
501665 99501665 1001 86380 86390 1
501645 99501645 1001 86380 86390 1
501762 99501762 1001 86380 86390 1
502392 99502392 1001 86380 86390 1
502264 99502264 1001 86380 86390 1
502266 99502266 1001 86380 86390 1
502282 99502282 1001 86380 86390 1
502249 99502249 1001 86380 86390 1
502056 99502056 1001 86380 86390 1
502083 99502083 1001 86380 86390 1
502116 99502116 1001 86380 86390 1
501898 99501898 1001 86380 86390 1
502042 99502042 1001 86380 86390 1
502047 99502047 1001 86380 86390 1
501999 99501999 1001 86380 86390 1
502521 99502521 1001 86380 86390 1
503124 99503124 1001 86380 86390 1
503265 99503265 1001 86380 86390 1
503142 99503142 1001 86380 86390 1
503268 99503268 1001 86380 86390 1
502956 99502956 1001 86380 86390 1
503038 99503038 1001 86380 86390 1
502730 99502730 1001 86380 86390 1
502784 99502784 1001 86380 86390 1
502694 99502694 1001 86380 86390 1
502695 99502695 1001 86380 86390 1
503447 99503447 1001 86380 86390 1
503294 99503294 1001 86380 86390 1
503478 99503478 1001 86380 86390 1
504092 99504092 1001 86380 86390 1
503995 99503995 1001 86380 86390 1
504024 99504024 1001 86380 86390 1
503922 99503922 1001 86380 86390 1
503809 99503809 1001 86380 86390 1
503895 99503895 1001 86380 86390 1
503713 99503713 1001 86380 86390 1
503754 99503754 1001 86380 86390 1
503524 99503524 1001 86380 86390 1
503578 99503578 1001 86380 86390 1
503608 99503608 1001 86380 86390 1
503686 99503686 1001 86380 86390 1
503674 99503674 1001 86380 86390 1
504263 99504263 1001 86380 86390 1
504151 99504151 1001 86380 86390 1
504805 99504805 1001 86380 86390 1
504884 99504884 1001 86380 86390 1
504635 99504635 1001 86380 86390 1
504654 99504654 1001 86380 86390 1
504542 99504542 1001 86380 86390 1
504607 99504607 1001 86380 86390 1
504431 99504431 1001 86380 86390 1
504458 99504458 1001 86380 86390 1
504359 99504359 1001 86380 86390 1
504425 99504425 1001 86380 86390 1
504438 99504438 1001 86380 86390 1
504980 99504980 1001 86380 86390 1
505085 99505085 1001 86380 86390 1
505076 99505076 1001 86380 86390 1
505141 99505141 1001 86380 86390 1
505602 99505602 1001 86380 86390 1
505680 99505680 1001 86380 86390 1
505706 99505706 1001 86380 86390 1
505750 99505750 1001 86380 86390 1
505648 99505648 1001 86380 86390 1
505436 99505436 1001 86380 86390 1
505537 99505537 1001 86380 86390 1
505181 99505181 1001 86380 86390 1
505311 99505311 1001 86380 86390 1
505221 99505221 1001 86380 86390 1
505223 99505223 1001 86380 86390 1
505857 99505857 1001 86380 86390 1
505883 99505883 1001 86380 86390 1
505793 99505793 1001 86380 86390 1
505885 99505885 1001 86380 86390 1
505931 99505931 1001 86380 86390 1
506594 99506594 1001 86380 86390 1
506510 99506510 1001 86380 86390 1
506422 99506422 1001 86380 86390 1
506399 99506399 1001 86380 86390 1
506319 99506319 1001 86380 86390 1
506243 99506243 1001 86380 86390 1
506321 99506321 1001 86380 86390 1
506387 99506387 1001 86380 86390 1
506324 99506324 1001 86380 86390 1
505995 99505995 1001 86380 86390 1
506077 99506077 1001 86380 86390 1
506634 99506634 1001 86380 86390 1
506623 99506623 1001 86380 86390 1
506598 99506598 1001 86380 86390 1
507244 99507244 1001 86380 86390 1
507207 99507207 1001 86380 86390 1
507184 99507184 1001 86380 86390 1
507176 99507176 1001 86380 86390 1
506882 99506882 1001 86380 86390 1
506908 99506908 1001 86380 86390 1
506819 99506819 1001 86380 86390 1
506900 99506900 1001 86380 86390 1
506836 99506836 1001 86380 86390 1
506812 99506812 1001 86380 86390 1
507433 99507433 1001 86380 86390 1
507461 99507461 1001 86380 86390 1
507218 99507218 1001 86380 86390 1
507565 99507565 1001 86380 86390 1
507424 99507424 1001 86380 86390 1
507481 99507481 1001 86380 86390 1
507495 99507495 1001 86380 86390 1
508061 99508061 1001 86380 86390 1
508075 99508075 1001 86380 86390 1
508234 99508234 1001 86380 86390 1
507927 99507927 1001 86380 86390 1
507915 99507915 1001 86380 86390 1
507921 99507921 1001 86380 86390 1
507822 99507822 1001 86380 86390 1
507761 99507761 1001 86380 86390 1
507776 99507776 1001 86380 86390 1
507765 99507765 1001 86380 86390 1
508278 99508278 1001 86380 86390 1
508383 99508383 1001 86380 86390 1
508935 99508935 1001 86380 86390 1
508901 99508901 1001 86380 86390 1
509004 99509004 1001 86380 86390 1
509018 99509018 1001 86380 86390 1
508848 99508848 1001 86380 86390 1
508823 99508823 1001 86380 86390 1
508775 99508775 1001 86380 86390 1
508583 99508583 1001 86380 86390 1
508484 99508484 1001 86380 86390 1
508574 99508574 1001 86380 86390 1
508502 99508502 1001 86380 86390 1
508543 99508543 1001 86380 86390 1
509202 99509202 1001 86380 86390 1
508870 99508870 1001 86380 86390 1
509115 99509115 1001 86380 86390 1
509232 99509232 1001 86380 86390 1
509185 99509185 1001 86380 86390 1
509856 99509856 1001 86380 86390 1
509755 99509755 1001 86380 86390 1
509516 99509516 1001 86380 86390 1
509473 99509473 1001 86380 86390 1
509346 99509346 1001 86380 86390 1
509438 99509438 1001 86380 86390 1
509402 99509402 1001 86380 86390 1
510020 99510020 1001 86380 86390 1
510085 99510085 1001 86380 86390 1
509945 99509945 1001 86380 86390 1
510088 99510088 1001 86380 86390 1
510696 99510696 1001 86380 86390 1
510405 99510405 1001 86380 86390 1
510394 99510394 1001 86380 86390 1
510356 99510356 1001 86380 86390 1
510317 99510317 1001 86380 86390 1
510477 99510477 1001 86380 86390 1
510363 99510363 1001 86380 86390 1
510287 99510287 1001 86380 86390 1
510109 99510109 1001 86380 86390 1
510844 99510844 1001 86380 86390 1
510741 99510741 1001 86380 86390 1
510926 99510926 1001 86380 86390 1
510916 99510916 1001 86380 86390 1
511384 99511384 1001 86380 86390 1
511347 99511347 1001 86380 86390 1
511292 99511292 1001 86380 86390 1
510957 99510957 1001 86380 86390 1
511078 99511078 1001 86380 86390 1
510967 99510967 1001 86380 86390 1
510993 99510993 1001 86380 86390 1
510943 99510943 1001 86380 86390 1
511589 99511589 1001 86380 86390 1
511609 99511609 1001 86380 86390 1
512345 99512345 1001 86380 86390 1
512190 99512190 1001 86380 86390 1
512232 99512232 1001 86380 86390 1
512299 99512299 1001 86380 86390 1
512209 99512209 1001 86380 86390 1
512047 99512047 1001 86380 86390 1
512089 99512089 1001 86380 86390 1
512052 99512052 1001 86380 86390 1
512066 99512066 1001 86380 86390 1
512118 99512118 1001 86380 86390 1
511944 99511944 1001 86380 86390 1
511946 99511946 1001 86380 86390 1
511765 99511765 1001 86380 86390 1
511782 99511782 1001 86380 86390 1
512512 99512512 1001 86380 86390 1
512513 99512513 1001 86380 86390 1
512449 99512449 1001 86380 86390 1
512529 99512529 1001 86380 86390 1
512555 99512555 1001 86380 86390 1
512439 99512439 1001 86380 86390 1
512504 99512504 1001 86380 86390 1
513178 99513178 1001 86380 86390 1
513081 99513081 1001 86380 86390 1
512882 99512882 1001 86380 86390 1
512834 99512834 1001 86380 86390 1
512950 99512950 1001 86380 86390 1
512978 99512978 1001 86380 86390 1
512851 99512851 1001 86380 86390 1
512890 99512890 1001 86380 86390 1
512931 99512931 1001 86380 86390 1
512674 99512674 1001 86380 86390 1
512780 99512780 1001 86380 86390 1
512586 99512586 1001 86380 86390 1
512782 99512782 1001 86380 86390 1
512706 99512706 1001 86380 86390 1
513345 99513345 1001 86380 86390 1
513242 99513242 1001 86380 86390 1
513261 99513261 1001 86380 86390 1
513288 99513288 1001 86380 86390 1
513380 99513380 1001 86380 86390 1
513278 99513278 1001 86380 86390 1
513946 99513946 1001 86380 86390 1
513831 99513831 1001 86380 86390 1
513908 99513908 1001 86380 86390 1
513947 99513947 1001 86380 86390 1
513708 99513708 1001 86380 86390 1
513723 99513723 1001 86380 86390 1
513779 99513779 1001 86380 86390 1
513474 99513474 1001 86380 86390 1
513517 99513517 1001 86380 86390 1
513571 99513571 1001 86380 86390 1
514058 99514058 1001 86380 86390 1
514125 99514125 1001 86380 86390 1
514811 99514811 1001 86380 86390 1
514712 99514712 1001 86380 86390 1
514725 99514725 1001 86380 86390 1
514509 99514509 1001 86380 86390 1
514623 99514623 1001 86380 86390 1
514404 99514404 1001 86380 86390 1
514381 99514381 1001 86380 86390 1
514374 99514374 1001 86380 86390 1
514428 99514428 1001 86380 86390 1
514429 99514429 1001 86380 86390 1
515037 99515037 1001 86380 86390 1
514999 99514999 1001 86380 86390 1
514875 99514875 1001 86380 86390 1
515620 99515620 1001 86380 86390 1
515518 99515518 1001 86380 86390 1
515487 99515487 1001 86380 86390 1
515272 99515272 1001 86380 86390 1
515416 99515416 1001 86380 86390 1
515391 99515391 1001 86380 86390 1
515418 99515418 1001 86380 86390 1
515343 99515343 1001 86380 86390 1
515141 99515141 1001 86380 86390 1
515805 99515805 1001 86380 86390 1
515883 99515883 1001 86380 86390 1
515691 99515691 1001 86380 86390 1
516355 99516355 1001 86380 86390 1
516371 99516371 1001 86380 86390 1
516494 99516494 1001 86380 86390 1
516442 99516442 1001 86380 86390 1
516203 99516203 1001 86380 86390 1
516119 99516119 1001 86380 86390 1
516069 99516069 1001 86380 86390 1
516085 99516085 1001 86380 86390 1
515919 99515919 1001 86380 86390 1
516063 99516063 1001 86380 86390 1
516016 99516016 1001 86380 86390 1
516527 99516527 1001 86380 86390 1
516528 99516528 1001 86380 86390 1
516518 99516518 1001 86380 86390 1
517276 99517276 1001 86380 86390 1
517151 99517151 1001 86380 86390 1
517333 99517333 1001 86380 86390 1
517023 99517023 1001 86380 86390 1
517101 99517101 1001 86380 86390 1
517011 99517011 1001 86380 86390 1
516833 99516833 1001 86380 86390 1
516732 99516732 1001 86380 86390 1
516750 99516750 1001 86380 86390 1
516854 99516854 1001 86380 86390 1
516907 99516907 1001 86380 86390 1
517397 99517397 1001 86380 86390 1
517478 99517478 1001 86380 86390 1
517433 99517433 1001 86380 86390 1
518161 99518161 1001 86380 86390 1
518076 99518076 1001 86380 86390 1
518156 99518156 1001 86380 86390 1
518057 99518057 1001 86380 86390 1
517770 99517770 1001 86380 86390 1
517618 99517618 1001 86380 86390 1
517684 99517684 1001 86380 86390 1
517686 99517686 1001 86380 86390 1
517548 99517548 1001 86380 86390 1
517629 99517629 1001 86380 86390 1
518366 99518366 1001 86380 86390 1
518317 99518317 1001 86380 86390 1
518163 99518163 1001 86380 86390 1
518220 99518220 1001 86380 86390 1
518352 99518352 1001 86380 86390 1
518885 99518885 1001 86380 86390 1
518857 99518857 1001 86380 86390 1
518845 99518845 1001 86380 86390 1
518699 99518699 1001 86380 86390 1
518674 99518674 1001 86380 86390 1
518548 99518548 1001 86380 86390 1
518407 99518407 1001 86380 86390 1
518446 99518446 1001 86380 86390 1
518533 99518533 1001 86380 86390 1
519170 99519170 1001 86380 86390 1
519147 99519147 1001 86380 86390 1
519009 99519009 1001 86380 86390 1
519763 99519763 1001 86380 86390 1
519739 99519739 1001 86380 86390 1
519757 99519757 1001 86380 86390 1
519803 99519803 1001 86380 86390 1
519809 99519809 1001 86380 86390 1
519609 99519609 1001 86380 86390 1
519467 99519467 1001 86380 86390 1
519574 99519574 1001 86380 86390 1
519335 99519335 1001 86380 86390 1
519310 99519310 1001 86380 86390 1
519249 99519249 1001 86380 86390 1
519292 99519292 1001 86380 86390 1
519955 99519955 1001 86380 86390 1
519844 99519844 1001 86380 86390 1
519925 99519925 1001 86380 86390 1
520436 99520436 1001 86380 86390 1
520636 99520636 1001 86380 86390 1
520318 99520318 1001 86380 86390 1
520344 99520344 1001 86380 86390 1
520240 99520240 1001 86380 86390 1
520427 99520427 1001 86380 86390 1
520350 99520350 1001 86380 86390 1
520113 99520113 1001 86380 86390 1
520139 99520139 1001 86380 86390 1
520141 99520141 1001 86380 86390 1
520026 99520026 1001 86380 86390 1
520704 99520704 1001 86380 86390 1
520822 99520822 1001 86380 86390 1
520694 99520694 1001 86380 86390 1
520789 99520789 1001 86380 86390 1
521389 99521389 1001 86380 86390 1
521320 99521320 1001 86380 86390 1
521185 99521185 1001 86380 86390 1
521155 99521155 1001 86380 86390 1
520922 99520922 1001 86380 86390 1
520889 99520889 1001 86380 86390 1
520943 99520943 1001 86380 86390 1
520956 99520956 1001 86380 86390 1
520931 99520931 1001 86380 86390 1
520973 99520973 1001 86380 86390 1
520999 99520999 1001 86380 86390 1
521528 99521528 1001 86380 86390 1
521518 99521518 1001 86380 86390 1
521571 99521571 1001 86380 86390 1
521521 99521521 1001 86380 86390 1
521561 99521561 1001 86380 86390 1
521577 99521577 1001 86380 86390 1
522101 99522101 1001 86380 86390 1
522244 99522244 1001 86380 86390 1
522123 99522123 1001 86380 86390 1
521896 99521896 1001 86380 86390 1
521942 99521942 1001 86380 86390 1
521831 99521831 1001 86380 86390 1
521833 99521833 1001 86380 86390 1
521680 99521680 1001 86380 86390 1
522318 99522318 1001 86380 86390 1
522452 99522452 1001 86380 86390 1
523045 99523045 1001 86380 86390 1
523036 99523036 1001 86380 86390 1
522771 99522771 1001 86380 86390 1
522737 99522737 1001 86380 86390 1
522867 99522867 1001 86380 86390 1
522726 99522726 1001 86380 86390 1
522754 99522754 1001 86380 86390 1
522730 99522730 1001 86380 86390 1
522565 99522565 1001 86380 86390 1
522697 99522697 1001 86380 86390 1
522673 99522673 1001 86380 86390 1
522703 99522703 1001 86380 86390 1
523242 99523242 1001 86380 86390 1
523819 99523819 1001 86380 86390 1
523628 99523628 1001 86380 86390 1
523669 99523669 1001 86380 86390 1
523581 99523581 1001 86380 86390 1
523595 99523595 1001 86380 86390 1
523444 99523444 1001 86380 86390 1
523447 99523447 1001 86380 86390 1
523448 99523448 1001 86380 86390 1
523995 99523995 1001 86380 86390 1
524112 99524112 1001 86380 86390 1
524061 99524061 1001 86380 86390 1
524606 99524606 1001 86380 86390 1
524726 99524726 1001 86380 86390 1
524690 99524690 1001 86380 86390 1
524729 99524729 1001 86380 86390 1
524488 99524488 1001 86380 86390 1
524521 99524521 1001 86380 86390 1
524560 99524560 1001 86380 86390 1
524458 99524458 1001 86380 86390 1
524561 99524561 1001 86380 86390 1
524207 99524207 1001 86380 86390 1
524183 99524183 1001 86380 86390 1
524837 99524837 1001 86380 86390 1
524843 99524843 1001 86380 86390 1
525561 99525561 1001 86380 86390 1
525528 99525528 1001 86380 86390 1
525400 99525400 1001 86380 86390 1
525587 99525587 1001 86380 86390 1
525365 99525365 1001 86380 86390 1
525335 99525335 1001 86380 86390 1
525205 99525205 1001 86380 86390 1
525079 99525079 1001 86380 86390 1
525171 99525171 1001 86380 86390 1
526281 99526281 1001 86380 86390 1
526110 99526110 1001 86380 86390 1
525970 99525970 1001 86380 86390 1
525869 99525869 1001 86380 86390 1
525992 99525992 1001 86380 86390 1
526501 99526501 1001 86380 86390 1
526618 99526618 1001 86380 86390 1
526452 99526452 1001 86380 86390 1
526507 99526507 1001 86380 86390 1
526547 99526547 1001 86380 86390 1
526587 99526587 1001 86380 86390 1
527045 99527045 1001 86380 86390 1
527164 99527164 1001 86380 86390 1
527130 99527130 1001 86380 86390 1
527093 99527093 1001 86380 86390 1
526927 99526927 1001 86380 86390 1
526997 99526997 1001 86380 86390 1
526720 99526720 1001 86380 86390 1
527257 99527257 1001 86380 86390 1
527973 99527973 1001 86380 86390 1
527900 99527900 1001 86380 86390 1
528006 99528006 1001 86380 86390 1
527754 99527754 1001 86380 86390 1
527691 99527691 1001 86380 86390 1
527722 99527722 1001 86380 86390 1
527723 99527723 1001 86380 86390 1
527700 99527700 1001 86380 86390 1
527536 99527536 1001 86380 86390 1
527485 99527485 1001 86380 86390 1
528123 99528123 1001 86380 86390 1
528761 99528761 1001 86380 86390 1
528807 99528807 1001 86380 86390 1
528730 99528730 1001 86380 86390 1
528835 99528835 1001 86380 86390 1
528505 99528505 1001 86380 86390 1
528507 99528507 1001 86380 86390 1
528511 99528511 1001 86380 86390 1
528372 99528372 1001 86380 86390 1
528450 99528450 1001 86380 86390 1
528361 99528361 1001 86380 86390 1
528381 99528381 1001 86380 86390 1
528434 99528434 1001 86380 86390 1
528996 99528996 1001 86380 86390 1
528945 99528945 1001 86380 86390 1
528907 99528907 1001 86380 86390 1
529078 99529078 1001 86380 86390 1
529693 99529693 1001 86380 86390 1
529550 99529550 1001 86380 86390 1
529620 99529620 1001 86380 86390 1
529450 99529450 1001 86380 86390 1
529111 99529111 1001 86380 86390 1
529283 99529283 1001 86380 86390 1
529220 99529220 1001 86380 86390 1
529828 99529828 1001 86380 86390 1
529833 99529833 1001 86380 86390 1
529861 99529861 1001 86380 86390 1
529914 99529914 1001 86380 86390 1
529801 99529801 1001 86380 86390 1
530515 99530515 1001 86380 86390 1
530521 99530521 1001 86380 86390 1
530401 99530401 1001 86380 86390 1
530443 99530443 1001 86380 86390 1
530397 99530397 1001 86380 86390 1
530222 99530222 1001 86380 86390 1
530315 99530315 1001 86380 86390 1
530303 99530303 1001 86380 86390 1
530305 99530305 1001 86380 86390 1
530229 99530229 1001 86380 86390 1
530002 99530002 1001 86380 86390 1
530028 99530028 1001 86380 86390 1
530042 99530042 1001 86380 86390 1
530056 99530056 1001 86380 86390 1
529943 99529943 1001 86380 86390 1
530577 99530577 1001 86380 86390 1
531075 99531075 1001 86380 86390 1
531114 99531114 1001 86380 86390 1
531117 99531117 1001 86380 86390 1
531056 99531056 1001 86380 86390 1
531108 99531108 1001 86380 86390 1
530790 99530790 1001 86380 86390 1
530963 99530963 1001 86380 86390 1
531382 99531382 1001 86380 86390 1
532015 99532015 1001 86380 86390 1
532160 99532160 1001 86380 86390 1
532046 99532046 1001 86380 86390 1
531781 99531781 1001 86380 86390 1
532299 99532299 1001 86380 86390 1
532212 99532212 1001 86380 86390 1
532995 99532995 1001 86380 86390 1
533024 99533024 1001 86380 86390 1
532915 99532915 1001 86380 86390 1
532737 99532737 1001 86380 86390 1
532795 99532795 1001 86380 86390 1
532476 99532476 1001 86380 86390 1
532413 99532413 1001 86380 86390 1
532440 99532440 1001 86380 86390 1
532573 99532573 1001 86380 86390 1
533218 99533218 1001 86380 86390 1
533117 99533117 1001 86380 86390 1
533143 99533143 1001 86380 86390 1
533668 99533668 1001 86380 86390 1
533707 99533707 1001 86380 86390 1
533674 99533674 1001 86380 86390 1
533790 99533790 1001 86380 86390 1
533701 99533701 1001 86380 86390 1
533535 99533535 1001 86380 86390 1
533452 99533452 1001 86380 86390 1
533621 99533621 1001 86380 86390 1
533520 99533520 1001 86380 86390 1
533288 99533288 1001 86380 86390 1
533370 99533370 1001 86380 86390 1
533313 99533313 1001 86380 86390 1
534607 99534607 1001 86380 86390 1
534565 99534565 1001 86380 86390 1
534336 99534336 1001 86380 86390 1
534402 99534402 1001 86380 86390 1
534415 99534415 1001 86380 86390 1
534101 99534101 1001 86380 86390 1
534184 99534184 1001 86380 86390 1
534084 99534084 1001 86380 86390 1
534085 99534085 1001 86380 86390 1
534868 99534868 1001 86380 86390 1
535481 99535481 1001 86380 86390 1
535247 99535247 1001 86380 86390 1
535045 99535045 1001 86380 86390 1
535627 99535627 1001 86380 86390 1
535525 99535525 1001 86380 86390 1
536304 99536304 1001 86380 86390 1
536316 99536316 1001 86380 86390 1
536139 99536139 1001 86380 86390 1
536329 99536329 1001 86380 86390 1
535976 99535976 1001 86380 86390 1
536120 99536120 1001 86380 86390 1
536005 99536005 1001 86380 86390 1
535985 99535985 1001 86380 86390 1
536116 99536116 1001 86380 86390 1
535870 99535870 1001 86380 86390 1
535901 99535901 1001 86380 86390 1
535812 99535812 1001 86380 86390 1
535802 99535802 1001 86380 86390 1
536466 99536466 1001 86380 86390 1
536443 99536443 1001 86380 86390 1
536524 99536524 1001 86380 86390 1
536525 99536525 1001 86380 86390 1
537132 99537132 1001 86380 86390 1
537040 99537040 1001 86380 86390 1
536854 99536854 1001 86380 86390 1
536924 99536924 1001 86380 86390 1
536683 99536683 1001 86380 86390 1
536645 99536645 1001 86380 86390 1
536646 99536646 1001 86380 86390 1
536579 99536579 1001 86380 86390 1
537307 99537307 1001 86380 86390 1
537983 99537983 1001 86380 86390 1
537602 99537602 1001 86380 86390 1
537578 99537578 1001 86380 86390 1
537657 99537657 1001 86380 86390 1
537510 99537510 1001 86380 86390 1
538101 99538101 1001 86380 86390 1
538647 99538647 1001 86380 86390 1
538686 99538686 1001 86380 86390 1
538781 99538781 1001 86380 86390 1
538635 99538635 1001 86380 86390 1
538623 99538623 1001 86380 86390 1
538636 99538636 1001 86380 86390 1
538742 99538742 1001 86380 86390 1
538537 99538537 1001 86380 86390 1
538499 99538499 1001 86380 86390 1
538551 99538551 1001 86380 86390 1
538423 99538423 1001 86380 86390 1
538298 99538298 1001 86380 86390 1
538225 99538225 1001 86380 86390 1
538251 99538251 1001 86380 86390 1
538255 99538255 1001 86380 86390 1
538997 99538997 1001 86380 86390 1
538831 99538831 1001 86380 86390 1
538874 99538874 1001 86380 86390 1
539460 99539460 1001 86380 86390 1
539620 99539620 1001 86380 86390 1
539442 99539442 1001 86380 86390 1
539676 99539676 1001 86380 86390 1
539708 99539708 1001 86380 86390 1
539698 99539698 1001 86380 86390 1
539711 99539711 1001 86380 86390 1
539766 99539766 1001 86380 86390 1
540316 99540316 1001 86380 86390 1
540373 99540373 1001 86380 86390 1
540066 99540066 1001 86380 86390 1
540134 99540134 1001 86380 86390 1
540057 99540057 1001 86380 86390 1
540216 99540216 1001 86380 86390 1
540221 99540221 1001 86380 86390 1
539943 99539943 1001 86380 86390 1
540035 99540035 1001 86380 86390 1
540560 99540560 1001 86380 86390 1
540573 99540573 1001 86380 86390 1
541245 99541245 1001 86380 86390 1
541093 99541093 1001 86380 86390 1
541273 99541273 1001 86380 86390 1
541111 99541111 1001 86380 86390 1
540972 99540972 1001 86380 86390 1
540742 99540742 1001 86380 86390 1
541330 99541330 1001 86380 86390 1
541356 99541356 1001 86380 86390 1
541472 99541472 1001 86380 86390 1
541423 99541423 1001 86380 86390 1
541984 99541984 1001 86380 86390 1
542002 99542002 1001 86380 86390 1
542041 99542041 1001 86380 86390 1
542080 99542080 1001 86380 86390 1
541781 99541781 1001 86380 86390 1
541769 99541769 1001 86380 86390 1
541550 99541550 1001 86380 86390 1
541552 99541552 1001 86380 86390 1
542301 99542301 1001 86380 86390 1
542160 99542160 1001 86380 86390 1
542764 99542764 1001 86380 86390 1
542907 99542907 1001 86380 86390 1
542875 99542875 1001 86380 86390 1
542824 99542824 1001 86380 86390 1
542624 99542624 1001 86380 86390 1
542638 99542638 1001 86380 86390 1
542707 99542707 1001 86380 86390 1
542578 99542578 1001 86380 86390 1
542723 99542723 1001 86380 86390 1
542569 99542569 1001 86380 86390 1
542454 99542454 1001 86380 86390 1
542473 99542473 1001 86380 86390 1
543128 99543128 1001 86380 86390 1
542962 99542962 1001 86380 86390 1
543617 99543617 1001 86380 86390 1
543647 99543647 1001 86380 86390 1
543749 99543749 1001 86380 86390 1
543545 99543545 1001 86380 86390 1
543433 99543433 1001 86380 86390 1
543323 99543323 1001 86380 86390 1
543196 99543196 1001 86380 86390 1
543904 99543904 1001 86380 86390 1
543842 99543842 1001 86380 86390 1
543817 99543817 1001 86380 86390 1
543778 99543778 1001 86380 86390 1
544219 99544219 1001 86380 86390 1
544015 99544015 1001 86380 86390 1
544023 99544023 1001 86380 86390 1
544101 99544101 1001 86380 86390 1
544089 99544089 1001 86380 86390 1
544701 99544701 1001 86380 86390 1
544615 99544615 1001 86380 86390 1
544719 99544719 1001 86380 86390 1
544643 99544643 1001 86380 86390 1
421465 470 1001 53400 56817 1
404073 801 1001 27240 28677 1
500797 989 1001 30791 31090 1
500873 1120 1001 60695 60994 1
520224 1027 1001 69349 69649 1
400064 99400064 1001 86380 86390 1
400083 99400083 1001 86380 86390 1
400132 99400132 1001 86380 86390 1
400411 99400411 1001 86380 86390 1
400753 99400753 1001 86380 86390 1
400819 99400819 1001 86380 86390 1
400893 99400893 1001 86380 86390 1
400953 99400953 1001 86380 86390 1
401062 99401062 1001 86380 86390 1
401165 99401165 1001 86380 86390 1
401189 99401189 1001 86380 86390 1
401280 99401280 1001 86380 86390 1
401386 99401386 1001 86380 86390 1
401762 99401762 1001 86380 86390 1
401715 99401715 1001 86380 86390 1
401866 99401866 1001 86380 86390 1
401937 99401937 1001 86380 86390 1
401859 99401859 1001 86380 86390 1
402110 99402110 1001 86380 86390 1
402070 99402070 1001 86380 86390 1
402320 99402320 1001 86380 86390 1
402849 99402849 1001 86380 86390 1
403149 99403149 1001 86380 86390 1
403336 99403336 1001 86380 86390 1
403729 99403729 1001 86380 86390 1
403624 99403624 1001 86380 86390 1
403894 99403894 1001 86380 86390 1
403871 99403871 1001 86380 86390 1
404016 99404016 1001 86380 86390 1
404022 99404022 1001 86380 86390 1
404466 99404466 1001 86380 86390 1
404396 99404396 1001 86380 86390 1
405039 99405039 1001 86380 86390 1
405311 99405311 1001 86380 86390 1
405578 99405578 1001 86380 86390 1
405643 99405643 1001 86380 86390 1
405648 99405648 1001 86380 86390 1
405725 99405725 1001 86380 86390 1
405693 99405693 1001 86380 86390 1
405793 99405793 1001 86380 86390 1
405814 99405814 1001 86380 86390 1
405817 99405817 1001 86380 86390 1
405870 99405870 1001 86380 86390 1
405913 99405913 1001 86380 86390 1
405931 99405931 1001 86380 86390 1
406065 99406065 1001 86380 86390 1
406162 99406162 1001 86380 86390 1
406192 99406192 1001 86380 86390 1
406271 99406271 1001 86380 86390 1
406209 99406209 1001 86380 86390 1
406485 99406485 1001 86380 86390 1
406488 99406488 1001 86380 86390 1
406469 99406469 1001 86380 86390 1
407120 99407120 1001 86380 86390 1
407081 99407081 1001 86380 86390 1
407590 99407590 1001 86380 86390 1
408002 99408002 1001 86380 86390 1
407991 99407991 1001 86380 86390 1
408146 99408146 1001 86380 86390 1
408157 99408157 1001 86380 86390 1
408429 99408429 1001 86380 86390 1
408696 99408696 1001 86380 86390 1
408768 99408768 1001 86380 86390 1
409062 99409062 1001 86380 86390 1
409049 99409049 1001 86380 86390 1
409056 99409056 1001 86380 86390 1
409137 99409137 1001 86380 86390 1
409169 99409169 1001 86380 86390 1
409380 99409380 1001 86380 86390 1
409489 99409489 1001 86380 86390 1
409491 99409491 1001 86380 86390 1
409545 99409545 1001 86380 86390 1
409780 99409780 1001 86380 86390 1
409811 99409811 1001 86380 86390 1
409885 99409885 1001 86380 86390 1
409807 99409807 1001 86380 86390 1
409929 99409929 1001 86380 86390 1
409939 99409939 1001 86380 86390 1
410111 99410111 1001 86380 86390 1
410166 99410166 1001 86380 86390 1
410263 99410263 1001 86380 86390 1
410458 99410458 1001 86380 86390 1
410408 99410408 1001 86380 86390 1
410455 99410455 1001 86380 86390 1
410615 99410615 1001 86380 86390 1
410670 99410670 1001 86380 86390 1
410747 99410747 1001 86380 86390 1
410847 99410847 1001 86380 86390 1
410867 99410867 1001 86380 86390 1
410975 99410975 1001 86380 86390 1
411182 99411182 1001 86380 86390 1
411125 99411125 1001 86380 86390 1
411139 99411139 1001 86380 86390 1
411442 99411442 1001 86380 86390 1
411572 99411572 1001 86380 86390 1
412097 99412097 1001 86380 86390 1
412290 99412290 1001 86380 86390 1
412294 99412294 1001 86380 86390 1
412403 99412403 1001 86380 86390 1
413485 99413485 1001 86380 86390 1
413470 99413470 1001 86380 86390 1
413146 99413146 1001 86380 86390 1
412929 99412929 1001 86380 86390 1
413081 99413081 1001 86380 86390 1
412804 99412804 1001 86380 86390 1
412536 99412536 1001 86380 86390 1
412654 99412654 1001 86380 86390 1
412601 99412601 1001 86380 86390 1
412688 99412688 1001 86380 86390 1
412741 99412741 1001 86380 86390 1
413942 99413942 1001 86380 86390 1
413973 99413973 1001 86380 86390 1
413794 99413794 1001 86380 86390 1
414082 99414082 1001 86380 86390 1
413883 99413883 1001 86380 86390 1
415185 99415185 1001 86380 86390 1
414801 99414801 1001 86380 86390 1
414897 99414897 1001 86380 86390 1
414807 99414807 1001 86380 86390 1
414854 99414854 1001 86380 86390 1
414633 99414633 1001 86380 86390 1
414528 99414528 1001 86380 86390 1
414248 99414248 1001 86380 86390 1
414274 99414274 1001 86380 86390 1
415388 99415388 1001 86380 86390 1
415550 99415550 1001 86380 86390 1
415432 99415432 1001 86380 86390 1
415689 99415689 1001 86380 86390 1
416939 99416939 1001 86380 86390 1
416814 99416814 1001 86380 86390 1
416887 99416887 1001 86380 86390 1
416850 99416850 1001 86380 86390 1
416187 99416187 1001 86380 86390 1
416191 99416191 1001 86380 86390 1
416267 99416267 1001 86380 86390 1
416487 99416487 1001 86380 86390 1
417067 99417067 1001 86380 86390 1
417274 99417274 1001 86380 86390 1
418552 99418552 1001 86380 86390 1
418678 99418678 1001 86380 86390 1
418487 99418487 1001 86380 86390 1
418717 99418717 1001 86380 86390 1
418760 99418760 1001 86380 86390 1
418585 99418585 1001 86380 86390 1
418796 99418796 1001 86380 86390 1
418302 99418302 1001 86380 86390 1
418222 99418222 1001 86380 86390 1
417778 99417778 1001 86380 86390 1
417626 99417626 1001 86380 86390 1
418952 99418952 1001 86380 86390 1
418845 99418845 1001 86380 86390 1
419133 99419133 1001 86380 86390 1
418920 99418920 1001 86380 86390 1
420445 99420445 1001 86380 86390 1
420139 99420139 1001 86380 86390 1
420229 99420229 1001 86380 86390 1
420230 99420230 1001 86380 86390 1
420167 99420167 1001 86380 86390 1
419905 99419905 1001 86380 86390 1
419777 99419777 1001 86380 86390 1
419988 99419988 1001 86380 86390 1
419814 99419814 1001 86380 86390 1
419217 99419217 1001 86380 86390 1
419414 99419414 1001 86380 86390 1
419509 99419509 1001 86380 86390 1
419339 99419339 1001 86380 86390 1
420753 99420753 1001 86380 86390 1
422037 99422037 1001 86380 86390 1
422048 99422048 1001 86380 86390 1
422024 99422024 1001 86380 86390 1
421570 99421570 1001 86380 86390 1
421096 99421096 1001 86380 86390 1
421215 99421215 1001 86380 86390 1
421247 99421247 1001 86380 86390 1
422149 99422149 1001 86380 86390 1
422159 99422159 1001 86380 86390 1
423405 99423405 1001 86380 86390 1
423636 99423636 1001 86380 86390 1
423662 99423662 1001 86380 86390 1
423716 99423716 1001 86380 86390 1
423594 99423594 1001 86380 86390 1
423622 99423622 1001 86380 86390 1
423085 99423085 1001 86380 86390 1
423287 99423287 1001 86380 86390 1
423034 99423034 1001 86380 86390 1
422748 99422748 1001 86380 86390 1
424099 99424099 1001 86380 86390 1
423763 99423763 1001 86380 86390 1
425198 99425198 1001 86380 86390 1
425364 99425364 1001 86380 86390 1
424648 99424648 1001 86380 86390 1
424974 99424974 1001 86380 86390 1
424212 99424212 1001 86380 86390 1
424315 99424315 1001 86380 86390 1
424516 99424516 1001 86380 86390 1
424447 99424447 1001 86380 86390 1
424203 99424203 1001 86380 86390 1
424408 99424408 1001 86380 86390 1
425517 99425517 1001 86380 86390 1
425787 99425787 1001 86380 86390 1
425545 99425545 1001 86380 86390 1
425681 99425681 1001 86380 86390 1
426697 99426697 1001 86380 86390 1
426847 99426847 1001 86380 86390 1
426923 99426923 1001 86380 86390 1
426984 99426984 1001 86380 86390 1
426805 99426805 1001 86380 86390 1
426831 99426831 1001 86380 86390 1
426310 99426310 1001 86380 86390 1
426132 99426132 1001 86380 86390 1
426002 99426002 1001 86380 86390 1
426148 99426148 1001 86380 86390 1
427197 99427197 1001 86380 86390 1
427200 99427200 1001 86380 86390 1
427449 99427449 1001 86380 86390 1
427407 99427407 1001 86380 86390 1
428409 99428409 1001 86380 86390 1
428154 99428154 1001 86380 86390 1
428336 99428336 1001 86380 86390 1
427904 99427904 1001 86380 86390 1
427782 99427782 1001 86380 86390 1
427608 99427608 1001 86380 86390 1
427644 99427644 1001 86380 86390 1
427891 99427891 1001 86380 86390 1
427848 99427848 1001 86380 86390 1
428810 99428810 1001 86380 86390 1
428981 99428981 1001 86380 86390 1
430020 99430020 1001 86380 86390 1
430059 99430059 1001 86380 86390 1
429860 99429860 1001 86380 86390 1
429745 99429745 1001 86380 86390 1
429891 99429891 1001 86380 86390 1
429797 99429797 1001 86380 86390 1
429564 99429564 1001 86380 86390 1
429224 99429224 1001 86380 86390 1
429183 99429183 1001 86380 86390 1
429281 99429281 1001 86380 86390 1
430795 99430795 1001 86380 86390 1
430555 99430555 1001 86380 86390 1
430515 99430515 1001 86380 86390 1
430467 99430467 1001 86380 86390 1
431774 99431774 1001 86380 86390 1
431949 99431949 1001 86380 86390 1
431431 99431431 1001 86380 86390 1
431266 99431266 1001 86380 86390 1
431342 99431342 1001 86380 86390 1
431451 99431451 1001 86380 86390 1
430892 99430892 1001 86380 86390 1
431211 99431211 1001 86380 86390 1
432116 99432116 1001 86380 86390 1
432295 99432295 1001 86380 86390 1
432194 99432194 1001 86380 86390 1
432234 99432234 1001 86380 86390 1
433383 99433383 1001 86380 86390 1
433407 99433407 1001 86380 86390 1
433545 99433545 1001 86380 86390 1
433272 99433272 1001 86380 86390 1
433180 99433180 1001 86380 86390 1
432804 99432804 1001 86380 86390 1
433865 99433865 1001 86380 86390 1
433770 99433770 1001 86380 86390 1
435162 99435162 1001 86380 86390 1
435241 99435241 1001 86380 86390 1
434964 99434964 1001 86380 86390 1
434817 99434817 1001 86380 86390 1
434851 99434851 1001 86380 86390 1
434984 99434984 1001 86380 86390 1
434563 99434563 1001 86380 86390 1
434352 99434352 1001 86380 86390 1
434366 99434366 1001 86380 86390 1
434165 99434165 1001 86380 86390 1
435675 99435675 1001 86380 86390 1
435713 99435713 1001 86380 86390 1
435532 99435532 1001 86380 86390 1
436779 99436779 1001 86380 86390 1
437077 99437077 1001 86380 86390 1
436819 99436819 1001 86380 86390 1
436383 99436383 1001 86380 86390 1
436426 99436426 1001 86380 86390 1
436022 99436022 1001 86380 86390 1
437259 99437259 1001 86380 86390 1
437339 99437339 1001 86380 86390 1
300680 99300680 1001 86380 86390 1
300594 99300594 1001 86380 86390 1
300480 99300480 1001 86380 86390 1
300468 99300468 1001 86380 86390 1
300314 99300314 1001 86380 86390 1
300188 99300188 1001 86380 86390 1
300202 99300202 1001 86380 86390 1
300166 99300166 1001 86380 86390 1
300257 99300257 1001 86380 86390 1
300154 99300154 1001 86380 86390 1
300792 99300792 1001 86380 86390 1
300797 99300797 1001 86380 86390 1
300862 99300862 1001 86380 86390 1
300759 99300759 1001 86380 86390 1
300879 99300879 1001 86380 86390 1
300841 99300841 1001 86380 86390 1
301377 99301377 1001 86380 86390 1
301527 99301527 1001 86380 86390 1
301482 99301482 1001 86380 86390 1
301449 99301449 1001 86380 86390 1
301211 99301211 1001 86380 86390 1
301250 99301250 1001 86380 86390 1
301292 99301292 1001 86380 86390 1
301203 99301203 1001 86380 86390 1
301191 99301191 1001 86380 86390 1
301025 99301025 1001 86380 86390 1
300968 99300968 1001 86380 86390 1
301758 99301758 1001 86380 86390 1
301670 99301670 1001 86380 86390 1
301613 99301613 1001 86380 86390 1
301639 99301639 1001 86380 86390 1
302316 99302316 1001 86380 86390 1
302291 99302291 1001 86380 86390 1
302258 99302258 1001 86380 86390 1
302048 99302048 1001 86380 86390 1
302153 99302153 1001 86380 86390 1
302141 99302141 1001 86380 86390 1
302154 99302154 1001 86380 86390 1
302155 99302155 1001 86380 86390 1
301916 99301916 1001 86380 86390 1
301907 99301907 1001 86380 86390 1
302533 99302533 1001 86380 86390 1
302547 99302547 1001 86380 86390 1
302548 99302548 1001 86380 86390 1
302465 99302465 1001 86380 86390 1
302479 99302479 1001 86380 86390 1
303042 99303042 1001 86380 86390 1
302874 99302874 1001 86380 86390 1
302900 99302900 1001 86380 86390 1
302715 99302715 1001 86380 86390 1
303350 99303350 1001 86380 86390 1
303326 99303326 1001 86380 86390 1
303263 99303263 1001 86380 86390 1
303367 99303367 1001 86380 86390 1
303397 99303397 1001 86380 86390 1
304001 99304001 1001 86380 86390 1
303648 99303648 1001 86380 86390 1
303624 99303624 1001 86380 86390 1
303824 99303824 1001 86380 86390 1
303555 99303555 1001 86380 86390 1
303597 99303597 1001 86380 86390 1
303469 99303469 1001 86380 86390 1
304237 99304237 1001 86380 86390 1
304084 99304084 1001 86380 86390 1
304077 99304077 1001 86380 86390 1
304118 99304118 1001 86380 86390 1
304758 99304758 1001 86380 86390 1
304748 99304748 1001 86380 86390 1
304689 99304689 1001 86380 86390 1
304583 99304583 1001 86380 86390 1
304330 99304330 1001 86380 86390 1
304292 99304292 1001 86380 86390 1
304395 99304395 1001 86380 86390 1
304414 99304414 1001 86380 86390 1
304942 99304942 1001 86380 86390 1
304904 99304904 1001 86380 86390 1
305571 99305571 1001 86380 86390 1
305670 99305670 1001 86380 86390 1
305206 99305206 1001 86380 86390 1
305079 99305079 1001 86380 86390 1
305147 99305147 1001 86380 86390 1
500040 99500040 1001 86380 86390 1
500157 99500157 1001 86380 86390 1
500042 99500042 1001 86380 86390 1
500147 99500147 1001 86380 86390 1
500662 99500662 1001 86380 86390 1
500704 99500704 1001 86380 86390 1
500706 99500706 1001 86380 86390 1
500682 99500682 1001 86380 86390 1
500572 99500572 1001 86380 86390 1
500565 99500565 1001 86380 86390 1
500348 99500348 1001 86380 86390 1
500311 99500311 1001 86380 86390 1
500379 99500379 1001 86380 86390 1
500224 99500224 1001 86380 86390 1
500264 99500264 1001 86380 86390 1
500240 99500240 1001 86380 86390 1
501004 99501004 1001 86380 86390 1
500858 99500858 1001 86380 86390 1
501510 99501510 1001 86380 86390 1
501459 99501459 1001 86380 86390 1
501541 99501541 1001 86380 86390 1
501616 99501616 1001 86380 86390 1
501534 99501534 1001 86380 86390 1
501278 99501278 1001 86380 86390 1
501397 99501397 1001 86380 86390 1
501401 99501401 1001 86380 86390 1
501020 99501020 1001 86380 86390 1
501216 99501216 1001 86380 86390 1
501205 99501205 1001 86380 86390 1
501091 99501091 1001 86380 86390 1
501220 99501220 1001 86380 86390 1
501771 99501771 1001 86380 86390 1
501700 99501700 1001 86380 86390 1
502262 99502262 1001 86380 86390 1
502354 99502354 1001 86380 86390 1
502293 99502293 1001 86380 86390 1
502387 99502387 1001 86380 86390 1
502235 99502235 1001 86380 86390 1
502122 99502122 1001 86380 86390 1
502138 99502138 1001 86380 86390 1
502229 99502229 1001 86380 86390 1
502114 99502114 1001 86380 86390 1
502231 99502231 1001 86380 86390 1
501971 99501971 1001 86380 86390 1
502037 99502037 1001 86380 86390 1
501882 99501882 1001 86380 86390 1
501908 99501908 1001 86380 86390 1
502496 99502496 1001 86380 86390 1
502561 99502561 1001 86380 86390 1
502497 99502497 1001 86380 86390 1
502665 99502665 1001 86380 86390 1
502487 99502487 1001 86380 86390 1
503182 99503182 1001 86380 86390 1
503097 99503097 1001 86380 86390 1
503226 99503226 1001 86380 86390 1
503086 99503086 1001 86380 86390 1
502919 99502919 1001 86380 86390 1
503076 99503076 1001 86380 86390 1
502950 99502950 1001 86380 86390 1
502886 99502886 1001 86380 86390 1
503032 99503032 1001 86380 86390 1
502750 99502750 1001 86380 86390 1
502869 99502869 1001 86380 86390 1
502831 99502831 1001 86380 86390 1
503488 99503488 1001 86380 86390 1
503308 99503308 1001 86380 86390 1
503467 99503467 1001 86380 86390 1
504043 99504043 1001 86380 86390 1
504033 99504033 1001 86380 86390 1
503860 99503860 1001 86380 86390 1
503851 99503851 1001 86380 86390 1
503748 99503748 1001 86380 86390 1
503879 99503879 1001 86380 86390 1
503833 99503833 1001 86380 86390 1
503522 99503522 1001 86380 86390 1
503668 99503668 1001 86380 86390 1
503643 99503643 1001 86380 86390 1
503675 99503675 1001 86380 86390 1
504135 99504135 1001 86380 86390 1
504136 99504136 1001 86380 86390 1
504256 99504256 1001 86380 86390 1
504790 99504790 1001 86380 86390 1
504894 99504894 1001 86380 86390 1
504832 99504832 1001 86380 86390 1
504879 99504879 1001 86380 86390 1
504583 99504583 1001 86380 86390 1
504584 99504584 1001 86380 86390 1
504714 99504714 1001 86380 86390 1
504612 99504612 1001 86380 86390 1
504679 99504679 1001 86380 86390 1
504706 99504706 1001 86380 86390 1
504590 99504590 1001 86380 86390 1
504657 99504657 1001 86380 86390 1
504658 99504658 1001 86380 86390 1
504723 99504723 1001 86380 86390 1
504958 99504958 1001 86380 86390 1
505115 99505115 1001 86380 86390 1
505013 99505013 1001 86380 86390 1
505104 99505104 1001 86380 86390 1
505641 99505641 1001 86380 86390 1
505618 99505618 1001 86380 86390 1
505696 99505696 1001 86380 86390 1
505645 99505645 1001 86380 86390 1
505570 99505570 1001 86380 86390 1
505540 99505540 1001 86380 86390 1
505426 99505426 1001 86380 86390 1
505496 99505496 1001 86380 86390 1
505471 99505471 1001 86380 86390 1
505161 99505161 1001 86380 86390 1
505235 99505235 1001 86380 86390 1
505871 99505871 1001 86380 86390 1
505911 99505911 1001 86380 86390 1
505963 99505963 1001 86380 86390 1
505834 99505834 1001 86380 86390 1
505888 99505888 1001 86380 86390 1
505825 99505825 1001 86380 86390 1
505801 99505801 1001 86380 86390 1
506507 99506507 1001 86380 86390 1
506450 99506450 1001 86380 86390 1
506541 99506541 1001 86380 86390 1
506452 99506452 1001 86380 86390 1
506531 99506531 1001 86380 86390 1
506327 99506327 1001 86380 86390 1
506224 99506224 1001 86380 86390 1
506156 99506156 1001 86380 86390 1
506054 99506054 1001 86380 86390 1
506056 99506056 1001 86380 86390 1
506044 99506044 1001 86380 86390 1
506722 99506722 1001 86380 86390 1
506708 99506708 1001 86380 86390 1
507321 99507321 1001 86380 86390 1
507235 99507235 1001 86380 86390 1
507330 99507330 1001 86380 86390 1
507013 99507013 1001 86380 86390 1
507123 99507123 1001 86380 86390 1
506807 99506807 1001 86380 86390 1
506965 99506965 1001 86380 86390 1
507005 99507005 1001 86380 86390 1
507436 99507436 1001 86380 86390 1
507489 99507489 1001 86380 86390 1
507456 99507456 1001 86380 86390 1
507547 99507547 1001 86380 86390 1
508123 99508123 1001 86380 86390 1
508047 99508047 1001 86380 86390 1
508115 99508115 1001 86380 86390 1
508194 99508194 1001 86380 86390 1
508104 99508104 1001 86380 86390 1
507940 99507940 1001 86380 86390 1
507659 99507659 1001 86380 86390 1
507651 99507651 1001 86380 86390 1
508318 99508318 1001 86380 86390 1
508896 99508896 1001 86380 86390 1
509043 99509043 1001 86380 86390 1
508914 99508914 1001 86380 86390 1
508714 99508714 1001 86380 86390 1
508689 99508689 1001 86380 86390 1
508807 99508807 1001 86380 86390 1
508782 99508782 1001 86380 86390 1
508710 99508710 1001 86380 86390 1
508468 99508468 1001 86380 86390 1
508612 99508612 1001 86380 86390 1
508529 99508529 1001 86380 86390 1
509269 99509269 1001 86380 86390 1
509145 99509145 1001 86380 86390 1
509746 99509746 1001 86380 86390 1
509709 99509709 1001 86380 86390 1
509515 99509515 1001 86380 86390 1
509492 99509492 1001 86380 86390 1
509622 99509622 1001 86380 86390 1
509690 99509690 1001 86380 86390 1
509498 99509498 1001 86380 86390 1
509460 99509460 1001 86380 86390 1
509351 99509351 1001 86380 86390 1
510054 99510054 1001 86380 86390 1
509913 99509913 1001 86380 86390 1
510035 99510035 1001 86380 86390 1
510100 99510100 1001 86380 86390 1
509998 99509998 1001 86380 86390 1
510675 99510675 1001 86380 86390 1
510528 99510528 1001 86380 86390 1
510387 99510387 1001 86380 86390 1
510375 99510375 1001 86380 86390 1
510133 99510133 1001 86380 86390 1
510307 99510307 1001 86380 86390 1
510128 99510128 1001 86380 86390 1
510129 99510129 1001 86380 86390 1
510840 99510840 1001 86380 86390 1
510789 99510789 1001 86380 86390 1
510924 99510924 1001 86380 86390 1
510914 99510914 1001 86380 86390 1
510903 99510903 1001 86380 86390 1
510839 99510839 1001 86380 86390 1
511362 99511362 1001 86380 86390 1
511417 99511417 1001 86380 86390 1
511167 99511167 1001 86380 86390 1
511193 99511193 1001 86380 86390 1
511336 99511336 1001 86380 86390 1
511285 99511285 1001 86380 86390 1
511288 99511288 1001 86380 86390 1
511302 99511302 1001 86380 86390 1
510958 99510958 1001 86380 86390 1
510973 99510973 1001 86380 86390 1
510989 99510989 1001 86380 86390 1
511122 99511122 1001 86380 86390 1
511655 99511655 1001 86380 86390 1
511611 99511611 1001 86380 86390 1
512202 99512202 1001 86380 86390 1
512185 99512185 1001 86380 86390 1
512039 99512039 1001 86380 86390 1
511839 99511839 1001 86380 86390 1
511816 99511816 1001 86380 86390 1
511920 99511920 1001 86380 86390 1
512467 99512467 1001 86380 86390 1
512480 99512480 1001 86380 86390 1
511758 99511758 1001 86380 86390 1
512393 99512393 1001 86380 86390 1
512551 99512551 1001 86380 86390 1
512530 99512530 1001 86380 86390 1
513132 99513132 1001 86380 86390 1
513083 99513083 1001 86380 86390 1
513136 99513136 1001 86380 86390 1
513085 99513085 1001 86380 86390 1
512865 99512865 1001 86380 86390 1
512984 99512984 1001 86380 86390 1
512648 99512648 1001 86380 86390 1
512688 99512688 1001 86380 86390 1
512741 99512741 1001 86380 86390 1
512705 99512705 1001 86380 86390 1
513232 99513232 1001 86380 86390 1
513311 99513311 1001 86380 86390 1
513353 99513353 1001 86380 86390 1
513984 99513984 1001 86380 86390 1
513858 99513858 1001 86380 86390 1
513861 99513861 1001 86380 86390 1
513952 99513952 1001 86380 86390 1
513686 99513686 1001 86380 86390 1
513823 99513823 1001 86380 86390 1
513642 99513642 1001 86380 86390 1
513798 99513798 1001 86380 86390 1
513606 99513606 1001 86380 86390 1
513568 99513568 1001 86380 86390 1
513441 99513441 1001 86380 86390 1
514066 99514066 1001 86380 86390 1
514055 99514055 1001 86380 86390 1
514098 99514098 1001 86380 86390 1
514049 99514049 1001 86380 86390 1
514090 99514090 1001 86380 86390 1
514104 99514104 1001 86380 86390 1
514208 99514208 1001 86380 86390 1
514678 99514678 1001 86380 86390 1
514751 99514751 1001 86380 86390 1
514791 99514791 1001 86380 86390 1
514625 99514625 1001 86380 86390 1
514606 99514606 1001 86380 86390 1
514360 99514360 1001 86380 86390 1
514413 99514413 1001 86380 86390 1
514324 99514324 1001 86380 86390 1
514899 99514899 1001 86380 86390 1
515006 99515006 1001 86380 86390 1
515510 99515510 1001 86380 86390 1
515667 99515667 1001 86380 86390 1
515489 99515489 1001 86380 86390 1
515361 99515361 1001 86380 86390 1
515336 99515336 1001 86380 86390 1
515314 99515314 1001 86380 86390 1
515405 99515405 1001 86380 86390 1
515461 99515461 1001 86380 86390 1
515425 99515425 1001 86380 86390 1
515762 99515762 1001 86380 86390 1
515750 99515750 1001 86380 86390 1
515714 99515714 1001 86380 86390 1
515820 99515820 1001 86380 86390 1
516354 99516354 1001 86380 86390 1
516331 99516331 1001 86380 86390 1
516491 99516491 1001 86380 86390 1
516228 99516228 1001 86380 86390 1
516115 99516115 1001 86380 86390 1
516275 99516275 1001 86380 86390 1
516277 99516277 1001 86380 86390 1
515969 99515969 1001 86380 86390 1
515944 99515944 1001 86380 86390 1
516081 99516081 1001 86380 86390 1
517308 99517308 1001 86380 86390 1
517328 99517328 1001 86380 86390 1
517014 99517014 1001 86380 86390 1
517054 99517054 1001 86380 86390 1
517106 99517106 1001 86380 86390 1
516995 99516995 1001 86380 86390 1
516957 99516957 1001 86380 86390 1
517025 99517025 1001 86380 86390 1
516733 99516733 1001 86380 86390 1
516785 99516785 1001 86380 86390 1
516837 99516837 1001 86380 86390 1
516863 99516863 1001 86380 86390 1
516894 99516894 1001 86380 86390 1
517372 99517372 1001 86380 86390 1
517401 99517401 1001 86380 86390 1
517415 99517415 1001 86380 86390 1
517483 99517483 1001 86380 86390 1
517340 99517340 1001 86380 86390 1
517500 99517500 1001 86380 86390 1
518008 99518008 1001 86380 86390 1
518075 99518075 1001 86380 86390 1
518064 99518064 1001 86380 86390 1
518032 99518032 1001 86380 86390 1
518045 99518045 1001 86380 86390 1
517882 99517882 1001 86380 86390 1
517760 99517760 1001 86380 86390 1
517571 99517571 1001 86380 86390 1
517585 99517585 1001 86380 86390 1
517627 99517627 1001 86380 86390 1
518261 99518261 1001 86380 86390 1
518898 99518898 1001 86380 86390 1
518888 99518888 1001 86380 86390 1
518678 99518678 1001 86380 86390 1
518642 99518642 1001 86380 86390 1
518681 99518681 1001 86380 86390 1
518606 99518606 1001 86380 86390 1
518738 99518738 1001 86380 86390 1
518612 99518612 1001 86380 86390 1
518509 99518509 1001 86380 86390 1
518564 99518564 1001 86380 86390 1
518487 99518487 1001 86380 86390 1
518566 99518566 1001 86380 86390 1
518385 99518385 1001 86380 86390 1
518414 99518414 1001 86380 86390 1
518482 99518482 1001 86380 86390 1
519024 99519024 1001 86380 86390 1
519012 99519012 1001 86380 86390 1
519006 99519006 1001 86380 86390 1
519112 99519112 1001 86380 86390 1
519623 99519623 1001 86380 86390 1
519783 99519783 1001 86380 86390 1
519706 99519706 1001 86380 86390 1
519453 99519453 1001 86380 86390 1
519425 99519425 1001 86380 86390 1
519317 99519317 1001 86380 86390 1
519256 99519256 1001 86380 86390 1
519823 99519823 1001 86380 86390 1
519919 99519919 1001 86380 86390 1
519830 99519830 1001 86380 86390 1
519975 99519975 1001 86380 86390 1
519822 99519822 1001 86380 86390 1
519952 99519952 1001 86380 86390 1
520498 99520498 1001 86380 86390 1
520640 99520640 1001 86380 86390 1
520542 99520542 1001 86380 86390 1
520634 99520634 1001 86380 86390 1
520446 99520446 1001 86380 86390 1
520334 99520334 1001 86380 86390 1
520374 99520374 1001 86380 86390 1
520405 99520405 1001 86380 86390 1
520161 99520161 1001 86380 86390 1
520023 99520023 1001 86380 86390 1
520103 99520103 1001 86380 86390 1
520027 99520027 1001 86380 86390 1
520819 99520819 1001 86380 86390 1
520811 99520811 1001 86380 86390 1
521466 99521466 1001 86380 86390 1
521418 99521418 1001 86380 86390 1
521345 99521345 1001 86380 86390 1
521457 99521457 1001 86380 86390 1
521234 99521234 1001 86380 86390 1
520864 99520864 1001 86380 86390 1
520904 99520904 1001 86380 86390 1
520865 99520865 1001 86380 86390 1
520995 99520995 1001 86380 86390 1
521047 99521047 1001 86380 86390 1
521009 99521009 1001 86380 86390 1
521567 99521567 1001 86380 86390 1
521646 99521646 1001 86380 86390 1
521467 99521467 1001 86380 86390 1
521536 99521536 1001 86380 86390 1
522241 99522241 1001 86380 86390 1
521984 99521984 1001 86380 86390 1
521985 99521985 1001 86380 86390 1
521921 99521921 1001 86380 86390 1
521883 99521883 1001 86380 86390 1
522030 99522030 1001 86380 86390 1
521940 99521940 1001 86380 86390 1
521827 99521827 1001 86380 86390 1
521699 99521699 1001 86380 86390 1
522379 99522379 1001 86380 86390 1
522392 99522392 1001 86380 86390 1
522381 99522381 1001 86380 86390 1
522357 99522357 1001 86380 86390 1
522387 99522387 1001 86380 86390 1
522327 99522327 1001 86380 86390 1
523115 99523115 1001 86380 86390 1
523044 99523044 1001 86380 86390 1
523032 99523032 1001 86380 86390 1
522994 99522994 1001 86380 86390 1
522996 99522996 1001 86380 86390 1
522934 99522934 1001 86380 86390 1
523001 99523001 1001 86380 86390 1
522787 99522787 1001 86380 86390 1
522903 99522903 1001 86380 86390 1
522775 99522775 1001 86380 86390 1
522831 99522831 1001 86380 86390 1
522715 99522715 1001 86380 86390 1
522704 99522704 1001 86380 86390 1
522525 99522525 1001 86380 86390 1
522514 99522514 1001 86380 86390 1
522554 99522554 1001 86380 86390 1
523141 99523141 1001 86380 86390 1
523230 99523230 1001 86380 86390 1
523139 99523139 1001 86380 86390 1
523835 99523835 1001 86380 86390 1
523901 99523901 1001 86380 86390 1
523624 99523624 1001 86380 86390 1
523574 99523574 1001 86380 86390 1
523720 99523720 1001 86380 86390 1
523565 99523565 1001 86380 86390 1
523643 99523643 1001 86380 86390 1
523592 99523592 1001 86380 86390 1
523569 99523569 1001 86380 86390 1
523391 99523391 1001 86380 86390 1
523443 99523443 1001 86380 86390 1
523329 99523329 1001 86380 86390 1
523449 99523449 1001 86380 86390 1
524148 99524148 1001 86380 86390 1
523983 99523983 1001 86380 86390 1
524090 99524090 1001 86380 86390 1
524013 99524013 1001 86380 86390 1
524671 99524671 1001 86380 86390 1
524646 99524646 1001 86380 86390 1
524699 99524699 1001 86380 86390 1
524360 99524360 1001 86380 86390 1
524399 99524399 1001 86380 86390 1
524542 99524542 1001 86380 86390 1
524950 99524950 1001 86380 86390 1
524963 99524963 1001 86380 86390 1
524966 99524966 1001 86380 86390 1
524773 99524773 1001 86380 86390 1
524829 99524829 1001 86380 86390 1
524870 99524870 1001 86380 86390 1
525537 99525537 1001 86380 86390 1
525584 99525584 1001 86380 86390 1
525555 99525555 1001 86380 86390 1
525238 99525238 1001 86380 86390 1
525371 99525371 1001 86380 86390 1
525320 99525320 1001 86380 86390 1
525018 99525018 1001 86380 86390 1
525019 99525019 1001 86380 86390 1
525051 99525051 1001 86380 86390 1
525155 99525155 1001 86380 86390 1
525781 99525781 1001 86380 86390 1
525666 99525666 1001 86380 86390 1
526255 99526255 1001 86380 86390 1
526247 99526247 1001 86380 86390 1
526313 99526313 1001 86380 86390 1
526352 99526352 1001 86380 86390 1
526315 99526315 1001 86380 86390 1
526328 99526328 1001 86380 86390 1
526101 99526101 1001 86380 86390 1
526118 99526118 1001 86380 86390 1
526119 99526119 1001 86380 86390 1
525996 99525996 1001 86380 86390 1
525985 99525985 1001 86380 86390 1
526488 99526488 1001 86380 86390 1
526558 99526558 1001 86380 86390 1
526428 99526428 1001 86380 86390 1
527212 99527212 1001 86380 86390 1
527199 99527199 1001 86380 86390 1
527083 99527083 1001 86380 86390 1
527088 99527088 1001 86380 86390 1
527063 99527063 1001 86380 86390 1
527077 99527077 1001 86380 86390 1
526939 99526939 1001 86380 86390 1
526980 99526980 1001 86380 86390 1
526916 99526916 1001 86380 86390 1
527034 99527034 1001 86380 86390 1
526840 99526840 1001 86380 86390 1
527023 99527023 1001 86380 86390 1
526976 99526976 1001 86380 86390 1
526749 99526749 1001 86380 86390 1
526754 99526754 1001 86380 86390 1
527323 99527323 1001 86380 86390 1
527298 99527298 1001 86380 86390 1
527343 99527343 1001 86380 86390 1
527434 99527434 1001 86380 86390 1
527424 99527424 1001 86380 86390 1
527916 99527916 1001 86380 86390 1
528033 99528033 1001 86380 86390 1
528008 99528008 1001 86380 86390 1
527704 99527704 1001 86380 86390 1
527842 99527842 1001 86380 86390 1
527492 99527492 1001 86380 86390 1
527636 99527636 1001 86380 86390 1
527560 99527560 1001 86380 86390 1
527496 99527496 1001 86380 86390 1
527640 99527640 1001 86380 86390 1
527589 99527589 1001 86380 86390 1
527538 99527538 1001 86380 86390 1
528217 99528217 1001 86380 86390 1
528256 99528256 1001 86380 86390 1
528128 99528128 1001 86380 86390 1
528141 99528141 1001 86380 86390 1
528714 99528714 1001 86380 86390 1
528889 99528889 1001 86380 86390 1
528849 99528849 1001 86380 86390 1
528538 99528538 1001 86380 86390 1
528565 99528565 1001 86380 86390 1
528294 99528294 1001 86380 86390 1
528386 99528386 1001 86380 86390 1
528417 99528417 1001 86380 86390 1
529017 99529017 1001 86380 86390 1
528992 99528992 1001 86380 86390 1
528957 99528957 1001 86380 86390 1
529036 99529036 1001 86380 86390 1
529527 99529527 1001 86380 86390 1
529554 99529554 1001 86380 86390 1
529432 99529432 1001 86380 86390 1
529394 99529394 1001 86380 86390 1
529412 99529412 1001 86380 86390 1
529335 99529335 1001 86380 86390 1
529456 99529456 1001 86380 86390 1
529107 99529107 1001 86380 86390 1
529205 99529205 1001 86380 86390 1
529298 99529298 1001 86380 86390 1
529131 99529131 1001 86380 86390 1
529841 99529841 1001 86380 86390 1
529893 99529893 1001 86380 86390 1
529742 99529742 1001 86380 86390 1
530478 99530478 1001 86380 86390 1
530417 99530417 1001 86380 86390 1
530533 99530533 1001 86380 86390 1
530536 99530536 1001 86380 86390 1
530246 99530246 1001 86380 86390 1
530311 99530311 1001 86380 86390 1
530344 99530344 1001 86380 86390 1
530203 99530203 1001 86380 86390 1
530069 99530069 1001 86380 86390 1
530108 99530108 1001 86380 86390 1
530654 99530654 1001 86380 86390 1
530629 99530629 1001 86380 86390 1
530349 99530349 1001 86380 86390 1
530622 99530622 1001 86380 86390 1
530700 99530700 1001 86380 86390 1
530740 99530740 1001 86380 86390 1
531280 99531280 1001 86380 86390 1
531332 99531332 1001 86380 86390 1
531273 99531273 1001 86380 86390 1
531166 99531166 1001 86380 86390 1
531091 99531091 1001 86380 86390 1
531143 99531143 1001 86380 86390 1
531092 99531092 1001 86380 86390 1
530955 99530955 1001 86380 86390 1
531403 99531403 1001 86380 86390 1
532103 99532103 1001 86380 86390 1
532184 99532184 1001 86380 86390 1
532034 99532034 1001 86380 86390 1
532062 99532062 1001 86380 86390 1
531896 99531896 1001 86380 86390 1
531962 99531962 1001 86380 86390 1
531924 99531924 1001 86380 86390 1
531950 99531950 1001 86380 86390 1
532402 99532402 1001 86380 86390 1
532317 99532317 1001 86380 86390 1
532832 99532832 1001 86380 86390 1
532687 99532687 1001 86380 86390 1
532808 99532808 1001 86380 86390 1
532423 99532423 1001 86380 86390 1
532516 99532516 1001 86380 86390 1
532519 99532519 1001 86380 86390 1
532498 99532498 1001 86380 86390 1
532565 99532565 1001 86380 86390 1
533162 99533162 1001 86380 86390 1
533169 99533169 1001 86380 86390 1
533182 99533182 1001 86380 86390 1
533787 99533787 1001 86380 86390 1
533686 99533686 1001 86380 86390 1
533675 99533675 1001 86380 86390 1
533475 99533475 1001 86380 86390 1
533463 99533463 1001 86380 86390 1
533545 99533545 1001 86380 86390 1
533290 99533290 1001 86380 86390 1
533241 99533241 1001 86380 86390 1
533320 99533320 1001 86380 86390 1
533323 99533323 1001 86380 86390 1
533260 99533260 1001 86380 86390 1
534036 99534036 1001 86380 86390 1
534005 99534005 1001 86380 86390 1
533863 99533863 1001 86380 86390 1
533955 99533955 1001 86380 86390 1
534636 99534636 1001 86380 86390 1
534536 99534536 1001 86380 86390 1
534673 99534673 1001 86380 86390 1
534339 99534339 1001 86380 86390 1
534303 99534303 1001 86380 86390 1
534296 99534296 1001 86380 86390 1
534075 99534075 1001 86380 86390 1
534076 99534076 1001 86380 86390 1
534224 99534224 1001 86380 86390 1
534083 99534083 1001 86380 86390 1
534177 99534177 1001 86380 86390 1
534190 99534190 1001 86380 86390 1
534865 99534865 1001 86380 86390 1
534853 99534853 1001 86380 86390 1
534764 99534764 1001 86380 86390 1
534742 99534742 1001 86380 86390 1
534783 99534783 1001 86380 86390 1
535465 99535465 1001 86380 86390 1
535491 99535491 1001 86380 86390 1
535248 99535248 1001 86380 86390 1
535158 99535158 1001 86380 86390 1
535108 99535108 1001 86380 86390 1
535020 99535020 1001 86380 86390 1
535043 99535043 1001 86380 86390 1
535056 99535056 1001 86380 86390 1
535545 99535545 1001 86380 86390 1
535649 99535649 1001 86380 86390 1
535560 99535560 1001 86380 86390 1
535677 99535677 1001 86380 86390 1
535652 99535652 1001 86380 86390 1
536181 99536181 1001 86380 86390 1
536209 99536209 1001 86380 86390 1
536202 99536202 1001 86380 86390 1
536256 99536256 1001 86380 86390 1
536065 99536065 1001 86380 86390 1
536003 99536003 1001 86380 86390 1
535939 99535939 1001 86380 86390 1
535945 99535945 1001 86380 86390 1
535971 99535971 1001 86380 86390 1
536076 99536076 1001 86380 86390 1
535888 99535888 1001 86380 86390 1
535918 99535918 1001 86380 86390 1
535751 99535751 1001 86380 86390 1
536475 99536475 1001 86380 86390 1
536529 99536529 1001 86380 86390 1
536447 99536447 1001 86380 86390 1
537126 99537126 1001 86380 86390 1
537011 99537011 1001 86380 86390 1
537116 99537116 1001 86380 86390 1
536910 99536910 1001 86380 86390 1
536925 99536925 1001 86380 86390 1
536835 99536835 1001 86380 86390 1
536736 99536736 1001 86380 86390 1
536569 99536569 1001 86380 86390 1
536636 99536636 1001 86380 86390 1
536705 99536705 1001 86380 86390 1
537280 99537280 1001 86380 86390 1
537194 99537194 1001 86380 86390 1
537949 99537949 1001 86380 86390 1
537782 99537782 1001 86380 86390 1
537603 99537603 1001 86380 86390 1
537746 99537746 1001 86380 86390 1
537646 99537646 1001 86380 86390 1
537611 99537611 1001 86380 86390 1
537381 99537381 1001 86380 86390 1
537564 99537564 1001 86380 86390 1
537553 99537553 1001 86380 86390 1
538051 99538051 1001 86380 86390 1
538078 99538078 1001 86380 86390 1
538160 99538160 1001 86380 86390 1
538173 99538173 1001 86380 86390 1
538186 99538186 1001 86380 86390 1
538776 99538776 1001 86380 86390 1
538628 99538628 1001 86380 86390 1
538492 99538492 1001 86380 86390 1
538443 99538443 1001 86380 86390 1
538272 99538272 1001 86380 86390 1
538288 99538288 1001 86380 86390 1
538328 99538328 1001 86380 86390 1
538815 99538815 1001 86380 86390 1
538817 99538817 1001 86380 86390 1
539608 99539608 1001 86380 86390 1
539579 99539579 1001 86380 86390 1
539592 99539592 1001 86380 86390 1
539295 99539295 1001 86380 86390 1
539264 99539264 1001 86380 86390 1
539076 99539076 1001 86380 86390 1
539122 99539122 1001 86380 86390 1
539652 99539652 1001 86380 86390 1
539808 99539808 1001 86380 86390 1
539731 99539731 1001 86380 86390 1
539773 99539773 1001 86380 86390 1
539644 99539644 1001 86380 86390 1
539844 99539844 1001 86380 86390 1
540338 99540338 1001 86380 86390 1
540282 99540282 1001 86380 86390 1
540145 99540145 1001 86380 86390 1
540223 99540223 1001 86380 86390 1
540075 99540075 1001 86380 86390 1
540078 99540078 1001 86380 86390 1
539994 99539994 1001 86380 86390 1
540038 99540038 1001 86380 86390 1
540662 99540662 1001 86380 86390 1
540468 99540468 1001 86380 86390 1
540614 99540614 1001 86380 86390 1
541231 99541231 1001 86380 86390 1
541284 99541284 1001 86380 86390 1
540908 99540908 1001 86380 86390 1
540962 99540962 1001 86380 86390 1
540938 99540938 1001 86380 86390 1
540819 99540819 1001 86380 86390 1
540784 99540784 1001 86380 86390 1
540813 99540813 1001 86380 86390 1
541382 99541382 1001 86380 86390 1
541488 99541488 1001 86380 86390 1
541493 99541493 1001 86380 86390 1
541313 99541313 1001 86380 86390 1
541301 99541301 1001 86380 86390 1
542083 99542083 1001 86380 86390 1
541957 99541957 1001 86380 86390 1
541889 99541889 1001 86380 86390 1
541911 99541911 1001 86380 86390 1
541512 99541512 1001 86380 86390 1
541617 99541617 1001 86380 86390 1
541514 99541514 1001 86380 86390 1
541645 99541645 1001 86380 86390 1
541661 99541661 1001 86380 86390 1
541700 99541700 1001 86380 86390 1
542310 99542310 1001 86380 86390 1
542146 99542146 1001 86380 86390 1
542894 99542894 1001 86380 86390 1
542910 99542910 1001 86380 86390 1
542548 99542548 1001 86380 86390 1
542630 99542630 1001 86380 86390 1
542427 99542427 1001 86380 86390 1
542508 99542508 1001 86380 86390 1
542472 99542472 1001 86380 86390 1
542373 99542373 1001 86380 86390 1
543123 99543123 1001 86380 86390 1
543072 99543072 1001 86380 86390 1
543053 99543053 1001 86380 86390 1
543092 99543092 1001 86380 86390 1
543725 99543725 1001 86380 86390 1
543747 99543747 1001 86380 86390 1
543693 99543693 1001 86380 86390 1
543424 99543424 1001 86380 86390 1
543542 99543542 1001 86380 86390 1
543389 99543389 1001 86380 86390 1
543165 99543165 1001 86380 86390 1
543247 99543247 1001 86380 86390 1
543185 99543185 1001 86380 86390 1
543868 99543868 1001 86380 86390 1
543791 99543791 1001 86380 86390 1
544455 99544455 1001 86380 86390 1
544533 99544533 1001 86380 86390 1
544396 99544396 1001 86380 86390 1
544554 99544554 1001 86380 86390 1
544441 99544441 1001 86380 86390 1
544226 99544226 1001 86380 86390 1
544239 99544239 1001 86380 86390 1
544214 99544214 1001 86380 86390 1
544292 99544292 1001 86380 86390 1
544372 99544372 1001 86380 86390 1
544376 99544376 1001 86380 86390 1
544300 99544300 1001 86380 86390 1
543991 99543991 1001 86380 86390 1
544127 99544127 1001 86380 86390 1
544064 99544064 1001 86380 86390 1
544635 99544635 1001 86380 86390 1
544664 99544664 1001 86380 86390 1
544734 99544734 1001 86380 86390 1
429754 234 1001 72120 73437 1
517398 740 1001 41446 41746 1
400027 99400027 1001 86380 86390 1
400050 99400050 1001 86380 86390 1
400060 99400060 1001 86380 86390 1
400153 99400153 1001 86380 86390 1
400373 99400373 1001 86380 86390 1
400342 99400342 1001 86380 86390 1
400563 99400563 1001 86380 86390 1
400661 99400661 1001 86380 86390 1
400882 99400882 1001 86380 86390 1
400889 99400889 1001 86380 86390 1
401236 99401236 1001 86380 86390 1
401396 99401396 1001 86380 86390 1
401763 99401763 1001 86380 86390 1
401898 99401898 1001 86380 86390 1
401956 99401956 1001 86380 86390 1
402118 99402118 1001 86380 86390 1
402341 99402341 1001 86380 86390 1
402372 99402372 1001 86380 86390 1
402569 99402569 1001 86380 86390 1
402499 99402499 1001 86380 86390 1
402599 99402599 1001 86380 86390 1
402767 99402767 1001 86380 86390 1
402728 99402728 1001 86380 86390 1
403034 99403034 1001 86380 86390 1
403097 99403097 1001 86380 86390 1
403501 99403501 1001 86380 86390 1
403545 99403545 1001 86380 86390 1
403698 99403698 1001 86380 86390 1
403627 99403627 1001 86380 86390 1
403739 99403739 1001 86380 86390 1
403736 99403736 1001 86380 86390 1
404012 99404012 1001 86380 86390 1
404419 99404419 1001 86380 86390 1
404508 99404508 1001 86380 86390 1
404632 99404632 1001 86380 86390 1
404944 99404944 1001 86380 86390 1
405314 99405314 1001 86380 86390 1
405607 99405607 1001 86380 86390 1
405686 99405686 1001 86380 86390 1
405949 99405949 1001 86380 86390 1
406082 99406082 1001 86380 86390 1
405991 99405991 1001 86380 86390 1
406110 99406110 1001 86380 86390 1
406447 99406447 1001 86380 86390 1
406604 99406604 1001 86380 86390 1
407064 99407064 1001 86380 86390 1
407045 99407045 1001 86380 86390 1
407179 99407179 1001 86380 86390 1
407212 99407212 1001 86380 86390 1
407220 99407220 1001 86380 86390 1
407171 99407171 1001 86380 86390 1
407404 99407404 1001 86380 86390 1
407456 99407456 1001 86380 86390 1
407531 99407531 1001 86380 86390 1
407587 99407587 1001 86380 86390 1
407566 99407566 1001 86380 86390 1
407933 99407933 1001 86380 86390 1
408014 99408014 1001 86380 86390 1
408224 99408224 1001 86380 86390 1
408340 99408340 1001 86380 86390 1
408406 99408406 1001 86380 86390 1
408584 99408584 1001 86380 86390 1
408712 99408712 1001 86380 86390 1
408800 99408800 1001 86380 86390 1
408839 99408839 1001 86380 86390 1
409331 99409331 1001 86380 86390 1
409315 99409315 1001 86380 86390 1
409424 99409424 1001 86380 86390 1
409684 99409684 1001 86380 86390 1
409668 99409668 1001 86380 86390 1
409969 99409969 1001 86380 86390 1
410062 99410062 1001 86380 86390 1
410094 99410094 1001 86380 86390 1
410150 99410150 1001 86380 86390 1
410188 99410188 1001 86380 86390 1
410247 99410247 1001 86380 86390 1
410425 99410425 1001 86380 86390 1
410724 99410724 1001 86380 86390 1
410766 99410766 1001 86380 86390 1
411172 99411172 1001 86380 86390 1
411191 99411191 1001 86380 86390 1
411261 99411261 1001 86380 86390 1
411320 99411320 1001 86380 86390 1
411236 99411236 1001 86380 86390 1
411454 99411454 1001 86380 86390 1
411554 99411554 1001 86380 86390 1
411619 99411619 1001 86380 86390 1
411560 99411560 1001 86380 86390 1
411746 99411746 1001 86380 86390 1
411781 99411781 1001 86380 86390 1
412402 99412402 1001 86380 86390 1
412408 99412408 1001 86380 86390 1
413627 99413627 1001 86380 86390 1
413641 99413641 1001 86380 86390 1
413649 99413649 1001 86380 86390 1
412958 99412958 1001 86380 86390 1
412915 99412915 1001 86380 86390 1
412832 99412832 1001 86380 86390 1
412540 99412540 1001 86380 86390 1
413802 99413802 1001 86380 86390 1
413725 99413725 1001 86380 86390 1
413933 99413933 1001 86380 86390 1
415253 99415253 1001 86380 86390 1
415190 99415190 1001 86380 86390 1
415171 99415171 1001 86380 86390 1
415101 99415101 1001 86380 86390 1
415176 99415176 1001 86380 86390 1
414962 99414962 1001 86380 86390 1
414736 99414736 1001 86380 86390 1
414705 99414705 1001 86380 86390 1
414798 99414798 1001 86380 86390 1
414744 99414744 1001 86380 86390 1
414833 99414833 1001 86380 86390 1
414405 99414405 1001 86380 86390 1
414465 99414465 1001 86380 86390 1
414196 99414196 1001 86380 86390 1
415656 99415656 1001 86380 86390 1
416932 99416932 1001 86380 86390 1
416971 99416971 1001 86380 86390 1
416607 99416607 1001 86380 86390 1
416992 99416992 1001 86380 86390 1
416484 99416484 1001 86380 86390 1
415806 99415806 1001 86380 86390 1
415860 99415860 1001 86380 86390 1
416080 99416080 1001 86380 86390 1
415935 99415935 1001 86380 86390 1
415815 99415815 1001 86380 86390 1
415865 99415865 1001 86380 86390 1
415726 99415726 1001 86380 86390 1
415942 99415942 1001 86380 86390 1
417140 99417140 1001 86380 86390 1
417354 99417354 1001 86380 86390 1
417538 99417538 1001 86380 86390 1
418681 99418681 1001 86380 86390 1
418711 99418711 1001 86380 86390 1
418077 99418077 1001 86380 86390 1
418196 99418196 1001 86380 86390 1
417870 99417870 1001 86380 86390 1
417646 99417646 1001 86380 86390 1
417907 99417907 1001 86380 86390 1
417757 99417757 1001 86380 86390 1
419174 99419174 1001 86380 86390 1
419118 99419118 1001 86380 86390 1
420124 99420124 1001 86380 86390 1
419663 99419663 1001 86380 86390 1
419292 99419292 1001 86380 86390 1
419231 99419231 1001 86380 86390 1
419348 99419348 1001 86380 86390 1
419253 99419253 1001 86380 86390 1
419441 99419441 1001 86380 86390 1
419227 99419227 1001 86380 86390 1
420539 99420539 1001 86380 86390 1
420695 99420695 1001 86380 86390 1
420474 99420474 1001 86380 86390 1
421961 99421961 1001 86380 86390 1
421998 99421998 1001 86380 86390 1
421865 99421865 1001 86380 86390 1
421941 99421941 1001 86380 86390 1
421776 99421776 1001 86380 86390 1
421840 99421840 1001 86380 86390 1
421803 99421803 1001 86380 86390 1
422090 99422090 1001 86380 86390 1
421702 99421702 1001 86380 86390 1
421592 99421592 1001 86380 86390 1
421442 99421442 1001 86380 86390 1
421629 99421629 1001 86380 86390 1
421313 99421313 1001 86380 86390 1
420942 99420942 1001 86380 86390 1
421110 99421110 1001 86380 86390 1
421092 99421092 1001 86380 86390 1
422194 99422194 1001 86380 86390 1
422384 99422384 1001 86380 86390 1
421262 99421262 1001 86380 86390 1
422448 99422448 1001 86380 86390 1
422466 99422466 1001 86380 86390 1
423680 99423680 1001 86380 86390 1
423374 99423374 1001 86380 86390 1
423681 99423681 1001 86380 86390 1
423309 99423309 1001 86380 86390 1
423304 99423304 1001 86380 86390 1
422952 99422952 1001 86380 86390 1
423283 99423283 1001 86380 86390 1
422751 99422751 1001 86380 86390 1
422540 99422540 1001 86380 86390 1
422850 99422850 1001 86380 86390 1
422528 99422528 1001 86380 86390 1
423926 99423926 1001 86380 86390 1
424107 99424107 1001 86380 86390 1
425326 99425326 1001 86380 86390 1
425040 99425040 1001 86380 86390 1
425187 99425187 1001 86380 86390 1
424640 99424640 1001 86380 86390 1
424851 99424851 1001 86380 86390 1
424744 99424744 1001 86380 86390 1
424182 99424182 1001 86380 86390 1
424245 99424245 1001 86380 86390 1
424247 99424247 1001 86380 86390 1
424441 99424441 1001 86380 86390 1
424519 99424519 1001 86380 86390 1
424485 99424485 1001 86380 86390 1
426920 99426920 1001 86380 86390 1
426748 99426748 1001 86380 86390 1
426709 99426709 1001 86380 86390 1
426395 99426395 1001 86380 86390 1
426595 99426595 1001 86380 86390 1
426650 99426650 1001 86380 86390 1
426152 99426152 1001 86380 86390 1
425935 99425935 1001 86380 86390 1
427437 99427437 1001 86380 86390 1
427156 99427156 1001 86380 86390 1
427359 99427359 1001 86380 86390 1
427448 99427448 1001 86380 86390 1
427337 99427337 1001 86380 86390 1
427429 99427429 1001 86380 86390 1
428607 99428607 1001 86380 86390 1
428500 99428500 1001 86380 86390 1
428701 99428701 1001 86380 86390 1
428215 99428215 1001 86380 86390 1
428019 99428019 1001 86380 86390 1
428053 99428053 1001 86380 86390 1
427654 99427654 1001 86380 86390 1
427571 99427571 1001 86380 86390 1
428871 99428871 1001 86380 86390 1
430276 99430276 1001 86380 86390 1
430054 99430054 1001 86380 86390 1
429591 99429591 1001 86380 86390 1
429883 99429883 1001 86380 86390 1
429761 99429761 1001 86380 86390 1
429603 99429603 1001 86380 86390 1
429240 99429240 1001 86380 86390 1
429245 99429245 1001 86380 86390 1
429232 99429232 1001 86380 86390 1
429209 99429209 1001 86380 86390 1
429415 99429415 1001 86380 86390 1
429556 99429556 1001 86380 86390 1
430470 99430470 1001 86380 86390 1
430496 99430496 1001 86380 86390 1
431713 99431713 1001 86380 86390 1
431915 99431915 1001 86380 86390 1
431966 99431966 1001 86380 86390 1
431896 99431896 1001 86380 86390 1
431874 99431874 1001 86380 86390 1
431930 99431930 1001 86380 86390 1
431707 99431707 1001 86380 86390 1
431932 99431932 1001 86380 86390 1
431980 99431980 1001 86380 86390 1
431506 99431506 1001 86380 86390 1
431609 99431609 1001 86380 86390 1
431614 99431614 1001 86380 86390 1
431167 99431167 1001 86380 86390 1
431196 99431196 1001 86380 86390 1
432225 99432225 1001 86380 86390 1
432129 99432129 1001 86380 86390 1
432331 99432331 1001 86380 86390 1
433617 99433617 1001 86380 86390 1
433326 99433326 1001 86380 86390 1
433330 99433330 1001 86380 86390 1
433404 99433404 1001 86380 86390 1
433138 99433138 1001 86380 86390 1
433080 99433080 1001 86380 86390 1
432932 99432932 1001 86380 86390 1
433236 99433236 1001 86380 86390 1
432718 99432718 1001 86380 86390 1
432553 99432553 1001 86380 86390 1
432808 99432808 1001 86380 86390 1
433892 99433892 1001 86380 86390 1
433846 99433846 1001 86380 86390 1
435056 99435056 1001 86380 86390 1
435390 99435390 1001 86380 86390 1
435357 99435357 1001 86380 86390 1
434604 99434604 1001 86380 86390 1
434938 99434938 1001 86380 86390 1
434423 99434423 1001 86380 86390 1
434230 99434230 1001 86380 86390 1
434521 99434521 1001 86380 86390 1
434144 99434144 1001 86380 86390 1
434485 99434485 1001 86380 86390 1
434362 99434362 1001 86380 86390 1
435457 99435457 1001 86380 86390 1
435546 99435546 1001 86380 86390 1
436799 99436799 1001 86380 86390 1
436793 99436793 1001 86380 86390 1
436663 99436663 1001 86380 86390 1
436730 99436730 1001 86380 86390 1
436423 99436423 1001 86380 86390 1
436413 99436413 1001 86380 86390 1
436488 99436488 1001 86380 86390 1
436079 99436079 1001 86380 86390 1
436148 99436148 1001 86380 86390 1
435912 99435912 1001 86380 86390 1
300107 99300107 1001 86380 86390 1
300673 99300673 1001 86380 86390 1
300718 99300718 1001 86380 86390 1
300465 99300465 1001 86380 86390 1
300363 99300363 1001 86380 86390 1
300275 99300275 1001 86380 86390 1
300175 99300175 1001 86380 86390 1
300132 99300132 1001 86380 86390 1
300842 99300842 1001 86380 86390 1
300859 99300859 1001 86380 86390 1
300874 99300874 1001 86380 86390 1
300758 99300758 1001 86380 86390 1
300903 99300903 1001 86380 86390 1
300826 99300826 1001 86380 86390 1
300854 99300854 1001 86380 86390 1
301402 99301402 1001 86380 86390 1
301352 99301352 1001 86380 86390 1
301525 99301525 1001 86380 86390 1
301434 99301434 1001 86380 86390 1
301513 99301513 1001 86380 86390 1
301349 99301349 1001 86380 86390 1
301327 99301327 1001 86380 86390 1
301330 99301330 1001 86380 86390 1
301281 99301281 1001 86380 86390 1
301109 99301109 1001 86380 86390 1
301723 99301723 1001 86380 86390 1
301687 99301687 1001 86380 86390 1
301689 99301689 1001 86380 86390 1
301652 99301652 1001 86380 86390 1
302355 99302355 1001 86380 86390 1
302183 99302183 1001 86380 86390 1
302058 99302058 1001 86380 86390 1
301973 99301973 1001 86380 86390 1
302014 99302014 1001 86380 86390 1
302066 99302066 1001 86380 86390 1
301989 99301989 1001 86380 86390 1
301977 99301977 1001 86380 86390 1
301946 99301946 1001 86380 86390 1
302405 99302405 1001 86380 86390 1
302459 99302459 1001 86380 86390 1
302485 99302485 1001 86380 86390 1
302550 99302550 1001 86380 86390 1
302448 99302448 1001 86380 86390 1
302516 99302516 1001 86380 86390 1
303117 99303117 1001 86380 86390 1
303149 99303149 1001 86380 86390 1
302821 99302821 1001 86380 86390 1
302902 99302902 1001 86380 86390 1
302903 99302903 1001 86380 86390 1
302866 99302866 1001 86380 86390 1
302641 99302641 1001 86380 86390 1
302654 99302654 1001 86380 86390 1
302603 99302603 1001 86380 86390 1
303307 99303307 1001 86380 86390 1
303372 99303372 1001 86380 86390 1
303337 99303337 1001 86380 86390 1
303395 99303395 1001 86380 86390 1
303952 99303952 1001 86380 86390 1
303863 99303863 1001 86380 86390 1
303889 99303889 1001 86380 86390 1
303710 99303710 1001 86380 86390 1
303777 99303777 1001 86380 86390 1
303805 99303805 1001 86380 86390 1
303743 99303743 1001 86380 86390 1
303769 99303769 1001 86380 86390 1
303798 99303798 1001 86380 86390 1
303747 99303747 1001 86380 86390 1
303506 99303506 1001 86380 86390 1
303550 99303550 1001 86380 86390 1
304082 99304082 1001 86380 86390 1
304226 99304226 1001 86380 86390 1
304100 99304100 1001 86380 86390 1
304191 99304191 1001 86380 86390 1
304739 99304739 1001 86380 86390 1
304640 99304640 1001 86380 86390 1
304590 99304590 1001 86380 86390 1
304582 99304582 1001 86380 86390 1
304621 99304621 1001 86380 86390 1
304328 99304328 1001 86380 86390 1
304382 99304382 1001 86380 86390 1
304396 99304396 1001 86380 86390 1
304308 99304308 1001 86380 86390 1
304244 99304244 1001 86380 86390 1
304429 99304429 1001 86380 86390 1
304982 99304982 1001 86380 86390 1
305589 99305589 1001 86380 86390 1
305514 99305514 1001 86380 86390 1
305607 99305607 1001 86380 86390 1
305311 99305311 1001 86380 86390 1
305441 99305441 1001 86380 86390 1
305327 99305327 1001 86380 86390 1
305432 99305432 1001 86380 86390 1
305372 99305372 1001 86380 86390 1
305120 99305120 1001 86380 86390 1
305151 99305151 1001 86380 86390 1
500108 99500108 1001 86380 86390 1
500645 99500645 1001 86380 86390 1
500795 99500795 1001 86380 86390 1
500681 99500681 1001 86380 86390 1
500582 99500582 1001 86380 86390 1
500471 99500471 1001 86380 86390 1
500422 99500422 1001 86380 86390 1
500246 99500246 1001 86380 86390 1
500211 99500211 1001 86380 86390 1
500319 99500319 1001 86380 86390 1
500814 99500814 1001 86380 86390 1
501575 99501575 1001 86380 86390 1
501538 99501538 1001 86380 86390 1
501443 99501443 1001 86380 86390 1
501225 99501225 1001 86380 86390 1
501190 99501190 1001 86380 86390 1
501146 99501146 1001 86380 86390 1
501121 99501121 1001 86380 86390 1
501657 99501657 1001 86380 86390 1
501726 99501726 1001 86380 86390 1
502280 99502280 1001 86380 86390 1
502410 99502410 1001 86380 86390 1
502385 99502385 1001 86380 86390 1
502132 99502132 1001 86380 86390 1
502072 99502072 1001 86380 86390 1
502191 99502191 1001 86380 86390 1
502167 99502167 1001 86380 86390 1
502015 99502015 1001 86380 86390 1
501888 99501888 1001 86380 86390 1
501920 99501920 1001 86380 86390 1
502606 99502606 1001 86380 86390 1
502608 99502608 1001 86380 86390 1
502557 99502557 1001 86380 86390 1
502494 99502494 1001 86380 86390 1
502664 99502664 1001 86380 86390 1
502576 99502576 1001 86380 86390 1
503165 99503165 1001 86380 86390 1
503246 99503246 1001 86380 86390 1
502958 99502958 1001 86380 86390 1
502881 99502881 1001 86380 86390 1
503033 99503033 1001 86380 86390 1
502788 99502788 1001 86380 86390 1
502786 99502786 1001 86380 86390 1
503472 99503472 1001 86380 86390 1
503332 99503332 1001 86380 86390 1
503309 99503309 1001 86380 86390 1
503388 99503388 1001 86380 86390 1
503481 99503481 1001 86380 86390 1
504085 99504085 1001 86380 86390 1
504044 99504044 1001 86380 86390 1
503928 99503928 1001 86380 86390 1
503707 99503707 1001 86380 86390 1
503881 99503881 1001 86380 86390 1
503831 99503831 1001 86380 86390 1
503910 99503910 1001 86380 86390 1
503697 99503697 1001 86380 86390 1
504142 99504142 1001 86380 86390 1
504220 99504220 1001 86380 86390 1
504233 99504233 1001 86380 86390 1
504182 99504182 1001 86380 86390 1
504158 99504158 1001 86380 86390 1
504210 99504210 1001 86380 86390 1
504789 99504789 1001 86380 86390 1
504756 99504756 1001 86380 86390 1
504748 99504748 1001 86380 86390 1
504643 99504643 1001 86380 86390 1
504709 99504709 1001 86380 86390 1
504526 99504526 1001 86380 86390 1
504475 99504475 1001 86380 86390 1
504411 99504411 1001 86380 86390 1
504979 99504979 1001 86380 86390 1
505032 99505032 1001 86380 86390 1
505071 99505071 1001 86380 86390 1
505014 99505014 1001 86380 86390 1
504951 99504951 1001 86380 86390 1
505068 99505068 1001 86380 86390 1
505590 99505590 1001 86380 86390 1
505629 99505629 1001 86380 86390 1
505657 99505657 1001 86380 86390 1
505587 99505587 1001 86380 86390 1
505529 99505529 1001 86380 86390 1
505439 99505439 1001 86380 86390 1
505517 99505517 1001 86380 86390 1
505456 99505456 1001 86380 86390 1
505458 99505458 1001 86380 86390 1
505485 99505485 1001 86380 86390 1
505202 99505202 1001 86380 86390 1
505329 99505329 1001 86380 86390 1
505779 99505779 1001 86380 86390 1
505859 99505859 1001 86380 86390 1
505900 99505900 1001 86380 86390 1
505773 99505773 1001 86380 86390 1
505930 99505930 1001 86380 86390 1
506571 99506571 1001 86380 86390 1
506574 99506574 1001 86380 86390 1
506397 99506397 1001 86380 86390 1
506426 99506426 1001 86380 86390 1
506318 99506318 1001 86380 86390 1
506331 99506331 1001 86380 86390 1
506306 99506306 1001 86380 86390 1
506191 99506191 1001 86380 86390 1
506388 99506388 1001 86380 86390 1
506144 99506144 1001 86380 86390 1
506748 99506748 1001 86380 86390 1
506607 99506607 1001 86380 86390 1
506778 99506778 1001 86380 86390 1
506616 99506616 1001 86380 86390 1
506695 99506695 1001 86380 86390 1
507385 99507385 1001 86380 86390 1
507361 99507361 1001 86380 86390 1
507289 99507289 1001 86380 86390 1
507167 99507167 1001 86380 86390 1
507535 99507535 1001 86380 86390 1
507566 99507566 1001 86380 86390 1
508245 99508245 1001 86380 86390 1
507913 99507913 1001 86380 86390 1
507984 99507984 1001 86380 86390 1
507844 99507844 1001 86380 86390 1
507801 99507801 1001 86380 86390 1
507741 99507741 1001 86380 86390 1
507742 99507742 1001 86380 86390 1
508884 99508884 1001 86380 86390 1
509065 99509065 1001 86380 86390 1
508970 99508970 1001 86380 86390 1
508831 99508831 1001 86380 86390 1
508716 99508716 1001 86380 86390 1
508849 99508849 1001 86380 86390 1
508598 99508598 1001 86380 86390 1
508618 99508618 1001 86380 86390 1
508658 99508658 1001 86380 86390 1
509084 99509084 1001 86380 86390 1
509163 99509163 1001 86380 86390 1
509273 99509273 1001 86380 86390 1
509849 99509849 1001 86380 86390 1
509793 99509793 1001 86380 86390 1
509705 99509705 1001 86380 86390 1
509847 99509847 1001 86380 86390 1
509770 99509770 1001 86380 86390 1
509719 99509719 1001 86380 86390 1
509518 99509518 1001 86380 86390 1
509650 99509650 1001 86380 86390 1
509563 99509563 1001 86380 86390 1
509283 99509283 1001 86380 86390 1
509427 99509427 1001 86380 86390 1
509391 99509391 1001 86380 86390 1
509457 99509457 1001 86380 86390 1
509302 99509302 1001 86380 86390 1
509969 99509969 1001 86380 86390 1
510022 99510022 1001 86380 86390 1
510087 99510087 1001 86380 86390 1
510011 99510011 1001 86380 86390 1
510612 99510612 1001 86380 86390 1
510352 99510352 1001 86380 86390 1
510510 99510510 1001 86380 86390 1
510500 99510500 1001 86380 86390 1
510399 99510399 1001 86380 86390 1
510349 99510349 1001 86380 86390 1
510323 99510323 1001 86380 86390 1
510271 99510271 1001 86380 86390 1
510310 99510310 1001 86380 86390 1
510285 99510285 1001 86380 86390 1
510893 99510893 1001 86380 86390 1
510106 99510106 1001 86380 86390 1
510816 99510816 1001 86380 86390 1
510728 99510728 1001 86380 86390 1
510927 99510927 1001 86380 86390 1
511492 99511492 1001 86380 86390 1
511543 99511543 1001 86380 86390 1
511434 99511434 1001 86380 86390 1
511409 99511409 1001 86380 86390 1
511146 99511146 1001 86380 86390 1
511148 99511148 1001 86380 86390 1
511176 99511176 1001 86380 86390 1
511050 99511050 1001 86380 86390 1
511138 99511138 1001 86380 86390 1
511556 99511556 1001 86380 86390 1
511621 99511621 1001 86380 86390 1
512295 99512295 1001 86380 86390 1
512324 99512324 1001 86380 86390 1
512017 99512017 1001 86380 86390 1
512026 99512026 1001 86380 86390 1
512079 99512079 1001 86380 86390 1
512132 99512132 1001 86380 86390 1
511866 99511866 1001 86380 86390 1
511949 99511949 1001 86380 86390 1
512494 99512494 1001 86380 86390 1
512443 99512443 1001 86380 86390 1
512418 99512418 1001 86380 86390 1
512472 99512472 1001 86380 86390 1
512567 99512567 1001 86380 86390 1
512387 99512387 1001 86380 86390 1
512582 99512582 1001 86380 86390 1
513102 99513102 1001 86380 86390 1
513103 99513103 1001 86380 86390 1
513197 99513197 1001 86380 86390 1
513113 99513113 1001 86380 86390 1
512997 99512997 1001 86380 86390 1
512653 99512653 1001 86380 86390 1
512642 99512642 1001 86380 86390 1
512734 99512734 1001 86380 86390 1
512631 99512631 1001 86380 86390 1
512683 99512683 1001 86380 86390 1
513281 99513281 1001 86380 86390 1
513403 99513403 1001 86380 86390 1
513889 99513889 1001 86380 86390 1
513987 99513987 1001 86380 86390 1
513872 99513872 1001 86380 86390 1
513735 99513735 1001 86380 86390 1
513764 99513764 1001 86380 86390 1
513771 99513771 1001 86380 86390 1
513695 99513695 1001 86380 86390 1
513442 99513442 1001 86380 86390 1
513522 99513522 1001 86380 86390 1
513535 99513535 1001 86380 86390 1
514120 99514120 1001 86380 86390 1
514133 99514133 1001 86380 86390 1
514172 99514172 1001 86380 86390 1
514111 99514111 1001 86380 86390 1
514206 99514206 1001 86380 86390 1
514819 99514819 1001 86380 86390 1
514664 99514664 1001 86380 86390 1
514808 99514808 1001 86380 86390 1
514757 99514757 1001 86380 86390 1
514709 99514709 1001 86380 86390 1
514748 99514748 1001 86380 86390 1
514753 99514753 1001 86380 86390 1
514522 99514522 1001 86380 86390 1
514598 99514598 1001 86380 86390 1
514355 99514355 1001 86380 86390 1
514434 99514434 1001 86380 86390 1
515025 99515025 1001 86380 86390 1
515000 99515000 1001 86380 86390 1
514954 99514954 1001 86380 86390 1
515504 99515504 1001 86380 86390 1
515558 99515558 1001 86380 86390 1
515169 99515169 1001 86380 86390 1
515183 99515183 1001 86380 86390 1
515159 99515159 1001 86380 86390 1
515252 99515252 1001 86380 86390 1
515175 99515175 1001 86380 86390 1
515693 99515693 1001 86380 86390 1
515798 99515798 1001 86380 86390 1
515735 99515735 1001 86380 86390 1
515753 99515753 1001 86380 86390 1
515871 99515871 1001 86380 86390 1
515884 99515884 1001 86380 86390 1
516306 99516306 1001 86380 86390 1
516478 99516478 1001 86380 86390 1
516135 99516135 1001 86380 86390 1
516123 99516123 1001 86380 86390 1
516099 99516099 1001 86380 86390 1
516154 99516154 1001 86380 86390 1
516300 99516300 1001 86380 86390 1
515965 99515965 1001 86380 86390 1
516674 99516674 1001 86380 86390 1
516692 99516692 1001 86380 86390 1
516552 99516552 1001 86380 86390 1
516515 99516515 1001 86380 86390 1
517266 99517266 1001 86380 86390 1
517178 99517178 1001 86380 86390 1
517003 99517003 1001 86380 86390 1
517016 99517016 1001 86380 86390 1
517097 99517097 1001 86380 86390 1
517049 99517049 1001 86380 86390 1
517090 99517090 1001 86380 86390 1
516900 99516900 1001 86380 86390 1
517373 99517373 1001 86380 86390 1
517451 99517451 1001 86380 86390 1
517482 99517482 1001 86380 86390 1
517380 99517380 1001 86380 86390 1
517509 99517509 1001 86380 86390 1
517422 99517422 1001 86380 86390 1
517960 99517960 1001 86380 86390 1
518116 99518116 1001 86380 86390 1
518000 99518000 1001 86380 86390 1
517966 99517966 1001 86380 86390 1
517947 99517947 1001 86380 86390 1
517844 99517844 1001 86380 86390 1
517780 99517780 1001 86380 86390 1
517806 99517806 1001 86380 86390 1
517673 99517673 1001 86380 86390 1
517584 99517584 1001 86380 86390 1
517598 99517598 1001 86380 86390 1
517615 99517615 1001 86380 86390 1
518231 99518231 1001 86380 86390 1
518193 99518193 1001 86380 86390 1
518363 99518363 1001 86380 86390 1
518222 99518222 1001 86380 86390 1
518787 99518787 1001 86380 86390 1
518867 99518867 1001 86380 86390 1
518976 99518976 1001 86380 86390 1
518870 99518870 1001 86380 86390 1
518435 99518435 1001 86380 86390 1
518571 99518571 1001 86380 86390 1
519103 99519103 1001 86380 86390 1
519172 99519172 1001 86380 86390 1
519057 99519057 1001 86380 86390 1
519045 99519045 1001 86380 86390 1
519674 99519674 1001 86380 86390 1
519794 99519794 1001 86380 86390 1
519694 99519694 1001 86380 86390 1
519440 99519440 1001 86380 86390 1
519538 99519538 1001 86380 86390 1
519392 99519392 1001 86380 86390 1
520009 99520009 1001 86380 86390 1
519986 99519986 1001 86380 86390 1
520530 99520530 1001 86380 86390 1
520623 99520623 1001 86380 86390 1
520481 99520481 1001 86380 86390 1
520261 99520261 1001 86380 86390 1
520174 99520174 1001 86380 86390 1
520162 99520162 1001 86380 86390 1
520069 99520069 1001 86380 86390 1
520019 99520019 1001 86380 86390 1
520808 99520808 1001 86380 86390 1
520835 99520835 1001 86380 86390 1
520745 99520745 1001 86380 86390 1
520720 99520720 1001 86380 86390 1
520746 99520746 1001 86380 86390 1
520683 99520683 1001 86380 86390 1
520739 99520739 1001 86380 86390 1
521353 99521353 1001 86380 86390 1
521379 99521379 1001 86380 86390 1
521277 99521277 1001 86380 86390 1
521460 99521460 1001 86380 86390 1
521157 99521157 1001 86380 86390 1
521213 99521213 1001 86380 86390 1
521167 99521167 1001 86380 86390 1
520987 99520987 1001 86380 86390 1
520990 99520990 1001 86380 86390 1
521005 99521005 1001 86380 86390 1
520967 99520967 1001 86380 86390 1
521037 99521037 1001 86380 86390 1
521554 99521554 1001 86380 86390 1
521542 99521542 1001 86380 86390 1
521505 99521505 1001 86380 86390 1
521588 99521588 1001 86380 86390 1
521552 99521552 1001 86380 86390 1
521642 99521642 1001 86380 86390 1
522099 99522099 1001 86380 86390 1
522126 99522126 1001 86380 86390 1
522204 99522204 1001 86380 86390 1
522036 99522036 1001 86380 86390 1
522042 99522042 1001 86380 86390 1
522032 99522032 1001 86380 86390 1
522033 99522033 1001 86380 86390 1
521840 99521840 1001 86380 86390 1
521845 99521845 1001 86380 86390 1
521755 99521755 1001 86380 86390 1
521706 99521706 1001 86380 86390 1
522440 99522440 1001 86380 86390 1
523085 99523085 1001 86380 86390 1
523093 99523093 1001 86380 86390 1
522999 99522999 1001 86380 86390 1
523053 99523053 1001 86380 86390 1
523079 99523079 1001 86380 86390 1
522912 99522912 1001 86380 86390 1
522784 99522784 1001 86380 86390 1
522714 99522714 1001 86380 86390 1
522871 99522871 1001 86380 86390 1
522668 99522668 1001 86380 86390 1
522647 99522647 1001 86380 86390 1
522533 99522533 1001 86380 86390 1
523154 99523154 1001 86380 86390 1
523270 99523270 1001 86380 86390 1
523130 99523130 1001 86380 86390 1
523235 99523235 1001 86380 86390 1
523171 99523171 1001 86380 86390 1
523238 99523238 1001 86380 86390 1
523650 99523650 1001 86380 86390 1
523560 99523560 1001 86380 86390 1
523599 99523599 1001 86380 86390 1
523699 99523699 1001 86380 86390 1
523519 99523519 1001 86380 86390 1
523355 99523355 1001 86380 86390 1
523473 99523473 1001 86380 86390 1
523370 99523370 1001 86380 86390 1
523331 99523331 1001 86380 86390 1
523503 99523503 1001 86380 86390 1
524654 99524654 1001 86380 86390 1
524603 99524603 1001 86380 86390 1
524744 99524744 1001 86380 86390 1
524660 99524660 1001 86380 86390 1
524756 99524756 1001 86380 86390 1
524356 99524356 1001 86380 86390 1
524203 99524203 1001 86380 86390 1
524346 99524346 1001 86380 86390 1
524231 99524231 1001 86380 86390 1
524157 99524157 1001 86380 86390 1
524912 99524912 1001 86380 86390 1
524887 99524887 1001 86380 86390 1
524771 99524771 1001 86380 86390 1
524940 99524940 1001 86380 86390 1
524970 99524970 1001 86380 86390 1
525393 99525393 1001 86380 86390 1
525459 99525459 1001 86380 86390 1
525415 99525415 1001 86380 86390 1
525467 99525467 1001 86380 86390 1
525391 99525391 1001 86380 86390 1
525327 99525327 1001 86380 86390 1
525197 99525197 1001 86380 86390 1
525198 99525198 1001 86380 86390 1
525212 99525212 1001 86380 86390 1
525123 99525123 1001 86380 86390 1
525164 99525164 1001 86380 86390 1
525776 99525776 1001 86380 86390 1
525624 99525624 1001 86380 86390 1
525747 99525747 1001 86380 86390 1
526239 99526239 1001 86380 86390 1
526113 99526113 1001 86380 86390 1
526011 99526011 1001 86380 86390 1
526079 99526079 1001 86380 86390 1
525899 99525899 1001 86380 86390 1
525938 99525938 1001 86380 86390 1
525809 99525809 1001 86380 86390 1
525825 99525825 1001 86380 86390 1
526485 99526485 1001 86380 86390 1
526450 99526450 1001 86380 86390 1
527068 99527068 1001 86380 86390 1
527108 99527108 1001 86380 86390 1
527230 99527230 1001 86380 86390 1
526952 99526952 1001 86380 86390 1
527031 99527031 1001 86380 86390 1
526837 99526837 1001 86380 86390 1
526942 99526942 1001 86380 86390 1
526984 99526984 1001 86380 86390 1
526897 99526897 1001 86380 86390 1
526911 99526911 1001 86380 86390 1
526861 99526861 1001 86380 86390 1
526701 99526701 1001 86380 86390 1
526649 99526649 1001 86380 86390 1
526832 99526832 1001 86380 86390 1
526717 99526717 1001 86380 86390 1
526795 99526795 1001 86380 86390 1
527300 99527300 1001 86380 86390 1
527307 99527307 1001 86380 86390 1
527899 99527899 1001 86380 86390 1
527925 99527925 1001 86380 86390 1
528052 99528052 1001 86380 86390 1
528005 99528005 1001 86380 86390 1
528018 99528018 1001 86380 86390 1
527791 99527791 1001 86380 86390 1
527703 99527703 1001 86380 86390 1
527797 99527797 1001 86380 86390 1
527695 99527695 1001 86380 86390 1
527696 99527696 1001 86380 86390 1
527480 99527480 1001 86380 86390 1
527573 99527573 1001 86380 86390 1
527641 99527641 1001 86380 86390 1
527554 99527554 1001 86380 86390 1
527556 99527556 1001 86380 86390 1
528204 99528204 1001 86380 86390 1
528080 99528080 1001 86380 86390 1
528161 99528161 1001 86380 86390 1
528717 99528717 1001 86380 86390 1
528583 99528583 1001 86380 86390 1
528636 99528636 1001 86380 86390 1
528615 99528615 1001 86380 86390 1
528488 99528488 1001 86380 86390 1
528425 99528425 1001 86380 86390 1
528389 99528389 1001 86380 86390 1
528377 99528377 1001 86380 86390 1
528395 99528395 1001 86380 86390 1
528963 99528963 1001 86380 86390 1
529093 99529093 1001 86380 86390 1
528977 99528977 1001 86380 86390 1
528927 99528927 1001 86380 86390 1
529032 99529032 1001 86380 86390 1
529680 99529680 1001 86380 86390 1
529540 99529540 1001 86380 86390 1
529619 99529619 1001 86380 86390 1
529673 99529673 1001 86380 86390 1
529459 99529459 1001 86380 86390 1
529512 99529512 1001 86380 86390 1
529336 99529336 1001 86380 86390 1
529467 99529467 1001 86380 86390 1
529200 99529200 1001 86380 86390 1
529253 99529253 1001 86380 86390 1
529307 99529307 1001 86380 86390 1
529233 99529233 1001 86380 86390 1
529311 99529311 1001 86380 86390 1
529737 99529737 1001 86380 86390 1
529908 99529908 1001 86380 86390 1
529782 99529782 1001 86380 86390 1
529797 99529797 1001 86380 86390 1
529852 99529852 1001 86380 86390 1
530414 99530414 1001 86380 86390 1
530467 99530467 1001 86380 86390 1
530185 99530185 1001 86380 86390 1
530226 99530226 1001 86380 86390 1
530201 99530201 1001 86380 86390 1
530038 99530038 1001 86380 86390 1
529935 99529935 1001 86380 86390 1
530121 99530121 1001 86380 86390 1
530057 99530057 1001 86380 86390 1
530590 99530590 1001 86380 86390 1
530645 99530645 1001 86380 86390 1
530702 99530702 1001 86380 86390 1
530587 99530587 1001 86380 86390 1
531303 99531303 1001 86380 86390 1
531265 99531265 1001 86380 86390 1
531368 99531368 1001 86380 86390 1
531110 99531110 1001 86380 86390 1
531162 99531162 1001 86380 86390 1
531150 99531150 1001 86380 86390 1
530975 99530975 1001 86380 86390 1
530965 99530965 1001 86380 86390 1
530866 99530866 1001 86380 86390 1
530879 99530879 1001 86380 86390 1
530841 99530841 1001 86380 86390 1
530792 99530792 1001 86380 86390 1
531428 99531428 1001 86380 86390 1
532171 99532171 1001 86380 86390 1
532190 99532190 1001 86380 86390 1
532072 99532072 1001 86380 86390 1
532076 99532076 1001 86380 86390 1
532102 99532102 1001 86380 86390 1
531925 99531925 1001 86380 86390 1
531900 99531900 1001 86380 86390 1
531919 99531919 1001 86380 86390 1
531727 99531727 1001 86380 86390 1
531702 99531702 1001 86380 86390 1
531767 99531767 1001 86380 86390 1
531782 99531782 1001 86380 86390 1
531588 99531588 1001 86380 86390 1
531585 99531585 1001 86380 86390 1
532217 99532217 1001 86380 86390 1
532311 99532311 1001 86380 86390 1
532315 99532315 1001 86380 86390 1
532251 99532251 1001 86380 86390 1
533030 99533030 1001 86380 86390 1
532981 99532981 1001 86380 86390 1
532996 99532996 1001 86380 86390 1
532982 99532982 1001 86380 86390 1
532765 99532765 1001 86380 86390 1
532769 99532769 1001 86380 86390 1
532747 99532747 1001 86380 86390 1
532478 99532478 1001 86380 86390 1
532468 99532468 1001 86380 86390 1
532535 99532535 1001 86380 86390 1
532447 99532447 1001 86380 86390 1
533119 99533119 1001 86380 86390 1
533132 99533132 1001 86380 86390 1
533187 99533187 1001 86380 86390 1
533111 99533111 1001 86380 86390 1
533220 99533220 1001 86380 86390 1
533233 99533233 1001 86380 86390 1
533828 99533828 1001 86380 86390 1
533688 99533688 1001 86380 86390 1
533548 99533548 1001 86380 86390 1
533627 99533627 1001 86380 86390 1
533551 99533551 1001 86380 86390 1
533592 99533592 1001 86380 86390 1
533894 99533894 1001 86380 86390 1
533975 99533975 1001 86380 86390 1
534529 99534529 1001 86380 86390 1
534568 99534568 1001 86380 86390 1
534514 99534514 1001 86380 86390 1
534470 99534470 1001 86380 86390 1
534445 99534445 1001 86380 86390 1
534141 99534141 1001 86380 86390 1
534172 99534172 1001 86380 86390 1
534074 99534074 1001 86380 86390 1
534767 99534767 1001 86380 86390 1
534845 99534845 1001 86380 86390 1
535401 99535401 1001 86380 86390 1
535266 99535266 1001 86380 86390 1
535113 99535113 1001 86380 86390 1
535129 99535129 1001 86380 86390 1
535298 99535298 1001 86380 86390 1
535224 99535224 1001 86380 86390 1
534942 99534942 1001 86380 86390 1
534913 99534913 1001 86380 86390 1
536182 99536182 1001 86380 86390 1
535975 99535975 1001 86380 86390 1
535926 99535926 1001 86380 86390 1
536070 99536070 1001 86380 86390 1
536128 99536128 1001 86380 86390 1
535910 99535910 1001 86380 86390 1
535720 99535720 1001 86380 86390 1
535894 99535894 1001 86380 86390 1
536457 99536457 1001 86380 86390 1
536535 99536535 1001 86380 86390 1
536342 99536342 1001 86380 86390 1
536474 99536474 1001 86380 86390 1
536972 99536972 1001 86380 86390 1
537055 99537055 1001 86380 86390 1
536991 99536991 1001 86380 86390 1
537044 99537044 1001 86380 86390 1
536843 99536843 1001 86380 86390 1
536951 99536951 1001 86380 86390 1
536849 99536849 1001 86380 86390 1
536812 99536812 1001 86380 86390 1
536800 99536800 1001 86380 86390 1
536749 99536749 1001 86380 86390 1
536744 99536744 1001 86380 86390 1
536616 99536616 1001 86380 86390 1
537178 99537178 1001 86380 86390 1
537270 99537270 1001 86380 86390 1
537945 99537945 1001 86380 86390 1
537804 99537804 1001 86380 86390 1
537647 99537647 1001 86380 86390 1
537780 99537780 1001 86380 86390 1
537549 99537549 1001 86380 86390 1
537501 99537501 1001 86380 86390 1
537468 99537468 1001 86380 86390 1
537576 99537576 1001 86380 86390 1
538717 99538717 1001 86380 86390 1
538644 99538644 1001 86380 86390 1
538467 99538467 1001 86380 86390 1
538415 99538415 1001 86380 86390 1
538459 99538459 1001 86380 86390 1
538601 99538601 1001 86380 86390 1
538607 99538607 1001 86380 86390 1
538224 99538224 1001 86380 86390 1
538859 99538859 1001 86380 86390 1
538964 99538964 1001 86380 86390 1
539017 99539017 1001 86380 86390 1
539532 99539532 1001 86380 86390 1
539292 99539292 1001 86380 86390 1
539396 99539396 1001 86380 86390 1
539322 99539322 1001 86380 86390 1
539274 99539274 1001 86380 86390 1
539303 99539303 1001 86380 86390 1
539369 99539369 1001 86380 86390 1
539150 99539150 1001 86380 86390 1
539051 99539051 1001 86380 86390 1
539117 99539117 1001 86380 86390 1
539132 99539132 1001 86380 86390 1
539145 99539145 1001 86380 86390 1
539197 99539197 1001 86380 86390 1
539224 99539224 1001 86380 86390 1
539109 99539109 1001 86380 86390 1
539787 99539787 1001 86380 86390 1
539738 99539738 1001 86380 86390 1
540463 99540463 1001 86380 86390 1
540331 99540331 1001 86380 86390 1
540362 99540362 1001 86380 86390 1
540127 99540127 1001 86380 86390 1
540219 99540219 1001 86380 86390 1
540258 99540258 1001 86380 86390 1
540007 99540007 1001 86380 86390 1
540050 99540050 1001 86380 86390 1
540477 99540477 1001 86380 86390 1
540665 99540665 1001 86380 86390 1
540630 99540630 1001 86380 86390 1
540618 99540618 1001 86380 86390 1
541216 99541216 1001 86380 86390 1
541289 99541289 1001 86380 86390 1
541272 99541272 1001 86380 86390 1
541014 99541014 1001 86380 86390 1
540989 99540989 1001 86380 86390 1
540829 99540829 1001 86380 86390 1
540752 99540752 1001 86380 86390 1
540808 99540808 1001 86380 86390 1
540877 99540877 1001 86380 86390 1
540735 99540735 1001 86380 86390 1
541360 99541360 1001 86380 86390 1
541958 99541958 1001 86380 86390 1
541973 99541973 1001 86380 86390 1
542051 99542051 1001 86380 86390 1
541963 99541963 1001 86380 86390 1
541735 99541735 1001 86380 86390 1
541739 99541739 1001 86380 86390 1
541656 99541656 1001 86380 86390 1
541671 99541671 1001 86380 86390 1
541686 99541686 1001 86380 86390 1
541677 99541677 1001 86380 86390 1
542220 99542220 1001 86380 86390 1
542132 99542132 1001 86380 86390 1
542282 99542282 1001 86380 86390 1
542943 99542943 1001 86380 86390 1
542740 99542740 1001 86380 86390 1
542562 99542562 1001 86380 86390 1
542479 99542479 1001 86380 86390 1
542523 99542523 1001 86380 86390 1
542356 99542356 1001 86380 86390 1
542464 99542464 1001 86380 86390 1
542969 99542969 1001 86380 86390 1
542982 99542982 1001 86380 86390 1
543023 99543023 1001 86380 86390 1
543038 99543038 1001 86380 86390 1
543712 99543712 1001 86380 86390 1
543600 99543600 1001 86380 86390 1
543540 99543540 1001 86380 86390 1
543405 99543405 1001 86380 86390 1
543357 99543357 1001 86380 86390 1
543338 99543338 1001 86380 86390 1
543159 99543159 1001 86380 86390 1
543923 99543923 1001 86380 86390 1
543949 99543949 1001 86380 86390 1
543950 99543950 1001 86380 86390 1
543965 99543965 1001 86380 86390 1
543837 99543837 1001 86380 86390 1
543851 99543851 1001 86380 86390 1
543946 99543946 1001 86380 86390 1
544511 99544511 1001 86380 86390 1
544217 99544217 1001 86380 86390 1
544298 99544298 1001 86380 86390 1
544248 99544248 1001 86380 86390 1
544339 99544339 1001 86380 86390 1
544081 99544081 1001 86380 86390 1
544030 99544030 1001 86380 86390 1
544623 99544623 1001 86380 86390 1
544651 99544651 1001 86380 86390 1
544718 99544718 1001 86380 86390 1
435395 376 1001 34020 34377 1
430488 538 1001 36120 36837 1
416229 809 1001 79260 81657 1
520223 863 1001 46239 46539 1
400028 99400028 1001 86380 86390 1
400098 99400098 1001 86380 86390 1
400039 99400039 1001 86380 86390 1
400124 99400124 1001 86380 86390 1
400068 99400068 1001 86380 86390 1
400251 99400251 1001 86380 86390 1
400508 99400508 1001 86380 86390 1
400531 99400531 1001 86380 86390 1
400626 99400626 1001 86380 86390 1
400530 99400530 1001 86380 86390 1
400561 99400561 1001 86380 86390 1
400583 99400583 1001 86380 86390 1
400734 99400734 1001 86380 86390 1
400724 99400724 1001 86380 86390 1
400954 99400954 1001 86380 86390 1
401328 99401328 1001 86380 86390 1
401369 99401369 1001 86380 86390 1
401500 99401500 1001 86380 86390 1
401503 99401503 1001 86380 86390 1
401788 99401788 1001 86380 86390 1
401938 99401938 1001 86380 86390 1
401856 99401856 1001 86380 86390 1
402235 99402235 1001 86380 86390 1
402214 99402214 1001 86380 86390 1
402546 99402546 1001 86380 86390 1
402586 99402586 1001 86380 86390 1
402662 99402662 1001 86380 86390 1
402752 99402752 1001 86380 86390 1
402760 99402760 1001 86380 86390 1
403052 99403052 1001 86380 86390 1
403212 99403212 1001 86380 86390 1
403434 99403434 1001 86380 86390 1
403612 99403612 1001 86380 86390 1
403565 99403565 1001 86380 86390 1
403574 99403574 1001 86380 86390 1
403557 99403557 1001 86380 86390 1
403725 99403725 1001 86380 86390 1
403820 99403820 1001 86380 86390 1
404453 99404453 1001 86380 86390 1
404384 99404384 1001 86380 86390 1
404462 99404462 1001 86380 86390 1
404560 99404560 1001 86380 86390 1
404639 99404639 1001 86380 86390 1
404643 99404643 1001 86380 86390 1
404757 99404757 1001 86380 86390 1
404902 99404902 1001 86380 86390 1
404907 99404907 1001 86380 86390 1
404824 99404824 1001 86380 86390 1
405065 99405065 1001 86380 86390 1
405264 99405264 1001 86380 86390 1
405330 99405330 1001 86380 86390 1
405334 99405334 1001 86380 86390 1
405487 99405487 1001 86380 86390 1
405556 99405556 1001 86380 86390 1
405879 99405879 1001 86380 86390 1
406032 99406032 1001 86380 86390 1
406014 99406014 1001 86380 86390 1
406068 99406068 1001 86380 86390 1
406389 99406389 1001 86380 86390 1
406366 99406366 1001 86380 86390 1
406589 99406589 1001 86380 86390 1
406695 99406695 1001 86380 86390 1
406823 99406823 1001 86380 86390 1
406743 99406743 1001 86380 86390 1
406930 99406930 1001 86380 86390 1
407002 99407002 1001 86380 86390 1
407026 99407026 1001 86380 86390 1
407197 99407197 1001 86380 86390 1
407506 99407506 1001 86380 86390 1
407617 99407617 1001 86380 86390 1
407626 99407626 1001 86380 86390 1
407688 99407688 1001 86380 86390 1
407849 99407849 1001 86380 86390 1
408333 99408333 1001 86380 86390 1
408804 99408804 1001 86380 86390 1
408879 99408879 1001 86380 86390 1
408935 99408935 1001 86380 86390 1
408980 99408980 1001 86380 86390 1
408981 99408981 1001 86380 86390 1
409117 99409117 1001 86380 86390 1
409118 99409118 1001 86380 86390 1
409254 99409254 1001 86380 86390 1
409313 99409313 1001 86380 86390 1
409466 99409466 1001 86380 86390 1
409434 99409434 1001 86380 86390 1
409474 99409474 1001 86380 86390 1
409542 99409542 1001 86380 86390 1
409664 99409664 1001 86380 86390 1
409774 99409774 1001 86380 86390 1
410002 99410002 1001 86380 86390 1
410196 99410196 1001 86380 86390 1
410285 99410285 1001 86380 86390 1
410395 99410395 1001 86380 86390 1
410385 99410385 1001 86380 86390 1
410558 99410558 1001 86380 86390 1
410523 99410523 1001 86380 86390 1
410783 99410783 1001 86380 86390 1
411136 99411136 1001 86380 86390 1
411303 99411303 1001 86380 86390 1
411380 99411380 1001 86380 86390 1
411893 99411893 1001 86380 86390 1
412046 99412046 1001 86380 86390 1
412000 99412000 1001 86380 86390 1
412104 99412104 1001 86380 86390 1
412137 99412137 1001 86380 86390 1
412205 99412205 1001 86380 86390 1
412233 99412233 1001 86380 86390 1
412392 99412392 1001 86380 86390 1
413550 99413550 1001 86380 86390 1
413655 99413655 1001 86380 86390 1
413398 99413398 1001 86380 86390 1
412910 99412910 1001 86380 86390 1
413020 99413020 1001 86380 86390 1
413122 99413122 1001 86380 86390 1
412564 99412564 1001 86380 86390 1
412731 99412731 1001 86380 86390 1
412521 99412521 1001 86380 86390 1
413862 99413862 1001 86380 86390 1
414066 99414066 1001 86380 86390 1
413792 99413792 1001 86380 86390 1
413744 99413744 1001 86380 86390 1
413712 99413712 1001 86380 86390 1
415149 99415149 1001 86380 86390 1
414953 99414953 1001 86380 86390 1
414935 99414935 1001 86380 86390 1
414937 99414937 1001 86380 86390 1
415238 99415238 1001 86380 86390 1
414745 99414745 1001 86380 86390 1
414573 99414573 1001 86380 86390 1
414900 99414900 1001 86380 86390 1
415626 99415626 1001 86380 86390 1
416905 99416905 1001 86380 86390 1
416936 99416936 1001 86380 86390 1
416911 99416911 1001 86380 86390 1
416748 99416748 1001 86380 86390 1
416492 99416492 1001 86380 86390 1
416291 99416291 1001 86380 86390 1
416384 99416384 1001 86380 86390 1
416390 99416390 1001 86380 86390 1
416172 99416172 1001 86380 86390 1
416306 99416306 1001 86380 86390 1
416564 99416564 1001 86380 86390 1
416203 99416203 1001 86380 86390 1
415761 99415761 1001 86380 86390 1
417063 99417063 1001 86380 86390 1
417074 99417074 1001 86380 86390 1
417203 99417203 1001 86380 86390 1
417356 99417356 1001 86380 86390 1
417484 99417484 1001 86380 86390 1
418734 99418734 1001 86380 86390 1
418739 99418739 1001 86380 86390 1
418587 99418587 1001 86380 86390 1
418784 99418784 1001 86380 86390 1
418572 99418572 1001 86380 86390 1
418217 99418217 1001 86380 86390 1
418412 99418412 1001 86380 86390 1
418056 99418056 1001 86380 86390 1
418202 99418202 1001 86380 86390 1
418060 99418060 1001 86380 86390 1
418165 99418165 1001 86380 86390 1
418062 99418062 1001 86380 86390 1
417734 99417734 1001 86380 86390 1
417725 99417725 1001 86380 86390 1
417651 99417651 1001 86380 86390 1
417627 99417627 1001 86380 86390 1
418936 99418936 1001 86380 86390 1
418991 99418991 1001 86380 86390 1
420325 99420325 1001 86380 86390 1
419913 99419913 1001 86380 86390 1
420006 99420006 1001 86380 86390 1
419862 99419862 1001 86380 86390 1
419678 99419678 1001 86380 86390 1
419999 99419999 1001 86380 86390 1
419318 99419318 1001 86380 86390 1
419424 99419424 1001 86380 86390 1
419349 99419349 1001 86380 86390 1
419471 99419471 1001 86380 86390 1
419472 99419472 1001 86380 86390 1
419282 99419282 1001 86380 86390 1
419623 99419623 1001 86380 86390 1
420673 99420673 1001 86380 86390 1
420805 99420805 1001 86380 86390 1
420697 99420697 1001 86380 86390 1
420801 99420801 1001 86380 86390 1
421771 99421771 1001 86380 86390 1
421819 99421819 1001 86380 86390 1
421758 99421758 1001 86380 86390 1
422078 99422078 1001 86380 86390 1
422013 99422013 1001 86380 86390 1
421934 99421934 1001 86380 86390 1
421729 99421729 1001 86380 86390 1
421426 99421426 1001 86380 86390 1
421635 99421635 1001 86380 86390 1
422285 99422285 1001 86380 86390 1
422388 99422388 1001 86380 86390 1
422432 99422432 1001 86380 86390 1
422141 99422141 1001 86380 86390 1
423692 99423692 1001 86380 86390 1
423693 99423693 1001 86380 86390 1
423456 99423456 1001 86380 86390 1
423499 99423499 1001 86380 86390 1
423058 99423058 1001 86380 86390 1
423199 99423199 1001 86380 86390 1
423292 99423292 1001 86380 86390 1
423121 99423121 1001 86380 86390 1
422757 99422757 1001 86380 86390 1
422610 99422610 1001 86380 86390 1
422741 99422741 1001 86380 86390 1
422790 99422790 1001 86380 86390 1
422792 99422792 1001 86380 86390 1
422822 99422822 1001 86380 86390 1
424151 99424151 1001 86380 86390 1
423918 99423918 1001 86380 86390 1
423919 99423919 1001 86380 86390 1
424124 99424124 1001 86380 86390 1
423931 99423931 1001 86380 86390 1
423960 99423960 1001 86380 86390 1
425296 99425296 1001 86380 86390 1
425030 99425030 1001 86380 86390 1
425087 99425087 1001 86380 86390 1
425019 99425019 1001 86380 86390 1
424787 99424787 1001 86380 86390 1
424912 99424912 1001 86380 86390 1
424943 99424943 1001 86380 86390 1
424638 99424638 1001 86380 86390 1
424413 99424413 1001 86380 86390 1
424396 99424396 1001 86380 86390 1
424374 99424374 1001 86380 86390 1
425524 99425524 1001 86380 86390 1
425528 99425528 1001 86380 86390 1
427033 99427033 1001 86380 86390 1
426705 99426705 1001 86380 86390 1
427068 99427068 1001 86380 86390 1
427087 99427087 1001 86380 86390 1
426573 99426573 1001 86380 86390 1
426445 99426445 1001 86380 86390 1
426658 99426658 1001 86380 86390 1
426097 99426097 1001 86380 86390 1
425924 99425924 1001 86380 86390 1
426258 99426258 1001 86380 86390 1
426239 99426239 1001 86380 86390 1
427318 99427318 1001 86380 86390 1
427376 99427376 1001 86380 86390 1
427280 99427280 1001 86380 86390 1
428429 99428429 1001 86380 86390 1
428708 99428708 1001 86380 86390 1
428512 99428512 1001 86380 86390 1
428017 99428017 1001 86380 86390 1
427941 99427941 1001 86380 86390 1
427779 99427779 1001 86380 86390 1
427901 99427901 1001 86380 86390 1
427856 99427856 1001 86380 86390 1
427630 99427630 1001 86380 86390 1
427584 99427584 1001 86380 86390 1
427863 99427863 1001 86380 86390 1
427807 99427807 1001 86380 86390 1
427670 99427670 1001 86380 86390 1
428907 99428907 1001 86380 86390 1
428934 99428934 1001 86380 86390 1
430306 99430306 1001 86380 86390 1
430124 99430124 1001 86380 86390 1
430181 99430181 1001 86380 86390 1
429644 99429644 1001 86380 86390 1
429650 99429650 1001 86380 86390 1
429869 99429869 1001 86380 86390 1
429703 99429703 1001 86380 86390 1
429585 99429585 1001 86380 86390 1
429199 99429199 1001 86380 86390 1
429554 99429554 1001 86380 86390 1
429530 99429530 1001 86380 86390 1
429488 99429488 1001 86380 86390 1
429308 99429308 1001 86380 86390 1
430630 99430630 1001 86380 86390 1
431701 99431701 1001 86380 86390 1
431948 99431948 1001 86380 86390 1
431975 99431975 1001 86380 86390 1
432048 99432048 1001 86380 86390 1
431473 99431473 1001 86380 86390 1
431640 99431640 1001 86380 86390 1
430824 99430824 1001 86380 86390 1
431172 99431172 1001 86380 86390 1
432120 99432120 1001 86380 86390 1
433439 99433439 1001 86380 86390 1
433402 99433402 1001 86380 86390 1
433500 99433500 1001 86380 86390 1
433604 99433604 1001 86380 86390 1
432965 99432965 1001 86380 86390 1
433251 99433251 1001 86380 86390 1
433014 99433014 1001 86380 86390 1
432604 99432604 1001 86380 86390 1
432771 99432771 1001 86380 86390 1
432654 99432654 1001 86380 86390 1
432759 99432759 1001 86380 86390 1
432838 99432838 1001 86380 86390 1
434035 99434035 1001 86380 86390 1
434061 99434061 1001 86380 86390 1
433837 99433837 1001 86380 86390 1
433804 99433804 1001 86380 86390 1
435083 99435083 1001 86380 86390 1
435134 99435134 1001 86380 86390 1
435116 99435116 1001 86380 86390 1
435203 99435203 1001 86380 86390 1
435271 99435271 1001 86380 86390 1
435310 99435310 1001 86380 86390 1
435360 99435360 1001 86380 86390 1
435423 99435423 1001 86380 86390 1
434928 99434928 1001 86380 86390 1
434269 99434269 1001 86380 86390 1
434241 99434241 1001 86380 86390 1
435460 99435460 1001 86380 86390 1
435631 99435631 1001 86380 86390 1
435445 99435445 1001 86380 86390 1
435664 99435664 1001 86380 86390 1
435721 99435721 1001 86380 86390 1
435476 99435476 1001 86380 86390 1
435886 99435886 1001 86380 86390 1
435821 99435821 1001 86380 86390 1
436898 99436898 1001 86380 86390 1
436920 99436920 1001 86380 86390 1
436840 99436840 1001 86380 86390 1
436428 99436428 1001 86380 86390 1
436462 99436462 1001 86380 86390 1
436010 99436010 1001 86380 86390 1
435948 99435948 1001 86380 86390 1
437290 99437290 1001 86380 86390 1
300068 99300068 1001 86380 86390 1
300536 99300536 1001 86380 86390 1
300525 99300525 1001 86380 86390 1
300577 99300577 1001 86380 86390 1
300556 99300556 1001 86380 86390 1
300660 99300660 1001 86380 86390 1
300570 99300570 1001 86380 86390 1
300560 99300560 1001 86380 86390 1
300384 99300384 1001 86380 86390 1
300417 99300417 1001 86380 86390 1
300120 99300120 1001 86380 86390 1
300198 99300198 1001 86380 86390 1
300306 99300306 1001 86380 86390 1
300756 99300756 1001 86380 86390 1
300915 99300915 1001 86380 86390 1
301452 99301452 1001 86380 86390 1
301389 99301389 1001 86380 86390 1
301520 99301520 1001 86380 86390 1
301430 99301430 1001 86380 86390 1
301542 99301542 1001 86380 86390 1
301463 99301463 1001 86380 86390 1
301194 99301194 1001 86380 86390 1
301223 99301223 1001 86380 86390 1
301172 99301172 1001 86380 86390 1
301176 99301176 1001 86380 86390 1
301308 99301308 1001 86380 86390 1
301179 99301179 1001 86380 86390 1
301027 99301027 1001 86380 86390 1
301082 99301082 1001 86380 86390 1
301684 99301684 1001 86380 86390 1
301672 99301672 1001 86380 86390 1
301718 99301718 1001 86380 86390 1
301993 99301993 1001 86380 86390 1
302175 99302175 1001 86380 86390 1
302012 99302012 1001 86380 86390 1
302064 99302064 1001 86380 86390 1
302092 99302092 1001 86380 86390 1
302106 99302106 1001 86380 86390 1
302096 99302096 1001 86380 86390 1
301959 99301959 1001 86380 86390 1
301869 99301869 1001 86380 86390 1
301792 99301792 1001 86380 86390 1
301914 99301914 1001 86380 86390 1
302435 99302435 1001 86380 86390 1
303066 99303066 1001 86380 86390 1
303186 99303186 1001 86380 86390 1
303099 99303099 1001 86380 86390 1
303204 99303204 1001 86380 86390 1
302850 99302850 1001 86380 86390 1
302851 99302851 1001 86380 86390 1
302929 99302929 1001 86380 86390 1
302682 99302682 1001 86380 86390 1
302775 99302775 1001 86380 86390 1
302636 99302636 1001 86380 86390 1
302714 99302714 1001 86380 86390 1
303214 99303214 1001 86380 86390 1
303279 99303279 1001 86380 86390 1
303358 99303358 1001 86380 86390 1
303228 99303228 1001 86380 86390 1
303950 99303950 1001 86380 86390 1
303658 99303658 1001 86380 86390 1
303804 99303804 1001 86380 86390 1
303704 99303704 1001 86380 86390 1
303717 99303717 1001 86380 86390 1
303642 99303642 1001 86380 86390 1
303466 99303466 1001 86380 86390 1
303557 99303557 1001 86380 86390 1
303602 99303602 1001 86380 86390 1
303421 99303421 1001 86380 86390 1
303449 99303449 1001 86380 86390 1
304056 99304056 1001 86380 86390 1
304193 99304193 1001 86380 86390 1
304181 99304181 1001 86380 86390 1
304770 99304770 1001 86380 86390 1
304668 99304668 1001 86380 86390 1
304682 99304682 1001 86380 86390 1
304460 99304460 1001 86380 86390 1
304488 99304488 1001 86380 86390 1
304606 99304606 1001 86380 86390 1
304484 99304484 1001 86380 86390 1
304252 99304252 1001 86380 86390 1
304422 99304422 1001 86380 86390 1
304322 99304322 1001 86380 86390 1
304245 99304245 1001 86380 86390 1
305012 99305012 1001 86380 86390 1
305014 99305014 1001 86380 86390 1
304927 99304927 1001 86380 86390 1
305035 99305035 1001 86380 86390 1
305550 99305550 1001 86380 86390 1
305617 99305617 1001 86380 86390 1
305671 99305671 1001 86380 86390 1
305618 99305618 1001 86380 86390 1
305676 99305676 1001 86380 86390 1
305633 99305633 1001 86380 86390 1
305445 99305445 1001 86380 86390 1
305318 99305318 1001 86380 86390 1
305309 99305309 1001 86380 86390 1
305105 99305105 1001 86380 86390 1
305119 99305119 1001 86380 86390 1
305261 99305261 1001 86380 86390 1
305070 99305070 1001 86380 86390 1
500027 99500027 1001 86380 86390 1
500144 99500144 1001 86380 86390 1
500134 99500134 1001 86380 86390 1
500697 99500697 1001 86380 86390 1
500672 99500672 1001 86380 86390 1
500750 99500750 1001 86380 86390 1
500766 99500766 1001 86380 86390 1
500744 99500744 1001 86380 86390 1
500805 99500805 1001 86380 86390 1
500808 99500808 1001 86380 86390 1
500595 99500595 1001 86380 86390 1
500327 99500327 1001 86380 86390 1
500341 99500341 1001 86380 86390 1
500381 99500381 1001 86380 86390 1
500331 99500331 1001 86380 86390 1
500952 99500952 1001 86380 86390 1
500902 99500902 1001 86380 86390 1
500933 99500933 1001 86380 86390 1
500885 99500885 1001 86380 86390 1
500848 99500848 1001 86380 86390 1
501596 99501596 1001 86380 86390 1
501287 99501287 1001 86380 86390 1
501367 99501367 1001 86380 86390 1
501419 99501419 1001 86380 86390 1
501147 99501147 1001 86380 86390 1
501212 99501212 1001 86380 86390 1
501099 99501099 1001 86380 86390 1
501035 99501035 1001 86380 86390 1
501193 99501193 1001 86380 86390 1
501143 99501143 1001 86380 86390 1
501080 99501080 1001 86380 86390 1
501743 99501743 1001 86380 86390 1
501808 99501808 1001 86380 86390 1
501816 99501816 1001 86380 86390 1
502324 99502324 1001 86380 86390 1
502406 99502406 1001 86380 86390 1
502369 99502369 1001 86380 86390 1
502359 99502359 1001 86380 86390 1
502078 99502078 1001 86380 86390 1
502104 99502104 1001 86380 86390 1
502234 99502234 1001 86380 86390 1
502220 99502220 1001 86380 86390 1
501974 99501974 1001 86380 86390 1
501965 99501965 1001 86380 86390 1
501980 99501980 1001 86380 86390 1
501878 99501878 1001 86380 86390 1
501894 99501894 1001 86380 86390 1
501959 99501959 1001 86380 86390 1
502592 99502592 1001 86380 86390 1
502490 99502490 1001 86380 86390 1
502486 99502486 1001 86380 86390 1
502552 99502552 1001 86380 86390 1
503155 99503155 1001 86380 86390 1
503157 99503157 1001 86380 86390 1
503132 99503132 1001 86380 86390 1
503147 99503147 1001 86380 86390 1
503078 99503078 1001 86380 86390 1
502900 99502900 1001 86380 86390 1
502929 99502929 1001 86380 86390 1
502676 99502676 1001 86380 86390 1
502716 99502716 1001 86380 86390 1
502820 99502820 1001 86380 86390 1
502677 99502677 1001 86380 86390 1
503314 99503314 1001 86380 86390 1
503429 99503429 1001 86380 86390 1
503816 99503816 1001 86380 86390 1
503741 99503741 1001 86380 86390 1
503755 99503755 1001 86380 86390 1
503628 99503628 1001 86380 86390 1
504234 99504234 1001 86380 86390 1
504198 99504198 1001 86380 86390 1
504237 99504237 1001 86380 86390 1
504280 99504280 1001 86380 86390 1
504255 99504255 1001 86380 86390 1
504843 99504843 1001 86380 86390 1
504759 99504759 1001 86380 86390 1
504840 99504840 1001 86380 86390 1
504652 99504652 1001 86380 86390 1
504388 99504388 1001 86380 86390 1
504368 99504368 1001 86380 86390 1
504395 99504395 1001 86380 86390 1
504323 99504323 1001 86380 86390 1
505038 99505038 1001 86380 86390 1
505079 99505079 1001 86380 86390 1
505120 99505120 1001 86380 86390 1
505709 99505709 1001 86380 86390 1
505580 99505580 1001 86380 86390 1
505691 99505691 1001 86380 86390 1
505516 99505516 1001 86380 86390 1
505555 99505555 1001 86380 86390 1
505556 99505556 1001 86380 86390 1
505492 99505492 1001 86380 86390 1
505389 99505389 1001 86380 86390 1
505267 99505267 1001 86380 86390 1
505208 99505208 1001 86380 86390 1
505948 99505948 1001 86380 86390 1
505357 99505357 1001 86380 86390 1
505965 99505965 1001 86380 86390 1
506420 99506420 1001 86380 86390 1
506498 99506498 1001 86380 86390 1
506580 99506580 1001 86380 86390 1
506436 99506436 1001 86380 86390 1
506488 99506488 1001 86380 86390 1
506342 99506342 1001 86380 86390 1
506332 99506332 1001 86380 86390 1
506371 99506371 1001 86380 86390 1
506384 99506384 1001 86380 86390 1
506374 99506374 1001 86380 86390 1
506013 99506013 1001 86380 86390 1
506065 99506065 1001 86380 86390 1
505977 99505977 1001 86380 86390 1
506059 99506059 1001 86380 86390 1
506114 99506114 1001 86380 86390 1
506645 99506645 1001 86380 86390 1
506740 99506740 1001 86380 86390 1
506681 99506681 1001 86380 86390 1
507294 99507294 1001 86380 86390 1
507376 99507376 1001 86380 86390 1
507252 99507252 1001 86380 86390 1
507279 99507279 1001 86380 86390 1
507172 99507172 1001 86380 86390 1
507085 99507085 1001 86380 86390 1
506909 99506909 1001 86380 86390 1
507601 99507601 1001 86380 86390 1
507556 99507556 1001 86380 86390 1
507430 99507430 1001 86380 86390 1
507443 99507443 1001 86380 86390 1
508171 99508171 1001 86380 86390 1
508210 99508210 1001 86380 86390 1
508087 99508087 1001 86380 86390 1
508152 99508152 1001 86380 86390 1
508207 99508207 1001 86380 86390 1
507887 99507887 1001 86380 86390 1
507850 99507850 1001 86380 86390 1
507987 99507987 1001 86380 86390 1
507680 99507680 1001 86380 86390 1
507641 99507641 1001 86380 86390 1
507720 99507720 1001 86380 86390 1
507777 99507777 1001 86380 86390 1
507790 99507790 1001 86380 86390 1
508335 99508335 1001 86380 86390 1
508373 99508373 1001 86380 86390 1
509000 99509000 1001 86380 86390 1
508968 99508968 1001 86380 86390 1
509022 99509022 1001 86380 86390 1
508729 99508729 1001 86380 86390 1
508735 99508735 1001 86380 86390 1
508750 99508750 1001 86380 86390 1
508867 99508867 1001 86380 86390 1
508544 99508544 1001 86380 86390 1
508585 99508585 1001 86380 86390 1
509252 99509252 1001 86380 86390 1
509222 99509222 1001 86380 86390 1
509224 99509224 1001 86380 86390 1
509147 99509147 1001 86380 86390 1
509082 99509082 1001 86380 86390 1
509122 99509122 1001 86380 86390 1
509738 99509738 1001 86380 86390 1
509526 99509526 1001 86380 86390 1
509501 99509501 1001 86380 86390 1
509618 99509618 1001 86380 86390 1
509633 99509633 1001 86380 86390 1
509499 99509499 1001 86380 86390 1
509399 99509399 1001 86380 86390 1
509352 99509352 1001 86380 86390 1
509962 99509962 1001 86380 86390 1
509940 99509940 1001 86380 86390 1
510025 99510025 1001 86380 86390 1
510602 99510602 1001 86380 86390 1
510700 99510700 1001 86380 86390 1
510711 99510711 1001 86380 86390 1
510492 99510492 1001 86380 86390 1
510302 99510302 1001 86380 86390 1
510122 99510122 1001 86380 86390 1
510190 99510190 1001 86380 86390 1
510191 99510191 1001 86380 86390 1
510810 99510810 1001 86380 86390 1
511519 99511519 1001 86380 86390 1
511406 99511406 1001 86380 86390 1
511276 99511276 1001 86380 86390 1
511341 99511341 1001 86380 86390 1
511087 99511087 1001 86380 86390 1
511128 99511128 1001 86380 86390 1
510954 99510954 1001 86380 86390 1
511562 99511562 1001 86380 86390 1
511634 99511634 1001 86380 86390 1
511561 99511561 1001 86380 86390 1
512218 99512218 1001 86380 86390 1
512296 99512296 1001 86380 86390 1
512108 99512108 1001 86380 86390 1
512018 99512018 1001 86380 86390 1
511982 99511982 1001 86380 86390 1
511849 99511849 1001 86380 86390 1
511771 99511771 1001 86380 86390 1
512492 99512492 1001 86380 86390 1
512535 99512535 1001 86380 86390 1
513184 99513184 1001 86380 86390 1
513121 99513121 1001 86380 86390 1
513196 99513196 1001 86380 86390 1
512845 99512845 1001 86380 86390 1
512899 99512899 1001 86380 86390 1
512925 99512925 1001 86380 86390 1
512812 99512812 1001 86380 86390 1
512929 99512929 1001 86380 86390 1
512593 99512593 1001 86380 86390 1
513370 99513370 1001 86380 86390 1
513294 99513294 1001 86380 86390 1
513282 99513282 1001 86380 86390 1
513298 99513298 1001 86380 86390 1
513379 99513379 1001 86380 86390 1
513211 99513211 1001 86380 86390 1
513962 99513962 1001 86380 86390 1
513671 99513671 1001 86380 86390 1
513632 99513632 1001 86380 86390 1
513790 99513790 1001 86380 86390 1
513719 99513719 1001 86380 86390 1
513505 99513505 1001 86380 86390 1
513429 99513429 1001 86380 86390 1
513560 99513560 1001 86380 86390 1
514214 99514214 1001 86380 86390 1
514205 99514205 1001 86380 86390 1
514078 99514078 1001 86380 86390 1
514661 99514661 1001 86380 86390 1
514790 99514790 1001 86380 86390 1
514848 99514848 1001 86380 86390 1
514583 99514583 1001 86380 86390 1
514507 99514507 1001 86380 86390 1
514365 99514365 1001 86380 86390 1
514443 99514443 1001 86380 86390 1
514441 99514441 1001 86380 86390 1
515029 99515029 1001 86380 86390 1
514969 99514969 1001 86380 86390 1
515543 99515543 1001 86380 86390 1
515597 99515597 1001 86380 86390 1
515495 99515495 1001 86380 86390 1
515599 99515599 1001 86380 86390 1
515638 99515638 1001 86380 86390 1
515668 99515668 1001 86380 86390 1
515677 99515677 1001 86380 86390 1
515394 99515394 1001 86380 86390 1
515304 99515304 1001 86380 86390 1
515320 99515320 1001 86380 86390 1
515231 99515231 1001 86380 86390 1
515226 99515226 1001 86380 86390 1
515831 99515831 1001 86380 86390 1
516395 99516395 1001 86380 86390 1
516421 99516421 1001 86380 86390 1
516490 99516490 1001 86380 86390 1
516457 99516457 1001 86380 86390 1
516162 99516162 1001 86380 86390 1
516140 99516140 1001 86380 86390 1
516219 99516219 1001 86380 86390 1
516194 99516194 1001 86380 86390 1
516285 99516285 1001 86380 86390 1
515909 99515909 1001 86380 86390 1
516601 99516601 1001 86380 86390 1
516627 99516627 1001 86380 86390 1
516551 99516551 1001 86380 86390 1
516686 99516686 1001 86380 86390 1
516635 99516635 1001 86380 86390 1
517284 99517284 1001 86380 86390 1
517299 99517299 1001 86380 86390 1
517222 99517222 1001 86380 86390 1
517304 99517304 1001 86380 86390 1
517226 99517226 1001 86380 86390 1
517255 99517255 1001 86380 86390 1
517039 99517039 1001 86380 86390 1
517015 99517015 1001 86380 86390 1
517074 99517074 1001 86380 86390 1
516819 99516819 1001 86380 86390 1
516743 99516743 1001 86380 86390 1
516730 99516730 1001 86380 86390 1
516757 99516757 1001 86380 86390 1
516825 99516825 1001 86380 86390 1
517513 99517513 1001 86380 86390 1
517940 99517940 1001 86380 86390 1
517670 99517670 1001 86380 86390 1
517574 99517574 1001 86380 86390 1
517604 99517604 1001 86380 86390 1
518266 99518266 1001 86380 86390 1
518191 99518191 1001 86380 86390 1
518300 99518300 1001 86380 86390 1
518986 99518986 1001 86380 86390 1
518861 99518861 1001 86380 86390 1
518887 99518887 1001 86380 86390 1
518864 99518864 1001 86380 86390 1
518981 99518981 1001 86380 86390 1
518620 99518620 1001 86380 86390 1
518488 99518488 1001 86380 86390 1
518492 99518492 1001 86380 86390 1
518557 99518557 1001 86380 86390 1
519140 99519140 1001 86380 86390 1
519145 99519145 1001 86380 86390 1
519160 99519160 1001 86380 86390 1
519136 99519136 1001 86380 86390 1
519047 99519047 1001 86380 86390 1
519087 99519087 1001 86380 86390 1
519727 99519727 1001 86380 86390 1
519784 99519784 1001 86380 86390 1
519729 99519729 1001 86380 86390 1
519718 99519718 1001 86380 86390 1
519417 99519417 1001 86380 86390 1
519522 99519522 1001 86380 86390 1
519463 99519463 1001 86380 86390 1
519396 99519396 1001 86380 86390 1
519360 99519360 1001 86380 86390 1
520589 99520589 1001 86380 86390 1
520349 99520349 1001 86380 86390 1
520071 99520071 1001 86380 86390 1
520179 99520179 1001 86380 86390 1
520767 99520767 1001 86380 86390 1
521334 99521334 1001 86380 86390 1
521401 99521401 1001 86380 86390 1
521171 99521171 1001 86380 86390 1
521095 99521095 1001 86380 86390 1
521100 99521100 1001 86380 86390 1
521126 99521126 1001 86380 86390 1
520859 99520859 1001 86380 86390 1
520862 99520862 1001 86380 86390 1
520984 99520984 1001 86380 86390 1
520985 99520985 1001 86380 86390 1
520855 99520855 1001 86380 86390 1
521489 99521489 1001 86380 86390 1
521535 99521535 1001 86380 86390 1
521987 99521987 1001 86380 86390 1
522066 99522066 1001 86380 86390 1
521937 99521937 1001 86380 86390 1
521697 99521697 1001 86380 86390 1
521814 99521814 1001 86380 86390 1
521790 99521790 1001 86380 86390 1
521687 99521687 1001 86380 86390 1
521715 99521715 1001 86380 86390 1
521767 99521767 1001 86380 86390 1
521691 99521691 1001 86380 86390 1
521836 99521836 1001 86380 86390 1
522474 99522474 1001 86380 86390 1
522465 99522465 1001 86380 86390 1
523021 99523021 1001 86380 86390 1
523026 99523026 1001 86380 86390 1
522849 99522849 1001 86380 86390 1
522798 99522798 1001 86380 86390 1
522906 99522906 1001 86380 86390 1
522765 99522765 1001 86380 86390 1
522680 99522680 1001 86380 86390 1
522630 99522630 1001 86380 86390 1
522690 99522690 1001 86380 86390 1
523250 99523250 1001 86380 86390 1
523253 99523253 1001 86380 86390 1
523137 99523137 1001 86380 86390 1
523843 99523843 1001 86380 86390 1
523926 99523926 1001 86380 86390 1
523875 99523875 1001 86380 86390 1
523866 99523866 1001 86380 86390 1
523676 99523676 1001 86380 86390 1
523693 99523693 1001 86380 86390 1
523721 99523721 1001 86380 86390 1
523402 99523402 1001 86380 86390 1
523484 99523484 1001 86380 86390 1
523511 99523511 1001 86380 86390 1
523382 99523382 1001 86380 86390 1
523330 99523330 1001 86380 86390 1
524136 99524136 1001 86380 86390 1
524111 99524111 1001 86380 86390 1
524129 99524129 1001 86380 86390 1
524118 99524118 1001 86380 86390 1
524144 99524144 1001 86380 86390 1
524656 99524656 1001 86380 86390 1
524760 99524760 1001 86380 86390 1
524574 99524574 1001 86380 86390 1
524401 99524401 1001 86380 86390 1
524415 99524415 1001 86380 86390 1
524430 99524430 1001 86380 86390 1
524159 99524159 1001 86380 86390 1
524836 99524836 1001 86380 86390 1
524801 99524801 1001 86380 86390 1
525589 99525589 1001 86380 86390 1
525265 99525265 1001 86380 86390 1
525092 99525092 1001 86380 86390 1
525099 99525099 1001 86380 86390 1
525178 99525178 1001 86380 86390 1
525023 99525023 1001 86380 86390 1
525777 99525777 1001 86380 86390 1
525392 99525392 1001 86380 86390 1
525627 99525627 1001 86380 86390 1
525628 99525628 1001 86380 86390 1
526401 99526401 1001 86380 86390 1
526277 99526277 1001 86380 86390 1
526413 99526413 1001 86380 86390 1
526077 99526077 1001 86380 86390 1
526163 99526163 1001 86380 86390 1
525866 99525866 1001 86380 86390 1
525867 99525867 1001 86380 86390 1
526575 99526575 1001 86380 86390 1
526486 99526486 1001 86380 86390 1
526519 99526519 1001 86380 86390 1
527211 99527211 1001 86380 86390 1
527221 99527221 1001 86380 86390 1
527141 99527141 1001 86380 86390 1
527144 99527144 1001 86380 86390 1
526890 99526890 1001 86380 86390 1
526692 99526692 1001 86380 86390 1
526656 99526656 1001 86380 86390 1
526663 99526663 1001 86380 86390 1
527311 99527311 1001 86380 86390 1
527326 99527326 1001 86380 86390 1
527947 99527947 1001 86380 86390 1
527930 99527930 1001 86380 86390 1
528010 99528010 1001 86380 86390 1
527688 99527688 1001 86380 86390 1
527667 99527667 1001 86380 86390 1
527852 99527852 1001 86380 86390 1
527505 99527505 1001 86380 86390 1
527532 99527532 1001 86380 86390 1
527571 99527571 1001 86380 86390 1
527588 99527588 1001 86380 86390 1
527511 99527511 1001 86380 86390 1
527513 99527513 1001 86380 86390 1
527581 99527581 1001 86380 86390 1
528206 99528206 1001 86380 86390 1
528172 99528172 1001 86380 86390 1
528720 99528720 1001 86380 86390 1
528787 99528787 1001 86380 86390 1
528827 99528827 1001 86380 86390 1
528880 99528880 1001 86380 86390 1
528604 99528604 1001 86380 86390 1
528657 99528657 1001 86380 86390 1
528606 99528606 1001 86380 86390 1
528608 99528608 1001 86380 86390 1
528680 99528680 1001 86380 86390 1
528313 99528313 1001 86380 86390 1
529063 99529063 1001 86380 86390 1
529435 99529435 1001 86380 86390 1
529505 99529505 1001 86380 86390 1
529507 99529507 1001 86380 86390 1
529297 99529297 1001 86380 86390 1
529905 99529905 1001 86380 86390 1
530477 99530477 1001 86380 86390 1
530532 99530532 1001 86380 86390 1
530472 99530472 1001 86380 86390 1
530237 99530237 1001 86380 86390 1
530252 99530252 1001 86380 86390 1
530331 99530331 1001 86380 86390 1
530189 99530189 1001 86380 86390 1
530243 99530243 1001 86380 86390 1
529945 99529945 1001 86380 86390 1
530093 99530093 1001 86380 86390 1
530073 99530073 1001 86380 86390 1
530681 99530681 1001 86380 86390 1
530737 99530737 1001 86380 86390 1
530586 99530586 1001 86380 86390 1
531188 99531188 1001 86380 86390 1
531363 99531363 1001 86380 86390 1
531325 99531325 1001 86380 86390 1
531007 99531007 1001 86380 86390 1
531102 99531102 1001 86380 86390 1
531041 99531041 1001 86380 86390 1
531172 99531172 1001 86380 86390 1
530837 99530837 1001 86380 86390 1
530880 99530880 1001 86380 86390 1
530946 99530946 1001 86380 86390 1
530845 99530845 1001 86380 86390 1
530949 99530949 1001 86380 86390 1
530912 99530912 1001 86380 86390 1
530796 99530796 1001 86380 86390 1
531399 99531399 1001 86380 86390 1
532038 99532038 1001 86380 86390 1
531805 99531805 1001 86380 86390 1
531937 99531937 1001 86380 86390 1
531667 99531667 1001 86380 86390 1
531630 99531630 1001 86380 86390 1
531736 99531736 1001 86380 86390 1
531750 99531750 1001 86380 86390 1
531752 99531752 1001 86380 86390 1
531596 99531596 1001 86380 86390 1
532320 99532320 1001 86380 86390 1
532359 99532359 1001 86380 86390 1
532272 99532272 1001 86380 86390 1
532220 99532220 1001 86380 86390 1
532264 99532264 1001 86380 86390 1
532892 99532892 1001 86380 86390 1
532961 99532961 1001 86380 86390 1
532847 99532847 1001 86380 86390 1
532951 99532951 1001 86380 86390 1
532913 99532913 1001 86380 86390 1
532620 99532620 1001 86380 86390 1
532764 99532764 1001 86380 86390 1
532805 99532805 1001 86380 86390 1
532630 99532630 1001 86380 86390 1
532425 99532425 1001 86380 86390 1
533199 99533199 1001 86380 86390 1
533656 99533656 1001 86380 86390 1
533682 99533682 1001 86380 86390 1
533626 99533626 1001 86380 86390 1
533533 99533533 1001 86380 86390 1
533409 99533409 1001 86380 86390 1
533308 99533308 1001 86380 86390 1
534014 99534014 1001 86380 86390 1
533963 99533963 1001 86380 86390 1
533990 99533990 1001 86380 86390 1
534018 99534018 1001 86380 86390 1
534045 99534045 1001 86380 86390 1
533957 99533957 1001 86380 86390 1
534680 99534680 1001 86380 86390 1
534559 99534559 1001 86380 86390 1
534661 99534661 1001 86380 86390 1
534613 99534613 1001 86380 86390 1
534589 99534589 1001 86380 86390 1
534564 99534564 1001 86380 86390 1
534275 99534275 1001 86380 86390 1
534432 99534432 1001 86380 86390 1
534294 99534294 1001 86380 86390 1
534088 99534088 1001 86380 86390 1
534128 99534128 1001 86380 86390 1
534092 99534092 1001 86380 86390 1
534202 99534202 1001 86380 86390 1
534709 99534709 1001 86380 86390 1
534748 99534748 1001 86380 86390 1
534704 99534704 1001 86380 86390 1
535360 99535360 1001 86380 86390 1
535393 99535393 1001 86380 86390 1
535215 99535215 1001 86380 86390 1
535153 99535153 1001 86380 86390 1
535244 99535244 1001 86380 86390 1
535259 99535259 1001 86380 86390 1
535018 99535018 1001 86380 86390 1
534990 99534990 1001 86380 86390 1
534939 99534939 1001 86380 86390 1
535558 99535558 1001 86380 86390 1
535690 99535690 1001 86380 86390 1
535306 99535306 1001 86380 86390 1
535713 99535713 1001 86380 86390 1
536208 99536208 1001 86380 86390 1
536327 99536327 1001 86380 86390 1
536001 99536001 1001 86380 86390 1
536032 99536032 1001 86380 86390 1
535930 99535930 1001 86380 86390 1
536075 99536075 1001 86380 86390 1
536088 99536088 1001 86380 86390 1
535767 99535767 1001 86380 86390 1
535858 99535858 1001 86380 86390 1
535722 99535722 1001 86380 86390 1
535735 99535735 1001 86380 86390 1
535788 99535788 1001 86380 86390 1
535791 99535791 1001 86380 86390 1
535921 99535921 1001 86380 86390 1
536504 99536504 1001 86380 86390 1
536517 99536517 1001 86380 86390 1
536408 99536408 1001 86380 86390 1
536753 99536753 1001 86380 86390 1
536850 99536850 1001 86380 86390 1
536941 99536941 1001 86380 86390 1
536712 99536712 1001 86380 86390 1
536733 99536733 1001 86380 86390 1
536734 99536734 1001 86380 86390 1
536958 99536958 1001 86380 86390 1
537682 99537682 1001 86380 86390 1
537632 99537632 1001 86380 86390 1
537710 99537710 1001 86380 86390 1
537565 99537565 1001 86380 86390 1
537556 99537556 1001 86380 86390 1
537571 99537571 1001 86380 86390 1
537496 99537496 1001 86380 86390 1
537996 99537996 1001 86380 86390 1
538055 99538055 1001 86380 86390 1
538058 99538058 1001 86380 86390 1
538154 99538154 1001 86380 86390 1
538130 99538130 1001 86380 86390 1
538751 99538751 1001 86380 86390 1
538704 99538704 1001 86380 86390 1
538671 99538671 1001 86380 86390 1
538510 99538510 1001 86380 86390 1
538525 99538525 1001 86380 86390 1
538289 99538289 1001 86380 86390 1
538293 99538293 1001 86380 86390 1
538386 99538386 1001 86380 86390 1
538935 99538935 1001 86380 86390 1
538846 99538846 1001 86380 86390 1
538951 99538951 1001 86380 86390 1
539578 99539578 1001 86380 86390 1
539438 99539438 1001 86380 86390 1
539467 99539467 1001 86380 86390 1
539560 99539560 1001 86380 86390 1
539423 99539423 1001 86380 86390 1
539372 99539372 1001 86380 86390 1
539399 99539399 1001 86380 86390 1
539299 99539299 1001 86380 86390 1
539405 99539405 1001 86380 86390 1
539237 99539237 1001 86380 86390 1
539115 99539115 1001 86380 86390 1
539770 99539770 1001 86380 86390 1
539789 99539789 1001 86380 86390 1
540352 99540352 1001 86380 86390 1
540327 99540327 1001 86380 86390 1
540278 99540278 1001 86380 86390 1
540358 99540358 1001 86380 86390 1
540376 99540376 1001 86380 86390 1
540225 99540225 1001 86380 86390 1
539992 99539992 1001 86380 86390 1
539931 99539931 1001 86380 86390 1
540049 99540049 1001 86380 86390 1
540606 99540606 1001 86380 86390 1
540660 99540660 1001 86380 86390 1
540522 99540522 1001 86380 86390 1
540473 99540473 1001 86380 86390 1
540981 99540981 1001 86380 86390 1
540794 99540794 1001 86380 86390 1
541343 99541343 1001 86380 86390 1
541439 99541439 1001 86380 86390 1
541363 99541363 1001 86380 86390 1
541364 99541364 1001 86380 86390 1
541456 99541456 1001 86380 86390 1
541965 99541965 1001 86380 86390 1
542020 99542020 1001 86380 86390 1
541785 99541785 1001 86380 86390 1
541775 99541775 1001 86380 86390 1
541779 99541779 1001 86380 86390 1
541541 99541541 1001 86380 86390 1
541646 99541646 1001 86380 86390 1
541546 99541546 1001 86380 86390 1
541547 99541547 1001 86380 86390 1
542167 99542167 1001 86380 86390 1
542122 99542122 1001 86380 86390 1
542179 99542179 1001 86380 86390 1
542754 99542754 1001 86380 86390 1
542769 99542769 1001 86380 86390 1
542850 99542850 1001 86380 86390 1
542597 99542597 1001 86380 86390 1
542585 99542585 1001 86380 86390 1
542546 99542546 1001 86380 86390 1
542738 99542738 1001 86380 86390 1
542505 99542505 1001 86380 86390 1
542518 99542518 1001 86380 86390 1
542327 99542327 1001 86380 86390 1
542496 99542496 1001 86380 86390 1
542436 99542436 1001 86380 86390 1
543045 99543045 1001 86380 86390 1
543086 99543086 1001 86380 86390 1
543089 99543089 1001 86380 86390 1
542988 99542988 1001 86380 86390 1
543014 99543014 1001 86380 86390 1
542991 99542991 1001 86380 86390 1
543662 99543662 1001 86380 86390 1
543625 99543625 1001 86380 86390 1
543763 99543763 1001 86380 86390 1
543437 99543437 1001 86380 86390 1
543478 99543478 1001 86380 86390 1
543443 99543443 1001 86380 86390 1
543469 99543469 1001 86380 86390 1
543242 99543242 1001 86380 86390 1
543255 99543255 1001 86380 86390 1
543320 99543320 1001 86380 86390 1
543333 99543333 1001 86380 86390 1
543191 99543191 1001 86380 86390 1
543308 99543308 1001 86380 86390 1
543285 99543285 1001 86380 86390 1
543234 99543234 1001 86380 86390 1
543312 99543312 1001 86380 86390 1
543156 99543156 1001 86380 86390 1
543327 99543327 1001 86380 86390 1
543864 99543864 1001 86380 86390 1
544417 99544417 1001 86380 86390 1
544459 99544459 1001 86380 86390 1
544515 99544515 1001 86380 86390 1
544353 99544353 1001 86380 86390 1
544065 99544065 1001 86380 86390 1
544736 99544736 1001 86380 86390 1
544703 99544703 1001 86380 86390 1
544708 99544708 1001 86380 86390 1
544606 99544606 1001 86380 86390 1
500820 651 1002 61208 70093 1
503649 689 1002 50357 60080 1
534236 749 1002 32166 41032 1
400227 99400227 1001 86380 86390 1
400391 99400391 1001 86380 86390 1
400680 99400680 1001 86380 86390 1
400883 99400883 1001 86380 86390 1
401016 99401016 1001 86380 86390 1
400999 99400999 1001 86380 86390 1
401105 99401105 1001 86380 86390 1
401417 99401417 1001 86380 86390 1
401496 99401496 1001 86380 86390 1
401947 99401947 1001 86380 86390 1
402020 99402020 1001 86380 86390 1
401963 99401963 1001 86380 86390 1
401974 99401974 1001 86380 86390 1
402247 99402247 1001 86380 86390 1
402418 99402418 1001 86380 86390 1
402395 99402395 1001 86380 86390 1
402818 99402818 1001 86380 86390 1
402936 99402936 1001 86380 86390 1
403006 99403006 1001 86380 86390 1
403108 99403108 1001 86380 86390 1
403285 99403285 1001 86380 86390 1
403266 99403266 1001 86380 86390 1
403301 99403301 1001 86380 86390 1
403367 99403367 1001 86380 86390 1
403361 99403361 1001 86380 86390 1
403457 99403457 1001 86380 86390 1
404075 99404075 1001 86380 86390 1
404154 99404154 1001 86380 86390 1
404472 99404472 1001 86380 86390 1
404895 99404895 1001 86380 86390 1
404953 99404953 1001 86380 86390 1
405042 99405042 1001 86380 86390 1
405100 99405100 1001 86380 86390 1
405183 99405183 1001 86380 86390 1
405285 99405285 1001 86380 86390 1
405349 99405349 1001 86380 86390 1
405601 99405601 1001 86380 86390 1
405773 99405773 1001 86380 86390 1
405871 99405871 1001 86380 86390 1
405852 99405852 1001 86380 86390 1
405918 99405918 1001 86380 86390 1
406274 99406274 1001 86380 86390 1
406492 99406492 1001 86380 86390 1
406548 99406548 1001 86380 86390 1
406555 99406555 1001 86380 86390 1
406700 99406700 1001 86380 86390 1
406728 99406728 1001 86380 86390 1
406657 99406657 1001 86380 86390 1
406853 99406853 1001 86380 86390 1
407069 99407069 1001 86380 86390 1
407050 99407050 1001 86380 86390 1
407077 99407077 1001 86380 86390 1
407301 99407301 1001 86380 86390 1
407391 99407391 1001 86380 86390 1
407436 99407436 1001 86380 86390 1
407402 99407402 1001 86380 86390 1
407515 99407515 1001 86380 86390 1
407574 99407574 1001 86380 86390 1
407718 99407718 1001 86380 86390 1
408045 99408045 1001 86380 86390 1
408042 99408042 1001 86380 86390 1
408136 99408136 1001 86380 86390 1
408293 99408293 1001 86380 86390 1
408267 99408267 1001 86380 86390 1
408290 99408290 1001 86380 86390 1
408477 99408477 1001 86380 86390 1
408608 99408608 1001 86380 86390 1
408616 99408616 1001 86380 86390 1
408858 99408858 1001 86380 86390 1
408902 99408902 1001 86380 86390 1
409105 99409105 1001 86380 86390 1
409251 99409251 1001 86380 86390 1
409397 99409397 1001 86380 86390 1
409587 99409587 1001 86380 86390 1
409802 99409802 1001 86380 86390 1
409856 99409856 1001 86380 86390 1
409803 99409803 1001 86380 86390 1
410065 99410065 1001 86380 86390 1
410190 99410190 1001 86380 86390 1
410371 99410371 1001 86380 86390 1
410687 99410687 1001 86380 86390 1
410795 99410795 1001 86380 86390 1
410979 99410979 1001 86380 86390 1
411167 99411167 1001 86380 86390 1
411354 99411354 1001 86380 86390 1
411461 99411461 1001 86380 86390 1
411634 99411634 1001 86380 86390 1
411713 99411713 1001 86380 86390 1
411773 99411773 1001 86380 86390 1
411805 99411805 1001 86380 86390 1
412069 99412069 1001 86380 86390 1
412353 99412353 1001 86380 86390 1
412364 99412364 1001 86380 86390 1
413297 99413297 1001 86380 86390 1
413654 99413654 1001 86380 86390 1
413462 99413462 1001 86380 86390 1
413587 99413587 1001 86380 86390 1
413690 99413690 1001 86380 86390 1
412584 99412584 1001 86380 86390 1
412703 99412703 1001 86380 86390 1
412873 99412873 1001 86380 86390 1
412632 99412632 1001 86380 86390 1
412788 99412788 1001 86380 86390 1
413762 99413762 1001 86380 86390 1
414099 99414099 1001 86380 86390 1
414025 99414025 1001 86380 86390 1
413919 99413919 1001 86380 86390 1
415124 99415124 1001 86380 86390 1
414674 99414674 1001 86380 86390 1
414821 99414821 1001 86380 86390 1
414657 99414657 1001 86380 86390 1
414545 99414545 1001 86380 86390 1
414666 99414666 1001 86380 86390 1
414649 99414649 1001 86380 86390 1
414565 99414565 1001 86380 86390 1
414160 99414160 1001 86380 86390 1
414298 99414298 1001 86380 86390 1
414117 99414117 1001 86380 86390 1
415466 99415466 1001 86380 86390 1
415470 99415470 1001 86380 86390 1
415522 99415522 1001 86380 86390 1
416782 99416782 1001 86380 86390 1
416938 99416938 1001 86380 86390 1
416521 99416521 1001 86380 86390 1
416501 99416501 1001 86380 86390 1
416034 99416034 1001 86380 86390 1
415889 99415889 1001 86380 86390 1
416041 99416041 1001 86380 86390 1
416047 99416047 1001 86380 86390 1
417387 99417387 1001 86380 86390 1
417606 99417606 1001 86380 86390 1
417410 99417410 1001 86380 86390 1
418676 99418676 1001 86380 86390 1
418719 99418719 1001 86380 86390 1
418775 99418775 1001 86380 86390 1
418783 99418783 1001 86380 86390 1
418420 99418420 1001 86380 86390 1
418226 99418226 1001 86380 86390 1
417936 99417936 1001 86380 86390 1
417942 99417942 1001 86380 86390 1
418925 99418925 1001 86380 86390 1
420341 99420341 1001 86380 86390 1
419860 99419860 1001 86380 86390 1
419952 99419952 1001 86380 86390 1
419449 99419449 1001 86380 86390 1
419297 99419297 1001 86380 86390 1
419362 99419362 1001 86380 86390 1
419392 99419392 1001 86380 86390 1
419620 99419620 1001 86380 86390 1
419262 99419262 1001 86380 86390 1
420806 99420806 1001 86380 86390 1
420751 99420751 1001 86380 86390 1
420577 99420577 1001 86380 86390 1
420827 99420827 1001 86380 86390 1
422000 99422000 1001 86380 86390 1
421717 99421717 1001 86380 86390 1
421721 99421721 1001 86380 86390 1
421642 99421642 1001 86380 86390 1
421408 99421408 1001 86380 86390 1
421465 99421465 1001 86380 86390 1
421288 99421288 1001 86380 86390 1
421235 99421235 1001 86380 86390 1
421150 99421150 1001 86380 86390 1
422433 99422433 1001 86380 86390 1
422291 99422291 1001 86380 86390 1
422520 99422520 1001 86380 86390 1
423344 99423344 1001 86380 86390 1
423498 99423498 1001 86380 86390 1
422987 99422987 1001 86380 86390 1
423048 99423048 1001 86380 86390 1
422655 99422655 1001 86380 86390 1
422553 99422553 1001 86380 86390 1
422577 99422577 1001 86380 86390 1
422896 99422896 1001 86380 86390 1
423972 99423972 1001 86380 86390 1
423883 99423883 1001 86380 86390 1
425147 99425147 1001 86380 86390 1
425153 99425153 1001 86380 86390 1
425342 99425342 1001 86380 86390 1
425184 99425184 1001 86380 86390 1
425189 99425189 1001 86380 86390 1
425244 99425244 1001 86380 86390 1
425272 99425272 1001 86380 86390 1
424888 99424888 1001 86380 86390 1
424769 99424769 1001 86380 86390 1
424285 99424285 1001 86380 86390 1
424206 99424206 1001 86380 86390 1
425666 99425666 1001 86380 86390 1
425715 99425715 1001 86380 86390 1
425807 99425807 1001 86380 86390 1
425520 99425520 1001 86380 86390 1
425490 99425490 1001 86380 86390 1
426897 99426897 1001 86380 86390 1
426806 99426806 1001 86380 86390 1
426970 99426970 1001 86380 86390 1
427111 99427111 1001 86380 86390 1
426488 99426488 1001 86380 86390 1
426361 99426361 1001 86380 86390 1
426316 99426316 1001 86380 86390 1
426515 99426515 1001 86380 86390 1
426017 99426017 1001 86380 86390 1
425922 99425922 1001 86380 86390 1
426053 99426053 1001 86380 86390 1
427168 99427168 1001 86380 86390 1
428422 99428422 1001 86380 86390 1
428675 99428675 1001 86380 86390 1
428575 99428575 1001 86380 86390 1
428356 99428356 1001 86380 86390 1
428317 99428317 1001 86380 86390 1
427963 99427963 1001 86380 86390 1
427802 99427802 1001 86380 86390 1
427665 99427665 1001 86380 86390 1
429104 99429104 1001 86380 86390 1
429136 99429136 1001 86380 86390 1
430190 99430190 1001 86380 86390 1
430332 99430332 1001 86380 86390 1
429734 99429734 1001 86380 86390 1
429619 99429619 1001 86380 86390 1
429888 99429888 1001 86380 86390 1
429868 99429868 1001 86380 86390 1
429204 99429204 1001 86380 86390 1
429257 99429257 1001 86380 86390 1
429456 99429456 1001 86380 86390 1
430422 99430422 1001 86380 86390 1
430376 99430376 1001 86380 86390 1
430556 99430556 1001 86380 86390 1
430534 99430534 1001 86380 86390 1
430474 99430474 1001 86380 86390 1
430603 99430603 1001 86380 86390 1
430787 99430787 1001 86380 86390 1
430545 99430545 1001 86380 86390 1
432014 99432014 1001 86380 86390 1
431945 99431945 1001 86380 86390 1
431946 99431946 1001 86380 86390 1
431979 99431979 1001 86380 86390 1
431430 99431430 1001 86380 86390 1
431503 99431503 1001 86380 86390 1
431636 99431636 1001 86380 86390 1
431302 99431302 1001 86380 86390 1
431218 99431218 1001 86380 86390 1
431058 99431058 1001 86380 86390 1
432288 99432288 1001 86380 86390 1
432374 99432374 1001 86380 86390 1
432068 99432068 1001 86380 86390 1
433409 99433409 1001 86380 86390 1
433313 99433313 1001 86380 86390 1
432908 99432908 1001 86380 86390 1
433107 99433107 1001 86380 86390 1
433300 99433300 1001 86380 86390 1
433204 99433204 1001 86380 86390 1
433233 99433233 1001 86380 86390 1
432748 99432748 1001 86380 86390 1
432575 99432575 1001 86380 86390 1
432662 99432662 1001 86380 86390 1
432822 99432822 1001 86380 86390 1
432549 99432549 1001 86380 86390 1
432524 99432524 1001 86380 86390 1
434003 99434003 1001 86380 86390 1
434100 99434100 1001 86380 86390 1
434076 99434076 1001 86380 86390 1
433960 99433960 1001 86380 86390 1
435374 99435374 1001 86380 86390 1
435048 99435048 1001 86380 86390 1
434939 99434939 1001 86380 86390 1
434683 99434683 1001 86380 86390 1
434640 99434640 1001 86380 86390 1
434715 99434715 1001 86380 86390 1
434741 99434741 1001 86380 86390 1
434371 99434371 1001 86380 86390 1
434211 99434211 1001 86380 86390 1
434300 99434300 1001 86380 86390 1
434579 99434579 1001 86380 86390 1
435785 99435785 1001 86380 86390 1
435762 99435762 1001 86380 86390 1
435734 99435734 1001 86380 86390 1
435687 99435687 1001 86380 86390 1
435632 99435632 1001 86380 86390 1
435841 99435841 1001 86380 86390 1
437007 99437007 1001 86380 86390 1
436777 99436777 1001 86380 86390 1
436638 99436638 1001 86380 86390 1
436528 99436528 1001 86380 86390 1
436693 99436693 1001 86380 86390 1
436204 99436204 1001 86380 86390 1
436335 99436335 1001 86380 86390 1
437264 99437264 1001 86380 86390 1
300036 99300036 1001 86380 86390 1
437285 99437285 1001 86380 86390 1
437337 99437337 1001 86380 86390 1
437311 99437311 1001 86380 86390 1
300563 99300563 1001 86380 86390 1
300706 99300706 1001 86380 86390 1
300708 99300708 1001 86380 86390 1
300148 99300148 1001 86380 86390 1
300190 99300190 1001 86380 86390 1
300165 99300165 1001 86380 86390 1
300155 99300155 1001 86380 86390 1
300880 99300880 1001 86380 86390 1
300831 99300831 1001 86380 86390 1
300760 99300760 1001 86380 86390 1
301534 99301534 1001 86380 86390 1
301485 99301485 1001 86380 86390 1
301244 99301244 1001 86380 86390 1
301024 99301024 1001 86380 86390 1
301750 99301750 1001 86380 86390 1
302231 99302231 1001 86380 86390 1
302338 99302338 1001 86380 86390 1
302050 99302050 1001 86380 86390 1
302129 99302129 1001 86380 86390 1
302147 99302147 1001 86380 86390 1
301932 99301932 1001 86380 86390 1
301855 99301855 1001 86380 86390 1
302455 99302455 1001 86380 86390 1
302507 99302507 1001 86380 86390 1
302417 99302417 1001 86380 86390 1
302391 99302391 1001 86380 86390 1
302432 99302432 1001 86380 86390 1
302499 99302499 1001 86380 86390 1
302487 99302487 1001 86380 86390 1
302517 99302517 1001 86380 86390 1
302532 99302532 1001 86380 86390 1
303160 99303160 1001 86380 86390 1
303037 99303037 1001 86380 86390 1
303064 99303064 1001 86380 86390 1
302936 99302936 1001 86380 86390 1
302720 99302720 1001 86380 86390 1
302774 99302774 1001 86380 86390 1
302787 99302787 1001 86380 86390 1
302791 99302791 1001 86380 86390 1
303234 99303234 1001 86380 86390 1
303221 99303221 1001 86380 86390 1
303248 99303248 1001 86380 86390 1
303391 99303391 1001 86380 86390 1
304029 99304029 1001 86380 86390 1
303946 99303946 1001 86380 86390 1
303939 99303939 1001 86380 86390 1
303953 99303953 1001 86380 86390 1
303794 99303794 1001 86380 86390 1
303670 99303670 1001 86380 86390 1
303826 99303826 1001 86380 86390 1
303568 99303568 1001 86380 86390 1
303570 99303570 1001 86380 86390 1
303587 99303587 1001 86380 86390 1
304808 99304808 1001 86380 86390 1
304666 99304666 1001 86380 86390 1
304858 99304858 1001 86380 86390 1
304786 99304786 1001 86380 86390 1
304709 99304709 1001 86380 86390 1
304700 99304700 1001 86380 86390 1
304781 99304781 1001 86380 86390 1
304629 99304629 1001 86380 86390 1
304344 99304344 1001 86380 86390 1
304440 99304440 1001 86380 86390 1
304415 99304415 1001 86380 86390 1
304261 99304261 1001 86380 86390 1
304275 99304275 1001 86380 86390 1
305013 99305013 1001 86380 86390 1
304990 99304990 1001 86380 86390 1
304971 99304971 1001 86380 86390 1
305655 99305655 1001 86380 86390 1
305612 99305612 1001 86380 86390 1
305516 99305516 1001 86380 86390 1
305466 99305466 1001 86380 86390 1
305473 99305473 1001 86380 86390 1
305409 99305409 1001 86380 86390 1
305142 99305142 1001 86380 86390 1
305134 99305134 1001 86380 86390 1
305202 99305202 1001 86380 86390 1
305231 99305231 1001 86380 86390 1
500787 99500787 1001 86380 86390 1
500627 99500627 1001 86380 86390 1
500517 99500517 1001 86380 86390 1
500538 99500538 1001 86380 86390 1
500567 99500567 1001 86380 86390 1
500222 99500222 1001 86380 86390 1
500901 99500901 1001 86380 86390 1
501007 99501007 1001 86380 86390 1
501567 99501567 1001 86380 86390 1
501492 99501492 1001 86380 86390 1
501300 99501300 1001 86380 86390 1
501394 99501394 1001 86380 86390 1
501139 99501139 1001 86380 86390 1
501140 99501140 1001 86380 86390 1
501222 99501222 1001 86380 86390 1
501664 99501664 1001 86380 86390 1
501796 99501796 1001 86380 86390 1
501667 99501667 1001 86380 86390 1
502389 99502389 1001 86380 86390 1
502208 99502208 1001 86380 86390 1
502082 99502082 1001 86380 86390 1
502046 99502046 1001 86380 86390 1
502475 99502475 1001 86380 86390 1
502622 99502622 1001 86380 86390 1
502600 99502600 1001 86380 86390 1
503288 99503288 1001 86380 86390 1
503229 99503229 1001 86380 86390 1
503231 99503231 1001 86380 86390 1
502969 99502969 1001 86380 86390 1
503039 99503039 1001 86380 86390 1
502903 99502903 1001 86380 86390 1
502763 99502763 1001 86380 86390 1
502715 99502715 1001 86380 86390 1
502691 99502691 1001 86380 86390 1
502850 99502850 1001 86380 86390 1
502734 99502734 1001 86380 86390 1
503302 99503302 1001 86380 86390 1
503087 99503087 1001 86380 86390 1
503952 99503952 1001 86380 86390 1
504100 99504100 1001 86380 86390 1
503973 99503973 1001 86380 86390 1
503733 99503733 1001 86380 86390 1
503805 99503805 1001 86380 86390 1
503554 99503554 1001 86380 86390 1
504298 99504298 1001 86380 86390 1
504248 99504248 1001 86380 86390 1
504123 99504123 1001 86380 86390 1
504778 99504778 1001 86380 86390 1
504753 99504753 1001 86380 86390 1
504847 99504847 1001 86380 86390 1
504874 99504874 1001 86380 86390 1
504876 99504876 1001 86380 86390 1
504941 99504941 1001 86380 86390 1
504602 99504602 1001 86380 86390 1
504374 99504374 1001 86380 86390 1
504336 99504336 1001 86380 86390 1
504463 99504463 1001 86380 86390 1
504360 99504360 1001 86380 86390 1
505031 99505031 1001 86380 86390 1
505070 99505070 1001 86380 86390 1
505109 99505109 1001 86380 86390 1
505034 99505034 1001 86380 86390 1
505660 99505660 1001 86380 86390 1
505650 99505650 1001 86380 86390 1
505383 99505383 1001 86380 86390 1
505230 99505230 1001 86380 86390 1
505184 99505184 1001 86380 86390 1
505898 99505898 1001 86380 86390 1
505912 99505912 1001 86380 86390 1
505892 99505892 1001 86380 86390 1
506519 99506519 1001 86380 86390 1
506472 99506472 1001 86380 86390 1
506593 99506593 1001 86380 86390 1
506369 99506369 1001 86380 86390 1
506382 99506382 1001 86380 86390 1
506307 99506307 1001 86380 86390 1
506171 99506171 1001 86380 86390 1
506134 99506134 1001 86380 86390 1
506181 99506181 1001 86380 86390 1
506662 99506662 1001 86380 86390 1
506729 99506729 1001 86380 86390 1
506745 99506745 1001 86380 86390 1
506784 99506784 1001 86380 86390 1
507258 99507258 1001 86380 86390 1
507403 99507403 1001 86380 86390 1
507406 99507406 1001 86380 86390 1
507038 99507038 1001 86380 86390 1
507143 99507143 1001 86380 86390 1
507079 99507079 1001 86380 86390 1
507146 99507146 1001 86380 86390 1
507211 99507211 1001 86380 86390 1
507045 99507045 1001 86380 86390 1
506986 99506986 1001 86380 86390 1
506806 99506806 1001 86380 86390 1
506885 99506885 1001 86380 86390 1
506860 99506860 1001 86380 86390 1
506899 99506899 1001 86380 86390 1
507537 99507537 1001 86380 86390 1
507540 99507540 1001 86380 86390 1
507502 99507502 1001 86380 86390 1
507508 99507508 1001 86380 86390 1
507611 99507611 1001 86380 86390 1
508057 99508057 1001 86380 86390 1
508219 99508219 1001 86380 86390 1
508175 99508175 1001 86380 86390 1
508051 99508051 1001 86380 86390 1
508142 99508142 1001 86380 86390 1
508169 99508169 1001 86380 86390 1
508209 99508209 1001 86380 86390 1
507926 99507926 1001 86380 86390 1
507901 99507901 1001 86380 86390 1
508021 99508021 1001 86380 86390 1
507696 99507696 1001 86380 86390 1
507723 99507723 1001 86380 86390 1
507830 99507830 1001 86380 86390 1
507832 99507832 1001 86380 86390 1
508297 99508297 1001 86380 86390 1
508388 99508388 1001 86380 86390 1
508339 99508339 1001 86380 86390 1
508437 99508437 1001 86380 86390 1
508334 99508334 1001 86380 86390 1
508894 99508894 1001 86380 86390 1
508934 99508934 1001 86380 86390 1
508969 99508969 1001 86380 86390 1
508791 99508791 1001 86380 86390 1
508821 99508821 1001 86380 86390 1
508801 99508801 1001 86380 86390 1
508629 99508629 1001 86380 86390 1
509085 99509085 1001 86380 86390 1
509155 99509155 1001 86380 86390 1
509182 99509182 1001 86380 86390 1
509759 99509759 1001 86380 86390 1
509865 99509865 1001 86380 86390 1
509748 99509748 1001 86380 86390 1
509710 99509710 1001 86380 86390 1
509717 99509717 1001 86380 86390 1
509809 99509809 1001 86380 86390 1
509671 99509671 1001 86380 86390 1
509581 99509581 1001 86380 86390 1
509306 99509306 1001 86380 86390 1
509360 99509360 1001 86380 86390 1
509322 99509322 1001 86380 86390 1
509478 99509478 1001 86380 86390 1
509327 99509327 1001 86380 86390 1
509923 99509923 1001 86380 86390 1
510099 99510099 1001 86380 86390 1
510702 99510702 1001 86380 86390 1
510604 99510604 1001 86380 86390 1
510596 99510596 1001 86380 86390 1
510470 99510470 1001 86380 86390 1
510396 99510396 1001 86380 86390 1
510333 99510333 1001 86380 86390 1
510414 99510414 1001 86380 86390 1
510415 99510415 1001 86380 86390 1
510480 99510480 1001 86380 86390 1
510131 99510131 1001 86380 86390 1
510146 99510146 1001 86380 86390 1
510312 99510312 1001 86380 86390 1
510776 99510776 1001 86380 86390 1
510806 99510806 1001 86380 86390 1
510833 99510833 1001 86380 86390 1
510808 99510808 1001 86380 86390 1
511350 99511350 1001 86380 86390 1
511321 99511321 1001 86380 86390 1
511144 99511144 1001 86380 86390 1
511151 99511151 1001 86380 86390 1
511011 99511011 1001 86380 86390 1
510990 99510990 1001 86380 86390 1
510965 99510965 1001 86380 86390 1
511017 99511017 1001 86380 86390 1
511747 99511747 1001 86380 86390 1
511735 99511735 1001 86380 86390 1
511652 99511652 1001 86380 86390 1
512377 99512377 1001 86380 86390 1
512290 99512290 1001 86380 86390 1
512242 99512242 1001 86380 86390 1
512244 99512244 1001 86380 86390 1
512322 99512322 1001 86380 86390 1
512208 99512208 1001 86380 86390 1
512183 99512183 1001 86380 86390 1
512222 99512222 1001 86380 86390 1
512128 99512128 1001 86380 86390 1
512157 99512157 1001 86380 86390 1
511818 99511818 1001 86380 86390 1
512427 99512427 1001 86380 86390 1
512466 99512466 1001 86380 86390 1
512441 99512441 1001 86380 86390 1
512500 99512500 1001 86380 86390 1
513054 99513054 1001 86380 86390 1
513148 99513148 1001 86380 86390 1
513139 99513139 1001 86380 86390 1
512908 99512908 1001 86380 86390 1
512991 99512991 1001 86380 86390 1
512903 99512903 1001 86380 86390 1
512694 99512694 1001 86380 86390 1
512633 99512633 1001 86380 86390 1
512646 99512646 1001 86380 86390 1
512789 99512789 1001 86380 86390 1
513296 99513296 1001 86380 86390 1
513376 99513376 1001 86380 86390 1
513287 99513287 1001 86380 86390 1
513392 99513392 1001 86380 86390 1
513290 99513290 1001 86380 86390 1
513894 99513894 1001 86380 86390 1
514017 99514017 1001 86380 86390 1
513965 99513965 1001 86380 86390 1
513525 99513525 1001 86380 86390 1
514144 99514144 1001 86380 86390 1
514186 99514186 1001 86380 86390 1
514162 99514162 1001 86380 86390 1
514072 99514072 1001 86380 86390 1
514783 99514783 1001 86380 86390 1
514472 99514472 1001 86380 86390 1
514511 99514511 1001 86380 86390 1
514475 99514475 1001 86380 86390 1
514556 99514556 1001 86380 86390 1
514557 99514557 1001 86380 86390 1
514534 99514534 1001 86380 86390 1
514329 99514329 1001 86380 86390 1
514287 99514287 1001 86380 86390 1
515061 99515061 1001 86380 86390 1
514958 99514958 1001 86380 86390 1
514963 99514963 1001 86380 86390 1
515016 99515016 1001 86380 86390 1
514891 99514891 1001 86380 86390 1
515047 99515047 1001 86380 86390 1
515632 99515632 1001 86380 86390 1
515682 99515682 1001 86380 86390 1
515557 99515557 1001 86380 86390 1
515676 99515676 1001 86380 86390 1
515364 99515364 1001 86380 86390 1
515442 99515442 1001 86380 86390 1
515341 99515341 1001 86380 86390 1
515289 99515289 1001 86380 86390 1
515294 99515294 1001 86380 86390 1
515134 99515134 1001 86380 86390 1
515722 99515722 1001 86380 86390 1
515801 99515801 1001 86380 86390 1
515856 99515856 1001 86380 86390 1
516479 99516479 1001 86380 86390 1
516400 99516400 1001 86380 86390 1
516236 99516236 1001 86380 86390 1
516033 99516033 1001 86380 86390 1
516047 99516047 1001 86380 86390 1
515899 99515899 1001 86380 86390 1
516571 99516571 1001 86380 86390 1
516616 99516616 1001 86380 86390 1
516583 99516583 1001 86380 86390 1
517182 99517182 1001 86380 86390 1
517173 99517173 1001 86380 86390 1
517240 99517240 1001 86380 86390 1
516974 99516974 1001 86380 86390 1
517118 99517118 1001 86380 86390 1
516922 99516922 1001 86380 86390 1
516768 99516768 1001 86380 86390 1
516820 99516820 1001 86380 86390 1
516799 99516799 1001 86380 86390 1
517526 99517526 1001 86380 86390 1
517515 99517515 1001 86380 86390 1
517349 99517349 1001 86380 86390 1
517985 99517985 1001 86380 86390 1
518136 99518136 1001 86380 86390 1
517975 99517975 1001 86380 86390 1
518108 99518108 1001 86380 86390 1
517880 99517880 1001 86380 86390 1
517846 99517846 1001 86380 86390 1
517926 99517926 1001 86380 86390 1
517632 99517632 1001 86380 86390 1
517624 99517624 1001 86380 86390 1
517551 99517551 1001 86380 86390 1
518189 99518189 1001 86380 86390 1
518332 99518332 1001 86380 86390 1
518296 99518296 1001 86380 86390 1
518876 99518876 1001 86380 86390 1
518769 99518769 1001 86380 86390 1
518695 99518695 1001 86380 86390 1
518725 99518725 1001 86380 86390 1
518525 99518525 1001 86380 86390 1
518383 99518383 1001 86380 86390 1
518998 99518998 1001 86380 86390 1
519149 99519149 1001 86380 86390 1
519711 99519711 1001 86380 86390 1
519697 99519697 1001 86380 86390 1
519775 99519775 1001 86380 86390 1
519478 99519478 1001 86380 86390 1
519441 99519441 1001 86380 86390 1
519408 99519408 1001 86380 86390 1
519529 99519529 1001 86380 86390 1
519337 99519337 1001 86380 86390 1
519199 99519199 1001 86380 86390 1
519999 99519999 1001 86380 86390 1
519987 99519987 1001 86380 86390 1
519885 99519885 1001 86380 86390 1
519950 99519950 1001 86380 86390 1
519899 99519899 1001 86380 86390 1
519938 99519938 1001 86380 86390 1
519887 99519887 1001 86380 86390 1
520333 99520333 1001 86380 86390 1
520231 99520231 1001 86380 86390 1
520299 99520299 1001 86380 86390 1
520155 99520155 1001 86380 86390 1
520170 99520170 1001 86380 86390 1
520210 99520210 1001 86380 86390 1
520055 99520055 1001 86380 86390 1
520223 99520223 1001 86380 86390 1
520768 99520768 1001 86380 86390 1
520684 99520684 1001 86380 86390 1
521182 99521182 1001 86380 86390 1
521067 99521067 1001 86380 86390 1
521139 99521139 1001 86380 86390 1
521128 99521128 1001 86380 86390 1
521154 99521154 1001 86380 86390 1
521078 99521078 1001 86380 86390 1
521044 99521044 1001 86380 86390 1
520906 99520906 1001 86380 86390 1
521480 99521480 1001 86380 86390 1
521483 99521483 1001 86380 86390 1
521471 99521471 1001 86380 86390 1
521666 99521666 1001 86380 86390 1
522180 99522180 1001 86380 86390 1
522091 99522091 1001 86380 86390 1
522117 99522117 1001 86380 86390 1
522012 99522012 1001 86380 86390 1
521828 99521828 1001 86380 86390 1
522346 99522346 1001 86380 86390 1
522321 99522321 1001 86380 86390 1
522426 99522426 1001 86380 86390 1
523100 99523100 1001 86380 86390 1
522861 99522861 1001 86380 86390 1
522790 99522790 1001 86380 86390 1
522536 99522536 1001 86380 86390 1
523283 99523283 1001 86380 86390 1
523248 99523248 1001 86380 86390 1
523288 99523288 1001 86380 86390 1
523225 99523225 1001 86380 86390 1
523779 99523779 1001 86380 86390 1
523823 99523823 1001 86380 86390 1
523763 99523763 1001 86380 86390 1
523727 99523727 1001 86380 86390 1
523690 99523690 1001 86380 86390 1
523613 99523613 1001 86380 86390 1
523456 99523456 1001 86380 86390 1
523472 99523472 1001 86380 86390 1
523524 99523524 1001 86380 86390 1
523422 99523422 1001 86380 86390 1
524058 99524058 1001 86380 86390 1
523981 99523981 1001 86380 86390 1
524091 99524091 1001 86380 86390 1
524658 99524658 1001 86380 86390 1
524745 99524745 1001 86380 86390 1
524532 99524532 1001 86380 86390 1
524495 99524495 1001 86380 86390 1
524511 99524511 1001 86380 86390 1
524279 99524279 1001 86380 86390 1
524199 99524199 1001 86380 86390 1
524343 99524343 1001 86380 86390 1
524813 99524813 1001 86380 86390 1
524905 99524905 1001 86380 86390 1
524918 99524918 1001 86380 86390 1
524777 99524777 1001 86380 86390 1
525522 99525522 1001 86380 86390 1
525395 99525395 1001 86380 86390 1
525491 99525491 1001 86380 86390 1
525227 99525227 1001 86380 86390 1
525215 99525215 1001 86380 86390 1
525046 99525046 1001 86380 86390 1
525059 99525059 1001 86380 86390 1
525606 99525606 1001 86380 86390 1
525788 99525788 1001 86380 86390 1
525764 99525764 1001 86380 86390 1
525598 99525598 1001 86380 86390 1
525780 99525780 1001 86380 86390 1
525642 99525642 1001 86380 86390 1
525707 99525707 1001 86380 86390 1
526329 99526329 1001 86380 86390 1
526384 99526384 1001 86380 86390 1
526061 99526061 1001 86380 86390 1
526145 99526145 1001 86380 86390 1
526083 99526083 1001 86380 86390 1
526058 99526058 1001 86380 86390 1
526201 99526201 1001 86380 86390 1
525904 99525904 1001 86380 86390 1
526537 99526537 1001 86380 86390 1
526461 99526461 1001 86380 86390 1
526465 99526465 1001 86380 86390 1
527158 99527158 1001 86380 86390 1
526959 99526959 1001 86380 86390 1
527042 99527042 1001 86380 86390 1
526757 99526757 1001 86380 86390 1
526823 99526823 1001 86380 86390 1
526825 99526825 1001 86380 86390 1
526644 99526644 1001 86380 86390 1
526763 99526763 1001 86380 86390 1
526740 99526740 1001 86380 86390 1
526665 99526665 1001 86380 86390 1
527271 99527271 1001 86380 86390 1
527259 99527259 1001 86380 86390 1
527339 99527339 1001 86380 86390 1
527408 99527408 1001 86380 86390 1
527976 99527976 1001 86380 86390 1
528031 99528031 1001 86380 86390 1
527804 99527804 1001 86380 86390 1
527768 99527768 1001 86380 86390 1
527744 99527744 1001 86380 86390 1
527661 99527661 1001 86380 86390 1
527608 99527608 1001 86380 86390 1
528201 99528201 1001 86380 86390 1
528261 99528261 1001 86380 86390 1
528174 99528174 1001 86380 86390 1
528843 99528843 1001 86380 86390 1
528883 99528883 1001 86380 86390 1
528767 99528767 1001 86380 86390 1
528755 99528755 1001 86380 86390 1
528770 99528770 1001 86380 86390 1
528594 99528594 1001 86380 86390 1
528612 99528612 1001 86380 86390 1
528509 99528509 1001 86380 86390 1
528345 99528345 1001 86380 86390 1
528282 99528282 1001 86380 86390 1
528454 99528454 1001 86380 86390 1
528403 99528403 1001 86380 86390 1
528416 99528416 1001 86380 86390 1
528394 99528394 1001 86380 86390 1
528485 99528485 1001 86380 86390 1
528408 99528408 1001 86380 86390 1
529087 99529087 1001 86380 86390 1
529038 99529038 1001 86380 86390 1
529599 99529599 1001 86380 86390 1
529708 99529708 1001 86380 86390 1
529583 99529583 1001 86380 86390 1
529353 99529353 1001 86380 86390 1
529376 99529376 1001 86380 86390 1
529150 99529150 1001 86380 86390 1
529243 99529243 1001 86380 86390 1
529114 99529114 1001 86380 86390 1
529286 99529286 1001 86380 86390 1
530411 99530411 1001 86380 86390 1
530375 99530375 1001 86380 86390 1
530179 99530179 1001 86380 86390 1
530234 99530234 1001 86380 86390 1
530242 99530242 1001 86380 86390 1
530164 99530164 1001 86380 86390 1
530295 99530295 1001 86380 86390 1
529988 99529988 1001 86380 86390 1
529990 99529990 1001 86380 86390 1
530058 99530058 1001 86380 86390 1
530719 99530719 1001 86380 86390 1
530746 99530746 1001 86380 86390 1
530604 99530604 1001 86380 86390 1
530698 99530698 1001 86380 86390 1
530686 99530686 1001 86380 86390 1
531379 99531379 1001 86380 86390 1
531256 99531256 1001 86380 86390 1
530797 99530797 1001 86380 86390 1
530836 99530836 1001 86380 86390 1
531390 99531390 1001 86380 86390 1
531522 99531522 1001 86380 86390 1
531398 99531398 1001 86380 86390 1
531425 99531425 1001 86380 86390 1
532084 99532084 1001 86380 86390 1
532022 99532022 1001 86380 86390 1
532153 99532153 1001 86380 86390 1
532050 99532050 1001 86380 86390 1
531914 99531914 1001 86380 86390 1
531983 99531983 1001 86380 86390 1
531766 99531766 1001 86380 86390 1
531680 99531680 1001 86380 86390 1
531757 99531757 1001 86380 86390 1
532271 99532271 1001 86380 86390 1
532340 99532340 1001 86380 86390 1
532305 99532305 1001 86380 86390 1
532942 99532942 1001 86380 86390 1
532998 99532998 1001 86380 86390 1
532891 99532891 1001 86380 86390 1
532879 99532879 1001 86380 86390 1
532918 99532918 1001 86380 86390 1
533022 99533022 1001 86380 86390 1
533026 99533026 1001 86380 86390 1
532748 99532748 1001 86380 86390 1
532698 99532698 1001 86380 86390 1
532766 99532766 1001 86380 86390 1
532704 99532704 1001 86380 86390 1
532642 99532642 1001 86380 86390 1
532542 99532542 1001 86380 86390 1
532504 99532504 1001 86380 86390 1
532441 99532441 1001 86380 86390 1
532496 99532496 1001 86380 86390 1
533145 99533145 1001 86380 86390 1
533068 99533068 1001 86380 86390 1
533224 99533224 1001 86380 86390 1
533212 99533212 1001 86380 86390 1
532827 99532827 1001 86380 86390 1
533038 99533038 1001 86380 86390 1
533805 99533805 1001 86380 86390 1
533603 99533603 1001 86380 86390 1
533513 99533513 1001 86380 86390 1
533501 99533501 1001 86380 86390 1
533567 99533567 1001 86380 86390 1
533332 99533332 1001 86380 86390 1
533346 99533346 1001 86380 86390 1
533348 99533348 1001 86380 86390 1
534038 99534038 1001 86380 86390 1
533886 99533886 1001 86380 86390 1
533887 99533887 1001 86380 86390 1
534003 99534003 1001 86380 86390 1
533953 99533953 1001 86380 86390 1
534022 99534022 1001 86380 86390 1
534061 99534061 1001 86380 86390 1
534531 99534531 1001 86380 86390 1
534501 99534501 1001 86380 86390 1
534276 99534276 1001 86380 86390 1
534065 99534065 1001 86380 86390 1
534225 99534225 1001 86380 86390 1
534099 99534099 1001 86380 86390 1
534693 99534693 1001 86380 86390 1
534759 99534759 1001 86380 86390 1
534815 99534815 1001 86380 86390 1
534870 99534870 1001 86380 86390 1
535446 99535446 1001 86380 86390 1
535318 99535318 1001 86380 86390 1
535487 99535487 1001 86380 86390 1
535349 99535349 1001 86380 86390 1
535428 99535428 1001 86380 86390 1
535457 99535457 1001 86380 86390 1
535205 99535205 1001 86380 86390 1
535299 99535299 1001 86380 86390 1
534979 99534979 1001 86380 86390 1
534905 99534905 1001 86380 86390 1
535066 99535066 1001 86380 86390 1
535702 99535702 1001 86380 86390 1
535549 99535549 1001 86380 86390 1
535620 99535620 1001 86380 86390 1
535543 99535543 1001 86380 86390 1
535608 99535608 1001 86380 86390 1
536220 99536220 1001 86380 86390 1
536277 99536277 1001 86380 86390 1
536290 99536290 1001 86380 86390 1
536054 99536054 1001 86380 86390 1
535942 99535942 1001 86380 86390 1
536073 99536073 1001 86380 86390 1
536126 99536126 1001 86380 86390 1
536102 99536102 1001 86380 86390 1
535835 99535835 1001 86380 86390 1
535838 99535838 1001 86380 86390 1
536340 99536340 1001 86380 86390 1
536994 99536994 1001 86380 86390 1
537036 99537036 1001 86380 86390 1
537140 99537140 1001 86380 86390 1
537054 99537054 1001 86380 86390 1
537151 99537151 1001 86380 86390 1
536923 99536923 1001 86380 86390 1
536926 99536926 1001 86380 86390 1
536621 99536621 1001 86380 86390 1
537200 99537200 1001 86380 86390 1
537179 99537179 1001 86380 86390 1
537312 99537312 1001 86380 86390 1
537885 99537885 1001 86380 86390 1
537937 99537937 1001 86380 86390 1
537925 99537925 1001 86380 86390 1
537906 99537906 1001 86380 86390 1
537868 99537868 1001 86380 86390 1
537936 99537936 1001 86380 86390 1
537592 99537592 1001 86380 86390 1
537498 99537498 1001 86380 86390 1
537538 99537538 1001 86380 86390 1
537371 99537371 1001 86380 86390 1
537482 99537482 1001 86380 86390 1
537444 99537444 1001 86380 86390 1
538050 99538050 1001 86380 86390 1
538153 99538153 1001 86380 86390 1
538119 99538119 1001 86380 86390 1
538777 99538777 1001 86380 86390 1
538678 99538678 1001 86380 86390 1
538658 99538658 1001 86380 86390 1
538809 99538809 1001 86380 86390 1
538604 99538604 1001 86380 86390 1
538436 99538436 1001 86380 86390 1
538501 99538501 1001 86380 86390 1
538594 99538594 1001 86380 86390 1
538354 99538354 1001 86380 86390 1
538277 99538277 1001 86380 86390 1
538239 99538239 1001 86380 86390 1
538269 99538269 1001 86380 86390 1
538374 99538374 1001 86380 86390 1
539019 99539019 1001 86380 86390 1
538918 99538918 1001 86380 86390 1
538854 99538854 1001 86380 86390 1
538834 99538834 1001 86380 86390 1
539486 99539486 1001 86380 86390 1
539448 99539448 1001 86380 86390 1
539235 99539235 1001 86380 86390 1
539048 99539048 1001 86380 86390 1
539126 99539126 1001 86380 86390 1
539226 99539226 1001 86380 86390 1
539810 99539810 1001 86380 86390 1
539785 99539785 1001 86380 86390 1
539647 99539647 1001 86380 86390 1
540364 99540364 1001 86380 86390 1
540445 99540445 1001 86380 86390 1
540388 99540388 1001 86380 86390 1
540178 99540178 1001 86380 86390 1
539860 99539860 1001 86380 86390 1
540044 99540044 1001 86380 86390 1
539995 99539995 1001 86380 86390 1
540000 99540000 1001 86380 86390 1
540581 99540581 1001 86380 86390 1
540564 99540564 1001 86380 86390 1
541125 99541125 1001 86380 86390 1
541265 99541265 1001 86380 86390 1
541156 99541156 1001 86380 86390 1
541246 99541246 1001 86380 86390 1
541240 99541240 1001 86380 86390 1
541010 99541010 1001 86380 86390 1
541049 99541049 1001 86380 86390 1
540973 99540973 1001 86380 86390 1
540975 99540975 1001 86380 86390 1
540952 99540952 1001 86380 86390 1
540762 99540762 1001 86380 86390 1
540715 99540715 1001 86380 86390 1
540741 99540741 1001 86380 86390 1
540689 99540689 1001 86380 86390 1
540756 99540756 1001 86380 86390 1
541993 99541993 1001 86380 86390 1
542093 99542093 1001 86380 86390 1
541913 99541913 1001 86380 86390 1
541823 99541823 1001 86380 86390 1
541855 99541855 1001 86380 86390 1
541793 99541793 1001 86380 86390 1
541603 99541603 1001 86380 86390 1
542145 99542145 1001 86380 86390 1
542279 99542279 1001 86380 86390 1
542152 99542152 1001 86380 86390 1
542895 99542895 1001 86380 86390 1
542767 99542767 1001 86380 86390 1
542836 99542836 1001 86380 86390 1
542798 99542798 1001 86380 86390 1
542837 99542837 1001 86380 86390 1
542760 99542760 1001 86380 86390 1
542851 99542851 1001 86380 86390 1
542935 99542935 1001 86380 86390 1
542940 99542940 1001 86380 86390 1
542728 99542728 1001 86380 86390 1
542631 99542631 1001 86380 86390 1
542634 99542634 1001 86380 86390 1
542440 99542440 1001 86380 86390 1
542389 99542389 1001 86380 86390 1
542423 99542423 1001 86380 86390 1
542335 99542335 1001 86380 86390 1
543145 99543145 1001 86380 86390 1
543148 99543148 1001 86380 86390 1
543674 99543674 1001 86380 86390 1
543573 99543573 1001 86380 86390 1
543717 99543717 1001 86380 86390 1
543764 99543764 1001 86380 86390 1
543641 99543641 1001 86380 86390 1
543566 99543566 1001 86380 86390 1
543375 99543375 1001 86380 86390 1
543363 99543363 1001 86380 86390 1
543480 99543480 1001 86380 86390 1
543520 99543520 1001 86380 86390 1
543417 99543417 1001 86380 86390 1
543229 99543229 1001 86380 86390 1
543198 99543198 1001 86380 86390 1
543289 99543289 1001 86380 86390 1
543175 99543175 1001 86380 86390 1
543940 99543940 1001 86380 86390 1
543961 99543961 1001 86380 86390 1
544559 99544559 1001 86380 86390 1
544562 99544562 1001 86380 86390 1
544539 99544539 1001 86380 86390 1
544590 99544590 1001 86380 86390 1
544289 99544289 1001 86380 86390 1
544382 99544382 1001 86380 86390 1
544267 99544267 1001 86380 86390 1
544334 99544334 1001 86380 86390 1
544313 99544313 1001 86380 86390 1
544131 99544131 1001 86380 86390 1
544068 99544068 1001 86380 86390 1
544099 99544099 1001 86380 86390 1
544116 99544116 1001 86380 86390 1
544675 99544675 1001 86380 86390 1
544624 99544624 1001 86380 86390 1
544631 99544631 1001 86380 86390 1
425225 209 1001 77340 78477 1
500873 1120 1002 61005 61574 1
509012 827 1001 38082 38382 1
511894 1125 1002 59284 64536 1
517436 854 1001 55618 55917 1
528665 904 1001 50708 50807 1
525817 686 1002 39536 45940 1
400107 99400107 1001 86380 86390 1
400193 99400193 1001 86380 86390 1
400275 99400275 1001 86380 86390 1
400516 99400516 1001 86380 86390 1
400438 99400438 1001 86380 86390 1
400808 99400808 1001 86380 86390 1
400848 99400848 1001 86380 86390 1
401090 99401090 1001 86380 86390 1
401284 99401284 1001 86380 86390 1
401544 99401544 1001 86380 86390 1
401541 99401541 1001 86380 86390 1
401667 99401667 1001 86380 86390 1
401798 99401798 1001 86380 86390 1
401764 99401764 1001 86380 86390 1
401878 99401878 1001 86380 86390 1
401971 99401971 1001 86380 86390 1
402561 99402561 1001 86380 86390 1
402538 99402538 1001 86380 86390 1
402679 99402679 1001 86380 86390 1
402713 99402713 1001 86380 86390 1
402984 99402984 1001 86380 86390 1
403003 99403003 1001 86380 86390 1
403095 99403095 1001 86380 86390 1
403265 99403265 1001 86380 86390 1
403441 99403441 1001 86380 86390 1
403495 99403495 1001 86380 86390 1
403660 99403660 1001 86380 86390 1
403833 99403833 1001 86380 86390 1
403841 99403841 1001 86380 86390 1
403872 99403872 1001 86380 86390 1
403911 99403911 1001 86380 86390 1
404005 99404005 1001 86380 86390 1
404198 99404198 1001 86380 86390 1
404186 99404186 1001 86380 86390 1
404720 99404720 1001 86380 86390 1
404733 99404733 1001 86380 86390 1
404831 99404831 1001 86380 86390 1
405003 99405003 1001 86380 86390 1
405257 99405257 1001 86380 86390 1
405372 99405372 1001 86380 86390 1
405661 99405661 1001 86380 86390 1
405782 99405782 1001 86380 86390 1
406033 99406033 1001 86380 86390 1
406242 99406242 1001 86380 86390 1
406307 99406307 1001 86380 86390 1
406419 99406419 1001 86380 86390 1
406497 99406497 1001 86380 86390 1
406608 99406608 1001 86380 86390 1
406638 99406638 1001 86380 86390 1
406762 99406762 1001 86380 86390 1
406745 99406745 1001 86380 86390 1
406801 99406801 1001 86380 86390 1
406891 99406891 1001 86380 86390 1
407039 99407039 1001 86380 86390 1
407790 99407790 1001 86380 86390 1
407911 99407911 1001 86380 86390 1
408058 99408058 1001 86380 86390 1
407992 99407992 1001 86380 86390 1
408145 99408145 1001 86380 86390 1
408233 99408233 1001 86380 86390 1
408276 99408276 1001 86380 86390 1
408368 99408368 1001 86380 86390 1
408409 99408409 1001 86380 86390 1
408912 99408912 1001 86380 86390 1
408920 99408920 1001 86380 86390 1
408979 99408979 1001 86380 86390 1
409126 99409126 1001 86380 86390 1
409353 99409353 1001 86380 86390 1
409468 99409468 1001 86380 86390 1
409535 99409535 1001 86380 86390 1
409734 99409734 1001 86380 86390 1
409810 99409810 1001 86380 86390 1
410021 99410021 1001 86380 86390 1
410174 99410174 1001 86380 86390 1
410274 99410274 1001 86380 86390 1
410416 99410416 1001 86380 86390 1
410460 99410460 1001 86380 86390 1
410488 99410488 1001 86380 86390 1
410764 99410764 1001 86380 86390 1
410892 99410892 1001 86380 86390 1
410905 99410905 1001 86380 86390 1
410879 99410879 1001 86380 86390 1
410992 99410992 1001 86380 86390 1
410972 99410972 1001 86380 86390 1
411103 99411103 1001 86380 86390 1
411709 99411709 1001 86380 86390 1
411856 99411856 1001 86380 86390 1
411942 99411942 1001 86380 86390 1
411871 99411871 1001 86380 86390 1
412242 99412242 1001 86380 86390 1
412220 99412220 1001 86380 86390 1
412185 99412185 1001 86380 86390 1
412325 99412325 1001 86380 86390 1
413375 99413375 1001 86380 86390 1
413661 99413661 1001 86380 86390 1
413238 99413238 1001 86380 86390 1
412952 99412952 1001 86380 86390 1
413087 99413087 1001 86380 86390 1
412941 99412941 1001 86380 86390 1
413236 99413236 1001 86380 86390 1
412843 99412843 1001 86380 86390 1
412674 99412674 1001 86380 86390 1
412488 99412488 1001 86380 86390 1
412853 99412853 1001 86380 86390 1
412860 99412860 1001 86380 86390 1
413783 99413783 1001 86380 86390 1
413958 99413958 1001 86380 86390 1
414052 99414052 1001 86380 86390 1
413962 99413962 1001 86380 86390 1
415287 99415287 1001 86380 86390 1
415017 99415017 1001 86380 86390 1
415073 99415073 1001 86380 86390 1
414755 99414755 1001 86380 86390 1
414895 99414895 1001 86380 86390 1
414690 99414690 1001 86380 86390 1
414815 99414815 1001 86380 86390 1
414293 99414293 1001 86380 86390 1
414161 99414161 1001 86380 86390 1
414428 99414428 1001 86380 86390 1
414456 99414456 1001 86380 86390 1
414167 99414167 1001 86380 86390 1
414366 99414366 1001 86380 86390 1
414473 99414473 1001 86380 86390 1
415627 99415627 1001 86380 86390 1
415441 99415441 1001 86380 86390 1
416912 99416912 1001 86380 86390 1
416144 99416144 1001 86380 86390 1
415933 99415933 1001 86380 86390 1
415888 99415888 1001 86380 86390 1
415869 99415869 1001 86380 86390 1
415941 99415941 1001 86380 86390 1
416074 99416074 1001 86380 86390 1
415981 99415981 1001 86380 86390 1
417544 99417544 1001 86380 86390 1
417504 99417504 1001 86380 86390 1
417511 99417511 1001 86380 86390 1
418512 99418512 1001 86380 86390 1
418703 99418703 1001 86380 86390 1
418765 99418765 1001 86380 86390 1
418542 99418542 1001 86380 86390 1
418191 99418191 1001 86380 86390 1
418307 99418307 1001 86380 86390 1
418035 99418035 1001 86380 86390 1
418382 99418382 1001 86380 86390 1
417823 99417823 1001 86380 86390 1
417873 99417873 1001 86380 86390 1
417861 99417861 1001 86380 86390 1
417901 99417901 1001 86380 86390 1
417700 99417700 1001 86380 86390 1
419165 99419165 1001 86380 86390 1
418987 99418987 1001 86380 86390 1
418893 99418893 1001 86380 86390 1
419144 99419144 1001 86380 86390 1
419199 99419199 1001 86380 86390 1
419041 99419041 1001 86380 86390 1
418869 99418869 1001 86380 86390 1
420422 99420422 1001 86380 86390 1
420351 99420351 1001 86380 86390 1
419683 99419683 1001 86380 86390 1
419553 99419553 1001 86380 86390 1
419582 99419582 1001 86380 86390 1
419312 99419312 1001 86380 86390 1
419315 99419315 1001 86380 86390 1
420692 99420692 1001 86380 86390 1
420709 99420709 1001 86380 86390 1
421743 99421743 1001 86380 86390 1
421871 99421871 1001 86380 86390 1
421986 99421986 1001 86380 86390 1
421676 99421676 1001 86380 86390 1
421521 99421521 1001 86380 86390 1
421532 99421532 1001 86380 86390 1
422336 99422336 1001 86380 86390 1
422378 99422378 1001 86380 86390 1
422524 99422524 1001 86380 86390 1
423625 99423625 1001 86380 86390 1
423690 99423690 1001 86380 86390 1
423608 99423608 1001 86380 86390 1
423319 99423319 1001 86380 86390 1
423494 99423494 1001 86380 86390 1
423711 99423711 1001 86380 86390 1
423590 99423590 1001 86380 86390 1
423101 99423101 1001 86380 86390 1
422996 99422996 1001 86380 86390 1
422795 99422795 1001 86380 86390 1
422660 99422660 1001 86380 86390 1
422860 99422860 1001 86380 86390 1
423796 99423796 1001 86380 86390 1
424132 99424132 1001 86380 86390 1
423910 99423910 1001 86380 86390 1
423961 99423961 1001 86380 86390 1
425180 99425180 1001 86380 86390 1
425037 99425037 1001 86380 86390 1
425317 99425317 1001 86380 86390 1
424596 99424596 1001 86380 86390 1
424838 99424838 1001 86380 86390 1
424692 99424692 1001 86380 86390 1
424775 99424775 1001 86380 86390 1
424661 99424661 1001 86380 86390 1
424215 99424215 1001 86380 86390 1
424417 99424417 1001 86380 86390 1
424278 99424278 1001 86380 86390 1
425392 99425392 1001 86380 86390 1
425818 99425818 1001 86380 86390 1
426817 99426817 1001 86380 86390 1
426928 99426928 1001 86380 86390 1
426772 99426772 1001 86380 86390 1
426808 99426808 1001 86380 86390 1
426451 99426451 1001 86380 86390 1
426291 99426291 1001 86380 86390 1
425888 99425888 1001 86380 86390 1
425991 99425991 1001 86380 86390 1
427346 99427346 1001 86380 86390 1
427389 99427389 1001 86380 86390 1
427504 99427504 1001 86380 86390 1
428504 99428504 1001 86380 86390 1
428563 99428563 1001 86380 86390 1
428039 99428039 1001 86380 86390 1
427558 99427558 1001 86380 86390 1
427815 99427815 1001 86380 86390 1
427719 99427719 1001 86380 86390 1
427701 99427701 1001 86380 86390 1
427871 99427871 1001 86380 86390 1
428742 99428742 1001 86380 86390 1
428924 99428924 1001 86380 86390 1
429145 99429145 1001 86380 86390 1
429064 99429064 1001 86380 86390 1
430372 99430372 1001 86380 86390 1
430044 99430044 1001 86380 86390 1
430285 99430285 1001 86380 86390 1
430114 99430114 1001 86380 86390 1
429656 99429656 1001 86380 86390 1
429859 99429859 1001 86380 86390 1
429792 99429792 1001 86380 86390 1
429919 99429919 1001 86380 86390 1
429264 99429264 1001 86380 86390 1
429379 99429379 1001 86380 86390 1
430758 99430758 1001 86380 86390 1
430570 99430570 1001 86380 86390 1
430813 99430813 1001 86380 86390 1
431784 99431784 1001 86380 86390 1
431903 99431903 1001 86380 86390 1
431565 99431565 1001 86380 86390 1
431415 99431415 1001 86380 86390 1
430870 99430870 1001 86380 86390 1
430832 99430832 1001 86380 86390 1
430960 99430960 1001 86380 86390 1
430856 99430856 1001 86380 86390 1
431112 99431112 1001 86380 86390 1
432266 99432266 1001 86380 86390 1
432435 99432435 1001 86380 86390 1
432274 99432274 1001 86380 86390 1
433391 99433391 1001 86380 86390 1
433484 99433484 1001 86380 86390 1
433648 99433648 1001 86380 86390 1
433609 99433609 1001 86380 86390 1
433188 99433188 1001 86380 86390 1
432985 99432985 1001 86380 86390 1
433083 99433083 1001 86380 86390 1
433058 99433058 1001 86380 86390 1
433007 99433007 1001 86380 86390 1
433092 99433092 1001 86380 86390 1
433208 99433208 1001 86380 86390 1
432650 99432650 1001 86380 86390 1
432587 99432587 1001 86380 86390 1
432566 99432566 1001 86380 86390 1
432603 99432603 1001 86380 86390 1
434037 99434037 1001 86380 86390 1
433913 99433913 1001 86380 86390 1
433863 99433863 1001 86380 86390 1
434001 99434001 1001 86380 86390 1
435036 99435036 1001 86380 86390 1
435133 99435133 1001 86380 86390 1
435201 99435201 1001 86380 86390 1
435393 99435393 1001 86380 86390 1
435267 99435267 1001 86380 86390 1
435120 99435120 1001 86380 86390 1
435146 99435146 1001 86380 86390 1
434703 99434703 1001 86380 86390 1
434759 99434759 1001 86380 86390 1
434876 99434876 1001 86380 86390 1
434718 99434718 1001 86380 86390 1
434727 99434727 1001 86380 86390 1
434189 99434189 1001 86380 86390 1
434249 99434249 1001 86380 86390 1
435837 99435837 1001 86380 86390 1
435490 99435490 1001 86380 86390 1
435695 99435695 1001 86380 86390 1
436856 99436856 1001 86380 86390 1
436990 99436990 1001 86380 86390 1
436482 99436482 1001 86380 86390 1
436140 99436140 1001 86380 86390 1
436196 99436196 1001 86380 86390 1
436055 99436055 1001 86380 86390 1
436149 99436149 1001 86380 86390 1
436188 99436188 1001 86380 86390 1
437245 99437245 1001 86380 86390 1
437235 99437235 1001 86380 86390 1
300653 99300653 1001 86380 86390 1
300491 99300491 1001 86380 86390 1
300505 99300505 1001 86380 86390 1
300337 99300337 1001 86380 86390 1
300377 99300377 1001 86380 86390 1
300146 99300146 1001 86380 86390 1
300212 99300212 1001 86380 86390 1
300220 99300220 1001 86380 86390 1
300870 99300870 1001 86380 86390 1
300768 99300768 1001 86380 86390 1
301464 99301464 1001 86380 86390 1
301232 99301232 1001 86380 86390 1
301287 99301287 1001 86380 86390 1
301329 99301329 1001 86380 86390 1
301177 99301177 1001 86380 86390 1
301345 99301345 1001 86380 86390 1
301012 99301012 1001 86380 86390 1
301130 99301130 1001 86380 86390 1
301131 99301131 1001 86380 86390 1
300992 99300992 1001 86380 86390 1
301084 99301084 1001 86380 86390 1
301008 99301008 1001 86380 86390 1
301100 99301100 1001 86380 86390 1
301759 99301759 1001 86380 86390 1
301622 99301622 1001 86380 86390 1
301597 99301597 1001 86380 86390 1
301636 99301636 1001 86380 86390 1
301714 99301714 1001 86380 86390 1
302318 99302318 1001 86380 86390 1
302202 99302202 1001 86380 86390 1
302332 99302332 1001 86380 86390 1
302283 99302283 1001 86380 86390 1
302193 99302193 1001 86380 86390 1
302168 99302168 1001 86380 86390 1
302026 99302026 1001 86380 86390 1
302053 99302053 1001 86380 86390 1
302082 99302082 1001 86380 86390 1
301791 99301791 1001 86380 86390 1
301819 99301819 1001 86380 86390 1
301923 99301923 1001 86380 86390 1
301912 99301912 1001 86380 86390 1
302570 99302570 1001 86380 86390 1
302571 99302571 1001 86380 86390 1
303069 99303069 1001 86380 86390 1
303180 99303180 1001 86380 86390 1
303008 99303008 1001 86380 86390 1
303049 99303049 1001 86380 86390 1
302964 99302964 1001 86380 86390 1
302815 99302815 1001 86380 86390 1
302959 99302959 1001 86380 86390 1
302754 99302754 1001 86380 86390 1
302767 99302767 1001 86380 86390 1
302599 99302599 1001 86380 86390 1
302607 99302607 1001 86380 86390 1
303322 99303322 1001 86380 86390 1
303287 99303287 1001 86380 86390 1
303956 99303956 1001 86380 86390 1
303842 99303842 1001 86380 86390 1
303989 99303989 1001 86380 86390 1
303941 99303941 1001 86380 86390 1
303788 99303788 1001 86380 86390 1
303647 99303647 1001 86380 86390 1
303721 99303721 1001 86380 86390 1
303760 99303760 1001 86380 86390 1
303581 99303581 1001 86380 86390 1
303458 99303458 1001 86380 86390 1
303460 99303460 1001 86380 86390 1
304230 99304230 1001 86380 86390 1
304184 99304184 1001 86380 86390 1
304830 99304830 1001 86380 86390 1
304501 99304501 1001 86380 86390 1
304541 99304541 1001 86380 86390 1
304533 99304533 1001 86380 86390 1
304271 99304271 1001 86380 86390 1
304310 99304310 1001 86380 86390 1
304895 99304895 1001 86380 86390 1
305027 99305027 1001 86380 86390 1
304861 99304861 1001 86380 86390 1
305030 99305030 1001 86380 86390 1
304980 99304980 1001 86380 86390 1
305683 99305683 1001 86380 86390 1
305544 99305544 1001 86380 86390 1
305507 99305507 1001 86380 86390 1
305578 99305578 1001 86380 86390 1
305542 99305542 1001 86380 86390 1
305358 99305358 1001 86380 86390 1
305359 99305359 1001 86380 86390 1
305373 99305373 1001 86380 86390 1
305210 99305210 1001 86380 86390 1
305109 99305109 1001 86380 86390 1
305163 99305163 1001 86380 86390 1
500168 99500168 1001 86380 86390 1
500172 99500172 1001 86380 86390 1
500058 99500058 1001 86380 86390 1
500555 99500555 1001 86380 86390 1
500608 99500608 1001 86380 86390 1
500533 99500533 1001 86380 86390 1
500490 99500490 1001 86380 86390 1
500308 99500308 1001 86380 86390 1
500195 99500195 1001 86380 86390 1
500236 99500236 1001 86380 86390 1
500328 99500328 1001 86380 86390 1
500238 99500238 1001 86380 86390 1
500277 99500277 1001 86380 86390 1
500919 99500919 1001 86380 86390 1
501637 99501637 1001 86380 86390 1
501529 99501529 1001 86380 86390 1
501478 99501478 1001 86380 86390 1
501585 99501585 1001 86380 86390 1
501496 99501496 1001 86380 86390 1
501535 99501535 1001 86380 86390 1
501346 99501346 1001 86380 86390 1
501348 99501348 1001 86380 86390 1
501276 99501276 1001 86380 86390 1
501097 99501097 1001 86380 86390 1
501079 99501079 1001 86380 86390 1
501029 99501029 1001 86380 86390 1
501690 99501690 1001 86380 86390 1
501800 99501800 1001 86380 86390 1
502327 99502327 1001 86380 86390 1
502094 99502094 1001 86380 86390 1
502086 99502086 1001 86380 86390 1
502000 99502000 1001 86380 86390 1
501954 99501954 1001 86380 86390 1
501997 99501997 1001 86380 86390 1
502011 99502011 1001 86380 86390 1
502488 99502488 1001 86380 86390 1
502647 99502647 1001 86380 86390 1
502468 99502468 1001 86380 86390 1
502508 99502508 1001 86380 86390 1
502548 99502548 1001 86380 86390 1
502470 99502470 1001 86380 86390 1
502472 99502472 1001 86380 86390 1
503243 99503243 1001 86380 86390 1
503264 99503264 1001 86380 86390 1
503244 99503244 1001 86380 86390 1
503131 99503131 1001 86380 86390 1
503280 99503280 1001 86380 86390 1
503040 99503040 1001 86380 86390 1
502839 99502839 1001 86380 86390 1
502766 99502766 1001 86380 86390 1
502819 99502819 1001 86380 86390 1
502822 99502822 1001 86380 86390 1
502863 99502863 1001 86380 86390 1
503484 99503484 1001 86380 86390 1
503292 99503292 1001 86380 86390 1
503951 99503951 1001 86380 86390 1
504068 99504068 1001 86380 86390 1
504094 99504094 1001 86380 86390 1
503889 99503889 1001 86380 86390 1
503735 99503735 1001 86380 86390 1
503880 99503880 1001 86380 86390 1
503739 99503739 1001 86380 86390 1
503541 99503541 1001 86380 86390 1
503594 99503594 1001 86380 86390 1
503673 99503673 1001 86380 86390 1
503547 99503547 1001 86380 86390 1
504245 99504245 1001 86380 86390 1
504131 99504131 1001 86380 86390 1
504186 99504186 1001 86380 86390 1
504215 99504215 1001 86380 86390 1
504815 99504815 1001 86380 86390 1
504906 99504906 1001 86380 86390 1
504943 99504943 1001 86380 86390 1
504909 99504909 1001 86380 86390 1
504914 99504914 1001 86380 86390 1
504921 99504921 1001 86380 86390 1
504771 99504771 1001 86380 86390 1
504932 99504932 1001 86380 86390 1
504595 99504595 1001 86380 86390 1
505111 99505111 1001 86380 86390 1
505592 99505592 1001 86380 86390 1
505600 99505600 1001 86380 86390 1
505447 99505447 1001 86380 86390 1
505501 99505501 1001 86380 86390 1
505515 99505515 1001 86380 86390 1
505498 99505498 1001 86380 86390 1
505340 99505340 1001 86380 86390 1
505355 99505355 1001 86380 86390 1
505974 99505974 1001 86380 86390 1
505937 99505937 1001 86380 86390 1
505913 99505913 1001 86380 86390 1
505966 99505966 1001 86380 86390 1
506494 99506494 1001 86380 86390 1
506560 99506560 1001 86380 86390 1
506443 99506443 1001 86380 86390 1
506564 99506564 1001 86380 86390 1
506536 99506536 1001 86380 86390 1
506582 99506582 1001 86380 86390 1
506517 99506517 1001 86380 86390 1
506544 99506544 1001 86380 86390 1
506305 99506305 1001 86380 86390 1
506201 99506201 1001 86380 86390 1
506203 99506203 1001 86380 86390 1
506359 99506359 1001 86380 86390 1
506372 99506372 1001 86380 86390 1
506246 99506246 1001 86380 86390 1
505979 99505979 1001 86380 86390 1
506176 99506176 1001 86380 86390 1
506644 99506644 1001 86380 86390 1
506674 99506674 1001 86380 86390 1
506664 99506664 1001 86380 86390 1
506617 99506617 1001 86380 86390 1
507333 99507333 1001 86380 86390 1
507233 99507233 1001 86380 86390 1
507170 99507170 1001 86380 86390 1
507041 99507041 1001 86380 86390 1
506815 99506815 1001 86380 86390 1
506811 99506811 1001 86380 86390 1
506877 99506877 1001 86380 86390 1
507522 99507522 1001 86380 86390 1
508145 99508145 1001 86380 86390 1
508081 99508081 1001 86380 86390 1
508146 99508146 1001 86380 86390 1
508186 99508186 1001 86380 86390 1
508128 99508128 1001 86380 86390 1
508090 99508090 1001 86380 86390 1
508118 99508118 1001 86380 86390 1
507891 99507891 1001 86380 86390 1
507892 99507892 1001 86380 86390 1
507912 99507912 1001 86380 86390 1
507707 99507707 1001 86380 86390 1
508379 99508379 1001 86380 86390 1
508397 99508397 1001 86380 86390 1
509056 99509056 1001 86380 86390 1
508982 99508982 1001 86380 86390 1
509035 99509035 1001 86380 86390 1
508984 99508984 1001 86380 86390 1
508742 99508742 1001 86380 86390 1
508811 99508811 1001 86380 86390 1
508838 99508838 1001 86380 86390 1
508672 99508672 1001 86380 86390 1
508738 99508738 1001 86380 86390 1
508497 99508497 1001 86380 86390 1
508630 99508630 1001 86380 86390 1
509110 99509110 1001 86380 86390 1
509266 99509266 1001 86380 86390 1
509178 99509178 1001 86380 86390 1
509119 99509119 1001 86380 86390 1
509174 99509174 1001 86380 86390 1
509836 99509836 1001 86380 86390 1
509873 99509873 1001 86380 86390 1
509790 99509790 1001 86380 86390 1
509806 99509806 1001 86380 86390 1
509647 99509647 1001 86380 86390 1
509664 99509664 1001 86380 86390 1
509436 99509436 1001 86380 86390 1
509428 99509428 1001 86380 86390 1
509369 99509369 1001 86380 86390 1
509951 99509951 1001 86380 86390 1
509927 99509927 1001 86380 86390 1
510101 99510101 1001 86380 86390 1
510582 99510582 1001 86380 86390 1
510497 99510497 1001 86380 86390 1
510329 99510329 1001 86380 86390 1
510223 99510223 1001 86380 86390 1
510137 99510137 1001 86380 86390 1
510164 99510164 1001 86380 86390 1
510127 99510127 1001 86380 86390 1
510283 99510283 1001 86380 86390 1
510219 99510219 1001 86380 86390 1
510130 99510130 1001 86380 86390 1
510827 99510827 1001 86380 86390 1
510881 99510881 1001 86380 86390 1
510756 99510756 1001 86380 86390 1
510886 99510886 1001 86380 86390 1
510861 99510861 1001 86380 86390 1
511476 99511476 1001 86380 86390 1
511439 99511439 1001 86380 86390 1
511427 99511427 1001 86380 86390 1
511415 99511415 1001 86380 86390 1
511467 99511467 1001 86380 86390 1
511405 99511405 1001 86380 86390 1
511287 99511287 1001 86380 86390 1
511147 99511147 1001 86380 86390 1
511239 99511239 1001 86380 86390 1
511306 99511306 1001 86380 86390 1
511712 99511712 1001 86380 86390 1
511676 99511676 1001 86380 86390 1
511678 99511678 1001 86380 86390 1
512200 99512200 1001 86380 86390 1
512226 99512226 1001 86380 86390 1
512331 99512331 1001 86380 86390 1
512255 99512255 1001 86380 86390 1
512297 99512297 1001 86380 86390 1
512095 99512095 1001 86380 86390 1
512005 99512005 1001 86380 86390 1
512007 99512007 1001 86380 86390 1
512099 99512099 1001 86380 86390 1
511999 99511999 1001 86380 86390 1
511928 99511928 1001 86380 86390 1
511898 99511898 1001 86380 86390 1
512532 99512532 1001 86380 86390 1
512481 99512481 1001 86380 86390 1
512384 99512384 1001 86380 86390 1
512412 99512412 1001 86380 86390 1
513076 99513076 1001 86380 86390 1
513189 99513189 1001 86380 86390 1
512871 99512871 1001 86380 86390 1
512898 99512898 1001 86380 86390 1
512911 99512911 1001 86380 86390 1
512886 99512886 1001 86380 86390 1
512835 99512835 1001 86380 86390 1
512624 99512624 1001 86380 86390 1
512767 99512767 1001 86380 86390 1
512652 99512652 1001 86380 86390 1
512590 99512590 1001 86380 86390 1
512749 99512749 1001 86380 86390 1
512595 99512595 1001 86380 86390 1
513396 99513396 1001 86380 86390 1
513310 99513310 1001 86380 86390 1
513349 99513349 1001 86380 86390 1
513954 99513954 1001 86380 86390 1
513853 99513853 1001 86380 86390 1
513782 99513782 1001 86380 86390 1
513656 99513656 1001 86380 86390 1
513418 99513418 1001 86380 86390 1
514131 99514131 1001 86380 86390 1
514157 99514157 1001 86380 86390 1
514124 99514124 1001 86380 86390 1
514217 99514217 1001 86380 86390 1
514677 99514677 1001 86380 86390 1
514546 99514546 1001 86380 86390 1
514611 99514611 1001 86380 86390 1
514422 99514422 1001 86380 86390 1
514325 99514325 1001 86380 86390 1
514904 99514904 1001 86380 86390 1
515541 99515541 1001 86380 86390 1
515655 99515655 1001 86380 86390 1
515572 99515572 1001 86380 86390 1
515639 99515639 1001 86380 86390 1
515512 99515512 1001 86380 86390 1
515616 99515616 1001 86380 86390 1
515300 99515300 1001 86380 86390 1
515370 99515370 1001 86380 86390 1
515075 99515075 1001 86380 86390 1
515115 99515115 1001 86380 86390 1
515261 99515261 1001 86380 86390 1
515200 99515200 1001 86380 86390 1
515796 99515796 1001 86380 86390 1
515862 99515862 1001 86380 86390 1
516474 99516474 1001 86380 86390 1
516461 99516461 1001 86380 86390 1
516310 99516310 1001 86380 86390 1
516430 99516430 1001 86380 86390 1
516503 99516503 1001 86380 86390 1
516282 99516282 1001 86380 86390 1
516289 99516289 1001 86380 86390 1
516082 99516082 1001 86380 86390 1
515954 99515954 1001 86380 86390 1
516036 99516036 1001 86380 86390 1
515985 99515985 1001 86380 86390 1
516700 99516700 1001 86380 86390 1
517285 99517285 1001 86380 86390 1
517163 99517163 1001 86380 86390 1
517243 99517243 1001 86380 86390 1
517096 99517096 1001 86380 86390 1
516916 99516916 1001 86380 86390 1
516804 99516804 1001 86380 86390 1
517488 99517488 1001 86380 86390 1
517363 99517363 1001 86380 86390 1
517408 99517408 1001 86380 86390 1
517961 99517961 1001 86380 86390 1
517990 99517990 1001 86380 86390 1
517750 99517750 1001 86380 86390 1
517945 99517945 1001 86380 86390 1
517884 99517884 1001 86380 86390 1
517955 99517955 1001 86380 86390 1
517566 99517566 1001 86380 86390 1
517709 99517709 1001 86380 86390 1
517620 99517620 1001 86380 86390 1
517577 99517577 1001 86380 86390 1
518195 99518195 1001 86380 86390 1
518883 99518883 1001 86380 86390 1
518936 99518936 1001 86380 86390 1
518589 99518589 1001 86380 86390 1
518579 99518579 1001 86380 86390 1
518633 99518633 1001 86380 86390 1
518672 99518672 1001 86380 86390 1
518742 99518742 1001 86380 86390 1
518513 99518513 1001 86380 86390 1
518529 99518529 1001 86380 86390 1
518417 99518417 1001 86380 86390 1
519076 99519076 1001 86380 86390 1
519192 99519192 1001 86380 86390 1
519155 99519155 1001 86380 86390 1
519026 99519026 1001 86380 86390 1
519161 99519161 1001 86380 86390 1
519099 99519099 1001 86380 86390 1
519724 99519724 1001 86380 86390 1
519686 99519686 1001 86380 86390 1
519714 99519714 1001 86380 86390 1
519665 99519665 1001 86380 86390 1
519466 99519466 1001 86380 86390 1
519572 99519572 1001 86380 86390 1
519434 99519434 1001 86380 86390 1
519503 99519503 1001 86380 86390 1
519607 99519607 1001 86380 86390 1
519212 99519212 1001 86380 86390 1
519953 99519953 1001 86380 86390 1
519995 99519995 1001 86380 86390 1
519894 99519894 1001 86380 86390 1
520550 99520550 1001 86380 86390 1
520612 99520612 1001 86380 86390 1
520618 99520618 1001 86380 86390 1
520442 99520442 1001 86380 86390 1
520469 99520469 1001 86380 86390 1
520628 99520628 1001 86380 86390 1
520573 99520573 1001 86380 86390 1
520246 99520246 1001 86380 86390 1
520415 99520415 1001 86380 86390 1
520221 99520221 1001 86380 86390 1
520184 99520184 1001 86380 86390 1
521390 99521390 1001 86380 86390 1
521391 99521391 1001 86380 86390 1
521435 99521435 1001 86380 86390 1
521306 99521306 1001 86380 86390 1
521372 99521372 1001 86380 86390 1
521198 99521198 1001 86380 86390 1
521096 99521096 1001 86380 86390 1
521059 99521059 1001 86380 86390 1
521073 99521073 1001 86380 86390 1
521142 99521142 1001 86380 86390 1
521168 99521168 1001 86380 86390 1
521117 99521117 1001 86380 86390 1
521045 99521045 1001 86380 86390 1
520907 99520907 1001 86380 86390 1
521051 99521051 1001 86380 86390 1
521502 99521502 1001 86380 86390 1
521585 99521585 1001 86380 86390 1
521611 99521611 1001 86380 86390 1
522229 99522229 1001 86380 86390 1
522250 99522250 1001 86380 86390 1
522214 99522214 1001 86380 86390 1
522009 99522009 1001 86380 86390 1
521934 99521934 1001 86380 86390 1
521999 99521999 1001 86380 86390 1
521885 99521885 1001 86380 86390 1
521899 99521899 1001 86380 86390 1
521966 99521966 1001 86380 86390 1
521741 99521741 1001 86380 86390 1
521694 99521694 1001 86380 86390 1
522421 99522421 1001 86380 86390 1
522306 99522306 1001 86380 86390 1
522462 99522462 1001 86380 86390 1
522989 99522989 1001 86380 86390 1
522928 99522928 1001 86380 86390 1
523090 99523090 1001 86380 86390 1
523024 99523024 1001 86380 86390 1
523063 99523063 1001 86380 86390 1
522848 99522848 1001 86380 86390 1
522869 99522869 1001 86380 86390 1
522575 99522575 1001 86380 86390 1
522698 99522698 1001 86380 86390 1
523151 99523151 1001 86380 86390 1
523205 99523205 1001 86380 86390 1
523743 99523743 1001 86380 86390 1
523715 99523715 1001 86380 86390 1
523566 99523566 1001 86380 86390 1
523645 99523645 1001 86380 86390 1
523407 99523407 1001 86380 86390 1
524048 99524048 1001 86380 86390 1
523740 99523740 1001 86380 86390 1
524758 99524758 1001 86380 86390 1
524375 99524375 1001 86380 86390 1
524557 99524557 1001 86380 86390 1
524563 99524563 1001 86380 86390 1
524808 99524808 1001 86380 86390 1
524850 99524850 1001 86380 86390 1
525264 99525264 1001 86380 86390 1
525303 99525303 1001 86380 86390 1
525317 99525317 1001 86380 86390 1
525336 99525336 1001 86380 86390 1
525152 99525152 1001 86380 86390 1
525101 99525101 1001 86380 86390 1
525687 99525687 1001 86380 86390 1
525719 99525719 1001 86380 86390 1
525732 99525732 1001 86380 86390 1
525745 99525745 1001 86380 86390 1
525733 99525733 1001 86380 86390 1
525631 99525631 1001 86380 86390 1
526221 99526221 1001 86380 86390 1
526233 99526233 1001 86380 86390 1
526367 99526367 1001 86380 86390 1
526191 99526191 1001 86380 86390 1
526093 99526093 1001 86380 86390 1
526135 99526135 1001 86380 86390 1
526215 99526215 1001 86380 86390 1
525932 99525932 1001 86380 86390 1
525831 99525831 1001 86380 86390 1
525887 99525887 1001 86380 86390 1
526006 99526006 1001 86380 86390 1
526511 99526511 1001 86380 86390 1
526538 99526538 1001 86380 86390 1
527245 99527245 1001 86380 86390 1
527201 99527201 1001 86380 86390 1
527137 99527137 1001 86380 86390 1
526979 99526979 1001 86380 86390 1
526934 99526934 1001 86380 86390 1
526667 99526667 1001 86380 86390 1
526801 99526801 1001 86380 86390 1
526645 99526645 1001 86380 86390 1
526751 99526751 1001 86380 86390 1
526804 99526804 1001 86380 86390 1
527285 99527285 1001 86380 86390 1
527337 99527337 1001 86380 86390 1
527445 99527445 1001 86380 86390 1
527373 99527373 1001 86380 86390 1
527412 99527412 1001 86380 86390 1
527953 99527953 1001 86380 86390 1
528070 99528070 1001 86380 86390 1
527798 99527798 1001 86380 86390 1
527812 99527812 1001 86380 86390 1
527763 99527763 1001 86380 86390 1
527575 99527575 1001 86380 86390 1
527647 99527647 1001 86380 86390 1
528205 99528205 1001 86380 86390 1
528195 99528195 1001 86380 86390 1
528210 99528210 1001 86380 86390 1
528856 99528856 1001 86380 86390 1
528844 99528844 1001 86380 86390 1
528895 99528895 1001 86380 86390 1
528784 99528784 1001 86380 86390 1
528514 99528514 1001 86380 86390 1
528619 99528619 1001 86380 86390 1
528658 99528658 1001 86380 86390 1
528610 99528610 1001 86380 86390 1
528500 99528500 1001 86380 86390 1
528404 99528404 1001 86380 86390 1
528301 99528301 1001 86380 86390 1
528457 99528457 1001 86380 86390 1
528342 99528342 1001 86380 86390 1
528344 99528344 1001 86380 86390 1
528988 99528988 1001 86380 86390 1
528950 99528950 1001 86380 86390 1
529080 99529080 1001 86380 86390 1
529073 99529073 1001 86380 86390 1
529643 99529643 1001 86380 86390 1
529582 99529582 1001 86380 86390 1
529431 99529431 1001 86380 86390 1
529462 99529462 1001 86380 86390 1
529501 99529501 1001 86380 86390 1
529375 99529375 1001 86380 86390 1
529430 99529430 1001 86380 86390 1
529237 99529237 1001 86380 86390 1
529122 99529122 1001 86380 86390 1
529137 99529137 1001 86380 86390 1
529285 99529285 1001 86380 86390 1
529776 99529776 1001 86380 86390 1
529799 99529799 1001 86380 86390 1
529917 99529917 1001 86380 86390 1
530520 99530520 1001 86380 86390 1
530391 99530391 1001 86380 86390 1
530186 99530186 1001 86380 86390 1
530227 99530227 1001 86380 86390 1
530317 99530317 1001 86380 86390 1
529948 99529948 1001 86380 86390 1
529938 99529938 1001 86380 86390 1
530109 99530109 1001 86380 86390 1
529983 99529983 1001 86380 86390 1
530706 99530706 1001 86380 86390 1
530591 99530591 1001 86380 86390 1
530722 99530722 1001 86380 86390 1
530558 99530558 1001 86380 86390 1
530717 99530717 1001 86380 86390 1
531292 99531292 1001 86380 86390 1
531319 99531319 1001 86380 86390 1
531186 99531186 1001 86380 86390 1
531051 99531051 1001 86380 86390 1
530810 99530810 1001 86380 86390 1
530942 99530942 1001 86380 86390 1
531389 99531389 1001 86380 86390 1
531532 99531532 1001 86380 86390 1
531419 99531419 1001 86380 86390 1
531497 99531497 1001 86380 86390 1
531554 99531554 1001 86380 86390 1
532170 99532170 1001 86380 86390 1
531832 99531832 1001 86380 86390 1
531809 99531809 1001 86380 86390 1
531979 99531979 1001 86380 86390 1
531851 99531851 1001 86380 86390 1
531623 99531623 1001 86380 86390 1
531701 99531701 1001 86380 86390 1
531779 99531779 1001 86380 86390 1
531651 99531651 1001 86380 86390 1
532241 99532241 1001 86380 86390 1
532321 99532321 1001 86380 86390 1
531793 99531793 1001 86380 86390 1
532325 99532325 1001 86380 86390 1
532986 99532986 1001 86380 86390 1
533013 99533013 1001 86380 86390 1
533017 99533017 1001 86380 86390 1
533020 99533020 1001 86380 86390 1
533025 99533025 1001 86380 86390 1
532801 99532801 1001 86380 86390 1
532789 99532789 1001 86380 86390 1
532804 99532804 1001 86380 86390 1
532668 99532668 1001 86380 86390 1
532489 99532489 1001 86380 86390 1
532600 99532600 1001 86380 86390 1
533086 99533086 1001 86380 86390 1
533037 99533037 1001 86380 86390 1
533729 99533729 1001 86380 86390 1
533717 99533717 1001 86380 86390 1
533829 99533829 1001 86380 86390 1
533657 99533657 1001 86380 86390 1
533760 99533760 1001 86380 86390 1
533775 99533775 1001 86380 86390 1
533803 99533803 1001 86380 86390 1
533851 99533851 1001 86380 86390 1
533653 99533653 1001 86380 86390 1
533647 99533647 1001 86380 86390 1
533557 99533557 1001 86380 86390 1
533468 99533468 1001 86380 86390 1
533301 99533301 1001 86380 86390 1
533385 99533385 1001 86380 86390 1
533258 99533258 1001 86380 86390 1
533929 99533929 1001 86380 86390 1
534676 99534676 1001 86380 86390 1
534454 99534454 1001 86380 86390 1
534274 99534274 1001 86380 86390 1
534409 99534409 1001 86380 86390 1
534231 99534231 1001 86380 86390 1
534209 99534209 1001 86380 86390 1
534200 99534200 1001 86380 86390 1
534747 99534747 1001 86380 86390 1
534793 99534793 1001 86380 86390 1
535461 99535461 1001 86380 86390 1
535359 99535359 1001 86380 86390 1
535411 99535411 1001 86380 86390 1
535429 99535429 1001 86380 86390 1
535294 99535294 1001 86380 86390 1
535131 99535131 1001 86380 86390 1
535289 99535289 1001 86380 86390 1
534994 99534994 1001 86380 86390 1
534996 99534996 1001 86380 86390 1
534906 99534906 1001 86380 86390 1
535523 99535523 1001 86380 86390 1
535619 99535619 1001 86380 86390 1
535697 99535697 1001 86380 86390 1
535700 99535700 1001 86380 86390 1
536143 99536143 1001 86380 86390 1
536222 99536222 1001 86380 86390 1
536141 99536141 1001 86380 86390 1
536232 99536232 1001 86380 86390 1
535963 99535963 1001 86380 86390 1
536043 99536043 1001 86380 86390 1
536071 99536071 1001 86380 86390 1
536036 99536036 1001 86380 86390 1
535834 99535834 1001 86380 86390 1
535744 99535744 1001 86380 86390 1
535861 99535861 1001 86380 86390 1
535787 99535787 1001 86380 86390 1
535737 99535737 1001 86380 86390 1
536515 99536515 1001 86380 86390 1
536132 99536132 1001 86380 86390 1
536404 99536404 1001 86380 86390 1
536430 99536430 1001 86380 86390 1
536534 99536534 1001 86380 86390 1
536397 99536397 1001 86380 86390 1
537043 99537043 1001 86380 86390 1
536968 99536968 1001 86380 86390 1
536827 99536827 1001 86380 86390 1
536866 99536866 1001 86380 86390 1
536892 99536892 1001 86380 86390 1
536763 99536763 1001 86380 86390 1
536932 99536932 1001 86380 86390 1
536846 99536846 1001 86380 86390 1
536759 99536759 1001 86380 86390 1
536877 99536877 1001 86380 86390 1
536670 99536670 1001 86380 86390 1
536586 99536586 1001 86380 86390 1
537315 99537315 1001 86380 86390 1
537333 99537333 1001 86380 86390 1
537347 99537347 1001 86380 86390 1
537323 99537323 1001 86380 86390 1
537182 99537182 1001 86380 86390 1
537859 99537859 1001 86380 86390 1
537939 99537939 1001 86380 86390 1
537976 99537976 1001 86380 86390 1
537818 99537818 1001 86380 86390 1
537707 99537707 1001 86380 86390 1
537593 99537593 1001 86380 86390 1
537762 99537762 1001 86380 86390 1
537764 99537764 1001 86380 86390 1
537610 99537610 1001 86380 86390 1
537406 99537406 1001 86380 86390 1
537502 99537502 1001 86380 86390 1
537515 99537515 1001 86380 86390 1
537503 99537503 1001 86380 86390 1
537557 99537557 1001 86380 86390 1
537389 99537389 1001 86380 86390 1
537572 99537572 1001 86380 86390 1
538129 99538129 1001 86380 86390 1
538135 99538135 1001 86380 86390 1
538161 99538161 1001 86380 86390 1
538768 99538768 1001 86380 86390 1
538666 99538666 1001 86380 86390 1
538528 99538528 1001 86380 86390 1
538271 99538271 1001 86380 86390 1
538387 99538387 1001 86380 86390 1
538316 99538316 1001 86380 86390 1
538241 99538241 1001 86380 86390 1
539006 99539006 1001 86380 86390 1
538871 99538871 1001 86380 86390 1
538873 99538873 1001 86380 86390 1
539473 99539473 1001 86380 86390 1
539456 99539456 1001 86380 86390 1
539345 99539345 1001 86380 86390 1
539347 99539347 1001 86380 86390 1
539288 99539288 1001 86380 86390 1
539340 99539340 1001 86380 86390 1
539419 99539419 1001 86380 86390 1
539330 99539330 1001 86380 86390 1
539421 99539421 1001 86380 86390 1
539058 99539058 1001 86380 86390 1
539142 99539142 1001 86380 86390 1
539171 99539171 1001 86380 86390 1
539717 99539717 1001 86380 86390 1
539707 99539707 1001 86380 86390 1
539721 99539721 1001 86380 86390 1
539688 99539688 1001 86380 86390 1
540276 99540276 1001 86380 86390 1
540385 99540385 1001 86380 86390 1
540387 99540387 1001 86380 86390 1
540414 99540414 1001 86380 86390 1
540199 99540199 1001 86380 86390 1
540125 99540125 1001 86380 86390 1
540073 99540073 1001 86380 86390 1
540192 99540192 1001 86380 86390 1
540027 99540027 1001 86380 86390 1
539913 99539913 1001 86380 86390 1
539971 99539971 1001 86380 86390 1
539997 99539997 1001 86380 86390 1
539882 99539882 1001 86380 86390 1
540052 99540052 1001 86380 86390 1
540556 99540556 1001 86380 86390 1
540508 99540508 1001 86380 86390 1
540640 99540640 1001 86380 86390 1
540524 99540524 1001 86380 86390 1
540514 99540514 1001 86380 86390 1
541204 99541204 1001 86380 86390 1
541160 99541160 1001 86380 86390 1
541110 99541110 1001 86380 86390 1
541162 99541162 1001 86380 86390 1
541228 99541228 1001 86380 86390 1
540893 99540893 1001 86380 86390 1
540953 99540953 1001 86380 86390 1
541018 99541018 1001 86380 86390 1
541007 99541007 1001 86380 86390 1
540763 99540763 1001 86380 86390 1
540674 99540674 1001 86380 86390 1
540857 99540857 1001 86380 86390 1
540675 99540675 1001 86380 86390 1
540744 99540744 1001 86380 86390 1
540874 99540874 1001 86380 86390 1
540760 99540760 1001 86380 86390 1
540837 99540837 1001 86380 86390 1
540865 99540865 1001 86380 86390 1
541334 99541334 1001 86380 86390 1
541928 99541928 1001 86380 86390 1
541917 99541917 1001 86380 86390 1
542060 99542060 1001 86380 86390 1
542013 99542013 1001 86380 86390 1
541787 99541787 1001 86380 86390 1
541840 99541840 1001 86380 86390 1
541790 99541790 1001 86380 86390 1
541752 99541752 1001 86380 86390 1
541562 99541562 1001 86380 86390 1
541524 99541524 1001 86380 86390 1
541620 99541620 1001 86380 86390 1
541503 99541503 1001 86380 86390 1
541690 99541690 1001 86380 86390 1
542128 99542128 1001 86380 86390 1
542247 99542247 1001 86380 86390 1
542175 99542175 1001 86380 86390 1
542231 99542231 1001 86380 86390 1
542838 99542838 1001 86380 86390 1
542931 99542931 1001 86380 86390 1
542588 99542588 1001 86380 86390 1
542567 99542567 1001 86380 86390 1
542645 99542645 1001 86380 86390 1
542699 99542699 1001 86380 86390 1
542401 99542401 1001 86380 86390 1
542443 99542443 1001 86380 86390 1
542384 99542384 1001 86380 86390 1
542438 99542438 1001 86380 86390 1
542324 99542324 1001 86380 86390 1
543131 99543131 1001 86380 86390 1
543650 99543650 1001 86380 86390 1
543614 99543614 1001 86380 86390 1
543399 99543399 1001 86380 86390 1
543549 99543549 1001 86380 86390 1
543310 99543310 1001 86380 86390 1
543262 99543262 1001 86380 86390 1
543250 99543250 1001 86380 86390 1
543910 99543910 1001 86380 86390 1
543930 99543930 1001 86380 86390 1
543815 99543815 1001 86380 86390 1
543819 99543819 1001 86380 86390 1
544281 99544281 1001 86380 86390 1
544257 99544257 1001 86380 86390 1
544006 99544006 1001 86380 86390 1
544060 99544060 1001 86380 86390 1
544009 99544009 1001 86380 86390 1
543997 99543997 1001 86380 86390 1
544645 99544645 1001 86380 86390 1
408303 234 1001 84780 85917 1
427866 386 1001 21000 21597 1
511880 661 1002 37906 49496 1
520223 863 1002 46549 52634 1
400052 99400052 1001 86380 86390 1
400215 99400215 1001 86380 86390 1
400221 99400221 1001 86380 86390 1
400255 99400255 1001 86380 86390 1
400704 99400704 1001 86380 86390 1
401458 99401458 1001 86380 86390 1
401568 99401568 1001 86380 86390 1
401749 99401749 1001 86380 86390 1
401929 99401929 1001 86380 86390 1
401949 99401949 1001 86380 86390 1
402362 99402362 1001 86380 86390 1
402327 99402327 1001 86380 86390 1
402422 99402422 1001 86380 86390 1
402622 99402622 1001 86380 86390 1
402875 99402875 1001 86380 86390 1
402820 99402820 1001 86380 86390 1
402949 99402949 1001 86380 86390 1
402933 99402933 1001 86380 86390 1
403249 99403249 1001 86380 86390 1
403228 99403228 1001 86380 86390 1
403384 99403384 1001 86380 86390 1
403762 99403762 1001 86380 86390 1
403823 99403823 1001 86380 86390 1
404176 99404176 1001 86380 86390 1
404403 99404403 1001 86380 86390 1
404539 99404539 1001 86380 86390 1
404696 99404696 1001 86380 86390 1
404874 99404874 1001 86380 86390 1
404822 99404822 1001 86380 86390 1
404969 99404969 1001 86380 86390 1
405088 99405088 1001 86380 86390 1
405228 99405228 1001 86380 86390 1
405359 99405359 1001 86380 86390 1
405320 99405320 1001 86380 86390 1
405477 99405477 1001 86380 86390 1
405559 99405559 1001 86380 86390 1
405513 99405513 1001 86380 86390 1
405586 99405586 1001 86380 86390 1
405968 99405968 1001 86380 86390 1
405945 99405945 1001 86380 86390 1
406061 99406061 1001 86380 86390 1
406092 99406092 1001 86380 86390 1
406460 99406460 1001 86380 86390 1
407018 99407018 1001 86380 86390 1
407207 99407207 1001 86380 86390 1
407363 99407363 1001 86380 86390 1
407419 99407419 1001 86380 86390 1
407504 99407504 1001 86380 86390 1
407876 99407876 1001 86380 86390 1
407941 99407941 1001 86380 86390 1
408006 99408006 1001 86380 86390 1
408010 99408010 1001 86380 86390 1
408167 99408167 1001 86380 86390 1
408148 99408148 1001 86380 86390 1
408138 99408138 1001 86380 86390 1
408231 99408231 1001 86380 86390 1
408235 99408235 1001 86380 86390 1
408270 99408270 1001 86380 86390 1
408622 99408622 1001 86380 86390 1
408602 99408602 1001 86380 86390 1
409035 99409035 1001 86380 86390 1
409285 99409285 1001 86380 86390 1
409378 99409378 1001 86380 86390 1
409447 99409447 1001 86380 86390 1
409572 99409572 1001 86380 86390 1
409689 99409689 1001 86380 86390 1
409809 99409809 1001 86380 86390 1
410069 99410069 1001 86380 86390 1
410182 99410182 1001 86380 86390 1
410228 99410228 1001 86380 86390 1
410293 99410293 1001 86380 86390 1
410349 99410349 1001 86380 86390 1
410303 99410303 1001 86380 86390 1
410541 99410541 1001 86380 86390 1
410995 99410995 1001 86380 86390 1
411068 99411068 1001 86380 86390 1
411133 99411133 1001 86380 86390 1
411515 99411515 1001 86380 86390 1
411616 99411616 1001 86380 86390 1
411715 99411715 1001 86380 86390 1
411676 99411676 1001 86380 86390 1
411986 99411986 1001 86380 86390 1
412477 99412477 1001 86380 86390 1
413683 99413683 1001 86380 86390 1
413490 99413490 1001 86380 86390 1
413183 99413183 1001 86380 86390 1
413192 99413192 1001 86380 86390 1
412997 99412997 1001 86380 86390 1
412795 99412795 1001 86380 86390 1
413968 99413968 1001 86380 86390 1
414866 99414866 1001 86380 86390 1
414670 99414670 1001 86380 86390 1
414450 99414450 1001 86380 86390 1
414275 99414275 1001 86380 86390 1
414233 99414233 1001 86380 86390 1
415533 99415533 1001 86380 86390 1
415534 99415534 1001 86380 86390 1
415355 99415355 1001 86380 86390 1
415440 99415440 1001 86380 86390 1
416762 99416762 1001 86380 86390 1
416668 99416668 1001 86380 86390 1
416447 99416447 1001 86380 86390 1
415778 99415778 1001 86380 86390 1
415988 99415988 1001 86380 86390 1
416015 99416015 1001 86380 86390 1
416024 99416024 1001 86380 86390 1
417308 99417308 1001 86380 86390 1
417080 99417080 1001 86380 86390 1
417392 99417392 1001 86380 86390 1
417321 99417321 1001 86380 86390 1
417469 99417469 1001 86380 86390 1
418534 99418534 1001 86380 86390 1
418313 99418313 1001 86380 86390 1
418379 99418379 1001 86380 86390 1
418090 99418090 1001 86380 86390 1
418291 99418291 1001 86380 86390 1
418404 99418404 1001 86380 86390 1
417890 99417890 1001 86380 86390 1
419157 99419157 1001 86380 86390 1
419021 99419021 1001 86380 86390 1
419034 99419034 1001 86380 86390 1
418919 99418919 1001 86380 86390 1
419044 99419044 1001 86380 86390 1
420215 99420215 1001 86380 86390 1
420240 99420240 1001 86380 86390 1
420100 99420100 1001 86380 86390 1
419983 99419983 1001 86380 86390 1
419665 99419665 1001 86380 86390 1
419406 99419406 1001 86380 86390 1
419296 99419296 1001 86380 86390 1
419409 99419409 1001 86380 86390 1
420820 99420820 1001 86380 86390 1
420780 99420780 1001 86380 86390 1
421839 99421839 1001 86380 86390 1
421951 99421951 1001 86380 86390 1
421826 99421826 1001 86380 86390 1
421881 99421881 1001 86380 86390 1
422097 99422097 1001 86380 86390 1
421666 99421666 1001 86380 86390 1
421506 99421506 1001 86380 86390 1
421188 99421188 1001 86380 86390 1
421079 99421079 1001 86380 86390 1
421084 99421084 1001 86380 86390 1
421135 99421135 1001 86380 86390 1
422251 99422251 1001 86380 86390 1
422507 99422507 1001 86380 86390 1
422443 99422443 1001 86380 86390 1
422322 99422322 1001 86380 86390 1
422188 99422188 1001 86380 86390 1
423505 99423505 1001 86380 86390 1
423517 99423517 1001 86380 86390 1
423492 99423492 1001 86380 86390 1
423738 99423738 1001 86380 86390 1
423025 99423025 1001 86380 86390 1
423191 99423191 1001 86380 86390 1
422965 99422965 1001 86380 86390 1
422976 99422976 1001 86380 86390 1
423120 99423120 1001 86380 86390 1
422798 99422798 1001 86380 86390 1
422910 99422910 1001 86380 86390 1
422838 99422838 1001 86380 86390 1
424035 99424035 1001 86380 86390 1
425050 99425050 1001 86380 86390 1
425156 99425156 1001 86380 86390 1
424981 99424981 1001 86380 86390 1
424807 99424807 1001 86380 86390 1
424722 99424722 1001 86380 86390 1
424973 99424973 1001 86380 86390 1
424976 99424976 1001 86380 86390 1
424292 99424292 1001 86380 86390 1
424414 99424414 1001 86380 86390 1
424442 99424442 1001 86380 86390 1
424403 99424403 1001 86380 86390 1
424425 99424425 1001 86380 86390 1
425506 99425506 1001 86380 86390 1
425752 99425752 1001 86380 86390 1
426868 99426868 1001 86380 86390 1
426902 99426902 1001 86380 86390 1
426993 99426993 1001 86380 86390 1
426542 99426542 1001 86380 86390 1
426299 99426299 1001 86380 86390 1
426429 99426429 1001 86380 86390 1
426365 99426365 1001 86380 86390 1
426388 99426388 1001 86380 86390 1
425993 99425993 1001 86380 86390 1
426018 99426018 1001 86380 86390 1
426058 99426058 1001 86380 86390 1
426208 99426208 1001 86380 86390 1
427424 99427424 1001 86380 86390 1
427364 99427364 1001 86380 86390 1
427507 99427507 1001 86380 86390 1
428590 99428590 1001 86380 86390 1
428519 99428519 1001 86380 86390 1
428687 99428687 1001 86380 86390 1
428510 99428510 1001 86380 86390 1
428487 99428487 1001 86380 86390 1
428536 99428536 1001 86380 86390 1
428663 99428663 1001 86380 86390 1
428155 99428155 1001 86380 86390 1
428098 99428098 1001 86380 86390 1
427930 99427930 1001 86380 86390 1
428054 99428054 1001 86380 86390 1
427575 99427575 1001 86380 86390 1
428922 99428922 1001 86380 86390 1
430005 99430005 1001 86380 86390 1
430009 99430009 1001 86380 86390 1
430291 99430291 1001 86380 86390 1
430189 99430189 1001 86380 86390 1
429908 99429908 1001 86380 86390 1
429675 99429675 1001 86380 86390 1
429946 99429946 1001 86380 86390 1
429269 99429269 1001 86380 86390 1
429369 99429369 1001 86380 86390 1
431702 99431702 1001 86380 86390 1
431478 99431478 1001 86380 86390 1
431401 99431401 1001 86380 86390 1
431268 99431268 1001 86380 86390 1
431601 99431601 1001 86380 86390 1
431178 99431178 1001 86380 86390 1
431016 99431016 1001 86380 86390 1
430906 99430906 1001 86380 86390 1
432142 99432142 1001 86380 86390 1
432149 99432149 1001 86380 86390 1
432254 99432254 1001 86380 86390 1
433471 99433471 1001 86380 86390 1
433537 99433537 1001 86380 86390 1
433503 99433503 1001 86380 86390 1
433359 99433359 1001 86380 86390 1
432970 99432970 1001 86380 86390 1
433118 99433118 1001 86380 86390 1
433304 99433304 1001 86380 86390 1
433286 99433286 1001 86380 86390 1
432943 99432943 1001 86380 86390 1
432492 99432492 1001 86380 86390 1
432630 99432630 1001 86380 86390 1
432687 99432687 1001 86380 86390 1
434074 99434074 1001 86380 86390 1
435154 99435154 1001 86380 86390 1
435085 99435085 1001 86380 86390 1
435011 99435011 1001 86380 86390 1
435140 99435140 1001 86380 86390 1
435273 99435273 1001 86380 86390 1
434738 99434738 1001 86380 86390 1
434597 99434597 1001 86380 86390 1
434747 99434747 1001 86380 86390 1
434866 99434866 1001 86380 86390 1
434377 99434377 1001 86380 86390 1
434406 99434406 1001 86380 86390 1
434324 99434324 1001 86380 86390 1
434381 99434381 1001 86380 86390 1
434465 99434465 1001 86380 86390 1
435844 99435844 1001 86380 86390 1
436828 99436828 1001 86380 86390 1
436908 99436908 1001 86380 86390 1
436630 99436630 1001 86380 86390 1
436568 99436568 1001 86380 86390 1
436737 99436737 1001 86380 86390 1
436463 99436463 1001 86380 86390 1
436465 99436465 1001 86380 86390 1
435960 99435960 1001 86380 86390 1
436081 99436081 1001 86380 86390 1
436304 99436304 1001 86380 86390 1
300067 99300067 1001 86380 86390 1
300047 99300047 1001 86380 86390 1
300023 99300023 1001 86380 86390 1
437329 99437329 1001 86380 86390 1
300597 99300597 1001 86380 86390 1
300420 99300420 1001 86380 86390 1
300409 99300409 1001 86380 86390 1
300507 99300507 1001 86380 86390 1
300482 99300482 1001 86380 86390 1
300239 99300239 1001 86380 86390 1
300122 99300122 1001 86380 86390 1
300284 99300284 1001 86380 86390 1
300770 99300770 1001 86380 86390 1
301516 99301516 1001 86380 86390 1
301246 99301246 1001 86380 86390 1
301143 99301143 1001 86380 86390 1
301187 99301187 1001 86380 86390 1
301041 99301041 1001 86380 86390 1
301119 99301119 1001 86380 86390 1
301094 99301094 1001 86380 86390 1
300952 99300952 1001 86380 86390 1
301071 99301071 1001 86380 86390 1
301034 99301034 1001 86380 86390 1
301594 99301594 1001 86380 86390 1
301678 99301678 1001 86380 86390 1
301653 99301653 1001 86380 86390 1
302205 99302205 1001 86380 86390 1
302337 99302337 1001 86380 86390 1
302300 99302300 1001 86380 86390 1
302138 99302138 1001 86380 86390 1
301987 99301987 1001 86380 86390 1
302067 99302067 1001 86380 86390 1
302161 99302161 1001 86380 86390 1
301870 99301870 1001 86380 86390 1
301846 99301846 1001 86380 86390 1
301836 99301836 1001 86380 86390 1
302443 99302443 1001 86380 86390 1
302521 99302521 1001 86380 86390 1
302561 99302561 1001 86380 86390 1
303183 99303183 1001 86380 86390 1
303112 99303112 1001 86380 86390 1
303022 99303022 1001 86380 86390 1
302988 99302988 1001 86380 86390 1
302950 99302950 1001 86380 86390 1
302981 99302981 1001 86380 86390 1
302831 99302831 1001 86380 86390 1
302653 99302653 1001 86380 86390 1
302617 99302617 1001 86380 86390 1
302670 99302670 1001 86380 86390 1
302619 99302619 1001 86380 86390 1
302749 99302749 1001 86380 86390 1
302596 99302596 1001 86380 86390 1
303296 99303296 1001 86380 86390 1
303387 99303387 1001 86380 86390 1
303352 99303352 1001 86380 86390 1
303369 99303369 1001 86380 86390 1
303371 99303371 1001 86380 86390 1
303880 99303880 1001 86380 86390 1
303984 99303984 1001 86380 86390 1
303988 99303988 1001 86380 86390 1
303925 99303925 1001 86380 86390 1
303659 99303659 1001 86380 86390 1
303802 99303802 1001 86380 86390 1
303780 99303780 1001 86380 86390 1
303694 99303694 1001 86380 86390 1
303515 99303515 1001 86380 86390 1
303428 99303428 1001 86380 86390 1
303520 99303520 1001 86380 86390 1
303501 99303501 1001 86380 86390 1
303553 99303553 1001 86380 86390 1
304120 99304120 1001 86380 86390 1
304198 99304198 1001 86380 86390 1
304207 99304207 1001 86380 86390 1
304678 99304678 1001 86380 86390 1
304829 99304829 1001 86380 86390 1
304831 99304831 1001 86380 86390 1
304663 99304663 1001 86380 86390 1
304677 99304677 1001 86380 86390 1
304502 99304502 1001 86380 86390 1
304569 99304569 1001 86380 86390 1
304557 99304557 1001 86380 86390 1
304585 99304585 1001 86380 86390 1
304587 99304587 1001 86380 86390 1
304316 99304316 1001 86380 86390 1
304368 99304368 1001 86380 86390 1
304373 99304373 1001 86380 86390 1
304439 99304439 1001 86380 86390 1
304338 99304338 1001 86380 86390 1
304947 99304947 1001 86380 86390 1
304883 99304883 1001 86380 86390 1
304974 99304974 1001 86380 86390 1
305001 99305001 1001 86380 86390 1
304885 99304885 1001 86380 86390 1
304963 99304963 1001 86380 86390 1
304944 99304944 1001 86380 86390 1
305060 99305060 1001 86380 86390 1
305504 99305504 1001 86380 86390 1
305659 99305659 1001 86380 86390 1
305273 99305273 1001 86380 86390 1
305143 99305143 1001 86380 86390 1
305106 99305106 1001 86380 86390 1
305098 99305098 1001 86380 86390 1
305177 99305177 1001 86380 86390 1
305257 99305257 1001 86380 86390 1
500025 99500025 1001 86380 86390 1
500026 99500026 1001 86380 86390 1
500637 99500637 1001 86380 86390 1
500614 99500614 1001 86380 86390 1
500691 99500691 1001 86380 86390 1
500693 99500693 1001 86380 86390 1
500735 99500735 1001 86380 86390 1
500594 99500594 1001 86380 86390 1
500544 99500544 1001 86380 86390 1
500481 99500481 1001 86380 86390 1
500548 99500548 1001 86380 86390 1
500231 99500231 1001 86380 86390 1
500296 99500296 1001 86380 86390 1
500271 99500271 1001 86380 86390 1
500350 99500350 1001 86380 86390 1
500305 99500305 1001 86380 86390 1
500944 99500944 1001 86380 86390 1
500962 99500962 1001 86380 86390 1
500964 99500964 1001 86380 86390 1
501503 99501503 1001 86380 86390 1
501569 99501569 1001 86380 86390 1
501630 99501630 1001 86380 86390 1
501266 99501266 1001 86380 86390 1
501279 99501279 1001 86380 86390 1
501310 99501310 1001 86380 86390 1
501285 99501285 1001 86380 86390 1
501366 99501366 1001 86380 86390 1
501187 99501187 1001 86380 86390 1
501164 99501164 1001 86380 86390 1
501114 99501114 1001 86380 86390 1
501195 99501195 1001 86380 86390 1
501172 99501172 1001 86380 86390 1
501752 99501752 1001 86380 86390 1
501707 99501707 1001 86380 86390 1
501761 99501761 1001 86380 86390 1
501723 99501723 1001 86380 86390 1
501749 99501749 1001 86380 86390 1
502274 99502274 1001 86380 86390 1
502461 99502461 1001 86380 86390 1
502212 99502212 1001 86380 86390 1
502230 99502230 1001 86380 86390 1
502103 99502103 1001 86380 86390 1
501870 99501870 1001 86380 86390 1
502541 99502541 1001 86380 86390 1
502607 99502607 1001 86380 86390 1
502546 99502546 1001 86380 86390 1
502522 99502522 1001 86380 86390 1
503197 99503197 1001 86380 86390 1
502735 99502735 1001 86380 86390 1
502805 99502805 1001 86380 86390 1
503341 99503341 1001 86380 86390 1
503432 99503432 1001 86380 86390 1
503411 99503411 1001 86380 86390 1
503295 99503295 1001 86380 86390 1
503708 99503708 1001 86380 86390 1
503709 99503709 1001 86380 86390 1
503682 99503682 1001 86380 86390 1
504212 99504212 1001 86380 86390 1
504213 99504213 1001 86380 86390 1
504776 99504776 1001 86380 86390 1
504754 99504754 1001 86380 86390 1
504814 99504814 1001 86380 86390 1
504624 99504624 1001 86380 86390 1
504689 99504689 1001 86380 86390 1
504441 99504441 1001 86380 86390 1
504496 99504496 1001 86380 86390 1
504381 99504381 1001 86380 86390 1
505594 99505594 1001 86380 86390 1
505585 99505585 1001 86380 86390 1
505665 99505665 1001 86380 86390 1
505446 99505446 1001 86380 86390 1
505291 99505291 1001 86380 86390 1
505780 99505780 1001 86380 86390 1
506393 99506393 1001 86380 86390 1
506406 99506406 1001 86380 86390 1
506578 99506578 1001 86380 86390 1
506489 99506489 1001 86380 86390 1
506377 99506377 1001 86380 86390 1
506287 99506287 1001 86380 86390 1
506334 99506334 1001 86380 86390 1
506105 99506105 1001 86380 86390 1
506148 99506148 1001 86380 86390 1
506007 99506007 1001 86380 86390 1
506124 99506124 1001 86380 86390 1
506051 99506051 1001 86380 86390 1
506727 99506727 1001 86380 86390 1
506665 99506665 1001 86380 86390 1
507396 99507396 1001 86380 86390 1
507407 99507407 1001 86380 86390 1
507216 99507216 1001 86380 86390 1
506983 99506983 1001 86380 86390 1
506923 99506923 1001 86380 86390 1
507464 99507464 1001 86380 86390 1
508133 99508133 1001 86380 86390 1
508224 99508224 1001 86380 86390 1
508232 99508232 1001 86380 86390 1
508006 99508006 1001 86380 86390 1
507903 99507903 1001 86380 86390 1
507922 99507922 1001 86380 86390 1
507685 99507685 1001 86380 86390 1
508258 99508258 1001 86380 86390 1
508390 99508390 1001 86380 86390 1
508321 99508321 1001 86380 86390 1
508451 99508451 1001 86380 86390 1
508924 99508924 1001 86380 86390 1
508937 99508937 1001 86380 86390 1
509049 99509049 1001 86380 86390 1
508927 99508927 1001 86380 86390 1
508893 99508893 1001 86380 86390 1
508835 99508835 1001 86380 86390 1
508723 99508723 1001 86380 86390 1
508635 99508635 1001 86380 86390 1
508650 99508650 1001 86380 86390 1
508563 99508563 1001 86380 86390 1
508631 99508631 1001 86380 86390 1
508491 99508491 1001 86380 86390 1
508582 99508582 1001 86380 86390 1
509090 99509090 1001 86380 86390 1
509248 99509248 1001 86380 86390 1
509708 99509708 1001 86380 86390 1
509546 99509546 1001 86380 86390 1
509385 99509385 1001 86380 86390 1
509375 99509375 1001 86380 86390 1
510016 99510016 1001 86380 86390 1
509991 99509991 1001 86380 86390 1
509904 99509904 1001 86380 86390 1
510077 99510077 1001 86380 86390 1
510723 99510723 1001 86380 86390 1
510676 99510676 1001 86380 86390 1
510575 99510575 1001 86380 86390 1
510589 99510589 1001 86380 86390 1
510704 99510704 1001 86380 86390 1
510564 99510564 1001 86380 86390 1
510603 99510603 1001 86380 86390 1
510712 99510712 1001 86380 86390 1
510521 99510521 1001 86380 86390 1
510461 99510461 1001 86380 86390 1
510345 99510345 1001 86380 86390 1
510249 99510249 1001 86380 86390 1
510263 99510263 1001 86380 86390 1
510161 99510161 1001 86380 86390 1
510305 99510305 1001 86380 86390 1
510112 99510112 1001 86380 86390 1
510918 99510918 1001 86380 86390 1
511412 99511412 1001 86380 86390 1
511503 99511503 1001 86380 86390 1
511426 99511426 1001 86380 86390 1
511391 99511391 1001 86380 86390 1
511508 99511508 1001 86380 86390 1
511499 99511499 1001 86380 86390 1
511218 99511218 1001 86380 86390 1
511163 99511163 1001 86380 86390 1
511082 99511082 1001 86380 86390 1
511008 99511008 1001 86380 86390 1
511140 99511140 1001 86380 86390 1
511658 99511658 1001 86380 86390 1
511597 99511597 1001 86380 86390 1
511716 99511716 1001 86380 86390 1
512276 99512276 1001 86380 86390 1
512186 99512186 1001 86380 86390 1
512175 99512175 1001 86380 86390 1
512241 99512241 1001 86380 86390 1
512030 99512030 1001 86380 86390 1
511979 99511979 1001 86380 86390 1
511988 99511988 1001 86380 86390 1
511811 99511811 1001 86380 86390 1
511852 99511852 1001 86380 86390 1
511904 99511904 1001 86380 86390 1
511943 99511943 1001 86380 86390 1
511777 99511777 1001 86380 86390 1
512415 99512415 1001 86380 86390 1
512511 99512511 1001 86380 86390 1
512386 99512386 1001 86380 86390 1
512413 99512413 1001 86380 86390 1
513166 99513166 1001 86380 86390 1
512902 99512902 1001 86380 86390 1
512956 99512956 1001 86380 86390 1
512635 99512635 1001 86380 86390 1
512602 99512602 1001 86380 86390 1
512617 99512617 1001 86380 86390 1
512748 99512748 1001 86380 86390 1
513253 99513253 1001 86380 86390 1
513401 99513401 1001 86380 86390 1
513299 99513299 1001 86380 86390 1
513930 99513930 1001 86380 86390 1
513919 99513919 1001 86380 86390 1
513945 99513945 1001 86380 86390 1
513830 99513830 1001 86380 86390 1
513949 99513949 1001 86380 86390 1
513888 99513888 1001 86380 86390 1
513901 99513901 1001 86380 86390 1
513825 99513825 1001 86380 86390 1
513659 99513659 1001 86380 86390 1
513573 99513573 1001 86380 86390 1
513447 99513447 1001 86380 86390 1
513589 99513589 1001 86380 86390 1
514171 99514171 1001 86380 86390 1
514224 99514224 1001 86380 86390 1
514156 99514156 1001 86380 86390 1
514692 99514692 1001 86380 86390 1
514708 99514708 1001 86380 86390 1
514523 99514523 1001 86380 86390 1
514619 99514619 1001 86380 86390 1
514466 99514466 1001 86380 86390 1
514394 99514394 1001 86380 86390 1
514370 99514370 1001 86380 86390 1
514269 99514269 1001 86380 86390 1
514437 99514437 1001 86380 86390 1
514260 99514260 1001 86380 86390 1
514997 99514997 1001 86380 86390 1
514909 99514909 1001 86380 86390 1
514870 99514870 1001 86380 86390 1
514950 99514950 1001 86380 86390 1
515028 99515028 1001 86380 86390 1
514938 99514938 1001 86380 86390 1
514990 99514990 1001 86380 86390 1
515530 99515530 1001 86380 86390 1
515549 99515549 1001 86380 86390 1
515400 99515400 1001 86380 86390 1
515401 99515401 1001 86380 86390 1
515280 99515280 1001 86380 86390 1
515235 99515235 1001 86380 86390 1
515174 99515174 1001 86380 86390 1
515838 99515838 1001 86380 86390 1
515878 99515878 1001 86380 86390 1
515866 99515866 1001 86380 86390 1
515698 99515698 1001 86380 86390 1
515741 99515741 1001 86380 86390 1
516329 99516329 1001 86380 86390 1
516241 99516241 1001 86380 86390 1
516270 99516270 1001 86380 86390 1
516049 99516049 1001 86380 86390 1
516514 99516514 1001 86380 86390 1
516619 99516619 1001 86380 86390 1
517334 99517334 1001 86380 86390 1
517143 99517143 1001 86380 86390 1
517307 99517307 1001 86380 86390 1
517314 99517314 1001 86380 86390 1
517140 99517140 1001 86380 86390 1
517256 99517256 1001 86380 86390 1
517040 99517040 1001 86380 86390 1
516978 99516978 1001 86380 86390 1
517087 99517087 1001 86380 86390 1
516781 99516781 1001 86380 86390 1
516835 99516835 1001 86380 86390 1
516786 99516786 1001 86380 86390 1
516748 99516748 1001 86380 86390 1
516906 99516906 1001 86380 86390 1
516777 99516777 1001 86380 86390 1
516725 99516725 1001 86380 86390 1
517443 99517443 1001 86380 86390 1
517445 99517445 1001 86380 86390 1
518117 99518117 1001 86380 86390 1
518015 99518015 1001 86380 86390 1
517893 99517893 1001 86380 86390 1
517921 99517921 1001 86380 86390 1
517948 99517948 1001 86380 86390 1
517912 99517912 1001 86380 86390 1
517596 99517596 1001 86380 86390 1
517687 99517687 1001 86380 86390 1
517701 99517701 1001 86380 86390 1
517714 99517714 1001 86380 86390 1
517601 99517601 1001 86380 86390 1
517745 99517745 1001 86380 86390 1
518340 99518340 1001 86380 86390 1
518303 99518303 1001 86380 86390 1
518362 99518362 1001 86380 86390 1
518799 99518799 1001 86380 86390 1
518868 99518868 1001 86380 86390 1
518588 99518588 1001 86380 86390 1
518671 99518671 1001 86380 86390 1
518697 99518697 1001 86380 86390 1
518553 99518553 1001 86380 86390 1
518575 99518575 1001 86380 86390 1
519028 99519028 1001 86380 86390 1
519018 99519018 1001 86380 86390 1
519726 99519726 1001 86380 86390 1
519752 99519752 1001 86380 86390 1
519701 99519701 1001 86380 86390 1
519588 99519588 1001 86380 86390 1
519604 99519604 1001 86380 86390 1
519606 99519606 1001 86380 86390 1
519206 99519206 1001 86380 86390 1
519235 99519235 1001 86380 86390 1
519224 99519224 1001 86380 86390 1
519345 99519345 1001 86380 86390 1
519881 99519881 1001 86380 86390 1
519934 99519934 1001 86380 86390 1
519978 99519978 1001 86380 86390 1
520507 99520507 1001 86380 86390 1
520269 99520269 1001 86380 86390 1
520372 99520372 1001 86380 86390 1
520271 99520271 1001 86380 86390 1
520378 99520378 1001 86380 86390 1
520076 99520076 1001 86380 86390 1
520121 99520121 1001 86380 86390 1
520782 99520782 1001 86380 86390 1
520843 99520843 1001 86380 86390 1
521324 99521324 1001 86380 86390 1
521312 99521312 1001 86380 86390 1
521289 99521289 1001 86380 86390 1
521319 99521319 1001 86380 86390 1
521387 99521387 1001 86380 86390 1
521055 99521055 1001 86380 86390 1
521072 99521072 1001 86380 86390 1
521138 99521138 1001 86380 86390 1
520846 99520846 1001 86380 86390 1
520853 99520853 1001 86380 86390 1
520996 99520996 1001 86380 86390 1
521633 99521633 1001 86380 86390 1
521609 99521609 1001 86380 86390 1
521603 99521603 1001 86380 86390 1
522090 99522090 1001 86380 86390 1
522283 99522283 1001 86380 86390 1
522079 99522079 1001 86380 86390 1
521952 99521952 1001 86380 86390 1
521992 99521992 1001 86380 86390 1
521817 99521817 1001 86380 86390 1
521766 99521766 1001 86380 86390 1
521720 99521720 1001 86380 86390 1
522433 99522433 1001 86380 86390 1
522409 99522409 1001 86380 86390 1
522441 99522441 1001 86380 86390 1
522391 99522391 1001 86380 86390 1
522983 99522983 1001 86380 86390 1
523023 99523023 1001 86380 86390 1
523065 99523065 1001 86380 86390 1
522875 99522875 1001 86380 86390 1
522746 99522746 1001 86380 86390 1
522707 99522707 1001 86380 86390 1
522839 99522839 1001 86380 86390 1
522801 99522801 1001 86380 86390 1
522777 99522777 1001 86380 86390 1
522627 99522627 1001 86380 86390 1
522584 99522584 1001 86380 86390 1
522548 99522548 1001 86380 86390 1
523169 99523169 1001 86380 86390 1
523236 99523236 1001 86380 86390 1
523189 99523189 1001 86380 86390 1
523857 99523857 1001 86380 86390 1
523820 99523820 1001 86380 86390 1
523899 99523899 1001 86380 86390 1
523760 99523760 1001 86380 86390 1
523903 99523903 1001 86380 86390 1
523935 99523935 1001 86380 86390 1
523739 99523739 1001 86380 86390 1
523623 99523623 1001 86380 86390 1
523625 99523625 1001 86380 86390 1
523692 99523692 1001 86380 86390 1
523392 99523392 1001 86380 86390 1
523433 99523433 1001 86380 86390 1
524097 99524097 1001 86380 86390 1
523988 99523988 1001 86380 86390 1
524731 99524731 1001 86380 86390 1
524720 99524720 1001 86380 86390 1
524579 99524579 1001 86380 86390 1
524647 99524647 1001 86380 86390 1
524676 99524676 1001 86380 86390 1
524614 99524614 1001 86380 86390 1
524666 99524666 1001 86380 86390 1
524385 99524385 1001 86380 86390 1
524373 99524373 1001 86380 86390 1
524387 99524387 1001 86380 86390 1
524374 99524374 1001 86380 86390 1
524378 99524378 1001 86380 86390 1
524240 99524240 1001 86380 86390 1
524162 99524162 1001 86380 86390 1
524189 99524189 1001 86380 86390 1
524229 99524229 1001 86380 86390 1
524314 99524314 1001 86380 86390 1
524874 99524874 1001 86380 86390 1
524930 99524930 1001 86380 86390 1
524855 99524855 1001 86380 86390 1
524907 99524907 1001 86380 86390 1
524857 99524857 1001 86380 86390 1
525526 99525526 1001 86380 86390 1
525539 99525539 1001 86380 86390 1
525255 99525255 1001 86380 86390 1
525088 99525088 1001 86380 86390 1
525000 99525000 1001 86380 86390 1
525789 99525789 1001 86380 86390 1
525767 99525767 1001 86380 86390 1
525629 99525629 1001 86380 86390 1
525682 99525682 1001 86380 86390 1
525708 99525708 1001 86380 86390 1
525774 99525774 1001 86380 86390 1
525800 99525800 1001 86380 86390 1
526232 99526232 1001 86380 86390 1
526337 99526337 1001 86380 86390 1
526325 99526325 1001 86380 86390 1
526267 99526267 1001 86380 86390 1
526115 99526115 1001 86380 86390 1
526142 99526142 1001 86380 86390 1
526039 99526039 1001 86380 86390 1
525880 99525880 1001 86380 86390 1
525870 99525870 1001 86380 86390 1
525863 99525863 1001 86380 86390 1
527231 99527231 1001 86380 86390 1
527206 99527206 1001 86380 86390 1
527195 99527195 1001 86380 86390 1
527119 99527119 1001 86380 86390 1
526943 99526943 1001 86380 86390 1
526985 99526985 1001 86380 86390 1
526922 99526922 1001 86380 86390 1
526719 99526719 1001 86380 86390 1
526733 99526733 1001 86380 86390 1
526674 99526674 1001 86380 86390 1
526650 99526650 1001 86380 86390 1
526690 99526690 1001 86380 86390 1
527367 99527367 1001 86380 86390 1
527290 99527290 1001 86380 86390 1
527281 99527281 1001 86380 86390 1
527282 99527282 1001 86380 86390 1
527348 99527348 1001 86380 86390 1
527989 99527989 1001 86380 86390 1
528049 99528049 1001 86380 86390 1
527952 99527952 1001 86380 86390 1
528054 99528054 1001 86380 86390 1
527957 99527957 1001 86380 86390 1
528036 99528036 1001 86380 86390 1
527689 99527689 1001 86380 86390 1
527702 99527702 1001 86380 86390 1
527767 99527767 1001 86380 86390 1
527756 99527756 1001 86380 86390 1
527749 99527749 1001 86380 86390 1
527762 99527762 1001 86380 86390 1
527854 99527854 1001 86380 86390 1
527549 99527549 1001 86380 86390 1
527590 99527590 1001 86380 86390 1
527555 99527555 1001 86380 86390 1
528149 99528149 1001 86380 86390 1
528156 99528156 1001 86380 86390 1
528225 99528225 1001 86380 86390 1
528659 99528659 1001 86380 86390 1
528518 99528518 1001 86380 86390 1
528635 99528635 1001 86380 86390 1
528626 99528626 1001 86380 86390 1
528524 99528524 1001 86380 86390 1
528499 99528499 1001 86380 86390 1
528323 99528323 1001 86380 86390 1
528976 99528976 1001 86380 86390 1
529098 99529098 1001 86380 86390 1
528998 99528998 1001 86380 86390 1
529534 99529534 1001 86380 86390 1
529341 99529341 1001 86380 86390 1
529328 99529328 1001 86380 86390 1
529343 99529343 1001 86380 86390 1
529474 99529474 1001 86380 86390 1
529322 99529322 1001 86380 86390 1
529504 99529504 1001 86380 86390 1
529506 99529506 1001 86380 86390 1
529378 99529378 1001 86380 86390 1
529212 99529212 1001 86380 86390 1
529175 99529175 1001 86380 86390 1
529310 99529310 1001 86380 86390 1
529168 99529168 1001 86380 86390 1
529130 99529130 1001 86380 86390 1
529894 99529894 1001 86380 86390 1
529739 99529739 1001 86380 86390 1
529805 99529805 1001 86380 86390 1
529758 99529758 1001 86380 86390 1
529759 99529759 1001 86380 86390 1
530412 99530412 1001 86380 86390 1
530524 99530524 1001 86380 86390 1
530429 99530429 1001 86380 86390 1
530510 99530510 1001 86380 86390 1
530245 99530245 1001 86380 86390 1
530168 99530168 1001 86380 86390 1
530150 99530150 1001 86380 86390 1
530230 99530230 1001 86380 86390 1
529937 99529937 1001 86380 86390 1
530068 99530068 1001 86380 86390 1
529968 99529968 1001 86380 86390 1
530630 99530630 1001 86380 86390 1
530581 99530581 1001 86380 86390 1
530582 99530582 1001 86380 86390 1
530625 99530625 1001 86380 86390 1
531291 99531291 1001 86380 86390 1
531189 99531189 1001 86380 86390 1
531362 99531362 1001 86380 86390 1
531338 99531338 1001 86380 86390 1
531372 99531372 1001 86380 86390 1
531121 99531121 1001 86380 86390 1
530856 99530856 1001 86380 86390 1
531417 99531417 1001 86380 86390 1
531513 99531513 1001 86380 86390 1
532164 99532164 1001 86380 86390 1
532011 99532011 1001 86380 86390 1
531875 99531875 1001 86380 86390 1
531927 99531927 1001 86380 86390 1
531716 99531716 1001 86380 86390 1
531691 99531691 1001 86380 86390 1
531645 99531645 1001 86380 86390 1
531738 99531738 1001 86380 86390 1
532362 99532362 1001 86380 86390 1
532401 99532401 1001 86380 86390 1
532337 99532337 1001 86380 86390 1
532248 99532248 1001 86380 86390 1
532368 99532368 1001 86380 86390 1
532253 99532253 1001 86380 86390 1
532980 99532980 1001 86380 86390 1
532829 99532829 1001 86380 86390 1
532945 99532945 1001 86380 86390 1
532987 99532987 1001 86380 86390 1
532722 99532722 1001 86380 86390 1
532816 99532816 1001 86380 86390 1
532757 99532757 1001 86380 86390 1
532680 99532680 1001 86380 86390 1
532614 99532614 1001 86380 86390 1
533195 99533195 1001 86380 86390 1
533769 99533769 1001 86380 86390 1
533307 99533307 1001 86380 86390 1
533336 99533336 1001 86380 86390 1
533375 99533375 1001 86380 86390 1
533286 99533286 1001 86380 86390 1
534020 99534020 1001 86380 86390 1
534555 99534555 1001 86380 86390 1
534650 99534650 1001 86380 86390 1
534611 99534611 1001 86380 86390 1
534508 99534508 1001 86380 86390 1
534567 99534567 1001 86380 86390 1
534580 99534580 1001 86380 86390 1
534452 99534452 1001 86380 86390 1
534478 99534478 1001 86380 86390 1
534466 99534466 1001 86380 86390 1
534311 99534311 1001 86380 86390 1
534431 99534431 1001 86380 86390 1
534369 99534369 1001 86380 86390 1
534423 99534423 1001 86380 86390 1
534064 99534064 1001 86380 86390 1
534260 99534260 1001 86380 86390 1
534248 99534248 1001 86380 86390 1
534197 99534197 1001 86380 86390 1
534139 99534139 1001 86380 86390 1
534888 99534888 1001 86380 86390 1
534781 99534781 1001 86380 86390 1
534885 99534885 1001 86380 86390 1
535384 99535384 1001 86380 86390 1
535175 99535175 1001 86380 86390 1
535170 99535170 1001 86380 86390 1
535196 99535196 1001 86380 86390 1
535277 99535277 1001 86380 86390 1
534917 99534917 1001 86380 86390 1
534982 99534982 1001 86380 86390 1
534922 99534922 1001 86380 86390 1
535642 99535642 1001 86380 86390 1
535596 99535596 1001 86380 86390 1
535609 99535609 1001 86380 86390 1
536305 99536305 1001 86380 86390 1
536135 99536135 1001 86380 86390 1
536148 99536148 1001 86380 86390 1
536243 99536243 1001 86380 86390 1
535962 99535962 1001 86380 86390 1
535988 99535988 1001 86380 86390 1
536063 99536063 1001 86380 86390 1
535844 99535844 1001 86380 86390 1
535808 99535808 1001 86380 86390 1
535889 99535889 1001 86380 86390 1
535792 99535792 1001 86380 86390 1
536488 99536488 1001 86380 86390 1
536405 99536405 1001 86380 86390 1
536446 99536446 1001 86380 86390 1
536513 99536513 1001 86380 86390 1
537133 99537133 1001 86380 86390 1
537146 99537146 1001 86380 86390 1
536977 99536977 1001 86380 86390 1
537083 99537083 1001 86380 86390 1
536775 99536775 1001 86380 86390 1
536844 99536844 1001 86380 86390 1
536647 99536647 1001 86380 86390 1
536623 99536623 1001 86380 86390 1
536603 99536603 1001 86380 86390 1
536694 99536694 1001 86380 86390 1
537289 99537289 1001 86380 86390 1
537173 99537173 1001 86380 86390 1
537269 99537269 1001 86380 86390 1
537827 99537827 1001 86380 86390 1
537641 99537641 1001 86380 86390 1
537770 99537770 1001 86380 86390 1
537590 99537590 1001 86380 86390 1
537596 99537596 1001 86380 86390 1
537677 99537677 1001 86380 86390 1
537476 99537476 1001 86380 86390 1
537386 99537386 1001 86380 86390 1
537442 99537442 1001 86380 86390 1
537455 99537455 1001 86380 86390 1
537494 99537494 1001 86380 86390 1
537443 99537443 1001 86380 86390 1
538013 99538013 1001 86380 86390 1
538042 99538042 1001 86380 86390 1
538121 99538121 1001 86380 86390 1
538739 99538739 1001 86380 86390 1
538782 99538782 1001 86380 86390 1
538435 99538435 1001 86380 86390 1
538474 99538474 1001 86380 86390 1
538552 99538552 1001 86380 86390 1
538388 99538388 1001 86380 86390 1
538234 99538234 1001 86380 86390 1
538279 99538279 1001 86380 86390 1
538244 99538244 1001 86380 86390 1
538974 99538974 1001 86380 86390 1
539455 99539455 1001 86380 86390 1
539469 99539469 1001 86380 86390 1
539458 99539458 1001 86380 86390 1
539294 99539294 1001 86380 86390 1
539272 99539272 1001 86380 86390 1
539339 99539339 1001 86380 86390 1
539250 99539250 1001 86380 86390 1
539086 99539086 1001 86380 86390 1
539181 99539181 1001 86380 86390 1
539186 99539186 1001 86380 86390 1
539694 99539694 1001 86380 86390 1
539776 99539776 1001 86380 86390 1
540287 99540287 1001 86380 86390 1
540294 99540294 1001 86380 86390 1
540335 99540335 1001 86380 86390 1
540310 99540310 1001 86380 86390 1
540415 99540415 1001 86380 86390 1
540593 99540593 1001 86380 86390 1
540569 99540569 1001 86380 86390 1
540533 99540533 1001 86380 86390 1
541203 99541203 1001 86380 86390 1
541117 99541117 1001 86380 86390 1
541277 99541277 1001 86380 86390 1
541163 99541163 1001 86380 86390 1
540949 99540949 1001 86380 86390 1
540687 99540687 1001 86380 86390 1
541305 99541305 1001 86380 86390 1
541947 99541947 1001 86380 86390 1
541960 99541960 1001 86380 86390 1
542025 99542025 1001 86380 86390 1
542077 99542077 1001 86380 86390 1
541824 99541824 1001 86380 86390 1
541863 99541863 1001 86380 86390 1
541760 99541760 1001 86380 86390 1
541829 99541829 1001 86380 86390 1
541766 99541766 1001 86380 86390 1
541792 99541792 1001 86380 86390 1
541845 99541845 1001 86380 86390 1
541630 99541630 1001 86380 86390 1
541684 99541684 1001 86380 86390 1
541506 99541506 1001 86380 86390 1
541625 99541625 1001 86380 86390 1
542304 99542304 1001 86380 86390 1
542888 99542888 1001 86380 86390 1
542629 99542629 1001 86380 86390 1
542694 99542694 1001 86380 86390 1
542670 99542670 1001 86380 86390 1
542696 99542696 1001 86380 86390 1
543074 99543074 1001 86380 86390 1
542741 99542741 1001 86380 86390 1
543127 99543127 1001 86380 86390 1
543607 99543607 1001 86380 86390 1
543475 99543475 1001 86380 86390 1
543402 99543402 1001 86380 86390 1
543447 99543447 1001 86380 86390 1
543275 99543275 1001 86380 86390 1
543355 99543355 1001 86380 86390 1
543888 99543888 1001 86380 86390 1
543857 99543857 1001 86380 86390 1
543973 99543973 1001 86380 86390 1
544406 99544406 1001 86380 86390 1
544568 99544568 1001 86380 86390 1
544553 99544553 1001 86380 86390 1
544580 99544580 1001 86380 86390 1
544356 99544356 1001 86380 86390 1
544306 99544306 1001 86380 86390 1
544284 99544284 1001 86380 86390 1
544207 99544207 1001 86380 86390 1
544325 99544325 1001 86380 86390 1
544020 99544020 1001 86380 86390 1
544024 99544024 1001 86380 86390 1
544140 99544140 1001 86380 86390 1
544700 99544700 1001 86380 86390 1
544677 99544677 1001 86380 86390 1
509020 632 1001 56872 57171 1
400002 99400002 1001 86380 86390 1
400067 99400067 1001 86380 86390 1
400318 99400318 1001 86380 86390 1
400511 99400511 1001 86380 86390 1
400487 99400487 1001 86380 86390 1
400719 99400719 1001 86380 86390 1
400771 99400771 1001 86380 86390 1
400745 99400745 1001 86380 86390 1
400923 99400923 1001 86380 86390 1
400909 99400909 1001 86380 86390 1
401250 99401250 1001 86380 86390 1
401401 99401401 1001 86380 86390 1
401480 99401480 1001 86380 86390 1
401744 99401744 1001 86380 86390 1
401991 99401991 1001 86380 86390 1
402062 99402062 1001 86380 86390 1
402131 99402131 1001 86380 86390 1
402174 99402174 1001 86380 86390 1
402227 99402227 1001 86380 86390 1
402447 99402447 1001 86380 86390 1
402507 99402507 1001 86380 86390 1
402664 99402664 1001 86380 86390 1
402642 99402642 1001 86380 86390 1
402484 99402484 1001 86380 86390 1
402899 99402899 1001 86380 86390 1
403143 99403143 1001 86380 86390 1
403104 99403104 1001 86380 86390 1
403507 99403507 1001 86380 86390 1
403561 99403561 1001 86380 86390 1
403535 99403535 1001 86380 86390 1
403768 99403768 1001 86380 86390 1
403793 99403793 1001 86380 86390 1
404230 99404230 1001 86380 86390 1
404311 99404311 1001 86380 86390 1
404320 99404320 1001 86380 86390 1
404545 99404545 1001 86380 86390 1
404506 99404506 1001 86380 86390 1
404379 99404379 1001 86380 86390 1
404903 99404903 1001 86380 86390 1
404879 99404879 1001 86380 86390 1
404916 99404916 1001 86380 86390 1
404989 99404989 1001 86380 86390 1
405190 99405190 1001 86380 86390 1
405238 99405238 1001 86380 86390 1
405289 99405289 1001 86380 86390 1
405241 99405241 1001 86380 86390 1
405378 99405378 1001 86380 86390 1
405344 99405344 1001 86380 86390 1
405350 99405350 1001 86380 86390 1
405450 99405450 1001 86380 86390 1
405467 99405467 1001 86380 86390 1
405456 99405456 1001 86380 86390 1
405525 99405525 1001 86380 86390 1
405625 99405625 1001 86380 86390 1
405588 99405588 1001 86380 86390 1
405669 99405669 1001 86380 86390 1
405826 99405826 1001 86380 86390 1
405830 99405830 1001 86380 86390 1
405938 99405938 1001 86380 86390 1
406076 99406076 1001 86380 86390 1
406036 99406036 1001 86380 86390 1
406380 99406380 1001 86380 86390 1
406324 99406324 1001 86380 86390 1
406553 99406553 1001 86380 86390 1
406518 99406518 1001 86380 86390 1
406776 99406776 1001 86380 86390 1
406850 99406850 1001 86380 86390 1
406857 99406857 1001 86380 86390 1
407059 99407059 1001 86380 86390 1
407186 99407186 1001 86380 86390 1
407027 99407027 1001 86380 86390 1
407329 99407329 1001 86380 86390 1
407297 99407297 1001 86380 86390 1
407443 99407443 1001 86380 86390 1
407713 99407713 1001 86380 86390 1
407806 99407806 1001 86380 86390 1
407952 99407952 1001 86380 86390 1
407978 99407978 1001 86380 86390 1
407883 99407883 1001 86380 86390 1
408059 99408059 1001 86380 86390 1
408438 99408438 1001 86380 86390 1
408578 99408578 1001 86380 86390 1
408632 99408632 1001 86380 86390 1
408806 99408806 1001 86380 86390 1
408939 99408939 1001 86380 86390 1
408964 99408964 1001 86380 86390 1
409010 99409010 1001 86380 86390 1
409129 99409129 1001 86380 86390 1
409233 99409233 1001 86380 86390 1
409304 99409304 1001 86380 86390 1
409330 99409330 1001 86380 86390 1
409589 99409589 1001 86380 86390 1
409662 99409662 1001 86380 86390 1
409980 99409980 1001 86380 86390 1
410191 99410191 1001 86380 86390 1
410297 99410297 1001 86380 86390 1
410280 99410280 1001 86380 86390 1
410367 99410367 1001 86380 86390 1
410539 99410539 1001 86380 86390 1
410407 99410407 1001 86380 86390 1
410529 99410529 1001 86380 86390 1
410667 99410667 1001 86380 86390 1
410703 99410703 1001 86380 86390 1
410913 99410913 1001 86380 86390 1
411076 99411076 1001 86380 86390 1
411085 99411085 1001 86380 86390 1
411171 99411171 1001 86380 86390 1
411117 99411117 1001 86380 86390 1
411385 99411385 1001 86380 86390 1
411443 99411443 1001 86380 86390 1
411738 99411738 1001 86380 86390 1
411718 99411718 1001 86380 86390 1
411686 99411686 1001 86380 86390 1
411785 99411785 1001 86380 86390 1
411753 99411753 1001 86380 86390 1
412007 99412007 1001 86380 86390 1
412065 99412065 1001 86380 86390 1
412326 99412326 1001 86380 86390 1
413383 99413383 1001 86380 86390 1
413404 99413404 1001 86380 86390 1
413581 99413581 1001 86380 86390 1
413288 99413288 1001 86380 86390 1
413032 99413032 1001 86380 86390 1
413195 99413195 1001 86380 86390 1
413172 99413172 1001 86380 86390 1
413098 99413098 1001 86380 86390 1
412998 99412998 1001 86380 86390 1
412756 99412756 1001 86380 86390 1
412659 99412659 1001 86380 86390 1
413834 99413834 1001 86380 86390 1
413872 99413872 1001 86380 86390 1
414057 99414057 1001 86380 86390 1
415030 99415030 1001 86380 86390 1
414943 99414943 1001 86380 86390 1
415212 99415212 1001 86380 86390 1
414572 99414572 1001 86380 86390 1
414232 99414232 1001 86380 86390 1
414193 99414193 1001 86380 86390 1
415529 99415529 1001 86380 86390 1
415623 99415623 1001 86380 86390 1
415375 99415375 1001 86380 86390 1
416859 99416859 1001 86380 86390 1
416784 99416784 1001 86380 86390 1
416322 99416322 1001 86380 86390 1
416170 99416170 1001 86380 86390 1
416395 99416395 1001 86380 86390 1
415921 99415921 1001 86380 86390 1
417280 99417280 1001 86380 86390 1
417185 99417185 1001 86380 86390 1
417575 99417575 1001 86380 86390 1
418537 99418537 1001 86380 86390 1
418519 99418519 1001 86380 86390 1
418611 99418611 1001 86380 86390 1
418399 99418399 1001 86380 86390 1
418065 99418065 1001 86380 86390 1
418425 99418425 1001 86380 86390 1
417879 99417879 1001 86380 86390 1
417954 99417954 1001 86380 86390 1
418828 99418828 1001 86380 86390 1
420092 99420092 1001 86380 86390 1
420382 99420382 1001 86380 86390 1
420334 99420334 1001 86380 86390 1
420199 99420199 1001 86380 86390 1
420212 99420212 1001 86380 86390 1
419918 99419918 1001 86380 86390 1
419962 99419962 1001 86380 86390 1
419744 99419744 1001 86380 86390 1
419488 99419488 1001 86380 86390 1
421846 99421846 1001 86380 86390 1
421900 99421900 1001 86380 86390 1
421643 99421643 1001 86380 86390 1
421625 99421625 1001 86380 86390 1
421446 99421446 1001 86380 86390 1
421037 99421037 1001 86380 86390 1
421243 99421243 1001 86380 86390 1
420960 99420960 1001 86380 86390 1
422250 99422250 1001 86380 86390 1
423461 99423461 1001 86380 86390 1
422971 99422971 1001 86380 86390 1
423236 99423236 1001 86380 86390 1
422998 99422998 1001 86380 86390 1
423766 99423766 1001 86380 86390 1
425181 99425181 1001 86380 86390 1
425208 99425208 1001 86380 86390 1
424993 99424993 1001 86380 86390 1
424652 99424652 1001 86380 86390 1
424750 99424750 1001 86380 86390 1
424439 99424439 1001 86380 86390 1
424518 99424518 1001 86380 86390 1
425700 99425700 1001 86380 86390 1
425485 99425485 1001 86380 86390 1
425396 99425396 1001 86380 86390 1
425399 99425399 1001 86380 86390 1
427028 99427028 1001 86380 86390 1
426991 99426991 1001 86380 86390 1
426759 99426759 1001 86380 86390 1
426839 99426839 1001 86380 86390 1
426649 99426649 1001 86380 86390 1
426057 99426057 1001 86380 86390 1
426029 99426029 1001 86380 86390 1
425883 99425883 1001 86380 86390 1
427369 99427369 1001 86380 86390 1
427182 99427182 1001 86380 86390 1
428390 99428390 1001 86380 86390 1
428670 99428670 1001 86380 86390 1
428391 99428391 1001 86380 86390 1
428695 99428695 1001 86380 86390 1
428088 99428088 1001 86380 86390 1
427952 99427952 1001 86380 86390 1
428052 99428052 1001 86380 86390 1
428304 99428304 1001 86380 86390 1
427714 99427714 1001 86380 86390 1
427893 99427893 1001 86380 86390 1
429007 99429007 1001 86380 86390 1
428802 99428802 1001 86380 86390 1
430042 99430042 1001 86380 86390 1
430166 99430166 1001 86380 86390 1
430135 99430135 1001 86380 86390 1
429828 99429828 1001 86380 86390 1
429632 99429632 1001 86380 86390 1
429681 99429681 1001 86380 86390 1
429523 99429523 1001 86380 86390 1
429248 99429248 1001 86380 86390 1
429513 99429513 1001 86380 86390 1
429185 99429185 1001 86380 86390 1
429384 99429384 1001 86380 86390 1
430394 99430394 1001 86380 86390 1
430609 99430609 1001 86380 86390 1
430381 99430381 1001 86380 86390 1
430720 99430720 1001 86380 86390 1
431860 99431860 1001 86380 86390 1
431772 99431772 1001 86380 86390 1
431627 99431627 1001 86380 86390 1
431561 99431561 1001 86380 86390 1
431593 99431593 1001 86380 86390 1
431573 99431573 1001 86380 86390 1
431599 99431599 1001 86380 86390 1
431620 99431620 1001 86380 86390 1
430887 99430887 1001 86380 86390 1
430876 99430876 1001 86380 86390 1
432219 99432219 1001 86380 86390 1
432347 99432347 1001 86380 86390 1
432228 99432228 1001 86380 86390 1
432445 99432445 1001 86380 86390 1
433533 99433533 1001 86380 86390 1
433227 99433227 1001 86380 86390 1
433064 99433064 1001 86380 86390 1
433309 99433309 1001 86380 86390 1
432791 99432791 1001 86380 86390 1
432581 99432581 1001 86380 86390 1
432564 99432564 1001 86380 86390 1
432574 99432574 1001 86380 86390 1
434057 99434057 1001 86380 86390 1
435256 99435256 1001 86380 86390 1
434972 99434972 1001 86380 86390 1
434768 99434768 1001 86380 86390 1
434693 99434693 1001 86380 86390 1
434232 99434232 1001 86380 86390 1
434520 99434520 1001 86380 86390 1
434217 99434217 1001 86380 86390 1
434572 99434572 1001 86380 86390 1
435522 99435522 1001 86380 86390 1
435741 99435741 1001 86380 86390 1
436835 99436835 1001 86380 86390 1
436876 99436876 1001 86380 86390 1
436879 99436879 1001 86380 86390 1
436540 99436540 1001 86380 86390 1
436138 99436138 1001 86380 86390 1
436112 99436112 1001 86380 86390 1
436330 99436330 1001 86380 86390 1
435965 99435965 1001 86380 86390 1
436258 99436258 1001 86380 86390 1
436122 99436122 1001 86380 86390 1
300008 99300008 1001 86380 86390 1
300589 99300589 1001 86380 86390 1
300578 99300578 1001 86380 86390 1
300710 99300710 1001 86380 86390 1
300459 99300459 1001 86380 86390 1
300437 99300437 1001 86380 86390 1
300227 99300227 1001 86380 86390 1
300281 99300281 1001 86380 86390 1
301442 99301442 1001 86380 86390 1
301487 99301487 1001 86380 86390 1
301399 99301399 1001 86380 86390 1
301174 99301174 1001 86380 86390 1
300954 99300954 1001 86380 86390 1
300969 99300969 1001 86380 86390 1
301674 99301674 1001 86380 86390 1
301627 99301627 1001 86380 86390 1
301719 99301719 1001 86380 86390 1
302280 99302280 1001 86380 86390 1
302203 99302203 1001 86380 86390 1
302182 99302182 1001 86380 86390 1
302326 99302326 1001 86380 86390 1
302275 99302275 1001 86380 86390 1
302059 99302059 1001 86380 86390 1
302116 99302116 1001 86380 86390 1
301876 99301876 1001 86380 86390 1
302429 99302429 1001 86380 86390 1
302430 99302430 1001 86380 86390 1
302509 99302509 1001 86380 86390 1
302381 99302381 1001 86380 86390 1
303026 99303026 1001 86380 86390 1
302848 99302848 1001 86380 86390 1
302828 99302828 1001 86380 86390 1
302972 99302972 1001 86380 86390 1
302961 99302961 1001 86380 86390 1
302681 99302681 1001 86380 86390 1
302656 99302656 1001 86380 86390 1
302688 99302688 1001 86380 86390 1
303268 99303268 1001 86380 86390 1
303245 99303245 1001 86380 86390 1
303274 99303274 1001 86380 86390 1
303380 99303380 1001 86380 86390 1
303999 99303999 1001 86380 86390 1
303869 99303869 1001 86380 86390 1
303872 99303872 1001 86380 86390 1
303990 99303990 1001 86380 86390 1
303965 99303965 1001 86380 86390 1
303801 99303801 1001 86380 86390 1
303776 99303776 1001 86380 86390 1
303686 99303686 1001 86380 86390 1
303668 99303668 1001 86380 86390 1
303438 99303438 1001 86380 86390 1
303544 99303544 1001 86380 86390 1
303519 99303519 1001 86380 86390 1
303488 99303488 1001 86380 86390 1
304083 99304083 1001 86380 86390 1
304099 99304099 1001 86380 86390 1
304112 99304112 1001 86380 86390 1
304151 99304151 1001 86380 86390 1
304101 99304101 1001 86380 86390 1
304718 99304718 1001 86380 86390 1
304783 99304783 1001 86380 86390 1
304449 99304449 1001 86380 86390 1
304561 99304561 1001 86380 86390 1
304639 99304639 1001 86380 86390 1
304458 99304458 1001 86380 86390 1
304336 99304336 1001 86380 86390 1
304389 99304389 1001 86380 86390 1
304288 99304288 1001 86380 86390 1
304443 99304443 1001 86380 86390 1
304926 99304926 1001 86380 86390 1
305049 99305049 1001 86380 86390 1
305652 99305652 1001 86380 86390 1
305509 99305509 1001 86380 86390 1
305561 99305561 1001 86380 86390 1
305667 99305667 1001 86380 86390 1
305563 99305563 1001 86380 86390 1
305673 99305673 1001 86380 86390 1
305490 99305490 1001 86380 86390 1
305295 99305295 1001 86380 86390 1
305181 99305181 1001 86380 86390 1
305094 99305094 1001 86380 86390 1
305082 99305082 1001 86380 86390 1
305695 99305695 1001 86380 86390 1
500051 99500051 1001 86380 86390 1
500135 99500135 1001 86380 86390 1
305693 99305693 1001 86380 86390 1
500724 99500724 1001 86380 86390 1
500727 99500727 1001 86380 86390 1
500570 99500570 1001 86380 86390 1
500454 99500454 1001 86380 86390 1
500586 99500586 1001 86380 86390 1
500956 99500956 1001 86380 86390 1
500970 99500970 1001 86380 86390 1
501486 99501486 1001 86380 86390 1
501449 99501449 1001 86380 86390 1
501593 99501593 1001 86380 86390 1
501520 99501520 1001 86380 86390 1
501561 99501561 1001 86380 86390 1
501229 99501229 1001 86380 86390 1
501299 99501299 1001 86380 86390 1
501274 99501274 1001 86380 86390 1
501058 99501058 1001 86380 86390 1
501025 99501025 1001 86380 86390 1
501823 99501823 1001 86380 86390 1
501722 99501722 1001 86380 86390 1
501814 99501814 1001 86380 86390 1
501803 99501803 1001 86380 86390 1
502447 99502447 1001 86380 86390 1
502118 99502118 1001 86380 86390 1
502067 99502067 1001 86380 86390 1
502068 99502068 1001 86380 86390 1
502121 99502121 1001 86380 86390 1
501951 99501951 1001 86380 86390 1
502019 99502019 1001 86380 86390 1
502050 99502050 1001 86380 86390 1
502510 99502510 1001 86380 86390 1
502615 99502615 1001 86380 86390 1
503163 99503163 1001 86380 86390 1
503189 99503189 1001 86380 86390 1
503114 99503114 1001 86380 86390 1
503185 99503185 1001 86380 86390 1
503212 99503212 1001 86380 86390 1
503034 99503034 1001 86380 86390 1
503037 99503037 1001 86380 86390 1
503014 99503014 1001 86380 86390 1
502952 99502952 1001 86380 86390 1
503069 99503069 1001 86380 86390 1
503058 99503058 1001 86380 86390 1
502802 99502802 1001 86380 86390 1
502751 99502751 1001 86380 86390 1
502856 99502856 1001 86380 86390 1
502779 99502779 1001 86380 86390 1
502757 99502757 1001 86380 86390 1
502772 99502772 1001 86380 86390 1
503431 99503431 1001 86380 86390 1
503471 99503471 1001 86380 86390 1
503407 99503407 1001 86380 86390 1
503420 99503420 1001 86380 86390 1
503397 99503397 1001 86380 86390 1
503400 99503400 1001 86380 86390 1
503349 99503349 1001 86380 86390 1
504081 99504081 1001 86380 86390 1
503914 99503914 1001 86380 86390 1
504018 99504018 1001 86380 86390 1
504058 99504058 1001 86380 86390 1
503936 99503936 1001 86380 86390 1
503891 99503891 1001 86380 86390 1
503892 99503892 1001 86380 86390 1
503868 99503868 1001 86380 86390 1
503869 99503869 1001 86380 86390 1
503574 99503574 1001 86380 86390 1
503545 99503545 1001 86380 86390 1
503637 99503637 1001 86380 86390 1
504235 99504235 1001 86380 86390 1
504134 99504134 1001 86380 86390 1
504252 99504252 1001 86380 86390 1
504305 99504305 1001 86380 86390 1
504203 99504203 1001 86380 86390 1
504791 99504791 1001 86380 86390 1
504866 99504866 1001 86380 86390 1
504726 99504726 1001 86380 86390 1
504688 99504688 1001 86380 86390 1
504629 99504629 1001 86380 86390 1
504403 99504403 1001 86380 86390 1
504366 99504366 1001 86380 86390 1
504329 99504329 1001 86380 86390 1
504462 99504462 1001 86380 86390 1
504333 99504333 1001 86380 86390 1
504464 99504464 1001 86380 86390 1
504477 99504477 1001 86380 86390 1
505033 99505033 1001 86380 86390 1
504945 99504945 1001 86380 86390 1
505642 99505642 1001 86380 86390 1
505719 99505719 1001 86380 86390 1
505639 99505639 1001 86380 86390 1
505425 99505425 1001 86380 86390 1
505483 99505483 1001 86380 86390 1
505292 99505292 1001 86380 86390 1
505321 99505321 1001 86380 86390 1
505167 99505167 1001 86380 86390 1
505233 99505233 1001 86380 86390 1
505337 99505337 1001 86380 86390 1
505157 99505157 1001 86380 86390 1
505197 99505197 1001 86380 86390 1
505250 99505250 1001 86380 86390 1
505806 99505806 1001 86380 86390 1
505967 99505967 1001 86380 86390 1
505814 99505814 1001 86380 86390 1
506213 99506213 1001 86380 86390 1
506204 99506204 1001 86380 86390 1
506093 99506093 1001 86380 86390 1
506113 99506113 1001 86380 86390 1
506141 99506141 1001 86380 86390 1
506103 99506103 1001 86380 86390 1
506116 99506116 1001 86380 86390 1
506702 99506702 1001 86380 86390 1
506755 99506755 1001 86380 86390 1
506718 99506718 1001 86380 86390 1
507127 99507127 1001 86380 86390 1
507120 99507120 1001 86380 86390 1
506957 99506957 1001 86380 86390 1
507483 99507483 1001 86380 86390 1
507613 99507613 1001 86380 86390 1
507459 99507459 1001 86380 86390 1
507514 99507514 1001 86380 86390 1
507482 99507482 1001 86380 86390 1
507625 99507625 1001 86380 86390 1
508005 99508005 1001 86380 86390 1
507834 99507834 1001 86380 86390 1
507714 99507714 1001 86380 86390 1
507740 99507740 1001 86380 86390 1
507779 99507779 1001 86380 86390 1
507831 99507831 1001 86380 86390 1
507704 99507704 1001 86380 86390 1
508329 99508329 1001 86380 86390 1
508435 99508435 1001 86380 86390 1
508998 99508998 1001 86380 86390 1
508936 99508936 1001 86380 86390 1
508964 99508964 1001 86380 86390 1
508754 99508754 1001 86380 86390 1
508731 99508731 1001 86380 86390 1
508679 99508679 1001 86380 86390 1
508693 99508693 1001 86380 86390 1
508797 99508797 1001 86380 86390 1
508814 99508814 1001 86380 86390 1
508467 99508467 1001 86380 86390 1
508652 99508652 1001 86380 86390 1
508576 99508576 1001 86380 86390 1
508525 99508525 1001 86380 86390 1
508464 99508464 1001 86380 86390 1
509175 99509175 1001 86380 86390 1
509190 99509190 1001 86380 86390 1
509191 99509191 1001 86380 86390 1
509208 99509208 1001 86380 86390 1
509210 99509210 1001 86380 86390 1
509146 99509146 1001 86380 86390 1
509823 99509823 1001 86380 86390 1
509798 99509798 1001 86380 86390 1
509837 99509837 1001 86380 86390 1
509732 99509732 1001 86380 86390 1
509630 99509630 1001 86380 86390 1
509528 99509528 1001 86380 86390 1
509670 99509670 1001 86380 86390 1
509520 99509520 1001 86380 86390 1
509573 99509573 1001 86380 86390 1
509508 99509508 1001 86380 86390 1
509587 99509587 1001 86380 86390 1
509400 99509400 1001 86380 86390 1
509441 99509441 1001 86380 86390 1
510019 99510019 1001 86380 86390 1
510037 99510037 1001 86380 86390 1
510537 99510537 1001 86380 86390 1
510576 99510576 1001 86380 86390 1
510378 99510378 1001 86380 86390 1
510431 99510431 1001 86380 86390 1
510437 99510437 1001 86380 86390 1
510429 99510429 1001 86380 86390 1
510468 99510468 1001 86380 86390 1
510276 99510276 1001 86380 86390 1
510142 99510142 1001 86380 86390 1
510117 99510117 1001 86380 86390 1
510750 99510750 1001 86380 86390 1
510895 99510895 1001 86380 86390 1
510767 99510767 1001 86380 86390 1
510826 99510826 1001 86380 86390 1
511517 99511517 1001 86380 86390 1
511552 99511552 1001 86380 86390 1
511470 99511470 1001 86380 86390 1
511497 99511497 1001 86380 86390 1
511448 99511448 1001 86380 86390 1
511274 99511274 1001 86380 86390 1
511301 99511301 1001 86380 86390 1
511159 99511159 1001 86380 86390 1
511330 99511330 1001 86380 86390 1
510997 99510997 1001 86380 86390 1
511051 99511051 1001 86380 86390 1
511106 99511106 1001 86380 86390 1
511125 99511125 1001 86380 86390 1
511683 99511683 1001 86380 86390 1
512237 99512237 1001 86380 86390 1
512349 99512349 1001 86380 86390 1
512306 99512306 1001 86380 86390 1
512083 99512083 1001 86380 86390 1
511835 99511835 1001 86380 86390 1
511848 99511848 1001 86380 86390 1
511954 99511954 1001 86380 86390 1
511812 99511812 1001 86380 86390 1
511929 99511929 1001 86380 86390 1
511922 99511922 1001 86380 86390 1
511897 99511897 1001 86380 86390 1
512432 99512432 1001 86380 86390 1
512380 99512380 1001 86380 86390 1
512799 99512799 1001 86380 86390 1
512919 99512919 1001 86380 86390 1
512662 99512662 1001 86380 86390 1
513356 99513356 1001 86380 86390 1
513863 99513863 1001 86380 86390 1
513903 99513903 1001 86380 86390 1
513936 99513936 1001 86380 86390 1
513913 99513913 1001 86380 86390 1
513637 99513637 1001 86380 86390 1
513820 99513820 1001 86380 86390 1
513614 99513614 1001 86380 86390 1
513432 99513432 1001 86380 86390 1
513616 99513616 1001 86380 86390 1
514069 99514069 1001 86380 86390 1
514033 99514033 1001 86380 86390 1
514060 99514060 1001 86380 86390 1
514155 99514155 1001 86380 86390 1
514755 99514755 1001 86380 86390 1
514656 99514656 1001 86380 86390 1
514839 99514839 1001 86380 86390 1
514671 99514671 1001 86380 86390 1
514701 99514701 1001 86380 86390 1
514595 99514595 1001 86380 86390 1
514433 99514433 1001 86380 86390 1
514414 99514414 1001 86380 86390 1
514311 99514311 1001 86380 86390 1
514247 99514247 1001 86380 86390 1
515036 99515036 1001 86380 86390 1
514858 99514858 1001 86380 86390 1
514939 99514939 1001 86380 86390 1
515484 99515484 1001 86380 86390 1
515614 99515614 1001 86380 86390 1
515679 99515679 1001 86380 86390 1
515348 99515348 1001 86380 86390 1
515310 99515310 1001 86380 86390 1
515388 99515388 1001 86380 86390 1
515430 99515430 1001 86380 86390 1
515469 99515469 1001 86380 86390 1
515407 99515407 1001 86380 86390 1
515290 99515290 1001 86380 86390 1
515384 99515384 1001 86380 86390 1
515192 99515192 1001 86380 86390 1
515116 99515116 1001 86380 86390 1
515237 99515237 1001 86380 86390 1
515122 99515122 1001 86380 86390 1
515800 99515800 1001 86380 86390 1
516459 99516459 1001 86380 86390 1
516369 99516369 1001 86380 86390 1
516387 99516387 1001 86380 86390 1
516454 99516454 1001 86380 86390 1
516292 99516292 1001 86380 86390 1
516202 99516202 1001 86380 86390 1
516101 99516101 1001 86380 86390 1
516057 99516057 1001 86380 86390 1
515917 99515917 1001 86380 86390 1
516087 99516087 1001 86380 86390 1
516675 99516675 1001 86380 86390 1
516693 99516693 1001 86380 86390 1
516643 99516643 1001 86380 86390 1
516555 99516555 1001 86380 86390 1
516543 99516543 1001 86380 86390 1
516556 99516556 1001 86380 86390 1
517259 99517259 1001 86380 86390 1
517169 99517169 1001 86380 86390 1
517177 99517177 1001 86380 86390 1
517012 99517012 1001 86380 86390 1
516847 99516847 1001 86380 86390 1
516720 99516720 1001 86380 86390 1
516828 99516828 1001 86380 86390 1
517520 99517520 1001 86380 86390 1
517351 99517351 1001 86380 86390 1
517473 99517473 1001 86380 86390 1
517997 99517997 1001 86380 86390 1
518010 99518010 1001 86380 86390 1
518106 99518106 1001 86380 86390 1
[truncated: 4,068,906 more chars]
