# Supplementary material for: Fast and near-optimal monitoring for healthcare acquired infection outbreaks
Source: PLoS Comput Biol. 2019 Sep 16;15(9):e1007284. doi: 10.1371/journal.pcbi.1007284 (PMC6762212; doi:10.1371/journal.pcbi.1007284)
Supplement: S2 Data — (ZIP) [file pcbi.1007284.s007.zip › MobilityLogs2/HAISE_Carilion_all_visits_day_103.txt]

#Person location Sublocation StartTime EndTime Type
506368 1040 1001 26693 26993 1
506368 1040 1002 27003 37266 1
536828 780 1002 40761 45064 1
400098 99400098 1001 86380 86390 1
400046 99400046 1001 86380 86390 1
400208 99400208 1001 86380 86390 1
400292 99400292 1001 86380 86390 1
400254 99400254 1001 86380 86390 1
400357 99400357 1001 86380 86390 1
400538 99400538 1001 86380 86390 1
400810 99400810 1001 86380 86390 1
400853 99400853 1001 86380 86390 1
400946 99400946 1001 86380 86390 1
401556 99401556 1001 86380 86390 1
401618 99401618 1001 86380 86390 1
401888 99401888 1001 86380 86390 1
401926 99401926 1001 86380 86390 1
402135 99402135 1001 86380 86390 1
402114 99402114 1001 86380 86390 1
402526 99402526 1001 86380 86390 1
402660 99402660 1001 86380 86390 1
402595 99402595 1001 86380 86390 1
402642 99402642 1001 86380 86390 1
402765 99402765 1001 86380 86390 1
402751 99402751 1001 86380 86390 1
402911 99402911 1001 86380 86390 1
402971 99402971 1001 86380 86390 1
403396 99403396 1001 86380 86390 1
403521 99403521 1001 86380 86390 1
403606 99403606 1001 86380 86390 1
403671 99403671 1001 86380 86390 1
403678 99403678 1001 86380 86390 1
403709 99403709 1001 86380 86390 1
403888 99403888 1001 86380 86390 1
403844 99403844 1001 86380 86390 1
404119 99404119 1001 86380 86390 1
404238 99404238 1001 86380 86390 1
404300 99404300 1001 86380 86390 1
404552 99404552 1001 86380 86390 1
404537 99404537 1001 86380 86390 1
405075 99405075 1001 86380 86390 1
405216 99405216 1001 86380 86390 1
405450 99405450 1001 86380 86390 1
405585 99405585 1001 86380 86390 1
405826 99405826 1001 86380 86390 1
405949 99405949 1001 86380 86390 1
406373 99406373 1001 86380 86390 1
406428 99406428 1001 86380 86390 1
406681 99406681 1001 86380 86390 1
406805 99406805 1001 86380 86390 1
406750 99406750 1001 86380 86390 1
406922 99406922 1001 86380 86390 1
406888 99406888 1001 86380 86390 1
406843 99406843 1001 86380 86390 1
407417 99407417 1001 86380 86390 1
407446 99407446 1001 86380 86390 1
407640 99407640 1001 86380 86390 1
407757 99407757 1001 86380 86390 1
407721 99407721 1001 86380 86390 1
408059 99408059 1001 86380 86390 1
408172 99408172 1001 86380 86390 1
408131 99408131 1001 86380 86390 1
408425 99408425 1001 86380 86390 1
408590 99408590 1001 86380 86390 1
408688 99408688 1001 86380 86390 1
408818 99408818 1001 86380 86390 1
409150 99409150 1001 86380 86390 1
409098 99409098 1001 86380 86390 1
409314 99409314 1001 86380 86390 1
409545 99409545 1001 86380 86390 1
409660 99409660 1001 86380 86390 1
409722 99409722 1001 86380 86390 1
410060 99410060 1001 86380 86390 1
410138 99410138 1001 86380 86390 1
410261 99410261 1001 86380 86390 1
410347 99410347 1001 86380 86390 1
410331 99410331 1001 86380 86390 1
410409 99410409 1001 86380 86390 1
410558 99410558 1001 86380 86390 1
410575 99410575 1001 86380 86390 1
410519 99410519 1001 86380 86390 1
411068 99411068 1001 86380 86390 1
411149 99411149 1001 86380 86390 1
411188 99411188 1001 86380 86390 1
411220 99411220 1001 86380 86390 1
411267 99411267 1001 86380 86390 1
412280 99412280 1001 86380 86390 1
412351 99412351 1001 86380 86390 1
413466 99413466 1001 86380 86390 1
413031 99413031 1001 86380 86390 1
413143 99413143 1001 86380 86390 1
413072 99413072 1001 86380 86390 1
413096 99413096 1001 86380 86390 1
412719 99412719 1001 86380 86390 1
412821 99412821 1001 86380 86390 1
412769 99412769 1001 86380 86390 1
413842 99413842 1001 86380 86390 1
414066 99414066 1001 86380 86390 1
413992 99413992 1001 86380 86390 1
415190 99415190 1001 86380 86390 1
414962 99414962 1001 86380 86390 1
414893 99414893 1001 86380 86390 1
414866 99414866 1001 86380 86390 1
414577 99414577 1001 86380 86390 1
414891 99414891 1001 86380 86390 1
414290 99414290 1001 86380 86390 1
414201 99414201 1001 86380 86390 1
414349 99414349 1001 86380 86390 1
414447 99414447 1001 86380 86390 1
415626 99415626 1001 86380 86390 1
415511 99415511 1001 86380 86390 1
415328 99415328 1001 86380 86390 1
415613 99415613 1001 86380 86390 1
416936 99416936 1001 86380 86390 1
416888 99416888 1001 86380 86390 1
416641 99416641 1001 86380 86390 1
416739 99416739 1001 86380 86390 1
416758 99416758 1001 86380 86390 1
416363 99416363 1001 86380 86390 1
416283 99416283 1001 86380 86390 1
416137 99416137 1001 86380 86390 1
415998 99415998 1001 86380 86390 1
416026 99416026 1001 86380 86390 1
415822 99415822 1001 86380 86390 1
416050 99416050 1001 86380 86390 1
416132 99416132 1001 86380 86390 1
417358 99417358 1001 86380 86390 1
417248 99417248 1001 86380 86390 1
417111 99417111 1001 86380 86390 1
417548 99417548 1001 86380 86390 1
417431 99417431 1001 86380 86390 1
417514 99417514 1001 86380 86390 1
418618 99418618 1001 86380 86390 1
418510 99418510 1001 86380 86390 1
418591 99418591 1001 86380 86390 1
418431 99418431 1001 86380 86390 1
418130 99418130 1001 86380 86390 1
418418 99418418 1001 86380 86390 1
418145 99418145 1001 86380 86390 1
418402 99418402 1001 86380 86390 1
418350 99418350 1001 86380 86390 1
418189 99418189 1001 86380 86390 1
417849 99417849 1001 86380 86390 1
420216 99420216 1001 86380 86390 1
419937 99419937 1001 86380 86390 1
419919 99419919 1001 86380 86390 1
419643 99419643 1001 86380 86390 1
419710 99419710 1001 86380 86390 1
419991 99419991 1001 86380 86390 1
419215 99419215 1001 86380 86390 1
419474 99419474 1001 86380 86390 1
419302 99419302 1001 86380 86390 1
419227 99419227 1001 86380 86390 1
420742 99420742 1001 86380 86390 1
420628 99420628 1001 86380 86390 1
420704 99420704 1001 86380 86390 1
422043 99422043 1001 86380 86390 1
421819 99421819 1001 86380 86390 1
421455 99421455 1001 86380 86390 1
421511 99421511 1001 86380 86390 1
421037 99421037 1001 86380 86390 1
422362 99422362 1001 86380 86390 1
422131 99422131 1001 86380 86390 1
423605 99423605 1001 86380 86390 1
423455 99423455 1001 86380 86390 1
423398 99423398 1001 86380 86390 1
423737 99423737 1001 86380 86390 1
423624 99423624 1001 86380 86390 1
423171 99423171 1001 86380 86390 1
423111 99423111 1001 86380 86390 1
423139 99423139 1001 86380 86390 1
423019 99423019 1001 86380 86390 1
422872 99422872 1001 86380 86390 1
423884 99423884 1001 86380 86390 1
424108 99424108 1001 86380 86390 1
423878 99423878 1001 86380 86390 1
424145 99424145 1001 86380 86390 1
423863 99423863 1001 86380 86390 1
425052 99425052 1001 86380 86390 1
425259 99425259 1001 86380 86390 1
425091 99425091 1001 86380 86390 1
425018 99425018 1001 86380 86390 1
425165 99425165 1001 86380 86390 1
424641 99424641 1001 86380 86390 1
424981 99424981 1001 86380 86390 1
424935 99424935 1001 86380 86390 1
424806 99424806 1001 86380 86390 1
424716 99424716 1001 86380 86390 1
424809 99424809 1001 86380 86390 1
424894 99424894 1001 86380 86390 1
424838 99424838 1001 86380 86390 1
424658 99424658 1001 86380 86390 1
424729 99424729 1001 86380 86390 1
424182 99424182 1001 86380 86390 1
424462 99424462 1001 86380 86390 1
424432 99424432 1001 86380 86390 1
425710 99425710 1001 86380 86390 1
425750 99425750 1001 86380 86390 1
425597 99425597 1001 86380 86390 1
427116 99427116 1001 86380 86390 1
426705 99426705 1001 86380 86390 1
426781 99426781 1001 86380 86390 1
426908 99426908 1001 86380 86390 1
426344 99426344 1001 86380 86390 1
426300 99426300 1001 86380 86390 1
426465 99426465 1001 86380 86390 1
426541 99426541 1001 86380 86390 1
426642 99426642 1001 86380 86390 1
426066 99426066 1001 86380 86390 1
425991 99425991 1001 86380 86390 1
425973 99425973 1001 86380 86390 1
426209 99426209 1001 86380 86390 1
425905 99425905 1001 86380 86390 1
427483 99427483 1001 86380 86390 1
428423 99428423 1001 86380 86390 1
428525 99428525 1001 86380 86390 1
428577 99428577 1001 86380 86390 1
428561 99428561 1001 86380 86390 1
428292 99428292 1001 86380 86390 1
428330 99428330 1001 86380 86390 1
428269 99428269 1001 86380 86390 1
428177 99428177 1001 86380 86390 1
428152 99428152 1001 86380 86390 1
428136 99428136 1001 86380 86390 1
428316 99428316 1001 86380 86390 1
427826 99427826 1001 86380 86390 1
427793 99427793 1001 86380 86390 1
427550 99427550 1001 86380 86390 1
430042 99430042 1001 86380 86390 1
430117 99430117 1001 86380 86390 1
430190 99430190 1001 86380 86390 1
430049 99430049 1001 86380 86390 1
430227 99430227 1001 86380 86390 1
430337 99430337 1001 86380 86390 1
429775 99429775 1001 86380 86390 1
429938 99429938 1001 86380 86390 1
429675 99429675 1001 86380 86390 1
429356 99429356 1001 86380 86390 1
430523 99430523 1001 86380 86390 1
430455 99430455 1001 86380 86390 1
430401 99430401 1001 86380 86390 1
430613 99430613 1001 86380 86390 1
430720 99430720 1001 86380 86390 1
431863 99431863 1001 86380 86390 1
432014 99432014 1001 86380 86390 1
431657 99431657 1001 86380 86390 1
431752 99431752 1001 86380 86390 1
431473 99431473 1001 86380 86390 1
431627 99431627 1001 86380 86390 1
431381 99431381 1001 86380 86390 1
431016 99431016 1001 86380 86390 1
432169 99432169 1001 86380 86390 1
432242 99432242 1001 86380 86390 1
432229 99432229 1001 86380 86390 1
432308 99432308 1001 86380 86390 1
432164 99432164 1001 86380 86390 1
432394 99432394 1001 86380 86390 1
433392 99433392 1001 86380 86390 1
433281 99433281 1001 86380 86390 1
432854 99432854 1001 86380 86390 1
432623 99432623 1001 86380 86390 1
432822 99432822 1001 86380 86390 1
432743 99432743 1001 86380 86390 1
432550 99432550 1001 86380 86390 1
433995 99433995 1001 86380 86390 1
433810 99433810 1001 86380 86390 1
433968 99433968 1001 86380 86390 1
433818 99433818 1001 86380 86390 1
433819 99433819 1001 86380 86390 1
435214 99435214 1001 86380 86390 1
435216 99435216 1001 86380 86390 1
435392 99435392 1001 86380 86390 1
435204 99435204 1001 86380 86390 1
434620 99434620 1001 86380 86390 1
434748 99434748 1001 86380 86390 1
434978 99434978 1001 86380 86390 1
434327 99434327 1001 86380 86390 1
434221 99434221 1001 86380 86390 1
435526 99435526 1001 86380 86390 1
436846 99436846 1001 86380 86390 1
436866 99436866 1001 86380 86390 1
436503 99436503 1001 86380 86390 1
436461 99436461 1001 86380 86390 1
436540 99436540 1001 86380 86390 1
435965 99435965 1001 86380 86390 1
436189 99436189 1001 86380 86390 1
300613 99300613 1001 86380 86390 1
300603 99300603 1001 86380 86390 1
300356 99300356 1001 86380 86390 1
300396 99300396 1001 86380 86390 1
300345 99300345 1001 86380 86390 1
300412 99300412 1001 86380 86390 1
300238 99300238 1001 86380 86390 1
300190 99300190 1001 86380 86390 1
300257 99300257 1001 86380 86390 1
300248 99300248 1001 86380 86390 1
300804 99300804 1001 86380 86390 1
300882 99300882 1001 86380 86390 1
300911 99300911 1001 86380 86390 1
300822 99300822 1001 86380 86390 1
300839 99300839 1001 86380 86390 1
301439 99301439 1001 86380 86390 1
301521 99301521 1001 86380 86390 1
301469 99301469 1001 86380 86390 1
301241 99301241 1001 86380 86390 1
301611 99301611 1001 86380 86390 1
301612 99301612 1001 86380 86390 1
301742 99301742 1001 86380 86390 1
302213 99302213 1001 86380 86390 1
302240 99302240 1001 86380 86390 1
302306 99302306 1001 86380 86390 1
302296 99302296 1001 86380 86390 1
302248 99302248 1001 86380 86390 1
302197 99302197 1001 86380 86390 1
302156 99302156 1001 86380 86390 1
302170 99302170 1001 86380 86390 1
301975 99301975 1001 86380 86390 1
301785 99301785 1001 86380 86390 1
301853 99301853 1001 86380 86390 1
301924 99301924 1001 86380 86390 1
302392 99302392 1001 86380 86390 1
302872 99302872 1001 86380 86390 1
302875 99302875 1001 86380 86390 1
302968 99302968 1001 86380 86390 1
302804 99302804 1001 86380 86390 1
302677 99302677 1001 86380 86390 1
302759 99302759 1001 86380 86390 1
303323 99303323 1001 86380 86390 1
303375 99303375 1001 86380 86390 1
303002 99303002 1001 86380 86390 1
303235 99303235 1001 86380 86390 1
303404 99303404 1001 86380 86390 1
303254 99303254 1001 86380 86390 1
303835 99303835 1001 86380 86390 1
303967 99303967 1001 86380 86390 1
303769 99303769 1001 86380 86390 1
303720 99303720 1001 86380 86390 1
303517 99303517 1001 86380 86390 1
303582 99303582 1001 86380 86390 1
303479 99303479 1001 86380 86390 1
303473 99303473 1001 86380 86390 1
303475 99303475 1001 86380 86390 1
304217 99304217 1001 86380 86390 1
304065 99304065 1001 86380 86390 1
304078 99304078 1001 86380 86390 1
304197 99304197 1001 86380 86390 1
304472 99304472 1001 86380 86390 1
304526 99304526 1001 86380 86390 1
304321 99304321 1001 86380 86390 1
304351 99304351 1001 86380 86390 1
304898 99304898 1001 86380 86390 1
305030 99305030 1001 86380 86390 1
305005 99305005 1001 86380 86390 1
304864 99304864 1001 86380 86390 1
304891 99304891 1001 86380 86390 1
305510 99305510 1001 86380 86390 1
305615 99305615 1001 86380 86390 1
305672 99305672 1001 86380 86390 1
305541 99305541 1001 86380 86390 1
305306 99305306 1001 86380 86390 1
305347 99305347 1001 86380 86390 1
305158 99305158 1001 86380 86390 1
305135 99305135 1001 86380 86390 1
305227 99305227 1001 86380 86390 1
305228 99305228 1001 86380 86390 1
500023 99500023 1001 86380 86390 1
500012 99500012 1001 86380 86390 1
500160 99500160 1001 86380 86390 1
500664 99500664 1001 86380 86390 1
500681 99500681 1001 86380 86390 1
500413 99500413 1001 86380 86390 1
500469 99500469 1001 86380 86390 1
500485 99500485 1001 86380 86390 1
500438 99500438 1001 86380 86390 1
500322 99500322 1001 86380 86390 1
500375 99500375 1001 86380 86390 1
500246 99500246 1001 86380 86390 1
500324 99500324 1001 86380 86390 1
500330 99500330 1001 86380 86390 1
500850 99500850 1001 86380 86390 1
501562 99501562 1001 86380 86390 1
501506 99501506 1001 86380 86390 1
501455 99501455 1001 86380 86390 1
501370 99501370 1001 86380 86390 1
501383 99501383 1001 86380 86390 1
501284 99501284 1001 86380 86390 1
501212 99501212 1001 86380 86390 1
501179 99501179 1001 86380 86390 1
501141 99501141 1001 86380 86390 1
501692 99501692 1001 86380 86390 1
501795 99501795 1001 86380 86390 1
501771 99501771 1001 86380 86390 1
501708 99501708 1001 86380 86390 1
501748 99501748 1001 86380 86390 1
501699 99501699 1001 86380 86390 1
502358 99502358 1001 86380 86390 1
502234 99502234 1001 86380 86390 1
502106 99502106 1001 86380 86390 1
502171 99502171 1001 86380 86390 1
502073 99502073 1001 86380 86390 1
501981 99501981 1001 86380 86390 1
502606 99502606 1001 86380 86390 1
502660 99502660 1001 86380 86390 1
502524 99502524 1001 86380 86390 1
502513 99502513 1001 86380 86390 1
503089 99503089 1001 86380 86390 1
503233 99503233 1001 86380 86390 1
503106 99503106 1001 86380 86390 1
502945 99502945 1001 86380 86390 1
503024 99503024 1001 86380 86390 1
502910 99502910 1001 86380 86390 1
502926 99502926 1001 86380 86390 1
502674 99502674 1001 86380 86390 1
502857 99502857 1001 86380 86390 1
503476 99503476 1001 86380 86390 1
504020 99504020 1001 86380 86390 1
504103 99504103 1001 86380 86390 1
503923 99503923 1001 86380 86390 1
503822 99503822 1001 86380 86390 1
503745 99503745 1001 86380 86390 1
503798 99503798 1001 86380 86390 1
503735 99503735 1001 86380 86390 1
503883 99503883 1001 86380 86390 1
503781 99503781 1001 86380 86390 1
503641 99503641 1001 86380 86390 1
503622 99503622 1001 86380 86390 1
504154 99504154 1001 86380 86390 1
504160 99504160 1001 86380 86390 1
504265 99504265 1001 86380 86390 1
504135 99504135 1001 86380 86390 1
504229 99504229 1001 86380 86390 1
504204 99504204 1001 86380 86390 1
504908 99504908 1001 86380 86390 1
504894 99504894 1001 86380 86390 1
504743 99504743 1001 86380 86390 1
504924 99504924 1001 86380 86390 1
504865 99504865 1001 86380 86390 1
504572 99504572 1001 86380 86390 1
504704 99504704 1001 86380 86390 1
504537 99504537 1001 86380 86390 1
504681 99504681 1001 86380 86390 1
504645 99504645 1001 86380 86390 1
504378 99504378 1001 86380 86390 1
504404 99504404 1001 86380 86390 1
504460 99504460 1001 86380 86390 1
504487 99504487 1001 86380 86390 1
505125 99505125 1001 86380 86390 1
505101 99505101 1001 86380 86390 1
505091 99505091 1001 86380 86390 1
505053 99505053 1001 86380 86390 1
504949 99504949 1001 86380 86390 1
505002 99505002 1001 86380 86390 1
505131 99505131 1001 86380 86390 1
505589 99505589 1001 86380 86390 1
505630 99505630 1001 86380 86390 1
505727 99505727 1001 86380 86390 1
505398 99505398 1001 86380 86390 1
505560 99505560 1001 86380 86390 1
505176 99505176 1001 86380 86390 1
505215 99505215 1001 86380 86390 1
505181 99505181 1001 86380 86390 1
505354 99505354 1001 86380 86390 1
505329 99505329 1001 86380 86390 1
505810 99505810 1001 86380 86390 1
505813 99505813 1001 86380 86390 1
505944 99505944 1001 86380 86390 1
505803 99505803 1001 86380 86390 1
506223 99506223 1001 86380 86390 1
506278 99506278 1001 86380 86390 1
506267 99506267 1001 86380 86390 1
506244 99506244 1001 86380 86390 1
506220 99506220 1001 86380 86390 1
506117 99506117 1001 86380 86390 1
506069 99506069 1001 86380 86390 1
506096 99506096 1001 86380 86390 1
506046 99506046 1001 86380 86390 1
506154 99506154 1001 86380 86390 1
506736 99506736 1001 86380 86390 1
506725 99506725 1001 86380 86390 1
506790 99506790 1001 86380 86390 1
506742 99506742 1001 86380 86390 1
507139 99507139 1001 86380 86390 1
507204 99507204 1001 86380 86390 1
507064 99507064 1001 86380 86390 1
507028 99507028 1001 86380 86390 1
506947 99506947 1001 86380 86390 1
506805 99506805 1001 86380 86390 1
506870 99506870 1001 86380 86390 1
506810 99506810 1001 86380 86390 1
506823 99506823 1001 86380 86390 1
507601 99507601 1001 86380 86390 1
507614 99507614 1001 86380 86390 1
507429 99507429 1001 86380 86390 1
508057 99508057 1001 86380 86390 1
507982 99507982 1001 86380 86390 1
507908 99507908 1001 86380 86390 1
507999 99507999 1001 86380 86390 1
507679 99507679 1001 86380 86390 1
507814 99507814 1001 86380 86390 1
507818 99507818 1001 86380 86390 1
508252 99508252 1001 86380 86390 1
508435 99508435 1001 86380 86390 1
508950 99508950 1001 86380 86390 1
509003 99509003 1001 86380 86390 1
508890 99508890 1001 86380 86390 1
508880 99508880 1001 86380 86390 1
509070 99509070 1001 86380 86390 1
508688 99508688 1001 86380 86390 1
508791 99508791 1001 86380 86390 1
508767 99508767 1001 86380 86390 1
508823 99508823 1001 86380 86390 1
508764 99508764 1001 86380 86390 1
508509 99508509 1001 86380 86390 1
509244 99509244 1001 86380 86390 1
509234 99509234 1001 86380 86390 1
509223 99509223 1001 86380 86390 1
509198 99509198 1001 86380 86390 1
509541 99509541 1001 86380 86390 1
509660 99509660 1001 86380 86390 1
509519 99509519 1001 86380 86390 1
509694 99509694 1001 86380 86390 1
510065 99510065 1001 86380 86390 1
510070 99510070 1001 86380 86390 1
509994 99509994 1001 86380 86390 1
510612 99510612 1001 86380 86390 1
510523 99510523 1001 86380 86390 1
510431 99510431 1001 86380 86390 1
510496 99510496 1001 86380 86390 1
510475 99510475 1001 86380 86390 1
510516 99510516 1001 86380 86390 1
510387 99510387 1001 86380 86390 1
510506 99510506 1001 86380 86390 1
510416 99510416 1001 86380 86390 1
510209 99510209 1001 86380 86390 1
510138 99510138 1001 86380 86390 1
510179 99510179 1001 86380 86390 1
510244 99510244 1001 86380 86390 1
510930 99510930 1001 86380 86390 1
510830 99510830 1001 86380 86390 1
510859 99510859 1001 86380 86390 1
510876 99510876 1001 86380 86390 1
511452 99511452 1001 86380 86390 1
511429 99511429 1001 86380 86390 1
511539 99511539 1001 86380 86390 1
511261 99511261 1001 86380 86390 1
511237 99511237 1001 86380 86390 1
510964 99510964 1001 86380 86390 1
511110 99511110 1001 86380 86390 1
511576 99511576 1001 86380 86390 1
512277 99512277 1001 86380 86390 1
512194 99512194 1001 86380 86390 1
512062 99512062 1001 86380 86390 1
511913 99511913 1001 86380 86390 1
511943 99511943 1001 86380 86390 1
511840 99511840 1001 86380 86390 1
511858 99511858 1001 86380 86390 1
511912 99511912 1001 86380 86390 1
512519 99512519 1001 86380 86390 1
512483 99512483 1001 86380 86390 1
512379 99512379 1001 86380 86390 1
512407 99512407 1001 86380 86390 1
512537 99512537 1001 86380 86390 1
513051 99513051 1001 86380 86390 1
513177 99513177 1001 86380 86390 1
513069 99513069 1001 86380 86390 1
512961 99512961 1001 86380 86390 1
512988 99512988 1001 86380 86390 1
512906 99512906 1001 86380 86390 1
512661 99512661 1001 86380 86390 1
512636 99512636 1001 86380 86390 1
512754 99512754 1001 86380 86390 1
512755 99512755 1001 86380 86390 1
512653 99512653 1001 86380 86390 1
512619 99512619 1001 86380 86390 1
513237 99513237 1001 86380 86390 1
513993 99513993 1001 86380 86390 1
513985 99513985 1001 86380 86390 1
513990 99513990 1001 86380 86390 1
513651 99513651 1001 86380 86390 1
513769 99513769 1001 86380 86390 1
513653 99513653 1001 86380 86390 1
513744 99513744 1001 86380 86390 1
513541 99513541 1001 86380 86390 1
513585 99513585 1001 86380 86390 1
513613 99513613 1001 86380 86390 1
513615 99513615 1001 86380 86390 1
514170 99514170 1001 86380 86390 1
514216 99514216 1001 86380 86390 1
514229 99514229 1001 86380 86390 1
514139 99514139 1001 86380 86390 1
514658 99514658 1001 86380 86390 1
514736 99514736 1001 86380 86390 1
514699 99514699 1001 86380 86390 1
514853 99514853 1001 86380 86390 1
514473 99514473 1001 86380 86390 1
514488 99514488 1001 86380 86390 1
514579 99514579 1001 86380 86390 1
514547 99514547 1001 86380 86390 1
514342 99514342 1001 86380 86390 1
514920 99514920 1001 86380 86390 1
514986 99514986 1001 86380 86390 1
515038 99515038 1001 86380 86390 1
514861 99514861 1001 86380 86390 1
514930 99514930 1001 86380 86390 1
515490 99515490 1001 86380 86390 1
515561 99515561 1001 86380 86390 1
515511 99515511 1001 86380 86390 1
515577 99515577 1001 86380 86390 1
515336 99515336 1001 86380 86390 1
515091 99515091 1001 86380 86390 1
515079 99515079 1001 86380 86390 1
515722 99515722 1001 86380 86390 1
515750 99515750 1001 86380 86390 1
515703 99515703 1001 86380 86390 1
515717 99515717 1001 86380 86390 1
515821 99515821 1001 86380 86390 1
516448 99516448 1001 86380 86390 1
516239 99516239 1001 86380 86390 1
516242 99516242 1001 86380 86390 1
516298 99516298 1001 86380 86390 1
516238 99516238 1001 86380 86390 1
516056 99516056 1001 86380 86390 1
516089 99516089 1001 86380 86390 1
515896 99515896 1001 86380 86390 1
515962 99515962 1001 86380 86390 1
516093 99516093 1001 86380 86390 1
516561 99516561 1001 86380 86390 1
516527 99516527 1001 86380 86390 1
516596 99516596 1001 86380 86390 1
517264 99517264 1001 86380 86390 1
517014 99517014 1001 86380 86390 1
517032 99517032 1001 86380 86390 1
517008 99517008 1001 86380 86390 1
516973 99516973 1001 86380 86390 1
516874 99516874 1001 86380 86390 1
516759 99516759 1001 86380 86390 1
516721 99516721 1001 86380 86390 1
516723 99516723 1001 86380 86390 1
517424 99517424 1001 86380 86390 1
517437 99517437 1001 86380 86390 1
517503 99517503 1001 86380 86390 1
517351 99517351 1001 86380 86390 1
518129 99518129 1001 86380 86390 1
518009 99518009 1001 86380 86390 1
518119 99518119 1001 86380 86390 1
518157 99518157 1001 86380 86390 1
517763 99517763 1001 86380 86390 1
517934 99517934 1001 86380 86390 1
517936 99517936 1001 86380 86390 1
517821 99517821 1001 86380 86390 1
517952 99517952 1001 86380 86390 1
517612 99517612 1001 86380 86390 1
517718 99517718 1001 86380 86390 1
517749 99517749 1001 86380 86390 1
518191 99518191 1001 86380 86390 1
518207 99518207 1001 86380 86390 1
518311 99518311 1001 86380 86390 1
518364 99518364 1001 86380 86390 1
518196 99518196 1001 86380 86390 1
518834 99518834 1001 86380 86390 1
518930 99518930 1001 86380 86390 1
518974 99518974 1001 86380 86390 1
518757 99518757 1001 86380 86390 1
518693 99518693 1001 86380 86390 1
518662 99518662 1001 86380 86390 1
518663 99518663 1001 86380 86390 1
518516 99518516 1001 86380 86390 1
519179 99519179 1001 86380 86390 1
519026 99519026 1001 86380 86390 1
519163 99519163 1001 86380 86390 1
519178 99519178 1001 86380 86390 1
519702 99519702 1001 86380 86390 1
519696 99519696 1001 86380 86390 1
519453 99519453 1001 86380 86390 1
519442 99519442 1001 86380 86390 1
519535 99519535 1001 86380 86390 1
519604 99519604 1001 86380 86390 1
519425 99519425 1001 86380 86390 1
519206 99519206 1001 86380 86390 1
519368 99519368 1001 86380 86390 1
519381 99519381 1001 86380 86390 1
519858 99519858 1001 86380 86390 1
520014 99520014 1001 86380 86390 1
519911 99519911 1001 86380 86390 1
519965 99519965 1001 86380 86390 1
520610 99520610 1001 86380 86390 1
520543 99520543 1001 86380 86390 1
520627 99520627 1001 86380 86390 1
520482 99520482 1001 86380 86390 1
520633 99520633 1001 86380 86390 1
520601 99520601 1001 86380 86390 1
520343 99520343 1001 86380 86390 1
520365 99520365 1001 86380 86390 1
520063 99520063 1001 86380 86390 1
520838 99520838 1001 86380 86390 1
520685 99520685 1001 86380 86390 1
520700 99520700 1001 86380 86390 1
521314 99521314 1001 86380 86390 1
521289 99521289 1001 86380 86390 1
521412 99521412 1001 86380 86390 1
521093 99521093 1001 86380 86390 1
521145 99521145 1001 86380 86390 1
521094 99521094 1001 86380 86390 1
521096 99521096 1001 86380 86390 1
521137 99521137 1001 86380 86390 1
521163 99521163 1001 86380 86390 1
521086 99521086 1001 86380 86390 1
521191 99521191 1001 86380 86390 1
521129 99521129 1001 86380 86390 1
520922 99520922 1001 86380 86390 1
520849 99520849 1001 86380 86390 1
520888 99520888 1001 86380 86390 1
521540 99521540 1001 86380 86390 1
521594 99521594 1001 86380 86390 1
521583 99521583 1001 86380 86390 1
521574 99521574 1001 86380 86390 1
522113 99522113 1001 86380 86390 1
522104 99522104 1001 86380 86390 1
522282 99522282 1001 86380 86390 1
522226 99522226 1001 86380 86390 1
522188 99522188 1001 86380 86390 1
522039 99522039 1001 86380 86390 1
521853 99521853 1001 86380 86390 1
521803 99521803 1001 86380 86390 1
521798 99521798 1001 86380 86390 1
521851 99521851 1001 86380 86390 1
521683 99521683 1001 86380 86390 1
522342 99522342 1001 86380 86390 1
522410 99522410 1001 86380 86390 1
522337 99522337 1001 86380 86390 1
523083 99523083 1001 86380 86390 1
523006 99523006 1001 86380 86390 1
523093 99523093 1001 86380 86390 1
523063 99523063 1001 86380 86390 1
522923 99522923 1001 86380 86390 1
522713 99522713 1001 86380 86390 1
522691 99522691 1001 86380 86390 1
522556 99522556 1001 86380 86390 1
522583 99522583 1001 86380 86390 1
522610 99522610 1001 86380 86390 1
523169 99523169 1001 86380 86390 1
523251 99523251 1001 86380 86390 1
523256 99523256 1001 86380 86390 1
523166 99523166 1001 86380 86390 1
523943 99523943 1001 86380 86390 1
523869 99523869 1001 86380 86390 1
523922 99523922 1001 86380 86390 1
523930 99523930 1001 86380 86390 1
523853 99523853 1001 86380 86390 1
523938 99523938 1001 86380 86390 1
523879 99523879 1001 86380 86390 1
523570 99523570 1001 86380 86390 1
523609 99523609 1001 86380 86390 1
523667 99523667 1001 86380 86390 1
523390 99523390 1001 86380 86390 1
523365 99523365 1001 86380 86390 1
523370 99523370 1001 86380 86390 1
523372 99523372 1001 86380 86390 1
523954 99523954 1001 86380 86390 1
524113 99524113 1001 86380 86390 1
524037 99524037 1001 86380 86390 1
523988 99523988 1001 86380 86390 1
523989 99523989 1001 86380 86390 1
524615 99524615 1001 86380 86390 1
524733 99524733 1001 86380 86390 1
524735 99524735 1001 86380 86390 1
524604 99524604 1001 86380 86390 1
524647 99524647 1001 86380 86390 1
524451 99524451 1001 86380 86390 1
524557 99524557 1001 86380 86390 1
524416 99524416 1001 86380 86390 1
524326 99524326 1001 86380 86390 1
524910 99524910 1001 86380 86390 1
524898 99524898 1001 86380 86390 1
524847 99524847 1001 86380 86390 1
524903 99524903 1001 86380 86390 1
524935 99524935 1001 86380 86390 1
525442 99525442 1001 86380 86390 1
525576 99525576 1001 86380 86390 1
525578 99525578 1001 86380 86390 1
525590 99525590 1001 86380 86390 1
525239 99525239 1001 86380 86390 1
525336 99525336 1001 86380 86390 1
525144 99525144 1001 86380 86390 1
525047 99525047 1001 86380 86390 1
525116 99525116 1001 86380 86390 1
525619 99525619 1001 86380 86390 1
525656 99525656 1001 86380 86390 1
526270 99526270 1001 86380 86390 1
526224 99526224 1001 86380 86390 1
526366 99526366 1001 86380 86390 1
526264 99526264 1001 86380 86390 1
526316 99526316 1001 86380 86390 1
526414 99526414 1001 86380 86390 1
526038 99526038 1001 86380 86390 1
526060 99526060 1001 86380 86390 1
525804 99525804 1001 86380 86390 1
525947 99525947 1001 86380 86390 1
525884 99525884 1001 86380 86390 1
525942 99525942 1001 86380 86390 1
526461 99526461 1001 86380 86390 1
526611 99526611 1001 86380 86390 1
526625 99526625 1001 86380 86390 1
527162 99527162 1001 86380 86390 1
527182 99527182 1001 86380 86390 1
527158 99527158 1001 86380 86390 1
526898 99526898 1001 86380 86390 1
526719 99526719 1001 86380 86390 1
526634 99526634 1001 86380 86390 1
527404 99527404 1001 86380 86390 1
527301 99527301 1001 86380 86390 1
527447 99527447 1001 86380 86390 1
527385 99527385 1001 86380 86390 1
527268 99527268 1001 86380 86390 1
527424 99527424 1001 86380 86390 1
527969 99527969 1001 86380 86390 1
527957 99527957 1001 86380 86390 1
527997 99527997 1001 86380 86390 1
527739 99527739 1001 86380 86390 1
527663 99527663 1001 86380 86390 1
527757 99527757 1001 86380 86390 1
527851 99527851 1001 86380 86390 1
527710 99527710 1001 86380 86390 1
528242 99528242 1001 86380 86390 1
527871 99527871 1001 86380 86390 1
528734 99528734 1001 86380 86390 1
528803 99528803 1001 86380 86390 1
528859 99528859 1001 86380 86390 1
528896 99528896 1001 86380 86390 1
528599 99528599 1001 86380 86390 1
528410 99528410 1001 86380 86390 1
528463 99528463 1001 86380 86390 1
528282 99528282 1001 86380 86390 1
528405 99528405 1001 86380 86390 1
528367 99528367 1001 86380 86390 1
529053 99529053 1001 86380 86390 1
528970 99528970 1001 86380 86390 1
529652 99529652 1001 86380 86390 1
529615 99529615 1001 86380 86390 1
529659 99529659 1001 86380 86390 1
529595 99529595 1001 86380 86390 1
529434 99529434 1001 86380 86390 1
529306 99529306 1001 86380 86390 1
529217 99529217 1001 86380 86390 1
529140 99529140 1001 86380 86390 1
529296 99529296 1001 86380 86390 1
529804 99529804 1001 86380 86390 1
529792 99529792 1001 86380 86390 1
529859 99529859 1001 86380 86390 1
529886 99529886 1001 86380 86390 1
529903 99529903 1001 86380 86390 1
530374 99530374 1001 86380 86390 1
530452 99530452 1001 86380 86390 1
530521 99530521 1001 86380 86390 1
530525 99530525 1001 86380 86390 1
530445 99530445 1001 86380 86390 1
530409 99530409 1001 86380 86390 1
530073 99530073 1001 86380 86390 1
530701 99530701 1001 86380 86390 1
530728 99530728 1001 86380 86390 1
530638 99530638 1001 86380 86390 1
531302 99531302 1001 86380 86390 1
531212 99531212 1001 86380 86390 1
531225 99531225 1001 86380 86390 1
531345 99531345 1001 86380 86390 1
531305 99531305 1001 86380 86390 1
531347 99531347 1001 86380 86390 1
531218 99531218 1001 86380 86390 1
531207 99531207 1001 86380 86390 1
531182 99531182 1001 86380 86390 1
531009 99531009 1001 86380 86390 1
531101 99531101 1001 86380 86390 1
530868 99530868 1001 86380 86390 1
530947 99530947 1001 86380 86390 1
530936 99530936 1001 86380 86390 1
531527 99531527 1001 86380 86390 1
532090 99532090 1001 86380 86390 1
532112 99532112 1001 86380 86390 1
531940 99531940 1001 86380 86390 1
531979 99531979 1001 86380 86390 1
531811 99531811 1001 86380 86390 1
531954 99531954 1001 86380 86390 1
531840 99531840 1001 86380 86390 1
531843 99531843 1001 86380 86390 1
531636 99531636 1001 86380 86390 1
531637 99531637 1001 86380 86390 1
531782 99531782 1001 86380 86390 1
531758 99531758 1001 86380 86390 1
531788 99531788 1001 86380 86390 1
531751 99531751 1001 86380 86390 1
531765 99531765 1001 86380 86390 1
532309 99532309 1001 86380 86390 1
532001 99532001 1001 86380 86390 1
532377 99532377 1001 86380 86390 1
532369 99532369 1001 86380 86390 1
532383 99532383 1001 86380 86390 1
532980 99532980 1001 86380 86390 1
532969 99532969 1001 86380 86390 1
532880 99532880 1001 86380 86390 1
532924 99532924 1001 86380 86390 1
532875 99532875 1001 86380 86390 1
532774 99532774 1001 86380 86390 1
532625 99532625 1001 86380 86390 1
532770 99532770 1001 86380 86390 1
532654 99532654 1001 86380 86390 1
532516 99532516 1001 86380 86390 1
532491 99532491 1001 86380 86390 1
532596 99532596 1001 86380 86390 1
532610 99532610 1001 86380 86390 1
532421 99532421 1001 86380 86390 1
532578 99532578 1001 86380 86390 1
533145 99533145 1001 86380 86390 1
533134 99533134 1001 86380 86390 1
533035 99533035 1001 86380 86390 1
533180 99533180 1001 86380 86390 1
533103 99533103 1001 86380 86390 1
533717 99533717 1001 86380 86390 1
533718 99533718 1001 86380 86390 1
533472 99533472 1001 86380 86390 1
533447 99533447 1001 86380 86390 1
533571 99533571 1001 86380 86390 1
533262 99533262 1001 86380 86390 1
533356 99533356 1001 86380 86390 1
533906 99533906 1001 86380 86390 1
534024 99534024 1001 86380 86390 1
533976 99533976 1001 86380 86390 1
533927 99533927 1001 86380 86390 1
534590 99534590 1001 86380 86390 1
534678 99534678 1001 86380 86390 1
534414 99534414 1001 86380 86390 1
534376 99534376 1001 86380 86390 1
534307 99534307 1001 86380 86390 1
534450 99534450 1001 86380 86390 1
534205 99534205 1001 86380 86390 1
534237 99534237 1001 86380 86390 1
534125 99534125 1001 86380 86390 1
534732 99534732 1001 86380 86390 1
534849 99534849 1001 86380 86390 1
534777 99534777 1001 86380 86390 1
534842 99534842 1001 86380 86390 1
535475 99535475 1001 86380 86390 1
535397 99535397 1001 86380 86390 1
535385 99535385 1001 86380 86390 1
535374 99535374 1001 86380 86390 1
535453 99535453 1001 86380 86390 1
535504 99535504 1001 86380 86390 1
535418 99535418 1001 86380 86390 1
535505 99535505 1001 86380 86390 1
535243 99535243 1001 86380 86390 1
535159 99535159 1001 86380 86390 1
535097 99535097 1001 86380 86390 1
534981 99534981 1001 86380 86390 1
535074 99535074 1001 86380 86390 1
534946 99534946 1001 86380 86390 1
534910 99534910 1001 86380 86390 1
534952 99534952 1001 86380 86390 1
535535 99535535 1001 86380 86390 1
535659 99535659 1001 86380 86390 1
535569 99535569 1001 86380 86390 1
536300 99536300 1001 86380 86390 1
536212 99536212 1001 86380 86390 1
536161 99536161 1001 86380 86390 1
536187 99536187 1001 86380 86390 1
536255 99536255 1001 86380 86390 1
536141 99536141 1001 86380 86390 1
536027 99536027 1001 86380 86390 1
535950 99535950 1001 86380 86390 1
536073 99536073 1001 86380 86390 1
535997 99535997 1001 86380 86390 1
535784 99535784 1001 86380 86390 1
535837 99535837 1001 86380 86390 1
535865 99535865 1001 86380 86390 1
536376 99536376 1001 86380 86390 1
536403 99536403 1001 86380 86390 1
536422 99536422 1001 86380 86390 1
537048 99537048 1001 86380 86390 1
537136 99537136 1001 86380 86390 1
537153 99537153 1001 86380 86390 1
536765 99536765 1001 86380 86390 1
536874 99536874 1001 86380 86390 1
536619 99536619 1001 86380 86390 1
536726 99536726 1001 86380 86390 1
536599 99536599 1001 86380 86390 1
536729 99536729 1001 86380 86390 1
537224 99537224 1001 86380 86390 1
537188 99537188 1001 86380 86390 1
537175 99537175 1001 86380 86390 1
537285 99537285 1001 86380 86390 1
537170 99537170 1001 86380 86390 1
537249 99537249 1001 86380 86390 1
537810 99537810 1001 86380 86390 1
537850 99537850 1001 86380 86390 1
537878 99537878 1001 86380 86390 1
537853 99537853 1001 86380 86390 1
537790 99537790 1001 86380 86390 1
537803 99537803 1001 86380 86390 1
537832 99537832 1001 86380 86390 1
537732 99537732 1001 86380 86390 1
537632 99537632 1001 86380 86390 1
537774 99537774 1001 86380 86390 1
537397 99537397 1001 86380 86390 1
537429 99537429 1001 86380 86390 1
537520 99537520 1001 86380 86390 1
538013 99538013 1001 86380 86390 1
538148 99538148 1001 86380 86390 1
538111 99538111 1001 86380 86390 1
538768 99538768 1001 86380 86390 1
538393 99538393 1001 86380 86390 1
538358 99538358 1001 86380 86390 1
538360 99538360 1001 86380 86390 1
538957 99538957 1001 86380 86390 1
538867 99538867 1001 86380 86390 1
538998 99538998 1001 86380 86390 1
538987 99538987 1001 86380 86390 1
539567 99539567 1001 86380 86390 1
539451 99539451 1001 86380 86390 1
539410 99539410 1001 86380 86390 1
539309 99539309 1001 86380 86390 1
539245 99539245 1001 86380 86390 1
539285 99539285 1001 86380 86390 1
539351 99539351 1001 86380 86390 1
539366 99539366 1001 86380 86390 1
539177 99539177 1001 86380 86390 1
539089 99539089 1001 86380 86390 1
539105 99539105 1001 86380 86390 1
539209 99539209 1001 86380 86390 1
539172 99539172 1001 86380 86390 1
539121 99539121 1001 86380 86390 1
539823 99539823 1001 86380 86390 1
539696 99539696 1001 86380 86390 1
539763 99539763 1001 86380 86390 1
539791 99539791 1001 86380 86390 1
540380 99540380 1001 86380 86390 1
540292 99540292 1001 86380 86390 1
540145 99540145 1001 86380 86390 1
540149 99540149 1001 86380 86390 1
540088 99540088 1001 86380 86390 1
540244 99540244 1001 86380 86390 1
540018 99540018 1001 86380 86390 1
539851 99539851 1001 86380 86390 1
539893 99539893 1001 86380 86390 1
540476 99540476 1001 86380 86390 1
540572 99540572 1001 86380 86390 1
540468 99540468 1001 86380 86390 1
540650 99540650 1001 86380 86390 1
541257 99541257 1001 86380 86390 1
541243 99541243 1001 86380 86390 1
541192 99541192 1001 86380 86390 1
541117 99541117 1001 86380 86390 1
541272 99541272 1001 86380 86390 1
541009 99541009 1001 86380 86390 1
540884 99540884 1001 86380 86390 1
541029 99541029 1001 86380 86390 1
540804 99540804 1001 86380 86390 1
540846 99540846 1001 86380 86390 1
540834 99540834 1001 86380 86390 1
540709 99540709 1001 86380 86390 1
541445 99541445 1001 86380 86390 1
541376 99541376 1001 86380 86390 1
541389 99541389 1001 86380 86390 1
541495 99541495 1001 86380 86390 1
542047 99542047 1001 86380 86390 1
542110 99542110 1001 86380 86390 1
542067 99542067 1001 86380 86390 1
541863 99541863 1001 86380 86390 1
541829 99541829 1001 86380 86390 1
541757 99541757 1001 86380 86390 1
541524 99541524 1001 86380 86390 1
541616 99541616 1001 86380 86390 1
541528 99541528 1001 86380 86390 1
541625 99541625 1001 86380 86390 1
541652 99541652 1001 86380 86390 1
541704 99541704 1001 86380 86390 1
542250 99542250 1001 86380 86390 1
542278 99542278 1001 86380 86390 1
542601 99542601 1001 86380 86390 1
542695 99542695 1001 86380 86390 1
542580 99542580 1001 86380 86390 1
542622 99542622 1001 86380 86390 1
542476 99542476 1001 86380 86390 1
543045 99543045 1001 86380 86390 1
543116 99543116 1001 86380 86390 1
543013 99543013 1001 86380 86390 1
543093 99543093 1001 86380 86390 1
543736 99543736 1001 86380 86390 1
543612 99543612 1001 86380 86390 1
543565 99543565 1001 86380 86390 1
543451 99543451 1001 86380 86390 1
543506 99543506 1001 86380 86390 1
543562 99543562 1001 86380 86390 1
543461 99543461 1001 86380 86390 1
543331 99543331 1001 86380 86390 1
543280 99543280 1001 86380 86390 1
543196 99543196 1001 86380 86390 1
543963 99543963 1001 86380 86390 1
543887 99543887 1001 86380 86390 1
543926 99543926 1001 86380 86390 1
543869 99543869 1001 86380 86390 1
543921 99543921 1001 86380 86390 1
544540 99544540 1001 86380 86390 1
544476 99544476 1001 86380 86390 1
544289 99544289 1001 86380 86390 1
544228 99544228 1001 86380 86390 1
544119 99544119 1001 86380 86390 1
544120 99544120 1001 86380 86390 1
543978 99543978 1001 86380 86390 1
544088 99544088 1001 86380 86390 1
544182 99544182 1001 86380 86390 1
544712 99544712 1001 86380 86390 1
544718 99544718 1001 86380 86390 1
544657 99544657 1001 86380 86390 1
544696 99544696 1001 86380 86390 1
544684 99544684 1001 86380 86390 1
400140 99400140 1001 86380 86390 1
400179 99400179 1001 86380 86390 1
400264 99400264 1001 86380 86390 1
400340 99400340 1001 86380 86390 1
400438 99400438 1001 86380 86390 1
400596 99400596 1001 86380 86390 1
400597 99400597 1001 86380 86390 1
400766 99400766 1001 86380 86390 1
401044 99401044 1001 86380 86390 1
401078 99401078 1001 86380 86390 1
401402 99401402 1001 86380 86390 1
401410 99401410 1001 86380 86390 1
401393 99401393 1001 86380 86390 1
401530 99401530 1001 86380 86390 1
401625 99401625 1001 86380 86390 1
401638 99401638 1001 86380 86390 1
401839 99401839 1001 86380 86390 1
402167 99402167 1001 86380 86390 1
402066 99402066 1001 86380 86390 1
402358 99402358 1001 86380 86390 1
402341 99402341 1001 86380 86390 1
403010 99403010 1001 86380 86390 1
403386 99403386 1001 86380 86390 1
403627 99403627 1001 86380 86390 1
403668 99403668 1001 86380 86390 1
403826 99403826 1001 86380 86390 1
404073 99404073 1001 86380 86390 1
404224 99404224 1001 86380 86390 1
404304 99404304 1001 86380 86390 1
404316 99404316 1001 86380 86390 1
404384 99404384 1001 86380 86390 1
404483 99404483 1001 86380 86390 1
404634 99404634 1001 86380 86390 1
404744 99404744 1001 86380 86390 1
404750 99404750 1001 86380 86390 1
404734 99404734 1001 86380 86390 1
404761 99404761 1001 86380 86390 1
404717 99404717 1001 86380 86390 1
404858 99404858 1001 86380 86390 1
404971 99404971 1001 86380 86390 1
404931 99404931 1001 86380 86390 1
405225 99405225 1001 86380 86390 1
405363 99405363 1001 86380 86390 1
405717 99405717 1001 86380 86390 1
405776 99405776 1001 86380 86390 1
405821 99405821 1001 86380 86390 1
405782 99405782 1001 86380 86390 1
405770 99405770 1001 86380 86390 1
405879 99405879 1001 86380 86390 1
406024 99406024 1001 86380 86390 1
406070 99406070 1001 86380 86390 1
406488 99406488 1001 86380 86390 1
406510 99406510 1001 86380 86390 1
406746 99406746 1001 86380 86390 1
406854 99406854 1001 86380 86390 1
406964 99406964 1001 86380 86390 1
407095 99407095 1001 86380 86390 1
407122 99407122 1001 86380 86390 1
407091 99407091 1001 86380 86390 1
407229 99407229 1001 86380 86390 1
407445 99407445 1001 86380 86390 1
407571 99407571 1001 86380 86390 1
407612 99407612 1001 86380 86390 1
407669 99407669 1001 86380 86390 1
407689 99407689 1001 86380 86390 1
407772 99407772 1001 86380 86390 1
408083 99408083 1001 86380 86390 1
408049 99408049 1001 86380 86390 1
408351 99408351 1001 86380 86390 1
408309 99408309 1001 86380 86390 1
408731 99408731 1001 86380 86390 1
408785 99408785 1001 86380 86390 1
408908 99408908 1001 86380 86390 1
409252 99409252 1001 86380 86390 1
409281 99409281 1001 86380 86390 1
409202 99409202 1001 86380 86390 1
409386 99409386 1001 86380 86390 1
409458 99409458 1001 86380 86390 1
409723 99409723 1001 86380 86390 1
410034 99410034 1001 86380 86390 1
410126 99410126 1001 86380 86390 1
410308 99410308 1001 86380 86390 1
410490 99410490 1001 86380 86390 1
410511 99410511 1001 86380 86390 1
410705 99410705 1001 86380 86390 1
410687 99410687 1001 86380 86390 1
410702 99410702 1001 86380 86390 1
410627 99410627 1001 86380 86390 1
410889 99410889 1001 86380 86390 1
410968 99410968 1001 86380 86390 1
411141 99411141 1001 86380 86390 1
411543 99411543 1001 86380 86390 1
412337 99412337 1001 86380 86390 1
412346 99412346 1001 86380 86390 1
412443 99412443 1001 86380 86390 1
412288 99412288 1001 86380 86390 1
413320 99413320 1001 86380 86390 1
412889 99412889 1001 86380 86390 1
413092 99413092 1001 86380 86390 1
413208 99413208 1001 86380 86390 1
412639 99412639 1001 86380 86390 1
412775 99412775 1001 86380 86390 1
412485 99412485 1001 86380 86390 1
414023 99414023 1001 86380 86390 1
415018 99415018 1001 86380 86390 1
414614 99414614 1001 86380 86390 1
414645 99414645 1001 86380 86390 1
414829 99414829 1001 86380 86390 1
414791 99414791 1001 86380 86390 1
414231 99414231 1001 86380 86390 1
414407 99414407 1001 86380 86390 1
414386 99414386 1001 86380 86390 1
414486 99414486 1001 86380 86390 1
415553 99415553 1001 86380 86390 1
415652 99415652 1001 86380 86390 1
416839 99416839 1001 86380 86390 1
416938 99416938 1001 86380 86390 1
416643 99416643 1001 86380 86390 1
416492 99416492 1001 86380 86390 1
416350 99416350 1001 86380 86390 1
416195 99416195 1001 86380 86390 1
416181 99416181 1001 86380 86390 1
416052 99416052 1001 86380 86390 1
416038 99416038 1001 86380 86390 1
415888 99415888 1001 86380 86390 1
416126 99416126 1001 86380 86390 1
415940 99415940 1001 86380 86390 1
417169 99417169 1001 86380 86390 1
417034 99417034 1001 86380 86390 1
417193 99417193 1001 86380 86390 1
417511 99417511 1001 86380 86390 1
418757 99418757 1001 86380 86390 1
418219 99418219 1001 86380 86390 1
418288 99418288 1001 86380 86390 1
418046 99418046 1001 86380 86390 1
417982 99417982 1001 86380 86390 1
418910 99418910 1001 86380 86390 1
419057 99419057 1001 86380 86390 1
418806 99418806 1001 86380 86390 1
419009 99419009 1001 86380 86390 1
420276 99420276 1001 86380 86390 1
420080 99420080 1001 86380 86390 1
420342 99420342 1001 86380 86390 1
420166 99420166 1001 86380 86390 1
420270 99420270 1001 86380 86390 1
419884 99419884 1001 86380 86390 1
419670 99419670 1001 86380 86390 1
420011 99420011 1001 86380 86390 1
419876 99419876 1001 86380 86390 1
419405 99419405 1001 86380 86390 1
419424 99419424 1001 86380 86390 1
419458 99419458 1001 86380 86390 1
420590 99420590 1001 86380 86390 1
422048 99422048 1001 86380 86390 1
421781 99421781 1001 86380 86390 1
421693 99421693 1001 86380 86390 1
421912 99421912 1001 86380 86390 1
422020 99422020 1001 86380 86390 1
421611 99421611 1001 86380 86390 1
421539 99421539 1001 86380 86390 1
421587 99421587 1001 86380 86390 1
421285 99421285 1001 86380 86390 1
421534 99421534 1001 86380 86390 1
421110 99421110 1001 86380 86390 1
421253 99421253 1001 86380 86390 1
422200 99422200 1001 86380 86390 1
422265 99422265 1001 86380 86390 1
423498 99423498 1001 86380 86390 1
423570 99423570 1001 86380 86390 1
423736 99423736 1001 86380 86390 1
423261 99423261 1001 86380 86390 1
422775 99422775 1001 86380 86390 1
423985 99423985 1001 86380 86390 1
424102 99424102 1001 86380 86390 1
423958 99423958 1001 86380 86390 1
424030 99424030 1001 86380 86390 1
423818 99423818 1001 86380 86390 1
425192 99425192 1001 86380 86390 1
425086 99425086 1001 86380 86390 1
425232 99425232 1001 86380 86390 1
425212 99425212 1001 86380 86390 1
425046 99425046 1001 86380 86390 1
424765 99424765 1001 86380 86390 1
424302 99424302 1001 86380 86390 1
424256 99424256 1001 86380 86390 1
424451 99424451 1001 86380 86390 1
424588 99424588 1001 86380 86390 1
425471 99425471 1001 86380 86390 1
425689 99425689 1001 86380 86390 1
425741 99425741 1001 86380 86390 1
425652 99425652 1001 86380 86390 1
426966 99426966 1001 86380 86390 1
426542 99426542 1001 86380 86390 1
426619 99426619 1001 86380 86390 1
426394 99426394 1001 86380 86390 1
426288 99426288 1001 86380 86390 1
426539 99426539 1001 86380 86390 1
426612 99426612 1001 86380 86390 1
425837 99425837 1001 86380 86390 1
425975 99425975 1001 86380 86390 1
426210 99426210 1001 86380 86390 1
427235 99427235 1001 86380 86390 1
427394 99427394 1001 86380 86390 1
427177 99427177 1001 86380 86390 1
427251 99427251 1001 86380 86390 1
427506 99427506 1001 86380 86390 1
427161 99427161 1001 86380 86390 1
428500 99428500 1001 86380 86390 1
428574 99428574 1001 86380 86390 1
428428 99428428 1001 86380 86390 1
427998 99427998 1001 86380 86390 1
428309 99428309 1001 86380 86390 1
427554 99427554 1001 86380 86390 1
427779 99427779 1001 86380 86390 1
427660 99427660 1001 86380 86390 1
427695 99427695 1001 86380 86390 1
427572 99427572 1001 86380 86390 1
427848 99427848 1001 86380 86390 1
428966 99428966 1001 86380 86390 1
429154 99429154 1001 86380 86390 1
429008 99429008 1001 86380 86390 1
428775 99428775 1001 86380 86390 1
429997 99429997 1001 86380 86390 1
430051 99430051 1001 86380 86390 1
430007 99430007 1001 86380 86390 1
429731 99429731 1001 86380 86390 1
429567 99429567 1001 86380 86390 1
429290 99429290 1001 86380 86390 1
429370 99429370 1001 86380 86390 1
429507 99429507 1001 86380 86390 1
429383 99429383 1001 86380 86390 1
431778 99431778 1001 86380 86390 1
431329 99431329 1001 86380 86390 1
431357 99431357 1001 86380 86390 1
431305 99431305 1001 86380 86390 1
431123 99431123 1001 86380 86390 1
431175 99431175 1001 86380 86390 1
430850 99430850 1001 86380 86390 1
430904 99430904 1001 86380 86390 1
432452 99432452 1001 86380 86390 1
432289 99432289 1001 86380 86390 1
432136 99432136 1001 86380 86390 1
433362 99433362 1001 86380 86390 1
433341 99433341 1001 86380 86390 1
433290 99433290 1001 86380 86390 1
433071 99433071 1001 86380 86390 1
433212 99433212 1001 86380 86390 1
432970 99432970 1001 86380 86390 1
432957 99432957 1001 86380 86390 1
433092 99433092 1001 86380 86390 1
432894 99432894 1001 86380 86390 1
432774 99432774 1001 86380 86390 1
432674 99432674 1001 86380 86390 1
435402 99435402 1001 86380 86390 1
434622 99434622 1001 86380 86390 1
434954 99434954 1001 86380 86390 1
434958 99434958 1001 86380 86390 1
434416 99434416 1001 86380 86390 1
435660 99435660 1001 86380 86390 1
435560 99435560 1001 86380 86390 1
435466 99435466 1001 86380 86390 1
435778 99435778 1001 86380 86390 1
435723 99435723 1001 86380 86390 1
437151 99437151 1001 86380 86390 1
436898 99436898 1001 86380 86390 1
436908 99436908 1001 86380 86390 1
436703 99436703 1001 86380 86390 1
436725 99436725 1001 86380 86390 1
436714 99436714 1001 86380 86390 1
436696 99436696 1001 86380 86390 1
436216 99436216 1001 86380 86390 1
437241 99437241 1001 86380 86390 1
300617 99300617 1001 86380 86390 1
300606 99300606 1001 86380 86390 1
300662 99300662 1001 86380 86390 1
300328 99300328 1001 86380 86390 1
300499 99300499 1001 86380 86390 1
300360 99300360 1001 86380 86390 1
300194 99300194 1001 86380 86390 1
300195 99300195 1001 86380 86390 1
300733 99300733 1001 86380 86390 1
300773 99300773 1001 86380 86390 1
301429 99301429 1001 86380 86390 1
301408 99301408 1001 86380 86390 1
301461 99301461 1001 86380 86390 1
301195 99301195 1001 86380 86390 1
301172 99301172 1001 86380 86390 1
301000 99301000 1001 86380 86390 1
301122 99301122 1001 86380 86390 1
301021 99301021 1001 86380 86390 1
300996 99300996 1001 86380 86390 1
301048 99301048 1001 86380 86390 1
301618 99301618 1001 86380 86390 1
301142 99301142 1001 86380 86390 1
301658 99301658 1001 86380 86390 1
301693 99301693 1001 86380 86390 1
302219 99302219 1001 86380 86390 1
302326 99302326 1001 86380 86390 1
302237 99302237 1001 86380 86390 1
302149 99302149 1001 86380 86390 1
302026 99302026 1001 86380 86390 1
302055 99302055 1001 86380 86390 1
301787 99301787 1001 86380 86390 1
301778 99301778 1001 86380 86390 1
301769 99301769 1001 86380 86390 1
301887 99301887 1001 86380 86390 1
302562 99302562 1001 86380 86390 1
302492 99302492 1001 86380 86390 1
302531 99302531 1001 86380 86390 1
303005 99303005 1001 86380 86390 1
303073 99303073 1001 86380 86390 1
303141 99303141 1001 86380 86390 1
302812 99302812 1001 86380 86390 1
302665 99302665 1001 86380 86390 1
302737 99302737 1001 86380 86390 1
303372 99303372 1001 86380 86390 1
303334 99303334 1001 86380 86390 1
303207 99303207 1001 86380 86390 1
303247 99303247 1001 86380 86390 1
303208 99303208 1001 86380 86390 1
303367 99303367 1001 86380 86390 1
303382 99303382 1001 86380 86390 1
303995 99303995 1001 86380 86390 1
303988 99303988 1001 86380 86390 1
304016 99304016 1001 86380 86390 1
303994 99303994 1001 86380 86390 1
303623 99303623 1001 86380 86390 1
303779 99303779 1001 86380 86390 1
303806 99303806 1001 86380 86390 1
303730 99303730 1001 86380 86390 1
303528 99303528 1001 86380 86390 1
303440 99303440 1001 86380 86390 1
303470 99303470 1001 86380 86390 1
303552 99303552 1001 86380 86390 1
303501 99303501 1001 86380 86390 1
304098 99304098 1001 86380 86390 1
304063 99304063 1001 86380 86390 1
304077 99304077 1001 86380 86390 1
304233 99304233 1001 86380 86390 1
304844 99304844 1001 86380 86390 1
304778 99304778 1001 86380 86390 1
304793 99304793 1001 86380 86390 1
304641 99304641 1001 86380 86390 1
304508 99304508 1001 86380 86390 1
304433 99304433 1001 86380 86390 1
304395 99304395 1001 86380 86390 1
304385 99304385 1001 86380 86390 1
304325 99304325 1001 86380 86390 1
304260 99304260 1001 86380 86390 1
304339 99304339 1001 86380 86390 1
304379 99304379 1001 86380 86390 1
304908 99304908 1001 86380 86390 1
305017 99305017 1001 86380 86390 1
305009 99305009 1001 86380 86390 1
305595 99305595 1001 86380 86390 1
305499 99305499 1001 86380 86390 1
305675 99305675 1001 86380 86390 1
305594 99305594 1001 86380 86390 1
305274 99305274 1001 86380 86390 1
305445 99305445 1001 86380 86390 1
305247 99305247 1001 86380 86390 1
305067 99305067 1001 86380 86390 1
305175 99305175 1001 86380 86390 1
305165 99305165 1001 86380 86390 1
500081 99500081 1001 86380 86390 1
500095 99500095 1001 86380 86390 1
500097 99500097 1001 86380 86390 1
500533 99500533 1001 86380 86390 1
500502 99500502 1001 86380 86390 1
500503 99500503 1001 86380 86390 1
500412 99500412 1001 86380 86390 1
500282 99500282 1001 86380 86390 1
500259 99500259 1001 86380 86390 1
500288 99500288 1001 86380 86390 1
500280 99500280 1001 86380 86390 1
500202 99500202 1001 86380 86390 1
500993 99500993 1001 86380 86390 1
500994 99500994 1001 86380 86390 1
501240 99501240 1001 86380 86390 1
501319 99501319 1001 86380 86390 1
501388 99501388 1001 86380 86390 1
501164 99501164 1001 86380 86390 1
501166 99501166 1001 86380 86390 1
501181 99501181 1001 86380 86390 1
501056 99501056 1001 86380 86390 1
501710 99501710 1001 86380 86390 1
502325 99502325 1001 86380 86390 1
502340 99502340 1001 86380 86390 1
502354 99502354 1001 86380 86390 1
502280 99502280 1001 86380 86390 1
502227 99502227 1001 86380 86390 1
502125 99502125 1001 86380 86390 1
502258 99502258 1001 86380 86390 1
501858 99501858 1001 86380 86390 1
501972 99501972 1001 86380 86390 1
502617 99502617 1001 86380 86390 1
502593 99502593 1001 86380 86390 1
502479 99502479 1001 86380 86390 1
502550 99502550 1001 86380 86390 1
502590 99502590 1001 86380 86390 1
503140 99503140 1001 86380 86390 1
503275 99503275 1001 86380 86390 1
502894 99502894 1001 86380 86390 1
503025 99503025 1001 86380 86390 1
502948 99502948 1001 86380 86390 1
502735 99502735 1001 86380 86390 1
502776 99502776 1001 86380 86390 1
502802 99502802 1001 86380 86390 1
502803 99502803 1001 86380 86390 1
502792 99502792 1001 86380 86390 1
502767 99502767 1001 86380 86390 1
502794 99502794 1001 86380 86390 1
503444 99503444 1001 86380 86390 1
503407 99503407 1001 86380 86390 1
503423 99503423 1001 86380 86390 1
503481 99503481 1001 86380 86390 1
503990 99503990 1001 86380 86390 1
503914 99503914 1001 86380 86390 1
504043 99504043 1001 86380 86390 1
503995 99503995 1001 86380 86390 1
504009 99504009 1001 86380 86390 1
503960 99503960 1001 86380 86390 1
503876 99503876 1001 86380 86390 1
503722 99503722 1001 86380 86390 1
503779 99503779 1001 86380 86390 1
503741 99503741 1001 86380 86390 1
503716 99503716 1001 86380 86390 1
503645 99503645 1001 86380 86390 1
504128 99504128 1001 86380 86390 1
504264 99504264 1001 86380 86390 1
504808 99504808 1001 86380 86390 1
504899 99504899 1001 86380 86390 1
504938 99504938 1001 86380 86390 1
504699 99504699 1001 86380 86390 1
504609 99504609 1001 86380 86390 1
504532 99504532 1001 86380 86390 1
504703 99504703 1001 86380 86390 1
504554 99504554 1001 86380 86390 1
504494 99504494 1001 86380 86390 1
504470 99504470 1001 86380 86390 1
505062 99505062 1001 86380 86390 1
505093 99505093 1001 86380 86390 1
505714 99505714 1001 86380 86390 1
505395 99505395 1001 86380 86390 1
505397 99505397 1001 86380 86390 1
505503 99505503 1001 86380 86390 1
505504 99505504 1001 86380 86390 1
505427 99505427 1001 86380 86390 1
505453 99505453 1001 86380 86390 1
505532 99505532 1001 86380 86390 1
505293 99505293 1001 86380 86390 1
505218 99505218 1001 86380 86390 1
505274 99505274 1001 86380 86390 1
505814 99505814 1001 86380 86390 1
505777 99505777 1001 86380 86390 1
506459 99506459 1001 86380 86390 1
506591 99506591 1001 86380 86390 1
506196 99506196 1001 86380 86390 1
506281 99506281 1001 86380 86390 1
506321 99506321 1001 86380 86390 1
506013 99506013 1001 86380 86390 1
506033 99506033 1001 86380 86390 1
506179 99506179 1001 86380 86390 1
506735 99506735 1001 86380 86390 1
506672 99506672 1001 86380 86390 1
506655 99506655 1001 86380 86390 1
506759 99506759 1001 86380 86390 1
507384 99507384 1001 86380 86390 1
507391 99507391 1001 86380 86390 1
507284 99507284 1001 86380 86390 1
507327 99507327 1001 86380 86390 1
507317 99507317 1001 86380 86390 1
507357 99507357 1001 86380 86390 1
507092 99507092 1001 86380 86390 1
507172 99507172 1001 86380 86390 1
506829 99506829 1001 86380 86390 1
506972 99506972 1001 86380 86390 1
506987 99506987 1001 86380 86390 1
506871 99506871 1001 86380 86390 1
506964 99506964 1001 86380 86390 1
506848 99506848 1001 86380 86390 1
506902 99506902 1001 86380 86390 1
506838 99506838 1001 86380 86390 1
506916 99506916 1001 86380 86390 1
507463 99507463 1001 86380 86390 1
508068 99508068 1001 86380 86390 1
508187 99508187 1001 86380 86390 1
508072 99508072 1001 86380 86390 1
508192 99508192 1001 86380 86390 1
508205 99508205 1001 86380 86390 1
508233 99508233 1001 86380 86390 1
508065 99508065 1001 86380 86390 1
507874 99507874 1001 86380 86390 1
507854 99507854 1001 86380 86390 1
507847 99507847 1001 86380 86390 1
507696 99507696 1001 86380 86390 1
507684 99507684 1001 86380 86390 1
509026 99509026 1001 86380 86390 1
508956 99508956 1001 86380 86390 1
508714 99508714 1001 86380 86390 1
508676 99508676 1001 86380 86390 1
508782 99508782 1001 86380 86390 1
508854 99508854 1001 86380 86390 1
508650 99508650 1001 86380 86390 1
508640 99508640 1001 86380 86390 1
508460 99508460 1001 86380 86390 1
508655 99508655 1001 86380 86390 1
508567 99508567 1001 86380 86390 1
509251 99509251 1001 86380 86390 1
509828 99509828 1001 86380 86390 1
509806 99509806 1001 86380 86390 1
509592 99509592 1001 86380 86390 1
509570 99509570 1001 86380 86390 1
509623 99509623 1001 86380 86390 1
509649 99509649 1001 86380 86390 1
509574 99509574 1001 86380 86390 1
509360 99509360 1001 86380 86390 1
509426 99509426 1001 86380 86390 1
509452 99509452 1001 86380 86390 1
509325 99509325 1001 86380 86390 1
509468 99509468 1001 86380 86390 1
510081 99510081 1001 86380 86390 1
509982 99509982 1001 86380 86390 1
509944 99509944 1001 86380 86390 1
510035 99510035 1001 86380 86390 1
509960 99509960 1001 86380 86390 1
510607 99510607 1001 86380 86390 1
510661 99510661 1001 86380 86390 1
510430 99510430 1001 86380 86390 1
510421 99510421 1001 86380 86390 1
510385 99510385 1001 86380 86390 1
510235 99510235 1001 86380 86390 1
510164 99510164 1001 86380 86390 1
510836 99510836 1001 86380 86390 1
511506 99511506 1001 86380 86390 1
511354 99511354 1001 86380 86390 1
511473 99511473 1001 86380 86390 1
511222 99511222 1001 86380 86390 1
511327 99511327 1001 86380 86390 1
511315 99511315 1001 86380 86390 1
511187 99511187 1001 86380 86390 1
511214 99511214 1001 86380 86390 1
511007 99511007 1001 86380 86390 1
510943 99510943 1001 86380 86390 1
511707 99511707 1001 86380 86390 1
511735 99511735 1001 86380 86390 1
511619 99511619 1001 86380 86390 1
511645 99511645 1001 86380 86390 1
512263 99512263 1001 86380 86390 1
512318 99512318 1001 86380 86390 1
512349 99512349 1001 86380 86390 1
512177 99512177 1001 86380 86390 1
512267 99512267 1001 86380 86390 1
512005 99512005 1001 86380 86390 1
511969 99511969 1001 86380 86390 1
512138 99512138 1001 86380 86390 1
511972 99511972 1001 86380 86390 1
511999 99511999 1001 86380 86390 1
512159 99512159 1001 86380 86390 1
511836 99511836 1001 86380 86390 1
511866 99511866 1001 86380 86390 1
512402 99512402 1001 86380 86390 1
512497 99512497 1001 86380 86390 1
512459 99512459 1001 86380 86390 1
512526 99512526 1001 86380 86390 1
513027 99513027 1001 86380 86390 1
513074 99513074 1001 86380 86390 1
513152 99513152 1001 86380 86390 1
512897 99512897 1001 86380 86390 1
512969 99512969 1001 86380 86390 1
512919 99512919 1001 86380 86390 1
512717 99512717 1001 86380 86390 1
513333 99513333 1001 86380 86390 1
513349 99513349 1001 86380 86390 1
513391 99513391 1001 86380 86390 1
513301 99513301 1001 86380 86390 1
513406 99513406 1001 86380 86390 1
513981 99513981 1001 86380 86390 1
513835 99513835 1001 86380 86390 1
513927 99513927 1001 86380 86390 1
514027 99514027 1001 86380 86390 1
513747 99513747 1001 86380 86390 1
513812 99513812 1001 86380 86390 1
513762 99513762 1001 86380 86390 1
513785 99513785 1001 86380 86390 1
513630 99513630 1001 86380 86390 1
513565 99513565 1001 86380 86390 1
513504 99513504 1001 86380 86390 1
513532 99513532 1001 86380 86390 1
513445 99513445 1001 86380 86390 1
513448 99513448 1001 86380 86390 1
514196 99514196 1001 86380 86390 1
514080 99514080 1001 86380 86390 1
514085 99514085 1001 86380 86390 1
514702 99514702 1001 86380 86390 1
514741 99514741 1001 86380 86390 1
514681 99514681 1001 86380 86390 1
514720 99514720 1001 86380 86390 1
514614 99514614 1001 86380 86390 1
514498 99514498 1001 86380 86390 1
514475 99514475 1001 86380 86390 1
514621 99514621 1001 86380 86390 1
514362 99514362 1001 86380 86390 1
514999 99514999 1001 86380 86390 1
514963 99514963 1001 86380 86390 1
515646 99515646 1001 86380 86390 1
515559 99515559 1001 86380 86390 1
515521 99515521 1001 86380 86390 1
515587 99515587 1001 86380 86390 1
515552 99515552 1001 86380 86390 1
515178 99515178 1001 86380 86390 1
515198 99515198 1001 86380 86390 1
515095 99515095 1001 86380 86390 1
515134 99515134 1001 86380 86390 1
515264 99515264 1001 86380 86390 1
515161 99515161 1001 86380 86390 1
515188 99515188 1001 86380 86390 1
515137 99515137 1001 86380 86390 1
515745 99515745 1001 86380 86390 1
516506 99516506 1001 86380 86390 1
516404 99516404 1001 86380 86390 1
516164 99516164 1001 86380 86390 1
516217 99516217 1001 86380 86390 1
516155 99516155 1001 86380 86390 1
516104 99516104 1001 86380 86390 1
516157 99516157 1001 86380 86390 1
516006 99516006 1001 86380 86390 1
515987 99515987 1001 86380 86390 1
516628 99516628 1001 86380 86390 1
516696 99516696 1001 86380 86390 1
516542 99516542 1001 86380 86390 1
516659 99516659 1001 86380 86390 1
516529 99516529 1001 86380 86390 1
516543 99516543 1001 86380 86390 1
517192 99517192 1001 86380 86390 1
517330 99517330 1001 86380 86390 1
516925 99516925 1001 86380 86390 1
516922 99516922 1001 86380 86390 1
516916 99516916 1001 86380 86390 1
516734 99516734 1001 86380 86390 1
517506 99517506 1001 86380 86390 1
517455 99517455 1001 86380 86390 1
517456 99517456 1001 86380 86390 1
518103 99518103 1001 86380 86390 1
518104 99518104 1001 86380 86390 1
518054 99518054 1001 86380 86390 1
518003 99518003 1001 86380 86390 1
518159 99518159 1001 86380 86390 1
517891 99517891 1001 86380 86390 1
517793 99517793 1001 86380 86390 1
517811 99517811 1001 86380 86390 1
517928 99517928 1001 86380 86390 1
517955 99517955 1001 86380 86390 1
517586 99517586 1001 86380 86390 1
517641 99517641 1001 86380 86390 1
517734 99517734 1001 86380 86390 1
518224 99518224 1001 86380 86390 1
518276 99518276 1001 86380 86390 1
518290 99518290 1001 86380 86390 1
518798 99518798 1001 86380 86390 1
518878 99518878 1001 86380 86390 1
518879 99518879 1001 86380 86390 1
518844 99518844 1001 86380 86390 1
518747 99518747 1001 86380 86390 1
518439 99518439 1001 86380 86390 1
518465 99518465 1001 86380 86390 1
519140 99519140 1001 86380 86390 1
519027 99519027 1001 86380 86390 1
519056 99519056 1001 86380 86390 1
519058 99519058 1001 86380 86390 1
519020 99519020 1001 86380 86390 1
519060 99519060 1001 86380 86390 1
519672 99519672 1001 86380 86390 1
519706 99519706 1001 86380 86390 1
519464 99519464 1001 86380 86390 1
519400 99519400 1001 86380 86390 1
519225 99519225 1001 86380 86390 1
519229 99519229 1001 86380 86390 1
519897 99519897 1001 86380 86390 1
519835 99519835 1001 86380 86390 1
520582 99520582 1001 86380 86390 1
520241 99520241 1001 86380 86390 1
520289 99520289 1001 86380 86390 1
520086 99520086 1001 86380 86390 1
520028 99520028 1001 86380 86390 1
520198 99520198 1001 86380 86390 1
520688 99520688 1001 86380 86390 1
520678 99520678 1001 86380 86390 1
520652 99520652 1001 86380 86390 1
520697 99520697 1001 86380 86390 1
520778 99520778 1001 86380 86390 1
521434 99521434 1001 86380 86390 1
521442 99521442 1001 86380 86390 1
521268 99521268 1001 86380 86390 1
521211 99521211 1001 86380 86390 1
521250 99521250 1001 86380 86390 1
521187 99521187 1001 86380 86390 1
520905 99520905 1001 86380 86390 1
521502 99521502 1001 86380 86390 1
521515 99521515 1001 86380 86390 1
522194 99522194 1001 86380 86390 1
522268 99522268 1001 86380 86390 1
522279 99522279 1001 86380 86390 1
522076 99522076 1001 86380 86390 1
521910 99521910 1001 86380 86390 1
521898 99521898 1001 86380 86390 1
521913 99521913 1001 86380 86390 1
522017 99522017 1001 86380 86390 1
522057 99522057 1001 86380 86390 1
521967 99521967 1001 86380 86390 1
521982 99521982 1001 86380 86390 1
521861 99521861 1001 86380 86390 1
521812 99521812 1001 86380 86390 1
521877 99521877 1001 86380 86390 1
522470 99522470 1001 86380 86390 1
522451 99522451 1001 86380 86390 1
522957 99522957 1001 86380 86390 1
522794 99522794 1001 86380 86390 1
522576 99522576 1001 86380 86390 1
522643 99522643 1001 86380 86390 1
522594 99522594 1001 86380 86390 1
522650 99522650 1001 86380 86390 1
522599 99522599 1001 86380 86390 1
522522 99522522 1001 86380 86390 1
523207 99523207 1001 86380 86390 1
523197 99523197 1001 86380 86390 1
523250 99523250 1001 86380 86390 1
523268 99523268 1001 86380 86390 1
523906 99523906 1001 86380 86390 1
523919 99523919 1001 86380 86390 1
523899 99523899 1001 86380 86390 1
523838 99523838 1001 86380 86390 1
523551 99523551 1001 86380 86390 1
523326 99523326 1001 86380 86390 1
523497 99523497 1001 86380 86390 1
523460 99523460 1001 86380 86390 1
524096 99524096 1001 86380 86390 1
523982 99523982 1001 86380 86390 1
524087 99524087 1001 86380 86390 1
524036 99524036 1001 86380 86390 1
524726 99524726 1001 86380 86390 1
524714 99524714 1001 86380 86390 1
524705 99524705 1001 86380 86390 1
524397 99524397 1001 86380 86390 1
524542 99524542 1001 86380 86390 1
524452 99524452 1001 86380 86390 1
524319 99524319 1001 86380 86390 1
524190 99524190 1001 86380 86390 1
524181 99524181 1001 86380 86390 1
524196 99524196 1001 86380 86390 1
524222 99524222 1001 86380 86390 1
524845 99524845 1001 86380 86390 1
524936 99524936 1001 86380 86390 1
524949 99524949 1001 86380 86390 1
524899 99524899 1001 86380 86390 1
524836 99524836 1001 86380 86390 1
524944 99524944 1001 86380 86390 1
524959 99524959 1001 86380 86390 1
524908 99524908 1001 86380 86390 1
525471 99525471 1001 86380 86390 1
525541 99525541 1001 86380 86390 1
525477 99525477 1001 86380 86390 1
525240 99525240 1001 86380 86390 1
525306 99525306 1001 86380 86390 1
525008 99525008 1001 86380 86390 1
525076 99525076 1001 86380 86390 1
525181 99525181 1001 86380 86390 1
525721 99525721 1001 86380 86390 1
526351 99526351 1001 86380 86390 1
526319 99526319 1001 86380 86390 1
526143 99526143 1001 86380 86390 1
526066 99526066 1001 86380 86390 1
526014 99526014 1001 86380 86390 1
526135 99526135 1001 86380 86390 1
526086 99526086 1001 86380 86390 1
526099 99526099 1001 86380 86390 1
525841 99525841 1001 86380 86390 1
525906 99525906 1001 86380 86390 1
525961 99525961 1001 86380 86390 1
525826 99525826 1001 86380 86390 1
526563 99526563 1001 86380 86390 1
526567 99526567 1001 86380 86390 1
526478 99526478 1001 86380 86390 1
526609 99526609 1001 86380 86390 1
526597 99526597 1001 86380 86390 1
526561 99526561 1001 86380 86390 1
527198 99527198 1001 86380 86390 1
527071 99527071 1001 86380 86390 1
527237 99527237 1001 86380 86390 1
527243 99527243 1001 86380 86390 1
527031 99527031 1001 86380 86390 1
526967 99526967 1001 86380 86390 1
526942 99526942 1001 86380 86390 1
526994 99526994 1001 86380 86390 1
526844 99526844 1001 86380 86390 1
527002 99527002 1001 86380 86390 1
526874 99526874 1001 86380 86390 1
526798 99526798 1001 86380 86390 1
526805 99526805 1001 86380 86390 1
527949 99527949 1001 86380 86390 1
527976 99527976 1001 86380 86390 1
528057 99528057 1001 86380 86390 1
527778 99527778 1001 86380 86390 1
527702 99527702 1001 86380 86390 1
527705 99527705 1001 86380 86390 1
527712 99527712 1001 86380 86390 1
527597 99527597 1001 86380 86390 1
527494 99527494 1001 86380 86390 1
527626 99527626 1001 86380 86390 1
527629 99527629 1001 86380 86390 1
528076 99528076 1001 86380 86390 1
528208 99528208 1001 86380 86390 1
528773 99528773 1001 86380 86390 1
528812 99528812 1001 86380 86390 1
528741 99528741 1001 86380 86390 1
528755 99528755 1001 86380 86390 1
528670 99528670 1001 86380 86390 1
528616 99528616 1001 86380 86390 1
528488 99528488 1001 86380 86390 1
528295 99528295 1001 86380 86390 1
528336 99528336 1001 86380 86390 1
528938 99528938 1001 86380 86390 1
528939 99528939 1001 86380 86390 1
528967 99528967 1001 86380 86390 1
529099 99529099 1001 86380 86390 1
529100 99529100 1001 86380 86390 1
529078 99529078 1001 86380 86390 1
529637 99529637 1001 86380 86390 1
529599 99529599 1001 86380 86390 1
529642 99529642 1001 86380 86390 1
529517 99529517 1001 86380 86390 1
529894 99529894 1001 86380 86390 1
529779 99529779 1001 86380 86390 1
529860 99529860 1001 86380 86390 1
530367 99530367 1001 86380 86390 1
530483 99530483 1001 86380 86390 1
530539 99530539 1001 86380 86390 1
530434 99530434 1001 86380 86390 1
530143 99530143 1001 86380 86390 1
530264 99530264 1001 86380 86390 1
530202 99530202 1001 86380 86390 1
530230 99530230 1001 86380 86390 1
529958 99529958 1001 86380 86390 1
529972 99529972 1001 86380 86390 1
530084 99530084 1001 86380 86390 1
530008 99530008 1001 86380 86390 1
530732 99530732 1001 86380 86390 1
530578 99530578 1001 86380 86390 1
530565 99530565 1001 86380 86390 1
530676 99530676 1001 86380 86390 1
531303 99531303 1001 86380 86390 1
531215 99531215 1001 86380 86390 1
531082 99531082 1001 86380 86390 1
530927 99530927 1001 86380 86390 1
530760 99530760 1001 86380 86390 1
530815 99530815 1001 86380 86390 1
530957 99530957 1001 86380 86390 1
530807 99530807 1001 86380 86390 1
531486 99531486 1001 86380 86390 1
531514 99531514 1001 86380 86390 1
532052 99532052 1001 86380 86390 1
532081 99532081 1001 86380 86390 1
531938 99531938 1001 86380 86390 1
531663 99531663 1001 86380 86390 1
531612 99531612 1001 86380 86390 1
531640 99531640 1001 86380 86390 1
531744 99531744 1001 86380 86390 1
531619 99531619 1001 86380 86390 1
531789 99531789 1001 86380 86390 1
532394 99532394 1001 86380 86390 1
532890 99532890 1001 86380 86390 1
532905 99532905 1001 86380 86390 1
532835 99532835 1001 86380 86390 1
532863 99532863 1001 86380 86390 1
532716 99532716 1001 86380 86390 1
532678 99532678 1001 86380 86390 1
532566 99532566 1001 86380 86390 1
532517 99532517 1001 86380 86390 1
532416 99532416 1001 86380 86390 1
533056 99533056 1001 86380 86390 1
533110 99533110 1001 86380 86390 1
533045 99533045 1001 86380 86390 1
533193 99533193 1001 86380 86390 1
533710 99533710 1001 86380 86390 1
533839 99533839 1001 86380 86390 1
533699 99533699 1001 86380 86390 1
533816 99533816 1001 86380 86390 1
533653 99533653 1001 86380 86390 1
533540 99533540 1001 86380 86390 1
533631 99533631 1001 86380 86390 1
533294 99533294 1001 86380 86390 1
533336 99533336 1001 86380 86390 1
533325 99533325 1001 86380 86390 1
533874 99533874 1001 86380 86390 1
533966 99533966 1001 86380 86390 1
533890 99533890 1001 86380 86390 1
534665 99534665 1001 86380 86390 1
534355 99534355 1001 86380 86390 1
534394 99534394 1001 86380 86390 1
534209 99534209 1001 86380 86390 1
534082 99534082 1001 86380 86390 1
534135 99534135 1001 86380 86390 1
534138 99534138 1001 86380 86390 1
534784 99534784 1001 86380 86390 1
534773 99534773 1001 86380 86390 1
534752 99534752 1001 86380 86390 1
534822 99534822 1001 86380 86390 1
535373 99535373 1001 86380 86390 1
535337 99535337 1001 86380 86390 1
535392 99535392 1001 86380 86390 1
535169 99535169 1001 86380 86390 1
535250 99535250 1001 86380 86390 1
535035 99535035 1001 86380 86390 1
535049 99535049 1001 86380 86390 1
535039 99535039 1001 86380 86390 1
535067 99535067 1001 86380 86390 1
535642 99535642 1001 86380 86390 1
535710 99535710 1001 86380 86390 1
535529 99535529 1001 86380 86390 1
535544 99535544 1001 86380 86390 1
536309 99536309 1001 86380 86390 1
535949 99535949 1001 86380 86390 1
535896 99535896 1001 86380 86390 1
535730 99535730 1001 86380 86390 1
535786 99535786 1001 86380 86390 1
535920 99535920 1001 86380 86390 1
536386 99536386 1001 86380 86390 1
536406 99536406 1001 86380 86390 1
537009 99537009 1001 86380 86390 1
537162 99537162 1001 86380 86390 1
537036 99537036 1001 86380 86390 1
537050 99537050 1001 86380 86390 1
536786 99536786 1001 86380 86390 1
536657 99536657 1001 86380 86390 1
536614 99536614 1001 86380 86390 1
537358 99537358 1001 86380 86390 1
537164 99537164 1001 86380 86390 1
537203 99537203 1001 86380 86390 1
537269 99537269 1001 86380 86390 1
537347 99537347 1001 86380 86390 1
537181 99537181 1001 86380 86390 1
537821 99537821 1001 86380 86390 1
537800 99537800 1001 86380 86390 1
537982 99537982 1001 86380 86390 1
537631 99537631 1001 86380 86390 1
537697 99537697 1001 86380 86390 1
537646 99537646 1001 86380 86390 1
537702 99537702 1001 86380 86390 1
537434 99537434 1001 86380 86390 1
537500 99537500 1001 86380 86390 1
537384 99537384 1001 86380 86390 1
537483 99537483 1001 86380 86390 1
538165 99538165 1001 86380 86390 1
538184 99538184 1001 86380 86390 1
538189 99538189 1001 86380 86390 1
538725 99538725 1001 86380 86390 1
538727 99538727 1001 86380 86390 1
538638 99538638 1001 86380 86390 1
538613 99538613 1001 86380 86390 1
538640 99538640 1001 86380 86390 1
538486 99538486 1001 86380 86390 1
538410 99538410 1001 86380 86390 1
538529 99538529 1001 86380 86390 1
538262 99538262 1001 86380 86390 1
538385 99538385 1001 86380 86390 1
539018 99539018 1001 86380 86390 1
538994 99538994 1001 86380 86390 1
538944 99538944 1001 86380 86390 1
538868 99538868 1001 86380 86390 1
538883 99538883 1001 86380 86390 1
538951 99538951 1001 86380 86390 1
538875 99538875 1001 86380 86390 1
539530 99539530 1001 86380 86390 1
539617 99539617 1001 86380 86390 1
539570 99539570 1001 86380 86390 1
539390 99539390 1001 86380 86390 1
539175 99539175 1001 86380 86390 1
539048 99539048 1001 86380 86390 1
539205 99539205 1001 86380 86390 1
539180 99539180 1001 86380 86390 1
539040 99539040 1001 86380 86390 1
539174 99539174 1001 86380 86390 1
539641 99539641 1001 86380 86390 1
539811 99539811 1001 86380 86390 1
539837 99539837 1001 86380 86390 1
539688 99539688 1001 86380 86390 1
540438 99540438 1001 86380 86390 1
540422 99540422 1001 86380 86390 1
540448 99540448 1001 86380 86390 1
540122 99540122 1001 86380 86390 1
540125 99540125 1001 86380 86390 1
540104 99540104 1001 86380 86390 1
540658 99540658 1001 86380 86390 1
540615 99540615 1001 86380 86390 1
540473 99540473 1001 86380 86390 1
540552 99540552 1001 86380 86390 1
540657 99540657 1001 86380 86390 1
541129 99541129 1001 86380 86390 1
541181 99541181 1001 86380 86390 1
541147 99541147 1001 86380 86390 1
541088 99541088 1001 86380 86390 1
541050 99541050 1001 86380 86390 1
541040 99541040 1001 86380 86390 1
541020 99541020 1001 86380 86390 1
541086 99541086 1001 86380 86390 1
540869 99540869 1001 86380 86390 1
540716 99540716 1001 86380 86390 1
541383 99541383 1001 86380 86390 1
541449 99541449 1001 86380 86390 1
541991 99541991 1001 86380 86390 1
542119 99542119 1001 86380 86390 1
541919 99541919 1001 86380 86390 1
542048 99542048 1001 86380 86390 1
541875 99541875 1001 86380 86390 1
541892 99541892 1001 86380 86390 1
541782 99541782 1001 86380 86390 1
541661 99541661 1001 86380 86390 1
541598 99541598 1001 86380 86390 1
542256 99542256 1001 86380 86390 1
542780 99542780 1001 86380 86390 1
542824 99542824 1001 86380 86390 1
542572 99542572 1001 86380 86390 1
542625 99542625 1001 86380 86390 1
542704 99542704 1001 86380 86390 1
542641 99542641 1001 86380 86390 1
542672 99542672 1001 86380 86390 1
542433 99542433 1001 86380 86390 1
542446 99542446 1001 86380 86390 1
542357 99542357 1001 86380 86390 1
542370 99542370 1001 86380 86390 1
543137 99543137 1001 86380 86390 1
543060 99543060 1001 86380 86390 1
543617 99543617 1001 86380 86390 1
543721 99543721 1001 86380 86390 1
543449 99543449 1001 86380 86390 1
543557 99543557 1001 86380 86390 1
543429 99543429 1001 86380 86390 1
543510 99543510 1001 86380 86390 1
543229 99543229 1001 86380 86390 1
543338 99543338 1001 86380 86390 1
543301 99543301 1001 86380 86390 1
543899 99543899 1001 86380 86390 1
543786 99543786 1001 86380 86390 1
543815 99543815 1001 86380 86390 1
543843 99543843 1001 86380 86390 1
543806 99543806 1001 86380 86390 1
544539 99544539 1001 86380 86390 1
544475 99544475 1001 86380 86390 1
544582 99544582 1001 86380 86390 1
544489 99544489 1001 86380 86390 1
544467 99544467 1001 86380 86390 1
544308 99544308 1001 86380 86390 1
544172 99544172 1001 86380 86390 1
544098 99544098 1001 86380 86390 1
544164 99544164 1001 86380 86390 1
544646 99544646 1001 86380 86390 1
544603 99544603 1001 86380 86390 1
404458 560 1001 3960 6837 1
430882 797 1001 82740 83877 1
432439 1131 1001 12660 13197 1
523053 958 1001 50524 50823 1
400466 99400466 1001 86380 86390 1
400471 99400471 1001 86380 86390 1
400776 99400776 1001 86380 86390 1
400852 99400852 1001 86380 86390 1
401000 99401000 1001 86380 86390 1
401060 99401060 1001 86380 86390 1
401203 99401203 1001 86380 86390 1
401311 99401311 1001 86380 86390 1
401358 99401358 1001 86380 86390 1
401576 99401576 1001 86380 86390 1
401511 99401511 1001 86380 86390 1
401686 99401686 1001 86380 86390 1
401962 99401962 1001 86380 86390 1
402181 99402181 1001 86380 86390 1
402347 99402347 1001 86380 86390 1
402452 99402452 1001 86380 86390 1
402395 99402395 1001 86380 86390 1
402651 99402651 1001 86380 86390 1
402718 99402718 1001 86380 86390 1
402845 99402845 1001 86380 86390 1
402917 99402917 1001 86380 86390 1
402902 99402902 1001 86380 86390 1
403091 99403091 1001 86380 86390 1
403037 99403037 1001 86380 86390 1
403072 99403072 1001 86380 86390 1
403133 99403133 1001 86380 86390 1
403097 99403097 1001 86380 86390 1
403221 99403221 1001 86380 86390 1
403303 99403303 1001 86380 86390 1
403342 99403342 1001 86380 86390 1
403727 99403727 1001 86380 86390 1
403815 99403815 1001 86380 86390 1
403784 99403784 1001 86380 86390 1
404018 99404018 1001 86380 86390 1
403937 99403937 1001 86380 86390 1
404212 99404212 1001 86380 86390 1
404322 99404322 1001 86380 86390 1
404437 99404437 1001 86380 86390 1
404517 99404517 1001 86380 86390 1
404575 99404575 1001 86380 86390 1
405063 99405063 1001 86380 86390 1
405198 99405198 1001 86380 86390 1
405320 99405320 1001 86380 86390 1
405465 99405465 1001 86380 86390 1
405591 99405591 1001 86380 86390 1
405599 99405599 1001 86380 86390 1
405600 99405600 1001 86380 86390 1
405606 99405606 1001 86380 86390 1
405752 99405752 1001 86380 86390 1
405744 99405744 1001 86380 86390 1
405832 99405832 1001 86380 86390 1
406053 99406053 1001 86380 86390 1
406038 99406038 1001 86380 86390 1
406067 99406067 1001 86380 86390 1
406204 99406204 1001 86380 86390 1
406296 99406296 1001 86380 86390 1
406544 99406544 1001 86380 86390 1
406748 99406748 1001 86380 86390 1
406828 99406828 1001 86380 86390 1
406846 99406846 1001 86380 86390 1
407180 99407180 1001 86380 86390 1
407484 99407484 1001 86380 86390 1
407570 99407570 1001 86380 86390 1
407865 99407865 1001 86380 86390 1
407869 99407869 1001 86380 86390 1
407928 99407928 1001 86380 86390 1
408175 99408175 1001 86380 86390 1
408224 99408224 1001 86380 86390 1
408496 99408496 1001 86380 86390 1
408681 99408681 1001 86380 86390 1
408742 99408742 1001 86380 86390 1
408716 99408716 1001 86380 86390 1
408866 99408866 1001 86380 86390 1
408796 99408796 1001 86380 86390 1
409042 99409042 1001 86380 86390 1
409126 99409126 1001 86380 86390 1
409339 99409339 1001 86380 86390 1
409522 99409522 1001 86380 86390 1
409569 99409569 1001 86380 86390 1
409534 99409534 1001 86380 86390 1
409625 99409625 1001 86380 86390 1
409807 99409807 1001 86380 86390 1
409934 99409934 1001 86380 86390 1
409967 99409967 1001 86380 86390 1
410024 99410024 1001 86380 86390 1
410150 99410150 1001 86380 86390 1
410189 99410189 1001 86380 86390 1
410114 99410114 1001 86380 86390 1
410259 99410259 1001 86380 86390 1
410457 99410457 1001 86380 86390 1
410485 99410485 1001 86380 86390 1
410594 99410594 1001 86380 86390 1
410514 99410514 1001 86380 86390 1
410528 99410528 1001 86380 86390 1
410879 99410879 1001 86380 86390 1
410846 99410846 1001 86380 86390 1
410848 99410848 1001 86380 86390 1
410945 99410945 1001 86380 86390 1
411259 99411259 1001 86380 86390 1
411397 99411397 1001 86380 86390 1
411436 99411436 1001 86380 86390 1
411730 99411730 1001 86380 86390 1
411735 99411735 1001 86380 86390 1
411824 99411824 1001 86380 86390 1
411804 99411804 1001 86380 86390 1
411896 99411896 1001 86380 86390 1
412257 99412257 1001 86380 86390 1
412325 99412325 1001 86380 86390 1
412464 99412464 1001 86380 86390 1
412379 99412379 1001 86380 86390 1
412441 99412441 1001 86380 86390 1
413290 99413290 1001 86380 86390 1
413566 99413566 1001 86380 86390 1
413636 99413636 1001 86380 86390 1
413297 99413297 1001 86380 86390 1
413586 99413586 1001 86380 86390 1
413587 99413587 1001 86380 86390 1
413470 99413470 1001 86380 86390 1
413288 99413288 1001 86380 86390 1
413192 99413192 1001 86380 86390 1
412970 99412970 1001 86380 86390 1
413235 99413235 1001 86380 86390 1
412705 99412705 1001 86380 86390 1
412857 99412857 1001 86380 86390 1
412637 99412637 1001 86380 86390 1
413928 99413928 1001 86380 86390 1
413773 99413773 1001 86380 86390 1
414048 99414048 1001 86380 86390 1
414935 99414935 1001 86380 86390 1
415155 99415155 1001 86380 86390 1
414736 99414736 1001 86380 86390 1
414618 99414618 1001 86380 86390 1
414782 99414782 1001 86380 86390 1
414699 99414699 1001 86380 86390 1
414498 99414498 1001 86380 86390 1
415651 99415651 1001 86380 86390 1
415589 99415589 1001 86380 86390 1
416701 99416701 1001 86380 86390 1
416960 99416960 1001 86380 86390 1
416499 99416499 1001 86380 86390 1
415777 99415777 1001 86380 86390 1
415778 99415778 1001 86380 86390 1
415748 99415748 1001 86380 86390 1
415784 99415784 1001 86380 86390 1
415790 99415790 1001 86380 86390 1
415819 99415819 1001 86380 86390 1
415980 99415980 1001 86380 86390 1
416131 99416131 1001 86380 86390 1
417223 99417223 1001 86380 86390 1
417269 99417269 1001 86380 86390 1
417419 99417419 1001 86380 86390 1
418801 99418801 1001 86380 86390 1
418487 99418487 1001 86380 86390 1
418557 99418557 1001 86380 86390 1
418792 99418792 1001 86380 86390 1
418333 99418333 1001 86380 86390 1
418116 99418116 1001 86380 86390 1
418231 99418231 1001 86380 86390 1
418425 99418425 1001 86380 86390 1
418055 99418055 1001 86380 86390 1
417847 99417847 1001 86380 86390 1
417796 99417796 1001 86380 86390 1
417926 99417926 1001 86380 86390 1
417839 99417839 1001 86380 86390 1
417911 99417911 1001 86380 86390 1
417757 99417757 1001 86380 86390 1
419206 99419206 1001 86380 86390 1
419196 99419196 1001 86380 86390 1
418847 99418847 1001 86380 86390 1
418912 99418912 1001 86380 86390 1
418987 99418987 1001 86380 86390 1
418865 99418865 1001 86380 86390 1
420240 99420240 1001 86380 86390 1
420139 99420139 1001 86380 86390 1
420432 99420432 1001 86380 86390 1
419880 99419880 1001 86380 86390 1
419833 99419833 1001 86380 86390 1
419874 99419874 1001 86380 86390 1
419537 99419537 1001 86380 86390 1
419402 99419402 1001 86380 86390 1
419450 99419450 1001 86380 86390 1
419322 99419322 1001 86380 86390 1
419380 99419380 1001 86380 86390 1
419525 99419525 1001 86380 86390 1
419444 99419444 1001 86380 86390 1
420682 99420682 1001 86380 86390 1
420481 99420481 1001 86380 86390 1
420508 99420508 1001 86380 86390 1
420804 99420804 1001 86380 86390 1
421689 99421689 1001 86380 86390 1
421691 99421691 1001 86380 86390 1
421566 99421566 1001 86380 86390 1
421553 99421553 1001 86380 86390 1
421499 99421499 1001 86380 86390 1
422486 99422486 1001 86380 86390 1
422432 99422432 1001 86380 86390 1
423508 99423508 1001 86380 86390 1
423668 99423668 1001 86380 86390 1
423173 99423173 1001 86380 86390 1
423115 99423115 1001 86380 86390 1
422677 99422677 1001 86380 86390 1
422573 99422573 1001 86380 86390 1
424036 99424036 1001 86380 86390 1
424075 99424075 1001 86380 86390 1
423877 99423877 1001 86380 86390 1
425036 99425036 1001 86380 86390 1
424953 99424953 1001 86380 86390 1
424737 99424737 1001 86380 86390 1
424920 99424920 1001 86380 86390 1
424373 99424373 1001 86380 86390 1
424193 99424193 1001 86380 86390 1
424540 99424540 1001 86380 86390 1
424288 99424288 1001 86380 86390 1
425693 99425693 1001 86380 86390 1
425810 99425810 1001 86380 86390 1
425700 99425700 1001 86380 86390 1
426748 99426748 1001 86380 86390 1
427022 99427022 1001 86380 86390 1
426326 99426326 1001 86380 86390 1
426604 99426604 1001 86380 86390 1
426315 99426315 1001 86380 86390 1
425980 99425980 1001 86380 86390 1
427119 99427119 1001 86380 86390 1
427359 99427359 1001 86380 86390 1
427402 99427402 1001 86380 86390 1
427220 99427220 1001 86380 86390 1
427311 99427311 1001 86380 86390 1
428490 99428490 1001 86380 86390 1
428641 99428641 1001 86380 86390 1
428419 99428419 1001 86380 86390 1
428513 99428513 1001 86380 86390 1
427970 99427970 1001 86380 86390 1
428007 99428007 1001 86380 86390 1
428242 99428242 1001 86380 86390 1
428014 99428014 1001 86380 86390 1
428053 99428053 1001 86380 86390 1
427566 99427566 1001 86380 86390 1
427869 99427869 1001 86380 86390 1
427723 99427723 1001 86380 86390 1
427895 99427895 1001 86380 86390 1
427871 99427871 1001 86380 86390 1
429095 99429095 1001 86380 86390 1
429030 99429030 1001 86380 86390 1
428758 99428758 1001 86380 86390 1
430276 99430276 1001 86380 86390 1
430101 99430101 1001 86380 86390 1
430082 99430082 1001 86380 86390 1
430202 99430202 1001 86380 86390 1
429645 99429645 1001 86380 86390 1
429544 99429544 1001 86380 86390 1
429320 99429320 1001 86380 86390 1
429552 99429552 1001 86380 86390 1
429239 99429239 1001 86380 86390 1
430486 99430486 1001 86380 86390 1
430443 99430443 1001 86380 86390 1
430556 99430556 1001 86380 86390 1
430595 99430595 1001 86380 86390 1
430597 99430597 1001 86380 86390 1
431994 99431994 1001 86380 86390 1
431942 99431942 1001 86380 86390 1
431705 99431705 1001 86380 86390 1
431588 99431588 1001 86380 86390 1
431536 99431536 1001 86380 86390 1
431366 99431366 1001 86380 86390 1
432382 99432382 1001 86380 86390 1
432163 99432163 1001 86380 86390 1
433662 99433662 1001 86380 86390 1
433719 99433719 1001 86380 86390 1
433158 99433158 1001 86380 86390 1
433131 99433131 1001 86380 86390 1
433262 99433262 1001 86380 86390 1
433207 99433207 1001 86380 86390 1
432789 99432789 1001 86380 86390 1
432629 99432629 1001 86380 86390 1
432574 99432574 1001 86380 86390 1
432738 99432738 1001 86380 86390 1
433735 99433735 1001 86380 86390 1
435102 99435102 1001 86380 86390 1
435176 99435176 1001 86380 86390 1
434659 99434659 1001 86380 86390 1
434655 99434655 1001 86380 86390 1
434550 99434550 1001 86380 86390 1
434558 99434558 1001 86380 86390 1
435860 99435860 1001 86380 86390 1
435480 99435480 1001 86380 86390 1
435755 99435755 1001 86380 86390 1
436916 99436916 1001 86380 86390 1
436917 99436917 1001 86380 86390 1
436990 99436990 1001 86380 86390 1
436343 99436343 1001 86380 86390 1
436553 99436553 1001 86380 86390 1
436069 99436069 1001 86380 86390 1
436291 99436291 1001 86380 86390 1
435901 99435901 1001 86380 86390 1
436141 99436141 1001 86380 86390 1
437320 99437320 1001 86380 86390 1
437170 99437170 1001 86380 86390 1
300664 99300664 1001 86380 86390 1
300619 99300619 1001 86380 86390 1
300546 99300546 1001 86380 86390 1
300474 99300474 1001 86380 86390 1
300349 99300349 1001 86380 86390 1
300337 99300337 1001 86380 86390 1
300454 99300454 1001 86380 86390 1
300177 99300177 1001 86380 86390 1
300269 99300269 1001 86380 86390 1
300157 99300157 1001 86380 86390 1
300933 99300933 1001 86380 86390 1
300316 99300316 1001 86380 86390 1
300832 99300832 1001 86380 86390 1
300871 99300871 1001 86380 86390 1
300781 99300781 1001 86380 86390 1
300808 99300808 1001 86380 86390 1
300841 99300841 1001 86380 86390 1
301438 99301438 1001 86380 86390 1
301381 99301381 1001 86380 86390 1
301411 99301411 1001 86380 86390 1
301549 99301549 1001 86380 86390 1
301143 99301143 1001 86380 86390 1
301183 99301183 1001 86380 86390 1
301261 99301261 1001 86380 86390 1
301199 99301199 1001 86380 86390 1
301318 99301318 1001 86380 86390 1
301140 99301140 1001 86380 86390 1
301014 99301014 1001 86380 86390 1
301081 99301081 1001 86380 86390 1
301072 99301072 1001 86380 86390 1
300983 99300983 1001 86380 86390 1
301656 99301656 1001 86380 86390 1
301696 99301696 1001 86380 86390 1
301622 99301622 1001 86380 86390 1
302303 99302303 1001 86380 86390 1
302291 99302291 1001 86380 86390 1
302319 99302319 1001 86380 86390 1
302358 99302358 1001 86380 86390 1
302195 99302195 1001 86380 86390 1
302274 99302274 1001 86380 86390 1
302375 99302375 1001 86380 86390 1
302290 99302290 1001 86380 86390 1
302008 99302008 1001 86380 86390 1
302075 99302075 1001 86380 86390 1
301972 99301972 1001 86380 86390 1
302104 99302104 1001 86380 86390 1
301989 99301989 1001 86380 86390 1
301828 99301828 1001 86380 86390 1
302547 99302547 1001 86380 86390 1
302444 99302444 1001 86380 86390 1
302409 99302409 1001 86380 86390 1
302512 99302512 1001 86380 86390 1
302462 99302462 1001 86380 86390 1
302477 99302477 1001 86380 86390 1
303041 99303041 1001 86380 86390 1
302938 99302938 1001 86380 86390 1
302998 99302998 1001 86380 86390 1
302690 99302690 1001 86380 86390 1
302678 99302678 1001 86380 86390 1
302681 99302681 1001 86380 86390 1
302610 99302610 1001 86380 86390 1
303351 99303351 1001 86380 86390 1
303345 99303345 1001 86380 86390 1
303891 99303891 1001 86380 86390 1
303984 99303984 1001 86380 86390 1
303833 99303833 1001 86380 86390 1
303712 99303712 1001 86380 86390 1
303768 99303768 1001 86380 86390 1
303771 99303771 1001 86380 86390 1
303721 99303721 1001 86380 86390 1
303643 99303643 1001 86380 86390 1
303518 99303518 1001 86380 86390 1
303431 99303431 1001 86380 86390 1
303522 99303522 1001 86380 86390 1
303525 99303525 1001 86380 86390 1
303616 99303616 1001 86380 86390 1
304214 99304214 1001 86380 86390 1
304154 99304154 1001 86380 86390 1
304194 99304194 1001 86380 86390 1
304830 99304830 1001 86380 86390 1
304683 99304683 1001 86380 86390 1
304761 99304761 1001 86380 86390 1
304850 99304850 1001 86380 86390 1
304594 99304594 1001 86380 86390 1
304637 99304637 1001 86380 86390 1
304456 99304456 1001 86380 86390 1
304304 99304304 1001 86380 86390 1
304280 99304280 1001 86380 86390 1
304335 99304335 1001 86380 86390 1
304362 99304362 1001 86380 86390 1
304895 99304895 1001 86380 86390 1
304974 99304974 1001 86380 86390 1
305569 99305569 1001 86380 86390 1
305571 99305571 1001 86380 86390 1
305559 99305559 1001 86380 86390 1
305497 99305497 1001 86380 86390 1
305503 99305503 1001 86380 86390 1
305415 99305415 1001 86380 86390 1
305369 99305369 1001 86380 86390 1
305278 99305278 1001 86380 86390 1
305110 99305110 1001 86380 86390 1
500011 99500011 1001 86380 86390 1
500131 99500131 1001 86380 86390 1
500183 99500183 1001 86380 86390 1
500080 99500080 1001 86380 86390 1
500070 99500070 1001 86380 86390 1
305693 99305693 1001 86380 86390 1
500637 99500637 1001 86380 86390 1
500638 99500638 1001 86380 86390 1
500716 99500716 1001 86380 86390 1
500704 99500704 1001 86380 86390 1
500619 99500619 1001 86380 86390 1
500478 99500478 1001 86380 86390 1
500569 99500569 1001 86380 86390 1
500506 99500506 1001 86380 86390 1
500571 99500571 1001 86380 86390 1
500603 99500603 1001 86380 86390 1
500529 99500529 1001 86380 86390 1
500218 99500218 1001 86380 86390 1
500351 99500351 1001 86380 86390 1
500263 99500263 1001 86380 86390 1
500226 99500226 1001 86380 86390 1
500304 99500304 1001 86380 86390 1
500968 99500968 1001 86380 86390 1
500820 99500820 1001 86380 86390 1
501484 99501484 1001 86380 86390 1
501576 99501576 1001 86380 86390 1
501516 99501516 1001 86380 86390 1
501479 99501479 1001 86380 86390 1
501600 99501600 1001 86380 86390 1
501292 99501292 1001 86380 86390 1
501244 99501244 1001 86380 86390 1
501199 99501199 1001 86380 86390 1
501088 99501088 1001 86380 86390 1
501041 99501041 1001 86380 86390 1
501794 99501794 1001 86380 86390 1
501787 99501787 1001 86380 86390 1
502346 99502346 1001 86380 86390 1
502385 99502385 1001 86380 86390 1
502426 99502426 1001 86380 86390 1
502108 99502108 1001 86380 86390 1
502135 99502135 1001 86380 86390 1
502015 99502015 1001 86380 86390 1
501952 99501952 1001 86380 86390 1
501930 99501930 1001 86380 86390 1
502047 99502047 1001 86380 86390 1
501983 99501983 1001 86380 86390 1
502476 99502476 1001 86380 86390 1
502518 99502518 1001 86380 86390 1
502506 99502506 1001 86380 86390 1
502536 99502536 1001 86380 86390 1
503264 99503264 1001 86380 86390 1
502828 99502828 1001 86380 86390 1
502791 99502791 1001 86380 86390 1
503380 99503380 1001 86380 86390 1
503388 99503388 1001 86380 86390 1
503963 99503963 1001 86380 86390 1
503931 99503931 1001 86380 86390 1
504062 99504062 1001 86380 86390 1
504108 99504108 1001 86380 86390 1
503731 99503731 1001 86380 86390 1
503849 99503849 1001 86380 86390 1
503804 99503804 1001 86380 86390 1
503549 99503549 1001 86380 86390 1
504157 99504157 1001 86380 86390 1
504313 99504313 1001 86380 86390 1
504132 99504132 1001 86380 86390 1
504253 99504253 1001 86380 86390 1
504843 99504843 1001 86380 86390 1
504637 99504637 1001 86380 86390 1
504665 99504665 1001 86380 86390 1
504549 99504549 1001 86380 86390 1
504433 99504433 1001 86380 86390 1
504448 99504448 1001 86380 86390 1
505110 99505110 1001 86380 86390 1
504945 99504945 1001 86380 86390 1
505114 99505114 1001 86380 86390 1
505025 99505025 1001 86380 86390 1
505040 99505040 1001 86380 86390 1
505694 99505694 1001 86380 86390 1
505580 99505580 1001 86380 86390 1
505571 99505571 1001 86380 86390 1
505465 99505465 1001 86380 86390 1
505374 99505374 1001 86380 86390 1
505402 99505402 1001 86380 86390 1
505394 99505394 1001 86380 86390 1
505228 99505228 1001 86380 86390 1
505166 99505166 1001 86380 86390 1
505247 99505247 1001 86380 86390 1
505225 99505225 1001 86380 86390 1
505897 99505897 1001 86380 86390 1
505826 99505826 1001 86380 86390 1
505816 99505816 1001 86380 86390 1
506522 99506522 1001 86380 86390 1
506432 99506432 1001 86380 86390 1
506434 99506434 1001 86380 86390 1
506235 99506235 1001 86380 86390 1
506294 99506294 1001 86380 86390 1
506324 99506324 1001 86380 86390 1
506015 99506015 1001 86380 86390 1
506113 99506113 1001 86380 86390 1
505987 99505987 1001 86380 86390 1
506660 99506660 1001 86380 86390 1
506705 99506705 1001 86380 86390 1
507420 99507420 1001 86380 86390 1
507364 99507364 1001 86380 86390 1
507252 99507252 1001 86380 86390 1
507114 99507114 1001 86380 86390 1
507208 99507208 1001 86380 86390 1
507016 99507016 1001 86380 86390 1
507212 99507212 1001 86380 86390 1
506866 99506866 1001 86380 86390 1
506879 99506879 1001 86380 86390 1
507003 99507003 1001 86380 86390 1
506839 99506839 1001 86380 86390 1
507574 99507574 1001 86380 86390 1
507518 99507518 1001 86380 86390 1
508061 99508061 1001 86380 86390 1
507953 99507953 1001 86380 86390 1
507837 99507837 1001 86380 86390 1
507932 99507932 1001 86380 86390 1
507946 99507946 1001 86380 86390 1
507936 99507936 1001 86380 86390 1
507975 99507975 1001 86380 86390 1
507822 99507822 1001 86380 86390 1
507723 99507723 1001 86380 86390 1
507650 99507650 1001 86380 86390 1
507833 99507833 1001 86380 86390 1
508416 99508416 1001 86380 86390 1
508962 99508962 1001 86380 86390 1
508806 99508806 1001 86380 86390 1
508666 99508666 1001 86380 86390 1
508667 99508667 1001 86380 86390 1
508706 99508706 1001 86380 86390 1
508850 99508850 1001 86380 86390 1
508863 99508863 1001 86380 86390 1
508788 99508788 1001 86380 86390 1
508853 99508853 1001 86380 86390 1
508484 99508484 1001 86380 86390 1
508549 99508549 1001 86380 86390 1
508575 99508575 1001 86380 86390 1
508629 99508629 1001 86380 86390 1
508580 99508580 1001 86380 86390 1
508490 99508490 1001 86380 86390 1
508530 99508530 1001 86380 86390 1
508454 99508454 1001 86380 86390 1
509090 99509090 1001 86380 86390 1
509174 99509174 1001 86380 86390 1
509759 99509759 1001 86380 86390 1
509829 99509829 1001 86380 86390 1
509845 99509845 1001 86380 86390 1
509718 99509718 1001 86380 86390 1
509569 99509569 1001 86380 86390 1
509524 99509524 1001 86380 86390 1
509321 99509321 1001 86380 86390 1
509477 99509477 1001 86380 86390 1
509427 99509427 1001 86380 86390 1
509376 99509376 1001 86380 86390 1
509289 99509289 1001 86380 86390 1
509316 99509316 1001 86380 86390 1
509290 99509290 1001 86380 86390 1
509983 99509983 1001 86380 86390 1
510725 99510725 1001 86380 86390 1
510693 99510693 1001 86380 86390 1
510562 99510562 1001 86380 86390 1
510527 99510527 1001 86380 86390 1
510555 99510555 1001 86380 86390 1
510646 99510646 1001 86380 86390 1
510330 99510330 1001 86380 86390 1
510422 99510422 1001 86380 86390 1
510476 99510476 1001 86380 86390 1
510386 99510386 1001 86380 86390 1
510400 99510400 1001 86380 86390 1
510479 99510479 1001 86380 86390 1
510492 99510492 1001 86380 86390 1
510171 99510171 1001 86380 86390 1
510276 99510276 1001 86380 86390 1
510176 99510176 1001 86380 86390 1
511412 99511412 1001 86380 86390 1
511438 99511438 1001 86380 86390 1
511525 99511525 1001 86380 86390 1
511431 99511431 1001 86380 86390 1
511435 99511435 1001 86380 86390 1
511217 99511217 1001 86380 86390 1
511288 99511288 1001 86380 86390 1
511329 99511329 1001 86380 86390 1
511151 99511151 1001 86380 86390 1
511346 99511346 1001 86380 86390 1
511009 99511009 1001 86380 86390 1
511657 99511657 1001 86380 86390 1
511606 99511606 1001 86380 86390 1
511596 99511596 1001 86380 86390 1
511675 99511675 1001 86380 86390 1
512252 99512252 1001 86380 86390 1
512317 99512317 1001 86380 86390 1
512353 99512353 1001 86380 86390 1
512108 99512108 1001 86380 86390 1
512097 99512097 1001 86380 86390 1
512072 99512072 1001 86380 86390 1
512168 99512168 1001 86380 86390 1
511861 99511861 1001 86380 86390 1
511792 99511792 1001 86380 86390 1
511846 99511846 1001 86380 86390 1
511938 99511938 1001 86380 86390 1
512445 99512445 1001 86380 86390 1
512484 99512484 1001 86380 86390 1
512446 99512446 1001 86380 86390 1
512421 99512421 1001 86380 86390 1
512487 99512487 1001 86380 86390 1
513121 99513121 1001 86380 86390 1
513122 99513122 1001 86380 86390 1
513008 99513008 1001 86380 86390 1
513098 99513098 1001 86380 86390 1
513126 99513126 1001 86380 86390 1
512843 99512843 1001 86380 86390 1
512884 99512884 1001 86380 86390 1
512865 99512865 1001 86380 86390 1
512676 99512676 1001 86380 86390 1
512715 99512715 1001 86380 86390 1
512759 99512759 1001 86380 86390 1
512620 99512620 1001 86380 86390 1
513345 99513345 1001 86380 86390 1
513297 99513297 1001 86380 86390 1
513272 99513272 1001 86380 86390 1
514029 99514029 1001 86380 86390 1
514020 99514020 1001 86380 86390 1
513712 99513712 1001 86380 86390 1
513462 99513462 1001 86380 86390 1
513488 99513488 1001 86380 86390 1
514059 99514059 1001 86380 86390 1
514101 99514101 1001 86380 86390 1
514715 99514715 1001 86380 86390 1
514828 99514828 1001 86380 86390 1
514811 99514811 1001 86380 86390 1
514815 99514815 1001 86380 86390 1
514848 99514848 1001 86380 86390 1
514675 99514675 1001 86380 86390 1
514714 99514714 1001 86380 86390 1
514509 99514509 1001 86380 86390 1
514537 99514537 1001 86380 86390 1
514526 99514526 1001 86380 86390 1
514528 99514528 1001 86380 86390 1
514480 99514480 1001 86380 86390 1
514884 99514884 1001 86380 86390 1
514905 99514905 1001 86380 86390 1
515608 99515608 1001 86380 86390 1
515655 99515655 1001 86380 86390 1
515533 99515533 1001 86380 86390 1
515310 99515310 1001 86380 86390 1
515389 99515389 1001 86380 86390 1
515299 99515299 1001 86380 86390 1
515405 99515405 1001 86380 86390 1
515762 99515762 1001 86380 86390 1
516453 99516453 1001 86380 86390 1
516392 99516392 1001 86380 86390 1
516303 99516303 1001 86380 86390 1
516278 99516278 1001 86380 86390 1
516228 99516228 1001 86380 86390 1
516181 99516181 1001 86380 86390 1
515993 99515993 1001 86380 86390 1
516088 99516088 1001 86380 86390 1
515897 99515897 1001 86380 86390 1
516677 99516677 1001 86380 86390 1
516703 99516703 1001 86380 86390 1
516537 99516537 1001 86380 86390 1
516666 99516666 1001 86380 86390 1
516667 99516667 1001 86380 86390 1
517242 99517242 1001 86380 86390 1
517063 99517063 1001 86380 86390 1
517089 99517089 1001 86380 86390 1
516730 99516730 1001 86380 86390 1
516796 99516796 1001 86380 86390 1
516788 99516788 1001 86380 86390 1
517502 99517502 1001 86380 86390 1
517466 99517466 1001 86380 86390 1
517405 99517405 1001 86380 86390 1
517522 99517522 1001 86380 86390 1
518007 99518007 1001 86380 86390 1
518126 99518126 1001 86380 86390 1
518048 99518048 1001 86380 86390 1
518062 99518062 1001 86380 86390 1
518078 99518078 1001 86380 86390 1
517917 99517917 1001 86380 86390 1
517829 99517829 1001 86380 86390 1
517849 99517849 1001 86380 86390 1
517953 99517953 1001 86380 86390 1
517543 99517543 1001 86380 86390 1
517585 99517585 1001 86380 86390 1
517616 99517616 1001 86380 86390 1
517552 99517552 1001 86380 86390 1
518314 99518314 1001 86380 86390 1
518162 99518162 1001 86380 86390 1
518176 99518176 1001 86380 86390 1
518319 99518319 1001 86380 86390 1
518282 99518282 1001 86380 86390 1
518324 99518324 1001 86380 86390 1
518208 99518208 1001 86380 86390 1
518795 99518795 1001 86380 86390 1
518809 99518809 1001 86380 86390 1
518822 99518822 1001 86380 86390 1
518867 99518867 1001 86380 86390 1
518919 99518919 1001 86380 86390 1
518769 99518769 1001 86380 86390 1
518733 99518733 1001 86380 86390 1
518759 99518759 1001 86380 86390 1
518608 99518608 1001 86380 86390 1
518496 99518496 1001 86380 86390 1
518422 99518422 1001 86380 86390 1
518555 99518555 1001 86380 86390 1
518481 99518481 1001 86380 86390 1
518417 99518417 1001 86380 86390 1
519131 99519131 1001 86380 86390 1
519795 99519795 1001 86380 86390 1
519619 99519619 1001 86380 86390 1
519548 99519548 1001 86380 86390 1
519551 99519551 1001 86380 86390 1
519338 99519338 1001 86380 86390 1
519199 99519199 1001 86380 86390 1
519277 99519277 1001 86380 86390 1
519203 99519203 1001 86380 86390 1
519865 99519865 1001 86380 86390 1
519906 99519906 1001 86380 86390 1
519844 99519844 1001 86380 86390 1
519860 99519860 1001 86380 86390 1
520477 99520477 1001 86380 86390 1
520478 99520478 1001 86380 86390 1
520624 99520624 1001 86380 86390 1
520468 99520468 1001 86380 86390 1
520284 99520284 1001 86380 86390 1
520366 99520366 1001 86380 86390 1
520109 99520109 1001 86380 86390 1
520032 99520032 1001 86380 86390 1
520072 99520072 1001 86380 86390 1
520023 99520023 1001 86380 86390 1
520037 99520037 1001 86380 86390 1
520219 99520219 1001 86380 86390 1
520195 99520195 1001 86380 86390 1
520095 99520095 1001 86380 86390 1
520160 99520160 1001 86380 86390 1
520684 99520684 1001 86380 86390 1
520687 99520687 1001 86380 86390 1
520661 99520661 1001 86380 86390 1
520765 99520765 1001 86380 86390 1
521350 99521350 1001 86380 86390 1
521273 99521273 1001 86380 86390 1
521339 99521339 1001 86380 86390 1
521404 99521404 1001 86380 86390 1
521150 99521150 1001 86380 86390 1
521165 99521165 1001 86380 86390 1
520909 99520909 1001 86380 86390 1
521000 99521000 1001 86380 86390 1
520848 99520848 1001 86380 86390 1
520965 99520965 1001 86380 86390 1
520996 99520996 1001 86380 86390 1
520998 99520998 1001 86380 86390 1
521547 99521547 1001 86380 86390 1
521599 99521599 1001 86380 86390 1
522215 99522215 1001 86380 86390 1
522090 99522090 1001 86380 86390 1
522284 99522284 1001 86380 86390 1
521958 99521958 1001 86380 86390 1
521990 99521990 1001 86380 86390 1
521786 99521786 1001 86380 86390 1
521799 99521799 1001 86380 86390 1
522418 99522418 1001 86380 86390 1
522335 99522335 1001 86380 86390 1
522327 99522327 1001 86380 86390 1
522966 99522966 1001 86380 86390 1
522960 99522960 1001 86380 86390 1
522886 99522886 1001 86380 86390 1
522913 99522913 1001 86380 86390 1
522764 99522764 1001 86380 86390 1
522780 99522780 1001 86380 86390 1
522676 99522676 1001 86380 86390 1
523159 99523159 1001 86380 86390 1
523280 99523280 1001 86380 86390 1
523868 99523868 1001 86380 86390 1
523757 99523757 1001 86380 86390 1
523771 99523771 1001 86380 86390 1
523749 99523749 1001 86380 86390 1
523942 99523942 1001 86380 86390 1
523640 99523640 1001 86380 86390 1
523656 99523656 1001 86380 86390 1
524059 99524059 1001 86380 86390 1
523995 99523995 1001 86380 86390 1
524023 99524023 1001 86380 86390 1
524133 99524133 1001 86380 86390 1
524631 99524631 1001 86380 86390 1
524739 99524739 1001 86380 86390 1
524659 99524659 1001 86380 86390 1
524582 99524582 1001 86380 86390 1
524608 99524608 1001 86380 86390 1
524759 99524759 1001 86380 86390 1
524440 99524440 1001 86380 86390 1
524379 99524379 1001 86380 86390 1
524858 99524858 1001 86380 86390 1
524815 99524815 1001 86380 86390 1
524857 99524857 1001 86380 86390 1
525507 99525507 1001 86380 86390 1
525563 99525563 1001 86380 86390 1
525461 99525461 1001 86380 86390 1
525501 99525501 1001 86380 86390 1
525466 99525466 1001 86380 86390 1
525382 99525382 1001 86380 86390 1
525253 99525253 1001 86380 86390 1
525215 99525215 1001 86380 86390 1
525050 99525050 1001 86380 86390 1
525659 99525659 1001 86380 86390 1
525613 99525613 1001 86380 86390 1
525640 99525640 1001 86380 86390 1
526268 99526268 1001 86380 86390 1
526372 99526372 1001 86380 86390 1
526271 99526271 1001 86380 86390 1
526364 99526364 1001 86380 86390 1
526410 99526410 1001 86380 86390 1
526253 99526253 1001 86380 86390 1
526101 99526101 1001 86380 86390 1
526145 99526145 1001 86380 86390 1
526158 99526158 1001 86380 86390 1
525944 99525944 1001 86380 86390 1
525817 99525817 1001 86380 86390 1
525858 99525858 1001 86380 86390 1
525923 99525923 1001 86380 86390 1
525955 99525955 1001 86380 86390 1
526448 99526448 1001 86380 86390 1
526593 99526593 1001 86380 86390 1
526545 99526545 1001 86380 86390 1
527207 99527207 1001 86380 86390 1
526888 99526888 1001 86380 86390 1
526957 99526957 1001 86380 86390 1
526842 99526842 1001 86380 86390 1
526899 99526899 1001 86380 86390 1
526977 99526977 1001 86380 86390 1
526781 99526781 1001 86380 86390 1
527288 99527288 1001 86380 86390 1
527381 99527381 1001 86380 86390 1
527369 99527369 1001 86380 86390 1
527318 99527318 1001 86380 86390 1
527387 99527387 1001 86380 86390 1
527959 99527959 1001 86380 86390 1
527896 99527896 1001 86380 86390 1
527935 99527935 1001 86380 86390 1
528041 99528041 1001 86380 86390 1
527889 99527889 1001 86380 86390 1
527967 99527967 1001 86380 86390 1
528023 99528023 1001 86380 86390 1
527701 99527701 1001 86380 86390 1
527756 99527756 1001 86380 86390 1
527731 99527731 1001 86380 86390 1
527585 99527585 1001 86380 86390 1
527548 99527548 1001 86380 86390 1
527472 99527472 1001 86380 86390 1
527552 99527552 1001 86380 86390 1
528254 99528254 1001 86380 86390 1
528762 99528762 1001 86380 86390 1
528659 99528659 1001 86380 86390 1
528559 99528559 1001 86380 86390 1
528689 99528689 1001 86380 86390 1
528625 99528625 1001 86380 86390 1
528467 99528467 1001 86380 86390 1
528393 99528393 1001 86380 86390 1
528941 99528941 1001 86380 86390 1
528915 99528915 1001 86380 86390 1
528985 99528985 1001 86380 86390 1
529540 99529540 1001 86380 86390 1
529608 99529608 1001 86380 86390 1
529584 99529584 1001 86380 86390 1
529421 99529421 1001 86380 86390 1
529135 99529135 1001 86380 86390 1
529148 99529148 1001 86380 86390 1
529283 99529283 1001 86380 86390 1
529310 99529310 1001 86380 86390 1
529196 99529196 1001 86380 86390 1
529840 99529840 1001 86380 86390 1
529820 99529820 1001 86380 86390 1
529730 99529730 1001 86380 86390 1
529813 99529813 1001 86380 86390 1
530491 99530491 1001 86380 86390 1
530348 99530348 1001 86380 86390 1
530278 99530278 1001 86380 86390 1
530641 99530641 1001 86380 86390 1
530709 99530709 1001 86380 86390 1
530735 99530735 1001 86380 86390 1
530557 99530557 1001 86380 86390 1
531264 99531264 1001 86380 86390 1
531317 99531317 1001 86380 86390 1
531189 99531189 1001 86380 86390 1
531272 99531272 1001 86380 86390 1
531370 99531370 1001 86380 86390 1
531136 99531136 1001 86380 86390 1
531111 99531111 1001 86380 86390 1
530996 99530996 1001 86380 86390 1
531118 99531118 1001 86380 86390 1
530966 99530966 1001 86380 86390 1
530800 99530800 1001 86380 86390 1
530802 99530802 1001 86380 86390 1
530819 99530819 1001 86380 86390 1
530832 99530832 1001 86380 86390 1
531489 99531489 1001 86380 86390 1
531479 99531479 1001 86380 86390 1
532025 99532025 1001 86380 86390 1
532108 99532108 1001 86380 86390 1
532018 99532018 1001 86380 86390 1
531961 99531961 1001 86380 86390 1
531918 99531918 1001 86380 86390 1
531894 99531894 1001 86380 86390 1
531676 99531676 1001 86380 86390 1
531729 99531729 1001 86380 86390 1
531724 99531724 1001 86380 86390 1
532245 99532245 1001 86380 86390 1
533031 99533031 1001 86380 86390 1
532882 99532882 1001 86380 86390 1
532763 99532763 1001 86380 86390 1
532726 99532726 1001 86380 86390 1
532792 99532792 1001 86380 86390 1
532744 99532744 1001 86380 86390 1
532655 99532655 1001 86380 86390 1
532556 99532556 1001 86380 86390 1
533217 99533217 1001 86380 86390 1
533141 99533141 1001 86380 86390 1
533233 99533233 1001 86380 86390 1
533662 99533662 1001 86380 86390 1
533766 99533766 1001 86380 86390 1
533628 99533628 1001 86380 86390 1
533515 99533515 1001 86380 86390 1
533646 99533646 1001 86380 86390 1
533597 99533597 1001 86380 86390 1
533249 99533249 1001 86380 86390 1
533304 99533304 1001 86380 86390 1
533382 99533382 1001 86380 86390 1
533295 99533295 1001 86380 86390 1
534648 99534648 1001 86380 86390 1
534585 99534585 1001 86380 86390 1
534631 99534631 1001 86380 86390 1
534387 99534387 1001 86380 86390 1
534364 99534364 1001 86380 86390 1
534457 99534457 1001 86380 86390 1
534308 99534308 1001 86380 86390 1
534093 99534093 1001 86380 86390 1
534869 99534869 1001 86380 86390 1
534793 99534793 1001 86380 86390 1
534704 99534704 1001 86380 86390 1
535510 99535510 1001 86380 86390 1
535216 99535216 1001 86380 86390 1
535197 99535197 1001 86380 86390 1
535199 99535199 1001 86380 86390 1
534961 99534961 1001 86380 86390 1
535688 99535688 1001 86380 86390 1
535691 99535691 1001 86380 86390 1
536275 99536275 1001 86380 86390 1
536297 99536297 1001 86380 86390 1
536049 99536049 1001 86380 86390 1
535973 99535973 1001 86380 86390 1
535986 99535986 1001 86380 86390 1
535821 99535821 1001 86380 86390 1
535847 99535847 1001 86380 86390 1
535851 99535851 1001 86380 86390 1
535893 99535893 1001 86380 86390 1
536414 99536414 1001 86380 86390 1
536342 99536342 1001 86380 86390 1
536999 99536999 1001 86380 86390 1
537117 99537117 1001 86380 86390 1
537027 99537027 1001 86380 86390 1
536858 99536858 1001 86380 86390 1
536785 99536785 1001 86380 86390 1
536594 99536594 1001 86380 86390 1
536633 99536633 1001 86380 86390 1
536629 99536629 1001 86380 86390 1
537176 99537176 1001 86380 86390 1
537255 99537255 1001 86380 86390 1
537208 99537208 1001 86380 86390 1
537890 99537890 1001 86380 86390 1
537857 99537857 1001 86380 86390 1
537758 99537758 1001 86380 86390 1
537668 99537668 1001 86380 86390 1
537594 99537594 1001 86380 86390 1
537738 99537738 1001 86380 86390 1
537739 99537739 1001 86380 86390 1
537598 99537598 1001 86380 86390 1
537407 99537407 1001 86380 86390 1
537447 99537447 1001 86380 86390 1
537516 99537516 1001 86380 86390 1
537542 99537542 1001 86380 86390 1
537468 99537468 1001 86380 86390 1
537494 99537494 1001 86380 86390 1
537470 99537470 1001 86380 86390 1
538170 99538170 1001 86380 86390 1
538750 99538750 1001 86380 86390 1
538673 99538673 1001 86380 86390 1
538679 99538679 1001 86380 86390 1
538628 99538628 1001 86380 86390 1
538602 99538602 1001 86380 86390 1
538541 99538541 1001 86380 86390 1
538477 99538477 1001 86380 86390 1
538568 99538568 1001 86380 86390 1
538608 99538608 1001 86380 86390 1
538329 99538329 1001 86380 86390 1
538200 99538200 1001 86380 86390 1
538397 99538397 1001 86380 86390 1
538216 99538216 1001 86380 86390 1
538972 99538972 1001 86380 86390 1
538830 99538830 1001 86380 86390 1
538965 99538965 1001 86380 86390 1
538914 99538914 1001 86380 86390 1
539595 99539595 1001 86380 86390 1
539561 99539561 1001 86380 86390 1
539472 99539472 1001 86380 86390 1
539337 99539337 1001 86380 86390 1
539034 99539034 1001 86380 86390 1
539183 99539183 1001 86380 86390 1
539198 99539198 1001 86380 86390 1
539108 99539108 1001 86380 86390 1
539679 99539679 1001 86380 86390 1
539824 99539824 1001 86380 86390 1
539840 99539840 1001 86380 86390 1
539766 99539766 1001 86380 86390 1
539779 99539779 1001 86380 86390 1
540417 99540417 1001 86380 86390 1
540331 99540331 1001 86380 86390 1
540080 99540080 1001 86380 86390 1
540228 99540228 1001 86380 86390 1
540061 99540061 1001 86380 86390 1
540139 99540139 1001 86380 86390 1
540220 99540220 1001 86380 86390 1
540027 99540027 1001 86380 86390 1
539904 99539904 1001 86380 86390 1
539868 99539868 1001 86380 86390 1
540619 99540619 1001 86380 86390 1
540472 99540472 1001 86380 86390 1
540590 99540590 1001 86380 86390 1
540642 99540642 1001 86380 86390 1
541101 99541101 1001 86380 86390 1
541127 99541127 1001 86380 86390 1
541108 99541108 1001 86380 86390 1
541200 99541200 1001 86380 86390 1
541226 99541226 1001 86380 86390 1
541253 99541253 1001 86380 86390 1
541022 99541022 1001 86380 86390 1
541061 99541061 1001 86380 86390 1
540992 99540992 1001 86380 86390 1
540982 99540982 1001 86380 86390 1
540750 99540750 1001 86380 86390 1
540738 99540738 1001 86380 86390 1
541329 99541329 1001 86380 86390 1
541307 99541307 1001 86380 86390 1
541327 99541327 1001 86380 86390 1
542056 99542056 1001 86380 86390 1
541985 99541985 1001 86380 86390 1
541998 99541998 1001 86380 86390 1
541809 99541809 1001 86380 86390 1
541906 99541906 1001 86380 86390 1
541909 99541909 1001 86380 86390 1
541781 99541781 1001 86380 86390 1
541582 99541582 1001 86380 86390 1
541545 99541545 1001 86380 86390 1
541675 99541675 1001 86380 86390 1
542312 99542312 1001 86380 86390 1
542131 99542131 1001 86380 86390 1
542120 99542120 1001 86380 86390 1
542230 99542230 1001 86380 86390 1
542847 99542847 1001 86380 86390 1
542835 99542835 1001 86380 86390 1
542925 99542925 1001 86380 86390 1
542635 99542635 1001 86380 86390 1
542727 99542727 1001 86380 86390 1
542549 99542549 1001 86380 86390 1
543086 99543086 1001 86380 86390 1
543656 99543656 1001 86380 86390 1
543739 99543739 1001 86380 86390 1
543452 99543452 1001 86380 86390 1
543517 99543517 1001 86380 86390 1
543530 99543530 1001 86380 86390 1
543295 99543295 1001 86380 86390 1
543239 99543239 1001 86380 86390 1
543833 99543833 1001 86380 86390 1
543937 99543937 1001 86380 86390 1
543848 99543848 1001 86380 86390 1
543877 99543877 1001 86380 86390 1
543973 99543973 1001 86380 86390 1
544423 99544423 1001 86380 86390 1
544490 99544490 1001 86380 86390 1
544532 99544532 1001 86380 86390 1
544227 99544227 1001 86380 86390 1
544371 99544371 1001 86380 86390 1
544204 99544204 1001 86380 86390 1
544220 99544220 1001 86380 86390 1
544015 99544015 1001 86380 86390 1
544171 99544171 1001 86380 86390 1
544109 99544109 1001 86380 86390 1
544163 99544163 1001 86380 86390 1
544101 99544101 1001 86380 86390 1
544077 99544077 1001 86380 86390 1
544614 99544614 1001 86380 86390 1
544694 99544694 1001 86380 86390 1
544656 99544656 1001 86380 86390 1
414059 229 1001 38940 39297 1
406819 216 1001 77280 78537 1
427100 381 1001 24180 24777 1
500880 832 1002 46373 55932 1
503666 631 1002 59378 68207 1
423215 904 1001 56340 58977 1
514592 760 1002 38378 45165 1
400159 99400159 1001 86380 86390 1
400150 99400150 1001 86380 86390 1
400203 99400203 1001 86380 86390 1
400275 99400275 1001 86380 86390 1
400279 99400279 1001 86380 86390 1
400394 99400394 1001 86380 86390 1
400647 99400647 1001 86380 86390 1
400808 99400808 1001 86380 86390 1
401033 99401033 1001 86380 86390 1
401150 99401150 1001 86380 86390 1
401200 99401200 1001 86380 86390 1
401221 99401221 1001 86380 86390 1
401291 99401291 1001 86380 86390 1
401364 99401364 1001 86380 86390 1
401670 99401670 1001 86380 86390 1
401856 99401856 1001 86380 86390 1
401970 99401970 1001 86380 86390 1
402464 99402464 1001 86380 86390 1
402392 99402392 1001 86380 86390 1
402561 99402561 1001 86380 86390 1
402686 99402686 1001 86380 86390 1
402732 99402732 1001 86380 86390 1
402716 99402716 1001 86380 86390 1
402830 99402830 1001 86380 86390 1
402816 99402816 1001 86380 86390 1
402958 99402958 1001 86380 86390 1
403306 99403306 1001 86380 86390 1
403453 99403453 1001 86380 86390 1
403530 99403530 1001 86380 86390 1
403726 99403726 1001 86380 86390 1
403770 99403770 1001 86380 86390 1
403822 99403822 1001 86380 86390 1
403848 99403848 1001 86380 86390 1
404345 99404345 1001 86380 86390 1
404389 99404389 1001 86380 86390 1
404394 99404394 1001 86380 86390 1
404459 99404459 1001 86380 86390 1
404432 99404432 1001 86380 86390 1
404566 99404566 1001 86380 86390 1
404588 99404588 1001 86380 86390 1
404895 99404895 1001 86380 86390 1
405049 99405049 1001 86380 86390 1
405207 99405207 1001 86380 86390 1
405170 99405170 1001 86380 86390 1
405146 99405146 1001 86380 86390 1
405265 99405265 1001 86380 86390 1
405382 99405382 1001 86380 86390 1
405466 99405466 1001 86380 86390 1
405485 99405485 1001 86380 86390 1
405474 99405474 1001 86380 86390 1
405530 99405530 1001 86380 86390 1
405416 99405416 1001 86380 86390 1
405831 99405831 1001 86380 86390 1
405950 99405950 1001 86380 86390 1
405953 99405953 1001 86380 86390 1
405987 99405987 1001 86380 86390 1
406092 99406092 1001 86380 86390 1
406135 99406135 1001 86380 86390 1
406344 99406344 1001 86380 86390 1
406328 99406328 1001 86380 86390 1
406475 99406475 1001 86380 86390 1
406404 99406404 1001 86380 86390 1
406545 99406545 1001 86380 86390 1
406548 99406548 1001 86380 86390 1
406549 99406549 1001 86380 86390 1
406620 99406620 1001 86380 86390 1
406630 99406630 1001 86380 86390 1
406734 99406734 1001 86380 86390 1
406772 99406772 1001 86380 86390 1
406953 99406953 1001 86380 86390 1
406963 99406963 1001 86380 86390 1
407114 99407114 1001 86380 86390 1
407228 99407228 1001 86380 86390 1
407185 99407185 1001 86380 86390 1
407027 99407027 1001 86380 86390 1
407328 99407328 1001 86380 86390 1
407358 99407358 1001 86380 86390 1
407643 99407643 1001 86380 86390 1
407592 99407592 1001 86380 86390 1
407783 99407783 1001 86380 86390 1
408125 99408125 1001 86380 86390 1
408277 99408277 1001 86380 86390 1
408252 99408252 1001 86380 86390 1
408306 99408306 1001 86380 86390 1
408340 99408340 1001 86380 86390 1
408637 99408637 1001 86380 86390 1
408741 99408741 1001 86380 86390 1
409285 99409285 1001 86380 86390 1
409249 99409249 1001 86380 86390 1
409558 99409558 1001 86380 86390 1
409713 99409713 1001 86380 86390 1
409868 99409868 1001 86380 86390 1
409996 99409996 1001 86380 86390 1
410062 99410062 1001 86380 86390 1
410254 99410254 1001 86380 86390 1
410339 99410339 1001 86380 86390 1
410450 99410450 1001 86380 86390 1
410521 99410521 1001 86380 86390 1
410583 99410583 1001 86380 86390 1
410718 99410718 1001 86380 86390 1
410672 99410672 1001 86380 86390 1
410803 99410803 1001 86380 86390 1
410745 99410745 1001 86380 86390 1
410956 99410956 1001 86380 86390 1
411036 99411036 1001 86380 86390 1
411045 99411045 1001 86380 86390 1
411341 99411341 1001 86380 86390 1
411522 99411522 1001 86380 86390 1
411611 99411611 1001 86380 86390 1
411924 99411924 1001 86380 86390 1
411932 99411932 1001 86380 86390 1
412000 99412000 1001 86380 86390 1
412150 99412150 1001 86380 86390 1
412105 99412105 1001 86380 86390 1
412338 99412338 1001 86380 86390 1
412477 99412477 1001 86380 86390 1
413584 99413584 1001 86380 86390 1
413239 99413239 1001 86380 86390 1
412909 99412909 1001 86380 86390 1
412698 99412698 1001 86380 86390 1
412536 99412536 1001 86380 86390 1
412872 99412872 1001 86380 86390 1
412832 99412832 1001 86380 86390 1
412875 99412875 1001 86380 86390 1
412539 99412539 1001 86380 86390 1
412836 99412836 1001 86380 86390 1
413942 99413942 1001 86380 86390 1
412886 99412886 1001 86380 86390 1
414064 99414064 1001 86380 86390 1
413810 99413810 1001 86380 86390 1
413994 99413994 1001 86380 86390 1
415055 99415055 1001 86380 86390 1
415259 99415259 1001 86380 86390 1
415030 99415030 1001 86380 86390 1
415070 99415070 1001 86380 86390 1
414920 99414920 1001 86380 86390 1
414826 99414826 1001 86380 86390 1
414855 99414855 1001 86380 86390 1
414274 99414274 1001 86380 86390 1
414171 99414171 1001 86380 86390 1
414241 99414241 1001 86380 86390 1
414313 99414313 1001 86380 86390 1
414374 99414374 1001 86380 86390 1
415574 99415574 1001 86380 86390 1
416859 99416859 1001 86380 86390 1
416814 99416814 1001 86380 86390 1
416795 99416795 1001 86380 86390 1
416762 99416762 1001 86380 86390 1
416796 99416796 1001 86380 86390 1
416820 99416820 1001 86380 86390 1
416748 99416748 1001 86380 86390 1
416487 99416487 1001 86380 86390 1
416180 99416180 1001 86380 86390 1
415900 99415900 1001 86380 86390 1
417074 99417074 1001 86380 86390 1
417259 99417259 1001 86380 86390 1
417356 99417356 1001 86380 86390 1
417153 99417153 1001 86380 86390 1
417274 99417274 1001 86380 86390 1
417349 99417349 1001 86380 86390 1
417089 99417089 1001 86380 86390 1
417593 99417593 1001 86380 86390 1
418504 99418504 1001 86380 86390 1
418624 99418624 1001 86380 86390 1
418521 99418521 1001 86380 86390 1
418193 99418193 1001 86380 86390 1
418060 99418060 1001 86380 86390 1
418139 99418139 1001 86380 86390 1
418226 99418226 1001 86380 86390 1
417925 99417925 1001 86380 86390 1
417690 99417690 1001 86380 86390 1
417672 99417672 1001 86380 86390 1
418985 99418985 1001 86380 86390 1
419007 99419007 1001 86380 86390 1
420363 99420363 1001 86380 86390 1
420414 99420414 1001 86380 86390 1
420090 99420090 1001 86380 86390 1
419862 99419862 1001 86380 86390 1
419500 99419500 1001 86380 86390 1
419501 99419501 1001 86380 86390 1
419615 99419615 1001 86380 86390 1
420474 99420474 1001 86380 86390 1
420724 99420724 1001 86380 86390 1
420555 99420555 1001 86380 86390 1
421886 99421886 1001 86380 86390 1
422017 99422017 1001 86380 86390 1
421787 99421787 1001 86380 86390 1
421936 99421936 1001 86380 86390 1
421322 99421322 1001 86380 86390 1
421360 99421360 1001 86380 86390 1
421603 99421603 1001 86380 86390 1
421580 99421580 1001 86380 86390 1
421063 99421063 1001 86380 86390 1
421204 99421204 1001 86380 86390 1
420947 99420947 1001 86380 86390 1
421019 99421019 1001 86380 86390 1
422169 99422169 1001 86380 86390 1
422389 99422389 1001 86380 86390 1
423577 99423577 1001 86380 86390 1
423320 99423320 1001 86380 86390 1
423664 99423664 1001 86380 86390 1
423113 99423113 1001 86380 86390 1
422969 99422969 1001 86380 86390 1
423081 99423081 1001 86380 86390 1
423214 99423214 1001 86380 86390 1
422636 99422636 1001 86380 86390 1
423965 99423965 1001 86380 86390 1
423848 99423848 1001 86380 86390 1
423840 99423840 1001 86380 86390 1
425219 99425219 1001 86380 86390 1
425263 99425263 1001 86380 86390 1
425358 99425358 1001 86380 86390 1
424917 99424917 1001 86380 86390 1
424327 99424327 1001 86380 86390 1
424573 99424573 1001 86380 86390 1
425709 99425709 1001 86380 86390 1
425792 99425792 1001 86380 86390 1
426518 99426518 1001 86380 86390 1
426593 99426593 1001 86380 86390 1
426666 99426666 1001 86380 86390 1
426587 99426587 1001 86380 86390 1
426252 99426252 1001 86380 86390 1
427168 99427168 1001 86380 86390 1
427294 99427294 1001 86380 86390 1
427524 99427524 1001 86380 86390 1
427452 99427452 1001 86380 86390 1
428476 99428476 1001 86380 86390 1
428235 99428235 1001 86380 86390 1
427875 99427875 1001 86380 86390 1
427606 99427606 1001 86380 86390 1
427863 99427863 1001 86380 86390 1
428817 99428817 1001 86380 86390 1
428754 99428754 1001 86380 86390 1
430367 99430367 1001 86380 86390 1
430344 99430344 1001 86380 86390 1
430260 99430260 1001 86380 86390 1
429902 99429902 1001 86380 86390 1
429925 99429925 1001 86380 86390 1
429638 99429638 1001 86380 86390 1
429573 99429573 1001 86380 86390 1
429767 99429767 1001 86380 86390 1
429824 99429824 1001 86380 86390 1
429581 99429581 1001 86380 86390 1
429556 99429556 1001 86380 86390 1
429258 99429258 1001 86380 86390 1
429280 99429280 1001 86380 86390 1
429281 99429281 1001 86380 86390 1
430548 99430548 1001 86380 86390 1
430641 99430641 1001 86380 86390 1
430711 99430711 1001 86380 86390 1
430381 99430381 1001 86380 86390 1
430407 99430407 1001 86380 86390 1
430564 99430564 1001 86380 86390 1
431917 99431917 1001 86380 86390 1
431677 99431677 1001 86380 86390 1
432006 99432006 1001 86380 86390 1
431976 99431976 1001 86380 86390 1
431459 99431459 1001 86380 86390 1
431507 99431507 1001 86380 86390 1
431590 99431590 1001 86380 86390 1
431299 99431299 1001 86380 86390 1
431498 99431498 1001 86380 86390 1
431062 99431062 1001 86380 86390 1
431243 99431243 1001 86380 86390 1
430984 99430984 1001 86380 86390 1
431072 99431072 1001 86380 86390 1
433484 99433484 1001 86380 86390 1
433364 99433364 1001 86380 86390 1
433525 99433525 1001 86380 86390 1
433574 99433574 1001 86380 86390 1
433076 99433076 1001 86380 86390 1
432909 99432909 1001 86380 86390 1
432826 99432826 1001 86380 86390 1
432853 99432853 1001 86380 86390 1
432592 99432592 1001 86380 86390 1
434119 99434119 1001 86380 86390 1
433904 99433904 1001 86380 86390 1
435096 99435096 1001 86380 86390 1
435208 99435208 1001 86380 86390 1
434849 99434849 1001 86380 86390 1
434689 99434689 1001 86380 86390 1
434900 99434900 1001 86380 86390 1
434668 99434668 1001 86380 86390 1
434633 99434633 1001 86380 86390 1
434339 99434339 1001 86380 86390 1
434453 99434453 1001 86380 86390 1
434412 99434412 1001 86380 86390 1
434525 99434525 1001 86380 86390 1
434463 99434463 1001 86380 86390 1
435632 99435632 1001 86380 86390 1
435473 99435473 1001 86380 86390 1
435532 99435532 1001 86380 86390 1
436826 99436826 1001 86380 86390 1
436863 99436863 1001 86380 86390 1
436657 99436657 1001 86380 86390 1
436550 99436550 1001 86380 86390 1
436560 99436560 1001 86380 86390 1
436168 99436168 1001 86380 86390 1
436056 99436056 1001 86380 86390 1
437350 99437350 1001 86380 86390 1
437289 99437289 1001 86380 86390 1
300693 99300693 1001 86380 86390 1
300571 99300571 1001 86380 86390 1
300253 99300253 1001 86380 86390 1
300280 99300280 1001 86380 86390 1
300282 99300282 1001 86380 86390 1
300153 99300153 1001 86380 86390 1
300769 99300769 1001 86380 86390 1
300774 99300774 1001 86380 86390 1
300879 99300879 1001 86380 86390 1
300749 99300749 1001 86380 86390 1
301401 99301401 1001 86380 86390 1
301460 99301460 1001 86380 86390 1
301474 99301474 1001 86380 86390 1
301274 99301274 1001 86380 86390 1
300952 99300952 1001 86380 86390 1
301683 99301683 1001 86380 86390 1
301620 99301620 1001 86380 86390 1
301653 99301653 1001 86380 86390 1
301719 99301719 1001 86380 86390 1
302351 99302351 1001 86380 86390 1
302334 99302334 1001 86380 86390 1
302328 99302328 1001 86380 86390 1
302039 99302039 1001 86380 86390 1
302002 99302002 1001 86380 86390 1
302028 99302028 1001 86380 86390 1
302080 99302080 1001 86380 86390 1
301941 99301941 1001 86380 86390 1
301935 99301935 1001 86380 86390 1
301767 99301767 1001 86380 86390 1
302468 99302468 1001 86380 86390 1
303203 99303203 1001 86380 86390 1
303108 99303108 1001 86380 86390 1
302838 99302838 1001 86380 86390 1
302852 99302852 1001 86380 86390 1
302613 99302613 1001 86380 86390 1
302602 99302602 1001 86380 86390 1
302668 99302668 1001 86380 86390 1
302707 99302707 1001 86380 86390 1
302789 99302789 1001 86380 86390 1
302726 99302726 1001 86380 86390 1
303218 99303218 1001 86380 86390 1
303349 99303349 1001 86380 86390 1
303236 99303236 1001 86380 86390 1
303228 99303228 1001 86380 86390 1
303969 99303969 1001 86380 86390 1
303909 99303909 1001 86380 86390 1
303747 99303747 1001 86380 86390 1
303773 99303773 1001 86380 86390 1
303529 99303529 1001 86380 86390 1
303571 99303571 1001 86380 86390 1
303443 99303443 1001 86380 86390 1
303483 99303483 1001 86380 86390 1
303560 99303560 1001 86380 86390 1
303589 99303589 1001 86380 86390 1
303618 99303618 1001 86380 86390 1
304198 99304198 1001 86380 86390 1
304229 99304229 1001 86380 86390 1
304181 99304181 1001 86380 86390 1
304829 99304829 1001 86380 86390 1
304773 99304773 1001 86380 86390 1
304774 99304774 1001 86380 86390 1
304840 99304840 1001 86380 86390 1
304804 99304804 1001 86380 86390 1
304853 99304853 1001 86380 86390 1
304512 99304512 1001 86380 86390 1
304551 99304551 1001 86380 86390 1
304574 99304574 1001 86380 86390 1
304401 99304401 1001 86380 86390 1
304979 99304979 1001 86380 86390 1
305046 99305046 1001 86380 86390 1
304943 99304943 1001 86380 86390 1
305505 99305505 1001 86380 86390 1
305610 99305610 1001 86380 86390 1
305641 99305641 1001 86380 86390 1
305491 99305491 1001 86380 86390 1
305403 99305403 1001 86380 86390 1
305314 99305314 1001 86380 86390 1
305288 99305288 1001 86380 86390 1
305141 99305141 1001 86380 86390 1
305167 99305167 1001 86380 86390 1
305077 99305077 1001 86380 86390 1
305248 99305248 1001 86380 86390 1
305108 99305108 1001 86380 86390 1
305137 99305137 1001 86380 86390 1
305270 99305270 1001 86380 86390 1
500066 99500066 1001 86380 86390 1
500136 99500136 1001 86380 86390 1
500811 99500811 1001 86380 86390 1
500673 99500673 1001 86380 86390 1
500627 99500627 1001 86380 86390 1
500802 99500802 1001 86380 86390 1
500581 99500581 1001 86380 86390 1
500582 99500582 1001 86380 86390 1
500547 99500547 1001 86380 86390 1
500550 99500550 1001 86380 86390 1
500606 99500606 1001 86380 86390 1
500373 99500373 1001 86380 86390 1
500283 99500283 1001 86380 86390 1
500220 99500220 1001 86380 86390 1
500377 99500377 1001 86380 86390 1
500863 99500863 1001 86380 86390 1
500838 99500838 1001 86380 86390 1
500955 99500955 1001 86380 86390 1
500840 99500840 1001 86380 86390 1
500917 99500917 1001 86380 86390 1
501601 99501601 1001 86380 86390 1
501524 99501524 1001 86380 86390 1
501529 99501529 1001 86380 86390 1
501620 99501620 1001 86380 86390 1
501546 99501546 1001 86380 86390 1
501265 99501265 1001 86380 86390 1
501333 99501333 1001 86380 86390 1
501323 99501323 1001 86380 86390 1
501405 99501405 1001 86380 86390 1
501263 99501263 1001 86380 86390 1
501302 99501302 1001 86380 86390 1
501342 99501342 1001 86380 86390 1
501368 99501368 1001 86380 86390 1
501213 99501213 1001 86380 86390 1
501188 99501188 1001 86380 86390 1
501048 99501048 1001 86380 86390 1
501180 99501180 1001 86380 86390 1
501080 99501080 1001 86380 86390 1
501651 99501651 1001 86380 86390 1
501707 99501707 1001 86380 86390 1
501777 99501777 1001 86380 86390 1
502418 99502418 1001 86380 86390 1
502367 99502367 1001 86380 86390 1
502407 99502407 1001 86380 86390 1
502443 99502443 1001 86380 86390 1
502450 99502450 1001 86380 86390 1
502092 99502092 1001 86380 86390 1
502115 99502115 1001 86380 86390 1
501924 99501924 1001 86380 86390 1
502030 99502030 1001 86380 86390 1
502261 99502261 1001 86380 86390 1
502523 99502523 1001 86380 86390 1
502473 99502473 1001 86380 86390 1
502486 99502486 1001 86380 86390 1
503118 99503118 1001 86380 86390 1
503286 99503286 1001 86380 86390 1
502943 99502943 1001 86380 86390 1
503036 99503036 1001 86380 86390 1
502961 99502961 1001 86380 86390 1
502912 99502912 1001 86380 86390 1
502899 99502899 1001 86380 86390 1
502714 99502714 1001 86380 86390 1
502690 99502690 1001 86380 86390 1
502796 99502796 1001 86380 86390 1
502759 99502759 1001 86380 86390 1
503322 99503322 1001 86380 86390 1
504075 99504075 1001 86380 86390 1
504105 99504105 1001 86380 86390 1
503986 99503986 1001 86380 86390 1
504025 99504025 1001 86380 86390 1
503912 99503912 1001 86380 86390 1
503759 99503759 1001 86380 86390 1
503812 99503812 1001 86380 86390 1
503904 99503904 1001 86380 86390 1
503777 99503777 1001 86380 86390 1
503907 99503907 1001 86380 86390 1
503846 99503846 1001 86380 86390 1
503602 99503602 1001 86380 86390 1
503635 99503635 1001 86380 86390 1
503612 99503612 1001 86380 86390 1
504144 99504144 1001 86380 86390 1
504211 99504211 1001 86380 86390 1
504276 99504276 1001 86380 86390 1
504186 99504186 1001 86380 86390 1
504873 99504873 1001 86380 86390 1
504875 99504875 1001 86380 86390 1
504626 99504626 1001 86380 86390 1
504627 99504627 1001 86380 86390 1
504631 99504631 1001 86380 86390 1
504415 99504415 1001 86380 86390 1
504421 99504421 1001 86380 86390 1
505096 99505096 1001 86380 86390 1
504980 99504980 1001 86380 86390 1
505112 99505112 1001 86380 86390 1
505036 99505036 1001 86380 86390 1
505039 99505039 1001 86380 86390 1
505081 99505081 1001 86380 86390 1
505709 99505709 1001 86380 86390 1
505673 99505673 1001 86380 86390 1
505637 99505637 1001 86380 86390 1
505704 99505704 1001 86380 86390 1
505627 99505627 1001 86380 86390 1
505530 99505530 1001 86380 86390 1
505543 99505543 1001 86380 86390 1
505467 99505467 1001 86380 86390 1
505199 99505199 1001 86380 86390 1
505898 99505898 1001 86380 86390 1
505357 99505357 1001 86380 86390 1
505850 99505850 1001 86380 86390 1
505867 99505867 1001 86380 86390 1
506467 99506467 1001 86380 86390 1
506468 99506468 1001 86380 86390 1
506457 99506457 1001 86380 86390 1
506485 99506485 1001 86380 86390 1
506488 99506488 1001 86380 86390 1
506438 99506438 1001 86380 86390 1
506201 99506201 1001 86380 86390 1
506386 99506386 1001 86380 86390 1
506336 99506336 1001 86380 86390 1
506092 99506092 1001 86380 86390 1
506133 99506133 1001 86380 86390 1
506123 99506123 1001 86380 86390 1
506597 99506597 1001 86380 86390 1
506669 99506669 1001 86380 86390 1
507404 99507404 1001 86380 86390 1
507262 99507262 1001 86380 86390 1
507182 99507182 1001 86380 86390 1
507027 99507027 1001 86380 86390 1
507171 99507171 1001 86380 86390 1
506930 99506930 1001 86380 86390 1
506905 99506905 1001 86380 86390 1
506814 99506814 1001 86380 86390 1
506992 99506992 1001 86380 86390 1
507472 99507472 1001 86380 86390 1
507462 99507462 1001 86380 86390 1
508248 99508248 1001 86380 86390 1
508047 99508047 1001 86380 86390 1
508142 99508142 1001 86380 86390 1
508244 99508244 1001 86380 86390 1
508003 99508003 1001 86380 86390 1
508043 99508043 1001 86380 86390 1
507890 99507890 1001 86380 86390 1
507893 99507893 1001 86380 86390 1
507972 99507972 1001 86380 86390 1
508024 99508024 1001 86380 86390 1
507856 99507856 1001 86380 86390 1
507910 99507910 1001 86380 86390 1
508014 99508014 1001 86380 86390 1
507846 99507846 1001 86380 86390 1
507692 99507692 1001 86380 86390 1
507826 99507826 1001 86380 86390 1
507827 99507827 1001 86380 86390 1
507687 99507687 1001 86380 86390 1
508300 99508300 1001 86380 86390 1
508419 99508419 1001 86380 86390 1
508420 99508420 1001 86380 86390 1
508254 99508254 1001 86380 86390 1
508449 99508449 1001 86380 86390 1
508977 99508977 1001 86380 86390 1
509034 99509034 1001 86380 86390 1
509071 99509071 1001 86380 86390 1
508679 99508679 1001 86380 86390 1
508534 99508534 1001 86380 86390 1
508469 99508469 1001 86380 86390 1
508510 99508510 1001 86380 86390 1
508565 99508565 1001 86380 86390 1
508503 99508503 1001 86380 86390 1
508659 99508659 1001 86380 86390 1
509242 99509242 1001 86380 86390 1
509083 99509083 1001 86380 86390 1
509733 99509733 1001 86380 86390 1
509851 99509851 1001 86380 86390 1
509898 99509898 1001 86380 86390 1
509639 99509639 1001 86380 86390 1
509679 99509679 1001 86380 86390 1
509293 99509293 1001 86380 86390 1
509287 99509287 1001 86380 86390 1
509443 99509443 1001 86380 86390 1
509432 99509432 1001 86380 86390 1
509407 99509407 1001 86380 86390 1
509317 99509317 1001 86380 86390 1
509927 99509927 1001 86380 86390 1
510585 99510585 1001 86380 86390 1
510639 99510639 1001 86380 86390 1
510553 99510553 1001 86380 86390 1
510710 99510710 1001 86380 86390 1
510648 99510648 1001 86380 86390 1
510558 99510558 1001 86380 86390 1
510433 99510433 1001 86380 86390 1
510435 99510435 1001 86380 86390 1
510186 99510186 1001 86380 86390 1
510199 99510199 1001 86380 86390 1
510123 99510123 1001 86380 86390 1
510255 99510255 1001 86380 86390 1
510908 99510908 1001 86380 86390 1
510772 99510772 1001 86380 86390 1
510877 99510877 1001 86380 86390 1
511443 99511443 1001 86380 86390 1
511392 99511392 1001 86380 86390 1
511369 99511369 1001 86380 86390 1
511269 99511269 1001 86380 86390 1
511206 99511206 1001 86380 86390 1
511050 99511050 1001 86380 86390 1
511066 99511066 1001 86380 86390 1
511614 99511614 1001 86380 86390 1
511140 99511140 1001 86380 86390 1
511753 99511753 1001 86380 86390 1
512240 99512240 1001 86380 86390 1
512191 99512191 1001 86380 86390 1
512257 99512257 1001 86380 86390 1
512296 99512296 1001 86380 86390 1
512038 99512038 1001 86380 86390 1
512144 99512144 1001 86380 86390 1
511788 99511788 1001 86380 86390 1
511895 99511895 1001 86380 86390 1
511778 99511778 1001 86380 86390 1
511964 99511964 1001 86380 86390 1
512416 99512416 1001 86380 86390 1
512468 99512468 1001 86380 86390 1
512383 99512383 1001 86380 86390 1
512517 99512517 1001 86380 86390 1
513039 99513039 1001 86380 86390 1
513173 99513173 1001 86380 86390 1
513105 99513105 1001 86380 86390 1
513055 99513055 1001 86380 86390 1
513019 99513019 1001 86380 86390 1
513151 99513151 1001 86380 86390 1
513198 99513198 1001 86380 86390 1
512895 99512895 1001 86380 86390 1
512837 99512837 1001 86380 86390 1
512968 99512968 1001 86380 86390 1
512985 99512985 1001 86380 86390 1
512623 99512623 1001 86380 86390 1
512585 99512585 1001 86380 86390 1
512789 99512789 1001 86380 86390 1
513321 99513321 1001 86380 86390 1
513404 99513404 1001 86380 86390 1
513342 99513342 1001 86380 86390 1
513829 99513829 1001 86380 86390 1
514002 99514002 1001 86380 86390 1
513881 99513881 1001 86380 86390 1
514010 99514010 1001 86380 86390 1
513978 99513978 1001 86380 86390 1
513644 99513644 1001 86380 86390 1
513814 99513814 1001 86380 86390 1
513740 99513740 1001 86380 86390 1
513452 99513452 1001 86380 86390 1
513562 99513562 1001 86380 86390 1
513538 99513538 1001 86380 86390 1
513435 99513435 1001 86380 86390 1
514122 99514122 1001 86380 86390 1
514149 99514149 1001 86380 86390 1
514205 99514205 1001 86380 86390 1
514795 99514795 1001 86380 86390 1
514766 99514766 1001 86380 86390 1
514638 99514638 1001 86380 86390 1
514511 99514511 1001 86380 86390 1
514589 99514589 1001 86380 86390 1
514646 99514646 1001 86380 86390 1
514393 99514393 1001 86380 86390 1
514332 99514332 1001 86380 86390 1
514376 99514376 1001 86380 86390 1
514261 99514261 1001 86380 86390 1
514972 99514972 1001 86380 86390 1
515515 99515515 1001 86380 86390 1
515584 99515584 1001 86380 86390 1
515668 99515668 1001 86380 86390 1
515498 99515498 1001 86380 86390 1
515603 99515603 1001 86380 86390 1
515679 99515679 1001 86380 86390 1
515396 99515396 1001 86380 86390 1
515358 99515358 1001 86380 86390 1
515257 99515257 1001 86380 86390 1
515115 99515115 1001 86380 86390 1
515128 99515128 1001 86380 86390 1
515208 99515208 1001 86380 86390 1
515261 99515261 1001 86380 86390 1
515158 99515158 1001 86380 86390 1
515160 99515160 1001 86380 86390 1
515083 99515083 1001 86380 86390 1
515213 99515213 1001 86380 86390 1
515176 99515176 1001 86380 86390 1
515833 99515833 1001 86380 86390 1
515782 99515782 1001 86380 86390 1
516356 99516356 1001 86380 86390 1
516434 99516434 1001 86380 86390 1
516348 99516348 1001 86380 86390 1
516232 99516232 1001 86380 86390 1
516262 99516262 1001 86380 86390 1
515927 99515927 1001 86380 86390 1
515926 99515926 1001 86380 86390 1
515939 99515939 1001 86380 86390 1
516651 99516651 1001 86380 86390 1
516601 99516601 1001 86380 86390 1
517195 99517195 1001 86380 86390 1
517249 99517249 1001 86380 86390 1
517225 99517225 1001 86380 86390 1
517138 99517138 1001 86380 86390 1
517329 99517329 1001 86380 86390 1
516964 99516964 1001 86380 86390 1
517068 99517068 1001 86380 86390 1
516769 99516769 1001 86380 86390 1
516737 99516737 1001 86380 86390 1
517368 99517368 1001 86380 86390 1
517395 99517395 1001 86380 86390 1
517525 99517525 1001 86380 86390 1
518023 99518023 1001 86380 86390 1
517924 99517924 1001 86380 86390 1
517834 99517834 1001 86380 86390 1
517915 99517915 1001 86380 86390 1
517644 99517644 1001 86380 86390 1
517700 99517700 1001 86380 86390 1
517626 99517626 1001 86380 86390 1
517639 99517639 1001 86380 86390 1
517561 99517561 1001 86380 86390 1
518171 99518171 1001 86380 86390 1
518330 99518330 1001 86380 86390 1
518331 99518331 1001 86380 86390 1
518286 99518286 1001 86380 86390 1
518922 99518922 1001 86380 86390 1
518652 99518652 1001 86380 86390 1
518705 99518705 1001 86380 86390 1
518694 99518694 1001 86380 86390 1
518774 99518774 1001 86380 86390 1
518739 99518739 1001 86380 86390 1
518527 99518527 1001 86380 86390 1
518554 99518554 1001 86380 86390 1
518560 99518560 1001 86380 86390 1
519011 99519011 1001 86380 86390 1
519130 99519130 1001 86380 86390 1
519172 99519172 1001 86380 86390 1
519070 99519070 1001 86380 86390 1
519152 99519152 1001 86380 86390 1
519750 99519750 1001 86380 86390 1
519652 99519652 1001 86380 86390 1
519478 99519478 1001 86380 86390 1
519570 99519570 1001 86380 86390 1
519560 99519560 1001 86380 86390 1
519483 99519483 1001 86380 86390 1
519336 99519336 1001 86380 86390 1
519264 99519264 1001 86380 86390 1
519294 99519294 1001 86380 86390 1
519385 99519385 1001 86380 86390 1
519993 99519993 1001 86380 86390 1
519956 99519956 1001 86380 86390 1
519846 99519846 1001 86380 86390 1
520589 99520589 1001 86380 86390 1
520439 99520439 1001 86380 86390 1
520467 99520467 1001 86380 86390 1
520533 99520533 1001 86380 86390 1
520395 99520395 1001 86380 86390 1
520323 99520323 1001 86380 86390 1
520313 99520313 1001 86380 86390 1
520339 99520339 1001 86380 86390 1
520200 99520200 1001 86380 86390 1
520099 99520099 1001 86380 86390 1
520022 99520022 1001 86380 86390 1
520779 99520779 1001 86380 86390 1
521327 99521327 1001 86380 86390 1
521302 99521302 1001 86380 86390 1
521440 99521440 1001 86380 86390 1
521081 99521081 1001 86380 86390 1
521070 99521070 1001 86380 86390 1
521064 99521064 1001 86380 86390 1
521006 99521006 1001 86380 86390 1
520930 99520930 1001 86380 86390 1
521020 99521020 1001 86380 86390 1
521571 99521571 1001 86380 86390 1
521559 99521559 1001 86380 86390 1
521481 99521481 1001 86380 86390 1
522143 99522143 1001 86380 86390 1
522196 99522196 1001 86380 86390 1
522248 99522248 1001 86380 86390 1
522159 99522159 1001 86380 86390 1
522212 99522212 1001 86380 86390 1
522020 99522020 1001 86380 86390 1
521736 99521736 1001 86380 86390 1
521686 99521686 1001 86380 86390 1
521691 99521691 1001 86380 86390 1
522486 99522486 1001 86380 86390 1
522319 99522319 1001 86380 86390 1
522478 99522478 1001 86380 86390 1
522469 99522469 1001 86380 86390 1
523081 99523081 1001 86380 86390 1
523027 99523027 1001 86380 86390 1
522904 99522904 1001 86380 86390 1
522778 99522778 1001 86380 86390 1
522716 99522716 1001 86380 86390 1
522616 99522616 1001 86380 86390 1
523233 99523233 1001 86380 86390 1
523275 99523275 1001 86380 86390 1
523149 99523149 1001 86380 86390 1
523293 99523293 1001 86380 86390 1
523217 99523217 1001 86380 86390 1
523914 99523914 1001 86380 86390 1
523826 99523826 1001 86380 86390 1
523520 99523520 1001 86380 86390 1
523443 99523443 1001 86380 86390 1
523509 99523509 1001 86380 86390 1
523329 99523329 1001 86380 86390 1
523409 99523409 1001 86380 86390 1
523994 99523994 1001 86380 86390 1
524013 99524013 1001 86380 86390 1
524017 99524017 1001 86380 86390 1
523965 99523965 1001 86380 86390 1
524768 99524768 1001 86380 86390 1
524725 99524725 1001 86380 86390 1
524639 99524639 1001 86380 86390 1
524499 99524499 1001 86380 86390 1
524488 99524488 1001 86380 86390 1
524389 99524389 1001 86380 86390 1
524305 99524305 1001 86380 86390 1
524280 99524280 1001 86380 86390 1
524270 99524270 1001 86380 86390 1
524289 99524289 1001 86380 86390 1
524315 99524315 1001 86380 86390 1
524939 99524939 1001 86380 86390 1
525510 99525510 1001 86380 86390 1
525569 99525569 1001 86380 86390 1
525290 99525290 1001 86380 86390 1
525246 99525246 1001 86380 86390 1
525363 99525363 1001 86380 86390 1
525095 99525095 1001 86380 86390 1
525142 99525142 1001 86380 86390 1
525684 99525684 1001 86380 86390 1
525775 99525775 1001 86380 86390 1
525687 99525687 1001 86380 86390 1
525779 99525779 1001 86380 86390 1
525748 99525748 1001 86380 86390 1
526361 99526361 1001 86380 86390 1
526222 99526222 1001 86380 86390 1
526248 99526248 1001 86380 86390 1
526265 99526265 1001 86380 86390 1
526357 99526357 1001 86380 86390 1
526049 99526049 1001 86380 86390 1
526117 99526117 1001 86380 86390 1
526198 99526198 1001 86380 86390 1
526045 99526045 1001 86380 86390 1
526163 99526163 1001 86380 86390 1
526189 99526189 1001 86380 86390 1
525816 99525816 1001 86380 86390 1
525946 99525946 1001 86380 86390 1
526601 99526601 1001 86380 86390 1
526541 99526541 1001 86380 86390 1
526531 99526531 1001 86380 86390 1
526468 99526468 1001 86380 86390 1
526623 99526623 1001 86380 86390 1
526457 99526457 1001 86380 86390 1
526600 99526600 1001 86380 86390 1
527176 99527176 1001 86380 86390 1
527164 99527164 1001 86380 86390 1
527167 99527167 1001 86380 86390 1
527180 99527180 1001 86380 86390 1
527206 99527206 1001 86380 86390 1
526985 99526985 1001 86380 86390 1
526759 99526759 1001 86380 86390 1
526701 99526701 1001 86380 86390 1
527364 99527364 1001 86380 86390 1
527416 99527416 1001 86380 86390 1
527450 99527450 1001 86380 86390 1
527374 99527374 1001 86380 86390 1
528073 99528073 1001 86380 86390 1
528043 99528043 1001 86380 86390 1
527963 99527963 1001 86380 86390 1
527874 99527874 1001 86380 86390 1
528051 99528051 1001 86380 86390 1
527966 99527966 1001 86380 86390 1
527767 99527767 1001 86380 86390 1
527508 99527508 1001 86380 86390 1
527510 99527510 1001 86380 86390 1
527588 99527588 1001 86380 86390 1
527486 99527486 1001 86380 86390 1
527593 99527593 1001 86380 86390 1
528149 99528149 1001 86380 86390 1
528087 99528087 1001 86380 86390 1
528127 99528127 1001 86380 86390 1
528091 99528091 1001 86380 86390 1
528224 99528224 1001 86380 86390 1
528081 99528081 1001 86380 86390 1
528226 99528226 1001 86380 86390 1
528802 99528802 1001 86380 86390 1
528882 99528882 1001 86380 86390 1
528684 99528684 1001 86380 86390 1
528502 99528502 1001 86380 86390 1
528545 99528545 1001 86380 86390 1
528495 99528495 1001 86380 86390 1
528497 99528497 1001 86380 86390 1
528510 99528510 1001 86380 86390 1
528455 99528455 1001 86380 86390 1
528912 99528912 1001 86380 86390 1
528961 99528961 1001 86380 86390 1
529587 99529587 1001 86380 86390 1
529695 99529695 1001 86380 86390 1
529593 99529593 1001 86380 86390 1
529596 99529596 1001 86380 86390 1
529382 99529382 1001 86380 86390 1
529386 99529386 1001 86380 86390 1
529427 99529427 1001 86380 86390 1
529453 99529453 1001 86380 86390 1
529480 99529480 1001 86380 86390 1
529133 99529133 1001 86380 86390 1
529150 99529150 1001 86380 86390 1
529791 99529791 1001 86380 86390 1
529857 99529857 1001 86380 86390 1
529781 99529781 1001 86380 86390 1
530476 99530476 1001 86380 86390 1
530426 99530426 1001 86380 86390 1
530507 99530507 1001 86380 86390 1
530436 99530436 1001 86380 86390 1
530316 99530316 1001 86380 86390 1
530342 99530342 1001 86380 86390 1
530038 99530038 1001 86380 86390 1
530119 99530119 1001 86380 86390 1
530068 99530068 1001 86380 86390 1
530107 99530107 1001 86380 86390 1
529938 99529938 1001 86380 86390 1
529943 99529943 1001 86380 86390 1
530617 99530617 1001 86380 86390 1
530740 99530740 1001 86380 86390 1
530741 99530741 1001 86380 86390 1
530651 99530651 1001 86380 86390 1
530587 99530587 1001 86380 86390 1
531250 99531250 1001 86380 86390 1
531343 99531343 1001 86380 86390 1
531286 99531286 1001 86380 86390 1
531198 99531198 1001 86380 86390 1
531083 99531083 1001 86380 86390 1
530874 99530874 1001 86380 86390 1
531410 99531410 1001 86380 86390 1
531542 99531542 1001 86380 86390 1
531517 99531517 1001 86380 86390 1
532117 99532117 1001 86380 86390 1
532066 99532066 1001 86380 86390 1
532095 99532095 1001 86380 86390 1
532126 99532126 1001 86380 86390 1
532114 99532114 1001 86380 86390 1
532127 99532127 1001 86380 86390 1
532199 99532199 1001 86380 86390 1
531846 99531846 1001 86380 86390 1
531992 99531992 1001 86380 86390 1
531692 99531692 1001 86380 86390 1
531773 99531773 1001 86380 86390 1
532334 99532334 1001 86380 86390 1
532407 99532407 1001 86380 86390 1
532877 99532877 1001 86380 86390 1
533009 99533009 1001 86380 86390 1
532979 99532979 1001 86380 86390 1
532771 99532771 1001 86380 86390 1
532682 99532682 1001 86380 86390 1
532505 99532505 1001 86380 86390 1
533083 99533083 1001 86380 86390 1
533227 99533227 1001 86380 86390 1
533215 99533215 1001 86380 86390 1
533039 99533039 1001 86380 86390 1
533719 99533719 1001 86380 86390 1
533836 99533836 1001 86380 86390 1
533818 99533818 1001 86380 86390 1
533853 99533853 1001 86380 86390 1
533689 99533689 1001 86380 86390 1
533452 99533452 1001 86380 86390 1
533556 99533556 1001 86380 86390 1
533479 99533479 1001 86380 86390 1
533624 99533624 1001 86380 86390 1
533381 99533381 1001 86380 86390 1
533268 99533268 1001 86380 86390 1
533352 99533352 1001 86380 86390 1
533932 99533932 1001 86380 86390 1
534012 99534012 1001 86380 86390 1
533938 99533938 1001 86380 86390 1
534415 99534415 1001 86380 86390 1
534380 99534380 1001 86380 86390 1
534436 99534436 1001 86380 86390 1
534281 99534281 1001 86380 86390 1
534235 99534235 1001 86380 86390 1
534226 99534226 1001 86380 86390 1
534799 99534799 1001 86380 86390 1
534750 99534750 1001 86380 86390 1
534687 99534687 1001 86380 86390 1
534700 99534700 1001 86380 86390 1
535382 99535382 1001 86380 86390 1
535421 99535421 1001 86380 86390 1
535318 99535318 1001 86380 86390 1
535376 99535376 1001 86380 86390 1
535291 99535291 1001 86380 86390 1
535299 99535299 1001 86380 86390 1
534966 99534966 1001 86380 86390 1
535005 99535005 1001 86380 86390 1
534916 99534916 1001 86380 86390 1
534943 99534943 1001 86380 86390 1
535649 99535649 1001 86380 86390 1
535547 99535547 1001 86380 86390 1
535537 99535537 1001 86380 86390 1
535681 99535681 1001 86380 86390 1
535682 99535682 1001 86380 86390 1
535515 99535515 1001 86380 86390 1
535528 99535528 1001 86380 86390 1
535570 99535570 1001 86380 86390 1
535622 99535622 1001 86380 86390 1
535700 99535700 1001 86380 86390 1
536287 99536287 1001 86380 86390 1
536126 99536126 1001 86380 86390 1
536037 99536037 1001 86380 86390 1
535780 99535780 1001 86380 86390 1
535729 99535729 1001 86380 86390 1
535860 99535860 1001 86380 86390 1
535838 99535838 1001 86380 86390 1
535750 99535750 1001 86380 86390 1
535855 99535855 1001 86380 86390 1
535869 99535869 1001 86380 86390 1
536402 99536402 1001 86380 86390 1
536496 99536496 1001 86380 86390 1
536510 99536510 1001 86380 86390 1
536356 99536356 1001 86380 86390 1
536500 99536500 1001 86380 86390 1
536997 99536997 1001 86380 86390 1
536985 99536985 1001 86380 86390 1
537088 99537088 1001 86380 86390 1
536998 99536998 1001 86380 86390 1
537140 99537140 1001 86380 86390 1
537144 99537144 1001 86380 86390 1
537093 99537093 1001 86380 86390 1
536980 99536980 1001 86380 86390 1
537058 99537058 1001 86380 86390 1
536859 99536859 1001 86380 86390 1
536800 99536800 1001 86380 86390 1
536670 99536670 1001 86380 86390 1
536712 99536712 1001 86380 86390 1
536570 99536570 1001 86380 86390 1
536687 99536687 1001 86380 86390 1
536655 99536655 1001 86380 86390 1
537265 99537265 1001 86380 86390 1
537278 99537278 1001 86380 86390 1
537356 99537356 1001 86380 86390 1
537215 99537215 1001 86380 86390 1
537344 99537344 1001 86380 86390 1
537360 99537360 1001 86380 86390 1
537349 99537349 1001 86380 86390 1
537210 99537210 1001 86380 86390 1
537885 99537885 1001 86380 86390 1
537912 99537912 1001 86380 86390 1
537861 99537861 1001 86380 86390 1
537927 99537927 1001 86380 86390 1
537905 99537905 1001 86380 86390 1
537855 99537855 1001 86380 86390 1
537605 99537605 1001 86380 86390 1
537761 99537761 1001 86380 86390 1
537699 99537699 1001 86380 86390 1
537648 99537648 1001 86380 86390 1
537741 99537741 1001 86380 86390 1
537638 99537638 1001 86380 86390 1
537513 99537513 1001 86380 86390 1
537493 99537493 1001 86380 86390 1
537533 99537533 1001 86380 86390 1
538061 99538061 1001 86380 86390 1
538099 99538099 1001 86380 86390 1
538160 99538160 1001 86380 86390 1
538098 99538098 1001 86380 86390 1
538730 99538730 1001 86380 86390 1
538744 99538744 1001 86380 86390 1
538629 99538629 1001 86380 86390 1
538721 99538721 1001 86380 86390 1
538495 99538495 1001 86380 86390 1
538539 99538539 1001 86380 86390 1
538488 99538488 1001 86380 86390 1
538464 99538464 1001 86380 86390 1
538225 99538225 1001 86380 86390 1
538343 99538343 1001 86380 86390 1
538915 99538915 1001 86380 86390 1
538852 99538852 1001 86380 86390 1
538907 99538907 1001 86380 86390 1
538963 99538963 1001 86380 86390 1
539538 99539538 1001 86380 86390 1
539542 99539542 1001 86380 86390 1
539596 99539596 1001 86380 86390 1
539485 99539485 1001 86380 86390 1
539255 99539255 1001 86380 86390 1
539365 99539365 1001 86380 86390 1
539065 99539065 1001 86380 86390 1
539809 99539809 1001 86380 86390 1
540391 99540391 1001 86380 86390 1
540294 99540294 1001 86380 86390 1
540337 99540337 1001 86380 86390 1
540119 99540119 1001 86380 86390 1
540232 99540232 1001 86380 86390 1
539943 99539943 1001 86380 86390 1
539866 99539866 1001 86380 86390 1
540518 99540518 1001 86380 86390 1
540496 99540496 1001 86380 86390 1
540499 99540499 1001 86380 86390 1
541119 99541119 1001 86380 86390 1
541107 99541107 1001 86380 86390 1
541150 99541150 1001 86380 86390 1
541075 99541075 1001 86380 86390 1
540934 99540934 1001 86380 86390 1
540899 99540899 1001 86380 86390 1
540942 99540942 1001 86380 86390 1
540855 99540855 1001 86380 86390 1
540677 99540677 1001 86380 86390 1
540730 99540730 1001 86380 86390 1
540878 99540878 1001 86380 86390 1
541458 99541458 1001 86380 86390 1
541324 99541324 1001 86380 86390 1
541470 99541470 1001 86380 86390 1
542097 99542097 1001 86380 86390 1
541973 99541973 1001 86380 86390 1
542105 99542105 1001 86380 86390 1
542053 99542053 1001 86380 86390 1
541862 99541862 1001 86380 86390 1
541788 99541788 1001 86380 86390 1
541833 99541833 1001 86380 86390 1
541846 99541846 1001 86380 86390 1
541653 99541653 1001 86380 86390 1
541666 99541666 1001 86380 86390 1
541655 99541655 1001 86380 86390 1
541659 99541659 1001 86380 86390 1
541504 99541504 1001 86380 86390 1
541621 99541621 1001 86380 86390 1
541700 99541700 1001 86380 86390 1
541558 99541558 1001 86380 86390 1
541688 99541688 1001 86380 86390 1
541498 99541498 1001 86380 86390 1
542318 99542318 1001 86380 86390 1
542242 99542242 1001 86380 86390 1
542807 99542807 1001 86380 86390 1
542890 99542890 1001 86380 86390 1
542787 99542787 1001 86380 86390 1
542828 99542828 1001 86380 86390 1
542574 99542574 1001 86380 86390 1
542729 99542729 1001 86380 86390 1
542614 99542614 1001 86380 86390 1
542692 99542692 1001 86380 86390 1
542615 99542615 1001 86380 86390 1
542566 99542566 1001 86380 86390 1
542592 99542592 1001 86380 86390 1
542619 99542619 1001 86380 86390 1
542506 99542506 1001 86380 86390 1
542395 99542395 1001 86380 86390 1
542343 99542343 1001 86380 86390 1
543014 99543014 1001 86380 86390 1
543120 99543120 1001 86380 86390 1
543709 99543709 1001 86380 86390 1
543753 99543753 1001 86380 86390 1
543729 99543729 1001 86380 86390 1
543705 99543705 1001 86380 86390 1
543706 99543706 1001 86380 86390 1
543386 99543386 1001 86380 86390 1
543558 99543558 1001 86380 86390 1
543364 99543364 1001 86380 86390 1
543499 99543499 1001 86380 86390 1
543202 99543202 1001 86380 86390 1
543347 99543347 1001 86380 86390 1
543169 99543169 1001 86380 86390 1
543884 99543884 1001 86380 86390 1
543885 99543885 1001 86380 86390 1
543801 99543801 1001 86380 86390 1
543893 99543893 1001 86380 86390 1
544511 99544511 1001 86380 86390 1
544552 99544552 1001 86380 86390 1
544589 99544589 1001 86380 86390 1
544145 99544145 1001 86380 86390 1
544150 99544150 1001 86380 86390 1
544731 99544731 1001 86380 86390 1
503578 1053 1002 46924 55084 1
509081 1066 1002 40139 43345 1
400044 99400044 1001 86380 86390 1
400083 99400083 1001 86380 86390 1
400173 99400173 1001 86380 86390 1
400129 99400129 1001 86380 86390 1
400433 99400433 1001 86380 86390 1
400661 99400661 1001 86380 86390 1
400829 99400829 1001 86380 86390 1
401020 99401020 1001 86380 86390 1
401105 99401105 1001 86380 86390 1
401140 99401140 1001 86380 86390 1
401263 99401263 1001 86380 86390 1
401286 99401286 1001 86380 86390 1
401313 99401313 1001 86380 86390 1
401594 99401594 1001 86380 86390 1
401795 99401795 1001 86380 86390 1
401930 99401930 1001 86380 86390 1
401906 99401906 1001 86380 86390 1
402174 99402174 1001 86380 86390 1
402465 99402465 1001 86380 86390 1
402424 99402424 1001 86380 86390 1
402463 99402463 1001 86380 86390 1
402548 99402548 1001 86380 86390 1
402567 99402567 1001 86380 86390 1
402670 99402670 1001 86380 86390 1
402676 99402676 1001 86380 86390 1
402722 99402722 1001 86380 86390 1
402824 99402824 1001 86380 86390 1
402944 99402944 1001 86380 86390 1
403317 99403317 1001 86380 86390 1
403301 99403301 1001 86380 86390 1
403543 99403543 1001 86380 86390 1
403796 99403796 1001 86380 86390 1
403839 99403839 1001 86380 86390 1
403847 99403847 1001 86380 86390 1
404115 99404115 1001 86380 86390 1
404087 99404087 1001 86380 86390 1
404125 99404125 1001 86380 86390 1
404214 99404214 1001 86380 86390 1
404538 99404538 1001 86380 86390 1
404751 99404751 1001 86380 86390 1
404584 99404584 1001 86380 86390 1
405050 99405050 1001 86380 86390 1
405067 99405067 1001 86380 86390 1
405159 99405159 1001 86380 86390 1
405189 99405189 1001 86380 86390 1
405182 99405182 1001 86380 86390 1
405280 99405280 1001 86380 86390 1
405431 99405431 1001 86380 86390 1
405767 99405767 1001 86380 86390 1
405975 99405975 1001 86380 86390 1
405997 99405997 1001 86380 86390 1
406220 99406220 1001 86380 86390 1
406182 99406182 1001 86380 86390 1
406326 99406326 1001 86380 86390 1
406413 99406413 1001 86380 86390 1
406643 99406643 1001 86380 86390 1
406836 99406836 1001 86380 86390 1
406938 99406938 1001 86380 86390 1
406871 99406871 1001 86380 86390 1
406911 99406911 1001 86380 86390 1
406993 99406993 1001 86380 86390 1
407017 99407017 1001 86380 86390 1
407036 99407036 1001 86380 86390 1
407151 99407151 1001 86380 86390 1
407301 99407301 1001 86380 86390 1
407604 99407604 1001 86380 86390 1
407608 99407608 1001 86380 86390 1
407573 99407573 1001 86380 86390 1
407649 99407649 1001 86380 86390 1
407882 99407882 1001 86380 86390 1
408075 99408075 1001 86380 86390 1
408105 99408105 1001 86380 86390 1
408233 99408233 1001 86380 86390 1
408355 99408355 1001 86380 86390 1
408488 99408488 1001 86380 86390 1
408503 99408503 1001 86380 86390 1
408672 99408672 1001 86380 86390 1
408934 99408934 1001 86380 86390 1
409151 99409151 1001 86380 86390 1
409441 99409441 1001 86380 86390 1
409812 99409812 1001 86380 86390 1
410096 99410096 1001 86380 86390 1
410166 99410166 1001 86380 86390 1
410367 99410367 1001 86380 86390 1
410315 99410315 1001 86380 86390 1
410359 99410359 1001 86380 86390 1
410448 99410448 1001 86380 86390 1
410468 99410468 1001 86380 86390 1
410507 99410507 1001 86380 86390 1
410587 99410587 1001 86380 86390 1
410789 99410789 1001 86380 86390 1
410852 99410852 1001 86380 86390 1
411172 99411172 1001 86380 86390 1
411746 99411746 1001 86380 86390 1
412010 99412010 1001 86380 86390 1
412185 99412185 1001 86380 86390 1
412402 99412402 1001 86380 86390 1
413420 99413420 1001 86380 86390 1
413565 99413565 1001 86380 86390 1
413604 99413604 1001 86380 86390 1
413407 99413407 1001 86380 86390 1
413085 99413085 1001 86380 86390 1
413077 99413077 1001 86380 86390 1
413234 99413234 1001 86380 86390 1
412928 99412928 1001 86380 86390 1
412780 99412780 1001 86380 86390 1
412728 99412728 1001 86380 86390 1
412757 99412757 1001 86380 86390 1
412538 99412538 1001 86380 86390 1
412683 99412683 1001 86380 86390 1
412688 99412688 1001 86380 86390 1
412838 99412838 1001 86380 86390 1
413893 99413893 1001 86380 86390 1
413794 99413794 1001 86380 86390 1
413815 99413815 1001 86380 86390 1
415099 99415099 1001 86380 86390 1
415311 99415311 1001 86380 86390 1
414634 99414634 1001 86380 86390 1
414740 99414740 1001 86380 86390 1
414804 99414804 1001 86380 86390 1
414853 99414853 1001 86380 86390 1
414700 99414700 1001 86380 86390 1
414225 99414225 1001 86380 86390 1
414383 99414383 1001 86380 86390 1
414149 99414149 1001 86380 86390 1
414488 99414488 1001 86380 86390 1
414195 99414195 1001 86380 86390 1
415363 99415363 1001 86380 86390 1
415600 99415600 1001 86380 86390 1
415369 99415369 1001 86380 86390 1
415533 99415533 1001 86380 86390 1
415322 99415322 1001 86380 86390 1
415690 99415690 1001 86380 86390 1
416678 99416678 1001 86380 86390 1
416620 99416620 1001 86380 86390 1
416876 99416876 1001 86380 86390 1
416343 99416343 1001 86380 86390 1
416348 99416348 1001 86380 86390 1
415902 99415902 1001 86380 86390 1
415905 99415905 1001 86380 86390 1
415725 99415725 1001 86380 86390 1
417135 99417135 1001 86380 86390 1
417328 99417328 1001 86380 86390 1
417296 99417296 1001 86380 86390 1
417105 99417105 1001 86380 86390 1
417343 99417343 1001 86380 86390 1
417478 99417478 1001 86380 86390 1
418517 99418517 1001 86380 86390 1
418559 99418559 1001 86380 86390 1
418565 99418565 1001 86380 86390 1
418710 99418710 1001 86380 86390 1
418547 99418547 1001 86380 86390 1
418249 99418249 1001 86380 86390 1
418109 99418109 1001 86380 86390 1
418375 99418375 1001 86380 86390 1
418284 99418284 1001 86380 86390 1
418287 99418287 1001 86380 86390 1
418230 99418230 1001 86380 86390 1
418171 99418171 1001 86380 86390 1
417936 99417936 1001 86380 86390 1
417715 99417715 1001 86380 86390 1
417862 99417862 1001 86380 86390 1
418928 99418928 1001 86380 86390 1
418939 99418939 1001 86380 86390 1
418829 99418829 1001 86380 86390 1
418837 99418837 1001 86380 86390 1
418948 99418948 1001 86380 86390 1
420187 99420187 1001 86380 86390 1
419894 99419894 1001 86380 86390 1
420024 99420024 1001 86380 86390 1
419390 99419390 1001 86380 86390 1
419433 99419433 1001 86380 86390 1
419330 99419330 1001 86380 86390 1
419287 99419287 1001 86380 86390 1
420584 99420584 1001 86380 86390 1
420493 99420493 1001 86380 86390 1
420712 99420712 1001 86380 86390 1
420732 99420732 1001 86380 86390 1
421317 99421317 1001 86380 86390 1
421298 99421298 1001 86380 86390 1
421623 99421623 1001 86380 86390 1
421011 99421011 1001 86380 86390 1
421147 99421147 1001 86380 86390 1
421002 99421002 1001 86380 86390 1
421084 99421084 1001 86380 86390 1
422251 99422251 1001 86380 86390 1
422388 99422388 1001 86380 86390 1
423563 99423563 1001 86380 86390 1
423595 99423595 1001 86380 86390 1
423747 99423747 1001 86380 86390 1
422989 99422989 1001 86380 86390 1
423297 99423297 1001 86380 86390 1
422598 99422598 1001 86380 86390 1
422748 99422748 1001 86380 86390 1
422569 99422569 1001 86380 86390 1
423994 99423994 1001 86380 86390 1
424133 99424133 1001 86380 86390 1
423879 99423879 1001 86380 86390 1
425093 99425093 1001 86380 86390 1
425350 99425350 1001 86380 86390 1
424982 99424982 1001 86380 86390 1
424946 99424946 1001 86380 86390 1
424638 99424638 1001 86380 86390 1
424320 99424320 1001 86380 86390 1
424395 99424395 1001 86380 86390 1
424511 99424511 1001 86380 86390 1
425697 99425697 1001 86380 86390 1
425791 99425791 1001 86380 86390 1
427032 99427032 1001 86380 86390 1
426796 99426796 1001 86380 86390 1
426345 99426345 1001 86380 86390 1
426577 99426577 1001 86380 86390 1
426328 99426328 1001 86380 86390 1
426649 99426649 1001 86380 86390 1
426658 99426658 1001 86380 86390 1
426012 99426012 1001 86380 86390 1
425854 99425854 1001 86380 86390 1
425935 99425935 1001 86380 86390 1
427292 99427292 1001 86380 86390 1
427463 99427463 1001 86380 86390 1
427407 99427407 1001 86380 86390 1
428540 99428540 1001 86380 86390 1
428551 99428551 1001 86380 86390 1
428374 99428374 1001 86380 86390 1
427968 99427968 1001 86380 86390 1
427789 99427789 1001 86380 86390 1
428779 99428779 1001 86380 86390 1
429152 99429152 1001 86380 86390 1
429127 99429127 1001 86380 86390 1
429136 99429136 1001 86380 86390 1
429059 99429059 1001 86380 86390 1
430241 99430241 1001 86380 86390 1
430021 99430021 1001 86380 86390 1
430106 99430106 1001 86380 86390 1
429983 99429983 1001 86380 86390 1
429682 99429682 1001 86380 86390 1
429368 99429368 1001 86380 86390 1
429446 99429446 1001 86380 86390 1
430707 99430707 1001 86380 86390 1
430593 99430593 1001 86380 86390 1
430482 99430482 1001 86380 86390 1
430700 99430700 1001 86380 86390 1
431794 99431794 1001 86380 86390 1
431894 99431894 1001 86380 86390 1
432027 99432027 1001 86380 86390 1
431399 99431399 1001 86380 86390 1
431370 99431370 1001 86380 86390 1
431258 99431258 1001 86380 86390 1
430921 99430921 1001 86380 86390 1
431135 99431135 1001 86380 86390 1
431225 99431225 1001 86380 86390 1
430885 99430885 1001 86380 86390 1
432346 99432346 1001 86380 86390 1
432202 99432202 1001 86380 86390 1
432347 99432347 1001 86380 86390 1
433160 99433160 1001 86380 86390 1
433043 99433043 1001 86380 86390 1
433067 99433067 1001 86380 86390 1
432983 99432983 1001 86380 86390 1
433236 99433236 1001 86380 86390 1
432580 99432580 1001 86380 86390 1
432621 99432621 1001 86380 86390 1
433830 99433830 1001 86380 86390 1
433943 99433943 1001 86380 86390 1
434066 99434066 1001 86380 86390 1
433946 99433946 1001 86380 86390 1
433866 99433866 1001 86380 86390 1
435075 99435075 1001 86380 86390 1
435343 99435343 1001 86380 86390 1
435419 99435419 1001 86380 86390 1
434691 99434691 1001 86380 86390 1
434832 99434832 1001 86380 86390 1
434337 99434337 1001 86380 86390 1
435574 99435574 1001 86380 86390 1
435453 99435453 1001 86380 86390 1
436853 99436853 1001 86380 86390 1
436854 99436854 1001 86380 86390 1
437134 99437134 1001 86380 86390 1
436888 99436888 1001 86380 86390 1
436578 99436578 1001 86380 86390 1
436356 99436356 1001 86380 86390 1
436374 99436374 1001 86380 86390 1
436557 99436557 1001 86380 86390 1
436235 99436235 1001 86380 86390 1
436194 99436194 1001 86380 86390 1
436078 99436078 1001 86380 86390 1
436188 99436188 1001 86380 86390 1
437184 99437184 1001 86380 86390 1
300047 99300047 1001 86380 86390 1
437277 99437277 1001 86380 86390 1
437356 99437356 1001 86380 86390 1
300091 99300091 1001 86380 86390 1
300371 99300371 1001 86380 86390 1
300176 99300176 1001 86380 86390 1
300256 99300256 1001 86380 86390 1
300764 99300764 1001 86380 86390 1
300888 99300888 1001 86380 86390 1
300776 99300776 1001 86380 86390 1
301352 99301352 1001 86380 86390 1
301390 99301390 1001 86380 86390 1
301508 99301508 1001 86380 86390 1
301272 99301272 1001 86380 86390 1
301291 99301291 1001 86380 86390 1
301344 99301344 1001 86380 86390 1
301230 99301230 1001 86380 86390 1
300999 99300999 1001 86380 86390 1
301051 99301051 1001 86380 86390 1
301093 99301093 1001 86380 86390 1
301009 99301009 1001 86380 86390 1
300957 99300957 1001 86380 86390 1
300997 99300997 1001 86380 86390 1
301720 99301720 1001 86380 86390 1
301619 99301619 1001 86380 86390 1
301595 99301595 1001 86380 86390 1
301621 99301621 1001 86380 86390 1
301648 99301648 1001 86380 86390 1
301661 99301661 1001 86380 86390 1
302190 99302190 1001 86380 86390 1
302259 99302259 1001 86380 86390 1
302289 99302289 1001 86380 86390 1
302124 99302124 1001 86380 86390 1
302063 99302063 1001 86380 86390 1
302012 99302012 1001 86380 86390 1
302082 99302082 1001 86380 86390 1
302070 99302070 1001 86380 86390 1
301876 99301876 1001 86380 86390 1
301891 99301891 1001 86380 86390 1
301817 99301817 1001 86380 86390 1
301818 99301818 1001 86380 86390 1
303155 99303155 1001 86380 86390 1
303177 99303177 1001 86380 86390 1
303160 99303160 1001 86380 86390 1
303020 99303020 1001 86380 86390 1
303088 99303088 1001 86380 86390 1
302912 99302912 1001 86380 86390 1
302862 99302862 1001 86380 86390 1
302982 99302982 1001 86380 86390 1
302815 99302815 1001 86380 86390 1
302842 99302842 1001 86380 86390 1
302947 99302947 1001 86380 86390 1
302754 99302754 1001 86380 86390 1
302711 99302711 1001 86380 86390 1
302673 99302673 1001 86380 86390 1
303360 99303360 1001 86380 86390 1
303297 99303297 1001 86380 86390 1
303403 99303403 1001 86380 86390 1
303366 99303366 1001 86380 86390 1
303341 99303341 1001 86380 86390 1
303717 99303717 1001 86380 86390 1
303450 99303450 1001 86380 86390 1
303594 99303594 1001 86380 86390 1
303441 99303441 1001 86380 86390 1
303521 99303521 1001 86380 86390 1
303600 99303600 1001 86380 86390 1
304070 99304070 1001 86380 86390 1
304165 99304165 1001 86380 86390 1
304230 99304230 1001 86380 86390 1
304127 99304127 1001 86380 86390 1
304220 99304220 1001 86380 86390 1
304667 99304667 1001 86380 86390 1
304719 99304719 1001 86380 86390 1
304843 99304843 1001 86380 86390 1
304487 99304487 1001 86380 86390 1
304513 99304513 1001 86380 86390 1
304643 99304643 1001 86380 86390 1
304450 99304450 1001 86380 86390 1
304632 99304632 1001 86380 86390 1
304492 99304492 1001 86380 86390 1
304468 99304468 1001 86380 86390 1
304367 99304367 1001 86380 86390 1
304355 99304355 1001 86380 86390 1
304298 99304298 1001 86380 86390 1
304350 99304350 1001 86380 86390 1
304378 99304378 1001 86380 86390 1
304887 99304887 1001 86380 86390 1
305019 99305019 1001 86380 86390 1
304997 99304997 1001 86380 86390 1
305659 99305659 1001 86380 86390 1
305554 99305554 1001 86380 86390 1
305440 99305440 1001 86380 86390 1
305286 99305286 1001 86380 86390 1
305407 99305407 1001 86380 86390 1
305356 99305356 1001 86380 86390 1
305435 99305435 1001 86380 86390 1
305449 99305449 1001 86380 86390 1
305193 99305193 1001 86380 86390 1
305081 99305081 1001 86380 86390 1
305147 99305147 1001 86380 86390 1
305251 99305251 1001 86380 86390 1
305148 99305148 1001 86380 86390 1
305265 99305265 1001 86380 86390 1
305098 99305098 1001 86380 86390 1
305215 99305215 1001 86380 86390 1
500045 99500045 1001 86380 86390 1
305691 99305691 1001 86380 86390 1
500033 99500033 1001 86380 86390 1
500756 99500756 1001 86380 86390 1
500731 99500731 1001 86380 86390 1
500655 99500655 1001 86380 86390 1
500747 99500747 1001 86380 86390 1
500496 99500496 1001 86380 86390 1
500471 99500471 1001 86380 86390 1
500487 99500487 1001 86380 86390 1
500260 99500260 1001 86380 86390 1
500383 99500383 1001 86380 86390 1
500939 99500939 1001 86380 86390 1
500874 99500874 1001 86380 86390 1
501485 99501485 1001 86380 86390 1
501495 99501495 1001 86380 86390 1
501409 99501409 1001 86380 86390 1
501269 99501269 1001 86380 86390 1
501360 99501360 1001 86380 86390 1
501338 99501338 1001 86380 86390 1
501429 99501429 1001 86380 86390 1
501432 99501432 1001 86380 86390 1
501021 99501021 1001 86380 86390 1
501209 99501209 1001 86380 86390 1
501134 99501134 1001 86380 86390 1
501704 99501704 1001 86380 86390 1
501757 99501757 1001 86380 86390 1
501732 99501732 1001 86380 86390 1
501726 99501726 1001 86380 86390 1
502094 99502094 1001 86380 86390 1
502200 99502200 1001 86380 86390 1
501950 99501950 1001 86380 86390 1
501943 99501943 1001 86380 86390 1
502035 99502035 1001 86380 86390 1
503214 99503214 1001 86380 86390 1
503218 99503218 1001 86380 86390 1
503272 99503272 1001 86380 86390 1
503146 99503146 1001 86380 86390 1
503161 99503161 1001 86380 86390 1
502883 99502883 1001 86380 86390 1
503006 99503006 1001 86380 86390 1
502942 99502942 1001 86380 86390 1
502968 99502968 1001 86380 86390 1
502761 99502761 1001 86380 86390 1
502814 99502814 1001 86380 86390 1
502699 99502699 1001 86380 86390 1
502818 99502818 1001 86380 86390 1
502704 99502704 1001 86380 86390 1
503432 99503432 1001 86380 86390 1
503381 99503381 1001 86380 86390 1
503422 99503422 1001 86380 86390 1
503296 99503296 1001 86380 86390 1
503454 99503454 1001 86380 86390 1
503430 99503430 1001 86380 86390 1
503952 99503952 1001 86380 86390 1
504011 99504011 1001 86380 86390 1
504051 99504051 1001 86380 86390 1
504078 99504078 1001 86380 86390 1
503758 99503758 1001 86380 86390 1
503817 99503817 1001 86380 86390 1
503753 99503753 1001 86380 86390 1
503792 99503792 1001 86380 86390 1
503896 99503896 1001 86380 86390 1
503832 99503832 1001 86380 86390 1
503626 99503626 1001 86380 86390 1
503655 99503655 1001 86380 86390 1
503656 99503656 1001 86380 86390 1
503531 99503531 1001 86380 86390 1
504142 99504142 1001 86380 86390 1
504262 99504262 1001 86380 86390 1
504765 99504765 1001 86380 86390 1
504689 99504689 1001 86380 86390 1
504728 99504728 1001 86380 86390 1
504716 99504716 1001 86380 86390 1
504324 99504324 1001 86380 86390 1
504403 99504403 1001 86380 86390 1
504393 99504393 1001 86380 86390 1
504432 99504432 1001 86380 86390 1
504382 99504382 1001 86380 86390 1
504525 99504525 1001 86380 86390 1
504451 99504451 1001 86380 86390 1
504974 99504974 1001 86380 86390 1
505043 99505043 1001 86380 86390 1
505708 99505708 1001 86380 86390 1
505739 99505739 1001 86380 86390 1
505648 99505648 1001 86380 86390 1
505598 99505598 1001 86380 86390 1
505511 99505511 1001 86380 86390 1
505537 99505537 1001 86380 86390 1
505177 99505177 1001 86380 86390 1
505205 99505205 1001 86380 86390 1
505323 99505323 1001 86380 86390 1
505234 99505234 1001 86380 86390 1
505314 99505314 1001 86380 86390 1
505870 99505870 1001 86380 86390 1
505909 99505909 1001 86380 86390 1
505955 99505955 1001 86380 86390 1
506587 99506587 1001 86380 86390 1
506401 99506401 1001 86380 86390 1
506592 99506592 1001 86380 86390 1
506312 99506312 1001 86380 86390 1
506340 99506340 1001 86380 86390 1
506080 99506080 1001 86380 86390 1
506121 99506121 1001 86380 86390 1
506088 99506088 1001 86380 86390 1
506153 99506153 1001 86380 86390 1
506037 99506037 1001 86380 86390 1
506762 99506762 1001 86380 86390 1
506768 99506768 1001 86380 86390 1
506652 99506652 1001 86380 86390 1
506602 99506602 1001 86380 86390 1
507241 99507241 1001 86380 86390 1
507422 99507422 1001 86380 86390 1
507297 99507297 1001 86380 86390 1
507312 99507312 1001 86380 86390 1
507366 99507366 1001 86380 86390 1
507305 99507305 1001 86380 86390 1
507023 99507023 1001 86380 86390 1
507199 99507199 1001 86380 86390 1
507044 99507044 1001 86380 86390 1
507097 99507097 1001 86380 86390 1
507019 99507019 1001 86380 86390 1
506841 99506841 1001 86380 86390 1
506893 99506893 1001 86380 86390 1
506909 99506909 1001 86380 86390 1
507549 99507549 1001 86380 86390 1
507575 99507575 1001 86380 86390 1
507423 99507423 1001 86380 86390 1
507547 99507547 1001 86380 86390 1
508109 99508109 1001 86380 86390 1
508223 99508223 1001 86380 86390 1
508062 99508062 1001 86380 86390 1
508076 99508076 1001 86380 86390 1
508103 99508103 1001 86380 86390 1
507991 99507991 1001 86380 86390 1
507641 99507641 1001 86380 86390 1
508376 99508376 1001 86380 86390 1
508312 99508312 1001 86380 86390 1
508364 99508364 1001 86380 86390 1
508260 99508260 1001 86380 86390 1
508340 99508340 1001 86380 86390 1
508380 99508380 1001 86380 86390 1
508369 99508369 1001 86380 86390 1
509060 99509060 1001 86380 86390 1
508984 99508984 1001 86380 86390 1
508805 99508805 1001 86380 86390 1
508798 99508798 1001 86380 86390 1
508613 99508613 1001 86380 86390 1
508564 99508564 1001 86380 86390 1
509098 99509098 1001 86380 86390 1
509254 99509254 1001 86380 86390 1
509085 99509085 1001 86380 86390 1
509797 99509797 1001 86380 86390 1
509847 99509847 1001 86380 86390 1
509631 99509631 1001 86380 86390 1
509608 99509608 1001 86380 86390 1
509544 99509544 1001 86380 86390 1
509497 99509497 1001 86380 86390 1
509498 99509498 1001 86380 86390 1
509347 99509347 1001 86380 86390 1
509326 99509326 1001 86380 86390 1
509949 99509949 1001 86380 86390 1
509939 99509939 1001 86380 86390 1
510044 99510044 1001 86380 86390 1
510075 99510075 1001 86380 86390 1
510039 99510039 1001 86380 86390 1
510589 99510589 1001 86380 86390 1
510608 99510608 1001 86380 86390 1
510722 99510722 1001 86380 86390 1
510341 99510341 1001 86380 86390 1
510321 99510321 1001 86380 86390 1
510135 99510135 1001 86380 86390 1
510187 99510187 1001 86380 86390 1
510889 99510889 1001 86380 86390 1
511398 99511398 1001 86380 86390 1
511414 99511414 1001 86380 86390 1
511404 99511404 1001 86380 86390 1
511193 99511193 1001 86380 86390 1
511300 99511300 1001 86380 86390 1
511062 99511062 1001 86380 86390 1
511131 99511131 1001 86380 86390 1
511124 99511124 1001 86380 86390 1
510932 99510932 1001 86380 86390 1
511668 99511668 1001 86380 86390 1
511644 99511644 1001 86380 86390 1
511584 99511584 1001 86380 86390 1
512290 99512290 1001 86380 86390 1
512322 99512322 1001 86380 86390 1
512193 99512193 1001 86380 86390 1
512220 99512220 1001 86380 86390 1
512009 99512009 1001 86380 86390 1
511918 99511918 1001 86380 86390 1
511830 99511830 1001 86380 86390 1
512493 99512493 1001 86380 86390 1
511966 99511966 1001 86380 86390 1
512499 99512499 1001 86380 86390 1
512400 99512400 1001 86380 86390 1
513080 99513080 1001 86380 86390 1
513018 99513018 1001 86380 86390 1
512845 99512845 1001 86380 86390 1
512797 99512797 1001 86380 86390 1
512981 99512981 1001 86380 86390 1
512678 99512678 1001 86380 86390 1
512784 99512784 1001 86380 86390 1
512751 99512751 1001 86380 86390 1
513218 99513218 1001 86380 86390 1
513314 99513314 1001 86380 86390 1
513980 99513980 1001 86380 86390 1
513879 99513879 1001 86380 86390 1
513880 99513880 1001 86380 86390 1
513936 99513936 1001 86380 86390 1
513874 99513874 1001 86380 86390 1
513648 99513648 1001 86380 86390 1
513584 99513584 1001 86380 86390 1
513468 99513468 1001 86380 86390 1
513429 99513429 1001 86380 86390 1
514228 99514228 1001 86380 86390 1
514678 99514678 1001 86380 86390 1
514697 99514697 1001 86380 86390 1
514818 99514818 1001 86380 86390 1
514587 99514587 1001 86380 86390 1
514459 99514459 1001 86380 86390 1
514525 99514525 1001 86380 86390 1
514503 99514503 1001 86380 86390 1
514581 99514581 1001 86380 86390 1
514533 99514533 1001 86380 86390 1
514624 99514624 1001 86380 86390 1
514242 99514242 1001 86380 86390 1
515040 99515040 1001 86380 86390 1
514991 99514991 1001 86380 86390 1
515031 99515031 1001 86380 86390 1
515044 99515044 1001 86380 86390 1
514876 99514876 1001 86380 86390 1
515517 99515517 1001 86380 86390 1
515386 99515386 1001 86380 86390 1
515069 99515069 1001 86380 86390 1
515707 99515707 1001 86380 86390 1
515851 99515851 1001 86380 86390 1
515696 99515696 1001 86380 86390 1
515751 99515751 1001 86380 86390 1
515830 99515830 1001 86380 86390 1
516492 99516492 1001 86380 86390 1
516494 99516494 1001 86380 86390 1
516351 99516351 1001 86380 86390 1
516364 99516364 1001 86380 86390 1
516270 99516270 1001 86380 86390 1
516206 99516206 1001 86380 86390 1
515989 99515989 1001 86380 86390 1
517285 99517285 1001 86380 86390 1
517144 99517144 1001 86380 86390 1
517321 99517321 1001 86380 86390 1
517325 99517325 1001 86380 86390 1
517294 99517294 1001 86380 86390 1
516963 99516963 1001 86380 86390 1
517081 99517081 1001 86380 86390 1
517018 99517018 1001 86380 86390 1
517073 99517073 1001 86380 86390 1
516910 99516910 1001 86380 86390 1
516798 99516798 1001 86380 86390 1
516889 99516889 1001 86380 86390 1
516825 99516825 1001 86380 86390 1
516907 99516907 1001 86380 86390 1
516804 99516804 1001 86380 86390 1
517360 99517360 1001 86380 86390 1
517363 99517363 1001 86380 86390 1
517479 99517479 1001 86380 86390 1
517444 99517444 1001 86380 86390 1
517523 99517523 1001 86380 86390 1
517420 99517420 1001 86380 86390 1
518029 99518029 1001 86380 86390 1
517869 99517869 1001 86380 86390 1
517798 99517798 1001 86380 86390 1
517901 99517901 1001 86380 86390 1
517942 99517942 1001 86380 86390 1
518281 99518281 1001 86380 86390 1
518796 99518796 1001 86380 86390 1
518835 99518835 1001 86380 86390 1
518837 99518837 1001 86380 86390 1
518852 99518852 1001 86380 86390 1
518801 99518801 1001 86380 86390 1
518982 99518982 1001 86380 86390 1
518758 99518758 1001 86380 86390 1
518657 99518657 1001 86380 86390 1
518683 99518683 1001 86380 86390 1
518593 99518593 1001 86380 86390 1
518778 99518778 1001 86380 86390 1
518498 99518498 1001 86380 86390 1
518436 99518436 1001 86380 86390 1
518387 99518387 1001 86380 86390 1
518403 99518403 1001 86380 86390 1
519012 99519012 1001 86380 86390 1
519714 99519714 1001 86380 86390 1
519784 99519784 1001 86380 86390 1
519732 99519732 1001 86380 86390 1
519571 99519571 1001 86380 86390 1
519590 99519590 1001 86380 86390 1
519216 99519216 1001 86380 86390 1
519914 99519914 1001 86380 86390 1
519401 99519401 1001 86380 86390 1
519943 99519943 1001 86380 86390 1
519913 99519913 1001 86380 86390 1
519952 99519952 1001 86380 86390 1
520603 99520603 1001 86380 86390 1
520587 99520587 1001 86380 86390 1
520334 99520334 1001 86380 86390 1
520388 99520388 1001 86380 86390 1
520325 99520325 1001 86380 86390 1
520301 99520301 1001 86380 86390 1
520263 99520263 1001 86380 86390 1
520251 99520251 1001 86380 86390 1
520407 99520407 1001 86380 86390 1
520177 99520177 1001 86380 86390 1
520092 99520092 1001 86380 86390 1
520042 99520042 1001 86380 86390 1
520662 99520662 1001 86380 86390 1
520759 99520759 1001 86380 86390 1
521306 99521306 1001 86380 86390 1
521309 99521309 1001 86380 86390 1
521413 99521413 1001 86380 86390 1
521197 99521197 1001 86380 86390 1
521095 99521095 1001 86380 86390 1
521108 99521108 1001 86380 86390 1
521128 99521128 1001 86380 86390 1
521181 99521181 1001 86380 86390 1
520961 99520961 1001 86380 86390 1
520914 99520914 1001 86380 86390 1
520855 99520855 1001 86380 86390 1
521670 99521670 1001 86380 86390 1
521554 99521554 1001 86380 86390 1
521523 99521523 1001 86380 86390 1
521562 99521562 1001 86380 86390 1
521627 99521627 1001 86380 86390 1
522290 99522290 1001 86380 86390 1
522230 99522230 1001 86380 86390 1
522073 99522073 1001 86380 86390 1
521841 99521841 1001 86380 86390 1
521854 99521854 1001 86380 86390 1
521680 99521680 1001 86380 86390 1
521797 99521797 1001 86380 86390 1
521733 99521733 1001 86380 86390 1
521746 99521746 1001 86380 86390 1
521760 99521760 1001 86380 86390 1
522293 99522293 1001 86380 86390 1
522964 99522964 1001 86380 86390 1
522956 99522956 1001 86380 86390 1
523099 99523099 1001 86380 86390 1
522639 99522639 1001 86380 86390 1
522524 99522524 1001 86380 86390 1
522607 99522607 1001 86380 86390 1
522587 99522587 1001 86380 86390 1
523212 99523212 1001 86380 86390 1
523852 99523852 1001 86380 86390 1
523594 99523594 1001 86380 86390 1
523353 99523353 1001 86380 86390 1
523354 99523354 1001 86380 86390 1
523407 99523407 1001 86380 86390 1
523396 99523396 1001 86380 86390 1
523425 99523425 1001 86380 86390 1
524125 99524125 1001 86380 86390 1
523986 99523986 1001 86380 86390 1
524147 99524147 1001 86380 86390 1
524641 99524641 1001 86380 86390 1
524742 99524742 1001 86380 86390 1
524611 99524611 1001 86380 86390 1
524761 99524761 1001 86380 86390 1
524554 99524554 1001 86380 86390 1
524306 99524306 1001 86380 86390 1
524164 99524164 1001 86380 86390 1
524182 99524182 1001 86380 86390 1
524197 99524197 1001 86380 86390 1
524811 99524811 1001 86380 86390 1
524960 99524960 1001 86380 86390 1
525456 99525456 1001 86380 86390 1
525575 99525575 1001 86380 86390 1
525527 99525527 1001 86380 86390 1
525452 99525452 1001 86380 86390 1
525594 99525594 1001 86380 86390 1
525261 99525261 1001 86380 86390 1
525342 99525342 1001 86380 86390 1
525325 99525325 1001 86380 86390 1
525092 99525092 1001 86380 86390 1
524986 99524986 1001 86380 86390 1
525768 99525768 1001 86380 86390 1
525757 99525757 1001 86380 86390 1
525734 99525734 1001 86380 86390 1
525799 99525799 1001 86380 86390 1
526419 99526419 1001 86380 86390 1
526359 99526359 1001 86380 86390 1
526390 99526390 1001 86380 86390 1
526374 99526374 1001 86380 86390 1
526278 99526278 1001 86380 86390 1
526140 99526140 1001 86380 86390 1
526194 99526194 1001 86380 86390 1
526121 99526121 1001 86380 86390 1
526173 99526173 1001 86380 86390 1
526070 99526070 1001 86380 86390 1
526187 99526187 1001 86380 86390 1
526188 99526188 1001 86380 86390 1
526201 99526201 1001 86380 86390 1
525849 99525849 1001 86380 86390 1
526575 99526575 1001 86380 86390 1
526491 99526491 1001 86380 86390 1
526453 99526453 1001 86380 86390 1
526544 99526544 1001 86380 86390 1
526470 99526470 1001 86380 86390 1
527139 99527139 1001 86380 86390 1
527063 99527063 1001 86380 86390 1
527132 99527132 1001 86380 86390 1
527038 99527038 1001 86380 86390 1
526860 99526860 1001 86380 86390 1
526720 99526720 1001 86380 86390 1
526658 99526658 1001 86380 86390 1
527427 99527427 1001 86380 86390 1
527279 99527279 1001 86380 86390 1
527423 99527423 1001 86380 86390 1
527950 99527950 1001 86380 86390 1
527916 99527916 1001 86380 86390 1
527692 99527692 1001 86380 86390 1
527812 99527812 1001 86380 86390 1
527825 99527825 1001 86380 86390 1
527711 99527711 1001 86380 86390 1
527674 99527674 1001 86380 86390 1
527563 99527563 1001 86380 86390 1
527539 99527539 1001 86380 86390 1
528079 99528079 1001 86380 86390 1
528837 99528837 1001 86380 86390 1
528723 99528723 1001 86380 86390 1
528869 99528869 1001 86380 86390 1
528791 99528791 1001 86380 86390 1
528656 99528656 1001 86380 86390 1
528696 99528696 1001 86380 86390 1
528612 99528612 1001 86380 86390 1
528603 99528603 1001 86380 86390 1
528681 99528681 1001 86380 86390 1
528347 99528347 1001 86380 86390 1
528484 99528484 1001 86380 86390 1
529042 99529042 1001 86380 86390 1
528978 99528978 1001 86380 86390 1
529045 99529045 1001 86380 86390 1
528981 99528981 1001 86380 86390 1
528995 99528995 1001 86380 86390 1
528910 99528910 1001 86380 86390 1
529598 99529598 1001 86380 86390 1
529597 99529597 1001 86380 86390 1
529460 99529460 1001 86380 86390 1
529435 99529435 1001 86380 86390 1
529332 99529332 1001 86380 86390 1
529436 99529436 1001 86380 86390 1
529186 99529186 1001 86380 86390 1
529265 99529265 1001 86380 86390 1
529117 99529117 1001 86380 86390 1
529853 99529853 1001 86380 86390 1
529855 99529855 1001 86380 86390 1
529868 99529868 1001 86380 86390 1
529765 99529765 1001 86380 86390 1
529753 99529753 1001 86380 86390 1
529921 99529921 1001 86380 86390 1
530414 99530414 1001 86380 86390 1
530417 99530417 1001 86380 86390 1
530474 99530474 1001 86380 86390 1
530213 99530213 1001 86380 86390 1
530291 99530291 1001 86380 86390 1
530039 99530039 1001 86380 86390 1
530078 99530078 1001 86380 86390 1
530031 99530031 1001 86380 86390 1
529953 99529953 1001 86380 86390 1
530718 99530718 1001 86380 86390 1
530629 99530629 1001 86380 86390 1
530712 99530712 1001 86380 86390 1
530625 99530625 1001 86380 86390 1
530601 99530601 1001 86380 86390 1
531304 99531304 1001 86380 86390 1
531177 99531177 1001 86380 86390 1
531112 99531112 1001 86380 86390 1
530867 99530867 1001 86380 86390 1
530894 99530894 1001 86380 86390 1
530959 99530959 1001 86380 86390 1
530780 99530780 1001 86380 86390 1
530822 99530822 1001 86380 86390 1
531571 99531571 1001 86380 86390 1
531547 99531547 1001 86380 86390 1
531474 99531474 1001 86380 86390 1
531488 99531488 1001 86380 86390 1
531566 99531566 1001 86380 86390 1
531440 99531440 1001 86380 86390 1
532141 99532141 1001 86380 86390 1
532092 99532092 1001 86380 86390 1
532134 99532134 1001 86380 86390 1
532135 99532135 1001 86380 86390 1
531939 99531939 1001 86380 86390 1
531930 99531930 1001 86380 86390 1
531841 99531841 1001 86380 86390 1
531792 99531792 1001 86380 86390 1
531777 99531777 1001 86380 86390 1
532374 99532374 1001 86380 86390 1
532214 99532214 1001 86380 86390 1
532977 99532977 1001 86380 86390 1
532660 99532660 1001 86380 86390 1
532661 99532661 1001 86380 86390 1
532747 99532747 1001 86380 86390 1
532466 99532466 1001 86380 86390 1
532494 99532494 1001 86380 86390 1
532510 99532510 1001 86380 86390 1
533212 99533212 1001 86380 86390 1
533205 99533205 1001 86380 86390 1
533768 99533768 1001 86380 86390 1
533735 99533735 1001 86380 86390 1
533686 99533686 1001 86380 86390 1
533739 99533739 1001 86380 86390 1
533852 99533852 1001 86380 86390 1
533513 99533513 1001 86380 86390 1
533341 99533341 1001 86380 86390 1
533984 99533984 1001 86380 86390 1
533868 99533868 1001 86380 86390 1
534029 99534029 1001 86380 86390 1
533969 99533969 1001 86380 86390 1
534682 99534682 1001 86380 86390 1
534623 99534623 1001 86380 86390 1
534586 99534586 1001 86380 86390 1
534618 99534618 1001 86380 86390 1
534287 99534287 1001 86380 86390 1
534443 99534443 1001 86380 86390 1
534329 99534329 1001 86380 86390 1
534330 99534330 1001 86380 86390 1
534356 99534356 1001 86380 86390 1
534476 99534476 1001 86380 86390 1
534190 99534190 1001 86380 86390 1
534217 99534217 1001 86380 86390 1
534758 99534758 1001 86380 86390 1
534774 99534774 1001 86380 86390 1
534766 99534766 1001 86380 86390 1
534870 99534870 1001 86380 86390 1
534807 99534807 1001 86380 86390 1
535332 99535332 1001 86380 86390 1
535500 99535500 1001 86380 86390 1
535241 99535241 1001 86380 86390 1
535191 99535191 1001 86380 86390 1
535256 99535256 1001 86380 86390 1
535223 99535223 1001 86380 86390 1
535122 99535122 1001 86380 86390 1
535031 99535031 1001 86380 86390 1
534967 99534967 1001 86380 86390 1
535042 99535042 1001 86380 86390 1
535714 99535714 1001 86380 86390 1
535603 99535603 1001 86380 86390 1
535512 99535512 1001 86380 86390 1
535648 99535648 1001 86380 86390 1
536249 99536249 1001 86380 86390 1
536229 99536229 1001 86380 86390 1
536204 99536204 1001 86380 86390 1
536091 99536091 1001 86380 86390 1
535976 99535976 1001 86380 86390 1
536031 99536031 1001 86380 86390 1
535983 99535983 1001 86380 86390 1
535767 99535767 1001 86380 86390 1
535858 99535858 1001 86380 86390 1
535771 99535771 1001 86380 86390 1
535877 99535877 1001 86380 86390 1
536398 99536398 1001 86380 86390 1
536533 99536533 1001 86380 86390 1
536511 99536511 1001 86380 86390 1
537078 99537078 1001 86380 86390 1
536965 99536965 1001 86380 86390 1
537032 99537032 1001 86380 86390 1
536922 99536922 1001 86380 86390 1
536942 99536942 1001 86380 86390 1
536543 99536543 1001 86380 86390 1
536598 99536598 1001 86380 86390 1
536574 99536574 1001 86380 86390 1
536704 99536704 1001 86380 86390 1
537217 99537217 1001 86380 86390 1
537230 99537230 1001 86380 86390 1
537274 99537274 1001 86380 86390 1
537954 99537954 1001 86380 86390 1
537963 99537963 1001 86380 86390 1
537942 99537942 1001 86380 86390 1
537944 99537944 1001 86380 86390 1
537535 99537535 1001 86380 86390 1
537382 99537382 1001 86380 86390 1
537461 99537461 1001 86380 86390 1
537371 99537371 1001 86380 86390 1
537425 99537425 1001 86380 86390 1
537517 99537517 1001 86380 86390 1
537431 99537431 1001 86380 86390 1
538011 99538011 1001 86380 86390 1
538043 99538043 1001 86380 86390 1
538700 99538700 1001 86380 86390 1
538701 99538701 1001 86380 86390 1
538195 99538195 1001 86380 86390 1
538213 99538213 1001 86380 86390 1
538227 99538227 1001 86380 86390 1
538282 99538282 1001 86380 86390 1
538952 99538952 1001 86380 86390 1
539004 99539004 1001 86380 86390 1
539499 99539499 1001 86380 86390 1
539501 99539501 1001 86380 86390 1
539568 99539568 1001 86380 86390 1
539319 99539319 1001 86380 86390 1
539276 99539276 1001 86380 86390 1
539060 99539060 1001 86380 86390 1
539126 99539126 1001 86380 86390 1
539088 99539088 1001 86380 86390 1
539056 99539056 1001 86380 86390 1
539200 99539200 1001 86380 86390 1
539690 99539690 1001 86380 86390 1
539691 99539691 1001 86380 86390 1
539731 99539731 1001 86380 86390 1
539733 99539733 1001 86380 86390 1
539836 99539836 1001 86380 86390 1
539799 99539799 1001 86380 86390 1
539762 99539762 1001 86380 86390 1
539687 99539687 1001 86380 86390 1
540366 99540366 1001 86380 86390 1
540447 99540447 1001 86380 86390 1
540363 99540363 1001 86380 86390 1
540160 99540160 1001 86380 86390 1
540113 99540113 1001 86380 86390 1
540103 99540103 1001 86380 86390 1
539897 99539897 1001 86380 86390 1
539970 99539970 1001 86380 86390 1
540516 99540516 1001 86380 86390 1
540620 99540620 1001 86380 86390 1
540494 99540494 1001 86380 86390 1
540481 99540481 1001 86380 86390 1
540576 99540576 1001 86380 86390 1
540589 99540589 1001 86380 86390 1
540578 99540578 1001 86380 86390 1
541232 99541232 1001 86380 86390 1
541246 99541246 1001 86380 86390 1
541105 99541105 1001 86380 86390 1
541183 99541183 1001 86380 86390 1
541185 99541185 1001 86380 86390 1
541279 99541279 1001 86380 86390 1
541048 99541048 1001 86380 86390 1
541063 99541063 1001 86380 86390 1
540948 99540948 1001 86380 86390 1
540910 99540910 1001 86380 86390 1
540924 99540924 1001 86380 86390 1
540950 99540950 1001 86380 86390 1
540954 99540954 1001 86380 86390 1
540775 99540775 1001 86380 86390 1
541461 99541461 1001 86380 86390 1
541994 99541994 1001 86380 86390 1
542049 99542049 1001 86380 86390 1
542111 99542111 1001 86380 86390 1
541893 99541893 1001 86380 86390 1
541713 99541713 1001 86380 86390 1
541741 99541741 1001 86380 86390 1
541630 99541630 1001 86380 86390 1
541687 99541687 1001 86380 86390 1
541519 99541519 1001 86380 86390 1
541638 99541638 1001 86380 86390 1
542137 99542137 1001 86380 86390 1
542138 99542138 1001 86380 86390 1
542269 99542269 1001 86380 86390 1
542870 99542870 1001 86380 86390 1
542743 99542743 1001 86380 86390 1
542613 99542613 1001 86380 86390 1
542655 99542655 1001 86380 86390 1
542401 99542401 1001 86380 86390 1
542468 99542468 1001 86380 86390 1
542344 99542344 1001 86380 86390 1
542465 99542465 1001 86380 86390 1
542530 99542530 1001 86380 86390 1
542981 99542981 1001 86380 86390 1
543059 99543059 1001 86380 86390 1
543021 99543021 1001 86380 86390 1
543073 99543073 1001 86380 86390 1
543050 99543050 1001 86380 86390 1
542987 99542987 1001 86380 86390 1
543028 99543028 1001 86380 86390 1
543698 99543698 1001 86380 86390 1
543675 99543675 1001 86380 86390 1
543731 99543731 1001 86380 86390 1
543556 99543556 1001 86380 86390 1
543531 99543531 1001 86380 86390 1
543370 99543370 1001 86380 86390 1
543348 99543348 1001 86380 86390 1
543834 99543834 1001 86380 86390 1
543954 99543954 1001 86380 86390 1
543841 99543841 1001 86380 86390 1
544524 99544524 1001 86380 86390 1
544537 99544537 1001 86380 86390 1
544320 99544320 1001 86380 86390 1
544335 99544335 1001 86380 86390 1
544004 99544004 1001 86380 86390 1
544114 99544114 1001 86380 86390 1
544711 99544711 1001 86380 86390 1
544649 99544649 1001 86380 86390 1
544610 99544610 1001 86380 86390 1
544655 99544655 1001 86380 86390 1
544695 99544695 1001 86380 86390 1
404626 555 1001 20100 20937 1
500821 651 1001 31639 31938 1
511901 1066 1002 26174 38861 1
519864 757 1001 38998 39297 1
539923 991 1001 44466 44765 1
539925 948 1002 33777 40989 1
400190 99400190 1001 86380 86390 1
400193 99400193 1001 86380 86390 1
400177 99400177 1001 86380 86390 1
400181 99400181 1001 86380 86390 1
400233 99400233 1001 86380 86390 1
400415 99400415 1001 86380 86390 1
400537 99400537 1001 86380 86390 1
400549 99400549 1001 86380 86390 1
401008 99401008 1001 86380 86390 1
400963 99400963 1001 86380 86390 1
401084 99401084 1001 86380 86390 1
401179 99401179 1001 86380 86390 1
401551 99401551 1001 86380 86390 1
401830 99401830 1001 86380 86390 1
401770 99401770 1001 86380 86390 1
401794 99401794 1001 86380 86390 1
402196 99402196 1001 86380 86390 1
402338 99402338 1001 86380 86390 1
402362 99402362 1001 86380 86390 1
402289 99402289 1001 86380 86390 1
402565 99402565 1001 86380 86390 1
402682 99402682 1001 86380 86390 1
402627 99402627 1001 86380 86390 1
402707 99402707 1001 86380 86390 1
402894 99402894 1001 86380 86390 1
403014 99403014 1001 86380 86390 1
403183 99403183 1001 86380 86390 1
403357 99403357 1001 86380 86390 1
403445 99403445 1001 86380 86390 1
403559 99403559 1001 86380 86390 1
403640 99403640 1001 86380 86390 1
403643 99403643 1001 86380 86390 1
403779 99403779 1001 86380 86390 1
403909 99403909 1001 86380 86390 1
404237 99404237 1001 86380 86390 1
404578 99404578 1001 86380 86390 1
404724 99404724 1001 86380 86390 1
405308 99405308 1001 86380 86390 1
405241 99405241 1001 86380 86390 1
405346 99405346 1001 86380 86390 1
405464 99405464 1001 86380 86390 1
405692 99405692 1001 86380 86390 1
405991 99405991 1001 86380 86390 1
406264 99406264 1001 86380 86390 1
406252 99406252 1001 86380 86390 1
406274 99406274 1001 86380 86390 1
406386 99406386 1001 86380 86390 1
406333 99406333 1001 86380 86390 1
406282 99406282 1001 86380 86390 1
406285 99406285 1001 86380 86390 1
406569 99406569 1001 86380 86390 1
406731 99406731 1001 86380 86390 1
406664 99406664 1001 86380 86390 1
406830 99406830 1001 86380 86390 1
406808 99406808 1001 86380 86390 1
406937 99406937 1001 86380 86390 1
407033 99407033 1001 86380 86390 1
407224 99407224 1001 86380 86390 1
407162 99407162 1001 86380 86390 1
407421 99407421 1001 86380 86390 1
407531 99407531 1001 86380 86390 1
407605 99407605 1001 86380 86390 1
407971 99407971 1001 86380 86390 1
407968 99407968 1001 86380 86390 1
408002 99408002 1001 86380 86390 1
407993 99407993 1001 86380 86390 1
408173 99408173 1001 86380 86390 1
408292 99408292 1001 86380 86390 1
408410 99408410 1001 86380 86390 1
408556 99408556 1001 86380 86390 1
408702 99408702 1001 86380 86390 1
408651 99408651 1001 86380 86390 1
409027 99409027 1001 86380 86390 1
409035 99409035 1001 86380 86390 1
409009 99409009 1001 86380 86390 1
409127 99409127 1001 86380 86390 1
409284 99409284 1001 86380 86390 1
409195 99409195 1001 86380 86390 1
409270 99409270 1001 86380 86390 1
409311 99409311 1001 86380 86390 1
409319 99409319 1001 86380 86390 1
409463 99409463 1001 86380 86390 1
409457 99409457 1001 86380 86390 1
409638 99409638 1001 86380 86390 1
409725 99409725 1001 86380 86390 1
409775 99409775 1001 86380 86390 1
409856 99409856 1001 86380 86390 1
410031 99410031 1001 86380 86390 1
410063 99410063 1001 86380 86390 1
410376 99410376 1001 86380 86390 1
410417 99410417 1001 86380 86390 1
410427 99410427 1001 86380 86390 1
410714 99410714 1001 86380 86390 1
410807 99410807 1001 86380 86390 1
410854 99410854 1001 86380 86390 1
410898 99410898 1001 86380 86390 1
411051 99411051 1001 86380 86390 1
411129 99411129 1001 86380 86390 1
411384 99411384 1001 86380 86390 1
411488 99411488 1001 86380 86390 1
411612 99411612 1001 86380 86390 1
411555 99411555 1001 86380 86390 1
411708 99411708 1001 86380 86390 1
411959 99411959 1001 86380 86390 1
412140 99412140 1001 86380 86390 1
412166 99412166 1001 86380 86390 1
412196 99412196 1001 86380 86390 1
413618 99413618 1001 86380 86390 1
413655 99413655 1001 86380 86390 1
413581 99413581 1001 86380 86390 1
412930 99412930 1001 86380 86390 1
413195 99413195 1001 86380 86390 1
413172 99413172 1001 86380 86390 1
412843 99412843 1001 86380 86390 1
412587 99412587 1001 86380 86390 1
412835 99412835 1001 86380 86390 1
412496 99412496 1001 86380 86390 1
414040 99414040 1001 86380 86390 1
413933 99413933 1001 86380 86390 1
413744 99413744 1001 86380 86390 1
413961 99413961 1001 86380 86390 1
414945 99414945 1001 86380 86390 1
414976 99414976 1001 86380 86390 1
415068 99415068 1001 86380 86390 1
415069 99415069 1001 86380 86390 1
414615 99414615 1001 86380 86390 1
414895 99414895 1001 86380 86390 1
414708 99414708 1001 86380 86390 1
414745 99414745 1001 86380 86390 1
414573 99414573 1001 86380 86390 1
414519 99414519 1001 86380 86390 1
414455 99414455 1001 86380 86390 1
414142 99414142 1001 86380 86390 1
414260 99414260 1001 86380 86390 1
414307 99414307 1001 86380 86390 1
414264 99414264 1001 86380 86390 1
415499 99415499 1001 86380 86390 1
415347 99415347 1001 86380 86390 1
416932 99416932 1001 86380 86390 1
416750 99416750 1001 86380 86390 1
416580 99416580 1001 86380 86390 1
416392 99416392 1001 86380 86390 1
415786 99415786 1001 86380 86390 1
415896 99415896 1001 86380 86390 1
415742 99415742 1001 86380 86390 1
417138 99417138 1001 86380 86390 1
417141 99417141 1001 86380 86390 1
417335 99417335 1001 86380 86390 1
417095 99417095 1001 86380 86390 1
417173 99417173 1001 86380 86390 1
417143 99417143 1001 86380 86390 1
417079 99417079 1001 86380 86390 1
417244 99417244 1001 86380 86390 1
418611 99418611 1001 86380 86390 1
418372 99418372 1001 86380 86390 1
418039 99418039 1001 86380 86390 1
418321 99418321 1001 86380 86390 1
418386 99418386 1001 86380 86390 1
417800 99417800 1001 86380 86390 1
417697 99417697 1001 86380 86390 1
417783 99417783 1001 86380 86390 1
418927 99418927 1001 86380 86390 1
419165 99419165 1001 86380 86390 1
419119 99419119 1001 86380 86390 1
419150 99419150 1001 86380 86390 1
420147 99420147 1001 86380 86390 1
420178 99420178 1001 86380 86390 1
420319 99420319 1001 86380 86390 1
419975 99419975 1001 86380 86390 1
419843 99419843 1001 86380 86390 1
419324 99419324 1001 86380 86390 1
419524 99419524 1001 86380 86390 1
419306 99419306 1001 86380 86390 1
419610 99419610 1001 86380 86390 1
420634 99420634 1001 86380 86390 1
420532 99420532 1001 86380 86390 1
421789 99421789 1001 86380 86390 1
421858 99421858 1001 86380 86390 1
421382 99421382 1001 86380 86390 1
421604 99421604 1001 86380 86390 1
421473 99421473 1001 86380 86390 1
420894 99420894 1001 86380 86390 1
420895 99420895 1001 86380 86390 1
421041 99421041 1001 86380 86390 1
422272 99422272 1001 86380 86390 1
422986 99422986 1001 86380 86390 1
423153 99423153 1001 86380 86390 1
423253 99423253 1001 86380 86390 1
423300 99423300 1001 86380 86390 1
423017 99423017 1001 86380 86390 1
422940 99422940 1001 86380 86390 1
422680 99422680 1001 86380 86390 1
422559 99422559 1001 86380 86390 1
422735 99422735 1001 86380 86390 1
422792 99422792 1001 86380 86390 1
424015 99424015 1001 86380 86390 1
423944 99423944 1001 86380 86390 1
423829 99423829 1001 86380 86390 1
423800 99423800 1001 86380 86390 1
423978 99423978 1001 86380 86390 1
425088 99425088 1001 86380 86390 1
425304 99425304 1001 86380 86390 1
425340 99425340 1001 86380 86390 1
425163 99425163 1001 86380 86390 1
425289 99425289 1001 86380 86390 1
424642 99424642 1001 86380 86390 1
424736 99424736 1001 86380 86390 1
424690 99424690 1001 86380 86390 1
424692 99424692 1001 86380 86390 1
424528 99424528 1001 86380 86390 1
424413 99424413 1001 86380 86390 1
424396 99424396 1001 86380 86390 1
424280 99424280 1001 86380 86390 1
425467 99425467 1001 86380 86390 1
426743 99426743 1001 86380 86390 1
426422 99426422 1001 86380 86390 1
426686 99426686 1001 86380 86390 1
425870 99425870 1001 86380 86390 1
426073 99426073 1001 86380 86390 1
427156 99427156 1001 86380 86390 1
428638 99428638 1001 86380 86390 1
428487 99428487 1001 86380 86390 1
428724 99428724 1001 86380 86390 1
428322 99428322 1001 86380 86390 1
427874 99427874 1001 86380 86390 1
427741 99427741 1001 86380 86390 1
428970 99428970 1001 86380 86390 1
429055 99429055 1001 86380 86390 1
429160 99429160 1001 86380 86390 1
430249 99430249 1001 86380 86390 1
430129 99430129 1001 86380 86390 1
429804 99429804 1001 86380 86390 1
429857 99429857 1001 86380 86390 1
429578 99429578 1001 86380 86390 1
429387 99429387 1001 86380 86390 1
429564 99429564 1001 86380 86390 1
429179 99429179 1001 86380 86390 1
429349 99429349 1001 86380 86390 1
429492 99429492 1001 86380 86390 1
430704 99430704 1001 86380 86390 1
430609 99430609 1001 86380 86390 1
430532 99430532 1001 86380 86390 1
430446 99430446 1001 86380 86390 1
432033 99432033 1001 86380 86390 1
431928 99431928 1001 86380 86390 1
431431 99431431 1001 86380 86390 1
431434 99431434 1001 86380 86390 1
431422 99431422 1001 86380 86390 1
431500 99431500 1001 86380 86390 1
431150 99431150 1001 86380 86390 1
430873 99430873 1001 86380 86390 1
431106 99431106 1001 86380 86390 1
431168 99431168 1001 86380 86390 1
432221 99432221 1001 86380 86390 1
432245 99432245 1001 86380 86390 1
432290 99432290 1001 86380 86390 1
432350 99432350 1001 86380 86390 1
432256 99432256 1001 86380 86390 1
432388 99432388 1001 86380 86390 1
432106 99432106 1001 86380 86390 1
432445 99432445 1001 86380 86390 1
433657 99433657 1001 86380 86390 1
433617 99433617 1001 86380 86390 1
433407 99433407 1001 86380 86390 1
433251 99433251 1001 86380 86390 1
433124 99433124 1001 86380 86390 1
432920 99432920 1001 86380 86390 1
432696 99432696 1001 86380 86390 1
432846 99432846 1001 86380 86390 1
433858 99433858 1001 86380 86390 1
433865 99433865 1001 86380 86390 1
434057 99434057 1001 86380 86390 1
433806 99433806 1001 86380 86390 1
435039 99435039 1001 86380 86390 1
435193 99435193 1001 86380 86390 1
435069 99435069 1001 86380 86390 1
435239 99435239 1001 86380 86390 1
434969 99434969 1001 86380 86390 1
434609 99434609 1001 86380 86390 1
434174 99434174 1001 86380 86390 1
434521 99434521 1001 86380 86390 1
435762 99435762 1001 86380 86390 1
435851 99435851 1001 86380 86390 1
436964 99436964 1001 86380 86390 1
437034 99437034 1001 86380 86390 1
436970 99436970 1001 86380 86390 1
436364 99436364 1001 86380 86390 1
436365 99436365 1001 86380 86390 1
436368 99436368 1001 86380 86390 1
436370 99436370 1001 86380 86390 1
436529 99436529 1001 86380 86390 1
436438 99436438 1001 86380 86390 1
436466 99436466 1001 86380 86390 1
436559 99436559 1001 86380 86390 1
436748 99436748 1001 86380 86390 1
300080 99300080 1001 86380 86390 1
300061 99300061 1001 86380 86390 1
300036 99300036 1001 86380 86390 1
437256 99437256 1001 86380 86390 1
300665 99300665 1001 86380 86390 1
300582 99300582 1001 86380 86390 1
300458 99300458 1001 86380 86390 1
300513 99300513 1001 86380 86390 1
300289 99300289 1001 86380 86390 1
300121 99300121 1001 86380 86390 1
300163 99300163 1001 86380 86390 1
300295 99300295 1001 86380 86390 1
300284 99300284 1001 86380 86390 1
300855 99300855 1001 86380 86390 1
300868 99300868 1001 86380 86390 1
300836 99300836 1001 86380 86390 1
300850 99300850 1001 86380 86390 1
300802 99300802 1001 86380 86390 1
301219 99301219 1001 86380 86390 1
301326 99301326 1001 86380 86390 1
301204 99301204 1001 86380 86390 1
301052 99301052 1001 86380 86390 1
301030 99301030 1001 86380 86390 1
301071 99301071 1001 86380 86390 1
301350 99301350 1001 86380 86390 1
301555 99301555 1001 86380 86390 1
301730 99301730 1001 86380 86390 1
302202 99302202 1001 86380 86390 1
302217 99302217 1001 86380 86390 1
302298 99302298 1001 86380 86390 1
302196 99302196 1001 86380 86390 1
302006 99302006 1001 86380 86390 1
302035 99302035 1001 86380 86390 1
302139 99302139 1001 86380 86390 1
301987 99301987 1001 86380 86390 1
302065 99302065 1001 86380 86390 1
301878 99301878 1001 86380 86390 1
301958 99301958 1001 86380 86390 1
301937 99301937 1001 86380 86390 1
302447 99302447 1001 86380 86390 1
303091 99303091 1001 86380 86390 1
303014 99303014 1001 86380 86390 1
303111 99303111 1001 86380 86390 1
303009 99303009 1001 86380 86390 1
302885 99302885 1001 86380 86390 1
302821 99302821 1001 86380 86390 1
302971 99302971 1001 86380 86390 1
302922 99302922 1001 86380 86390 1
302770 99302770 1001 86380 86390 1
302615 99302615 1001 86380 86390 1
302706 99302706 1001 86380 86390 1
302779 99302779 1001 86380 86390 1
303338 99303338 1001 86380 86390 1
303365 99303365 1001 86380 86390 1
303379 99303379 1001 86380 86390 1
303279 99303279 1001 86380 86390 1
303981 99303981 1001 86380 86390 1
303463 99303463 1001 86380 86390 1
303584 99303584 1001 86380 86390 1
303613 99303613 1001 86380 86390 1
303514 99303514 1001 86380 86390 1
304193 99304193 1001 86380 86390 1
304782 99304782 1001 86380 86390 1
304718 99304718 1001 86380 86390 1
304836 99304836 1001 86380 86390 1
304837 99304837 1001 86380 86390 1
304779 99304779 1001 86380 86390 1
304628 99304628 1001 86380 86390 1
304642 99304642 1001 86380 86390 1
304541 99304541 1001 86380 86390 1
304606 99304606 1001 86380 86390 1
304636 99304636 1001 86380 86390 1
304361 99304361 1001 86380 86390 1
304258 99304258 1001 86380 86390 1
304923 99304923 1001 86380 86390 1
304899 99304899 1001 86380 86390 1
304957 99304957 1001 86380 86390 1
305552 99305552 1001 86380 86390 1
305514 99305514 1001 86380 86390 1
305631 99305631 1001 86380 86390 1
305678 99305678 1001 86380 86390 1
305308 99305308 1001 86380 86390 1
305452 99305452 1001 86380 86390 1
305202 99305202 1001 86380 86390 1
305125 99305125 1001 86380 86390 1
305268 99305268 1001 86380 86390 1
500129 99500129 1001 86380 86390 1
500028 99500028 1001 86380 86390 1
500190 99500190 1001 86380 86390 1
500650 99500650 1001 86380 86390 1
500692 99500692 1001 86380 86390 1
500628 99500628 1001 86380 86390 1
500492 99500492 1001 86380 86390 1
500435 99500435 1001 86380 86390 1
500590 99500590 1001 86380 86390 1
500231 99500231 1001 86380 86390 1
500290 99500290 1001 86380 86390 1
500319 99500319 1001 86380 86390 1
500901 99500901 1001 86380 86390 1
500890 99500890 1001 86380 86390 1
500884 99500884 1001 86380 86390 1
500938 99500938 1001 86380 86390 1
501557 99501557 1001 86380 86390 1
501560 99501560 1001 86380 86390 1
501635 99501635 1001 86380 86390 1
501304 99501304 1001 86380 86390 1
501397 99501397 1001 86380 86390 1
501353 99501353 1001 86380 86390 1
501019 99501019 1001 86380 86390 1
501745 99501745 1001 86380 86390 1
501658 99501658 1001 86380 86390 1
501672 99501672 1001 86380 86390 1
501700 99501700 1001 86380 86390 1
502432 99502432 1001 86380 86390 1
502393 99502393 1001 86380 86390 1
502267 99502267 1001 86380 86390 1
502334 99502334 1001 86380 86390 1
502459 99502459 1001 86380 86390 1
502463 99502463 1001 86380 86390 1
502134 99502134 1001 86380 86390 1
502240 99502240 1001 86380 86390 1
502098 99502098 1001 86380 86390 1
502155 99502155 1001 86380 86390 1
501888 99501888 1001 86380 86390 1
502043 99502043 1001 86380 86390 1
501891 99501891 1001 86380 86390 1
501866 99501866 1001 86380 86390 1
502531 99502531 1001 86380 86390 1
502469 99502469 1001 86380 86390 1
502908 99502908 1001 86380 86390 1
502921 99502921 1001 86380 86390 1
502935 99502935 1001 86380 86390 1
503066 99503066 1001 86380 86390 1
503057 99503057 1001 86380 86390 1
502993 99502993 1001 86380 86390 1
502672 99502672 1001 86380 86390 1
502763 99502763 1001 86380 86390 1
502677 99502677 1001 86380 86390 1
503482 99503482 1001 86380 86390 1
503473 99503473 1001 86380 86390 1
503411 99503411 1001 86380 86390 1
503493 99503493 1001 86380 86390 1
504028 99504028 1001 86380 86390 1
504040 99504040 1001 86380 86390 1
503860 99503860 1001 86380 86390 1
503791 99503791 1001 86380 86390 1
503692 99503692 1001 86380 86390 1
503696 99503696 1001 86380 86390 1
503619 99503619 1001 86380 86390 1
503581 99503581 1001 86380 86390 1
503638 99503638 1001 86380 86390 1
504298 99504298 1001 86380 86390 1
504145 99504145 1001 86380 86390 1
504250 99504250 1001 86380 86390 1
504225 99504225 1001 86380 86390 1
504844 99504844 1001 86380 86390 1
504780 99504780 1001 86380 86390 1
504860 99504860 1001 86380 86390 1
504686 99504686 1001 86380 86390 1
504702 99504702 1001 86380 86390 1
504586 99504586 1001 86380 86390 1
504628 99504628 1001 86380 86390 1
504564 99504564 1001 86380 86390 1
504361 99504361 1001 86380 86390 1
504466 99504466 1001 86380 86390 1
504328 99504328 1001 86380 86390 1
505044 99505044 1001 86380 86390 1
505593 99505593 1001 86380 86390 1
505684 99505684 1001 86380 86390 1
505757 99505757 1001 86380 86390 1
505665 99505665 1001 86380 86390 1
505538 99505538 1001 86380 86390 1
505409 99505409 1001 86380 86390 1
505540 99505540 1001 86380 86390 1
505491 99505491 1001 86380 86390 1
505417 99505417 1001 86380 86390 1
505457 99505457 1001 86380 86390 1
505458 99505458 1001 86380 86390 1
505161 99505161 1001 86380 86390 1
505254 99505254 1001 86380 86390 1
505345 99505345 1001 86380 86390 1
505167 99505167 1001 86380 86390 1
505833 99505833 1001 86380 86390 1
505773 99505773 1001 86380 86390 1
505882 99505882 1001 86380 86390 1
505973 99505973 1001 86380 86390 1
506481 99506481 1001 86380 86390 1
506436 99506436 1001 86380 86390 1
506213 99506213 1001 86380 86390 1
506382 99506382 1001 86380 86390 1
506242 99506242 1001 86380 86390 1
506388 99506388 1001 86380 86390 1
506135 99506135 1001 86380 86390 1
506097 99506097 1001 86380 86390 1
506000 99506000 1001 86380 86390 1
506635 99506635 1001 86380 86390 1
506758 99506758 1001 86380 86390 1
506668 99506668 1001 86380 86390 1
506656 99506656 1001 86380 86390 1
507383 99507383 1001 86380 86390 1
507013 99507013 1001 86380 86390 1
507502 99507502 1001 86380 86390 1
507520 99507520 1001 86380 86390 1
508099 99508099 1001 86380 86390 1
508112 99508112 1001 86380 86390 1
508051 99508051 1001 86380 86390 1
508092 99508092 1001 86380 86390 1
508169 99508169 1001 86380 86390 1
507861 99507861 1001 86380 86390 1
507983 99507983 1001 86380 86390 1
507824 99507824 1001 86380 86390 1
507688 99507688 1001 86380 86390 1
507740 99507740 1001 86380 86390 1
507649 99507649 1001 86380 86390 1
507637 99507637 1001 86380 86390 1
508415 99508415 1001 86380 86390 1
508299 99508299 1001 86380 86390 1
508250 99508250 1001 86380 86390 1
508926 99508926 1001 86380 86390 1
508954 99508954 1001 86380 86390 1
508840 99508840 1001 86380 86390 1
508535 99508535 1001 86380 86390 1
508499 99508499 1001 86380 86390 1
509239 99509239 1001 86380 86390 1
509183 99509183 1001 86380 86390 1
509209 99509209 1001 86380 86390 1
509713 99509713 1001 86380 86390 1
509767 99509767 1001 86380 86390 1
509793 99509793 1001 86380 86390 1
509891 99509891 1001 86380 86390 1
509659 99509659 1001 86380 86390 1
509560 99509560 1001 86380 86390 1
509311 99509311 1001 86380 86390 1
509416 99509416 1001 86380 86390 1
509482 99509482 1001 86380 86390 1
509368 99509368 1001 86380 86390 1
509937 99509937 1001 86380 86390 1
510028 99510028 1001 86380 86390 1
509992 99509992 1001 86380 86390 1
510033 99510033 1001 86380 86390 1
510600 99510600 1001 86380 86390 1
510678 99510678 1001 86380 86390 1
510683 99510683 1001 86380 86390 1
510647 99510647 1001 86380 86390 1
510315 99510315 1001 86380 86390 1
510511 99510511 1001 86380 86390 1
510369 99510369 1001 86380 86390 1
510301 99510301 1001 86380 86390 1
510290 99510290 1001 86380 86390 1
510155 99510155 1001 86380 86390 1
510129 99510129 1001 86380 86390 1
510802 99510802 1001 86380 86390 1
510753 99510753 1001 86380 86390 1
510742 99510742 1001 86380 86390 1
510820 99510820 1001 86380 86390 1
511399 99511399 1001 86380 86390 1
511366 99511366 1001 86380 86390 1
511445 99511445 1001 86380 86390 1
511446 99511446 1001 86380 86390 1
511178 99511178 1001 86380 86390 1
511205 99511205 1001 86380 86390 1
511180 99511180 1001 86380 86390 1
511286 99511286 1001 86380 86390 1
511267 99511267 1001 86380 86390 1
510998 99510998 1001 86380 86390 1
510974 99510974 1001 86380 86390 1
511039 99511039 1001 86380 86390 1
511135 99511135 1001 86380 86390 1
511610 99511610 1001 86380 86390 1
511558 99511558 1001 86380 86390 1
511598 99511598 1001 86380 86390 1
512305 99512305 1001 86380 86390 1
512241 99512241 1001 86380 86390 1
512354 99512354 1001 86380 86390 1
512082 99512082 1001 86380 86390 1
512070 99512070 1001 86380 86390 1
512045 99512045 1001 86380 86390 1
512086 99512086 1001 86380 86390 1
512035 99512035 1001 86380 86390 1
511843 99511843 1001 86380 86390 1
511806 99511806 1001 86380 86390 1
512456 99512456 1001 86380 86390 1
513168 99513168 1001 86380 86390 1
513079 99513079 1001 86380 86390 1
513160 99513160 1001 86380 86390 1
513007 99513007 1001 86380 86390 1
512852 99512852 1001 86380 86390 1
512589 99512589 1001 86380 86390 1
512771 99512771 1001 86380 86390 1
512736 99512736 1001 86380 86390 1
513361 99513361 1001 86380 86390 1
513388 99513388 1001 86380 86390 1
513392 99513392 1001 86380 86390 1
513405 99513405 1001 86380 86390 1
513407 99513407 1001 86380 86390 1
513213 99513213 1001 86380 86390 1
513226 99513226 1001 86380 86390 1
514004 99514004 1001 86380 86390 1
514014 99514014 1001 86380 86390 1
513912 99513912 1001 86380 86390 1
513788 99513788 1001 86380 86390 1
513646 99513646 1001 86380 86390 1
513439 99513439 1001 86380 86390 1
513441 99513441 1001 86380 86390 1
513506 99513506 1001 86380 86390 1
513577 99513577 1001 86380 86390 1
514138 99514138 1001 86380 86390 1
514854 99514854 1001 86380 86390 1
514855 99514855 1001 86380 86390 1
514837 99514837 1001 86380 86390 1
514670 99514670 1001 86380 86390 1
514723 99514723 1001 86380 86390 1
514777 99514777 1001 86380 86390 1
514739 99514739 1001 86380 86390 1
514792 99514792 1001 86380 86390 1
514625 99514625 1001 86380 86390 1
514523 99514523 1001 86380 86390 1
514615 99514615 1001 86380 86390 1
514461 99514461 1001 86380 86390 1
514288 99514288 1001 86380 86390 1
514301 99514301 1001 86380 86390 1
514431 99514431 1001 86380 86390 1
514394 99514394 1001 86380 86390 1
514252 99514252 1001 86380 86390 1
514343 99514343 1001 86380 86390 1
514241 99514241 1001 86380 86390 1
514919 99514919 1001 86380 86390 1
515481 99515481 1001 86380 86390 1
515628 99515628 1001 86380 86390 1
515290 99515290 1001 86380 86390 1
515473 99515473 1001 86380 86390 1
515141 99515141 1001 86380 86390 1
515120 99515120 1001 86380 86390 1
515201 99515201 1001 86380 86390 1
515124 99515124 1001 86380 86390 1
515812 99515812 1001 86380 86390 1
515739 99515739 1001 86380 86390 1
515769 99515769 1001 86380 86390 1
516479 99516479 1001 86380 86390 1
516311 99516311 1001 86380 86390 1
516363 99516363 1001 86380 86390 1
516376 99516376 1001 86380 86390 1
516498 99516498 1001 86380 86390 1
516110 99516110 1001 86380 86390 1
516240 99516240 1001 86380 86390 1
516194 99516194 1001 86380 86390 1
516288 99516288 1001 86380 86390 1
516263 99516263 1001 86380 86390 1
515891 99515891 1001 86380 86390 1
516075 99516075 1001 86380 86390 1
516090 99516090 1001 86380 86390 1
516091 99516091 1001 86380 86390 1
516029 99516029 1001 86380 86390 1
516624 99516624 1001 86380 86390 1
516547 99516547 1001 86380 86390 1
516097 99516097 1001 86380 86390 1
516593 99516593 1001 86380 86390 1
517272 99517272 1001 86380 86390 1
517189 99517189 1001 86380 86390 1
517253 99517253 1001 86380 86390 1
517130 99517130 1001 86380 86390 1
516928 99516928 1001 86380 86390 1
516774 99516774 1001 86380 86390 1
516892 99516892 1001 86380 86390 1
517447 99517447 1001 86380 86390 1
517370 99517370 1001 86380 86390 1
518160 99518160 1001 86380 86390 1
518131 99518131 1001 86380 86390 1
517972 99517972 1001 86380 86390 1
518065 99518065 1001 86380 86390 1
518015 99518015 1001 86380 86390 1
517980 99517980 1001 86380 86390 1
518006 99518006 1001 86380 86390 1
517813 99517813 1001 86380 86390 1
517858 99517858 1001 86380 86390 1
517605 99517605 1001 86380 86390 1
517583 99517583 1001 86380 86390 1
517675 99517675 1001 86380 86390 1
517546 99517546 1001 86380 86390 1
517611 99517611 1001 86380 86390 1
517576 99517576 1001 86380 86390 1
518238 99518238 1001 86380 86390 1
518292 99518292 1001 86380 86390 1
518899 99518899 1001 86380 86390 1
518956 99518956 1001 86380 86390 1
518811 99518811 1001 86380 86390 1
518819 99518819 1001 86380 86390 1
518629 99518629 1001 86380 86390 1
518592 99518592 1001 86380 86390 1
518484 99518484 1001 86380 86390 1
518472 99518472 1001 86380 86390 1
518512 99518512 1001 86380 86390 1
518501 99518501 1001 86380 86390 1
518425 99518425 1001 86380 86390 1
518532 99518532 1001 86380 86390 1
519154 99519154 1001 86380 86390 1
519016 99519016 1001 86380 86390 1
519107 99519107 1001 86380 86390 1
519622 99519622 1001 86380 86390 1
519804 99519804 1001 86380 86390 1
519603 99519603 1001 86380 86390 1
519500 99519500 1001 86380 86390 1
519502 99519502 1001 86380 86390 1
519210 99519210 1001 86380 86390 1
519290 99519290 1001 86380 86390 1
519889 99519889 1001 86380 86390 1
519826 99519826 1001 86380 86390 1
519827 99519827 1001 86380 86390 1
519936 99519936 1001 86380 86390 1
519975 99519975 1001 86380 86390 1
519819 99519819 1001 86380 86390 1
520436 99520436 1001 86380 86390 1
520611 99520611 1001 86380 86390 1
520595 99520595 1001 86380 86390 1
520441 99520441 1001 86380 86390 1
520531 99520531 1001 86380 86390 1
520275 99520275 1001 86380 86390 1
520768 99520768 1001 86380 86390 1
520724 99520724 1001 86380 86390 1
520789 99520789 1001 86380 86390 1
521346 99521346 1001 86380 86390 1
521459 99521459 1001 86380 86390 1
521208 99521208 1001 86380 86390 1
521247 99521247 1001 86380 86390 1
521090 99521090 1001 86380 86390 1
521091 99521091 1001 86380 86390 1
520865 99520865 1001 86380 86390 1
521008 99521008 1001 86380 86390 1
521640 99521640 1001 86380 86390 1
521643 99521643 1001 86380 86390 1
522164 99522164 1001 86380 86390 1
522192 99522192 1001 86380 86390 1
521996 99521996 1001 86380 86390 1
522001 99522001 1001 86380 86390 1
522029 99522029 1001 86380 86390 1
521991 99521991 1001 86380 86390 1
521993 99521993 1001 86380 86390 1
522071 99522071 1001 86380 86390 1
521866 99521866 1001 86380 86390 1
521844 99521844 1001 86380 86390 1
521731 99521731 1001 86380 86390 1
522481 99522481 1001 86380 86390 1
523056 99523056 1001 86380 86390 1
523047 99523047 1001 86380 86390 1
522933 99522933 1001 86380 86390 1
522986 99522986 1001 86380 86390 1
523040 99523040 1001 86380 86390 1
522813 99522813 1001 86380 86390 1
522749 99522749 1001 86380 86390 1
522779 99522779 1001 86380 86390 1
522564 99522564 1001 86380 86390 1
522681 99522681 1001 86380 86390 1
523309 99523309 1001 86380 86390 1
523273 99523273 1001 86380 86390 1
523210 99523210 1001 86380 86390 1
523185 99523185 1001 86380 86390 1
523317 99523317 1001 86380 86390 1
523202 99523202 1001 86380 86390 1
523854 99523854 1001 86380 86390 1
523751 99523751 1001 86380 86390 1
523902 99523902 1001 86380 86390 1
523825 99523825 1001 86380 86390 1
523788 99523788 1001 86380 86390 1
523562 99523562 1001 86380 86390 1
523634 99523634 1001 86380 86390 1
523364 99523364 1001 86380 86390 1
523471 99523471 1001 86380 86390 1
523446 99523446 1001 86380 86390 1
523498 99523498 1001 86380 86390 1
523465 99523465 1001 86380 86390 1
523993 99523993 1001 86380 86390 1
524131 99524131 1001 86380 86390 1
524015 99524015 1001 86380 86390 1
523953 99523953 1001 86380 86390 1
524680 99524680 1001 86380 86390 1
524593 99524593 1001 86380 86390 1
524646 99524646 1001 86380 86390 1
524660 99524660 1001 86380 86390 1
524700 99524700 1001 86380 86390 1
524689 99524689 1001 86380 86390 1
524548 99524548 1001 86380 86390 1
524204 99524204 1001 86380 86390 1
524232 99524232 1001 86380 86390 1
524833 99524833 1001 86380 86390 1
524796 99524796 1001 86380 86390 1
524774 99524774 1001 86380 86390 1
524841 99524841 1001 86380 86390 1
524907 99524907 1001 86380 86390 1
525485 99525485 1001 86380 86390 1
525262 99525262 1001 86380 86390 1
525159 99525159 1001 86380 86390 1
525030 99525030 1001 86380 86390 1
525801 99525801 1001 86380 86390 1
525737 99525737 1001 86380 86390 1
525643 99525643 1001 86380 86390 1
526294 99526294 1001 86380 86390 1
526335 99526335 1001 86380 86390 1
526091 99526091 1001 86380 86390 1
526162 99526162 1001 86380 86390 1
526214 99526214 1001 86380 86390 1
525950 99525950 1001 86380 86390 1
525941 99525941 1001 86380 86390 1
525813 99525813 1001 86380 86390 1
526435 99526435 1001 86380 86390 1
526520 99526520 1001 86380 86390 1
527248 99527248 1001 86380 86390 1
527135 99527135 1001 86380 86390 1
527067 99527067 1001 86380 86390 1
526952 99526952 1001 86380 86390 1
526877 99526877 1001 86380 86390 1
526929 99526929 1001 86380 86390 1
526907 99526907 1001 86380 86390 1
526933 99526933 1001 86380 86390 1
526973 99526973 1001 86380 86390 1
526975 99526975 1001 86380 86390 1
526924 99526924 1001 86380 86390 1
526816 99526816 1001 86380 86390 1
526674 99526674 1001 86380 86390 1
526793 99526793 1001 86380 86390 1
527378 99527378 1001 86380 86390 1
527276 99527276 1001 86380 86390 1
527322 99527322 1001 86380 86390 1
527978 99527978 1001 86380 86390 1
527942 99527942 1001 86380 86390 1
527834 99527834 1001 86380 86390 1
527862 99527862 1001 86380 86390 1
527582 99527582 1001 86380 86390 1
528190 99528190 1001 86380 86390 1
528078 99528078 1001 86380 86390 1
528580 99528580 1001 86380 86390 1
528490 99528490 1001 86380 86390 1
528691 99528691 1001 86380 86390 1
528694 99528694 1001 86380 86390 1
528396 99528396 1001 86380 86390 1
528380 99528380 1001 86380 86390 1
529067 99529067 1001 86380 86390 1
528943 99528943 1001 86380 86390 1
528984 99528984 1001 86380 86390 1
528972 99528972 1001 86380 86390 1
529089 99529089 1001 86380 86390 1
529677 99529677 1001 86380 86390 1
529727 99529727 1001 86380 86390 1
529668 99529668 1001 86380 86390 1
529554 99529554 1001 86380 86390 1
529622 99529622 1001 86380 86390 1
529522 99529522 1001 86380 86390 1
529376 99529376 1001 86380 86390 1
529389 99529389 1001 86380 86390 1
529481 99529481 1001 86380 86390 1
529173 99529173 1001 86380 86390 1
529122 99529122 1001 86380 86390 1
529728 99529728 1001 86380 86390 1
529743 99529743 1001 86380 86390 1
530364 99530364 1001 86380 86390 1
530246 99530246 1001 86380 86390 1
530185 99530185 1001 86380 86390 1
530306 99530306 1001 86380 86390 1
530319 99530319 1001 86380 86390 1
530024 99530024 1001 86380 86390 1
530017 99530017 1001 86380 86390 1
530589 99530589 1001 86380 86390 1
530608 99530608 1001 86380 86390 1
530609 99530609 1001 86380 86390 1
531235 99531235 1001 86380 86390 1
530982 99530982 1001 86380 86390 1
531035 99531035 1001 86380 86390 1
531004 99531004 1001 86380 86390 1
531017 99531017 1001 86380 86390 1
530948 99530948 1001 86380 86390 1
530910 99530910 1001 86380 86390 1
530925 99530925 1001 86380 86390 1
530796 99530796 1001 86380 86390 1
531498 99531498 1001 86380 86390 1
531411 99531411 1001 86380 86390 1
532205 99532205 1001 86380 86390 1
532110 99532110 1001 86380 86390 1
532149 99532149 1001 86380 86390 1
531897 99531897 1001 86380 86390 1
531878 99531878 1001 86380 86390 1
531828 99531828 1001 86380 86390 1
531854 99531854 1001 86380 86390 1
531610 99531610 1001 86380 86390 1
531723 99531723 1001 86380 86390 1
531608 99531608 1001 86380 86390 1
531778 99531778 1001 86380 86390 1
532280 99532280 1001 86380 86390 1
532347 99532347 1001 86380 86390 1
532272 99532272 1001 86380 86390 1
532366 99532366 1001 86380 86390 1
532237 99532237 1001 86380 86390 1
532315 99532315 1001 86380 86390 1
532356 99532356 1001 86380 86390 1
532864 99532864 1001 86380 86390 1
532929 99532929 1001 86380 86390 1
532865 99532865 1001 86380 86390 1
532713 99532713 1001 86380 86390 1
532626 99532626 1001 86380 86390 1
532642 99532642 1001 86380 86390 1
532529 99532529 1001 86380 86390 1
532422 99532422 1001 86380 86390 1
533182 99533182 1001 86380 86390 1
533092 99533092 1001 86380 86390 1
533667 99533667 1001 86380 86390 1
533746 99533746 1001 86380 86390 1
533831 99533831 1001 86380 86390 1
533726 99533726 1001 86380 86390 1
533527 99533527 1001 86380 86390 1
533277 99533277 1001 86380 86390 1
533434 99533434 1001 86380 86390 1
533281 99533281 1001 86380 86390 1
533272 99533272 1001 86380 86390 1
533937 99533937 1001 86380 86390 1
533978 99533978 1001 86380 86390 1
534030 99534030 1001 86380 86390 1
534034 99534034 1001 86380 86390 1
534633 99534633 1001 86380 86390 1
534622 99534622 1001 86380 86390 1
534572 99534572 1001 86380 86390 1
534628 99534628 1001 86380 86390 1
534427 99534427 1001 86380 86390 1
534328 99534328 1001 86380 86390 1
534381 99534381 1001 86380 86390 1
534420 99534420 1001 86380 86390 1
534220 99534220 1001 86380 86390 1
534824 99534824 1001 86380 86390 1
535508 99535508 1001 86380 86390 1
535358 99535358 1001 86380 86390 1
535495 99535495 1001 86380 86390 1
535151 99535151 1001 86380 86390 1
535598 99535598 1001 86380 86390 1
535612 99535612 1001 86380 86390 1
535668 99535668 1001 86380 86390 1
535525 99535525 1001 86380 86390 1
535514 99535514 1001 86380 86390 1
535592 99535592 1001 86380 86390 1
535555 99535555 1001 86380 86390 1
536158 99536158 1001 86380 86390 1
536147 99536147 1001 86380 86390 1
536243 99536243 1001 86380 86390 1
536021 99536021 1001 86380 86390 1
535943 99535943 1001 86380 86390 1
536075 99536075 1001 86380 86390 1
536411 99536411 1001 86380 86390 1
536508 99536508 1001 86380 86390 1
536509 99536509 1001 86380 86390 1
536472 99536472 1001 86380 86390 1
536435 99536435 1001 86380 86390 1
537072 99537072 1001 86380 86390 1
537021 99537021 1001 86380 86390 1
536829 99536829 1001 86380 86390 1
536804 99536804 1001 86380 86390 1
536934 99536934 1001 86380 86390 1
536948 99536948 1001 86380 86390 1
536937 99536937 1001 86380 86390 1
536796 99536796 1001 86380 86390 1
536861 99536861 1001 86380 86390 1
536771 99536771 1001 86380 86390 1
536611 99536611 1001 86380 86390 1
536576 99536576 1001 86380 86390 1
537288 99537288 1001 86380 86390 1
537246 99537246 1001 86380 86390 1
537223 99537223 1001 86380 86390 1
537891 99537891 1001 86380 86390 1
537965 99537965 1001 86380 86390 1
537970 99537970 1001 86380 86390 1
537976 99537976 1001 86380 86390 1
537654 99537654 1001 86380 86390 1
537689 99537689 1001 86380 86390 1
537613 99537613 1001 86380 86390 1
537451 99537451 1001 86380 86390 1
537386 99537386 1001 86380 86390 1
537391 99537391 1001 86380 86390 1
538190 99538190 1001 86380 86390 1
538169 99538169 1001 86380 86390 1
538703 99538703 1001 86380 86390 1
538707 99538707 1001 86380 86390 1
538807 99538807 1001 86380 86390 1
538598 99538598 1001 86380 86390 1
538438 99538438 1001 86380 86390 1
538244 99538244 1001 86380 86390 1
538917 99538917 1001 86380 86390 1
538898 99538898 1001 86380 86390 1
539015 99539015 1001 86380 86390 1
539442 99539442 1001 86380 86390 1
539597 99539597 1001 86380 86390 1
539484 99539484 1001 86380 86390 1
539240 99539240 1001 86380 86390 1
539271 99539271 1001 86380 86390 1
539247 99539247 1001 86380 86390 1
539378 99539378 1001 86380 86390 1
539314 99539314 1001 86380 86390 1
539237 99539237 1001 86380 86390 1
539251 99539251 1001 86380 86390 1
539420 99539420 1001 86380 86390 1
539025 99539025 1001 86380 86390 1
539129 99539129 1001 86380 86390 1
539081 99539081 1001 86380 86390 1
539225 99539225 1001 86380 86390 1
539780 99539780 1001 86380 86390 1
539693 99539693 1001 86380 86390 1
539758 99539758 1001 86380 86390 1
540264 99540264 1001 86380 86390 1
540440 99540440 1001 86380 86390 1
540362 99540362 1001 86380 86390 1
540105 99540105 1001 86380 86390 1
540083 99540083 1001 86380 86390 1
539949 99539949 1001 86380 86390 1
539950 99539950 1001 86380 86390 1
540023 99540023 1001 86380 86390 1
539881 99539881 1001 86380 86390 1
540050 99540050 1001 86380 86390 1
540541 99540541 1001 86380 86390 1
540622 99540622 1001 86380 86390 1
540510 99540510 1001 86380 86390 1
540525 99540525 1001 86380 86390 1
541217 99541217 1001 86380 86390 1
541131 99541131 1001 86380 86390 1
541213 99541213 1001 86380 86390 1
541056 99541056 1001 86380 86390 1
541031 99541031 1001 86380 86390 1
540841 99540841 1001 86380 86390 1
540836 99540836 1001 86380 86390 1
540826 99540826 1001 86380 86390 1
541304 99541304 1001 86380 86390 1
541320 99541320 1001 86380 86390 1
541465 99541465 1001 86380 86390 1
541428 99541428 1001 86380 86390 1
541454 99541454 1001 86380 86390 1
542058 99542058 1001 86380 86390 1
542071 99542071 1001 86380 86390 1
541822 99541822 1001 86380 86390 1
541760 99541760 1001 86380 86390 1
541865 99541865 1001 86380 86390 1
541779 99541779 1001 86380 86390 1
541578 99541578 1001 86380 86390 1
541514 99541514 1001 86380 86390 1
541540 99541540 1001 86380 86390 1
541696 99541696 1001 86380 86390 1
541701 99541701 1001 86380 86390 1
541703 99541703 1001 86380 86390 1
542189 99542189 1001 86380 86390 1
542191 99542191 1001 86380 86390 1
542812 99542812 1001 86380 86390 1
542877 99542877 1001 86380 86390 1
542563 99542563 1001 86380 86390 1
542680 99542680 1001 86380 86390 1
542537 99542537 1001 86380 86390 1
542578 99542578 1001 86380 86390 1
542643 99542643 1001 86380 86390 1
542350 99542350 1001 86380 86390 1
542454 99542454 1001 86380 86390 1
543022 99543022 1001 86380 86390 1
543144 99543144 1001 86380 86390 1
543015 99543015 1001 86380 86390 1
542977 99542977 1001 86380 86390 1
543004 99543004 1001 86380 86390 1
543618 99543618 1001 86380 86390 1
543741 99543741 1001 86380 86390 1
543673 99543673 1001 86380 86390 1
543653 99543653 1001 86380 86390 1
543762 99543762 1001 86380 86390 1
543679 99543679 1001 86380 86390 1
543445 99543445 1001 86380 86390 1
543395 99543395 1001 86380 86390 1
543309 99543309 1001 86380 86390 1
543913 99543913 1001 86380 86390 1
543960 99543960 1001 86380 86390 1
544420 99544420 1001 86380 86390 1
544408 99544408 1001 86380 86390 1
544517 99544517 1001 86380 86390 1
544391 99544391 1001 86380 86390 1
544279 99544279 1001 86380 86390 1
544374 99544374 1001 86380 86390 1
544298 99544298 1001 86380 86390 1
544337 99544337 1001 86380 86390 1
544083 99544083 1001 86380 86390 1
544148 99544148 1001 86380 86390 1
544071 99544071 1001 86380 86390 1
544111 99544111 1001 86380 86390 1
544060 99544060 1001 86380 86390 1
543985 99543985 1001 86380 86390 1
544598 99544598 1001 86380 86390 1
544638 99544638 1001 86380 86390 1
544615 99544615 1001 86380 86390 1
500838 963 1002 36338 46052 1
511883 1034 1001 44000 44299 1
539950 790 1001 53589 53688 1
400013 99400013 1001 86380 86390 1
400212 99400212 1001 86380 86390 1
400780 99400780 1001 86380 86390 1
400889 99400889 1001 86380 86390 1
401040 99401040 1001 86380 86390 1
401066 99401066 1001 86380 86390 1
401254 99401254 1001 86380 86390 1
401293 99401293 1001 86380 86390 1
401519 99401519 1001 86380 86390 1
401778 99401778 1001 86380 86390 1
401790 99401790 1001 86380 86390 1
401821 99401821 1001 86380 86390 1
401905 99401905 1001 86380 86390 1
401884 99401884 1001 86380 86390 1
402171 99402171 1001 86380 86390 1
402068 99402068 1001 86380 86390 1
402095 99402095 1001 86380 86390 1
402461 99402461 1001 86380 86390 1
403213 99403213 1001 86380 86390 1
403501 99403501 1001 86380 86390 1
403486 99403486 1001 86380 86390 1
403636 99403636 1001 86380 86390 1
403746 99403746 1001 86380 86390 1
403966 99403966 1001 86380 86390 1
404678 99404678 1001 86380 86390 1
404629 99404629 1001 86380 86390 1
404728 99404728 1001 86380 86390 1
404804 99404804 1001 86380 86390 1
404879 99404879 1001 86380 86390 1
405497 99405497 1001 86380 86390 1
405460 99405460 1001 86380 86390 1
405477 99405477 1001 86380 86390 1
405559 99405559 1001 86380 86390 1
405572 99405572 1001 86380 86390 1
405788 99405788 1001 86380 86390 1
405972 99405972 1001 86380 86390 1
405887 99405887 1001 86380 86390 1
405918 99405918 1001 86380 86390 1
405873 99405873 1001 86380 86390 1
406113 99406113 1001 86380 86390 1
406235 99406235 1001 86380 86390 1
406303 99406303 1001 86380 86390 1
406501 99406501 1001 86380 86390 1
407078 99407078 1001 86380 86390 1
407230 99407230 1001 86380 86390 1
407251 99407251 1001 86380 86390 1
407278 99407278 1001 86380 86390 1
407350 99407350 1001 86380 86390 1
407270 99407270 1001 86380 86390 1
407401 99407401 1001 86380 86390 1
407647 99407647 1001 86380 86390 1
407729 99407729 1001 86380 86390 1
407776 99407776 1001 86380 86390 1
407959 99407959 1001 86380 86390 1
408015 99408015 1001 86380 86390 1
408257 99408257 1001 86380 86390 1
408288 99408288 1001 86380 86390 1
408242 99408242 1001 86380 86390 1
408213 99408213 1001 86380 86390 1
408223 99408223 1001 86380 86390 1
408317 99408317 1001 86380 86390 1
408426 99408426 1001 86380 86390 1
409155 99409155 1001 86380 86390 1
409115 99409115 1001 86380 86390 1
409251 99409251 1001 86380 86390 1
409505 99409505 1001 86380 86390 1
409683 99409683 1001 86380 86390 1
409922 99409922 1001 86380 86390 1
410006 99410006 1001 86380 86390 1
410196 99410196 1001 86380 86390 1
410174 99410174 1001 86380 86390 1
410306 99410306 1001 86380 86390 1
410373 99410373 1001 86380 86390 1
410349 99410349 1001 86380 86390 1
410709 99410709 1001 86380 86390 1
410799 99410799 1001 86380 86390 1
410757 99410757 1001 86380 86390 1
410873 99410873 1001 86380 86390 1
410875 99410875 1001 86380 86390 1
410949 99410949 1001 86380 86390 1
411025 99411025 1001 86380 86390 1
411078 99411078 1001 86380 86390 1
411091 99411091 1001 86380 86390 1
411163 99411163 1001 86380 86390 1
411313 99411313 1001 86380 86390 1
411329 99411329 1001 86380 86390 1
411624 99411624 1001 86380 86390 1
411644 99411644 1001 86380 86390 1
411803 99411803 1001 86380 86390 1
411805 99411805 1001 86380 86390 1
411971 99411971 1001 86380 86390 1
412106 99412106 1001 86380 86390 1
412188 99412188 1001 86380 86390 1
412400 99412400 1001 86380 86390 1
412332 99412332 1001 86380 86390 1
413542 99413542 1001 86380 86390 1
413568 99413568 1001 86380 86390 1
413617 99413617 1001 86380 86390 1
413039 99413039 1001 86380 86390 1
412895 99412895 1001 86380 86390 1
412638 99412638 1001 86380 86390 1
412528 99412528 1001 86380 86390 1
412585 99412585 1001 86380 86390 1
412765 99412765 1001 86380 86390 1
412687 99412687 1001 86380 86390 1
413953 99413953 1001 86380 86390 1
413955 99413955 1001 86380 86390 1
413793 99413793 1001 86380 86390 1
415115 99415115 1001 86380 86390 1
415098 99415098 1001 86380 86390 1
415222 99415222 1001 86380 86390 1
415124 99415124 1001 86380 86390 1
415085 99415085 1001 86380 86390 1
414593 99414593 1001 86380 86390 1
414665 99414665 1001 86380 86390 1
414781 99414781 1001 86380 86390 1
414693 99414693 1001 86380 86390 1
414625 99414625 1001 86380 86390 1
414296 99414296 1001 86380 86390 1
414168 99414168 1001 86380 86390 1
415703 99415703 1001 86380 86390 1
415436 99415436 1001 86380 86390 1
415590 99415590 1001 86380 86390 1
415694 99415694 1001 86380 86390 1
416837 99416837 1001 86380 86390 1
416589 99416589 1001 86380 86390 1
416682 99416682 1001 86380 86390 1
416979 99416979 1001 86380 86390 1
416899 99416899 1001 86380 86390 1
416148 99416148 1001 86380 86390 1
416328 99416328 1001 86380 86390 1
416509 99416509 1001 86380 86390 1
416536 99416536 1001 86380 86390 1
415915 99415915 1001 86380 86390 1
416002 99416002 1001 86380 86390 1
415743 99415743 1001 86380 86390 1
417339 99417339 1001 86380 86390 1
417030 99417030 1001 86380 86390 1
417324 99417324 1001 86380 86390 1
417086 99417086 1001 86380 86390 1
417350 99417350 1001 86380 86390 1
418700 99418700 1001 86380 86390 1
418615 99418615 1001 86380 86390 1
418090 99418090 1001 86380 86390 1
417777 99417777 1001 86380 86390 1
417799 99417799 1001 86380 86390 1
419037 99419037 1001 86380 86390 1
419061 99419061 1001 86380 86390 1
419181 99419181 1001 86380 86390 1
418995 99418995 1001 86380 86390 1
420171 99420171 1001 86380 86390 1
420095 99420095 1001 86380 86390 1
420084 99420084 1001 86380 86390 1
420190 99420190 1001 86380 86390 1
419918 99419918 1001 86380 86390 1
419936 99419936 1001 86380 86390 1
419496 99419496 1001 86380 86390 1
419243 99419243 1001 86380 86390 1
419548 99419548 1001 86380 86390 1
419217 99419217 1001 86380 86390 1
420740 99420740 1001 86380 86390 1
420502 99420502 1001 86380 86390 1
420824 99420824 1001 86380 86390 1
421778 99421778 1001 86380 86390 1
421890 99421890 1001 86380 86390 1
421934 99421934 1001 86380 86390 1
421935 99421935 1001 86380 86390 1
421791 99421791 1001 86380 86390 1
421915 99421915 1001 86380 86390 1
421433 99421433 1001 86380 86390 1
421341 99421341 1001 86380 86390 1
420859 99420859 1001 86380 86390 1
421104 99421104 1001 86380 86390 1
420953 99420953 1001 86380 86390 1
422479 99422479 1001 86380 86390 1
422459 99422459 1001 86380 86390 1
422430 99422430 1001 86380 86390 1
423309 99423309 1001 86380 86390 1
423286 99423286 1001 86380 86390 1
423034 99423034 1001 86380 86390 1
422657 99422657 1001 86380 86390 1
423972 99423972 1001 86380 86390 1
423979 99423979 1001 86380 86390 1
425324 99425324 1001 86380 86390 1
425047 99425047 1001 86380 86390 1
425209 99425209 1001 86380 86390 1
424788 99424788 1001 86380 86390 1
424651 99424651 1001 86380 86390 1
424212 99424212 1001 86380 86390 1
424466 99424466 1001 86380 86390 1
424274 99424274 1001 86380 86390 1
425555 99425555 1001 86380 86390 1
426928 99426928 1001 86380 86390 1
426939 99426939 1001 86380 86390 1
426377 99426377 1001 86380 86390 1
426597 99426597 1001 86380 86390 1
426557 99426557 1001 86380 86390 1
426659 99426659 1001 86380 86390 1
426218 99426218 1001 86380 86390 1
426243 99426243 1001 86380 86390 1
426187 99426187 1001 86380 86390 1
426099 99426099 1001 86380 86390 1
426238 99426238 1001 86380 86390 1
426239 99426239 1001 86380 86390 1
427159 99427159 1001 86380 86390 1
427252 99427252 1001 86380 86390 1
428664 99428664 1001 86380 86390 1
428342 99428342 1001 86380 86390 1
428591 99428591 1001 86380 86390 1
428616 99428616 1001 86380 86390 1
428508 99428508 1001 86380 86390 1
428378 99428378 1001 86380 86390 1
428361 99428361 1001 86380 86390 1
427957 99427957 1001 86380 86390 1
427966 99427966 1001 86380 86390 1
427914 99427914 1001 86380 86390 1
428878 99428878 1001 86380 86390 1
428735 99428735 1001 86380 86390 1
429132 99429132 1001 86380 86390 1
429593 99429593 1001 86380 86390 1
429598 99429598 1001 86380 86390 1
429293 99429293 1001 86380 86390 1
429321 99429321 1001 86380 86390 1
429269 99429269 1001 86380 86390 1
429397 99429397 1001 86380 86390 1
430434 99430434 1001 86380 86390 1
430459 99430459 1001 86380 86390 1
432052 99432052 1001 86380 86390 1
431888 99431888 1001 86380 86390 1
431798 99431798 1001 86380 86390 1
431698 99431698 1001 86380 86390 1
431864 99431864 1001 86380 86390 1
431660 99431660 1001 86380 86390 1
431807 99431807 1001 86380 86390 1
431525 99431525 1001 86380 86390 1
431260 99431260 1001 86380 86390 1
431600 99431600 1001 86380 86390 1
430923 99430923 1001 86380 86390 1
431180 99431180 1001 86380 86390 1
431047 99431047 1001 86380 86390 1
431019 99431019 1001 86380 86390 1
431255 99431255 1001 86380 86390 1
432128 99432128 1001 86380 86390 1
433462 99433462 1001 86380 86390 1
433676 99433676 1001 86380 86390 1
433420 99433420 1001 86380 86390 1
433708 99433708 1001 86380 86390 1
433715 99433715 1001 86380 86390 1
433227 99433227 1001 86380 86390 1
433014 99433014 1001 86380 86390 1
432709 99432709 1001 86380 86390 1
432762 99432762 1001 86380 86390 1
432715 99432715 1001 86380 86390 1
433906 99433906 1001 86380 86390 1
435135 99435135 1001 86380 86390 1
435174 99435174 1001 86380 86390 1
434200 99434200 1001 86380 86390 1
434268 99434268 1001 86380 86390 1
434440 99434440 1001 86380 86390 1
435567 99435567 1001 86380 86390 1
435734 99435734 1001 86380 86390 1
435811 99435811 1001 86380 86390 1
435879 99435879 1001 86380 86390 1
437099 99437099 1001 86380 86390 1
436937 99436937 1001 86380 86390 1
436471 99436471 1001 86380 86390 1
436628 99436628 1001 86380 86390 1
436566 99436566 1001 86380 86390 1
436614 99436614 1001 86380 86390 1
435909 99435909 1001 86380 86390 1
436302 99436302 1001 86380 86390 1
436065 99436065 1001 86380 86390 1
300017 99300017 1001 86380 86390 1
436757 99436757 1001 86380 86390 1
300049 99300049 1001 86380 86390 1
300011 99300011 1001 86380 86390 1
300078 99300078 1001 86380 86390 1
300654 99300654 1001 86380 86390 1
300661 99300661 1001 86380 86390 1
300510 99300510 1001 86380 86390 1
300344 99300344 1001 86380 86390 1
300453 99300453 1001 86380 86390 1
300378 99300378 1001 86380 86390 1
300276 99300276 1001 86380 86390 1
300226 99300226 1001 86380 86390 1
300844 99300844 1001 86380 86390 1
300896 99300896 1001 86380 86390 1
300819 99300819 1001 86380 86390 1
300845 99300845 1001 86380 86390 1
300834 99300834 1001 86380 86390 1
300811 99300811 1001 86380 86390 1
301376 99301376 1001 86380 86390 1
301528 99301528 1001 86380 86390 1
301432 99301432 1001 86380 86390 1
301371 99301371 1001 86380 86390 1
301397 99301397 1001 86380 86390 1
301502 99301502 1001 86380 86390 1
301150 99301150 1001 86380 86390 1
301255 99301255 1001 86380 86390 1
300935 99300935 1001 86380 86390 1
301039 99301039 1001 86380 86390 1
301745 99301745 1001 86380 86390 1
301645 99301645 1001 86380 86390 1
302241 99302241 1001 86380 86390 1
302269 99302269 1001 86380 86390 1
302356 99302356 1001 86380 86390 1
302300 99302300 1001 86380 86390 1
302372 99302372 1001 86380 86390 1
302062 99302062 1001 86380 86390 1
302119 99302119 1001 86380 86390 1
302133 99302133 1001 86380 86390 1
302121 99302121 1001 86380 86390 1
301837 99301837 1001 86380 86390 1
301911 99301911 1001 86380 86390 1
302520 99302520 1001 86380 86390 1
302509 99302509 1001 86380 86390 1
302458 99302458 1001 86380 86390 1
302491 99302491 1001 86380 86390 1
303156 99303156 1001 86380 86390 1
303095 99303095 1001 86380 86390 1
302923 99302923 1001 86380 86390 1
302848 99302848 1001 86380 86390 1
302637 99302637 1001 86380 86390 1
302782 99302782 1001 86380 86390 1
302784 99302784 1001 86380 86390 1
302604 99302604 1001 86380 86390 1
302606 99302606 1001 86380 86390 1
303411 99303411 1001 86380 86390 1
303309 99303309 1001 86380 86390 1
303245 99303245 1001 86380 86390 1
303298 99303298 1001 86380 86390 1
303319 99303319 1001 86380 86390 1
304015 99304015 1001 86380 86390 1
303811 99303811 1001 86380 86390 1
303457 99303457 1001 86380 86390 1
303432 99303432 1001 86380 86390 1
303576 99303576 1001 86380 86390 1
303538 99303538 1001 86380 86390 1
303591 99303591 1001 86380 86390 1
303423 99303423 1001 86380 86390 1
303436 99303436 1001 86380 86390 1
304162 99304162 1001 86380 86390 1
304047 99304047 1001 86380 86390 1
304066 99304066 1001 86380 86390 1
304795 99304795 1001 86380 86390 1
304710 99304710 1001 86380 86390 1
304460 99304460 1001 86380 86390 1
304474 99304474 1001 86380 86390 1
304514 99304514 1001 86380 86390 1
304540 99304540 1001 86380 86390 1
304467 99304467 1001 86380 86390 1
304559 99304559 1001 86380 86390 1
304307 99304307 1001 86380 86390 1
304925 99304925 1001 86380 86390 1
305031 99305031 1001 86380 86390 1
305036 99305036 1001 86380 86390 1
305611 99305611 1001 86380 86390 1
305524 99305524 1001 86380 86390 1
305601 99305601 1001 86380 86390 1
305402 99305402 1001 86380 86390 1
305326 99305326 1001 86380 86390 1
305430 99305430 1001 86380 86390 1
305379 99305379 1001 86380 86390 1
305354 99305354 1001 86380 86390 1
305423 99305423 1001 86380 86390 1
305220 99305220 1001 86380 86390 1
305066 99305066 1001 86380 86390 1
500128 99500128 1001 86380 86390 1
500025 99500025 1001 86380 86390 1
500065 99500065 1001 86380 86390 1
500030 99500030 1001 86380 86390 1
500047 99500047 1001 86380 86390 1
500660 99500660 1001 86380 86390 1
500639 99500639 1001 86380 86390 1
500605 99500605 1001 86380 86390 1
500297 99500297 1001 86380 86390 1
500327 99500327 1001 86380 86390 1
500198 99500198 1001 86380 86390 1
500966 99500966 1001 86380 86390 1
500960 99500960 1001 86380 86390 1
500935 99500935 1001 86380 86390 1
500832 99500832 1001 86380 86390 1
501015 99501015 1001 86380 86390 1
501527 99501527 1001 86380 86390 1
501634 99501634 1001 86380 86390 1
501251 99501251 1001 86380 86390 1
501066 99501066 1001 86380 86390 1
501028 99501028 1001 86380 86390 1
501675 99501675 1001 86380 86390 1
501768 99501768 1001 86380 86390 1
501435 99501435 1001 86380 86390 1
501762 99501762 1001 86380 86390 1
501816 99501816 1001 86380 86390 1
502323 99502323 1001 86380 86390 1
502313 99502313 1001 86380 86390 1
502342 99502342 1001 86380 86390 1
502148 99502148 1001 86380 86390 1
502099 99502099 1001 86380 86390 1
502178 99502178 1001 86380 86390 1
502256 99502256 1001 86380 86390 1
502028 99502028 1001 86380 86390 1
501900 99501900 1001 86380 86390 1
502614 99502614 1001 86380 86390 1
503201 99503201 1001 86380 86390 1
503022 99503022 1001 86380 86390 1
503019 99503019 1001 86380 86390 1
502774 99502774 1001 86380 86390 1
502750 99502750 1001 86380 86390 1
502680 99502680 1001 86380 86390 1
503472 99503472 1001 86380 86390 1
504083 99504083 1001 86380 86390 1
504021 99504021 1001 86380 86390 1
503945 99503945 1001 86380 86390 1
503905 99503905 1001 86380 86390 1
503498 99503498 1001 86380 86390 1
503616 99503616 1001 86380 86390 1
503646 99503646 1001 86380 86390 1
503672 99503672 1001 86380 86390 1
503556 99503556 1001 86380 86390 1
503520 99503520 1001 86380 86390 1
503664 99503664 1001 86380 86390 1
504219 99504219 1001 86380 86390 1
504258 99504258 1001 86380 86390 1
504287 99504287 1001 86380 86390 1
504139 99504139 1001 86380 86390 1
504909 99504909 1001 86380 86390 1
504608 99504608 1001 86380 86390 1
504667 99504667 1001 86380 86390 1
504592 99504592 1001 86380 86390 1
504374 99504374 1001 86380 86390 1
504504 99504504 1001 86380 86390 1
504444 99504444 1001 86380 86390 1
504380 99504380 1001 86380 86390 1
504501 99504501 1001 86380 86390 1
505055 99505055 1001 86380 86390 1
505607 99505607 1001 86380 86390 1
505728 99505728 1001 86380 86390 1
505388 99505388 1001 86380 86390 1
505294 99505294 1001 86380 86390 1
505346 99505346 1001 86380 86390 1
505339 99505339 1001 86380 86390 1
505158 99505158 1001 86380 86390 1
505185 99505185 1001 86380 86390 1
505224 99505224 1001 86380 86390 1
505858 99505858 1001 86380 86390 1
505904 99505904 1001 86380 86390 1
505788 99505788 1001 86380 86390 1
506537 99506537 1001 86380 86390 1
506299 99506299 1001 86380 86390 1
506328 99506328 1001 86380 86390 1
506279 99506279 1001 86380 86390 1
506335 99506335 1001 86380 86390 1
506651 99506651 1001 86380 86390 1
506731 99506731 1001 86380 86390 1
506629 99506629 1001 86380 86390 1
507227 99507227 1001 86380 86390 1
507240 99507240 1001 86380 86390 1
507024 99507024 1001 86380 86390 1
507112 99507112 1001 86380 86390 1
506880 99506880 1001 86380 86390 1
506855 99506855 1001 86380 86390 1
506910 99506910 1001 86380 86390 1
506847 99506847 1001 86380 86390 1
506874 99506874 1001 86380 86390 1
507571 99507571 1001 86380 86390 1
508148 99508148 1001 86380 86390 1
508029 99508029 1001 86380 86390 1
507872 99507872 1001 86380 86390 1
507694 99507694 1001 86380 86390 1
507828 99507828 1001 86380 86390 1
507768 99507768 1001 86380 86390 1
508310 99508310 1001 86380 86390 1
508296 99508296 1001 86380 86390 1
508322 99508322 1001 86380 86390 1
509035 99509035 1001 86380 86390 1
509010 99509010 1001 86380 86390 1
508808 99508808 1001 86380 86390 1
508865 99508865 1001 86380 86390 1
508574 99508574 1001 86380 86390 1
509189 99509189 1001 86380 86390 1
509258 99509258 1001 86380 86390 1
509077 99509077 1001 86380 86390 1
509146 99509146 1001 86380 86390 1
509753 99509753 1001 86380 86390 1
509624 99509624 1001 86380 86390 1
509637 99509637 1001 86380 86390 1
509677 99509677 1001 86380 86390 1
509361 99509361 1001 86380 86390 1
509441 99509441 1001 86380 86390 1
509365 99509365 1001 86380 86390 1
509434 99509434 1001 86380 86390 1
510016 99510016 1001 86380 86390 1
510096 99510096 1001 86380 86390 1
510692 99510692 1001 86380 86390 1
510603 99510603 1001 86380 86390 1
510655 99510655 1001 86380 86390 1
510592 99510592 1001 86380 86390 1
510287 99510287 1001 86380 86390 1
510107 99510107 1001 86380 86390 1
510240 99510240 1001 86380 86390 1
510216 99510216 1001 86380 86390 1
510819 99510819 1001 86380 86390 1
510837 99510837 1001 86380 86390 1
511433 99511433 1001 86380 86390 1
511191 99511191 1001 86380 86390 1
511198 99511198 1001 86380 86390 1
511342 99511342 1001 86380 86390 1
511037 99511037 1001 86380 86390 1
510989 99510989 1001 86380 86390 1
510994 99510994 1001 86380 86390 1
511601 99511601 1001 86380 86390 1
511590 99511590 1001 86380 86390 1
511621 99511621 1001 86380 86390 1
511702 99511702 1001 86380 86390 1
511574 99511574 1001 86380 86390 1
512176 99512176 1001 86380 86390 1
512254 99512254 1001 86380 86390 1
512299 99512299 1001 86380 86390 1
512103 99512103 1001 86380 86390 1
512002 99512002 1001 86380 86390 1
512054 99512054 1001 86380 86390 1
511872 99511872 1001 86380 86390 1
512433 99512433 1001 86380 86390 1
512528 99512528 1001 86380 86390 1
512451 99512451 1001 86380 86390 1
513078 99513078 1001 86380 86390 1
513014 99513014 1001 86380 86390 1
513047 99513047 1001 86380 86390 1
512908 99512908 1001 86380 86390 1
512974 99512974 1001 86380 86390 1
512898 99512898 1001 86380 86390 1
512685 99512685 1001 86380 86390 1
513243 99513243 1001 86380 86390 1
512792 99512792 1001 86380 86390 1
513247 99513247 1001 86380 86390 1
513363 99513363 1001 86380 86390 1
513338 99513338 1001 86380 86390 1
513248 99513248 1001 86380 86390 1
513378 99513378 1001 86380 86390 1
513252 99513252 1001 86380 86390 1
513942 99513942 1001 86380 86390 1
513944 99513944 1001 86380 86390 1
514000 99514000 1001 86380 86390 1
513831 99513831 1001 86380 86390 1
513925 99513925 1001 86380 86390 1
513862 99513862 1001 86380 86390 1
513816 99513816 1001 86380 86390 1
513675 99513675 1001 86380 86390 1
513754 99513754 1001 86380 86390 1
513569 99513569 1001 86380 86390 1
513519 99513519 1001 86380 86390 1
513600 99513600 1001 86380 86390 1
514095 99514095 1001 86380 86390 1
514689 99514689 1001 86380 86390 1
514844 99514844 1001 86380 86390 1
514849 99514849 1001 86380 86390 1
514687 99514687 1001 86380 86390 1
514726 99514726 1001 86380 86390 1
514803 99514803 1001 86380 86390 1
514554 99514554 1001 86380 86390 1
514490 99514490 1001 86380 86390 1
514330 99514330 1001 86380 86390 1
514309 99514309 1001 86380 86390 1
515013 99515013 1001 86380 86390 1
514886 99514886 1001 86380 86390 1
514864 99514864 1001 86380 86390 1
514982 99514982 1001 86380 86390 1
515535 99515535 1001 86380 86390 1
515600 99515600 1001 86380 86390 1
515626 99515626 1001 86380 86390 1
515539 99515539 1001 86380 86390 1
515400 99515400 1001 86380 86390 1
515365 99515365 1001 86380 86390 1
515278 99515278 1001 86380 86390 1
515260 99515260 1001 86380 86390 1
515145 99515145 1001 86380 86390 1
515823 99515823 1001 86380 86390 1
515715 99515715 1001 86380 86390 1
516309 99516309 1001 86380 86390 1
516264 99516264 1001 86380 86390 1
515967 99515967 1001 86380 86390 1
515944 99515944 1001 86380 86390 1
515970 99515970 1001 86380 86390 1
515893 99515893 1001 86380 86390 1
515978 99515978 1001 86380 86390 1
516625 99516625 1001 86380 86390 1
516562 99516562 1001 86380 86390 1
516645 99516645 1001 86380 86390 1
516671 99516671 1001 86380 86390 1
517236 99517236 1001 86380 86390 1
517119 99517119 1001 86380 86390 1
516990 99516990 1001 86380 86390 1
517011 99517011 1001 86380 86390 1
516779 99516779 1001 86380 86390 1
516857 99516857 1001 86380 86390 1
516896 99516896 1001 86380 86390 1
516795 99516795 1001 86380 86390 1
516852 99516852 1001 86380 86390 1
516777 99516777 1001 86380 86390 1
517413 99517413 1001 86380 86390 1
517517 99517517 1001 86380 86390 1
517390 99517390 1001 86380 86390 1
517342 99517342 1001 86380 86390 1
517434 99517434 1001 86380 86390 1
517343 99517343 1001 86380 86390 1
518142 99518142 1001 86380 86390 1
518001 99518001 1001 86380 86390 1
517919 99517919 1001 86380 86390 1
517945 99517945 1001 86380 86390 1
517870 99517870 1001 86380 86390 1
517781 99517781 1001 86380 86390 1
517760 99517760 1001 86380 86390 1
517572 99517572 1001 86380 86390 1
517729 99517729 1001 86380 86390 1
517563 99517563 1001 86380 86390 1
518329 99518329 1001 86380 86390 1
518234 99518234 1001 86380 86390 1
518784 99518784 1001 86380 86390 1
518975 99518975 1001 86380 86390 1
518907 99518907 1001 86380 86390 1
518948 99518948 1001 86380 86390 1
518910 99518910 1001 86380 86390 1
518730 99518730 1001 86380 86390 1
518679 99518679 1001 86380 86390 1
518646 99518646 1001 86380 86390 1
518586 99518586 1001 86380 86390 1
518424 99518424 1001 86380 86390 1
519143 99519143 1001 86380 86390 1
519032 99519032 1001 86380 86390 1
519150 99519150 1001 86380 86390 1
519100 99519100 1001 86380 86390 1
519191 99519191 1001 86380 86390 1
519659 99519659 1001 86380 86390 1
519741 99519741 1001 86380 86390 1
519664 99519664 1001 86380 86390 1
519494 99519494 1001 86380 86390 1
519561 99519561 1001 86380 86390 1
519550 99519550 1001 86380 86390 1
519409 99519409 1001 86380 86390 1
519259 99519259 1001 86380 86390 1
519377 99519377 1001 86380 86390 1
519326 99519326 1001 86380 86390 1
519331 99519331 1001 86380 86390 1
519320 99519320 1001 86380 86390 1
519982 99519982 1001 86380 86390 1
519996 99519996 1001 86380 86390 1
519816 99519816 1001 86380 86390 1
520537 99520537 1001 86380 86390 1
520593 99520593 1001 86380 86390 1
520371 99520371 1001 86380 86390 1
520324 99520324 1001 86380 86390 1
520405 99520405 1001 86380 86390 1
520341 99520341 1001 86380 86390 1
520161 99520161 1001 86380 86390 1
520176 99520176 1001 86380 86390 1
520822 99520822 1001 86380 86390 1
520732 99520732 1001 86380 86390 1
520735 99520735 1001 86380 86390 1
520803 99520803 1001 86380 86390 1
521360 99521360 1001 86380 86390 1
521387 99521387 1001 86380 86390 1
521080 99521080 1001 86380 86390 1
521158 99521158 1001 86380 86390 1
521164 99521164 1001 86380 86390 1
520968 99520968 1001 86380 86390 1
521051 99521051 1001 86380 86390 1
521579 99521579 1001 86380 86390 1
521550 99521550 1001 86380 86390 1
522111 99522111 1001 86380 86390 1
522114 99522114 1001 86380 86390 1
522115 99522115 1001 86380 86390 1
522168 99522168 1001 86380 86390 1
522209 99522209 1001 86380 86390 1
521766 99521766 1001 86380 86390 1
521720 99521720 1001 86380 86390 1
522302 99522302 1001 86380 86390 1
522992 99522992 1001 86380 86390 1
523084 99523084 1001 86380 86390 1
523018 99523018 1001 86380 86390 1
523057 99523057 1001 86380 86390 1
523070 99523070 1001 86380 86390 1
523094 99523094 1001 86380 86390 1
523049 99523049 1001 86380 86390 1
522959 99522959 1001 86380 86390 1
523108 99523108 1001 86380 86390 1
523001 99523001 1001 86380 86390 1
522783 99522783 1001 86380 86390 1
522816 99522816 1001 86380 86390 1
522739 99522739 1001 86380 86390 1
522512 99522512 1001 86380 86390 1
523259 99523259 1001 86380 86390 1
523162 99523162 1001 86380 86390 1
523175 99523175 1001 86380 86390 1
523882 99523882 1001 86380 86390 1
523846 99523846 1001 86380 86390 1
523862 99523862 1001 86380 86390 1
523928 99523928 1001 86380 86390 1
523727 99523727 1001 86380 86390 1
523574 99523574 1001 86380 86390 1
523665 99523665 1001 86380 86390 1
523643 99523643 1001 86380 86390 1
523542 99523542 1001 86380 86390 1
523569 99523569 1001 86380 86390 1
523738 99523738 1001 86380 86390 1
523517 99523517 1001 86380 86390 1
523444 99523444 1001 86380 86390 1
523447 99523447 1001 86380 86390 1
523499 99523499 1001 86380 86390 1
523500 99523500 1001 86380 86390 1
524021 99524021 1001 86380 86390 1
524118 99524118 1001 86380 86390 1
524602 99524602 1001 86380 86390 1
524736 99524736 1001 86380 86390 1
524702 99524702 1001 86380 86390 1
524717 99524717 1001 86380 86390 1
524552 99524552 1001 86380 86390 1
524372 99524372 1001 86380 86390 1
524419 99524419 1001 86380 86390 1
524407 99524407 1001 86380 86390 1
524318 99524318 1001 86380 86390 1
524283 99524283 1001 86380 86390 1
524220 99524220 1001 86380 86390 1
524299 99524299 1001 86380 86390 1
524834 99524834 1001 86380 86390 1
524852 99524852 1001 86380 86390 1
524878 99524878 1001 86380 86390 1
525445 99525445 1001 86380 86390 1
525222 99525222 1001 86380 86390 1
525339 99525339 1001 86380 86390 1
525250 99525250 1001 86380 86390 1
525044 99525044 1001 86380 86390 1
525148 99525148 1001 86380 86390 1
525085 99525085 1001 86380 86390 1
525111 99525111 1001 86380 86390 1
525141 99525141 1001 86380 86390 1
525077 99525077 1001 86380 86390 1
525724 99525724 1001 86380 86390 1
525701 99525701 1001 86380 86390 1
525597 99525597 1001 86380 86390 1
525767 99525767 1001 86380 86390 1
525703 99525703 1001 86380 86390 1
526385 99526385 1001 86380 86390 1
526308 99526308 1001 86380 86390 1
526296 99526296 1001 86380 86390 1
526323 99526323 1001 86380 86390 1
526299 99526299 1001 86380 86390 1
526251 99526251 1001 86380 86390 1
526127 99526127 1001 86380 86390 1
526103 99526103 1001 86380 86390 1
525879 99525879 1001 86380 86390 1
525880 99525880 1001 86380 86390 1
525921 99525921 1001 86380 86390 1
525818 99525818 1001 86380 86390 1
525807 99525807 1001 86380 86390 1
525825 99525825 1001 86380 86390 1
527170 99527170 1001 86380 86390 1
526890 99526890 1001 86380 86390 1
526903 99526903 1001 86380 86390 1
527019 99527019 1001 86380 86390 1
526865 99526865 1001 86380 86390 1
526981 99526981 1001 86380 86390 1
526974 99526974 1001 86380 86390 1
526871 99526871 1001 86380 86390 1
526687 99526687 1001 86380 86390 1
527403 99527403 1001 86380 86390 1
527294 99527294 1001 86380 86390 1
527256 99527256 1001 86380 86390 1
527888 99527888 1001 86380 86390 1
527891 99527891 1001 86380 86390 1
527797 99527797 1001 86380 86390 1
527532 99527532 1001 86380 86390 1
527657 99527657 1001 86380 86390 1
527516 99527516 1001 86380 86390 1
527464 99527464 1001 86380 86390 1
527465 99527465 1001 86380 86390 1
528123 99528123 1001 86380 86390 1
528112 99528112 1001 86380 86390 1
528256 99528256 1001 86380 86390 1
528724 99528724 1001 86380 86390 1
528700 99528700 1001 86380 86390 1
528778 99528778 1001 86380 86390 1
528705 99528705 1001 86380 86390 1
528622 99528622 1001 86380 86390 1
528664 99528664 1001 86380 86390 1
528538 99528538 1001 86380 86390 1
528526 99528526 1001 86380 86390 1
528464 99528464 1001 86380 86390 1
528299 99528299 1001 86380 86390 1
528313 99528313 1001 86380 86390 1
528339 99528339 1001 86380 86390 1
528355 99528355 1001 86380 86390 1
529084 99529084 1001 86380 86390 1
529085 99529085 1001 86380 86390 1
528922 99528922 1001 86380 86390 1
529052 99529052 1001 86380 86390 1
529065 99529065 1001 86380 86390 1
529654 99529654 1001 86380 86390 1
529487 99529487 1001 86380 86390 1
529385 99529385 1001 86380 86390 1
529349 99529349 1001 86380 86390 1
529491 99529491 1001 86380 86390 1
529225 99529225 1001 86380 86390 1
529174 99529174 1001 86380 86390 1
529872 99529872 1001 86380 86390 1
530360 99530360 1001 86380 86390 1
530375 99530375 1001 86380 86390 1
530541 99530541 1001 86380 86390 1
530219 99530219 1001 86380 86390 1
530321 99530321 1001 86380 86390 1
529946 99529946 1001 86380 86390 1
530016 99530016 1001 86380 86390 1
530748 99530748 1001 86380 86390 1
530688 99530688 1001 86380 86390 1
530678 99530678 1001 86380 86390 1
531270 99531270 1001 86380 86390 1
531247 99531247 1001 86380 86390 1
531165 99531165 1001 86380 86390 1
531141 99531141 1001 86380 86390 1
531145 99531145 1001 86380 86390 1
530824 99530824 1001 86380 86390 1
530799 99530799 1001 86380 86390 1
530781 99530781 1001 86380 86390 1
531561 99531561 1001 86380 86390 1
531473 99531473 1001 86380 86390 1
531552 99531552 1001 86380 86390 1
531397 99531397 1001 86380 86390 1
531580 99531580 1001 86380 86390 1
531477 99531477 1001 86380 86390 1
531504 99531504 1001 86380 86390 1
531388 99531388 1001 86380 86390 1
531883 99531883 1001 86380 86390 1
531965 99531965 1001 86380 86390 1
531889 99531889 1001 86380 86390 1
531915 99531915 1001 86380 86390 1
531851 99531851 1001 86380 86390 1
531803 99531803 1001 86380 86390 1
531855 99531855 1001 86380 86390 1
531606 99531606 1001 86380 86390 1
532873 99532873 1001 86380 86390 1
532764 99532764 1001 86380 86390 1
532780 99532780 1001 86380 86390 1
532583 99532583 1001 86380 86390 1
532483 99532483 1001 86380 86390 1
532522 99532522 1001 86380 86390 1
532539 99532539 1001 86380 86390 1
533158 99533158 1001 86380 86390 1
533088 99533088 1001 86380 86390 1
533192 99533192 1001 86380 86390 1
533679 99533679 1001 86380 86390 1
533697 99533697 1001 86380 86390 1
533841 99533841 1001 86380 86390 1
533528 99533528 1001 86380 86390 1
533454 99533454 1001 86380 86390 1
533414 99533414 1001 86380 86390 1
533415 99533415 1001 86380 86390 1
534036 99534036 1001 86380 86390 1
533894 99533894 1001 86380 86390 1
534022 99534022 1001 86380 86390 1
534048 99534048 1001 86380 86390 1
534548 99534548 1001 86380 86390 1
534601 99534601 1001 86380 86390 1
534537 99534537 1001 86380 86390 1
534550 99534550 1001 86380 86390 1
534344 99534344 1001 86380 86390 1
534232 99534232 1001 86380 86390 1
534258 99534258 1001 86380 86390 1
534234 99534234 1001 86380 86390 1
534162 99534162 1001 86380 86390 1
534267 99534267 1001 86380 86390 1
535381 99535381 1001 86380 86390 1
535449 99535449 1001 86380 86390 1
535424 99535424 1001 86380 86390 1
535503 99535503 1001 86380 86390 1
535175 99535175 1001 86380 86390 1
535231 99535231 1001 86380 86390 1
535103 99535103 1001 86380 86390 1
535260 99535260 1001 86380 86390 1
535249 99535249 1001 86380 86390 1
534941 99534941 1001 86380 86390 1
534970 99534970 1001 86380 86390 1
535050 99535050 1001 86380 86390 1
534973 99534973 1001 86380 86390 1
535028 99535028 1001 86380 86390 1
535679 99535679 1001 86380 86390 1
535589 99535589 1001 86380 86390 1
535711 99535711 1001 86380 86390 1
535608 99535608 1001 86380 86390 1
536138 99536138 1001 86380 86390 1
535978 99535978 1001 86380 86390 1
536013 99536013 1001 86380 86390 1
535783 99535783 1001 86380 86390 1
535734 99535734 1001 86380 86390 1
535892 99535892 1001 86380 86390 1
536527 99536527 1001 86380 86390 1
536490 99536490 1001 86380 86390 1
537132 99537132 1001 86380 86390 1
537067 99537067 1001 86380 86390 1
536866 99536866 1001 86380 86390 1
536806 99536806 1001 86380 86390 1
536883 99536883 1001 86380 86390 1
536897 99536897 1001 86380 86390 1
536782 99536782 1001 86380 86390 1
536627 99536627 1001 86380 86390 1
536591 99536591 1001 86380 86390 1
537216 99537216 1001 86380 86390 1
537179 99537179 1001 86380 86390 1
537180 99537180 1001 86380 86390 1
537258 99537258 1001 86380 86390 1
537848 99537848 1001 86380 86390 1
537823 99537823 1001 86380 86390 1
537916 99537916 1001 86380 86390 1
537789 99537789 1001 86380 86390 1
537973 99537973 1001 86380 86390 1
537804 99537804 1001 86380 86390 1
537622 99537622 1001 86380 86390 1
537538 99537538 1001 86380 86390 1
537412 99537412 1001 86380 86390 1
537558 99537558 1001 86380 86390 1
537378 99537378 1001 86380 86390 1
538073 99538073 1001 86380 86390 1
538039 99538039 1001 86380 86390 1
538070 99538070 1001 86380 86390 1
538095 99538095 1001 86380 86390 1
538729 99538729 1001 86380 86390 1
538758 99538758 1001 86380 86390 1
538772 99538772 1001 86380 86390 1
538631 99538631 1001 86380 86390 1
538774 99538774 1001 86380 86390 1
538544 99538544 1001 86380 86390 1
538468 99538468 1001 86380 86390 1
538496 99538496 1001 86380 86390 1
538354 99538354 1001 86380 86390 1
538841 99538841 1001 86380 86390 1
538933 99538933 1001 86380 86390 1
538845 99538845 1001 86380 86390 1
539487 99539487 1001 86380 86390 1
539370 99539370 1001 86380 86390 1
539423 99539423 1001 86380 86390 1
539334 99539334 1001 86380 86390 1
539258 99539258 1001 86380 86390 1
539045 99539045 1001 86380 86390 1
539202 99539202 1001 86380 86390 1
539769 99539769 1001 86380 86390 1
539698 99539698 1001 86380 86390 1
539750 99539750 1001 86380 86390 1
539842 99539842 1001 86380 86390 1
540367 99540367 1001 86380 86390 1
540271 99540271 1001 86380 86390 1
540183 99540183 1001 86380 86390 1
540196 99540196 1001 86380 86390 1
540236 99540236 1001 86380 86390 1
540120 99540120 1001 86380 86390 1
540148 99540148 1001 86380 86390 1
540201 99540201 1001 86380 86390 1
540255 99540255 1001 86380 86390 1
540078 99540078 1001 86380 86390 1
539932 99539932 1001 86380 86390 1
540511 99540511 1001 86380 86390 1
540592 99540592 1001 86380 86390 1
541260 99541260 1001 86380 86390 1
541089 99541089 1001 86380 86390 1
541140 99541140 1001 86380 86390 1
541024 99541024 1001 86380 86390 1
541052 99541052 1001 86380 86390 1
541066 99541066 1001 86380 86390 1
540898 99540898 1001 86380 86390 1
540952 99540952 1001 86380 86390 1
540927 99540927 1001 86380 86390 1
540917 99540917 1001 86380 86390 1
540817 99540817 1001 86380 86390 1
541341 99541341 1001 86380 86390 1
541371 99541371 1001 86380 86390 1
541398 99541398 1001 86380 86390 1
541363 99541363 1001 86380 86390 1
541468 99541468 1001 86380 86390 1
541430 99541430 1001 86380 86390 1
541950 99541950 1001 86380 86390 1
541796 99541796 1001 86380 86390 1
541739 99541739 1001 86380 86390 1
541728 99541728 1001 86380 86390 1
541847 99541847 1001 86380 86390 1
541679 99541679 1001 86380 86390 1
541563 99541563 1001 86380 86390 1
541631 99541631 1001 86380 86390 1
541633 99541633 1001 86380 86390 1
541635 99541635 1001 86380 86390 1
542310 99542310 1001 86380 86390 1
542129 99542129 1001 86380 86390 1
542125 99542125 1001 86380 86390 1
542881 99542881 1001 86380 86390 1
542833 99542833 1001 86380 86390 1
542715 99542715 1001 86380 86390 1
542534 99542534 1001 86380 86390 1
542531 99542531 1001 86380 86390 1
542457 99542457 1001 86380 86390 1
542498 99542498 1001 86380 86390 1
542334 99542334 1001 86380 86390 1
543034 99543034 1001 86380 86390 1
542983 99542983 1001 86380 86390 1
543101 99543101 1001 86380 86390 1
542991 99542991 1001 86380 86390 1
543649 99543649 1001 86380 86390 1
543613 99543613 1001 86380 86390 1
543640 99543640 1001 86380 86390 1
543374 99543374 1001 86380 86390 1
543509 99543509 1001 86380 86390 1
543163 99543163 1001 86380 86390 1
543215 99543215 1001 86380 86390 1
543281 99543281 1001 86380 86390 1
543259 99543259 1001 86380 86390 1
543261 99543261 1001 86380 86390 1
543186 99543186 1001 86380 86390 1
543916 99543916 1001 86380 86390 1
543852 99543852 1001 86380 86390 1
543779 99543779 1001 86380 86390 1
544566 99544566 1001 86380 86390 1
544572 99544572 1001 86380 86390 1
544473 99544473 1001 86380 86390 1
544588 99544588 1001 86380 86390 1
544202 99544202 1001 86380 86390 1
544118 99544118 1001 86380 86390 1
544044 99544044 1001 86380 86390 1
544096 99544096 1001 86380 86390 1
544125 99544125 1001 86380 86390 1
544138 99544138 1001 86380 86390 1
544623 99544623 1001 86380 86390 1
544613 99544613 1001 86380 86390 1
401114 259 1001 43560 44157 1
420896 375 1001 21300 21657 1
415436 832 1001 31980 38097 1
509050 1044 1001 66438 66737 1
528667 859 1001 32584 32683 1
400070 99400070 1001 86380 86390 1
400033 99400033 1001 86380 86390 1
400055 99400055 1001 86380 86390 1
400290 99400290 1001 86380 86390 1
400354 99400354 1001 86380 86390 1
400386 99400386 1001 86380 86390 1
400542 99400542 1001 86380 86390 1
400573 99400573 1001 86380 86390 1
400633 99400633 1001 86380 86390 1
400818 99400818 1001 86380 86390 1
400912 99400912 1001 86380 86390 1
400921 99400921 1001 86380 86390 1
401023 99401023 1001 86380 86390 1
400950 99400950 1001 86380 86390 1
401156 99401156 1001 86380 86390 1
401346 99401346 1001 86380 86390 1
401432 99401432 1001 86380 86390 1
401607 99401607 1001 86380 86390 1
401612 99401612 1001 86380 86390 1
401798 99401798 1001 86380 86390 1
401942 99401942 1001 86380 86390 1
402170 99402170 1001 86380 86390 1
402143 99402143 1001 86380 86390 1
402233 99402233 1001 86380 86390 1
402351 99402351 1001 86380 86390 1
402524 99402524 1001 86380 86390 1
402687 99402687 1001 86380 86390 1
403467 99403467 1001 86380 86390 1
403610 99403610 1001 86380 86390 1
403788 99403788 1001 86380 86390 1
403868 99403868 1001 86380 86390 1
404241 99404241 1001 86380 86390 1
404191 99404191 1001 86380 86390 1
404539 99404539 1001 86380 86390 1
404643 99404643 1001 86380 86390 1
404824 99404824 1001 86380 86390 1
404951 99404951 1001 86380 86390 1
404933 99404933 1001 86380 86390 1
404987 99404987 1001 86380 86390 1
405211 99405211 1001 86380 86390 1
405242 99405242 1001 86380 86390 1
405349 99405349 1001 86380 86390 1
405316 99405316 1001 86380 86390 1
405487 99405487 1001 86380 86390 1
405577 99405577 1001 86380 86390 1
405544 99405544 1001 86380 86390 1
405574 99405574 1001 86380 86390 1
405646 99405646 1001 86380 86390 1
405780 99405780 1001 86380 86390 1
406072 99406072 1001 86380 86390 1
406084 99406084 1001 86380 86390 1
406353 99406353 1001 86380 86390 1
406543 99406543 1001 86380 86390 1
406578 99406578 1001 86380 86390 1
406797 99406797 1001 86380 86390 1
406980 99406980 1001 86380 86390 1
406958 99406958 1001 86380 86390 1
407205 99407205 1001 86380 86390 1
407263 99407263 1001 86380 86390 1
407546 99407546 1001 86380 86390 1
407556 99407556 1001 86380 86390 1
408000 99408000 1001 86380 86390 1
408151 99408151 1001 86380 86390 1
408234 99408234 1001 86380 86390 1
408315 99408315 1001 86380 86390 1
408603 99408603 1001 86380 86390 1
408614 99408614 1001 86380 86390 1
409010 99409010 1001 86380 86390 1
409058 99409058 1001 86380 86390 1
409117 99409117 1001 86380 86390 1
409257 99409257 1001 86380 86390 1
409239 99409239 1001 86380 86390 1
409348 99409348 1001 86380 86390 1
409394 99409394 1001 86380 86390 1
409529 99409529 1001 86380 86390 1
409665 99409665 1001 86380 86390 1
409670 99409670 1001 86380 86390 1
409712 99409712 1001 86380 86390 1
409829 99409829 1001 86380 86390 1
409939 99409939 1001 86380 86390 1
410065 99410065 1001 86380 86390 1
410012 99410012 1001 86380 86390 1
410280 99410280 1001 86380 86390 1
410452 99410452 1001 86380 86390 1
410545 99410545 1001 86380 86390 1
410496 99410496 1001 86380 86390 1
410704 99410704 1001 86380 86390 1
410961 99410961 1001 86380 86390 1
411019 99411019 1001 86380 86390 1
411227 99411227 1001 86380 86390 1
411370 99411370 1001 86380 86390 1
411394 99411394 1001 86380 86390 1
411485 99411485 1001 86380 86390 1
411423 99411423 1001 86380 86390 1
411779 99411779 1001 86380 86390 1
412143 99412143 1001 86380 86390 1
412206 99412206 1001 86380 86390 1
412341 99412341 1001 86380 86390 1
412415 99412415 1001 86380 86390 1
413419 99413419 1001 86380 86390 1
413493 99413493 1001 86380 86390 1
413497 99413497 1001 86380 86390 1
413459 99413459 1001 86380 86390 1
413215 99413215 1001 86380 86390 1
413287 99413287 1001 86380 86390 1
412877 99412877 1001 86380 86390 1
412717 99412717 1001 86380 86390 1
413720 99413720 1001 86380 86390 1
413774 99413774 1001 86380 86390 1
415307 99415307 1001 86380 86390 1
415034 99415034 1001 86380 86390 1
415014 99415014 1001 86380 86390 1
415088 99415088 1001 86380 86390 1
414641 99414641 1001 86380 86390 1
414779 99414779 1001 86380 86390 1
414815 99414815 1001 86380 86390 1
415401 99415401 1001 86380 86390 1
415497 99415497 1001 86380 86390 1
416883 99416883 1001 86380 86390 1
416865 99416865 1001 86380 86390 1
416962 99416962 1001 86380 86390 1
416139 99416139 1001 86380 86390 1
416189 99416189 1001 86380 86390 1
416387 99416387 1001 86380 86390 1
416079 99416079 1001 86380 86390 1
416034 99416034 1001 86380 86390 1
416085 99416085 1001 86380 86390 1
416013 99416013 1001 86380 86390 1
416099 99416099 1001 86380 86390 1
415923 99415923 1001 86380 86390 1
417197 99417197 1001 86380 86390 1
417140 99417140 1001 86380 86390 1
417238 99417238 1001 86380 86390 1
417264 99417264 1001 86380 86390 1
418742 99418742 1001 86380 86390 1
418436 99418436 1001 86380 86390 1
418491 99418491 1001 86380 86390 1
418659 99418659 1001 86380 86390 1
418210 99418210 1001 86380 86390 1
418381 99418381 1001 86380 86390 1
417937 99417937 1001 86380 86390 1
417964 99417964 1001 86380 86390 1
418004 99418004 1001 86380 86390 1
417867 99417867 1001 86380 86390 1
418822 99418822 1001 86380 86390 1
419137 99419137 1001 86380 86390 1
419199 99419199 1001 86380 86390 1
420205 99420205 1001 86380 86390 1
420428 99420428 1001 86380 86390 1
419777 99419777 1001 86380 86390 1
419913 99419913 1001 86380 86390 1
419512 99419512 1001 86380 86390 1
420777 99420777 1001 86380 86390 1
420506 99420506 1001 86380 86390 1
421801 99421801 1001 86380 86390 1
421803 99421803 1001 86380 86390 1
421729 99421729 1001 86380 86390 1
421856 99421856 1001 86380 86390 1
421598 99421598 1001 86380 86390 1
421121 99421121 1001 86380 86390 1
420969 99420969 1001 86380 86390 1
420905 99420905 1001 86380 86390 1
420938 99420938 1001 86380 86390 1
422216 99422216 1001 86380 86390 1
422197 99422197 1001 86380 86390 1
422509 99422509 1001 86380 86390 1
423583 99423583 1001 86380 86390 1
423279 99423279 1001 86380 86390 1
422954 99422954 1001 86380 86390 1
423263 99423263 1001 86380 86390 1
422681 99422681 1001 86380 86390 1
422541 99422541 1001 86380 86390 1
423918 99423918 1001 86380 86390 1
424109 99424109 1001 86380 86390 1
424005 99424005 1001 86380 86390 1
423765 99423765 1001 86380 86390 1
425028 99425028 1001 86380 86390 1
425238 99425238 1001 86380 86390 1
425141 99425141 1001 86380 86390 1
424851 99424851 1001 86380 86390 1
424732 99424732 1001 86380 86390 1
424766 99424766 1001 86380 86390 1
424793 99424793 1001 86380 86390 1
424691 99424691 1001 86380 86390 1
424438 99424438 1001 86380 86390 1
424495 99424495 1001 86380 86390 1
424283 99424283 1001 86380 86390 1
424406 99424406 1001 86380 86390 1
424234 99424234 1001 86380 86390 1
425775 99425775 1001 86380 86390 1
424591 99424591 1001 86380 86390 1
425668 99425668 1001 86380 86390 1
425389 99425389 1001 86380 86390 1
425616 99425616 1001 86380 86390 1
426712 99426712 1001 86380 86390 1
426406 99426406 1001 86380 86390 1
426650 99426650 1001 86380 86390 1
426457 99426457 1001 86380 86390 1
426637 99426637 1001 86380 86390 1
426681 99426681 1001 86380 86390 1
426337 99426337 1001 86380 86390 1
425864 99425864 1001 86380 86390 1
426159 99426159 1001 86380 86390 1
427358 99427358 1001 86380 86390 1
427366 99427366 1001 86380 86390 1
428563 99428563 1001 86380 86390 1
428120 99428120 1001 86380 86390 1
428265 99428265 1001 86380 86390 1
427993 99427993 1001 86380 86390 1
428083 99428083 1001 86380 86390 1
428114 99428114 1001 86380 86390 1
427652 99427652 1001 86380 86390 1
427806 99427806 1001 86380 86390 1
429067 99429067 1001 86380 86390 1
428885 99428885 1001 86380 86390 1
430055 99430055 1001 86380 86390 1
430107 99430107 1001 86380 86390 1
429596 99429596 1001 86380 86390 1
429574 99429574 1001 86380 86390 1
429797 99429797 1001 86380 86390 1
429895 99429895 1001 86380 86390 1
429390 99429390 1001 86380 86390 1
429545 99429545 1001 86380 86390 1
429204 99429204 1001 86380 86390 1
429282 99429282 1001 86380 86390 1
430795 99430795 1001 86380 86390 1
430421 99430421 1001 86380 86390 1
431718 99431718 1001 86380 86390 1
431685 99431685 1001 86380 86390 1
431371 99431371 1001 86380 86390 1
431286 99431286 1001 86380 86390 1
431636 99431636 1001 86380 86390 1
431320 99431320 1001 86380 86390 1
431520 99431520 1001 86380 86390 1
431642 99431642 1001 86380 86390 1
431199 99431199 1001 86380 86390 1
430868 99430868 1001 86380 86390 1
430948 99430948 1001 86380 86390 1
431242 99431242 1001 86380 86390 1
430897 99430897 1001 86380 86390 1
430969 99430969 1001 86380 86390 1
432143 99432143 1001 86380 86390 1
432095 99432095 1001 86380 86390 1
433363 99433363 1001 86380 86390 1
433684 99433684 1001 86380 86390 1
433537 99433537 1001 86380 86390 1
433577 99433577 1001 86380 86390 1
433018 99433018 1001 86380 86390 1
432931 99432931 1001 86380 86390 1
433297 99433297 1001 86380 86390 1
432956 99432956 1001 86380 86390 1
433151 99433151 1001 86380 86390 1
433186 99433186 1001 86380 86390 1
432776 99432776 1001 86380 86390 1
432884 99432884 1001 86380 86390 1
432888 99432888 1001 86380 86390 1
432547 99432547 1001 86380 86390 1
432518 99432518 1001 86380 86390 1
433880 99433880 1001 86380 86390 1
433941 99433941 1001 86380 86390 1
434032 99434032 1001 86380 86390 1
435362 99435362 1001 86380 86390 1
435368 99435368 1001 86380 86390 1
435220 99435220 1001 86380 86390 1
434754 99434754 1001 86380 86390 1
434897 99434897 1001 86380 86390 1
434203 99434203 1001 86380 86390 1
434215 99434215 1001 86380 86390 1
434236 99434236 1001 86380 86390 1
435545 99435545 1001 86380 86390 1
435517 99435517 1001 86380 86390 1
435645 99435645 1001 86380 86390 1
435688 99435688 1001 86380 86390 1
435696 99435696 1001 86380 86390 1
436794 99436794 1001 86380 86390 1
436731 99436731 1001 86380 86390 1
436746 99436746 1001 86380 86390 1
436074 99436074 1001 86380 86390 1
436026 99436026 1001 86380 86390 1
437298 99437298 1001 86380 86390 1
300057 99300057 1001 86380 86390 1
437301 99437301 1001 86380 86390 1
437253 99437253 1001 86380 86390 1
437206 99437206 1001 86380 86390 1
300651 99300651 1001 86380 86390 1
300700 99300700 1001 86380 86390 1
300658 99300658 1001 86380 86390 1
300583 99300583 1001 86380 86390 1
300434 99300434 1001 86380 86390 1
300473 99300473 1001 86380 86390 1
300486 99300486 1001 86380 86390 1
300438 99300438 1001 86380 86390 1
300265 99300265 1001 86380 86390 1
300124 99300124 1001 86380 86390 1
300125 99300125 1001 86380 86390 1
300152 99300152 1001 86380 86390 1
300234 99300234 1001 86380 86390 1
300209 99300209 1001 86380 86390 1
300790 99300790 1001 86380 86390 1
300881 99300881 1001 86380 86390 1
300921 99300921 1001 86380 86390 1
300922 99300922 1001 86380 86390 1
300767 99300767 1001 86380 86390 1
300742 99300742 1001 86380 86390 1
300872 99300872 1001 86380 86390 1
300863 99300863 1001 86380 86390 1
301442 99301442 1001 86380 86390 1
301372 99301372 1001 86380 86390 1
301349 99301349 1001 86380 86390 1
301314 99301314 1001 86380 86390 1
301250 99301250 1001 86380 86390 1
301215 99301215 1001 86380 86390 1
300959 99300959 1001 86380 86390 1
301106 99301106 1001 86380 86390 1
301029 99301029 1001 86380 86390 1
301006 99301006 1001 86380 86390 1
301010 99301010 1001 86380 86390 1
301726 99301726 1001 86380 86390 1
301704 99301704 1001 86380 86390 1
302266 99302266 1001 86380 86390 1
302179 99302179 1001 86380 86390 1
302194 99302194 1001 86380 86390 1
302261 99302261 1001 86380 86390 1
302212 99302212 1001 86380 86390 1
302145 99302145 1001 86380 86390 1
301929 99301929 1001 86380 86390 1
301831 99301831 1001 86380 86390 1
301923 99301923 1001 86380 86390 1
301808 99301808 1001 86380 86390 1
301940 99301940 1001 86380 86390 1
302482 99302482 1001 86380 86390 1
302488 99302488 1001 86380 86390 1
302413 99302413 1001 86380 86390 1
302581 99302581 1001 86380 86390 1
303051 99303051 1001 86380 86390 1
303064 99303064 1001 86380 86390 1
302980 99302980 1001 86380 86390 1
302813 99302813 1001 86380 86390 1
302893 99302893 1001 86380 86390 1
302783 99302783 1001 86380 86390 1
302655 99302655 1001 86380 86390 1
302659 99302659 1001 86380 86390 1
303374 99303374 1001 86380 86390 1
303250 99303250 1001 86380 86390 1
303905 99303905 1001 86380 86390 1
303814 99303814 1001 86380 86390 1
303819 99303819 1001 86380 86390 1
303677 99303677 1001 86380 86390 1
303826 99303826 1001 86380 86390 1
303608 99303608 1001 86380 86390 1
303498 99303498 1001 86380 86390 1
304145 99304145 1001 86380 86390 1
304158 99304158 1001 86380 86390 1
304655 99304655 1001 86380 86390 1
304833 99304833 1001 86380 86390 1
304777 99304777 1001 86380 86390 1
304851 99304851 1001 86380 86390 1
304716 99304716 1001 86380 86390 1
304489 99304489 1001 86380 86390 1
304497 99304497 1001 86380 86390 1
304652 99304652 1001 86380 86390 1
304380 99304380 1001 86380 86390 1
304437 99304437 1001 86380 86390 1
304337 99304337 1001 86380 86390 1
304985 99304985 1001 86380 86390 1
305029 99305029 1001 86380 86390 1
305055 99305055 1001 86380 86390 1
305062 99305062 1001 86380 86390 1
305496 99305496 1001 86380 86390 1
305485 99305485 1001 86380 86390 1
305566 99305566 1001 86380 86390 1
305681 99305681 1001 86380 86390 1
305300 99305300 1001 86380 86390 1
305368 99305368 1001 86380 86390 1
305359 99305359 1001 86380 86390 1
305360 99305360 1001 86380 86390 1
305090 99305090 1001 86380 86390 1
305196 99305196 1001 86380 86390 1
305253 99305253 1001 86380 86390 1
500180 99500180 1001 86380 86390 1
500144 99500144 1001 86380 86390 1
500758 99500758 1001 86380 86390 1
500670 99500670 1001 86380 86390 1
500443 99500443 1001 86380 86390 1
500222 99500222 1001 86380 86390 1
500212 99500212 1001 86380 86390 1
500931 99500931 1001 86380 86390 1
500830 99500830 1001 86380 86390 1
500999 99500999 1001 86380 86390 1
501014 99501014 1001 86380 86390 1
500872 99500872 1001 86380 86390 1
501602 99501602 1001 86380 86390 1
501447 99501447 1001 86380 86390 1
501502 99501502 1001 86380 86390 1
501571 99501571 1001 86380 86390 1
501627 99501627 1001 86380 86390 1
501547 99501547 1001 86380 86390 1
501291 99501291 1001 86380 86390 1
501320 99501320 1001 86380 86390 1
501257 99501257 1001 86380 86390 1
501387 99501387 1001 86380 86390 1
501111 99501111 1001 86380 86390 1
501155 99501155 1001 86380 86390 1
501185 99501185 1001 86380 86390 1
501800 99501800 1001 86380 86390 1
502420 99502420 1001 86380 86390 1
502444 99502444 1001 86380 86390 1
502344 99502344 1001 86380 86390 1
502387 99502387 1001 86380 86390 1
502241 99502241 1001 86380 86390 1
501912 99501912 1001 86380 86390 1
501992 99501992 1001 86380 86390 1
501980 99501980 1001 86380 86390 1
501863 99501863 1001 86380 86390 1
502046 99502046 1001 86380 86390 1
502488 99502488 1001 86380 86390 1
502643 99502643 1001 86380 86390 1
502594 99502594 1001 86380 86390 1
502571 99502571 1001 86380 86390 1
502623 99502623 1001 86380 86390 1
503269 99503269 1001 86380 86390 1
503175 99503175 1001 86380 86390 1
502956 99502956 1001 86380 86390 1
503059 99503059 1001 86380 86390 1
502701 99502701 1001 86380 86390 1
502782 99502782 1001 86380 86390 1
502808 99502808 1001 86380 86390 1
502758 99502758 1001 86380 86390 1
503470 99503470 1001 86380 86390 1
503471 99503471 1001 86380 86390 1
503425 99503425 1001 86380 86390 1
503387 99503387 1001 86380 86390 1
503312 99503312 1001 86380 86390 1
503732 99503732 1001 86380 86390 1
503707 99503707 1001 86380 86390 1
503775 99503775 1001 86380 86390 1
503724 99503724 1001 86380 86390 1
503640 99503640 1001 86380 86390 1
503540 99503540 1001 86380 86390 1
503542 99503542 1001 86380 86390 1
503568 99503568 1001 86380 86390 1
503660 99503660 1001 86380 86390 1
503690 99503690 1001 86380 86390 1
503705 99503705 1001 86380 86390 1
504312 99504312 1001 86380 86390 1
504222 99504222 1001 86380 86390 1
504768 99504768 1001 86380 86390 1
504929 99504929 1001 86380 86390 1
504714 99504714 1001 86380 86390 1
504518 99504518 1001 86380 86390 1
504370 99504370 1001 86380 86390 1
505031 99505031 1001 86380 86390 1
504955 99504955 1001 86380 86390 1
504985 99504985 1001 86380 86390 1
505707 99505707 1001 86380 86390 1
505618 99505618 1001 86380 86390 1
505683 99505683 1001 86380 86390 1
505568 99505568 1001 86380 86390 1
505583 99505583 1001 86380 86390 1
505623 99505623 1001 86380 86390 1
505426 99505426 1001 86380 86390 1
505190 99505190 1001 86380 86390 1
505280 99505280 1001 86380 86390 1
505347 99505347 1001 86380 86390 1
505169 99505169 1001 86380 86390 1
505149 99505149 1001 86380 86390 1
506470 99506470 1001 86380 86390 1
506514 99506514 1001 86380 86390 1
506450 99506450 1001 86380 86390 1
506139 99506139 1001 86380 86390 1
506076 99506076 1001 86380 86390 1
505986 99505986 1001 86380 86390 1
506116 99506116 1001 86380 86390 1
507362 99507362 1001 86380 86390 1
507299 99507299 1001 86380 86390 1
507277 99507277 1001 86380 86390 1
507141 99507141 1001 86380 86390 1
507110 99507110 1001 86380 86390 1
507123 99507123 1001 86380 86390 1
506983 99506983 1001 86380 86390 1
506961 99506961 1001 86380 86390 1
506849 99506849 1001 86380 86390 1
506927 99506927 1001 86380 86390 1
507562 99507562 1001 86380 86390 1
507489 99507489 1001 86380 86390 1
507585 99507585 1001 86380 86390 1
507482 99507482 1001 86380 86390 1
507430 99507430 1001 86380 86390 1
507443 99507443 1001 86380 86390 1
508225 99508225 1001 86380 86390 1
508180 99508180 1001 86380 86390 1
508116 99508116 1001 86380 86390 1
507867 99507867 1001 86380 86390 1
507945 99507945 1001 86380 86390 1
507987 99507987 1001 86380 86390 1
507784 99507784 1001 86380 86390 1
507631 99507631 1001 86380 86390 1
507645 99507645 1001 86380 86390 1
507634 99507634 1001 86380 86390 1
508324 99508324 1001 86380 86390 1
508391 99508391 1001 86380 86390 1
508302 99508302 1001 86380 86390 1
508263 99508263 1001 86380 86390 1
508368 99508368 1001 86380 86390 1
508784 99508784 1001 86380 86390 1
508681 99508681 1001 86380 86390 1
508485 99508485 1001 86380 86390 1
508568 99508568 1001 86380 86390 1
509136 99509136 1001 86380 86390 1
509179 99509179 1001 86380 86390 1
509078 99509078 1001 86380 86390 1
509819 99509819 1001 86380 86390 1
509607 99509607 1001 86380 86390 1
509691 99509691 1001 86380 86390 1
509487 99509487 1001 86380 86390 1
509335 99509335 1001 86380 86390 1
509402 99509402 1001 86380 86390 1
509989 99509989 1001 86380 86390 1
510085 99510085 1001 86380 86390 1
509947 99509947 1001 86380 86390 1
509961 99509961 1001 86380 86390 1
510582 99510582 1001 86380 86390 1
510469 99510469 1001 86380 86390 1
510434 99510434 1001 86380 86390 1
510513 99510513 1001 86380 86390 1
510491 99510491 1001 86380 86390 1
510303 99510303 1001 86380 86390 1
510762 99510762 1001 86380 86390 1
510314 99510314 1001 86380 86390 1
510818 99510818 1001 86380 86390 1
510845 99510845 1001 86380 86390 1
510913 99510913 1001 86380 86390 1
510760 99510760 1001 86380 86390 1
511451 99511451 1001 86380 86390 1
511511 99511511 1001 86380 86390 1
511257 99511257 1001 86380 86390 1
511301 99511301 1001 86380 86390 1
511328 99511328 1001 86380 86390 1
511266 99511266 1001 86380 86390 1
511163 99511163 1001 86380 86390 1
510937 99510937 1001 86380 86390 1
511041 99511041 1001 86380 86390 1
511031 99511031 1001 86380 86390 1
511725 99511725 1001 86380 86390 1
511585 99511585 1001 86380 86390 1
511678 99511678 1001 86380 86390 1
512293 99512293 1001 86380 86390 1
512355 99512355 1001 86380 86390 1
512223 99512223 1001 86380 86390 1
512301 99512301 1001 86380 86390 1
511982 99511982 1001 86380 86390 1
512102 99512102 1001 86380 86390 1
511929 99511929 1001 86380 86390 1
511831 99511831 1001 86380 86390 1
511949 99511949 1001 86380 86390 1
511963 99511963 1001 86380 86390 1
513064 99513064 1001 86380 86390 1
513131 99513131 1001 86380 86390 1
512794 99512794 1001 86380 86390 1
512821 99512821 1001 86380 86390 1
512853 99512853 1001 86380 86390 1
512701 99512701 1001 86380 86390 1
512598 99512598 1001 86380 86390 1
512729 99512729 1001 86380 86390 1
512655 99512655 1001 86380 86390 1
513348 99513348 1001 86380 86390 1
513941 99513941 1001 86380 86390 1
513946 99513946 1001 86380 86390 1
513962 99513962 1001 86380 86390 1
513911 99513911 1001 86380 86390 1
513966 99513966 1001 86380 86390 1
513735 99513735 1001 86380 86390 1
513702 99513702 1001 86380 86390 1
513718 99513718 1001 86380 86390 1
513476 99513476 1001 86380 86390 1
513490 99513490 1001 86380 86390 1
513568 99513568 1001 86380 86390 1
513595 99513595 1001 86380 86390 1
513467 99513467 1001 86380 86390 1
513586 99513586 1001 86380 86390 1
514079 99514079 1001 86380 86390 1
514201 99514201 1001 86380 86390 1
514090 99514090 1001 86380 86390 1
514724 99514724 1001 86380 86390 1
514574 99514574 1001 86380 86390 1
514588 99514588 1001 86380 86390 1
514486 99514486 1001 86380 86390 1
514529 99514529 1001 86380 86390 1
514452 99514452 1001 86380 86390 1
514582 99514582 1001 86380 86390 1
514395 99514395 1001 86380 86390 1
514867 99514867 1001 86380 86390 1
515050 99515050 1001 86380 86390 1
514909 99514909 1001 86380 86390 1
515054 99515054 1001 86380 86390 1
515495 99515495 1001 86380 86390 1
515639 99515639 1001 86380 86390 1
515672 99515672 1001 86380 86390 1
515329 99515329 1001 86380 86390 1
515236 99515236 1001 86380 86390 1
515152 99515152 1001 86380 86390 1
516463 99516463 1001 86380 86390 1
516347 99516347 1001 86380 86390 1
516491 99516491 1001 86380 86390 1
516337 99516337 1001 86380 86390 1
516314 99516314 1001 86380 86390 1
516470 99516470 1001 86380 86390 1
516241 99516241 1001 86380 86390 1
516290 99516290 1001 86380 86390 1
515975 99515975 1001 86380 86390 1
516014 99516014 1001 86380 86390 1
516067 99516067 1001 86380 86390 1
516003 99516003 1001 86380 86390 1
516675 99516675 1001 86380 86390 1
516535 99516535 1001 86380 86390 1
516616 99516616 1001 86380 86390 1
516552 99516552 1001 86380 86390 1
517232 99517232 1001 86380 86390 1
517246 99517246 1001 86380 86390 1
517137 99517137 1001 86380 86390 1
517227 99517227 1001 86380 86390 1
517281 99517281 1001 86380 86390 1
517217 99517217 1001 86380 86390 1
517142 99517142 1001 86380 86390 1
517078 99517078 1001 86380 86390 1
517104 99517104 1001 86380 86390 1
517129 99517129 1001 86380 86390 1
516757 99516757 1001 86380 86390 1
516835 99516835 1001 86380 86390 1
516839 99516839 1001 86380 86390 1
516891 99516891 1001 86380 86390 1
516763 99516763 1001 86380 86390 1
516841 99516841 1001 86380 86390 1
516882 99516882 1001 86380 86390 1
517352 99517352 1001 86380 86390 1
517958 99517958 1001 86380 86390 1
518115 99518115 1001 86380 86390 1
517963 99517963 1001 86380 86390 1
517684 99517684 1001 86380 86390 1
517674 99517674 1001 86380 86390 1
517706 99517706 1001 86380 86390 1
518177 99518177 1001 86380 86390 1
518953 99518953 1001 86380 86390 1
518955 99518955 1001 86380 86390 1
518968 99518968 1001 86380 86390 1
518720 99518720 1001 86380 86390 1
518727 99518727 1001 86380 86390 1
518471 99518471 1001 86380 86390 1
518505 99518505 1001 86380 86390 1
518531 99518531 1001 86380 86390 1
519075 99519075 1001 86380 86390 1
519115 99519115 1001 86380 86390 1
519116 99519116 1001 86380 86390 1
519091 99519091 1001 86380 86390 1
519118 99519118 1001 86380 86390 1
519046 99519046 1001 86380 86390 1
519175 99519175 1001 86380 86390 1
519738 99519738 1001 86380 86390 1
519635 99519635 1001 86380 86390 1
519612 99519612 1001 86380 86390 1
519627 99519627 1001 86380 86390 1
519407 99519407 1001 86380 86390 1
519591 99519591 1001 86380 86390 1
519541 99519541 1001 86380 86390 1
519607 99519607 1001 86380 86390 1
519324 99519324 1001 86380 86390 1
519364 99519364 1001 86380 86390 1
519279 99519279 1001 86380 86390 1
519966 99519966 1001 86380 86390 1
520018 99520018 1001 86380 86390 1
519853 99519853 1001 86380 86390 1
519978 99519978 1001 86380 86390 1
520607 99520607 1001 86380 86390 1
520491 99520491 1001 86380 86390 1
520571 99520571 1001 86380 86390 1
520599 99520599 1001 86380 86390 1
520425 99520425 1001 86380 86390 1
520391 99520391 1001 86380 86390 1
520078 99520078 1001 86380 86390 1
520066 99520066 1001 86380 86390 1
520754 99520754 1001 86380 86390 1
520677 99520677 1001 86380 86390 1
520743 99520743 1001 86380 86390 1
520825 99520825 1001 86380 86390 1
520752 99520752 1001 86380 86390 1
521429 99521429 1001 86380 86390 1
521299 99521299 1001 86380 86390 1
521288 99521288 1001 86380 86390 1
521368 99521368 1001 86380 86390 1
521394 99521394 1001 86380 86390 1
521359 99521359 1001 86380 86390 1
521375 99521375 1001 86380 86390 1
521183 99521183 1001 86380 86390 1
521061 99521061 1001 86380 86390 1
521243 99521243 1001 86380 86390 1
521019 99521019 1001 86380 86390 1
520852 99520852 1001 86380 86390 1
521585 99521585 1001 86380 86390 1
521663 99521663 1001 86380 86390 1
521474 99521474 1001 86380 86390 1
522229 99522229 1001 86380 86390 1
522142 99522142 1001 86380 86390 1
522171 99522171 1001 86380 86390 1
522027 99522027 1001 86380 86390 1
521965 99521965 1001 86380 86390 1
521737 99521737 1001 86380 86390 1
521699 99521699 1001 86380 86390 1
521777 99521777 1001 86380 86390 1
521870 99521870 1001 86380 86390 1
521715 99521715 1001 86380 86390 1
521678 99521678 1001 86380 86390 1
522471 99522471 1001 86380 86390 1
522472 99522472 1001 86380 86390 1
522306 99522306 1001 86380 86390 1
523068 99523068 1001 86380 86390 1
522930 99522930 1001 86380 86390 1
522974 99522974 1001 86380 86390 1
522835 99522835 1001 86380 86390 1
522707 99522707 1001 86380 86390 1
522776 99522776 1001 86380 86390 1
522831 99522831 1001 86380 86390 1
522601 99522601 1001 86380 86390 1
522539 99522539 1001 86380 86390 1
523231 99523231 1001 86380 86390 1
523298 99523298 1001 86380 86390 1
523156 99523156 1001 86380 86390 1
523182 99523182 1001 86380 86390 1
523289 99523289 1001 86380 86390 1
523278 99523278 1001 86380 86390 1
523242 99523242 1001 86380 86390 1
523908 99523908 1001 86380 86390 1
523666 99523666 1001 86380 86390 1
523641 99523641 1001 86380 86390 1
523603 99523603 1001 86380 86390 1
523617 99523617 1001 86380 86390 1
523456 99523456 1001 86380 86390 1
523451 99523451 1001 86380 86390 1
524045 99524045 1001 86380 86390 1
523969 99523969 1001 86380 86390 1
524073 99524073 1001 86380 86390 1
523532 99523532 1001 86380 86390 1
524027 99524027 1001 86380 86390 1
524070 99524070 1001 86380 86390 1
524693 99524693 1001 86380 86390 1
524630 99524630 1001 86380 86390 1
524669 99524669 1001 86380 86390 1
524627 99524627 1001 86380 86390 1
524434 99524434 1001 86380 86390 1
524362 99524362 1001 86380 86390 1
524390 99524390 1001 86380 86390 1
524177 99524177 1001 86380 86390 1
524167 99524167 1001 86380 86390 1
524194 99524194 1001 86380 86390 1
524237 99524237 1001 86380 86390 1
524263 99524263 1001 86380 86390 1
524806 99524806 1001 86380 86390 1
524884 99524884 1001 86380 86390 1
524885 99524885 1001 86380 86390 1
524848 99524848 1001 86380 86390 1
524969 99524969 1001 86380 86390 1
525444 99525444 1001 86380 86390 1
525457 99525457 1001 86380 86390 1
525571 99525571 1001 86380 86390 1
525474 99525474 1001 86380 86390 1
525513 99525513 1001 86380 86390 1
525586 99525586 1001 86380 86390 1
525503 99525503 1001 86380 86390 1
525344 99525344 1001 86380 86390 1
525231 99525231 1001 86380 86390 1
525364 99525364 1001 86380 86390 1
525005 99525005 1001 86380 86390 1
525096 99525096 1001 86380 86390 1
525135 99525135 1001 86380 86390 1
525084 99525084 1001 86380 86390 1
525100 99525100 1001 86380 86390 1
525113 99525113 1001 86380 86390 1
525026 99525026 1001 86380 86390 1
525647 99525647 1001 86380 86390 1
525700 99525700 1001 86380 86390 1
525726 99525726 1001 86380 86390 1
525625 99525625 1001 86380 86390 1
525678 99525678 1001 86380 86390 1
526245 99526245 1001 86380 86390 1
526272 99526272 1001 86380 86390 1
526285 99526285 1001 86380 86390 1
526378 99526378 1001 86380 86390 1
526408 99526408 1001 86380 86390 1
526344 99526344 1001 86380 86390 1
526048 99526048 1001 86380 86390 1
526154 99526154 1001 86380 86390 1
526106 99526106 1001 86380 86390 1
526107 99526107 1001 86380 86390 1
526211 99526211 1001 86380 86390 1
526125 99526125 1001 86380 86390 1
525973 99525973 1001 86380 86390 1
525988 99525988 1001 86380 86390 1
525820 99525820 1001 86380 86390 1
525847 99525847 1001 86380 86390 1
525860 99525860 1001 86380 86390 1
525992 99525992 1001 86380 86390 1
526006 99526006 1001 86380 86390 1
526591 99526591 1001 86380 86390 1
526518 99526518 1001 86380 86390 1
526613 99526613 1001 86380 86390 1
527161 99527161 1001 86380 86390 1
527091 99527091 1001 86380 86390 1
527053 99527053 1001 86380 86390 1
527208 99527208 1001 86380 86390 1
527119 99527119 1001 86380 86390 1
526854 99526854 1001 86380 86390 1
526883 99526883 1001 86380 86390 1
526896 99526896 1001 86380 86390 1
527026 99527026 1001 86380 86390 1
526810 99526810 1001 86380 86390 1
526746 99526746 1001 86380 86390 1
526683 99526683 1001 86380 86390 1
526826 99526826 1001 86380 86390 1
526803 99526803 1001 86380 86390 1
526713 99526713 1001 86380 86390 1
526676 99526676 1001 86380 86390 1
526806 99526806 1001 86380 86390 1
526832 99526832 1001 86380 86390 1
527311 99527311 1001 86380 86390 1
527402 99527402 1001 86380 86390 1
527443 99527443 1001 86380 86390 1
527371 99527371 1001 86380 86390 1
528026 99528026 1001 86380 86390 1
527809 99527809 1001 86380 86390 1
527822 99527822 1001 86380 86390 1
527764 99527764 1001 86380 86390 1
527559 99527559 1001 86380 86390 1
527534 99527534 1001 86380 86390 1
527553 99527553 1001 86380 86390 1
527644 99527644 1001 86380 86390 1
527646 99527646 1001 86380 86390 1
528155 99528155 1001 86380 86390 1
528084 99528084 1001 86380 86390 1
528722 99528722 1001 86380 86390 1
528630 99528630 1001 86380 86390 1
528609 99528609 1001 86380 86390 1
528688 99528688 1001 86380 86390 1
528650 99528650 1001 86380 86390 1
528676 99528676 1001 86380 86390 1
528629 99528629 1001 86380 86390 1
528668 99528668 1001 86380 86390 1
529054 99529054 1001 86380 86390 1
529055 99529055 1001 86380 86390 1
528996 99528996 1001 86380 86390 1
529591 99529591 1001 86380 86390 1
529687 99529687 1001 86380 86390 1
529488 99529488 1001 86380 86390 1
529489 99529489 1001 86380 86390 1
529506 99529506 1001 86380 86390 1
529224 99529224 1001 86380 86390 1
529239 99529239 1001 86380 86390 1
529260 99529260 1001 86380 86390 1
529799 99529799 1001 86380 86390 1
530537 99530537 1001 86380 86390 1
530171 99530171 1001 86380 86390 1
530251 99530251 1001 86380 86390 1
529997 99529997 1001 86380 86390 1
530076 99530076 1001 86380 86390 1
530040 99530040 1001 86380 86390 1
529956 99529956 1001 86380 86390 1
530758 99530758 1001 86380 86390 1
530598 99530598 1001 86380 86390 1
530715 99530715 1001 86380 86390 1
531214 99531214 1001 86380 86390 1
531268 99531268 1001 86380 86390 1
531126 99531126 1001 86380 86390 1
531102 99531102 1001 86380 86390 1
531104 99531104 1001 86380 86390 1
530788 99530788 1001 86380 86390 1
530853 99530853 1001 86380 86390 1
530882 99530882 1001 86380 86390 1
530783 99530783 1001 86380 86390 1
531507 99531507 1001 86380 86390 1
531175 99531175 1001 86380 86390 1
532064 99532064 1001 86380 86390 1
532168 99532168 1001 86380 86390 1
532173 99532173 1001 86380 86390 1
532118 99532118 1001 86380 86390 1
532124 99532124 1001 86380 86390 1
531948 99531948 1001 86380 86390 1
531833 99531833 1001 86380 86390 1
531953 99531953 1001 86380 86390 1
531920 99531920 1001 86380 86390 1
531588 99531588 1001 86380 86390 1
531747 99531747 1001 86380 86390 1
531698 99531698 1001 86380 86390 1
531635 99531635 1001 86380 86390 1
532268 99532268 1001 86380 86390 1
532294 99532294 1001 86380 86390 1
532378 99532378 1001 86380 86390 1
532941 99532941 1001 86380 86390 1
532778 99532778 1001 86380 86390 1
532758 99532758 1001 86380 86390 1
532746 99532746 1001 86380 86390 1
532469 99532469 1001 86380 86390 1
532613 99532613 1001 86380 86390 1
532591 99532591 1001 86380 86390 1
533722 99533722 1001 86380 86390 1
533671 99533671 1001 86380 86390 1
533776 99533776 1001 86380 86390 1
533462 99533462 1001 86380 86390 1
533518 99533518 1001 86380 86390 1
533240 99533240 1001 86380 86390 1
533373 99533373 1001 86380 86390 1
533257 99533257 1001 86380 86390 1
533285 99533285 1001 86380 86390 1
533416 99533416 1001 86380 86390 1
533404 99533404 1001 86380 86390 1
533867 99533867 1001 86380 86390 1
533961 99533961 1001 86380 86390 1
533871 99533871 1001 86380 86390 1
533943 99533943 1001 86380 86390 1
534634 99534634 1001 86380 86390 1
534300 99534300 1001 86380 86390 1
534437 99534437 1001 86380 86390 1
534091 99534091 1001 86380 86390 1
534118 99534118 1001 86380 86390 1
534073 99534073 1001 86380 86390 1
534836 99534836 1001 86380 86390 1
534787 99534787 1001 86380 86390 1
534725 99534725 1001 86380 86390 1
534821 99534821 1001 86380 86390 1
534834 99534834 1001 86380 86390 1
535307 99535307 1001 86380 86390 1
535479 99535479 1001 86380 86390 1
535492 99535492 1001 86380 86390 1
535432 99535432 1001 86380 86390 1
535133 99535133 1001 86380 86390 1
535277 99535277 1001 86380 86390 1
535083 99535083 1001 86380 86390 1
534925 99534925 1001 86380 86390 1
534913 99534913 1001 86380 86390 1
535610 99535610 1001 86380 86390 1
535650 99535650 1001 86380 86390 1
535538 99535538 1001 86380 86390 1
535540 99535540 1001 86380 86390 1
535657 99535657 1001 86380 86390 1
536149 99536149 1001 86380 86390 1
536005 99536005 1001 86380 86390 1
535944 99535944 1001 86380 86390 1
536114 99536114 1001 86380 86390 1
535806 99535806 1001 86380 86390 1
535749 99535749 1001 86380 86390 1
535726 99535726 1001 86380 86390 1
536475 99536475 1001 86380 86390 1
536529 99536529 1001 86380 86390 1
536413 99536413 1001 86380 86390 1
536427 99536427 1001 86380 86390 1
536377 99536377 1001 86380 86390 1
536368 99536368 1001 86380 86390 1
537111 99537111 1001 86380 86390 1
537125 99537125 1001 86380 86390 1
537062 99537062 1001 86380 86390 1
537077 99537077 1001 86380 86390 1
537148 99537148 1001 86380 86390 1
537158 99537158 1001 86380 86390 1
536851 99536851 1001 86380 86390 1
536864 99536864 1001 86380 86390 1
536589 99536589 1001 86380 86390 1
536605 99536605 1001 86380 86390 1
537303 99537303 1001 86380 86390 1
537329 99537329 1001 86380 86390 1
537252 99537252 1001 86380 86390 1
537323 99537323 1001 86380 86390 1
537207 99537207 1001 86380 86390 1
537259 99537259 1001 86380 86390 1
537836 99537836 1001 86380 86390 1
537851 99537851 1001 86380 86390 1
537964 99537964 1001 86380 86390 1
537866 99537866 1001 86380 86390 1
537792 99537792 1001 86380 86390 1
537979 99537979 1001 86380 86390 1
537615 99537615 1001 86380 86390 1
537394 99537394 1001 86380 86390 1
537374 99537374 1001 86380 86390 1
537557 99537557 1001 86380 86390 1
538146 99538146 1001 86380 86390 1
538186 99538186 1001 86380 86390 1
538814 99538814 1001 86380 86390 1
538650 99538650 1001 86380 86390 1
538788 99538788 1001 86380 86390 1
538630 99538630 1001 86380 86390 1
538633 99538633 1001 86380 86390 1
538431 99538431 1001 86380 86390 1
538587 99538587 1001 86380 86390 1
538484 99538484 1001 86380 86390 1
538376 99538376 1001 86380 86390 1
538392 99538392 1001 86380 86390 1
538383 99538383 1001 86380 86390 1
538256 99538256 1001 86380 86390 1
538876 99538876 1001 86380 86390 1
538889 99538889 1001 86380 86390 1
538194 99538194 1001 86380 86390 1
538905 99538905 1001 86380 86390 1
538893 99538893 1001 86380 86390 1
538855 99538855 1001 86380 86390 1
538817 99538817 1001 86380 86390 1
538977 99538977 1001 86380 86390 1
539512 99539512 1001 86380 86390 1
539520 99539520 1001 86380 86390 1
539508 99539508 1001 86380 86390 1
539352 99539352 1001 86380 86390 1
539178 99539178 1001 86380 86390 1
539026 99539026 1001 86380 86390 1
539109 99539109 1001 86380 86390 1
539695 99539695 1001 86380 86390 1
539773 99539773 1001 86380 86390 1
539749 99539749 1001 86380 86390 1
540338 99540338 1001 86380 86390 1
540413 99540413 1001 86380 86390 1
540311 99540311 1001 86380 86390 1
540235 99540235 1001 86380 86390 1
540093 99540093 1001 86380 86390 1
540223 99540223 1001 86380 86390 1
540185 99540185 1001 86380 86390 1
540213 99540213 1001 86380 86390 1
539876 99539876 1001 86380 86390 1
539917 99539917 1001 86380 86390 1
540637 99540637 1001 86380 86390 1
540523 99540523 1001 86380 86390 1
541258 99541258 1001 86380 86390 1
540999 99540999 1001 86380 86390 1
541047 99541047 1001 86380 86390 1
540789 99540789 1001 86380 86390 1
540753 99540753 1001 86380 86390 1
540728 99540728 1001 86380 86390 1
540717 99540717 1001 86380 86390 1
541490 99541490 1001 86380 86390 1
541455 99541455 1001 86380 86390 1
541953 99541953 1001 86380 86390 1
542030 99542030 1001 86380 86390 1
541901 99541901 1001 86380 86390 1
541826 99541826 1001 86380 86390 1
541725 99541725 1001 86380 86390 1
541646 99541646 1001 86380 86390 1
542301 99542301 1001 86380 86390 1
542290 99542290 1001 86380 86390 1
542165 99542165 1001 86380 86390 1
542876 99542876 1001 86380 86390 1
542788 99542788 1001 86380 86390 1
542588 99542588 1001 86380 86390 1
542738 99542738 1001 86380 86390 1
542392 99542392 1001 86380 86390 1
543001 99543001 1001 86380 86390 1
543145 99543145 1001 86380 86390 1
542992 99542992 1001 86380 86390 1
543629 99543629 1001 86380 86390 1
543697 99543697 1001 86380 86390 1
543634 99543634 1001 86380 86390 1
543384 99543384 1001 86380 86390 1
543363 99543363 1001 86380 86390 1
543511 99543511 1001 86380 86390 1
543474 99543474 1001 86380 86390 1
543318 99543318 1001 86380 86390 1
543191 99543191 1001 86380 86390 1
543209 99543209 1001 86380 86390 1
543975 99543975 1001 86380 86390 1
543782 99543782 1001 86380 86390 1
543812 99543812 1001 86380 86390 1
543959 99543959 1001 86380 86390 1
544211 99544211 1001 86380 86390 1
544380 99544380 1001 86380 86390 1
544295 99544295 1001 86380 86390 1
544324 99544324 1001 86380 86390 1
544105 99544105 1001 86380 86390 1
544132 99544132 1001 86380 86390 1
544112 99544112 1001 86380 86390 1
544091 99544091 1001 86380 86390 1
544027 99544027 1001 86380 86390 1
544740 99544740 1001 86380 86390 1
414832 1136 1001 39060 41277 1
425986 214 1001 16680 17217 1
537089 1006 1002 38327 44215 1
400154 99400154 1001 86380 86390 1
400155 99400155 1001 86380 86390 1
400238 99400238 1001 86380 86390 1
400255 99400255 1001 86380 86390 1
400571 99400571 1001 86380 86390 1
401145 99401145 1001 86380 86390 1
401151 99401151 1001 86380 86390 1
401240 99401240 1001 86380 86390 1
401250 99401250 1001 86380 86390 1
401158 99401158 1001 86380 86390 1
401620 99401620 1001 86380 86390 1
402055 99402055 1001 86380 86390 1
402264 99402264 1001 86380 86390 1
402192 99402192 1001 86380 86390 1
402195 99402195 1001 86380 86390 1
402254 99402254 1001 86380 86390 1
402334 99402334 1001 86380 86390 1
402317 99402317 1001 86380 86390 1
402327 99402327 1001 86380 86390 1
402571 99402571 1001 86380 86390 1
402575 99402575 1001 86380 86390 1
402720 99402720 1001 86380 86390 1
403085 99403085 1001 86380 86390 1
403093 99403093 1001 86380 86390 1
403063 99403063 1001 86380 86390 1
403152 99403152 1001 86380 86390 1
403214 99403214 1001 86380 86390 1
403335 99403335 1001 86380 86390 1
403426 99403426 1001 86380 86390 1
403739 99403739 1001 86380 86390 1
403759 99403759 1001 86380 86390 1
403849 99403849 1001 86380 86390 1
404302 99404302 1001 86380 86390 1
404274 99404274 1001 86380 86390 1
404412 99404412 1001 86380 86390 1
404667 99404667 1001 86380 86390 1
404727 99404727 1001 86380 86390 1
404973 99404973 1001 86380 86390 1
405310 99405310 1001 86380 86390 1
405390 99405390 1001 86380 86390 1
405505 99405505 1001 86380 86390 1
405625 99405625 1001 86380 86390 1
405727 99405727 1001 86380 86390 1
405714 99405714 1001 86380 86390 1
405968 99405968 1001 86380 86390 1
405925 99405925 1001 86380 86390 1
405906 99405906 1001 86380 86390 1
406229 99406229 1001 86380 86390 1
406319 99406319 1001 86380 86390 1
406575 99406575 1001 86380 86390 1
406702 99406702 1001 86380 86390 1
406829 99406829 1001 86380 86390 1
406759 99406759 1001 86380 86390 1
406739 99406739 1001 86380 86390 1
406867 99406867 1001 86380 86390 1
407163 99407163 1001 86380 86390 1
407306 99407306 1001 86380 86390 1
407255 99407255 1001 86380 86390 1
407290 99407290 1001 86380 86390 1
407345 99407345 1001 86380 86390 1
407296 99407296 1001 86380 86390 1
407377 99407377 1001 86380 86390 1
407424 99407424 1001 86380 86390 1
407617 99407617 1001 86380 86390 1
407618 99407618 1001 86380 86390 1
407739 99407739 1001 86380 86390 1
407909 99407909 1001 86380 86390 1
408856 99408856 1001 86380 86390 1
408868 99408868 1001 86380 86390 1
409070 99409070 1001 86380 86390 1
409331 99409331 1001 86380 86390 1
409583 99409583 1001 86380 86390 1
409563 99409563 1001 86380 86390 1
409704 99409704 1001 86380 86390 1
409709 99409709 1001 86380 86390 1
409711 99409711 1001 86380 86390 1
409924 99409924 1001 86380 86390 1
410117 99410117 1001 86380 86390 1
410304 99410304 1001 86380 86390 1
410305 99410305 1001 86380 86390 1
410422 99410422 1001 86380 86390 1
410475 99410475 1001 86380 86390 1
410546 99410546 1001 86380 86390 1
410701 99410701 1001 86380 86390 1
410912 99410912 1001 86380 86390 1
411056 99411056 1001 86380 86390 1
411483 99411483 1001 86380 86390 1
412007 99412007 1001 86380 86390 1
412107 99412107 1001 86380 86390 1
412233 99412233 1001 86380 86390 1
412302 99412302 1001 86380 86390 1
413519 99413519 1001 86380 86390 1
413453 99413453 1001 86380 86390 1
413593 99413593 1001 86380 86390 1
413338 99413338 1001 86380 86390 1
413504 99413504 1001 86380 86390 1
413257 99413257 1001 86380 86390 1
412890 99412890 1001 86380 86390 1
413126 99413126 1001 86380 86390 1
413282 99413282 1001 86380 86390 1
412791 99412791 1001 86380 86390 1
412859 99412859 1001 86380 86390 1
412883 99412883 1001 86380 86390 1
413736 99413736 1001 86380 86390 1
413879 99413879 1001 86380 86390 1
415075 99415075 1001 86380 86390 1
415241 99415241 1001 86380 86390 1
415095 99415095 1001 86380 86390 1
415227 99415227 1001 86380 86390 1
415177 99415177 1001 86380 86390 1
415239 99415239 1001 86380 86390 1
414710 99414710 1001 86380 86390 1
414463 99414463 1001 86380 86390 1
415338 99415338 1001 86380 86390 1
415559 99415559 1001 86380 86390 1
415494 99415494 1001 86380 86390 1
415331 99415331 1001 86380 86390 1
416819 99416819 1001 86380 86390 1
416896 99416896 1001 86380 86390 1
416396 99416396 1001 86380 86390 1
416344 99416344 1001 86380 86390 1
416325 99416325 1001 86380 86390 1
416327 99416327 1001 86380 86390 1
415824 99415824 1001 86380 86390 1
415983 99415983 1001 86380 86390 1
415753 99415753 1001 86380 86390 1
416094 99416094 1001 86380 86390 1
415997 99415997 1001 86380 86390 1
415895 99415895 1001 86380 86390 1
416078 99416078 1001 86380 86390 1
417084 99417084 1001 86380 86390 1
417423 99417423 1001 86380 86390 1
417516 99417516 1001 86380 86390 1
418548 99418548 1001 86380 86390 1
418735 99418735 1001 86380 86390 1
418766 99418766 1001 86380 86390 1
418783 99418783 1001 86380 86390 1
418340 99418340 1001 86380 86390 1
418310 99418310 1001 86380 86390 1
418122 99418122 1001 86380 86390 1
417819 99417819 1001 86380 86390 1
417962 99417962 1001 86380 86390 1
417895 99417895 1001 86380 86390 1
417624 99417624 1001 86380 86390 1
419077 99419077 1001 86380 86390 1
418868 99418868 1001 86380 86390 1
419071 99419071 1001 86380 86390 1
420075 99420075 1001 86380 86390 1
420308 99420308 1001 86380 86390 1
420382 99420382 1001 86380 86390 1
420124 99420124 1001 86380 86390 1
420198 99420198 1001 86380 86390 1
420212 99420212 1001 86380 86390 1
419805 99419805 1001 86380 86390 1
419984 99419984 1001 86380 86390 1
419737 99419737 1001 86380 86390 1
419962 99419962 1001 86380 86390 1
419999 99419999 1001 86380 86390 1
420615 99420615 1001 86380 86390 1
420649 99420649 1001 86380 86390 1
420519 99420519 1001 86380 86390 1
420603 99420603 1001 86380 86390 1
420460 99420460 1001 86380 86390 1
422000 99422000 1001 86380 86390 1
421967 99421967 1001 86380 86390 1
422082 99422082 1001 86380 86390 1
421661 99421661 1001 86380 86390 1
421478 99421478 1001 86380 86390 1
421567 99421567 1001 86380 86390 1
421625 99421625 1001 86380 86390 1
421099 99421099 1001 86380 86390 1
420948 99420948 1001 86380 86390 1
421018 99421018 1001 86380 86390 1
422477 99422477 1001 86380 86390 1
422117 99422117 1001 86380 86390 1
422334 99422334 1001 86380 86390 1
422338 99422338 1001 86380 86390 1
423484 99423484 1001 86380 86390 1
423497 99423497 1001 86380 86390 1
422967 99422967 1001 86380 86390 1
422602 99422602 1001 86380 86390 1
422854 99422854 1001 86380 86390 1
422683 99422683 1001 86380 86390 1
422864 99422864 1001 86380 86390 1
422589 99422589 1001 86380 86390 1
424116 99424116 1001 86380 86390 1
423820 99423820 1001 86380 86390 1
424020 99424020 1001 86380 86390 1
424073 99424073 1001 86380 86390 1
424115 99424115 1001 86380 86390 1
425273 99425273 1001 86380 86390 1
425334 99425334 1001 86380 86390 1
425338 99425338 1001 86380 86390 1
425098 99425098 1001 86380 86390 1
424992 99424992 1001 86380 86390 1
424625 99424625 1001 86380 86390 1
425002 99425002 1001 86380 86390 1
424661 99424661 1001 86380 86390 1
424542 99424542 1001 86380 86390 1
424429 99424429 1001 86380 86390 1
424586 99424586 1001 86380 86390 1
424205 99424205 1001 86380 86390 1
425532 99425532 1001 86380 86390 1
425570 99425570 1001 86380 86390 1
425721 99425721 1001 86380 86390 1
426702 99426702 1001 86380 86390 1
425865 99425865 1001 86380 86390 1
426065 99426065 1001 86380 86390 1
426094 99426094 1001 86380 86390 1
426053 99426053 1001 86380 86390 1
426022 99426022 1001 86380 86390 1
426168 99426168 1001 86380 86390 1
427368 99427368 1001 86380 86390 1
427449 99427449 1001 86380 86390 1
428501 99428501 1001 86380 86390 1
428530 99428530 1001 86380 86390 1
428217 99428217 1001 86380 86390 1
428271 99428271 1001 86380 86390 1
428226 99428226 1001 86380 86390 1
427732 99427732 1001 86380 86390 1
427577 99427577 1001 86380 86390 1
427804 99427804 1001 86380 86390 1
427866 99427866 1001 86380 86390 1
428972 99428972 1001 86380 86390 1
429159 99429159 1001 86380 86390 1
428836 99428836 1001 86380 86390 1
430332 99430332 1001 86380 86390 1
430229 99430229 1001 86380 86390 1
430109 99430109 1001 86380 86390 1
429891 99429891 1001 86380 86390 1
429555 99429555 1001 86380 86390 1
429233 99429233 1001 86380 86390 1
429453 99429453 1001 86380 86390 1
429456 99429456 1001 86380 86390 1
429217 99429217 1001 86380 86390 1
430500 99430500 1001 86380 86390 1
430634 99430634 1001 86380 86390 1
430458 99430458 1001 86380 86390 1
430802 99430802 1001 86380 86390 1
430449 99430449 1001 86380 86390 1
431879 99431879 1001 86380 86390 1
431489 99431489 1001 86380 86390 1
431439 99431439 1001 86380 86390 1
431317 99431317 1001 86380 86390 1
431389 99431389 1001 86380 86390 1
431448 99431448 1001 86380 86390 1
431247 99431247 1001 86380 86390 1
432473 99432473 1001 86380 86390 1
432236 99432236 1001 86380 86390 1
433436 99433436 1001 86380 86390 1
433618 99433618 1001 86380 86390 1
433322 99433322 1001 86380 86390 1
433593 99433593 1001 86380 86390 1
433404 99433404 1001 86380 86390 1
433331 99433331 1001 86380 86390 1
433159 99433159 1001 86380 86390 1
433261 99433261 1001 86380 86390 1
432960 99432960 1001 86380 86390 1
432624 99432624 1001 86380 86390 1
432665 99432665 1001 86380 86390 1
432849 99432849 1001 86380 86390 1
432786 99432786 1001 86380 86390 1
433811 99433811 1001 86380 86390 1
434043 99434043 1001 86380 86390 1
435262 99435262 1001 86380 86390 1
435403 99435403 1001 86380 86390 1
434944 99434944 1001 86380 86390 1
434663 99434663 1001 86380 86390 1
434450 99434450 1001 86380 86390 1
434380 99434380 1001 86380 86390 1
434544 99434544 1001 86380 86390 1
434437 99434437 1001 86380 86390 1
434305 99434305 1001 86380 86390 1
434279 99434279 1001 86380 86390 1
434561 99434561 1001 86380 86390 1
435837 99435837 1001 86380 86390 1
435530 99435530 1001 86380 86390 1
437074 99437074 1001 86380 86390 1
437004 99437004 1001 86380 86390 1
437144 99437144 1001 86380 86390 1
436496 99436496 1001 86380 86390 1
436554 99436554 1001 86380 86390 1
436674 99436674 1001 86380 86390 1
436580 99436580 1001 86380 86390 1
436221 99436221 1001 86380 86390 1
436230 99436230 1001 86380 86390 1
300095 99300095 1001 86380 86390 1
437219 99437219 1001 86380 86390 1
437272 99437272 1001 86380 86390 1
300063 99300063 1001 86380 86390 1
300587 99300587 1001 86380 86390 1
300542 99300542 1001 86380 86390 1
300545 99300545 1001 86380 86390 1
300722 99300722 1001 86380 86390 1
300355 99300355 1001 86380 86390 1
300500 99300500 1001 86380 86390 1
300495 99300495 1001 86380 86390 1
300292 99300292 1001 86380 86390 1
300300 99300300 1001 86380 86390 1
300894 99300894 1001 86380 86390 1
300920 99300920 1001 86380 86390 1
300805 99300805 1001 86380 86390 1
300886 99300886 1001 86380 86390 1
300926 99300926 1001 86380 86390 1
301507 99301507 1001 86380 86390 1
301419 99301419 1001 86380 86390 1
301498 99301498 1001 86380 86390 1
301370 99301370 1001 86380 86390 1
301146 99301146 1001 86380 86390 1
301276 99301276 1001 86380 86390 1
301252 99301252 1001 86380 86390 1
301178 99301178 1001 86380 86390 1
301103 99301103 1001 86380 86390 1
301042 99301042 1001 86380 86390 1
301004 99301004 1001 86380 86390 1
301111 99301111 1001 86380 86390 1
301624 99301624 1001 86380 86390 1
302304 99302304 1001 86380 86390 1
302243 99302243 1001 86380 86390 1
302299 99302299 1001 86380 86390 1
302049 99302049 1001 86380 86390 1
302025 99302025 1001 86380 86390 1
302044 99302044 1001 86380 86390 1
301825 99301825 1001 86380 86390 1
301917 99301917 1001 86380 86390 1
301807 99301807 1001 86380 86390 1
301860 99301860 1001 86380 86390 1
301784 99301784 1001 86380 86390 1
302383 99302383 1001 86380 86390 1
302542 99302542 1001 86380 86390 1
303206 99303206 1001 86380 86390 1
303008 99303008 1001 86380 86390 1
303103 99303103 1001 86380 86390 1
303116 99303116 1001 86380 86390 1
302898 99302898 1001 86380 86390 1
302939 99302939 1001 86380 86390 1
302921 99302921 1001 86380 86390 1
302719 99302719 1001 86380 86390 1
302699 99302699 1001 86380 86390 1
302608 99302608 1001 86380 86390 1
302701 99302701 1001 86380 86390 1
303282 99303282 1001 86380 86390 1
303260 99303260 1001 86380 86390 1
303227 99303227 1001 86380 86390 1
303266 99303266 1001 86380 86390 1
303904 99303904 1001 86380 86390 1
303861 99303861 1001 86380 86390 1
303926 99303926 1001 86380 86390 1
303757 99303757 1001 86380 86390 1
303542 99303542 1001 86380 86390 1
303453 99303453 1001 86380 86390 1
303509 99303509 1001 86380 86390 1
304110 99304110 1001 86380 86390 1
304076 99304076 1001 86380 86390 1
304691 99304691 1001 86380 86390 1
304707 99304707 1001 86380 86390 1
304649 99304649 1001 86380 86390 1
304398 99304398 1001 86380 86390 1
304282 99304282 1001 86380 86390 1
304894 99304894 1001 86380 86390 1
305001 99305001 1001 86380 86390 1
305002 99305002 1001 86380 86390 1
304879 99304879 1001 86380 86390 1
305623 99305623 1001 86380 86390 1
305586 99305586 1001 86380 86390 1
305502 99305502 1001 86380 86390 1
305455 99305455 1001 86380 86390 1
305413 99305413 1001 86380 86390 1
305426 99305426 1001 86380 86390 1
305249 99305249 1001 86380 86390 1
500102 99500102 1001 86380 86390 1
500043 99500043 1001 86380 86390 1
500133 99500133 1001 86380 86390 1
500146 99500146 1001 86380 86390 1
305690 99305690 1001 86380 86390 1
500720 99500720 1001 86380 86390 1
500468 99500468 1001 86380 86390 1
500495 99500495 1001 86380 86390 1
500523 99500523 1001 86380 86390 1
500580 99500580 1001 86380 86390 1
500345 99500345 1001 86380 86390 1
500906 99500906 1001 86380 86390 1
500815 99500815 1001 86380 86390 1
500831 99500831 1001 86380 86390 1
501588 99501588 1001 86380 86390 1
501606 99501606 1001 86380 86390 1
501487 99501487 1001 86380 86390 1
501541 99501541 1001 86380 86390 1
501470 99501470 1001 86380 86390 1
501346 99501346 1001 86380 86390 1
501310 99501310 1001 86380 86390 1
501378 99501378 1001 86380 86390 1
501040 99501040 1001 86380 86390 1
501740 99501740 1001 86380 86390 1
501746 99501746 1001 86380 86390 1
501827 99501827 1001 86380 86390 1
501840 99501840 1001 86380 86390 1
502439 99502439 1001 86380 86390 1
502221 99502221 1001 86380 86390 1
502127 99502127 1001 86380 86390 1
502180 99502180 1001 86380 86390 1
501881 99501881 1001 86380 86390 1
501985 99501985 1001 86380 86390 1
501856 99501856 1001 86380 86390 1
502489 99502489 1001 86380 86390 1
502543 99502543 1001 86380 86390 1
502624 99502624 1001 86380 86390 1
502931 99502931 1001 86380 86390 1
503037 99503037 1001 86380 86390 1
503050 99503050 1001 86380 86390 1
502896 99502896 1001 86380 86390 1
502936 99502936 1001 86380 86390 1
502897 99502897 1001 86380 86390 1
503083 99503083 1001 86380 86390 1
502748 99502748 1001 86380 86390 1
502775 99502775 1001 86380 86390 1
502771 99502771 1001 86380 86390 1
503495 99503495 1001 86380 86390 1
503361 99503361 1001 86380 86390 1
503400 99503400 1001 86380 86390 1
504094 99504094 1001 86380 86390 1
504106 99504106 1001 86380 86390 1
503903 99503903 1001 86380 86390 1
503774 99503774 1001 86380 86390 1
503620 99503620 1001 86380 86390 1
503647 99503647 1001 86380 86390 1
503533 99503533 1001 86380 86390 1
503651 99503651 1001 86380 86390 1
504195 99504195 1001 86380 86390 1
504302 99504302 1001 86380 86390 1
504766 99504766 1001 86380 86390 1
504759 99504759 1001 86380 86390 1
504837 99504837 1001 86380 86390 1
504601 99504601 1001 86380 86390 1
504594 99504594 1001 86380 86390 1
504685 99504685 1001 86380 86390 1
504427 99504427 1001 86380 86390 1
504377 99504377 1001 86380 86390 1
504420 99504420 1001 86380 86390 1
504371 99504371 1001 86380 86390 1
504953 99504953 1001 86380 86390 1
505013 99505013 1001 86380 86390 1
505001 99505001 1001 86380 86390 1
505054 99505054 1001 86380 86390 1
505706 99505706 1001 86380 86390 1
505734 99505734 1001 86380 86390 1
505751 99505751 1001 86380 86390 1
505587 99505587 1001 86380 86390 1
505763 99505763 1001 86380 86390 1
505399 99505399 1001 86380 86390 1
505216 99505216 1001 86380 86390 1
505255 99505255 1001 86380 86390 1
505249 99505249 1001 86380 86390 1
505822 99505822 1001 86380 86390 1
505866 99505866 1001 86380 86390 1
506524 99506524 1001 86380 86390 1
506538 99506538 1001 86380 86390 1
506513 99506513 1001 86380 86390 1
506554 99506554 1001 86380 86390 1
506588 99506588 1001 86380 86390 1
506227 99506227 1001 86380 86390 1
506309 99506309 1001 86380 86390 1
506195 99506195 1001 86380 86390 1
505979 99505979 1001 86380 86390 1
506126 99506126 1001 86380 86390 1
506168 99506168 1001 86380 86390 1
506800 99506800 1001 86380 86390 1
506636 99506636 1001 86380 86390 1
506630 99506630 1001 86380 86390 1
507242 99507242 1001 86380 86390 1
507247 99507247 1001 86380 86390 1
507260 99507260 1001 86380 86390 1
507251 99507251 1001 86380 86390 1
507203 99507203 1001 86380 86390 1
507205 99507205 1001 86380 86390 1
506921 99506921 1001 86380 86390 1
506845 99506845 1001 86380 86390 1
506990 99506990 1001 86380 86390 1
506953 99506953 1001 86380 86390 1
507587 99507587 1001 86380 86390 1
507485 99507485 1001 86380 86390 1
507449 99507449 1001 86380 86390 1
507491 99507491 1001 86380 86390 1
508145 99508145 1001 86380 86390 1
508218 99508218 1001 86380 86390 1
508168 99508168 1001 86380 86390 1
508066 99508066 1001 86380 86390 1
508031 99508031 1001 86380 86390 1
507933 99507933 1001 86380 86390 1
507977 99507977 1001 86380 86390 1
507708 99507708 1001 86380 86390 1
507789 99507789 1001 86380 86390 1
507691 99507691 1001 86380 86390 1
508414 99508414 1001 86380 86390 1
508382 99508382 1001 86380 86390 1
508358 99508358 1001 86380 86390 1
508295 99508295 1001 86380 86390 1
508928 99508928 1001 86380 86390 1
508996 99508996 1001 86380 86390 1
508971 99508971 1001 86380 86390 1
508765 99508765 1001 86380 86390 1
508868 99508868 1001 86380 86390 1
508833 99508833 1001 86380 86390 1
508810 99508810 1001 86380 86390 1
508576 99508576 1001 86380 86390 1
509137 99509137 1001 86380 86390 1
509698 99509698 1001 86380 86390 1
509723 99509723 1001 86380 86390 1
509716 99509716 1001 86380 86390 1
509835 99509835 1001 86380 86390 1
509591 99509591 1001 86380 86390 1
509617 99509617 1001 86380 86390 1
509613 99509613 1001 86380 86390 1
509320 99509320 1001 86380 86390 1
509439 99509439 1001 86380 86390 1
509304 99509304 1001 86380 86390 1
510080 99510080 1001 86380 86390 1
509928 99509928 1001 86380 86390 1
509956 99509956 1001 86380 86390 1
510547 99510547 1001 86380 86390 1
510560 99510560 1001 86380 86390 1
510524 99510524 1001 86380 86390 1
510550 99510550 1001 86380 86390 1
510666 99510666 1001 86380 86390 1
510700 99510700 1001 86380 86390 1
510681 99510681 1001 86380 86390 1
510581 99510581 1001 86380 86390 1
510621 99510621 1001 86380 86390 1
510610 99510610 1001 86380 86390 1
510225 99510225 1001 86380 86390 1
510226 99510226 1001 86380 86390 1
510206 99510206 1001 86380 86390 1
510233 99510233 1001 86380 86390 1
510788 99510788 1001 86380 86390 1
510751 99510751 1001 86380 86390 1
510777 99510777 1001 86380 86390 1
510882 99510882 1001 86380 86390 1
510728 99510728 1001 86380 86390 1
510769 99510769 1001 86380 86390 1
511502 99511502 1001 86380 86390 1
511355 99511355 1001 86380 86390 1
511274 99511274 1001 86380 86390 1
511290 99511290 1001 86380 86390 1
511113 99511113 1001 86380 86390 1
511708 99511708 1001 86380 86390 1
511670 99511670 1001 86380 86390 1
511651 99511651 1001 86380 86390 1
512199 99512199 1001 86380 86390 1
512378 99512378 1001 86380 86390 1
512266 99512266 1001 86380 86390 1
512332 99512332 1001 86380 86390 1
512320 99512320 1001 86380 86390 1
512271 99512271 1001 86380 86390 1
512284 99512284 1001 86380 86390 1
511967 99511967 1001 86380 86390 1
512123 99512123 1001 86380 86390 1
512077 99512077 1001 86380 86390 1
512000 99512000 1001 86380 86390 1
512169 99512169 1001 86380 86390 1
512118 99512118 1001 86380 86390 1
512146 99512146 1001 86380 86390 1
511838 99511838 1001 86380 86390 1
511844 99511844 1001 86380 86390 1
511832 99511832 1001 86380 86390 1
511961 99511961 1001 86380 86390 1
512388 99512388 1001 86380 86390 1
512441 99512441 1001 86380 86390 1
512520 99512520 1001 86380 86390 1
512560 99512560 1001 86380 86390 1
513089 99513089 1001 86380 86390 1
513061 99513061 1001 86380 86390 1
512952 99512952 1001 86380 86390 1
512610 99512610 1001 86380 86390 1
512631 99512631 1001 86380 86390 1
513292 99513292 1001 86380 86390 1
513895 99513895 1001 86380 86390 1
514012 99514012 1001 86380 86390 1
513734 99513734 1001 86380 86390 1
513705 99513705 1001 86380 86390 1
513693 99513693 1001 86380 86390 1
513591 99513591 1001 86380 86390 1
513416 99513416 1001 86380 86390 1
513417 99513417 1001 86380 86390 1
513587 99513587 1001 86380 86390 1
514665 99514665 1001 86380 86390 1
514719 99514719 1001 86380 86390 1
514684 99514684 1001 86380 86390 1
514563 99514563 1001 86380 86390 1
514604 99514604 1001 86380 86390 1
514305 99514305 1001 86380 86390 1
515009 99515009 1001 86380 86390 1
514906 99514906 1001 86380 86390 1
515025 99515025 1001 86380 86390 1
514653 99514653 1001 86380 86390 1
514899 99514899 1001 86380 86390 1
515029 99515029 1001 86380 86390 1
514927 99514927 1001 86380 86390 1
515018 99515018 1001 86380 86390 1
514892 99514892 1001 86380 86390 1
515555 99515555 1001 86380 86390 1
515532 99515532 1001 86380 86390 1
515520 99515520 1001 86380 86390 1
515508 99515508 1001 86380 86390 1
515536 99515536 1001 86380 86390 1
515667 99515667 1001 86380 86390 1
515415 99515415 1001 86380 86390 1
515433 99515433 1001 86380 86390 1
515423 99515423 1001 86380 86390 1
515114 99515114 1001 86380 86390 1
515217 99515217 1001 86380 86390 1
515153 99515153 1001 86380 86390 1
515196 99515196 1001 86380 86390 1
515858 99515858 1001 86380 86390 1
516332 99516332 1001 86380 86390 1
516360 99516360 1001 86380 86390 1
516428 99516428 1001 86380 86390 1
516147 99516147 1001 86380 86390 1
515995 99515995 1001 86380 86390 1
515963 99515963 1001 86380 86390 1
516604 99516604 1001 86380 86390 1
516647 99516647 1001 86380 86390 1
517267 99517267 1001 86380 86390 1
517043 99517043 1001 86380 86390 1
517019 99517019 1001 86380 86390 1
517037 99517037 1001 86380 86390 1
517038 99517038 1001 86380 86390 1
516766 99516766 1001 86380 86390 1
516727 99516727 1001 86380 86390 1
516729 99516729 1001 86380 86390 1
516808 99516808 1001 86380 86390 1
516840 99516840 1001 86380 86390 1
516920 99516920 1001 86380 86390 1
517490 99517490 1001 86380 86390 1
516923 99516923 1001 86380 86390 1
518123 99518123 1001 86380 86390 1
517997 99517997 1001 86380 86390 1
517960 99517960 1001 86380 86390 1
518091 99518091 1001 86380 86390 1
518154 99518154 1001 86380 86390 1
518044 99518044 1001 86380 86390 1
517826 99517826 1001 86380 86390 1
517765 99517765 1001 86380 86390 1
517754 99517754 1001 86380 86390 1
517871 99517871 1001 86380 86390 1
517618 99517618 1001 86380 86390 1
517687 99517687 1001 86380 86390 1
517714 99517714 1001 86380 86390 1
517681 99517681 1001 86380 86390 1
518263 99518263 1001 86380 86390 1
518333 99518333 1001 86380 86390 1
518347 99518347 1001 86380 86390 1
518222 99518222 1001 86380 86390 1
518313 99518313 1001 86380 86390 1
518365 99518365 1001 86380 86390 1
518874 99518874 1001 86380 86390 1
518849 99518849 1001 86380 86390 1
518957 99518957 1001 86380 86390 1
518967 99518967 1001 86380 86390 1
518906 99518906 1001 86380 86390 1
518816 99518816 1001 86380 86390 1
518668 99518668 1001 86380 86390 1
518764 99518764 1001 86380 86390 1
518564 99518564 1001 86380 86390 1
518415 99518415 1001 86380 86390 1
519159 99519159 1001 86380 86390 1
519085 99519085 1001 86380 86390 1
519034 99519034 1001 86380 86390 1
519725 99519725 1001 86380 86390 1
519786 99519786 1001 86380 86390 1
519690 99519690 1001 86380 86390 1
519693 99519693 1001 86380 86390 1
519735 99519735 1001 86380 86390 1
519774 99519774 1001 86380 86390 1
519237 99519237 1001 86380 86390 1
519380 99519380 1001 86380 86390 1
519316 99519316 1001 86380 86390 1
519382 99519382 1001 86380 86390 1
519958 99519958 1001 86380 86390 1
519924 99519924 1001 86380 86390 1
520472 99520472 1001 86380 86390 1
520499 99520499 1001 86380 86390 1
520450 99520450 1001 86380 86390 1
520504 99520504 1001 86380 86390 1
520628 99520628 1001 86380 86390 1
520360 99520360 1001 86380 86390 1
520350 99520350 1001 86380 86390 1
520653 99520653 1001 86380 86390 1
520771 99520771 1001 86380 86390 1
520733 99520733 1001 86380 86390 1
520837 99520837 1001 86380 86390 1
520804 99520804 1001 86380 86390 1
521275 99521275 1001 86380 86390 1
521409 99521409 1001 86380 86390 1
521427 99521427 1001 86380 86390 1
521087 99521087 1001 86380 86390 1
521075 99521075 1001 86380 86390 1
520890 99520890 1001 86380 86390 1
520982 99520982 1001 86380 86390 1
520907 99520907 1001 86380 86390 1
521516 99521516 1001 86380 86390 1
521500 99521500 1001 86380 86390 1
522203 99522203 1001 86380 86390 1
522253 99522253 1001 86380 86390 1
521933 99521933 1001 86380 86390 1
521882 99521882 1001 86380 86390 1
522407 99522407 1001 86380 86390 1
522382 99522382 1001 86380 86390 1
522384 99522384 1001 86380 86390 1
522462 99522462 1001 86380 86390 1
522976 99522976 1001 86380 86390 1
522952 99522952 1001 86380 86390 1
523101 99523101 1001 86380 86390 1
522826 99522826 1001 86380 86390 1
522869 99522869 1001 86380 86390 1
522665 99522665 1001 86380 86390 1
522540 99522540 1001 86380 86390 1
522593 99522593 1001 86380 86390 1
522545 99522545 1001 86380 86390 1
522701 99522701 1001 86380 86390 1
522560 99522560 1001 86380 86390 1
522508 99522508 1001 86380 86390 1
522509 99522509 1001 86380 86390 1
523271 99523271 1001 86380 86390 1
523236 99523236 1001 86380 86390 1
523249 99523249 1001 86380 86390 1
523765 99523765 1001 86380 86390 1
523929 99523929 1001 86380 86390 1
523763 99523763 1001 86380 86390 1
523731 99523731 1001 86380 86390 1
523693 99523693 1001 86380 86390 1
523567 99523567 1001 86380 86390 1
523698 99523698 1001 86380 86390 1
523595 99523595 1001 86380 86390 1
523391 99523391 1001 86380 86390 1
523482 99523482 1001 86380 86390 1
523380 99523380 1001 86380 86390 1
523341 99523341 1001 86380 86390 1
524024 99524024 1001 86380 86390 1
524144 99524144 1001 86380 86390 1
524031 99524031 1001 86380 86390 1
524740 99524740 1001 86380 86390 1
524622 99524622 1001 86380 86390 1
524613 99524613 1001 86380 86390 1
524439 99524439 1001 86380 86390 1
524361 99524361 1001 86380 86390 1
524561 99524561 1001 86380 86390 1
524297 99524297 1001 86380 86390 1
524323 99524323 1001 86380 86390 1
524247 99524247 1001 86380 86390 1
524300 99524300 1001 86380 86390 1
524275 99524275 1001 86380 86390 1
524252 99524252 1001 86380 86390 1
524807 99524807 1001 86380 86390 1
524820 99524820 1001 86380 86390 1
524889 99524889 1001 86380 86390 1
524817 99524817 1001 86380 86390 1
525497 99525497 1001 86380 86390 1
525526 99525526 1001 86380 86390 1
525588 99525588 1001 86380 86390 1
525260 99525260 1001 86380 86390 1
525041 99525041 1001 86380 86390 1
525071 99525071 1001 86380 86390 1
525072 99525072 1001 86380 86390 1
525182 99525182 1001 86380 86390 1
525751 99525751 1001 86380 86390 1
525790 99525790 1001 86380 86390 1
525716 99525716 1001 86380 86390 1
525652 99525652 1001 86380 86390 1
525653 99525653 1001 86380 86390 1
525758 99525758 1001 86380 86390 1
526360 99526360 1001 86380 86390 1
526336 99526336 1001 86380 86390 1
526392 99526392 1001 86380 86390 1
526363 99526363 1001 86380 86390 1
526077 99526077 1001 86380 86390 1
525808 99525808 1001 86380 86390 1
525888 99525888 1001 86380 86390 1
526485 99526485 1001 86380 86390 1
526516 99526516 1001 86380 86390 1
526440 99526440 1001 86380 86390 1
527110 99527110 1001 86380 86390 1
527150 99527150 1001 86380 86390 1
527235 99527235 1001 86380 86390 1
527078 99527078 1001 86380 86390 1
526876 99526876 1001 86380 86390 1
526891 99526891 1001 86380 86390 1
526879 99526879 1001 86380 86390 1
526868 99526868 1001 86380 86390 1
526998 99526998 1001 86380 86390 1
526961 99526961 1001 86380 86390 1
526772 99526772 1001 86380 86390 1
526647 99526647 1001 86380 86390 1
526778 99526778 1001 86380 86390 1
526780 99526780 1001 86380 86390 1
526703 99526703 1001 86380 86390 1
527434 99527434 1001 86380 86390 1
527358 99527358 1001 86380 86390 1
527900 99527900 1001 86380 86390 1
527893 99527893 1001 86380 86390 1
527791 99527791 1001 86380 86390 1
527690 99527690 1001 86380 86390 1
527742 99527742 1001 86380 86390 1
527668 99527668 1001 86380 86390 1
527713 99527713 1001 86380 86390 1
527507 99527507 1001 86380 86390 1
527640 99527640 1001 86380 86390 1
527653 99527653 1001 86380 86390 1
527564 99527564 1001 86380 86390 1
528151 99528151 1001 86380 86390 1
528170 99528170 1001 86380 86390 1
528754 99528754 1001 86380 86390 1
528731 99528731 1001 86380 86390 1
528758 99528758 1001 86380 86390 1
528550 99528550 1001 86380 86390 1
528680 99528680 1001 86380 86390 1
529106 99529106 1001 86380 86390 1
529094 99529094 1001 86380 86390 1
529072 99529072 1001 86380 86390 1
529022 99529022 1001 86380 86390 1
529050 99529050 1001 86380 86390 1
528949 99528949 1001 86380 86390 1
529547 99529547 1001 86380 86390 1
529704 99529704 1001 86380 86390 1
529708 99529708 1001 86380 86390 1
529451 99529451 1001 86380 86390 1
529519 99529519 1001 86380 86390 1
529805 99529805 1001 86380 86390 1
530376 99530376 1001 86380 86390 1
530493 99530493 1001 86380 86390 1
530540 99530540 1001 86380 86390 1
530501 99530501 1001 86380 86390 1
530192 99530192 1001 86380 86390 1
530345 99530345 1001 86380 86390 1
530023 99530023 1001 86380 86390 1
529973 99529973 1001 86380 86390 1
530069 99530069 1001 86380 86390 1
530005 99530005 1001 86380 86390 1
530136 99530136 1001 86380 86390 1
530757 99530757 1001 86380 86390 1
530603 99530603 1001 86380 86390 1
530658 99530658 1001 86380 86390 1
530672 99530672 1001 86380 86390 1
530595 99530595 1001 86380 86390 1
530573 99530573 1001 86380 86390 1
531179 99531179 1001 86380 86390 1
530995 99530995 1001 86380 86390 1
531078 99531078 1001 86380 86390 1
530774 99530774 1001 86380 86390 1
530895 99530895 1001 86380 86390 1
530818 99530818 1001 86380 86390 1
530961 99530961 1001 86380 86390 1
531418 99531418 1001 86380 86390 1
531550 99531550 1001 86380 86390 1
531565 99531565 1001 86380 86390 1
531401 99531401 1001 86380 86390 1
532003 99532003 1001 86380 86390 1
532132 99532132 1001 86380 86390 1
532010 99532010 1001 86380 86390 1
531952 99531952 1001 86380 86390 1
531825 99531825 1001 86380 86390 1
531968 99531968 1001 86380 86390 1
531865 99531865 1001 86380 86390 1
531931 99531931 1001 86380 86390 1
531781 99531781 1001 86380 86390 1
531613 99531613 1001 86380 86390 1
531626 99531626 1001 86380 86390 1
531743 99531743 1001 86380 86390 1
531615 99531615 1001 86380 86390 1
532957 99532957 1001 86380 86390 1
532843 99532843 1001 86380 86390 1
532949 99532949 1001 86380 86390 1
532821 99532821 1001 86380 86390 1
532693 99532693 1001 86380 86390 1
532579 99532579 1001 86380 86390 1
532425 99532425 1001 86380 86390 1
532442 99532442 1001 86380 86390 1
532481 99532481 1001 86380 86390 1
532600 99532600 1001 86380 86390 1
532615 99532615 1001 86380 86390 1
533210 99533210 1001 86380 86390 1
533173 99533173 1001 86380 86390 1
533109 99533109 1001 86380 86390 1
533113 99533113 1001 86380 86390 1
533075 99533075 1001 86380 86390 1
533115 99533115 1001 86380 86390 1
533077 99533077 1001 86380 86390 1
533051 99533051 1001 86380 86390 1
533744 99533744 1001 86380 86390 1
533775 99533775 1001 86380 86390 1
533539 99533539 1001 86380 86390 1
533586 99533586 1001 86380 86390 1
533327 99533327 1001 86380 86390 1
533443 99533443 1001 86380 86390 1
533881 99533881 1001 86380 86390 1
534047 99534047 1001 86380 86390 1
534595 99534595 1001 86380 86390 1
534557 99534557 1001 86380 86390 1
534588 99534588 1001 86380 86390 1
534403 99534403 1001 86380 86390 1
534404 99534404 1001 86380 86390 1
534319 99534319 1001 86380 86390 1
534143 99534143 1001 86380 86390 1
534214 99534214 1001 86380 86390 1
534112 99534112 1001 86380 86390 1
534719 99534719 1001 86380 86390 1
534853 99534853 1001 86380 86390 1
534861 99534861 1001 86380 86390 1
535477 99535477 1001 86380 86390 1
535386 99535386 1001 86380 86390 1
535377 99535377 1001 86380 86390 1
535123 99535123 1001 86380 86390 1
535279 99535279 1001 86380 86390 1
535165 99535165 1001 86380 86390 1
535104 99535104 1001 86380 86390 1
535286 99535286 1001 86380 86390 1
535147 99535147 1001 86380 86390 1
535072 99535072 1001 86380 86390 1
535640 99535640 1001 86380 86390 1
535669 99535669 1001 86380 86390 1
535619 99535619 1001 86380 86390 1
536246 99536246 1001 86380 86390 1
536272 99536272 1001 86380 86390 1
536200 99536200 1001 86380 86390 1
536130 99536130 1001 86380 86390 1
535940 99535940 1001 86380 86390 1
535995 99535995 1001 86380 86390 1
536036 99536036 1001 86380 86390 1
535934 99535934 1001 86380 86390 1
536454 99536454 1001 86380 86390 1
537000 99537000 1001 86380 86390 1
537030 99537030 1001 86380 86390 1
536814 99536814 1001 86380 86390 1
536913 99536913 1001 86380 86390 1
536836 99536836 1001 86380 86390 1
536759 99536759 1001 86380 86390 1
536685 99536685 1001 86380 86390 1
536714 99536714 1001 86380 86390 1
536586 99536586 1001 86380 86390 1
536600 99536600 1001 86380 86390 1
536578 99536578 1001 86380 86390 1
537239 99537239 1001 86380 86390 1
537256 99537256 1001 86380 86390 1
537877 99537877 1001 86380 86390 1
537865 99537865 1001 86380 86390 1
537640 99537640 1001 86380 86390 1
537706 99537706 1001 86380 86390 1
537635 99537635 1001 86380 86390 1
537385 99537385 1001 86380 86390 1
537559 99537559 1001 86380 86390 1
538034 99538034 1001 86380 86390 1
538648 99538648 1001 86380 86390 1
538614 99538614 1001 86380 86390 1
538796 99538796 1001 86380 86390 1
538719 99538719 1001 86380 86390 1
538620 99538620 1001 86380 86390 1
538418 99538418 1001 86380 86390 1
538450 99538450 1001 86380 86390 1
538528 99538528 1001 86380 86390 1
538555 99538555 1001 86380 86390 1
538224 99538224 1001 86380 86390 1
538198 99538198 1001 86380 86390 1
538289 99538289 1001 86380 86390 1
538840 99538840 1001 86380 86390 1
538866 99538866 1001 86380 86390 1
538996 99538996 1001 86380 86390 1
538885 99538885 1001 86380 86390 1
538820 99538820 1001 86380 86390 1
538860 99538860 1001 86380 86390 1
538862 99538862 1001 86380 86390 1
539563 99539563 1001 86380 86390 1
539448 99539448 1001 86380 86390 1
539592 99539592 1001 86380 86390 1
539479 99539479 1001 86380 86390 1
539571 99539571 1001 86380 86390 1
539598 99539598 1001 86380 86390 1
539414 99539414 1001 86380 86390 1
539238 99539238 1001 86380 86390 1
539655 99539655 1001 86380 86390 1
539661 99539661 1001 86380 86390 1
540457 99540457 1001 86380 86390 1
540461 99540461 1001 86380 86390 1
540402 99540402 1001 86380 86390 1
540094 99540094 1001 86380 86390 1
540173 99540173 1001 86380 86390 1
539889 99539889 1001 86380 86390 1
539996 99539996 1001 86380 86390 1
539894 99539894 1001 86380 86390 1
540573 99540573 1001 86380 86390 1
540667 99540667 1001 86380 86390 1
540629 99540629 1001 86380 86390 1
540475 99540475 1001 86380 86390 1
541291 99541291 1001 86380 86390 1
541152 99541152 1001 86380 86390 1
541259 99541259 1001 86380 86390 1
541233 99541233 1001 86380 86390 1
540957 99540957 1001 86380 86390 1
541074 99541074 1001 86380 86390 1
540998 99540998 1001 86380 86390 1
540748 99540748 1001 86380 86390 1
541295 99541295 1001 86380 86390 1
541491 99541491 1001 86380 86390 1
542026 99542026 1001 86380 86390 1
542112 99542112 1001 86380 86390 1
541746 99541746 1001 86380 86390 1
541800 99541800 1001 86380 86390 1
541868 99541868 1001 86380 86390 1
541884 99541884 1001 86380 86390 1
541656 99541656 1001 86380 86390 1
541690 99541690 1001 86380 86390 1
542258 99542258 1001 86380 86390 1
542157 99542157 1001 86380 86390 1
542831 99542831 1001 86380 86390 1
542918 99542918 1001 86380 86390 1
542609 99542609 1001 86380 86390 1
542512 99542512 1001 86380 86390 1
542474 99542474 1001 86380 86390 1
542436 99542436 1001 86380 86390 1
542517 99542517 1001 86380 86390 1
542995 99542995 1001 86380 86390 1
543065 99543065 1001 86380 86390 1
543002 99543002 1001 86380 86390 1
543119 99543119 1001 86380 86390 1
543147 99543147 1001 86380 86390 1
543712 99543712 1001 86380 86390 1
543637 99543637 1001 86380 86390 1
543755 99543755 1001 86380 86390 1
543388 99543388 1001 86380 86390 1
543546 99543546 1001 86380 86390 1
543322 99543322 1001 86380 86390 1
543167 99543167 1001 86380 86390 1
543328 99543328 1001 86380 86390 1
543161 99543161 1001 86380 86390 1
543929 99543929 1001 86380 86390 1
543969 99543969 1001 86380 86390 1
543856 99543856 1001 86380 86390 1
543948 99543948 1001 86380 86390 1
544522 99544522 1001 86380 86390 1
544406 99544406 1001 86380 86390 1
544484 99544484 1001 86380 86390 1
544577 99544577 1001 86380 86390 1
544288 99544288 1001 86380 86390 1
544251 99544251 1001 86380 86390 1
544239 99544239 1001 86380 86390 1
544243 99544243 1001 86380 86390 1
544349 99544349 1001 86380 86390 1
544054 99544054 1001 86380 86390 1
544081 99544081 1001 86380 86390 1
544128 99544128 1001 86380 86390 1
544675 99544675 1001 86380 86390 1
544643 99544643 1001 86380 86390 1
435147 211 1001 25800 26157 1
508743 490 1002 30380 39888 1
400121 99400121 1001 86380 86390 1
400287 99400287 1001 86380 86390 1
400127 99400127 1001 86380 86390 1
400514 99400514 1001 86380 86390 1
400645 99400645 1001 86380 86390 1
400884 99400884 1001 86380 86390 1
401464 99401464 1001 86380 86390 1
401458 99401458 1001 86380 86390 1
401529 99401529 1001 86380 86390 1
401579 99401579 1001 86380 86390 1
401685 99401685 1001 86380 86390 1
401608 99401608 1001 86380 86390 1
401878 99401878 1001 86380 86390 1
402241 99402241 1001 86380 86390 1
402440 99402440 1001 86380 86390 1
402492 99402492 1001 86380 86390 1
402875 99402875 1001 86380 86390 1
402847 99402847 1001 86380 86390 1
402850 99402850 1001 86380 86390 1
402916 99402916 1001 86380 86390 1
403115 99403115 1001 86380 86390 1
403271 99403271 1001 86380 86390 1
404296 99404296 1001 86380 86390 1
404256 99404256 1001 86380 86390 1
404610 99404610 1001 86380 86390 1
404711 99404711 1001 86380 86390 1
404789 99404789 1001 86380 86390 1
404881 99404881 1001 86380 86390 1
405183 99405183 1001 86380 86390 1
405199 99405199 1001 86380 86390 1
405311 99405311 1001 86380 86390 1
405383 99405383 1001 86380 86390 1
405373 99405373 1001 86380 86390 1
405423 99405423 1001 86380 86390 1
405458 99405458 1001 86380 86390 1
405522 99405522 1001 86380 86390 1
405641 99405641 1001 86380 86390 1
405967 99405967 1001 86380 86390 1
405934 99405934 1001 86380 86390 1
406032 99406032 1001 86380 86390 1
406086 99406086 1001 86380 86390 1
406214 99406214 1001 86380 86390 1
406271 99406271 1001 86380 86390 1
406231 99406231 1001 86380 86390 1
406259 99406259 1001 86380 86390 1
406517 99406517 1001 86380 86390 1
406930 99406930 1001 86380 86390 1
406967 99406967 1001 86380 86390 1
407018 99407018 1001 86380 86390 1
407336 99407336 1001 86380 86390 1
407297 99407297 1001 86380 86390 1
407677 99407677 1001 86380 86390 1
407881 99407881 1001 86380 86390 1
407815 99407815 1001 86380 86390 1
408119 99408119 1001 86380 86390 1
408204 99408204 1001 86380 86390 1
408186 99408186 1001 86380 86390 1
408578 99408578 1001 86380 86390 1
408580 99408580 1001 86380 86390 1
408597 99408597 1001 86380 86390 1
408712 99408712 1001 86380 86390 1
408851 99408851 1001 86380 86390 1
409128 99409128 1001 86380 86390 1
409292 99409292 1001 86380 86390 1
409268 99409268 1001 86380 86390 1
409347 99409347 1001 86380 86390 1
409494 99409494 1001 86380 86390 1
409587 99409587 1001 86380 86390 1
409542 99409542 1001 86380 86390 1
409557 99409557 1001 86380 86390 1
409822 99409822 1001 86380 86390 1
409809 99409809 1001 86380 86390 1
410268 99410268 1001 86380 86390 1
410406 99410406 1001 86380 86390 1
410459 99410459 1001 86380 86390 1
410426 99410426 1001 86380 86390 1
410584 99410584 1001 86380 86390 1
410811 99410811 1001 86380 86390 1
411272 99411272 1001 86380 86390 1
411380 99411380 1001 86380 86390 1
411572 99411572 1001 86380 86390 1
411573 99411573 1001 86380 86390 1
411564 99411564 1001 86380 86390 1
412036 99412036 1001 86380 86390 1
412013 99412013 1001 86380 86390 1
412152 99412152 1001 86380 86390 1
412272 99412272 1001 86380 86390 1
412251 99412251 1001 86380 86390 1
412446 99412446 1001 86380 86390 1
413471 99413471 1001 86380 86390 1
413515 99413515 1001 86380 86390 1
413476 99413476 1001 86380 86390 1
413382 99413382 1001 86380 86390 1
413327 99413327 1001 86380 86390 1
412959 99412959 1001 86380 86390 1
412942 99412942 1001 86380 86390 1
412915 99412915 1001 86380 86390 1
413247 99413247 1001 86380 86390 1
412850 99412850 1001 86380 86390 1
412513 99412513 1001 86380 86390 1
412873 99412873 1001 86380 86390 1
412654 99412654 1001 86380 86390 1
412815 99412815 1001 86380 86390 1
413873 99413873 1001 86380 86390 1
413708 99413708 1001 86380 86390 1
415243 99415243 1001 86380 86390 1
415026 99415026 1001 86380 86390 1
415132 99415132 1001 86380 86390 1
415089 99415089 1001 86380 86390 1
415109 99415109 1001 86380 86390 1
414585 99414585 1001 86380 86390 1
414128 99414128 1001 86380 86390 1
414413 99414413 1001 86380 86390 1
414369 99414369 1001 86380 86390 1
414394 99414394 1001 86380 86390 1
414219 99414219 1001 86380 86390 1
414350 99414350 1001 86380 86390 1
415526 99415526 1001 86380 86390 1
415371 99415371 1001 86380 86390 1
415630 99415630 1001 86380 86390 1
415660 99415660 1001 86380 86390 1
415713 99415713 1001 86380 86390 1
415568 99415568 1001 86380 86390 1
416903 99416903 1001 86380 86390 1
416994 99416994 1001 86380 86390 1
416614 99416614 1001 86380 86390 1
416450 99416450 1001 86380 86390 1
415963 99415963 1001 86380 86390 1
416035 99416035 1001 86380 86390 1
415801 99415801 1001 86380 86390 1
416003 99416003 1001 86380 86390 1
417258 99417258 1001 86380 86390 1
417024 99417024 1001 86380 86390 1
417150 99417150 1001 86380 86390 1
417499 99417499 1001 86380 86390 1
418500 99418500 1001 86380 86390 1
418691 99418691 1001 86380 86390 1
418651 99418651 1001 86380 86390 1
418655 99418655 1001 86380 86390 1
418545 99418545 1001 86380 86390 1
418313 99418313 1001 86380 86390 1
418229 99418229 1001 86380 86390 1
418064 99418064 1001 86380 86390 1
418124 99418124 1001 86380 86390 1
417735 99417735 1001 86380 86390 1
419151 99419151 1001 86380 86390 1
420195 99420195 1001 86380 86390 1
420387 99420387 1001 86380 86390 1
420150 99420150 1001 86380 86390 1
420406 99420406 1001 86380 86390 1
420345 99420345 1001 86380 86390 1
420431 99420431 1001 86380 86390 1
419877 99419877 1001 86380 86390 1
419847 99419847 1001 86380 86390 1
419938 99419938 1001 86380 86390 1
419731 99419731 1001 86380 86390 1
419866 99419866 1001 86380 86390 1
419993 99419993 1001 86380 86390 1
419295 99419295 1001 86380 86390 1
419269 99419269 1001 86380 86390 1
420793 99420793 1001 86380 86390 1
420471 99420471 1001 86380 86390 1
420800 99420800 1001 86380 86390 1
420687 99420687 1001 86380 86390 1
421938 99421938 1001 86380 86390 1
422049 99422049 1001 86380 86390 1
421720 99421720 1001 86380 86390 1
421726 99421726 1001 86380 86390 1
421629 99421629 1001 86380 86390 1
421258 99421258 1001 86380 86390 1
421055 99421055 1001 86380 86390 1
422497 99422497 1001 86380 86390 1
423550 99423550 1001 86380 86390 1
423610 99423610 1001 86380 86390 1
423449 99423449 1001 86380 86390 1
423623 99423623 1001 86380 86390 1
423353 99423353 1001 86380 86390 1
423169 99423169 1001 86380 86390 1
423255 99423255 1001 86380 86390 1
423162 99423162 1001 86380 86390 1
423143 99423143 1001 86380 86390 1
423302 99423302 1001 86380 86390 1
422554 99422554 1001 86380 86390 1
422688 99422688 1001 86380 86390 1
423753 99423753 1001 86380 86390 1
423782 99423782 1001 86380 86390 1
423838 99423838 1001 86380 86390 1
425320 99425320 1001 86380 86390 1
425383 99425383 1001 86380 86390 1
425255 99425255 1001 86380 86390 1
425336 99425336 1001 86380 86390 1
425134 99425134 1001 86380 86390 1
425363 99425363 1001 86380 86390 1
424593 99424593 1001 86380 86390 1
424742 99424742 1001 86380 86390 1
424750 99424750 1001 86380 86390 1
424161 99424161 1001 86380 86390 1
425580 99425580 1001 86380 86390 1
425611 99425611 1001 86380 86390 1
427117 99427117 1001 86380 86390 1
426876 99426876 1001 86380 86390 1
426573 99426573 1001 86380 86390 1
426643 99426643 1001 86380 86390 1
426453 99426453 1001 86380 86390 1
426383 99426383 1001 86380 86390 1
426634 99426634 1001 86380 86390 1
426092 99426092 1001 86380 86390 1
425866 99425866 1001 86380 86390 1
426015 99426015 1001 86380 86390 1
425923 99425923 1001 86380 86390 1
426076 99426076 1001 86380 86390 1
425879 99425879 1001 86380 86390 1
427395 99427395 1001 86380 86390 1
427464 99427464 1001 86380 86390 1
428566 99428566 1001 86380 86390 1
428691 99428691 1001 86380 86390 1
428593 99428593 1001 86380 86390 1
428377 99428377 1001 86380 86390 1
428717 99428717 1001 86380 86390 1
428512 99428512 1001 86380 86390 1
428092 99428092 1001 86380 86390 1
427949 99427949 1001 86380 86390 1
428319 99428319 1001 86380 86390 1
428063 99428063 1001 86380 86390 1
428052 99428052 1001 86380 86390 1
427736 99427736 1001 86380 86390 1
427568 99427568 1001 86380 86390 1
427762 99427762 1001 86380 86390 1
427913 99427913 1001 86380 86390 1
429097 99429097 1001 86380 86390 1
428844 99428844 1001 86380 86390 1
429034 99429034 1001 86380 86390 1
428983 99428983 1001 86380 86390 1
430193 99430193 1001 86380 86390 1
430196 99430196 1001 86380 86390 1
430174 99430174 1001 86380 86390 1
430350 99430350 1001 86380 86390 1
430240 99430240 1001 86380 86390 1
429591 99429591 1001 86380 86390 1
429744 99429744 1001 86380 86390 1
429869 99429869 1001 86380 86390 1
430552 99430552 1001 86380 86390 1
430788 99430788 1001 86380 86390 1
431651 99431651 1001 86380 86390 1
431702 99431702 1001 86380 86390 1
431756 99431756 1001 86380 86390 1
431853 99431853 1001 86380 86390 1
432050 99432050 1001 86380 86390 1
431397 99431397 1001 86380 86390 1
431606 99431606 1001 86380 86390 1
430824 99430824 1001 86380 86390 1
431245 99431245 1001 86380 86390 1
431248 99431248 1001 86380 86390 1
430991 99430991 1001 86380 86390 1
432081 99432081 1001 86380 86390 1
432326 99432326 1001 86380 86390 1
432215 99432215 1001 86380 86390 1
433432 99433432 1001 86380 86390 1
433411 99433411 1001 86380 86390 1
433412 99433412 1001 86380 86390 1
433356 99433356 1001 86380 86390 1
433387 99433387 1001 86380 86390 1
433717 99433717 1001 86380 86390 1
433069 99433069 1001 86380 86390 1
432700 99432700 1001 86380 86390 1
432530 99432530 1001 86380 86390 1
433820 99433820 1001 86380 86390 1
434739 99434739 1001 86380 86390 1
434652 99434652 1001 86380 86390 1
434835 99434835 1001 86380 86390 1
434813 99434813 1001 86380 86390 1
434563 99434563 1001 86380 86390 1
434414 99434414 1001 86380 86390 1
434219 99434219 1001 86380 86390 1
434276 99434276 1001 86380 86390 1
435856 99435856 1001 86380 86390 1
435461 99435461 1001 86380 86390 1
435805 99435805 1001 86380 86390 1
435603 99435603 1001 86380 86390 1
435852 99435852 1001 86380 86390 1
436759 99436759 1001 86380 86390 1
437093 99437093 1001 86380 86390 1
436933 99436933 1001 86380 86390 1
436773 99436773 1001 86380 86390 1
437125 99437125 1001 86380 86390 1
437136 99437136 1001 86380 86390 1
436556 99436556 1001 86380 86390 1
436647 99436647 1001 86380 86390 1
435949 99435949 1001 86380 86390 1
436177 99436177 1001 86380 86390 1
436228 99436228 1001 86380 86390 1
437307 99437307 1001 86380 86390 1
437208 99437208 1001 86380 86390 1
300727 99300727 1001 86380 86390 1
300655 99300655 1001 86380 86390 1
300709 99300709 1001 86380 86390 1
300659 99300659 1001 86380 86390 1
300647 99300647 1001 86380 86390 1
300686 99300686 1001 86380 86390 1
300393 99300393 1001 86380 86390 1
300413 99300413 1001 86380 86390 1
300146 99300146 1001 86380 86390 1
300224 99300224 1001 86380 86390 1
300199 99300199 1001 86380 86390 1
300290 99300290 1001 86380 86390 1
300214 99300214 1001 86380 86390 1
300202 99300202 1001 86380 86390 1
300279 99300279 1001 86380 86390 1
300281 99300281 1001 86380 86390 1
300210 99300210 1001 86380 86390 1
300738 99300738 1001 86380 86390 1
300766 99300766 1001 86380 86390 1
300833 99300833 1001 86380 86390 1
300862 99300862 1001 86380 86390 1
301464 99301464 1001 86380 86390 1
301445 99301445 1001 86380 86390 1
301541 99301541 1001 86380 86390 1
301435 99301435 1001 86380 86390 1
301450 99301450 1001 86380 86390 1
301310 99301310 1001 86380 86390 1
301171 99301171 1001 86380 86390 1
301202 99301202 1001 86380 86390 1
301229 99301229 1001 86380 86390 1
301242 99301242 1001 86380 86390 1
300988 99300988 1001 86380 86390 1
301054 99301054 1001 86380 86390 1
301592 99301592 1001 86380 86390 1
301609 99301609 1001 86380 86390 1
302348 99302348 1001 86380 86390 1
302286 99302286 1001 86380 86390 1
302125 99302125 1001 86380 86390 1
302152 99302152 1001 86380 86390 1
302052 99302052 1001 86380 86390 1
302130 99302130 1001 86380 86390 1
301932 99301932 1001 86380 86390 1
301868 99301868 1001 86380 86390 1
301791 99301791 1001 86380 86390 1
301896 99301896 1001 86380 86390 1
301965 99301965 1001 86380 86390 1
302410 99302410 1001 86380 86390 1
303057 99303057 1001 86380 86390 1
303046 99303046 1001 86380 86390 1
302924 99302924 1001 86380 86390 1
302974 99302974 1001 86380 86390 1
302689 99302689 1001 86380 86390 1
302716 99302716 1001 86380 86390 1
302693 99302693 1001 86380 86390 1
302698 99302698 1001 86380 86390 1
302738 99302738 1001 86380 86390 1
303256 99303256 1001 86380 86390 1
303291 99303291 1001 86380 86390 1
303358 99303358 1001 86380 86390 1
303947 99303947 1001 86380 86390 1
304010 99304010 1001 86380 86390 1
303838 99303838 1001 86380 86390 1
303929 99303929 1001 86380 86390 1
303671 99303671 1001 86380 86390 1
303648 99303648 1001 86380 86390 1
303427 99303427 1001 86380 86390 1
303420 99303420 1001 86380 86390 1
304112 99304112 1001 86380 86390 1
304036 99304036 1001 86380 86390 1
304192 99304192 1001 86380 86390 1
304090 99304090 1001 86380 86390 1
304131 99304131 1001 86380 86390 1
304824 99304824 1001 86380 86390 1
304682 99304682 1001 86380 86390 1
304846 99304846 1001 86380 86390 1
304617 99304617 1001 86380 86390 1
304558 99304558 1001 86380 86390 1
304573 99304573 1001 86380 86390 1
304264 99304264 1001 86380 86390 1
304316 99304316 1001 86380 86390 1
304412 99304412 1001 86380 86390 1
304245 99304245 1001 86380 86390 1
304287 99304287 1001 86380 86390 1
304946 99304946 1001 86380 86390 1
304935 99304935 1001 86380 86390 1
304961 99304961 1001 86380 86390 1
304958 99304958 1001 86380 86390 1
305558 99305558 1001 86380 86390 1
305547 99305547 1001 86380 86390 1
305540 99305540 1001 86380 86390 1
305515 99305515 1001 86380 86390 1
305466 99305466 1001 86380 86390 1
305389 99305389 1001 86380 86390 1
305447 99305447 1001 86380 86390 1
305439 99305439 1001 86380 86390 1
305134 99305134 1001 86380 86390 1
500041 99500041 1001 86380 86390 1
500046 99500046 1001 86380 86390 1
500008 99500008 1001 86380 86390 1
500659 99500659 1001 86380 86390 1
500712 99500712 1001 86380 86390 1
500674 99500674 1001 86380 86390 1
500641 99500641 1001 86380 86390 1
500746 99500746 1001 86380 86390 1
500439 99500439 1001 86380 86390 1
500479 99500479 1001 86380 86390 1
500456 99500456 1001 86380 86390 1
500451 99500451 1001 86380 86390 1
500353 99500353 1001 86380 86390 1
500889 99500889 1001 86380 86390 1
500958 99500958 1001 86380 86390 1
500973 99500973 1001 86380 86390 1
501614 99501614 1001 86380 86390 1
501267 99501267 1001 86380 86390 1
501341 99501341 1001 86380 86390 1
501158 99501158 1001 86380 86390 1
501068 99501068 1001 86380 86390 1
501665 99501665 1001 86380 86390 1
501680 99501680 1001 86380 86390 1
501750 99501750 1001 86380 86390 1
501739 99501739 1001 86380 86390 1
502389 99502389 1001 86380 86390 1
502331 99502331 1001 86380 86390 1
502357 99502357 1001 86380 86390 1
502455 99502455 1001 86380 86390 1
502295 99502295 1001 86380 86390 1
502226 99502226 1001 86380 86390 1
502175 99502175 1001 86380 86390 1
502253 99502253 1001 86380 86390 1
502059 99502059 1001 86380 86390 1
502061 99502061 1001 86380 86390 1
501870 99501870 1001 86380 86390 1
501874 99501874 1001 86380 86390 1
502010 99502010 1001 86380 86390 1
502497 99502497 1001 86380 86390 1
502511 99502511 1001 86380 86390 1
503205 99503205 1001 86380 86390 1
503182 99503182 1001 86380 86390 1
503223 99503223 1001 86380 86390 1
503225 99503225 1001 86380 86390 1
502893 99502893 1001 86380 86390 1
502971 99502971 1001 86380 86390 1
503065 99503065 1001 86380 86390 1
502887 99502887 1001 86380 86390 1
502696 99502696 1001 86380 86390 1
502751 99502751 1001 86380 86390 1
502673 99502673 1001 86380 86390 1
502754 99502754 1001 86380 86390 1
502770 99502770 1001 86380 86390 1
502836 99502836 1001 86380 86390 1
503318 99503318 1001 86380 86390 1
503311 99503311 1001 86380 86390 1
503363 99503363 1001 86380 86390 1
504015 99504015 1001 86380 86390 1
504042 99504042 1001 86380 86390 1
503785 99503785 1001 86380 86390 1
503878 99503878 1001 86380 86390 1
503894 99503894 1001 86380 86390 1
503765 99503765 1001 86380 86390 1
503908 99503908 1001 86380 86390 1
503588 99503588 1001 86380 86390 1
503699 99503699 1001 86380 86390 1
503648 99503648 1001 86380 86390 1
503636 99503636 1001 86380 86390 1
504218 99504218 1001 86380 86390 1
504309 99504309 1001 86380 86390 1
504200 99504200 1001 86380 86390 1
504907 99504907 1001 86380 86390 1
504829 99504829 1001 86380 86390 1
504918 99504918 1001 86380 86390 1
504750 99504750 1001 86380 86390 1
504687 99504687 1001 86380 86390 1
504680 99504680 1001 86380 86390 1
504683 99504683 1001 86380 86390 1
505139 99505139 1001 86380 86390 1
505075 99505075 1001 86380 86390 1
504975 99504975 1001 86380 86390 1
505069 99505069 1001 86380 86390 1
505737 99505737 1001 86380 86390 1
505645 99505645 1001 86380 86390 1
505658 99505658 1001 86380 86390 1
505717 99505717 1001 86380 86390 1
505588 99505588 1001 86380 86390 1
505516 99505516 1001 86380 86390 1
505378 99505378 1001 86380 86390 1
505157 99505157 1001 86380 86390 1
505963 99505963 1001 86380 86390 1
505926 99505926 1001 86380 86390 1
505960 99505960 1001 86380 86390 1
506480 99506480 1001 86380 86390 1
506546 99506546 1001 86380 86390 1
506414 99506414 1001 86380 86390 1
506212 99506212 1001 86380 86390 1
506316 99506316 1001 86380 86390 1
506356 99506356 1001 86380 86390 1
506334 99506334 1001 86380 86390 1
506219 99506219 1001 86380 86390 1
506234 99506234 1001 86380 86390 1
506337 99506337 1001 86380 86390 1
506173 99506173 1001 86380 86390 1
506148 99506148 1001 86380 86390 1
506110 99506110 1001 86380 86390 1
506098 99506098 1001 86380 86390 1
506180 99506180 1001 86380 86390 1
506090 99506090 1001 86380 86390 1
506765 99506765 1001 86380 86390 1
506616 99506616 1001 86380 86390 1
507321 99507321 1001 86380 86390 1
507147 99507147 1001 86380 86390 1
507060 99507060 1001 86380 86390 1
506827 99506827 1001 86380 86390 1
506966 99506966 1001 86380 86390 1
506954 99506954 1001 86380 86390 1
507487 99507487 1001 86380 86390 1
507465 99507465 1001 86380 86390 1
507466 99507466 1001 86380 86390 1
507533 99507533 1001 86380 86390 1
507572 99507572 1001 86380 86390 1
507495 99507495 1001 86380 86390 1
508119 99508119 1001 86380 86390 1
508097 99508097 1001 86380 86390 1
508236 99508236 1001 86380 86390 1
507865 99507865 1001 86380 86390 1
507950 99507950 1001 86380 86390 1
507744 99507744 1001 86380 86390 1
507729 99507729 1001 86380 86390 1
508430 99508430 1001 86380 86390 1
508431 99508431 1001 86380 86390 1
508447 99508447 1001 86380 86390 1
508253 99508253 1001 86380 86390 1
508359 99508359 1001 86380 86390 1
508268 99508268 1001 86380 86390 1
508399 99508399 1001 86380 86390 1
508920 99508920 1001 86380 86390 1
508987 99508987 1001 86380 86390 1
509029 99509029 1001 86380 86390 1
508902 99508902 1001 86380 86390 1
508728 99508728 1001 86380 86390 1
508859 99508859 1001 86380 86390 1
508838 99508838 1001 86380 86390 1
508828 99508828 1001 86380 86390 1
508637 99508637 1001 86380 86390 1
508586 99508586 1001 86380 86390 1
508525 99508525 1001 86380 86390 1
508516 99508516 1001 86380 86390 1
509177 99509177 1001 86380 86390 1
509142 99509142 1001 86380 86390 1
509721 99509721 1001 86380 86390 1
509826 99509826 1001 86380 86390 1
509669 99509669 1001 86380 86390 1
509494 99509494 1001 86380 86390 1
509437 99509437 1001 86380 86390 1
509419 99509419 1001 86380 86390 1
510054 99510054 1001 86380 86390 1
509940 99509940 1001 86380 86390 1
510102 99510102 1001 86380 86390 1
510051 99510051 1001 86380 86390 1
510586 99510586 1001 86380 86390 1
510528 99510528 1001 86380 86390 1
510346 99510346 1001 86380 86390 1
510376 99510376 1001 86380 86390 1
510429 99510429 1001 86380 86390 1
510300 99510300 1001 86380 86390 1
510198 99510198 1001 86380 86390 1
510147 99510147 1001 86380 86390 1
510125 99510125 1001 86380 86390 1
510856 99510856 1001 86380 86390 1
510896 99510896 1001 86380 86390 1
510847 99510847 1001 86380 86390 1
510757 99510757 1001 86380 86390 1
510771 99510771 1001 86380 86390 1
511439 99511439 1001 86380 86390 1
511391 99511391 1001 86380 86390 1
511485 99511485 1001 86380 86390 1
511270 99511270 1001 86380 86390 1
511239 99511239 1001 86380 86390 1
510986 99510986 1001 86380 86390 1
511120 99511120 1001 86380 86390 1
511058 99511058 1001 86380 86390 1
511071 99511071 1001 86380 86390 1
511744 99511744 1001 86380 86390 1
511655 99511655 1001 86380 86390 1
511673 99511673 1001 86380 86390 1
511742 99511742 1001 86380 86390 1
512345 99512345 1001 86380 86390 1
512292 99512292 1001 86380 86390 1
512351 99512351 1001 86380 86390 1
512243 99512243 1001 86380 86390 1
512321 99512321 1001 86380 86390 1
512221 99512221 1001 86380 86390 1
512338 99512338 1001 86380 86390 1
511974 99511974 1001 86380 86390 1
511987 99511987 1001 86380 86390 1
512094 99512094 1001 86380 86390 1
511801 99511801 1001 86380 86390 1
511893 99511893 1001 86380 86390 1
511932 99511932 1001 86380 86390 1
511829 99511829 1001 86380 86390 1
512417 99512417 1001 86380 86390 1
512461 99512461 1001 86380 86390 1
512474 99512474 1001 86380 86390 1
512384 99512384 1001 86380 86390 1
513100 99513100 1001 86380 86390 1
512869 99512869 1001 86380 86390 1
512857 99512857 1001 86380 86390 1
512910 99512910 1001 86380 86390 1
512963 99512963 1001 86380 86390 1
512881 99512881 1001 86380 86390 1
512613 99512613 1001 86380 86390 1
512787 99512787 1001 86380 86390 1
513282 99513282 1001 86380 86390 1
513236 99513236 1001 86380 86390 1
513982 99513982 1001 86380 86390 1
513959 99513959 1001 86380 86390 1
513951 99513951 1001 86380 86390 1
513979 99513979 1001 86380 86390 1
513781 99513781 1001 86380 86390 1
513640 99513640 1001 86380 86390 1
513682 99513682 1001 86380 86390 1
513540 99513540 1001 86380 86390 1
513554 99513554 1001 86380 86390 1
513427 99513427 1001 86380 86390 1
513611 99513611 1001 86380 86390 1
514054 99514054 1001 86380 86390 1
514051 99514051 1001 86380 86390 1
514772 99514772 1001 86380 86390 1
514786 99514786 1001 86380 86390 1
514576 99514576 1001 86380 86390 1
514608 99514608 1001 86380 86390 1
514505 99514505 1001 86380 86390 1
514635 99514635 1001 86380 86390 1
514408 99514408 1001 86380 86390 1
514870 99514870 1001 86380 86390 1
515002 99515002 1001 86380 86390 1
515578 99515578 1001 86380 86390 1
515452 99515452 1001 86380 86390 1
515467 99515467 1001 86380 86390 1
515393 99515393 1001 86380 86390 1
515420 99515420 1001 86380 86390 1
515459 99515459 1001 86380 86390 1
515077 99515077 1001 86380 86390 1
515169 99515169 1001 86380 86390 1
515251 99515251 1001 86380 86390 1
515809 99515809 1001 86380 86390 1
515735 99515735 1001 86380 86390 1
515804 99515804 1001 86380 86390 1
515689 99515689 1001 86380 86390 1
516433 99516433 1001 86380 86390 1
516408 99516408 1001 86380 86390 1
516478 99516478 1001 86380 86390 1
516449 99516449 1001 86380 86390 1
516482 99516482 1001 86380 86390 1
516322 99516322 1001 86380 86390 1
516338 99516338 1001 86380 86390 1
516416 99516416 1001 86380 86390 1
516201 99516201 1001 86380 86390 1
516292 99516292 1001 86380 86390 1
516202 99516202 1001 86380 86390 1
516254 99516254 1001 86380 86390 1
516011 99516011 1001 86380 86390 1
516663 99516663 1001 86380 86390 1
516587 99516587 1001 86380 86390 1
516683 99516683 1001 86380 86390 1
517223 99517223 1001 86380 86390 1
517333 99517333 1001 86380 86390 1
517154 99517154 1001 86380 86390 1
516924 99516924 1001 86380 86390 1
516794 99516794 1001 86380 86390 1
516820 99516820 1001 86380 86390 1
516890 99516890 1001 86380 86390 1
517396 99517396 1001 86380 86390 1
517500 99517500 1001 86380 86390 1
518093 99518093 1001 86380 86390 1
518152 99518152 1001 86380 86390 1
517801 99517801 1001 86380 86390 1
517778 99517778 1001 86380 86390 1
517755 99517755 1001 86380 86390 1
517658 99517658 1001 86380 86390 1
517689 99517689 1001 86380 86390 1
517551 99517551 1001 86380 86390 1
518280 99518280 1001 86380 86390 1
518284 99518284 1001 86380 86390 1
518246 99518246 1001 86380 86390 1
518274 99518274 1001 86380 86390 1
518892 99518892 1001 86380 86390 1
518883 99518883 1001 86380 86390 1
518936 99518936 1001 86380 86390 1
518619 99518619 1001 86380 86390 1
518393 99518393 1001 86380 86390 1
518372 99518372 1001 86380 86390 1
518542 99518542 1001 86380 86390 1
519063 99519063 1001 86380 86390 1
519104 99519104 1001 86380 86390 1
519106 99519106 1001 86380 86390 1
519005 99519005 1001 86380 86390 1
519403 99519403 1001 86380 86390 1
519406 99519406 1001 86380 86390 1
519511 99519511 1001 86380 86390 1
519553 99519553 1001 86380 86390 1
519286 99519286 1001 86380 86390 1
519397 99519397 1001 86380 86390 1
519855 99519855 1001 86380 86390 1
519870 99519870 1001 86380 86390 1
520623 99520623 1001 86380 86390 1
520547 99520547 1001 86380 86390 1
520483 99520483 1001 86380 86390 1
520317 99520317 1001 86380 86390 1
520398 99520398 1001 86380 86390 1
520222 99520222 1001 86380 86390 1
520691 99520691 1001 86380 86390 1
520770 99520770 1001 86380 86390 1
520783 99520783 1001 86380 86390 1
520797 99520797 1001 86380 86390 1
520669 99520669 1001 86380 86390 1
520657 99520657 1001 86380 86390 1
521376 99521376 1001 86380 86390 1
521389 99521389 1001 86380 86390 1
521407 99521407 1001 86380 86390 1
521370 99521370 1001 86380 86390 1
521198 99521198 1001 86380 86390 1
521100 99521100 1001 86380 86390 1
521207 99521207 1001 86380 86390 1
520910 99520910 1001 86380 86390 1
520939 99520939 1001 86380 86390 1
520929 99520929 1001 86380 86390 1
520931 99520931 1001 86380 86390 1
520868 99520868 1001 86380 86390 1
521609 99521609 1001 86380 86390 1
521512 99521512 1001 86380 86390 1
522167 99522167 1001 86380 86390 1
522182 99522182 1001 86380 86390 1
522211 99522211 1001 86380 86390 1
522009 99522009 1001 86380 86390 1
521940 99521940 1001 86380 86390 1
522058 99522058 1001 86380 86390 1
521822 99521822 1001 86380 86390 1
522496 99522496 1001 86380 86390 1
522425 99522425 1001 86380 86390 1
522427 99522427 1001 86380 86390 1
522378 99522378 1001 86380 86390 1
522996 99522996 1001 86380 86390 1
522727 99522727 1001 86380 86390 1
522858 99522858 1001 86380 86390 1
522910 99522910 1001 86380 86390 1
522543 99522543 1001 86380 86390 1
523311 99523311 1001 86380 86390 1
523120 99523120 1001 86380 86390 1
523754 99523754 1001 86380 86390 1
523585 99523585 1001 86380 86390 1
523735 99523735 1001 86380 86390 1
523633 99523633 1001 86380 86390 1
523415 99523415 1001 86380 86390 1
523332 99523332 1001 86380 86390 1
524077 99524077 1001 86380 86390 1
524129 99524129 1001 86380 86390 1
524040 99524040 1001 86380 86390 1
524645 99524645 1001 86380 86390 1
524652 99524652 1001 86380 86390 1
524358 99524358 1001 86380 86390 1
524562 99524562 1001 86380 86390 1
524195 99524195 1001 86380 86390 1
524226 99524226 1001 86380 86390 1
524962 99524962 1001 86380 86390 1
524813 99524813 1001 86380 86390 1
524957 99524957 1001 86380 86390 1
524971 99524971 1001 86380 86390 1
525419 99525419 1001 86380 86390 1
525304 99525304 1001 86380 86390 1
525308 99525308 1001 86380 86390 1
525001 99525001 1001 86380 86390 1
525177 99525177 1001 86380 86390 1
524995 99524995 1001 86380 86390 1
525697 99525697 1001 86380 86390 1
524976 99524976 1001 86380 86390 1
525637 99525637 1001 86380 86390 1
525792 99525792 1001 86380 86390 1
525759 99525759 1001 86380 86390 1
526269 99526269 1001 86380 86390 1
526283 99526283 1001 86380 86390 1
526356 99526356 1001 86380 86390 1
526384 99526384 1001 86380 86390 1
526100 99526100 1001 86380 86390 1
526180 99526180 1001 86380 86390 1
525897 99525897 1001 86380 86390 1
525861 99525861 1001 86380 86390 1
525927 99525927 1001 86380 86390 1
525878 99525878 1001 86380 86390 1
526445 99526445 1001 86380 86390 1
526434 99526434 1001 86380 86390 1
526514 99526514 1001 86380 86390 1
526574 99526574 1001 86380 86390 1
527134 99527134 1001 86380 86390 1
527097 99527097 1001 86380 86390 1
527136 99527136 1001 86380 86390 1
527202 99527202 1001 86380 86390 1
527079 99527079 1001 86380 86390 1
526900 99526900 1001 86380 86390 1
527011 99527011 1001 86380 86390 1
526734 99526734 1001 86380 86390 1
526774 99526774 1001 86380 86390 1
526787 99526787 1001 86380 86390 1
526726 99526726 1001 86380 86390 1
527414 99527414 1001 86380 86390 1
527394 99527394 1001 86380 86390 1
528027 99528027 1001 86380 86390 1
527954 99527954 1001 86380 86390 1
527779 99527779 1001 86380 86390 1
527666 99527666 1001 86380 86390 1
527798 99527798 1001 86380 86390 1
527801 99527801 1001 86380 86390 1
527583 99527583 1001 86380 86390 1
527535 99527535 1001 86380 86390 1
528163 99528163 1001 86380 86390 1
528209 99528209 1001 86380 86390 1
528726 99528726 1001 86380 86390 1
528717 99528717 1001 86380 86390 1
528808 99528808 1001 86380 86390 1
528821 99528821 1001 86380 86390 1
528860 99528860 1001 86380 86390 1
528861 99528861 1001 86380 86390 1
528528 99528528 1001 86380 86390 1
528632 99528632 1001 86380 86390 1
528522 99528522 1001 86380 86390 1
528449 99528449 1001 86380 86390 1
528450 99528450 1001 86380 86390 1
528426 99528426 1001 86380 86390 1
528365 99528365 1001 86380 86390 1
528431 99528431 1001 86380 86390 1
529021 99529021 1001 86380 86390 1
529051 99529051 1001 86380 86390 1
529688 99529688 1001 86380 86390 1
529352 99529352 1001 86380 86390 1
529119 99529119 1001 86380 86390 1
529238 99529238 1001 86380 86390 1
529292 99529292 1001 86380 86390 1
529777 99529777 1001 86380 86390 1
529816 99529816 1001 86380 86390 1
529795 99529795 1001 86380 86390 1
529773 99529773 1001 86380 86390 1
529890 99529890 1001 86380 86390 1
529734 99529734 1001 86380 86390 1
529917 99529917 1001 86380 86390 1
530391 99530391 1001 86380 86390 1
530405 99530405 1001 86380 86390 1
530356 99530356 1001 86380 86390 1
530446 99530446 1001 86380 86390 1
530146 99530146 1001 86380 86390 1
530226 99530226 1001 86380 86390 1
529945 99529945 1001 86380 86390 1
529999 99529999 1001 86380 86390 1
529934 99529934 1001 86380 86390 1
529988 99529988 1001 86380 86390 1
529950 99529950 1001 86380 86390 1
530058 99530058 1001 86380 86390 1
530731 99530731 1001 86380 86390 1
530747 99530747 1001 86380 86390 1
530750 99530750 1001 86380 86390 1
530556 99530556 1001 86380 86390 1
530713 99530713 1001 86380 86390 1
530716 99530716 1001 86380 86390 1
531206 99531206 1001 86380 86390 1
531085 99531085 1001 86380 86390 1
531125 99531125 1001 86380 86390 1
531088 99531088 1001 86380 86390 1
531134 99531134 1001 86380 86390 1
530792 99530792 1001 86380 86390 1
530912 99530912 1001 86380 86390 1
532179 99532179 1001 86380 86390 1
532008 99532008 1001 86380 86390 1
532191 99532191 1001 86380 86390 1
531877 99531877 1001 86380 86390 1
531906 99531906 1001 86380 86390 1
531708 99531708 1001 86380 86390 1
532243 99532243 1001 86380 86390 1
532256 99532256 1001 86380 86390 1
532264 99532264 1001 86380 86390 1
532329 99532329 1001 86380 86390 1
532894 99532894 1001 86380 86390 1
532698 99532698 1001 86380 86390 1
532620 99532620 1001 86380 86390 1
532673 99532673 1001 86380 86390 1
532817 99532817 1001 86380 86390 1
532628 99532628 1001 86380 86390 1
532669 99532669 1001 86380 86390 1
532449 99532449 1001 86380 86390 1
532504 99532504 1001 86380 86390 1
533042 99533042 1001 86380 86390 1
533108 99533108 1001 86380 86390 1
533195 99533195 1001 86380 86390 1
533755 99533755 1001 86380 86390 1
533692 99533692 1001 86380 86390 1
533796 99533796 1001 86380 86390 1
533785 99533785 1001 86380 86390 1
533725 99533725 1001 86380 86390 1
533848 99533848 1001 86380 86390 1
533470 99533470 1001 86380 86390 1
533591 99533591 1001 86380 86390 1
533516 99533516 1001 86380 86390 1
533395 99533395 1001 86380 86390 1
533282 99533282 1001 86380 86390 1
533245 99533245 1001 86380 86390 1
533947 99533947 1001 86380 86390 1
533870 99533870 1001 86380 86390 1
534052 99534052 1001 86380 86390 1
533912 99533912 1001 86380 86390 1
533861 99533861 1001 86380 86390 1
533991 99533991 1001 86380 86390 1
534060 99534060 1001 86380 86390 1
533905 99533905 1001 86380 86390 1
534599 99534599 1001 86380 86390 1
534553 99534553 1001 86380 86390 1
534632 99534632 1001 86380 86390 1
534479 99534479 1001 86380 86390 1
534417 99534417 1001 86380 86390 1
534275 99534275 1001 86380 86390 1
534422 99534422 1001 86380 86390 1
534089 99534089 1001 86380 86390 1
534116 99534116 1001 86380 86390 1
534078 99534078 1001 86380 86390 1
534875 99534875 1001 86380 86390 1
534721 99534721 1001 86380 86390 1
535350 99535350 1001 86380 86390 1
535441 99535441 1001 86380 86390 1
535454 99535454 1001 86380 86390 1
535353 99535353 1001 86380 86390 1
535149 99535149 1001 86380 86390 1
535128 99535128 1001 86380 86390 1
535180 99535180 1001 86380 86390 1
535058 99535058 1001 86380 86390 1
534894 99534894 1001 86380 86390 1
535000 99535000 1001 86380 86390 1
535030 99535030 1001 86380 86390 1
535638 99535638 1001 86380 86390 1
535690 99535690 1001 86380 86390 1
535602 99535602 1001 86380 86390 1
535706 99535706 1001 86380 86390 1
535593 99535593 1001 86380 86390 1
535684 99535684 1001 86380 86390 1
536220 99536220 1001 86380 86390 1
536209 99536209 1001 86380 86390 1
536274 99536274 1001 86380 86390 1
536205 99536205 1001 86380 86390 1
536015 99536015 1001 86380 86390 1
535979 99535979 1001 86380 86390 1
536008 99536008 1001 86380 86390 1
535913 99535913 1001 86380 86390 1
535826 99535826 1001 86380 86390 1
536449 99536449 1001 86380 86390 1
536428 99536428 1001 86380 86390 1
536416 99536416 1001 86380 86390 1
536339 99536339 1001 86380 86390 1
536408 99536408 1001 86380 86390 1
537073 99537073 1001 86380 86390 1
536788 99536788 1001 86380 86390 1
536818 99536818 1001 86380 86390 1
536809 99536809 1001 86380 86390 1
536585 99536585 1001 86380 86390 1
536702 99536702 1001 86380 86390 1
536587 99536587 1001 86380 86390 1
537290 99537290 1001 86380 86390 1
537320 99537320 1001 86380 86390 1
537359 99537359 1001 86380 86390 1
537879 99537879 1001 86380 86390 1
537645 99537645 1001 86380 86390 1
537580 99537580 1001 86380 86390 1
537724 99537724 1001 86380 86390 1
537497 99537497 1001 86380 86390 1
537498 99537498 1001 86380 86390 1
537489 99537489 1001 86380 86390 1
537530 99537530 1001 86380 86390 1
538088 99538088 1001 86380 86390 1
538164 99538164 1001 86380 86390 1
538132 99538132 1001 86380 86390 1
538162 99538162 1001 86380 86390 1
538623 99538623 1001 86380 86390 1
538745 99538745 1001 86380 86390 1
538683 99538683 1001 86380 86390 1
538805 99538805 1001 86380 86390 1
538505 99538505 1001 86380 86390 1
538441 99538441 1001 86380 86390 1
538511 99538511 1001 86380 86390 1
538396 99538396 1001 86380 86390 1
538902 99538902 1001 86380 86390 1
538955 99538955 1001 86380 86390 1
538969 99538969 1001 86380 86390 1
539504 99539504 1001 86380 86390 1
539600 99539600 1001 86380 86390 1
539549 99539549 1001 86380 86390 1
539601 99539601 1001 86380 86390 1
539267 99539267 1001 86380 86390 1
539320 99539320 1001 86380 86390 1
539424 99539424 1001 86380 86390 1
539412 99539412 1001 86380 86390 1
539270 99539270 1001 86380 86390 1
539119 99539119 1001 86380 86390 1
539096 99539096 1001 86380 86390 1
539707 99539707 1001 86380 86390 1
539701 99539701 1001 86380 86390 1
540369 99540369 1001 86380 86390 1
540132 99540132 1001 86380 86390 1
540186 99540186 1001 86380 86390 1
540123 99540123 1001 86380 86390 1
540007 99540007 1001 86380 86390 1
540653 99540653 1001 86380 86390 1
540551 99540551 1001 86380 86390 1
540605 99540605 1001 86380 86390 1
541271 99541271 1001 86380 86390 1
541249 99541249 1001 86380 86390 1
541241 99541241 1001 86380 86390 1
541011 99541011 1001 86380 86390 1
541017 99541017 1001 86380 86390 1
540956 99540956 1001 86380 86390 1
540870 99540870 1001 86380 86390 1
540794 99540794 1001 86380 86390 1
540848 99540848 1001 86380 86390 1
540849 99540849 1001 86380 86390 1
541374 99541374 1001 86380 86390 1
542075 99542075 1001 86380 86390 1
542050 99542050 1001 86380 86390 1
541986 99541986 1001 86380 86390 1
541733 99541733 1001 86380 86390 1
541799 99541799 1001 86380 86390 1
541839 99541839 1001 86380 86390 1
541866 99541866 1001 86380 86390 1
541843 99541843 1001 86380 86390 1
541620 99541620 1001 86380 86390 1
541586 99541586 1001 86380 86390 1
542271 99542271 1001 86380 86390 1
542233 99542233 1001 86380 86390 1
542285 99542285 1001 86380 86390 1
542225 99542225 1001 86380 86390 1
542251 99542251 1001 86380 86390 1
542190 99542190 1001 86380 86390 1
542309 99542309 1001 86380 86390 1
542849 99542849 1001 86380 86390 1
542553 99542553 1001 86380 86390 1
542620 99542620 1001 86380 86390 1
542352 99542352 1001 86380 86390 1
542509 99542509 1001 86380 86390 1
542419 99542419 1001 86380 86390 1
543007 99543007 1001 86380 86390 1
542999 99542999 1001 86380 86390 1
543103 99543103 1001 86380 86390 1
542975 99542975 1001 86380 86390 1
542967 99542967 1001 86380 86390 1
543684 99543684 1001 86380 86390 1
543686 99543686 1001 86380 86390 1
543597 99543597 1001 86380 86390 1
543752 99543752 1001 86380 86390 1
543650 99543650 1001 86380 86390 1
543230 99543230 1001 86380 86390 1
543199 99543199 1001 86380 86390 1
543892 99543892 1001 86380 86390 1
543907 99543907 1001 86380 86390 1
544429 99544429 1001 86380 86390 1
544574 99544574 1001 86380 86390 1
544477 99544477 1001 86380 86390 1
544530 99544530 1001 86380 86390 1
544416 99544416 1001 86380 86390 1
544332 99544332 1001 86380 86390 1
544313 99544313 1001 86380 86390 1
544131 99544131 1001 86380 86390 1
544110 99544110 1001 86380 86390 1
544076 99544076 1001 86380 86390 1
544685 99544685 1001 86380 86390 1
544725 99544725 1001 86380 86390 1
544732 99544732 1001 86380 86390 1
544604 99544604 1001 86380 86390 1
544709 99544709 1001 86380 86390 1
500853 833 1002 56515 69017 1
509089 1022 1001 59346 59645 1
523027 1023 1002 56875 70683 1
400022 99400022 1001 86380 86390 1
400200 99400200 1001 86380 86390 1
400528 99400528 1001 86380 86390 1
400582 99400582 1001 86380 86390 1
400711 99400711 1001 86380 86390 1
400664 99400664 1001 86380 86390 1
400646 99400646 1001 86380 86390 1
400667 99400667 1001 86380 86390 1
400795 99400795 1001 86380 86390 1
400947 99400947 1001 86380 86390 1
401212 99401212 1001 86380 86390 1
401356 99401356 1001 86380 86390 1
401289 99401289 1001 86380 86390 1
401469 99401469 1001 86380 86390 1
401380 99401380 1001 86380 86390 1
401505 99401505 1001 86380 86390 1
401525 99401525 1001 86380 86390 1
401956 99401956 1001 86380 86390 1
402115 99402115 1001 86380 86390 1
402740 99402740 1001 86380 86390 1
402708 99402708 1001 86380 86390 1
402981 99402981 1001 86380 86390 1
403015 99403015 1001 86380 86390 1
403148 99403148 1001 86380 86390 1
403222 99403222 1001 86380 86390 1
403614 99403614 1001 86380 86390 1
403823 99403823 1001 86380 86390 1
403911 99403911 1001 86380 86390 1
404413 99404413 1001 86380 86390 1
404725 99404725 1001 86380 86390 1
404798 99404798 1001 86380 86390 1
404811 99404811 1001 86380 86390 1
404790 99404790 1001 86380 86390 1
404975 99404975 1001 86380 86390 1
405032 99405032 1001 86380 86390 1
405132 99405132 1001 86380 86390 1
405119 99405119 1001 86380 86390 1
405278 99405278 1001 86380 86390 1
405272 99405272 1001 86380 86390 1
405575 99405575 1001 86380 86390 1
405616 99405616 1001 86380 86390 1
405610 99405610 1001 86380 86390 1
405638 99405638 1001 86380 86390 1
405739 99405739 1001 86380 86390 1
405902 99405902 1001 86380 86390 1
405960 99405960 1001 86380 86390 1
406071 99406071 1001 86380 86390 1
406005 99406005 1001 86380 86390 1
406065 99406065 1001 86380 86390 1
406132 99406132 1001 86380 86390 1
406193 99406193 1001 86380 86390 1
406472 99406472 1001 86380 86390 1
406579 99406579 1001 86380 86390 1
407344 99407344 1001 86380 86390 1
407498 99407498 1001 86380 86390 1
407444 99407444 1001 86380 86390 1
407874 99407874 1001 86380 86390 1
407760 99407760 1001 86380 86390 1
408196 99408196 1001 86380 86390 1
408240 99408240 1001 86380 86390 1
408332 99408332 1001 86380 86390 1
408518 99408518 1001 86380 86390 1
408501 99408501 1001 86380 86390 1
408606 99408606 1001 86380 86390 1
408659 99408659 1001 86380 86390 1
409129 99409129 1001 86380 86390 1
409385 99409385 1001 86380 86390 1
409318 99409318 1001 86380 86390 1
409570 99409570 1001 86380 86390 1
409548 99409548 1001 86380 86390 1
409527 99409527 1001 86380 86390 1
409614 99409614 1001 86380 86390 1
409677 99409677 1001 86380 86390 1
409718 99409718 1001 86380 86390 1
409763 99409763 1001 86380 86390 1
409853 99409853 1001 86380 86390 1
409950 99409950 1001 86380 86390 1
409983 99409983 1001 86380 86390 1
410095 99410095 1001 86380 86390 1
410230 99410230 1001 86380 86390 1
410263 99410263 1001 86380 86390 1
410283 99410283 1001 86380 86390 1
410384 99410384 1001 86380 86390 1
410465 99410465 1001 86380 86390 1
410866 99410866 1001 86380 86390 1
411037 99411037 1001 86380 86390 1
411122 99411122 1001 86380 86390 1
411392 99411392 1001 86380 86390 1
411376 99411376 1001 86380 86390 1
411503 99411503 1001 86380 86390 1
411498 99411498 1001 86380 86390 1
411637 99411637 1001 86380 86390 1
411615 99411615 1001 86380 86390 1
411660 99411660 1001 86380 86390 1
411799 99411799 1001 86380 86390 1
411857 99411857 1001 86380 86390 1
411894 99411894 1001 86380 86390 1
411929 99411929 1001 86380 86390 1
411972 99411972 1001 86380 86390 1
412170 99412170 1001 86380 86390 1
412417 99412417 1001 86380 86390 1
413434 99413434 1001 86380 86390 1
413214 99413214 1001 86380 86390 1
412862 99412862 1001 86380 86390 1
412584 99412584 1001 86380 86390 1
412560 99412560 1001 86380 86390 1
412786 99412786 1001 86380 86390 1
412495 99412495 1001 86380 86390 1
414052 99414052 1001 86380 86390 1
414106 99414106 1001 86380 86390 1
415175 99415175 1001 86380 86390 1
415047 99415047 1001 86380 86390 1
414849 99414849 1001 86380 86390 1
414905 99414905 1001 86380 86390 1
414436 99414436 1001 86380 86390 1
414300 99414300 1001 86380 86390 1
414280 99414280 1001 86380 86390 1
414134 99414134 1001 86380 86390 1
415386 99415386 1001 86380 86390 1
415601 99415601 1001 86380 86390 1
415661 99415661 1001 86380 86390 1
415614 99415614 1001 86380 86390 1
416784 99416784 1001 86380 86390 1
416646 99416646 1001 86380 86390 1
416663 99416663 1001 86380 86390 1
416601 99416601 1001 86380 86390 1
416724 99416724 1001 86380 86390 1
416438 99416438 1001 86380 86390 1
416168 99416168 1001 86380 86390 1
415989 99415989 1001 86380 86390 1
415938 99415938 1001 86380 86390 1
415792 99415792 1001 86380 86390 1
417333 99417333 1001 86380 86390 1
417284 99417284 1001 86380 86390 1
417312 99417312 1001 86380 86390 1
417414 99417414 1001 86380 86390 1
417438 99417438 1001 86380 86390 1
418693 99418693 1001 86380 86390 1
418652 99418652 1001 86380 86390 1
418435 99418435 1001 86380 86390 1
418449 99418449 1001 86380 86390 1
418159 99418159 1001 86380 86390 1
418248 99418248 1001 86380 86390 1
418182 99418182 1001 86380 86390 1
418257 99418257 1001 86380 86390 1
418118 99418118 1001 86380 86390 1
418409 99418409 1001 86380 86390 1
417613 99417613 1001 86380 86390 1
417664 99417664 1001 86380 86390 1
417759 99417759 1001 86380 86390 1
418989 99418989 1001 86380 86390 1
419086 99419086 1001 86380 86390 1
418945 99418945 1001 86380 86390 1
420249 99420249 1001 86380 86390 1
420416 99420416 1001 86380 86390 1
419883 99419883 1001 86380 86390 1
419652 99419652 1001 86380 86390 1
419689 99419689 1001 86380 86390 1
419600 99419600 1001 86380 86390 1
419508 99419508 1001 86380 86390 1
419339 99419339 1001 86380 86390 1
419558 99419558 1001 86380 86390 1
420448 99420448 1001 86380 86390 1
420779 99420779 1001 86380 86390 1
420507 99420507 1001 86380 86390 1
420688 99420688 1001 86380 86390 1
421831 99421831 1001 86380 86390 1
422042 99422042 1001 86380 86390 1
422081 99422081 1001 86380 86390 1
421958 99421958 1001 86380 86390 1
422097 99422097 1001 86380 86390 1
421404 99421404 1001 86380 86390 1
421080 99421080 1001 86380 86390 1
421008 99421008 1001 86380 86390 1
422192 99422192 1001 86380 86390 1
422402 99422402 1001 86380 86390 1
422515 99422515 1001 86380 86390 1
423653 99423653 1001 86380 86390 1
423347 99423347 1001 86380 86390 1
423643 99423643 1001 86380 86390 1
423303 99423303 1001 86380 86390 1
423194 99423194 1001 86380 86390 1
422966 99422966 1001 86380 86390 1
423278 99423278 1001 86380 86390 1
423080 99423080 1001 86380 86390 1
423210 99423210 1001 86380 86390 1
423053 99423053 1001 86380 86390 1
422656 99422656 1001 86380 86390 1
422663 99422663 1001 86380 86390 1
422542 99422542 1001 86380 86390 1
422668 99422668 1001 86380 86390 1
422706 99422706 1001 86380 86390 1
422643 99422643 1001 86380 86390 1
422867 99422867 1001 86380 86390 1
423842 99423842 1001 86380 86390 1
424065 99424065 1001 86380 86390 1
423988 99423988 1001 86380 86390 1
423951 99423951 1001 86380 86390 1
423876 99423876 1001 86380 86390 1
423880 99423880 1001 86380 86390 1
425226 99425226 1001 86380 86390 1
425282 99425282 1001 86380 86390 1
425061 99425061 1001 86380 86390 1
425349 99425349 1001 86380 86390 1
425356 99425356 1001 86380 86390 1
425117 99425117 1001 86380 86390 1
424711 99424711 1001 86380 86390 1
424689 99424689 1001 86380 86390 1
424261 99424261 1001 86380 86390 1
424446 99424446 1001 86380 86390 1
424518 99424518 1001 86380 86390 1
424484 99424484 1001 86380 86390 1
426844 99426844 1001 86380 86390 1
426854 99426854 1001 86380 86390 1
427083 99427083 1001 86380 86390 1
426713 99426713 1001 86380 86390 1
426520 99426520 1001 86380 86390 1
426664 99426664 1001 86380 86390 1
426578 99426578 1001 86380 86390 1
426565 99426565 1001 86380 86390 1
426569 99426569 1001 86380 86390 1
426113 99426113 1001 86380 86390 1
426017 99426017 1001 86380 86390 1
427436 99427436 1001 86380 86390 1
427391 99427391 1001 86380 86390 1
427204 99427204 1001 86380 86390 1
427374 99427374 1001 86380 86390 1
427329 99427329 1001 86380 86390 1
428425 99428425 1001 86380 86390 1
428002 99428002 1001 86380 86390 1
428238 99428238 1001 86380 86390 1
428328 99428328 1001 86380 86390 1
428304 99428304 1001 86380 86390 1
427904 99427904 1001 86380 86390 1
427544 99427544 1001 86380 86390 1
427696 99427696 1001 86380 86390 1
427746 99427746 1001 86380 86390 1
427727 99427727 1001 86380 86390 1
428794 99428794 1001 86380 86390 1
429026 99429026 1001 86380 86390 1
428859 99428859 1001 86380 86390 1
430317 99430317 1001 86380 86390 1
429961 99429961 1001 86380 86390 1
430217 99430217 1001 86380 86390 1
430088 99430088 1001 86380 86390 1
430371 99430371 1001 86380 86390 1
429933 99429933 1001 86380 86390 1
429278 99429278 1001 86380 86390 1
429307 99429307 1001 86380 86390 1
430596 99430596 1001 86380 86390 1
430816 99430816 1001 86380 86390 1
431688 99431688 1001 86380 86390 1
431981 99431981 1001 86380 86390 1
431632 99431632 1001 86380 86390 1
431451 99431451 1001 86380 86390 1
431601 99431601 1001 86380 86390 1
431620 99431620 1001 86380 86390 1
432066 99432066 1001 86380 86390 1
432166 99432166 1001 86380 86390 1
433522 99433522 1001 86380 86390 1
433467 99433467 1001 86380 86390 1
433400 99433400 1001 86380 86390 1
433430 99433430 1001 86380 86390 1
433188 99433188 1001 86380 86390 1
432989 99432989 1001 86380 86390 1
433165 99433165 1001 86380 86390 1
433117 99433117 1001 86380 86390 1
432771 99432771 1001 86380 86390 1
432626 99432626 1001 86380 86390 1
432608 99432608 1001 86380 86390 1
432694 99432694 1001 86380 86390 1
432603 99432603 1001 86380 86390 1
434061 99434061 1001 86380 86390 1
433749 99433749 1001 86380 86390 1
434044 99434044 1001 86380 86390 1
434033 99434033 1001 86380 86390 1
434946 99434946 1001 86380 86390 1
434774 99434774 1001 86380 86390 1
434590 99434590 1001 86380 86390 1
434343 99434343 1001 86380 86390 1
434269 99434269 1001 86380 86390 1
435454 99435454 1001 86380 86390 1
435826 99435826 1001 86380 86390 1
435552 99435552 1001 86380 86390 1
435692 99435692 1001 86380 86390 1
435564 99435564 1001 86380 86390 1
436951 99436951 1001 86380 86390 1
436856 99436856 1001 86380 86390 1
437079 99437079 1001 86380 86390 1
436397 99436397 1001 86380 86390 1
436465 99436465 1001 86380 86390 1
436288 99436288 1001 86380 86390 1
436100 99436100 1001 86380 86390 1
436112 99436112 1001 86380 86390 1
436261 99436261 1001 86380 86390 1
437342 99437342 1001 86380 86390 1
300006 99300006 1001 86380 86390 1
437337 99437337 1001 86380 86390 1
300630 99300630 1001 86380 86390 1
300646 99300646 1001 86380 86390 1
300597 99300597 1001 86380 86390 1
300447 99300447 1001 86380 86390 1
300437 99300437 1001 86380 86390 1
300148 99300148 1001 86380 86390 1
300286 99300286 1001 86380 86390 1
300883 99300883 1001 86380 86390 1
300859 99300859 1001 86380 86390 1
300900 99300900 1001 86380 86390 1
300876 99300876 1001 86380 86390 1
300826 99300826 1001 86380 86390 1
300930 99300930 1001 86380 86390 1
301363 99301363 1001 86380 86390 1
301441 99301441 1001 86380 86390 1
301369 99301369 1001 86380 86390 1
301544 99301544 1001 86380 86390 1
301501 99301501 1001 86380 86390 1
301373 99301373 1001 86380 86390 1
301169 99301169 1001 86380 86390 1
301298 99301298 1001 86380 86390 1
301223 99301223 1001 86380 86390 1
301577 99301577 1001 86380 86390 1
301747 99301747 1001 86380 86390 1
301728 99301728 1001 86380 86390 1
301703 99301703 1001 86380 86390 1
301574 99301574 1001 86380 86390 1
302302 99302302 1001 86380 86390 1
302128 99302128 1001 86380 86390 1
302077 99302077 1001 86380 86390 1
302157 99302157 1001 86380 86390 1
301992 99301992 1001 86380 86390 1
301795 99301795 1001 86380 86390 1
301963 99301963 1001 86380 86390 1
302397 99302397 1001 86380 86390 1
302502 99302502 1001 86380 86390 1
303079 99303079 1001 86380 86390 1
303182 99303182 1001 86380 86390 1
303152 99303152 1001 86380 86390 1
303036 99303036 1001 86380 86390 1
302806 99302806 1001 86380 86390 1
302899 99302899 1001 86380 86390 1
302800 99302800 1001 86380 86390 1
302817 99302817 1001 86380 86390 1
302729 99302729 1001 86380 86390 1
302745 99302745 1001 86380 86390 1
302592 99302592 1001 86380 86390 1
303243 99303243 1001 86380 86390 1
303378 99303378 1001 86380 86390 1
303921 99303921 1001 86380 86390 1
303713 99303713 1001 86380 86390 1
303816 99303816 1001 86380 86390 1
303649 99303649 1001 86380 86390 1
303792 99303792 1001 86380 86390 1
303607 99303607 1001 86380 86390 1
303570 99303570 1001 86380 86390 1
303596 99303596 1001 86380 86390 1
303599 99303599 1001 86380 86390 1
303617 99303617 1001 86380 86390 1
304178 99304178 1001 86380 86390 1
304169 99304169 1001 86380 86390 1
304080 99304080 1001 86380 86390 1
304772 99304772 1001 86380 86390 1
304734 99304734 1001 86380 86390 1
304748 99304748 1001 86380 86390 1
304803 99304803 1001 86380 86390 1
304639 99304639 1001 86380 86390 1
304458 99304458 1001 86380 86390 1
304373 99304373 1001 86380 86390 1
304438 99304438 1001 86380 86390 1
304920 99304920 1001 86380 86390 1
305556 99305556 1001 86380 86390 1
305634 99305634 1001 86380 86390 1
305550 99305550 1001 86380 86390 1
305577 99305577 1001 86380 86390 1
305542 99305542 1001 86380 86390 1
305475 99305475 1001 86380 86390 1
305116 99305116 1001 86380 86390 1
305198 99305198 1001 86380 86390 1
305225 99305225 1001 86380 86390 1
500035 99500035 1001 86380 86390 1
500048 99500048 1001 86380 86390 1
500077 99500077 1001 86380 86390 1
500155 99500155 1001 86380 86390 1
500157 99500157 1001 86380 86390 1
500162 99500162 1001 86380 86390 1
500164 99500164 1001 86380 86390 1
500762 99500762 1001 86380 86390 1
500729 99500729 1001 86380 86390 1
500465 99500465 1001 86380 86390 1
500505 99500505 1001 86380 86390 1
500557 99500557 1001 86380 86390 1
500558 99500558 1001 86380 86390 1
500497 99500497 1001 86380 86390 1
500488 99500488 1001 86380 86390 1
500501 99500501 1001 86380 86390 1
500477 99500477 1001 86380 86390 1
500295 99500295 1001 86380 86390 1
500298 99500298 1001 86380 86390 1
500342 99500342 1001 86380 86390 1
501004 99501004 1001 86380 86390 1
500949 99500949 1001 86380 86390 1
501607 99501607 1001 86380 86390 1
501438 99501438 1001 86380 86390 1
501382 99501382 1001 86380 86390 1
501347 99501347 1001 86380 86390 1
501329 99501329 1001 86380 86390 1
501032 99501032 1001 86380 86390 1
501163 99501163 1001 86380 86390 1
501189 99501189 1001 86380 86390 1
501027 99501027 1001 86380 86390 1
501752 99501752 1001 86380 86390 1
502285 99502285 1001 86380 86390 1
502376 99502376 1001 86380 86390 1
502273 99502273 1001 86380 86390 1
502438 99502438 1001 86380 86390 1
502330 99502330 1001 86380 86390 1
502399 99502399 1001 86380 86390 1
502361 99502361 1001 86380 86390 1
502460 99502460 1001 86380 86390 1
502157 99502157 1001 86380 86390 1
502228 99502228 1001 86380 86390 1
502242 99502242 1001 86380 86390 1
502128 99502128 1001 86380 86390 1
502012 99502012 1001 86380 86390 1
501987 99501987 1001 86380 86390 1
502031 99502031 1001 86380 86390 1
501932 99501932 1001 86380 86390 1
501959 99501959 1001 86380 86390 1
502609 99502609 1001 86380 86390 1
502545 99502545 1001 86380 86390 1
502498 99502498 1001 86380 86390 1
502629 99502629 1001 86380 86390 1
503267 99503267 1001 86380 86390 1
503168 99503168 1001 86380 86390 1
503021 99503021 1001 86380 86390 1
503086 99503086 1001 86380 86390 1
502960 99502960 1001 86380 86390 1
502885 99502885 1001 86380 86390 1
502989 99502989 1001 86380 86390 1
503042 99503042 1001 86380 86390 1
502940 99502940 1001 86380 86390 1
502737 99502737 1001 86380 86390 1
502764 99502764 1001 86380 86390 1
502700 99502700 1001 86380 86390 1
502871 99502871 1001 86380 86390 1
502743 99502743 1001 86380 86390 1
502757 99502757 1001 86380 86390 1
502862 99502862 1001 86380 86390 1
503964 99503964 1001 86380 86390 1
504030 99504030 1001 86380 86390 1
503783 99503783 1001 86380 86390 1
503502 99503502 1001 86380 86390 1
503650 99503650 1001 86380 86390 1
504297 99504297 1001 86380 86390 1
504234 99504234 1001 86380 86390 1
504268 99504268 1001 86380 86390 1
504833 99504833 1001 86380 86390 1
504799 99504799 1001 86380 86390 1
504548 99504548 1001 86380 86390 1
504693 99504693 1001 86380 86390 1
504603 99504603 1001 86380 86390 1
504707 99504707 1001 86380 86390 1
504463 99504463 1001 86380 86390 1
504996 99504996 1001 86380 86390 1
505052 99505052 1001 86380 86390 1
505104 99505104 1001 86380 86390 1
505719 99505719 1001 86380 86390 1
505657 99505657 1001 86380 86390 1
505742 99505742 1001 86380 86390 1
505585 99505585 1001 86380 86390 1
505368 99505368 1001 86380 86390 1
505320 99505320 1001 86380 86390 1
505257 99505257 1001 86380 86390 1
505309 99505309 1001 86380 86390 1
505182 99505182 1001 86380 86390 1
505786 99505786 1001 86380 86390 1
506393 99506393 1001 86380 86390 1
506501 99506501 1001 86380 86390 1
506590 99506590 1001 86380 86390 1
506452 99506452 1001 86380 86390 1
506298 99506298 1001 86380 86390 1
506247 99506247 1001 86380 86390 1
506095 99506095 1001 86380 86390 1
506151 99506151 1001 86380 86390 1
506767 99506767 1001 86380 86390 1
506704 99506704 1001 86380 86390 1
506614 99506614 1001 86380 86390 1
506643 99506643 1001 86380 86390 1
506786 99506786 1001 86380 86390 1
507233 99507233 1001 86380 86390 1
507259 99507259 1001 86380 86390 1
507239 99507239 1001 86380 86390 1
507042 99507042 1001 86380 86390 1
507124 99507124 1001 86380 86390 1
506860 99506860 1001 86380 86390 1
506826 99506826 1001 86380 86390 1
507552 99507552 1001 86380 86390 1
507599 99507599 1001 86380 86390 1
508094 99508094 1001 86380 86390 1
508059 99508059 1001 86380 86390 1
508054 99508054 1001 86380 86390 1
508105 99508105 1001 86380 86390 1
507952 99507952 1001 86380 86390 1
507907 99507907 1001 86380 86390 1
507860 99507860 1001 86380 86390 1
507756 99507756 1001 86380 86390 1
507795 99507795 1001 86380 86390 1
507770 99507770 1001 86380 86390 1
507783 99507783 1001 86380 86390 1
507762 99507762 1001 86380 86390 1
507633 99507633 1001 86380 86390 1
507647 99507647 1001 86380 86390 1
507678 99507678 1001 86380 86390 1
508352 99508352 1001 86380 86390 1
508280 99508280 1001 86380 86390 1
508332 99508332 1001 86380 86390 1
508998 99508998 1001 86380 86390 1
508958 99508958 1001 86380 86390 1
508608 99508608 1001 86380 86390 1
508648 99508648 1001 86380 86390 1
508545 99508545 1001 86380 86390 1
508488 99508488 1001 86380 86390 1
508656 99508656 1001 86380 86390 1
508464 99508464 1001 86380 86390 1
508556 99508556 1001 86380 86390 1
509241 99509241 1001 86380 86390 1
509216 99509216 1001 86380 86390 1
509178 99509178 1001 86380 86390 1
509243 99509243 1001 86380 86390 1
509219 99509219 1001 86380 86390 1
509155 99509155 1001 86380 86390 1
509182 99509182 1001 86380 86390 1
509132 99509132 1001 86380 86390 1
509771 99509771 1001 86380 86390 1
509800 99509800 1001 86380 86390 1
509883 99509883 1001 86380 86390 1
509831 99509831 1001 86380 86390 1
509821 99509821 1001 86380 86390 1
509822 99509822 1001 86380 86390 1
509895 99509895 1001 86380 86390 1
509643 99509643 1001 86380 86390 1
509582 99509582 1001 86380 86390 1
509622 99509622 1001 86380 86390 1
509687 99509687 1001 86380 86390 1
510012 99510012 1001 86380 86390 1
510577 99510577 1001 86380 86390 1
510706 99510706 1001 86380 86390 1
510716 99510716 1001 86380 86390 1
510583 99510583 1001 86380 86390 1
510420 99510420 1001 86380 86390 1
510358 99510358 1001 86380 86390 1
510324 99510324 1001 86380 86390 1
510274 99510274 1001 86380 86390 1
510119 99510119 1001 86380 86390 1
510213 99510213 1001 86380 86390 1
510124 99510124 1001 86380 86390 1
510254 99510254 1001 86380 86390 1
510218 99510218 1001 86380 86390 1
510221 99510221 1001 86380 86390 1
510840 99510840 1001 86380 86390 1
510864 99510864 1001 86380 86390 1
511378 99511378 1001 86380 86390 1
511368 99511368 1001 86380 86390 1
511204 99511204 1001 86380 86390 1
511334 99511334 1001 86380 86390 1
511344 99511344 1001 86380 86390 1
511268 99511268 1001 86380 86390 1
511069 99511069 1001 86380 86390 1
511057 99511057 1001 86380 86390 1
510995 99510995 1001 86380 86390 1
511575 99511575 1001 86380 86390 1
512291 99512291 1001 86380 86390 1
512330 99512330 1001 86380 86390 1
512180 99512180 1001 86380 86390 1
512209 99512209 1001 86380 86390 1
512314 99512314 1001 86380 86390 1
512031 99512031 1001 86380 86390 1
512028 99512028 1001 86380 86390 1
512157 99512157 1001 86380 86390 1
512171 99512171 1001 86380 86390 1
511837 99511837 1001 86380 86390 1
511928 99511928 1001 86380 86390 1
511945 99511945 1001 86380 86390 1
511817 99511817 1001 86380 86390 1
511794 99511794 1001 86380 86390 1
511782 99511782 1001 86380 86390 1
512403 99512403 1001 86380 86390 1
512525 99512525 1001 86380 86390 1
512500 99512500 1001 86380 86390 1
512795 99512795 1001 86380 86390 1
512982 99512982 1001 86380 86390 1
513279 99513279 1001 86380 86390 1
513357 99513357 1001 86380 86390 1
513381 99513381 1001 86380 86390 1
513968 99513968 1001 86380 86390 1
513958 99513958 1001 86380 86390 1
514005 99514005 1001 86380 86390 1
513790 99513790 1001 86380 86390 1
513622 99513622 1001 86380 86390 1
513703 99513703 1001 86380 86390 1
513679 99513679 1001 86380 86390 1
513731 99513731 1001 86380 86390 1
513479 99513479 1001 86380 86390 1
513428 99513428 1001 86380 86390 1
513560 99513560 1001 86380 86390 1
514134 99514134 1001 86380 86390 1
514173 99514173 1001 86380 86390 1
514071 99514071 1001 86380 86390 1
514820 99514820 1001 86380 86390 1
514693 99514693 1001 86380 86390 1
514785 99514785 1001 86380 86390 1
[truncated: 4,098,828 more chars]
