# Supplementary material for: Fast and near-optimal monitoring for healthcare acquired infection outbreaks
Source: PLoS Comput Biol. 2019 Sep 16;15(9):e1007284. doi: 10.1371/journal.pcbi.1007284 (PMC6762212; doi:10.1371/journal.pcbi.1007284)
Supplement: S2 Data — (ZIP) [file pcbi.1007284.s007.zip › MobilityLogs2/HAISE_Carilion_all_visits_day_104.txt]

#Person location Sublocation StartTime EndTime Type
400362 99400362 1001 86380 86390 1
400721 99400721 1001 86380 86390 1
400822 99400822 1001 86380 86390 1
401157 99401157 1001 86380 86390 1
401151 99401151 1001 86380 86390 1
401140 99401140 1001 86380 86390 1
401206 99401206 1001 86380 86390 1
401265 99401265 1001 86380 86390 1
401260 99401260 1001 86380 86390 1
401170 99401170 1001 86380 86390 1
401681 99401681 1001 86380 86390 1
402023 99402023 1001 86380 86390 1
402425 99402425 1001 86380 86390 1
402569 99402569 1001 86380 86390 1
402523 99402523 1001 86380 86390 1
402575 99402575 1001 86380 86390 1
402712 99402712 1001 86380 86390 1
402736 99402736 1001 86380 86390 1
403048 99403048 1001 86380 86390 1
403121 99403121 1001 86380 86390 1
403256 99403256 1001 86380 86390 1
403380 99403380 1001 86380 86390 1
403383 99403383 1001 86380 86390 1
403507 99403507 1001 86380 86390 1
403725 99403725 1001 86380 86390 1
403645 99403645 1001 86380 86390 1
403832 99403832 1001 86380 86390 1
404065 99404065 1001 86380 86390 1
404290 99404290 1001 86380 86390 1
404474 99404474 1001 86380 86390 1
404527 99404527 1001 86380 86390 1
404689 99404689 1001 86380 86390 1
404593 99404593 1001 86380 86390 1
404774 99404774 1001 86380 86390 1
404701 99404701 1001 86380 86390 1
404761 99404761 1001 86380 86390 1
404765 99404765 1001 86380 86390 1
404718 99404718 1001 86380 86390 1
404843 99404843 1001 86380 86390 1
405199 99405199 1001 86380 86390 1
405418 99405418 1001 86380 86390 1
405436 99405436 1001 86380 86390 1
405618 99405618 1001 86380 86390 1
405649 99405649 1001 86380 86390 1
405943 99405943 1001 86380 86390 1
405902 99405902 1001 86380 86390 1
406114 99406114 1001 86380 86390 1
406155 99406155 1001 86380 86390 1
406085 99406085 1001 86380 86390 1
406520 99406520 1001 86380 86390 1
406729 99406729 1001 86380 86390 1
406861 99406861 1001 86380 86390 1
406976 99406976 1001 86380 86390 1
407586 99407586 1001 86380 86390 1
407881 99407881 1001 86380 86390 1
407973 99407973 1001 86380 86390 1
408085 99408085 1001 86380 86390 1
408285 99408285 1001 86380 86390 1
408096 99408096 1001 86380 86390 1
408245 99408245 1001 86380 86390 1
408322 99408322 1001 86380 86390 1
408371 99408371 1001 86380 86390 1
408761 99408761 1001 86380 86390 1
408758 99408758 1001 86380 86390 1
408799 99408799 1001 86380 86390 1
408944 99408944 1001 86380 86390 1
409064 99409064 1001 86380 86390 1
409058 99409058 1001 86380 86390 1
409171 99409171 1001 86380 86390 1
409105 99409105 1001 86380 86390 1
409630 99409630 1001 86380 86390 1
409775 99409775 1001 86380 86390 1
409929 99409929 1001 86380 86390 1
410226 99410226 1001 86380 86390 1
410439 99410439 1001 86380 86390 1
410460 99410460 1001 86380 86390 1
410491 99410491 1001 86380 86390 1
410965 99410965 1001 86380 86390 1
411042 99411042 1001 86380 86390 1
411045 99411045 1001 86380 86390 1
411091 99411091 1001 86380 86390 1
411195 99411195 1001 86380 86390 1
411433 99411433 1001 86380 86390 1
411493 99411493 1001 86380 86390 1
411555 99411555 1001 86380 86390 1
411700 99411700 1001 86380 86390 1
411825 99411825 1001 86380 86390 1
411925 99411925 1001 86380 86390 1
411999 99411999 1001 86380 86390 1
412140 99412140 1001 86380 86390 1
412272 99412272 1001 86380 86390 1
412417 99412417 1001 86380 86390 1
412285 99412285 1001 86380 86390 1
412336 99412336 1001 86380 86390 1
413453 99413453 1001 86380 86390 1
413458 99413458 1001 86380 86390 1
413466 99413466 1001 86380 86390 1
413563 99413563 1001 86380 86390 1
412998 99412998 1001 86380 86390 1
412548 99412548 1001 86380 86390 1
412815 99412815 1001 86380 86390 1
412688 99412688 1001 86380 86390 1
413770 99413770 1001 86380 86390 1
413977 99413977 1001 86380 86390 1
415033 99415033 1001 86380 86390 1
414665 99414665 1001 86380 86390 1
414887 99414887 1001 86380 86390 1
414753 99414753 1001 86380 86390 1
414276 99414276 1001 86380 86390 1
414241 99414241 1001 86380 86390 1
415519 99415519 1001 86380 86390 1
416686 99416686 1001 86380 86390 1
416872 99416872 1001 86380 86390 1
416538 99416538 1001 86380 86390 1
416230 99416230 1001 86380 86390 1
415880 99415880 1001 86380 86390 1
415985 99415985 1001 86380 86390 1
416034 99416034 1001 86380 86390 1
415790 99415790 1001 86380 86390 1
417400 99417400 1001 86380 86390 1
417024 99417024 1001 86380 86390 1
417356 99417356 1001 86380 86390 1
417034 99417034 1001 86380 86390 1
417366 99417366 1001 86380 86390 1
417085 99417085 1001 86380 86390 1
417156 99417156 1001 86380 86390 1
417426 99417426 1001 86380 86390 1
418712 99418712 1001 86380 86390 1
418521 99418521 1001 86380 86390 1
418087 99418087 1001 86380 86390 1
418425 99418425 1001 86380 86390 1
418234 99418234 1001 86380 86390 1
418027 99418027 1001 86380 86390 1
418982 99418982 1001 86380 86390 1
419196 99419196 1001 86380 86390 1
418990 99418990 1001 86380 86390 1
418893 99418893 1001 86380 86390 1
419014 99419014 1001 86380 86390 1
420334 99420334 1001 86380 86390 1
420311 99420311 1001 86380 86390 1
420070 99420070 1001 86380 86390 1
420161 99420161 1001 86380 86390 1
420190 99420190 1001 86380 86390 1
419937 99419937 1001 86380 86390 1
420009 99420009 1001 86380 86390 1
420028 99420028 1001 86380 86390 1
419744 99419744 1001 86380 86390 1
419457 99419457 1001 86380 86390 1
419526 99419526 1001 86380 86390 1
419222 99419222 1001 86380 86390 1
419464 99419464 1001 86380 86390 1
420768 99420768 1001 86380 86390 1
420590 99420590 1001 86380 86390 1
420449 99420449 1001 86380 86390 1
420680 99420680 1001 86380 86390 1
420684 99420684 1001 86380 86390 1
421708 99421708 1001 86380 86390 1
421870 99421870 1001 86380 86390 1
422048 99422048 1001 86380 86390 1
421937 99421937 1001 86380 86390 1
422108 99422108 1001 86380 86390 1
421548 99421548 1001 86380 86390 1
421488 99421488 1001 86380 86390 1
421489 99421489 1001 86380 86390 1
420910 99420910 1001 86380 86390 1
421109 99421109 1001 86380 86390 1
422406 99422406 1001 86380 86390 1
422489 99422489 1001 86380 86390 1
422172 99422172 1001 86380 86390 1
422208 99422208 1001 86380 86390 1
422156 99422156 1001 86380 86390 1
423246 99423246 1001 86380 86390 1
423272 99423272 1001 86380 86390 1
423094 99423094 1001 86380 86390 1
423135 99423135 1001 86380 86390 1
423008 99423008 1001 86380 86390 1
422758 99422758 1001 86380 86390 1
422542 99422542 1001 86380 86390 1
422865 99422865 1001 86380 86390 1
422897 99422897 1001 86380 86390 1
423856 99423856 1001 86380 86390 1
425248 99425248 1001 86380 86390 1
425126 99425126 1001 86380 86390 1
424710 99424710 1001 86380 86390 1
424993 99424993 1001 86380 86390 1
424692 99424692 1001 86380 86390 1
424213 99424213 1001 86380 86390 1
424466 99424466 1001 86380 86390 1
424501 99424501 1001 86380 86390 1
424331 99424331 1001 86380 86390 1
424229 99424229 1001 86380 86390 1
425737 99425737 1001 86380 86390 1
425775 99425775 1001 86380 86390 1
425657 99425657 1001 86380 86390 1
425536 99425536 1001 86380 86390 1
425587 99425587 1001 86380 86390 1
425480 99425480 1001 86380 86390 1
425791 99425791 1001 86380 86390 1
425492 99425492 1001 86380 86390 1
426768 99426768 1001 86380 86390 1
426756 99426756 1001 86380 86390 1
427021 99427021 1001 86380 86390 1
426645 99426645 1001 86380 86390 1
426526 99426526 1001 86380 86390 1
426515 99426515 1001 86380 86390 1
426541 99426541 1001 86380 86390 1
425995 99425995 1001 86380 86390 1
427277 99427277 1001 86380 86390 1
427522 99427522 1001 86380 86390 1
428718 99428718 1001 86380 86390 1
427998 99427998 1001 86380 86390 1
428002 99428002 1001 86380 86390 1
427652 99427652 1001 86380 86390 1
427534 99427534 1001 86380 86390 1
427535 99427535 1001 86380 86390 1
427783 99427783 1001 86380 86390 1
427584 99427584 1001 86380 86390 1
428761 99428761 1001 86380 86390 1
428968 99428968 1001 86380 86390 1
429024 99429024 1001 86380 86390 1
430210 99430210 1001 86380 86390 1
430119 99430119 1001 86380 86390 1
430199 99430199 1001 86380 86390 1
430005 99430005 1001 86380 86390 1
430350 99430350 1001 86380 86390 1
429601 99429601 1001 86380 86390 1
429274 99429274 1001 86380 86390 1
429188 99429188 1001 86380 86390 1
430487 99430487 1001 86380 86390 1
430458 99430458 1001 86380 86390 1
430489 99430489 1001 86380 86390 1
430554 99430554 1001 86380 86390 1
430645 99430645 1001 86380 86390 1
430494 99430494 1001 86380 86390 1
431714 99431714 1001 86380 86390 1
431328 99431328 1001 86380 86390 1
431334 99431334 1001 86380 86390 1
431466 99431466 1001 86380 86390 1
431064 99431064 1001 86380 86390 1
430952 99430952 1001 86380 86390 1
431099 99431099 1001 86380 86390 1
431255 99431255 1001 86380 86390 1
431141 99431141 1001 86380 86390 1
432452 99432452 1001 86380 86390 1
431259 99431259 1001 86380 86390 1
432160 99432160 1001 86380 86390 1
433548 99433548 1001 86380 86390 1
433719 99433719 1001 86380 86390 1
432976 99432976 1001 86380 86390 1
433047 99433047 1001 86380 86390 1
432577 99432577 1001 86380 86390 1
432626 99432626 1001 86380 86390 1
432587 99432587 1001 86380 86390 1
433914 99433914 1001 86380 86390 1
434030 99434030 1001 86380 86390 1
435106 99435106 1001 86380 86390 1
435321 99435321 1001 86380 86390 1
435326 99435326 1001 86380 86390 1
435332 99435332 1001 86380 86390 1
435174 99435174 1001 86380 86390 1
434850 99434850 1001 86380 86390 1
434902 99434902 1001 86380 86390 1
434651 99434651 1001 86380 86390 1
434753 99434753 1001 86380 86390 1
434260 99434260 1001 86380 86390 1
434455 99434455 1001 86380 86390 1
434193 99434193 1001 86380 86390 1
435574 99435574 1001 86380 86390 1
435645 99435645 1001 86380 86390 1
435783 99435783 1001 86380 86390 1
436833 99436833 1001 86380 86390 1
437016 99437016 1001 86380 86390 1
436778 99436778 1001 86380 86390 1
436367 99436367 1001 86380 86390 1
436511 99436511 1001 86380 86390 1
436724 99436724 1001 86380 86390 1
436308 99436308 1001 86380 86390 1
436166 99436166 1001 86380 86390 1
436196 99436196 1001 86380 86390 1
435938 99435938 1001 86380 86390 1
437303 99437303 1001 86380 86390 1
300013 99300013 1001 86380 86390 1
300014 99300014 1001 86380 86390 1
300614 99300614 1001 86380 86390 1
300605 99300605 1001 86380 86390 1
300585 99300585 1001 86380 86390 1
300350 99300350 1001 86380 86390 1
300340 99300340 1001 86380 86390 1
300160 99300160 1001 86380 86390 1
300277 99300277 1001 86380 86390 1
300215 99300215 1001 86380 86390 1
300140 99300140 1001 86380 86390 1
300257 99300257 1001 86380 86390 1
300309 99300309 1001 86380 86390 1
300156 99300156 1001 86380 86390 1
300169 99300169 1001 86380 86390 1
300922 99300922 1001 86380 86390 1
300833 99300833 1001 86380 86390 1
300773 99300773 1001 86380 86390 1
301483 99301483 1001 86380 86390 1
301283 99301283 1001 86380 86390 1
300947 99300947 1001 86380 86390 1
300993 99300993 1001 86380 86390 1
301062 99301062 1001 86380 86390 1
301088 99301088 1001 86380 86390 1
301616 99301616 1001 86380 86390 1
301578 99301578 1001 86380 86390 1
301747 99301747 1001 86380 86390 1
301719 99301719 1001 86380 86390 1
301576 99301576 1001 86380 86390 1
302358 99302358 1001 86380 86390 1
302361 99302361 1001 86380 86390 1
302369 99302369 1001 86380 86390 1
302108 99302108 1001 86380 86390 1
301877 99301877 1001 86380 86390 1
301912 99301912 1001 86380 86390 1
302469 99302469 1001 86380 86390 1
302431 99302431 1001 86380 86390 1
302449 99302449 1001 86380 86390 1
303025 99303025 1001 86380 86390 1
302796 99302796 1001 86380 86390 1
302915 99302915 1001 86380 86390 1
302903 99302903 1001 86380 86390 1
302748 99302748 1001 86380 86390 1
302658 99302658 1001 86380 86390 1
302724 99302724 1001 86380 86390 1
302790 99302790 1001 86380 86390 1
303334 99303334 1001 86380 86390 1
302586 99302586 1001 86380 86390 1
303309 99303309 1001 86380 86390 1
303375 99303375 1001 86380 86390 1
303327 99303327 1001 86380 86390 1
303931 99303931 1001 86380 86390 1
303944 99303944 1001 86380 86390 1
304003 99304003 1001 86380 86390 1
303921 99303921 1001 86380 86390 1
303947 99303947 1001 86380 86390 1
304004 99304004 1001 86380 86390 1
303698 99303698 1001 86380 86390 1
303821 99303821 1001 86380 86390 1
303692 99303692 1001 86380 86390 1
303771 99303771 1001 86380 86390 1
303509 99303509 1001 86380 86390 1
304172 99304172 1001 86380 86390 1
304110 99304110 1001 86380 86390 1
304151 99304151 1001 86380 86390 1
304076 99304076 1001 86380 86390 1
304776 99304776 1001 86380 86390 1
304614 99304614 1001 86380 86390 1
304607 99304607 1001 86380 86390 1
304458 99304458 1001 86380 86390 1
304421 99304421 1001 86380 86390 1
304268 99304268 1001 86380 86390 1
304907 99304907 1001 86380 86390 1
305063 99305063 1001 86380 86390 1
304991 99304991 1001 86380 86390 1
305019 99305019 1001 86380 86390 1
305683 99305683 1001 86380 86390 1
305324 99305324 1001 86380 86390 1
305363 99305363 1001 86380 86390 1
305326 99305326 1001 86380 86390 1
305354 99305354 1001 86380 86390 1
305258 99305258 1001 86380 86390 1
305248 99305248 1001 86380 86390 1
305250 99305250 1001 86380 86390 1
500165 99500165 1001 86380 86390 1
500671 99500671 1001 86380 86390 1
500484 99500484 1001 86380 86390 1
500361 99500361 1001 86380 86390 1
500387 99500387 1001 86380 86390 1
500196 99500196 1001 86380 86390 1
500290 99500290 1001 86380 86390 1
500380 99500380 1001 86380 86390 1
500357 99500357 1001 86380 86390 1
500901 99500901 1001 86380 86390 1
500902 99500902 1001 86380 86390 1
500995 99500995 1001 86380 86390 1
500986 99500986 1001 86380 86390 1
501498 99501498 1001 86380 86390 1
501480 99501480 1001 86380 86390 1
501444 99501444 1001 86380 86390 1
501630 99501630 1001 86380 86390 1
501396 99501396 1001 86380 86390 1
501231 99501231 1001 86380 86390 1
501234 99501234 1001 86380 86390 1
501247 99501247 1001 86380 86390 1
501406 99501406 1001 86380 86390 1
501264 99501264 1001 86380 86390 1
501140 99501140 1001 86380 86390 1
501219 99501219 1001 86380 86390 1
501222 99501222 1001 86380 86390 1
501818 99501818 1001 86380 86390 1
501836 99501836 1001 86380 86390 1
501725 99501725 1001 86380 86390 1
502368 99502368 1001 86380 86390 1
502223 99502223 1001 86380 86390 1
502255 99502255 1001 86380 86390 1
502232 99502232 1001 86380 86390 1
501875 99501875 1001 86380 86390 1
501929 99501929 1001 86380 86390 1
502010 99502010 1001 86380 86390 1
502011 99502011 1001 86380 86390 1
502532 99502532 1001 86380 86390 1
502572 99502572 1001 86380 86390 1
502625 99502625 1001 86380 86390 1
503217 99503217 1001 86380 86390 1
503171 99503171 1001 86380 86390 1
502956 99502956 1001 86380 86390 1
502915 99502915 1001 86380 86390 1
502728 99502728 1001 86380 86390 1
502799 99502799 1001 86380 86390 1
503337 99503337 1001 86380 86390 1
504084 99504084 1001 86380 86390 1
504088 99504088 1001 86380 86390 1
504045 99504045 1001 86380 86390 1
503968 99503968 1001 86380 86390 1
503996 99503996 1001 86380 86390 1
504022 99504022 1001 86380 86390 1
503998 99503998 1001 86380 86390 1
503874 99503874 1001 86380 86390 1
503785 99503785 1001 86380 86390 1
503840 99503840 1001 86380 86390 1
503884 99503884 1001 86380 86390 1
503556 99503556 1001 86380 86390 1
504156 99504156 1001 86380 86390 1
504275 99504275 1001 86380 86390 1
504315 99504315 1001 86380 86390 1
504763 99504763 1001 86380 86390 1
504910 99504910 1001 86380 86390 1
504749 99504749 1001 86380 86390 1
504775 99504775 1001 86380 86390 1
504532 99504532 1001 86380 86390 1
504586 99504586 1001 86380 86390 1
504664 99504664 1001 86380 86390 1
504691 99504691 1001 86380 86390 1
504641 99504641 1001 86380 86390 1
504530 99504530 1001 86380 86390 1
504338 99504338 1001 86380 86390 1
504482 99504482 1001 86380 86390 1
504502 99504502 1001 86380 86390 1
504976 99504976 1001 86380 86390 1
505120 99505120 1001 86380 86390 1
505733 99505733 1001 86380 86390 1
505644 99505644 1001 86380 86390 1
505727 99505727 1001 86380 86390 1
505421 99505421 1001 86380 86390 1
505565 99505565 1001 86380 86390 1
505397 99505397 1001 86380 86390 1
505424 99505424 1001 86380 86390 1
505362 99505362 1001 86380 86390 1
505524 99505524 1001 86380 86390 1
505230 99505230 1001 86380 86390 1
505283 99505283 1001 86380 86390 1
505154 99505154 1001 86380 86390 1
505303 99505303 1001 86380 86390 1
505939 99505939 1001 86380 86390 1
505955 99505955 1001 86380 86390 1
505917 99505917 1001 86380 86390 1
505970 99505970 1001 86380 86390 1
505895 99505895 1001 86380 86390 1
506506 99506506 1001 86380 86390 1
506549 99506549 1001 86380 86390 1
506396 99506396 1001 86380 86390 1
506583 99506583 1001 86380 86390 1
506401 99506401 1001 86380 86390 1
506504 99506504 1001 86380 86390 1
506238 99506238 1001 86380 86390 1
506348 99506348 1001 86380 86390 1
506000 99506000 1001 86380 86390 1
506026 99506026 1001 86380 86390 1
506178 99506178 1001 86380 86390 1
506012 99506012 1001 86380 86390 1
506619 99506619 1001 86380 86390 1
506715 99506715 1001 86380 86390 1
507286 99507286 1001 86380 86390 1
507404 99507404 1001 86380 86390 1
507353 99507353 1001 86380 86390 1
507366 99507366 1001 86380 86390 1
507164 99507164 1001 86380 86390 1
507180 99507180 1001 86380 86390 1
507197 99507197 1001 86380 86390 1
507030 99507030 1001 86380 86390 1
506884 99506884 1001 86380 86390 1
506939 99506939 1001 86380 86390 1
506824 99506824 1001 86380 86390 1
506942 99506942 1001 86380 86390 1
507594 99507594 1001 86380 86390 1
507430 99507430 1001 86380 86390 1
508214 99508214 1001 86380 86390 1
507889 99507889 1001 86380 86390 1
507941 99507941 1001 86380 86390 1
507854 99507854 1001 86380 86390 1
508000 99508000 1001 86380 86390 1
508001 99508001 1001 86380 86390 1
507774 99507774 1001 86380 86390 1
507752 99507752 1001 86380 86390 1
508349 99508349 1001 86380 86390 1
508427 99508427 1001 86380 86390 1
508259 99508259 1001 86380 86390 1
508263 99508263 1001 86380 86390 1
508265 99508265 1001 86380 86390 1
508308 99508308 1001 86380 86390 1
508450 99508450 1001 86380 86390 1
509004 99509004 1001 86380 86390 1
508954 99508954 1001 86380 86390 1
508967 99508967 1001 86380 86390 1
509036 99509036 1001 86380 86390 1
508856 99508856 1001 86380 86390 1
508727 99508727 1001 86380 86390 1
508783 99508783 1001 86380 86390 1
508680 99508680 1001 86380 86390 1
508536 99508536 1001 86380 86390 1
508513 99508513 1001 86380 86390 1
508581 99508581 1001 86380 86390 1
509205 99509205 1001 86380 86390 1
509246 99509246 1001 86380 86390 1
509247 99509247 1001 86380 86390 1
509196 99509196 1001 86380 86390 1
509824 99509824 1001 86380 86390 1
509882 99509882 1001 86380 86390 1
509541 99509541 1001 86380 86390 1
509606 99509606 1001 86380 86390 1
509436 99509436 1001 86380 86390 1
509308 99509308 1001 86380 86390 1
509425 99509425 1001 86380 86390 1
509297 99509297 1001 86380 86390 1
509380 99509380 1001 86380 86390 1
509964 99509964 1001 86380 86390 1
509977 99509977 1001 86380 86390 1
509992 99509992 1001 86380 86390 1
510077 99510077 1001 86380 86390 1
510664 99510664 1001 86380 86390 1
510709 99510709 1001 86380 86390 1
510352 99510352 1001 86380 86390 1
510360 99510360 1001 86380 86390 1
510112 99510112 1001 86380 86390 1
510308 99510308 1001 86380 86390 1
510207 99510207 1001 86380 86390 1
510881 99510881 1001 86380 86390 1
510922 99510922 1001 86380 86390 1
510897 99510897 1001 86380 86390 1
510846 99510846 1001 86380 86390 1
510730 99510730 1001 86380 86390 1
511477 99511477 1001 86380 86390 1
511165 99511165 1001 86380 86390 1
511144 99511144 1001 86380 86390 1
511264 99511264 1001 86380 86390 1
511116 99511116 1001 86380 86390 1
511018 99511018 1001 86380 86390 1
511072 99511072 1001 86380 86390 1
511667 99511667 1001 86380 86390 1
511565 99511565 1001 86380 86390 1
511674 99511674 1001 86380 86390 1
511701 99511701 1001 86380 86390 1
511714 99511714 1001 86380 86390 1
511730 99511730 1001 86380 86390 1
512213 99512213 1001 86380 86390 1
512246 99512246 1001 86380 86390 1
512084 99512084 1001 86380 86390 1
512035 99512035 1001 86380 86390 1
511975 99511975 1001 86380 86390 1
511988 99511988 1001 86380 86390 1
511888 99511888 1001 86380 86390 1
511787 99511787 1001 86380 86390 1
511833 99511833 1001 86380 86390 1
511781 99511781 1001 86380 86390 1
512470 99512470 1001 86380 86390 1
512382 99512382 1001 86380 86390 1
512409 99512409 1001 86380 86390 1
512553 99512553 1001 86380 86390 1
512542 99512542 1001 86380 86390 1
513129 99513129 1001 86380 86390 1
513106 99513106 1001 86380 86390 1
513008 99513008 1001 86380 86390 1
513073 99513073 1001 86380 86390 1
512887 99512887 1001 86380 86390 1
512875 99512875 1001 86380 86390 1
512957 99512957 1001 86380 86390 1
512919 99512919 1001 86380 86390 1
512959 99512959 1001 86380 86390 1
512661 99512661 1001 86380 86390 1
512758 99512758 1001 86380 86390 1
513246 99513246 1001 86380 86390 1
513339 99513339 1001 86380 86390 1
513863 99513863 1001 86380 86390 1
513955 99513955 1001 86380 86390 1
513936 99513936 1001 86380 86390 1
513950 99513950 1001 86380 86390 1
513912 99513912 1001 86380 86390 1
513651 99513651 1001 86380 86390 1
513664 99513664 1001 86380 86390 1
513665 99513665 1001 86380 86390 1
513477 99513477 1001 86380 86390 1
513593 99513593 1001 86380 86390 1
514067 99514067 1001 86380 86390 1
514198 99514198 1001 86380 86390 1
514214 99514214 1001 86380 86390 1
514690 99514690 1001 86380 86390 1
514822 99514822 1001 86380 86390 1
514687 99514687 1001 86380 86390 1
514419 99514419 1001 86380 86390 1
514357 99514357 1001 86380 86390 1
514245 99514245 1001 86380 86390 1
514286 99514286 1001 86380 86390 1
514906 99514906 1001 86380 86390 1
514972 99514972 1001 86380 86390 1
514869 99514869 1001 86380 86390 1
515040 99515040 1001 86380 86390 1
514964 99514964 1001 86380 86390 1
514941 99514941 1001 86380 86390 1
515650 99515650 1001 86380 86390 1
515561 99515561 1001 86380 86390 1
515536 99515536 1001 86380 86390 1
515589 99515589 1001 86380 86390 1
515302 99515302 1001 86380 86390 1
515396 99515396 1001 86380 86390 1
515153 99515153 1001 86380 86390 1
515222 99515222 1001 86380 86390 1
515250 99515250 1001 86380 86390 1
515173 99515173 1001 86380 86390 1
515125 99515125 1001 86380 86390 1
515697 99515697 1001 86380 86390 1
515867 99515867 1001 86380 86390 1
515818 99515818 1001 86380 86390 1
515819 99515819 1001 86380 86390 1
515742 99515742 1001 86380 86390 1
515703 99515703 1001 86380 86390 1
516221 99516221 1001 86380 86390 1
516211 99516211 1001 86380 86390 1
515953 99515953 1001 86380 86390 1
515958 99515958 1001 86380 86390 1
515963 99515963 1001 86380 86390 1
516676 99516676 1001 86380 86390 1
516580 99516580 1001 86380 86390 1
516699 99516699 1001 86380 86390 1
517205 99517205 1001 86380 86390 1
516930 99516930 1001 86380 86390 1
516970 99516970 1001 86380 86390 1
516767 99516767 1001 86380 86390 1
516827 99516827 1001 86380 86390 1
516726 99516726 1001 86380 86390 1
517447 99517447 1001 86380 86390 1
518123 99518123 1001 86380 86390 1
518126 99518126 1001 86380 86390 1
518132 99518132 1001 86380 86390 1
518078 99518078 1001 86380 86390 1
518070 99518070 1001 86380 86390 1
517944 99517944 1001 86380 86390 1
517867 99517867 1001 86380 86390 1
517752 99517752 1001 86380 86390 1
517592 99517592 1001 86380 86390 1
517593 99517593 1001 86380 86390 1
517632 99517632 1001 86380 86390 1
517596 99517596 1001 86380 86390 1
517597 99517597 1001 86380 86390 1
517701 99517701 1001 86380 86390 1
517637 99517637 1001 86380 86390 1
518263 99518263 1001 86380 86390 1
518330 99518330 1001 86380 86390 1
518267 99518267 1001 86380 86390 1
518243 99518243 1001 86380 86390 1
518824 99518824 1001 86380 86390 1
518760 99518760 1001 86380 86390 1
518636 99518636 1001 86380 86390 1
518612 99518612 1001 86380 86390 1
518470 99518470 1001 86380 86390 1
518551 99518551 1001 86380 86390 1
519119 99519119 1001 86380 86390 1
519108 99519108 1001 86380 86390 1
519648 99519648 1001 86380 86390 1
519637 99519637 1001 86380 86390 1
519744 99519744 1001 86380 86390 1
519696 99519696 1001 86380 86390 1
519697 99519697 1001 86380 86390 1
519533 99519533 1001 86380 86390 1
519456 99519456 1001 86380 86390 1
519323 99519323 1001 86380 86390 1
519233 99519233 1001 86380 86390 1
519203 99519203 1001 86380 86390 1
519902 99519902 1001 86380 86390 1
519943 99519943 1001 86380 86390 1
519922 99519922 1001 86380 86390 1
519987 99519987 1001 86380 86390 1
519911 99519911 1001 86380 86390 1
519835 99519835 1001 86380 86390 1
519887 99519887 1001 86380 86390 1
520622 99520622 1001 86380 86390 1
520621 99520621 1001 86380 86390 1
520467 99520467 1001 86380 86390 1
520457 99520457 1001 86380 86390 1
520483 99520483 1001 86380 86390 1
520241 99520241 1001 86380 86390 1
520189 99520189 1001 86380 86390 1
520100 99520100 1001 86380 86390 1
520079 99520079 1001 86380 86390 1
520807 99520807 1001 86380 86390 1
520764 99520764 1001 86380 86390 1
521353 99521353 1001 86380 86390 1
521395 99521395 1001 86380 86390 1
521346 99521346 1001 86380 86390 1
521455 99521455 1001 86380 86390 1
521066 99521066 1001 86380 86390 1
521002 99521002 1001 86380 86390 1
520865 99520865 1001 86380 86390 1
520982 99520982 1001 86380 86390 1
521529 99521529 1001 86380 86390 1
521475 99521475 1001 86380 86390 1
522203 99522203 1001 86380 86390 1
522243 99522243 1001 86380 86390 1
522090 99522090 1001 86380 86390 1
522143 99522143 1001 86380 86390 1
522131 99522131 1001 86380 86390 1
521971 99521971 1001 86380 86390 1
522010 99522010 1001 86380 86390 1
522319 99522319 1001 86380 86390 1
522488 99522488 1001 86380 86390 1
522426 99522426 1001 86380 86390 1
522493 99522493 1001 86380 86390 1
522429 99522429 1001 86380 86390 1
523105 99523105 1001 86380 86390 1
522987 99522987 1001 86380 86390 1
522835 99522835 1001 86380 86390 1
522900 99522900 1001 86380 86390 1
522902 99522902 1001 86380 86390 1
522741 99522741 1001 86380 86390 1
522523 99522523 1001 86380 86390 1
522694 99522694 1001 86380 86390 1
523154 99523154 1001 86380 86390 1
523321 99523321 1001 86380 86390 1
523872 99523872 1001 86380 86390 1
523756 99523756 1001 86380 86390 1
523795 99523795 1001 86380 86390 1
523772 99523772 1001 86380 86390 1
523762 99523762 1001 86380 86390 1
523585 99523585 1001 86380 86390 1
523707 99523707 1001 86380 86390 1
523644 99523644 1001 86380 86390 1
523606 99523606 1001 86380 86390 1
523685 99523685 1001 86380 86390 1
523470 99523470 1001 86380 86390 1
523448 99523448 1001 86380 86390 1
523333 99523333 1001 86380 86390 1
523464 99523464 1001 86380 86390 1
523387 99523387 1001 86380 86390 1
523967 99523967 1001 86380 86390 1
524058 99524058 1001 86380 86390 1
524111 99524111 1001 86380 86390 1
524065 99524065 1001 86380 86390 1
524053 99524053 1001 86380 86390 1
524146 99524146 1001 86380 86390 1
524108 99524108 1001 86380 86390 1
524700 99524700 1001 86380 86390 1
524479 99524479 1001 86380 86390 1
524206 99524206 1001 86380 86390 1
524338 99524338 1001 86380 86390 1
524170 99524170 1001 86380 86390 1
524783 99524783 1001 86380 86390 1
524940 99524940 1001 86380 86390 1
525548 99525548 1001 86380 86390 1
525394 99525394 1001 86380 86390 1
525447 99525447 1001 86380 86390 1
525594 99525594 1001 86380 86390 1
525231 99525231 1001 86380 86390 1
525041 99525041 1001 86380 86390 1
525170 99525170 1001 86380 86390 1
525109 99525109 1001 86380 86390 1
525050 99525050 1001 86380 86390 1
525801 99525801 1001 86380 86390 1
525786 99525786 1001 86380 86390 1
526235 99526235 1001 86380 86390 1
526378 99526378 1001 86380 86390 1
526302 99526302 1001 86380 86390 1
526368 99526368 1001 86380 86390 1
526102 99526102 1001 86380 86390 1
526129 99526129 1001 86380 86390 1
526043 99526043 1001 86380 86390 1
525996 99525996 1001 86380 86390 1
525841 99525841 1001 86380 86390 1
525819 99525819 1001 86380 86390 1
525992 99525992 1001 86380 86390 1
526549 99526549 1001 86380 86390 1
526459 99526459 1001 86380 86390 1
526512 99526512 1001 86380 86390 1
526513 99526513 1001 86380 86390 1
526567 99526567 1001 86380 86390 1
526503 99526503 1001 86380 86390 1
527159 99527159 1001 86380 86390 1
527164 99527164 1001 86380 86390 1
527106 99527106 1001 86380 86390 1
526915 99526915 1001 86380 86390 1
526707 99526707 1001 86380 86390 1
526748 99526748 1001 86380 86390 1
526765 99526765 1001 86380 86390 1
527415 99527415 1001 86380 86390 1
527309 99527309 1001 86380 86390 1
527921 99527921 1001 86380 86390 1
527967 99527967 1001 86380 86390 1
527942 99527942 1001 86380 86390 1
527918 99527918 1001 86380 86390 1
528010 99528010 1001 86380 86390 1
527807 99527807 1001 86380 86390 1
527758 99527758 1001 86380 86390 1
527814 99527814 1001 86380 86390 1
527763 99527763 1001 86380 86390 1
527469 99527469 1001 86380 86390 1
527564 99527564 1001 86380 86390 1
528201 99528201 1001 86380 86390 1
528077 99528077 1001 86380 86390 1
528172 99528172 1001 86380 86390 1
528264 99528264 1001 86380 86390 1
528265 99528265 1001 86380 86390 1
528788 99528788 1001 86380 86390 1
528454 99528454 1001 86380 86390 1
528429 99528429 1001 86380 86390 1
528313 99528313 1001 86380 86390 1
528315 99528315 1001 86380 86390 1
528434 99528434 1001 86380 86390 1
529027 99529027 1001 86380 86390 1
528960 99528960 1001 86380 86390 1
529569 99529569 1001 86380 86390 1
529621 99529621 1001 86380 86390 1
529355 99529355 1001 86380 86390 1
529321 99529321 1001 86380 86390 1
529517 99529517 1001 86380 86390 1
529505 99529505 1001 86380 86390 1
529199 99529199 1001 86380 86390 1
529138 99529138 1001 86380 86390 1
529299 99529299 1001 86380 86390 1
529906 99529906 1001 86380 86390 1
529888 99529888 1001 86380 86390 1
529876 99529876 1001 86380 86390 1
529904 99529904 1001 86380 86390 1
530507 99530507 1001 86380 86390 1
530458 99530458 1001 86380 86390 1
530486 99530486 1001 86380 86390 1
530153 99530153 1001 86380 86390 1
530185 99530185 1001 86380 86390 1
530176 99530176 1001 86380 86390 1
530253 99530253 1001 86380 86390 1
530101 99530101 1001 86380 86390 1
529972 99529972 1001 86380 86390 1
530105 99530105 1001 86380 86390 1
529977 99529977 1001 86380 86390 1
530044 99530044 1001 86380 86390 1
530643 99530643 1001 86380 86390 1
530750 99530750 1001 86380 86390 1
530638 99530638 1001 86380 86390 1
531280 99531280 1001 86380 86390 1
531358 99531358 1001 86380 86390 1
531148 99531148 1001 86380 86390 1
531060 99531060 1001 86380 86390 1
531061 99531061 1001 86380 86390 1
531049 99531049 1001 86380 86390 1
531166 99531166 1001 86380 86390 1
531076 99531076 1001 86380 86390 1
531089 99531089 1001 86380 86390 1
531120 99531120 1001 86380 86390 1
530797 99530797 1001 86380 86390 1
530939 99530939 1001 86380 86390 1
530818 99530818 1001 86380 86390 1
530831 99530831 1001 86380 86390 1
530884 99530884 1001 86380 86390 1
531453 99531453 1001 86380 86390 1
532082 99532082 1001 86380 86390 1
532045 99532045 1001 86380 86390 1
531865 99531865 1001 86380 86390 1
531930 99531930 1001 86380 86390 1
531944 99531944 1001 86380 86390 1
531881 99531881 1001 86380 86390 1
531894 99531894 1001 86380 86390 1
531754 99531754 1001 86380 86390 1
531763 99531763 1001 86380 86390 1
532229 99532229 1001 86380 86390 1
532397 99532397 1001 86380 86390 1
532287 99532287 1001 86380 86390 1
532223 99532223 1001 86380 86390 1
532279 99532279 1001 86380 86390 1
533028 99533028 1001 86380 86390 1
532994 99532994 1001 86380 86390 1
532984 99532984 1001 86380 86390 1
532923 99532923 1001 86380 86390 1
532686 99532686 1001 86380 86390 1
532717 99532717 1001 86380 86390 1
532529 99532529 1001 86380 86390 1
532439 99532439 1001 86380 86390 1
532571 99532571 1001 86380 86390 1
532561 99532561 1001 86380 86390 1
532600 99532600 1001 86380 86390 1
533215 99533215 1001 86380 86390 1
533206 99533206 1001 86380 86390 1
533235 99533235 1001 86380 86390 1
533854 99533854 1001 86380 86390 1
533821 99533821 1001 86380 86390 1
533826 99533826 1001 86380 86390 1
533752 99533752 1001 86380 86390 1
533548 99533548 1001 86380 86390 1
533420 99533420 1001 86380 86390 1
533428 99533428 1001 86380 86390 1
533441 99533441 1001 86380 86390 1
533868 99533868 1001 86380 86390 1
533988 99533988 1001 86380 86390 1
534004 99534004 1001 86380 86390 1
534030 99534030 1001 86380 86390 1
533994 99533994 1001 86380 86390 1
534504 99534504 1001 86380 86390 1
534684 99534684 1001 86380 86390 1
534486 99534486 1001 86380 86390 1
534632 99534632 1001 86380 86390 1
534387 99534387 1001 86380 86390 1
534442 99534442 1001 86380 86390 1
534378 99534378 1001 86380 86390 1
534470 99534470 1001 86380 86390 1
534306 99534306 1001 86380 86390 1
534222 99534222 1001 86380 86390 1
534726 99534726 1001 86380 86390 1
535459 99535459 1001 86380 86390 1
535246 99535246 1001 86380 86390 1
535131 99535131 1001 86380 86390 1
535157 99535157 1001 86380 86390 1
535118 99535118 1001 86380 86390 1
535275 99535275 1001 86380 86390 1
534916 99534916 1001 86380 86390 1
535023 99535023 1001 86380 86390 1
534920 99534920 1001 86380 86390 1
534897 99534897 1001 86380 86390 1
535027 99535027 1001 86380 86390 1
535055 99535055 1001 86380 86390 1
535520 99535520 1001 86380 86390 1
535532 99535532 1001 86380 86390 1
535976 99535976 1001 86380 86390 1
535731 99535731 1001 86380 86390 1
535791 99535791 1001 86380 86390 1
536462 99536462 1001 86380 86390 1
536365 99536365 1001 86380 86390 1
536405 99536405 1001 86380 86390 1
536497 99536497 1001 86380 86390 1
537124 99537124 1001 86380 86390 1
537134 99537134 1001 86380 86390 1
536975 99536975 1001 86380 86390 1
536964 99536964 1001 86380 86390 1
536856 99536856 1001 86380 86390 1
536779 99536779 1001 86380 86390 1
536780 99536780 1001 86380 86390 1
536909 99536909 1001 86380 86390 1
536771 99536771 1001 86380 86390 1
536837 99536837 1001 86380 86390 1
536670 99536670 1001 86380 86390 1
536576 99536576 1001 86380 86390 1
537327 99537327 1001 86380 86390 1
537186 99537186 1001 86380 86390 1
537329 99537329 1001 86380 86390 1
537317 99537317 1001 86380 86390 1
537334 99537334 1001 86380 86390 1
537183 99537183 1001 86380 86390 1
537938 99537938 1001 86380 86390 1
537987 99537987 1001 86380 86390 1
537960 99537960 1001 86380 86390 1
537869 99537869 1001 86380 86390 1
537935 99537935 1001 86380 86390 1
537707 99537707 1001 86380 86390 1
537634 99537634 1001 86380 86390 1
537704 99537704 1001 86380 86390 1
537422 99537422 1001 86380 86390 1
537425 99537425 1001 86380 86390 1
537439 99537439 1001 86380 86390 1
538038 99538038 1001 86380 86390 1
538001 99538001 1001 86380 86390 1
538006 99538006 1001 86380 86390 1
538192 99538192 1001 86380 86390 1
538160 99538160 1001 86380 86390 1
538673 99538673 1001 86380 86390 1
538687 99538687 1001 86380 86390 1
538784 99538784 1001 86380 86390 1
538651 99538651 1001 86380 86390 1
538762 99538762 1001 86380 86390 1
538486 99538486 1001 86380 86390 1
538603 99538603 1001 86380 86390 1
538449 99538449 1001 86380 86390 1
538540 99538540 1001 86380 86390 1
538297 99538297 1001 86380 86390 1
538352 99538352 1001 86380 86390 1
538314 99538314 1001 86380 86390 1
538250 99538250 1001 86380 86390 1
538290 99538290 1001 86380 86390 1
538333 99538333 1001 86380 86390 1
539019 99539019 1001 86380 86390 1
538825 99538825 1001 86380 86390 1
538903 99538903 1001 86380 86390 1
538194 99538194 1001 86380 86390 1
538828 99538828 1001 86380 86390 1
538857 99538857 1001 86380 86390 1
538883 99538883 1001 86380 86390 1
538896 99538896 1001 86380 86390 1
538923 99538923 1001 86380 86390 1
538912 99538912 1001 86380 86390 1
539553 99539553 1001 86380 86390 1
539613 99539613 1001 86380 86390 1
539531 99539531 1001 86380 86390 1
539266 99539266 1001 86380 86390 1
539299 99539299 1001 86380 86390 1
539249 99539249 1001 86380 86390 1
539276 99539276 1001 86380 86390 1
539418 99539418 1001 86380 86390 1
539084 99539084 1001 86380 86390 1
539176 99539176 1001 86380 86390 1
539197 99539197 1001 86380 86390 1
539755 99539755 1001 86380 86390 1
539844 99539844 1001 86380 86390 1
540275 99540275 1001 86380 86390 1
540438 99540438 1001 86380 86390 1
540376 99540376 1001 86380 86390 1
540101 99540101 1001 86380 86390 1
540063 99540063 1001 86380 86390 1
540258 99540258 1001 86380 86390 1
540246 99540246 1001 86380 86390 1
540259 99540259 1001 86380 86390 1
539937 99539937 1001 86380 86390 1
539865 99539865 1001 86380 86390 1
539868 99539868 1001 86380 86390 1
540039 99540039 1001 86380 86390 1
540577 99540577 1001 86380 86390 1
541242 99541242 1001 86380 86390 1
541128 99541128 1001 86380 86390 1
541265 99541265 1001 86380 86390 1
541195 99541195 1001 86380 86390 1
541278 99541278 1001 86380 86390 1
541280 99541280 1001 86380 86390 1
541251 99541251 1001 86380 86390 1
540975 99540975 1001 86380 86390 1
541032 99541032 1001 86380 86390 1
540942 99540942 1001 86380 86390 1
540802 99540802 1001 86380 86390 1
540726 99540726 1001 86380 86390 1
540858 99540858 1001 86380 86390 1
540720 99540720 1001 86380 86390 1
541395 99541395 1001 86380 86390 1
541451 99541451 1001 86380 86390 1
541414 99541414 1001 86380 86390 1
541298 99541298 1001 86380 86390 1
541911 99541911 1001 86380 86390 1
541552 99541552 1001 86380 86390 1
541608 99541608 1001 86380 86390 1
541519 99541519 1001 86380 86390 1
542206 99542206 1001 86380 86390 1
542245 99542245 1001 86380 86390 1
542207 99542207 1001 86380 86390 1
542169 99542169 1001 86380 86390 1
542182 99542182 1001 86380 86390 1
542247 99542247 1001 86380 86390 1
542212 99542212 1001 86380 86390 1
542136 99542136 1001 86380 86390 1
542777 99542777 1001 86380 86390 1
542835 99542835 1001 86380 86390 1
542853 99542853 1001 86380 86390 1
542616 99542616 1001 86380 86390 1
542686 99542686 1001 86380 86390 1
542557 99542557 1001 86380 86390 1
542325 99542325 1001 86380 86390 1
542338 99542338 1001 86380 86390 1
543111 99543111 1001 86380 86390 1
543139 99543139 1001 86380 86390 1
543037 99543037 1001 86380 86390 1
543116 99543116 1001 86380 86390 1
543079 99543079 1001 86380 86390 1
543619 99543619 1001 86380 86390 1
543709 99543709 1001 86380 86390 1
543634 99543634 1001 86380 86390 1
543725 99543725 1001 86380 86390 1
543756 99543756 1001 86380 86390 1
543543 99543543 1001 86380 86390 1
543467 99543467 1001 86380 86390 1
543928 99543928 1001 86380 86390 1
543817 99543817 1001 86380 86390 1
544440 99544440 1001 86380 86390 1
544531 99544531 1001 86380 86390 1
544377 99544377 1001 86380 86390 1
544112 99544112 1001 86380 86390 1
544079 99544079 1001 86380 86390 1
544728 99544728 1001 86380 86390 1
403756 927 1001 40320 42177 1
430512 218 1001 84240 85017 1
528640 872 1001 28781 29080 1
531480 597 1002 69892 71552 1
400067 99400067 1001 86380 86390 1
400902 99400902 1001 86380 86390 1
400853 99400853 1001 86380 86390 1
400833 99400833 1001 86380 86390 1
401090 99401090 1001 86380 86390 1
401101 99401101 1001 86380 86390 1
401240 99401240 1001 86380 86390 1
401219 99401219 1001 86380 86390 1
401286 99401286 1001 86380 86390 1
401571 99401571 1001 86380 86390 1
401564 99401564 1001 86380 86390 1
401585 99401585 1001 86380 86390 1
401937 99401937 1001 86380 86390 1
401986 99401986 1001 86380 86390 1
401958 99401958 1001 86380 86390 1
401976 99401976 1001 86380 86390 1
402175 99402175 1001 86380 86390 1
402196 99402196 1001 86380 86390 1
402853 99402853 1001 86380 86390 1
403128 99403128 1001 86380 86390 1
403427 99403427 1001 86380 86390 1
403482 99403482 1001 86380 86390 1
403512 99403512 1001 86380 86390 1
403702 99403702 1001 86380 86390 1
403860 99403860 1001 86380 86390 1
404052 99404052 1001 86380 86390 1
404218 99404218 1001 86380 86390 1
404252 99404252 1001 86380 86390 1
404203 99404203 1001 86380 86390 1
404207 99404207 1001 86380 86390 1
404323 99404323 1001 86380 86390 1
404152 99404152 1001 86380 86390 1
404442 99404442 1001 86380 86390 1
404583 99404583 1001 86380 86390 1
405279 99405279 1001 86380 86390 1
405493 99405493 1001 86380 86390 1
405515 99405515 1001 86380 86390 1
405662 99405662 1001 86380 86390 1
405601 99405601 1001 86380 86390 1
405706 99405706 1001 86380 86390 1
405953 99405953 1001 86380 86390 1
405931 99405931 1001 86380 86390 1
406419 99406419 1001 86380 86390 1
406422 99406422 1001 86380 86390 1
406775 99406775 1001 86380 86390 1
406994 99406994 1001 86380 86390 1
406986 99406986 1001 86380 86390 1
407120 99407120 1001 86380 86390 1
407627 99407627 1001 86380 86390 1
407963 99407963 1001 86380 86390 1
408009 99408009 1001 86380 86390 1
408172 99408172 1001 86380 86390 1
408328 99408328 1001 86380 86390 1
408516 99408516 1001 86380 86390 1
408545 99408545 1001 86380 86390 1
408750 99408750 1001 86380 86390 1
408861 99408861 1001 86380 86390 1
408907 99408907 1001 86380 86390 1
409033 99409033 1001 86380 86390 1
409156 99409156 1001 86380 86390 1
409808 99409808 1001 86380 86390 1
409942 99409942 1001 86380 86390 1
409922 99409922 1001 86380 86390 1
410072 99410072 1001 86380 86390 1
410141 99410141 1001 86380 86390 1
410333 99410333 1001 86380 86390 1
410496 99410496 1001 86380 86390 1
410590 99410590 1001 86380 86390 1
410718 99410718 1001 86380 86390 1
410941 99410941 1001 86380 86390 1
411087 99411087 1001 86380 86390 1
411681 99411681 1001 86380 86390 1
411803 99411803 1001 86380 86390 1
411859 99411859 1001 86380 86390 1
412037 99412037 1001 86380 86390 1
412083 99412083 1001 86380 86390 1
412184 99412184 1001 86380 86390 1
413586 99413586 1001 86380 86390 1
413257 99413257 1001 86380 86390 1
413242 99413242 1001 86380 86390 1
413244 99413244 1001 86380 86390 1
412944 99412944 1001 86380 86390 1
412483 99412483 1001 86380 86390 1
412858 99412858 1001 86380 86390 1
413909 99413909 1001 86380 86390 1
415312 99415312 1001 86380 86390 1
415116 99415116 1001 86380 86390 1
414947 99414947 1001 86380 86390 1
415058 99415058 1001 86380 86390 1
415101 99415101 1001 86380 86390 1
415052 99415052 1001 86380 86390 1
414805 99414805 1001 86380 86390 1
414850 99414850 1001 86380 86390 1
414853 99414853 1001 86380 86390 1
414165 99414165 1001 86380 86390 1
414259 99414259 1001 86380 86390 1
414285 99414285 1001 86380 86390 1
414270 99414270 1001 86380 86390 1
415416 99415416 1001 86380 86390 1
415601 99415601 1001 86380 86390 1
415627 99415627 1001 86380 86390 1
415488 99415488 1001 86380 86390 1
415331 99415331 1001 86380 86390 1
415542 99415542 1001 86380 86390 1
416636 99416636 1001 86380 86390 1
416930 99416930 1001 86380 86390 1
416956 99416956 1001 86380 86390 1
416620 99416620 1001 86380 86390 1
416370 99416370 1001 86380 86390 1
416450 99416450 1001 86380 86390 1
415891 99415891 1001 86380 86390 1
415800 99415800 1001 86380 86390 1
417254 99417254 1001 86380 86390 1
417046 99417046 1001 86380 86390 1
417380 99417380 1001 86380 86390 1
417219 99417219 1001 86380 86390 1
417030 99417030 1001 86380 86390 1
417367 99417367 1001 86380 86390 1
417483 99417483 1001 86380 86390 1
417561 99417561 1001 86380 86390 1
418650 99418650 1001 86380 86390 1
418502 99418502 1001 86380 86390 1
418569 99418569 1001 86380 86390 1
418035 99418035 1001 86380 86390 1
418180 99418180 1001 86380 86390 1
418308 99418308 1001 86380 86390 1
418116 99418116 1001 86380 86390 1
417936 99417936 1001 86380 86390 1
417873 99417873 1001 86380 86390 1
417969 99417969 1001 86380 86390 1
417982 99417982 1001 86380 86390 1
417914 99417914 1001 86380 86390 1
419157 99419157 1001 86380 86390 1
418877 99418877 1001 86380 86390 1
419112 99419112 1001 86380 86390 1
419010 99419010 1001 86380 86390 1
418817 99418817 1001 86380 86390 1
420184 99420184 1001 86380 86390 1
420325 99420325 1001 86380 86390 1
419751 99419751 1001 86380 86390 1
419973 99419973 1001 86380 86390 1
419811 99419811 1001 86380 86390 1
419754 99419754 1001 86380 86390 1
419813 99419813 1001 86380 86390 1
420049 99420049 1001 86380 86390 1
419997 99419997 1001 86380 86390 1
419900 99419900 1001 86380 86390 1
419718 99419718 1001 86380 86390 1
419411 99419411 1001 86380 86390 1
419370 99419370 1001 86380 86390 1
420632 99420632 1001 86380 86390 1
421930 99421930 1001 86380 86390 1
421577 99421577 1001 86380 86390 1
421449 99421449 1001 86380 86390 1
421235 99421235 1001 86380 86390 1
420837 99420837 1001 86380 86390 1
420944 99420944 1001 86380 86390 1
421065 99421065 1001 86380 86390 1
420969 99420969 1001 86380 86390 1
420953 99420953 1001 86380 86390 1
420978 99420978 1001 86380 86390 1
420937 99420937 1001 86380 86390 1
421228 99421228 1001 86380 86390 1
422457 99422457 1001 86380 86390 1
422282 99422282 1001 86380 86390 1
422150 99422150 1001 86380 86390 1
422517 99422517 1001 86380 86390 1
423351 99423351 1001 86380 86390 1
423498 99423498 1001 86380 86390 1
423054 99423054 1001 86380 86390 1
423235 99423235 1001 86380 86390 1
423210 99423210 1001 86380 86390 1
422696 99422696 1001 86380 86390 1
423775 99423775 1001 86380 86390 1
424030 99424030 1001 86380 86390 1
423858 99423858 1001 86380 86390 1
424061 99424061 1001 86380 86390 1
425190 99425190 1001 86380 86390 1
425181 99425181 1001 86380 86390 1
425287 99425287 1001 86380 86390 1
425019 99425019 1001 86380 86390 1
424667 99424667 1001 86380 86390 1
424343 99424343 1001 86380 86390 1
424451 99424451 1001 86380 86390 1
425795 99425795 1001 86380 86390 1
425476 99425476 1001 86380 86390 1
425702 99425702 1001 86380 86390 1
425523 99425523 1001 86380 86390 1
426943 99426943 1001 86380 86390 1
427049 99427049 1001 86380 86390 1
426873 99426873 1001 86380 86390 1
427080 99427080 1001 86380 86390 1
426890 99426890 1001 86380 86390 1
426762 99426762 1001 86380 86390 1
426276 99426276 1001 86380 86390 1
426638 99426638 1001 86380 86390 1
425938 99425938 1001 86380 86390 1
426017 99426017 1001 86380 86390 1
425848 99425848 1001 86380 86390 1
425930 99425930 1001 86380 86390 1
426002 99426002 1001 86380 86390 1
427369 99427369 1001 86380 86390 1
428683 99428683 1001 86380 86390 1
428353 99428353 1001 86380 86390 1
428711 99428711 1001 86380 86390 1
428193 99428193 1001 86380 86390 1
427751 99427751 1001 86380 86390 1
427905 99427905 1001 86380 86390 1
427807 99427807 1001 86380 86390 1
427868 99427868 1001 86380 86390 1
428986 99428986 1001 86380 86390 1
428942 99428942 1001 86380 86390 1
429053 99429053 1001 86380 86390 1
428930 99428930 1001 86380 86390 1
429011 99429011 1001 86380 86390 1
430103 99430103 1001 86380 86390 1
430089 99430089 1001 86380 86390 1
429890 99429890 1001 86380 86390 1
429471 99429471 1001 86380 86390 1
429262 99429262 1001 86380 86390 1
429363 99429363 1001 86380 86390 1
430526 99430526 1001 86380 86390 1
430513 99430513 1001 86380 86390 1
431477 99431477 1001 86380 86390 1
431584 99431584 1001 86380 86390 1
431392 99431392 1001 86380 86390 1
430909 99430909 1001 86380 86390 1
432206 99432206 1001 86380 86390 1
432067 99432067 1001 86380 86390 1
432285 99432285 1001 86380 86390 1
432286 99432286 1001 86380 86390 1
433321 99433321 1001 86380 86390 1
433414 99433414 1001 86380 86390 1
433627 99433627 1001 86380 86390 1
433216 99433216 1001 86380 86390 1
432718 99432718 1001 86380 86390 1
432627 99432627 1001 86380 86390 1
432673 99432673 1001 86380 86390 1
434113 99434113 1001 86380 86390 1
434065 99434065 1001 86380 86390 1
433318 99433318 1001 86380 86390 1
434001 99434001 1001 86380 86390 1
434043 99434043 1001 86380 86390 1
433877 99433877 1001 86380 86390 1
433746 99433746 1001 86380 86390 1
435393 99435393 1001 86380 86390 1
435408 99435408 1001 86380 86390 1
434788 99434788 1001 86380 86390 1
434871 99434871 1001 86380 86390 1
434769 99434769 1001 86380 86390 1
434750 99434750 1001 86380 86390 1
434339 99434339 1001 86380 86390 1
435462 99435462 1001 86380 86390 1
435851 99435851 1001 86380 86390 1
436980 99436980 1001 86380 86390 1
436919 99436919 1001 86380 86390 1
436878 99436878 1001 86380 86390 1
436568 99436568 1001 86380 86390 1
436522 99436522 1001 86380 86390 1
436371 99436371 1001 86380 86390 1
436438 99436438 1001 86380 86390 1
436748 99436748 1001 86380 86390 1
436141 99436141 1001 86380 86390 1
436325 99436325 1001 86380 86390 1
436280 99436280 1001 86380 86390 1
300002 99300002 1001 86380 86390 1
300095 99300095 1001 86380 86390 1
300725 99300725 1001 86380 86390 1
300580 99300580 1001 86380 86390 1
300713 99300713 1001 86380 86390 1
300486 99300486 1001 86380 86390 1
300491 99300491 1001 86380 86390 1
300506 99300506 1001 86380 86390 1
300151 99300151 1001 86380 86390 1
300181 99300181 1001 86380 86390 1
300831 99300831 1001 86380 86390 1
300756 99300756 1001 86380 86390 1
300850 99300850 1001 86380 86390 1
300735 99300735 1001 86380 86390 1
301408 99301408 1001 86380 86390 1
301336 99301336 1001 86380 86390 1
301298 99301298 1001 86380 86390 1
301236 99301236 1001 86380 86390 1
301198 99301198 1001 86380 86390 1
301173 99301173 1001 86380 86390 1
301290 99301290 1001 86380 86390 1
301267 99301267 1001 86380 86390 1
301294 99301294 1001 86380 86390 1
301308 99301308 1001 86380 86390 1
301015 99301015 1001 86380 86390 1
301107 99301107 1001 86380 86390 1
301605 99301605 1001 86380 86390 1
301670 99301670 1001 86380 86390 1
301595 99301595 1001 86380 86390 1
301754 99301754 1001 86380 86390 1
302333 99302333 1001 86380 86390 1
302218 99302218 1001 86380 86390 1
302193 99302193 1001 86380 86390 1
302246 99302246 1001 86380 86390 1
302300 99302300 1001 86380 86390 1
302276 99302276 1001 86380 86390 1
302124 99302124 1001 86380 86390 1
302139 99302139 1001 86380 86390 1
302075 99302075 1001 86380 86390 1
302053 99302053 1001 86380 86390 1
302160 99302160 1001 86380 86390 1
302070 99302070 1001 86380 86390 1
302096 99302096 1001 86380 86390 1
301786 99301786 1001 86380 86390 1
301803 99301803 1001 86380 86390 1
301816 99301816 1001 86380 86390 1
301873 99301873 1001 86380 86390 1
301951 99301951 1001 86380 86390 1
302523 99302523 1001 86380 86390 1
302551 99302551 1001 86380 86390 1
302501 99302501 1001 86380 86390 1
302397 99302397 1001 86380 86390 1
302478 99302478 1001 86380 86390 1
303079 99303079 1001 86380 86390 1
303022 99303022 1001 86380 86390 1
302955 99302955 1001 86380 86390 1
302987 99302987 1001 86380 86390 1
302784 99302784 1001 86380 86390 1
303359 99303359 1001 86380 86390 1
303231 99303231 1001 86380 86390 1
303236 99303236 1001 86380 86390 1
303331 99303331 1001 86380 86390 1
303973 99303973 1001 86380 86390 1
303858 99303858 1001 86380 86390 1
303949 99303949 1001 86380 86390 1
304022 99304022 1001 86380 86390 1
303968 99303968 1001 86380 86390 1
303723 99303723 1001 86380 86390 1
303743 99303743 1001 86380 86390 1
303463 99303463 1001 86380 86390 1
303466 99303466 1001 86380 86390 1
303533 99303533 1001 86380 86390 1
303471 99303471 1001 86380 86390 1
304237 99304237 1001 86380 86390 1
304751 99304751 1001 86380 86390 1
304472 99304472 1001 86380 86390 1
304619 99304619 1001 86380 86390 1
304341 99304341 1001 86380 86390 1
304357 99304357 1001 86380 86390 1
304363 99304363 1001 86380 86390 1
304444 99304444 1001 86380 86390 1
304923 99304923 1001 86380 86390 1
304911 99304911 1001 86380 86390 1
304977 99304977 1001 86380 86390 1
305043 99305043 1001 86380 86390 1
304980 99304980 1001 86380 86390 1
304994 99304994 1001 86380 86390 1
305007 99305007 1001 86380 86390 1
305675 99305675 1001 86380 86390 1
305568 99305568 1001 86380 86390 1
305416 99305416 1001 86380 86390 1
305461 99305461 1001 86380 86390 1
305478 99305478 1001 86380 86390 1
305078 99305078 1001 86380 86390 1
305227 99305227 1001 86380 86390 1
305268 99305268 1001 86380 86390 1
500126 99500126 1001 86380 86390 1
500129 99500129 1001 86380 86390 1
500777 99500777 1001 86380 86390 1
500795 99500795 1001 86380 86390 1
500718 99500718 1001 86380 86390 1
500472 99500472 1001 86380 86390 1
500577 99500577 1001 86380 86390 1
500603 99500603 1001 86380 86390 1
500514 99500514 1001 86380 86390 1
500411 99500411 1001 86380 86390 1
500400 99500400 1001 86380 86390 1
500362 99500362 1001 86380 86390 1
500241 99500241 1001 86380 86390 1
500965 99500965 1001 86380 86390 1
500973 99500973 1001 86380 86390 1
500925 99500925 1001 86380 86390 1
501485 99501485 1001 86380 86390 1
501530 99501530 1001 86380 86390 1
501532 99501532 1001 86380 86390 1
501470 99501470 1001 86380 86390 1
501358 99501358 1001 86380 86390 1
501244 99501244 1001 86380 86390 1
501233 99501233 1001 86380 86390 1
501114 99501114 1001 86380 86390 1
501130 99501130 1001 86380 86390 1
501144 99501144 1001 86380 86390 1
501792 99501792 1001 86380 86390 1
501754 99501754 1001 86380 86390 1
501678 99501678 1001 86380 86390 1
501812 99501812 1001 86380 86390 1
501829 99501829 1001 86380 86390 1
502301 99502301 1001 86380 86390 1
502445 99502445 1001 86380 86390 1
502292 99502292 1001 86380 86390 1
502331 99502331 1001 86380 86390 1
502385 99502385 1001 86380 86390 1
502373 99502373 1001 86380 86390 1
502119 99502119 1001 86380 86390 1
502185 99502185 1001 86380 86390 1
502069 99502069 1001 86380 86390 1
502005 99502005 1001 86380 86390 1
501919 99501919 1001 86380 86390 1
502669 99502669 1001 86380 86390 1
502651 99502651 1001 86380 86390 1
503177 99503177 1001 86380 86390 1
503153 99503153 1001 86380 86390 1
503205 99503205 1001 86380 86390 1
502880 99502880 1001 86380 86390 1
502926 99502926 1001 86380 86390 1
503044 99503044 1001 86380 86390 1
503006 99503006 1001 86380 86390 1
502711 99502711 1001 86380 86390 1
502712 99502712 1001 86380 86390 1
502843 99502843 1001 86380 86390 1
502860 99502860 1001 86380 86390 1
503485 99503485 1001 86380 86390 1
503461 99503461 1001 86380 86390 1
503479 99503479 1001 86380 86390 1
503978 99503978 1001 86380 86390 1
503940 99503940 1001 86380 86390 1
504070 99504070 1001 86380 86390 1
503994 99503994 1001 86380 86390 1
504024 99504024 1001 86380 86390 1
503555 99503555 1001 86380 86390 1
503519 99503519 1001 86380 86390 1
503625 99503625 1001 86380 86390 1
504219 99504219 1001 86380 86390 1
504234 99504234 1001 86380 86390 1
504251 99504251 1001 86380 86390 1
504241 99504241 1001 86380 86390 1
504754 99504754 1001 86380 86390 1
504848 99504848 1001 86380 86390 1
504839 99504839 1001 86380 86390 1
504941 99504941 1001 86380 86390 1
504634 99504634 1001 86380 86390 1
504544 99504544 1001 86380 86390 1
504654 99504654 1001 86380 86390 1
504645 99504645 1001 86380 86390 1
504402 99504402 1001 86380 86390 1
504481 99504481 1001 86380 86390 1
504341 99504341 1001 86380 86390 1
504458 99504458 1001 86380 86390 1
504386 99504386 1001 86380 86390 1
505020 99505020 1001 86380 86390 1
504962 99504962 1001 86380 86390 1
505618 99505618 1001 86380 86390 1
505619 99505619 1001 86380 86390 1
505595 99505595 1001 86380 86390 1
505613 99505613 1001 86380 86390 1
505371 99505371 1001 86380 86390 1
505201 99505201 1001 86380 86390 1
505168 99505168 1001 86380 86390 1
505259 99505259 1001 86380 86390 1
505288 99505288 1001 86380 86390 1
505800 99505800 1001 86380 86390 1
506325 99506325 1001 86380 86390 1
506210 99506210 1001 86380 86390 1
506236 99506236 1001 86380 86390 1
506369 99506369 1001 86380 86390 1
506279 99506279 1001 86380 86390 1
506215 99506215 1001 86380 86390 1
506319 99506319 1001 86380 86390 1
506067 99506067 1001 86380 86390 1
505997 99505997 1001 86380 86390 1
506686 99506686 1001 86380 86390 1
506753 99506753 1001 86380 86390 1
506741 99506741 1001 86380 86390 1
507220 99507220 1001 86380 86390 1
507365 99507365 1001 86380 86390 1
507277 99507277 1001 86380 86390 1
507016 99507016 1001 86380 86390 1
507214 99507214 1001 86380 86390 1
506949 99506949 1001 86380 86390 1
506976 99506976 1001 86380 86390 1
506850 99506850 1001 86380 86390 1
507554 99507554 1001 86380 86390 1
507599 99507599 1001 86380 86390 1
508247 99508247 1001 86380 86390 1
508085 99508085 1001 86380 86390 1
508191 99508191 1001 86380 86390 1
508034 99508034 1001 86380 86390 1
507667 99507667 1001 86380 86390 1
507721 99507721 1001 86380 86390 1
508368 99508368 1001 86380 86390 1
508254 99508254 1001 86380 86390 1
508359 99508359 1001 86380 86390 1
508987 99508987 1001 86380 86390 1
508875 99508875 1001 86380 86390 1
509058 99509058 1001 86380 86390 1
509061 99509061 1001 86380 86390 1
509063 99509063 1001 86380 86390 1
508834 99508834 1001 86380 86390 1
508681 99508681 1001 86380 86390 1
508466 99508466 1001 86380 86390 1
508559 99508559 1001 86380 86390 1
508534 99508534 1001 86380 86390 1
508587 99508587 1001 86380 86390 1
508524 99508524 1001 86380 86390 1
508460 99508460 1001 86380 86390 1
508642 99508642 1001 86380 86390 1
508491 99508491 1001 86380 86390 1
508465 99508465 1001 86380 86390 1
508478 99508478 1001 86380 86390 1
509127 99509127 1001 86380 86390 1
509102 99509102 1001 86380 86390 1
509709 99509709 1001 86380 86390 1
509858 99509858 1001 86380 86390 1
509783 99509783 1001 86380 86390 1
509478 99509478 1001 86380 86390 1
509415 99509415 1001 86380 86390 1
509289 99509289 1001 86380 86390 1
509980 99509980 1001 86380 86390 1
510102 99510102 1001 86380 86390 1
510697 99510697 1001 86380 86390 1
510569 99510569 1001 86380 86390 1
510673 99510673 1001 86380 86390 1
510583 99510583 1001 86380 86390 1
510724 99510724 1001 86380 86390 1
510404 99510404 1001 86380 86390 1
510521 99510521 1001 86380 86390 1
510470 99510470 1001 86380 86390 1
510420 99510420 1001 86380 86390 1
510199 99510199 1001 86380 86390 1
510229 99510229 1001 86380 86390 1
510273 99510273 1001 86380 86390 1
510907 99510907 1001 86380 86390 1
510819 99510819 1001 86380 86390 1
511476 99511476 1001 86380 86390 1
511504 99511504 1001 86380 86390 1
511209 99511209 1001 86380 86390 1
511302 99511302 1001 86380 86390 1
511341 99511341 1001 86380 86390 1
511113 99511113 1001 86380 86390 1
511104 99511104 1001 86380 86390 1
510962 99510962 1001 86380 86390 1
511615 99511615 1001 86380 86390 1
511721 99511721 1001 86380 86390 1
511739 99511739 1001 86380 86390 1
512199 99512199 1001 86380 86390 1
512256 99512256 1001 86380 86390 1
512173 99512173 1001 86380 86390 1
512096 99512096 1001 86380 86390 1
511970 99511970 1001 86380 86390 1
512127 99512127 1001 86380 86390 1
511986 99511986 1001 86380 86390 1
511939 99511939 1001 86380 86390 1
511957 99511957 1001 86380 86390 1
511945 99511945 1001 86380 86390 1
512441 99512441 1001 86380 86390 1
512389 99512389 1001 86380 86390 1
512576 99512576 1001 86380 86390 1
512437 99512437 1001 86380 86390 1
512386 99512386 1001 86380 86390 1
513037 99513037 1001 86380 86390 1
513168 99513168 1001 86380 86390 1
513038 99513038 1001 86380 86390 1
513048 99513048 1001 86380 86390 1
513011 99513011 1001 86380 86390 1
513114 99513114 1001 86380 86390 1
512868 99512868 1001 86380 86390 1
512920 99512920 1001 86380 86390 1
512704 99512704 1001 86380 86390 1
512646 99512646 1001 86380 86390 1
513255 99513255 1001 86380 86390 1
513309 99513309 1001 86380 86390 1
513248 99513248 1001 86380 86390 1
513943 99513943 1001 86380 86390 1
514004 99514004 1001 86380 86390 1
513671 99513671 1001 86380 86390 1
513706 99513706 1001 86380 86390 1
513607 99513607 1001 86380 86390 1
513543 99513543 1001 86380 86390 1
513583 99513583 1001 86380 86390 1
513610 99513610 1001 86380 86390 1
513586 99513586 1001 86380 86390 1
514118 99514118 1001 86380 86390 1
514109 99514109 1001 86380 86390 1
514126 99514126 1001 86380 86390 1
514192 99514192 1001 86380 86390 1
514208 99514208 1001 86380 86390 1
514719 99514719 1001 86380 86390 1
514709 99514709 1001 86380 86390 1
514575 99514575 1001 86380 86390 1
514511 99514511 1001 86380 86390 1
514459 99514459 1001 86380 86390 1
514491 99514491 1001 86380 86390 1
514465 99514465 1001 86380 86390 1
514596 99514596 1001 86380 86390 1
514407 99514407 1001 86380 86390 1
514345 99514345 1001 86380 86390 1
514334 99514334 1001 86380 86390 1
515027 99515027 1001 86380 86390 1
514901 99514901 1001 86380 86390 1
514940 99514940 1001 86380 86390 1
515641 99515641 1001 86380 86390 1
515676 99515676 1001 86380 86390 1
515604 99515604 1001 86380 86390 1
515328 99515328 1001 86380 86390 1
515367 99515367 1001 86380 86390 1
515461 99515461 1001 86380 86390 1
515120 99515120 1001 86380 86390 1
515734 99515734 1001 86380 86390 1
515789 99515789 1001 86380 86390 1
515741 99515741 1001 86380 86390 1
515770 99515770 1001 86380 86390 1
516396 99516396 1001 86380 86390 1
516415 99516415 1001 86380 86390 1
516228 99516228 1001 86380 86390 1
516207 99516207 1001 86380 86390 1
516103 99516103 1001 86380 86390 1
516010 99516010 1001 86380 86390 1
516078 99516078 1001 86380 86390 1
515924 99515924 1001 86380 86390 1
515976 99515976 1001 86380 86390 1
515912 99515912 1001 86380 86390 1
516588 99516588 1001 86380 86390 1
516640 99516640 1001 86380 86390 1
516634 99516634 1001 86380 86390 1
516622 99516622 1001 86380 86390 1
517197 99517197 1001 86380 86390 1
517264 99517264 1001 86380 86390 1
517118 99517118 1001 86380 86390 1
517029 99517029 1001 86380 86390 1
517042 99517042 1001 86380 86390 1
517072 99517072 1001 86380 86390 1
517111 99517111 1001 86380 86390 1
516982 99516982 1001 86380 86390 1
517073 99517073 1001 86380 86390 1
516931 99516931 1001 86380 86390 1
517103 99517103 1001 86380 86390 1
516832 99516832 1001 86380 86390 1
516744 99516744 1001 86380 86390 1
516797 99516797 1001 86380 86390 1
516850 99516850 1001 86380 86390 1
516863 99516863 1001 86380 86390 1
517436 99517436 1001 86380 86390 1
517347 99517347 1001 86380 86390 1
517390 99517390 1001 86380 86390 1
518158 99518158 1001 86380 86390 1
517756 99517756 1001 86380 86390 1
517608 99517608 1001 86380 86390 1
517615 99517615 1001 86380 86390 1
517603 99517603 1001 86380 86390 1
518305 99518305 1001 86380 86390 1
518322 99518322 1001 86380 86390 1
518902 99518902 1001 86380 86390 1
518800 99518800 1001 86380 86390 1
518813 99518813 1001 86380 86390 1
518980 99518980 1001 86380 86390 1
518782 99518782 1001 86380 86390 1
518713 99518713 1001 86380 86390 1
518714 99518714 1001 86380 86390 1
518509 99518509 1001 86380 86390 1
518548 99518548 1001 86380 86390 1
518525 99518525 1001 86380 86390 1
518528 99518528 1001 86380 86390 1
518479 99518479 1001 86380 86390 1
518571 99518571 1001 86380 86390 1
518443 99518443 1001 86380 86390 1
519106 99519106 1001 86380 86390 1
519068 99519068 1001 86380 86390 1
519133 99519133 1001 86380 86390 1
519006 99519006 1001 86380 86390 1
518996 99518996 1001 86380 86390 1
519646 99519646 1001 86380 86390 1
519620 99519620 1001 86380 86390 1
519585 99519585 1001 86380 86390 1
519535 99519535 1001 86380 86390 1
519515 99519515 1001 86380 86390 1
519293 99519293 1001 86380 86390 1
519940 99519940 1001 86380 86390 1
519838 99519838 1001 86380 86390 1
519825 99519825 1001 86380 86390 1
519839 99519839 1001 86380 86390 1
519917 99519917 1001 86380 86390 1
519963 99519963 1001 86380 86390 1
520612 99520612 1001 86380 86390 1
520450 99520450 1001 86380 86390 1
520557 99520557 1001 86380 86390 1
520446 99520446 1001 86380 86390 1
520394 99520394 1001 86380 86390 1
520202 99520202 1001 86380 86390 1
520217 99520217 1001 86380 86390 1
520069 99520069 1001 86380 86390 1
520796 99520796 1001 86380 86390 1
520720 99520720 1001 86380 86390 1
520722 99520722 1001 86380 86390 1
520815 99520815 1001 86380 86390 1
521433 99521433 1001 86380 86390 1
521388 99521388 1001 86380 86390 1
521198 99521198 1001 86380 86390 1
521212 99521212 1001 86380 86390 1
521225 99521225 1001 86380 86390 1
521126 99521126 1001 86380 86390 1
521168 99521168 1001 86380 86390 1
520922 99520922 1001 86380 86390 1
520949 99520949 1001 86380 86390 1
520900 99520900 1001 86380 86390 1
520848 99520848 1001 86380 86390 1
521047 99521047 1001 86380 86390 1
521583 99521583 1001 86380 86390 1
521559 99521559 1001 86380 86390 1
521656 99521656 1001 86380 86390 1
522189 99522189 1001 86380 86390 1
522154 99522154 1001 86380 86390 1
522155 99522155 1001 86380 86390 1
522156 99522156 1001 86380 86390 1
522120 99522120 1001 86380 86390 1
522035 99522035 1001 86380 86390 1
522062 99522062 1001 86380 86390 1
521959 99521959 1001 86380 86390 1
521960 99521960 1001 86380 86390 1
522012 99522012 1001 86380 86390 1
522028 99522028 1001 86380 86390 1
521991 99521991 1001 86380 86390 1
522070 99522070 1001 86380 86390 1
522007 99522007 1001 86380 86390 1
521903 99521903 1001 86380 86390 1
521763 99521763 1001 86380 86390 1
521739 99521739 1001 86380 86390 1
521846 99521846 1001 86380 86390 1
521875 99521875 1001 86380 86390 1
521707 99521707 1001 86380 86390 1
521772 99521772 1001 86380 86390 1
522394 99522394 1001 86380 86390 1
522347 99522347 1001 86380 86390 1
522364 99522364 1001 86380 86390 1
522442 99522442 1001 86380 86390 1
522430 99522430 1001 86380 86390 1
522951 99522951 1001 86380 86390 1
522979 99522979 1001 86380 86390 1
522919 99522919 1001 86380 86390 1
522798 99522798 1001 86380 86390 1
522729 99522729 1001 86380 86390 1
522795 99522795 1001 86380 86390 1
522682 99522682 1001 86380 86390 1
522567 99522567 1001 86380 86390 1
522542 99522542 1001 86380 86390 1
522572 99522572 1001 86380 86390 1
523244 99523244 1001 86380 86390 1
523311 99523311 1001 86380 86390 1
523162 99523162 1001 86380 86390 1
523895 99523895 1001 86380 86390 1
523648 99523648 1001 86380 86390 1
523716 99523716 1001 86380 86390 1
523547 99523547 1001 86380 86390 1
523614 99523614 1001 86380 86390 1
523654 99523654 1001 86380 86390 1
523667 99523667 1001 86380 86390 1
523620 99523620 1001 86380 86390 1
523519 99523519 1001 86380 86390 1
523367 99523367 1001 86380 86390 1
524123 99524123 1001 86380 86390 1
524098 99524098 1001 86380 86390 1
523982 99523982 1001 86380 86390 1
523957 99523957 1001 86380 86390 1
524005 99524005 1001 86380 86390 1
524741 99524741 1001 86380 86390 1
524651 99524651 1001 86380 86390 1
524679 99524679 1001 86380 86390 1
524525 99524525 1001 86380 86390 1
524448 99524448 1001 86380 86390 1
524398 99524398 1001 86380 86390 1
524439 99524439 1001 86380 86390 1
524478 99524478 1001 86380 86390 1
524495 99524495 1001 86380 86390 1
524175 99524175 1001 86380 86390 1
524232 99524232 1001 86380 86390 1
524348 99524348 1001 86380 86390 1
524936 99524936 1001 86380 86390 1
524885 99524885 1001 86380 86390 1
524901 99524901 1001 86380 86390 1
524798 99524798 1001 86380 86390 1
525593 99525593 1001 86380 86390 1
525405 99525405 1001 86380 86390 1
525432 99525432 1001 86380 86390 1
525488 99525488 1001 86380 86390 1
525304 99525304 1001 86380 86390 1
525312 99525312 1001 86380 86390 1
525147 99525147 1001 86380 86390 1
525112 99525112 1001 86380 86390 1
525101 99525101 1001 86380 86390 1
525627 99525627 1001 86380 86390 1
525693 99525693 1001 86380 86390 1
525721 99525721 1001 86380 86390 1
525800 99525800 1001 86380 86390 1
526412 99526412 1001 86380 86390 1
526050 99526050 1001 86380 86390 1
526161 99526161 1001 86380 86390 1
526032 99526032 1001 86380 86390 1
525848 99525848 1001 86380 86390 1
526488 99526488 1001 86380 86390 1
526592 99526592 1001 86380 86390 1
526547 99526547 1001 86380 86390 1
526612 99526612 1001 86380 86390 1
527107 99527107 1001 86380 86390 1
527198 99527198 1001 86380 86390 1
526840 99526840 1001 86380 86390 1
527010 99527010 1001 86380 86390 1
526894 99526894 1001 86380 86390 1
527037 99527037 1001 86380 86390 1
526934 99526934 1001 86380 86390 1
526734 99526734 1001 86380 86390 1
526631 99526631 1001 86380 86390 1
527907 99527907 1001 86380 86390 1
528056 99528056 1001 86380 86390 1
527890 99527890 1001 86380 86390 1
528008 99528008 1001 86380 86390 1
527813 99527813 1001 86380 86390 1
527583 99527583 1001 86380 86390 1
527623 99527623 1001 86380 86390 1
527599 99527599 1001 86380 86390 1
527638 99527638 1001 86380 86390 1
527652 99527652 1001 86380 86390 1
527631 99527631 1001 86380 86390 1
527607 99527607 1001 86380 86390 1
528240 99528240 1001 86380 86390 1
528120 99528120 1001 86380 86390 1
528238 99528238 1001 86380 86390 1
528815 99528815 1001 86380 86390 1
528770 99528770 1001 86380 86390 1
528476 99528476 1001 86380 86390 1
528456 99528456 1001 86380 86390 1
528354 99528354 1001 86380 86390 1
529009 99529009 1001 86380 86390 1
529012 99529012 1001 86380 86390 1
529392 99529392 1001 86380 86390 1
529210 99529210 1001 86380 86390 1
529179 99529179 1001 86380 86390 1
529780 99529780 1001 86380 86390 1
529793 99529793 1001 86380 86390 1
529911 99529911 1001 86380 86390 1
529837 99529837 1001 86380 86390 1
530399 99530399 1001 86380 86390 1
530481 99530481 1001 86380 86390 1
530354 99530354 1001 86380 86390 1
530238 99530238 1001 86380 86390 1
530279 99530279 1001 86380 86390 1
530116 99530116 1001 86380 86390 1
529942 99529942 1001 86380 86390 1
530735 99530735 1001 86380 86390 1
530674 99530674 1001 86380 86390 1
530743 99530743 1001 86380 86390 1
530756 99530756 1001 86380 86390 1
531276 99531276 1001 86380 86390 1
531300 99531300 1001 86380 86390 1
531071 99531071 1001 86380 86390 1
531114 99531114 1001 86380 86390 1
530828 99530828 1001 86380 86390 1
530963 99530963 1001 86380 86390 1
531555 99531555 1001 86380 86390 1
532025 99532025 1001 86380 86390 1
532043 99532043 1001 86380 86390 1
532059 99532059 1001 86380 86390 1
532191 99532191 1001 86380 86390 1
532087 99532087 1001 86380 86390 1
532198 99532198 1001 86380 86390 1
531825 99531825 1001 86380 86390 1
531980 99531980 1001 86380 86390 1
531829 99531829 1001 86380 86390 1
531855 99531855 1001 86380 86390 1
531653 99531653 1001 86380 86390 1
531642 99531642 1001 86380 86390 1
531774 99531774 1001 86380 86390 1
532996 99532996 1001 86380 86390 1
532932 99532932 1001 86380 86390 1
532659 99532659 1001 86380 86390 1
532817 99532817 1001 86380 86390 1
532652 99532652 1001 86380 86390 1
532772 99532772 1001 86380 86390 1
532824 99532824 1001 86380 86390 1
532695 99532695 1001 86380 86390 1
532437 99532437 1001 86380 86390 1
532451 99532451 1001 86380 86390 1
532455 99532455 1001 86380 86390 1
532484 99532484 1001 86380 86390 1
532498 99532498 1001 86380 86390 1
533162 99533162 1001 86380 86390 1
533188 99533188 1001 86380 86390 1
533221 99533221 1001 86380 86390 1
533692 99533692 1001 86380 86390 1
533748 99533748 1001 86380 86390 1
533740 99533740 1001 86380 86390 1
533483 99533483 1001 86380 86390 1
533486 99533486 1001 86380 86390 1
533610 99533610 1001 86380 86390 1
534061 99534061 1001 86380 86390 1
534550 99534550 1001 86380 86390 1
534376 99534376 1001 86380 86390 1
534367 99534367 1001 86380 86390 1
534397 99534397 1001 86380 86390 1
534080 99534080 1001 86380 86390 1
534226 99534226 1001 86380 86390 1
534785 99534785 1001 86380 86390 1
534708 99534708 1001 86380 86390 1
534734 99534734 1001 86380 86390 1
534786 99534786 1001 86380 86390 1
534709 99534709 1001 86380 86390 1
534813 99534813 1001 86380 86390 1
534830 99534830 1001 86380 86390 1
534740 99534740 1001 86380 86390 1
534872 99534872 1001 86380 86390 1
534821 99534821 1001 86380 86390 1
535383 99535383 1001 86380 86390 1
535436 99535436 1001 86380 86390 1
535365 99535365 1001 86380 86390 1
535205 99535205 1001 86380 86390 1
535235 99535235 1001 86380 86390 1
535148 99535148 1001 86380 86390 1
535032 99535032 1001 86380 86390 1
535050 99535050 1001 86380 86390 1
534907 99534907 1001 86380 86390 1
535559 99535559 1001 86380 86390 1
535586 99535586 1001 86380 86390 1
535582 99535582 1001 86380 86390 1
536221 99536221 1001 86380 86390 1
536197 99536197 1001 86380 86390 1
536210 99536210 1001 86380 86390 1
536238 99536238 1001 86380 86390 1
535940 99535940 1001 86380 86390 1
536071 99536071 1001 86380 86390 1
536061 99536061 1001 86380 86390 1
535864 99535864 1001 86380 86390 1
535854 99535854 1001 86380 86390 1
536443 99536443 1001 86380 86390 1
536393 99536393 1001 86380 86390 1
536511 99536511 1001 86380 86390 1
537050 99537050 1001 86380 86390 1
536821 99536821 1001 86380 86390 1
536627 99536627 1001 86380 86390 1
537174 99537174 1001 86380 86390 1
537311 99537311 1001 86380 86390 1
537324 99537324 1001 86380 86390 1
537955 99537955 1001 86380 86390 1
537705 99537705 1001 86380 86390 1
537636 99537636 1001 86380 86390 1
537665 99537665 1001 86380 86390 1
537380 99537380 1001 86380 86390 1
537383 99537383 1001 86380 86390 1
537502 99537502 1001 86380 86390 1
537399 99537399 1001 86380 86390 1
538054 99538054 1001 86380 86390 1
538017 99538017 1001 86380 86390 1
538118 99538118 1001 86380 86390 1
538447 99538447 1001 86380 86390 1
538461 99538461 1001 86380 86390 1
538578 99538578 1001 86380 86390 1
538528 99538528 1001 86380 86390 1
538568 99538568 1001 86380 86390 1
538504 99538504 1001 86380 86390 1
538399 99538399 1001 86380 86390 1
538218 99538218 1001 86380 86390 1
538992 99538992 1001 86380 86390 1
538868 99538868 1001 86380 86390 1
538901 99538901 1001 86380 86390 1
539591 99539591 1001 86380 86390 1
539583 99539583 1001 86380 86390 1
539443 99539443 1001 86380 86390 1
539457 99539457 1001 86380 86390 1
539243 99539243 1001 86380 86390 1
539373 99539373 1001 86380 86390 1
539337 99539337 1001 86380 86390 1
539209 99539209 1001 86380 86390 1
539186 99539186 1001 86380 86390 1
539830 99539830 1001 86380 86390 1
539779 99539779 1001 86380 86390 1
540354 99540354 1001 86380 86390 1
540421 99540421 1001 86380 86390 1
540357 99540357 1001 86380 86390 1
540388 99540388 1001 86380 86390 1
540099 99540099 1001 86380 86390 1
540075 99540075 1001 86380 86390 1
539994 99539994 1001 86380 86390 1
539892 99539892 1001 86380 86390 1
540523 99540523 1001 86380 86390 1
541110 99541110 1001 86380 86390 1
541049 99541049 1001 86380 86390 1
540907 99540907 1001 86380 86390 1
540883 99540883 1001 86380 86390 1
540765 99540765 1001 86380 86390 1
540779 99540779 1001 86380 86390 1
540859 99540859 1001 86380 86390 1
540760 99540760 1001 86380 86390 1
540812 99540812 1001 86380 86390 1
541394 99541394 1001 86380 86390 1
541297 99541297 1001 86380 86390 1
541454 99541454 1001 86380 86390 1
541340 99541340 1001 86380 86390 1
542055 99542055 1001 86380 86390 1
542104 99542104 1001 86380 86390 1
541935 99541935 1001 86380 86390 1
541823 99541823 1001 86380 86390 1
541720 99541720 1001 86380 86390 1
541852 99541852 1001 86380 86390 1
541725 99541725 1001 86380 86390 1
541843 99541843 1001 86380 86390 1
541610 99541610 1001 86380 86390 1
542170 99542170 1001 86380 86390 1
542312 99542312 1001 86380 86390 1
542250 99542250 1001 86380 86390 1
542290 99542290 1001 86380 86390 1
542816 99542816 1001 86380 86390 1
542782 99542782 1001 86380 86390 1
542772 99542772 1001 86380 86390 1
542551 99542551 1001 86380 86390 1
542721 99542721 1001 86380 86390 1
542709 99542709 1001 86380 86390 1
542556 99542556 1001 86380 86390 1
542501 99542501 1001 86380 86390 1
542981 99542981 1001 86380 86390 1
543091 99543091 1001 86380 86390 1
543578 99543578 1001 86380 86390 1
543614 99543614 1001 86380 86390 1
543436 99543436 1001 86380 86390 1
543463 99543463 1001 86380 86390 1
543489 99543489 1001 86380 86390 1
543451 99543451 1001 86380 86390 1
543377 99543377 1001 86380 86390 1
543550 99543550 1001 86380 86390 1
543258 99543258 1001 86380 86390 1
543259 99543259 1001 86380 86390 1
543290 99543290 1001 86380 86390 1
543924 99543924 1001 86380 86390 1
543968 99543968 1001 86380 86390 1
543813 99543813 1001 86380 86390 1
543841 99543841 1001 86380 86390 1
543945 99543945 1001 86380 86390 1
544534 99544534 1001 86380 86390 1
544249 99544249 1001 86380 86390 1
544340 99544340 1001 86380 86390 1
544315 99544315 1001 86380 86390 1
544328 99544328 1001 86380 86390 1
544242 99544242 1001 86380 86390 1
544235 99544235 1001 86380 86390 1
544096 99544096 1001 86380 86390 1
544059 99544059 1001 86380 86390 1
543998 99543998 1001 86380 86390 1
544740 99544740 1001 86380 86390 1
544618 99544618 1001 86380 86390 1
400102 99400102 1001 86380 86390 1
400068 99400068 1001 86380 86390 1
400052 99400052 1001 86380 86390 1
400177 99400177 1001 86380 86390 1
400301 99400301 1001 86380 86390 1
401023 99401023 1001 86380 86390 1
401033 99401033 1001 86380 86390 1
401013 99401013 1001 86380 86390 1
400987 99400987 1001 86380 86390 1
401263 99401263 1001 86380 86390 1
401410 99401410 1001 86380 86390 1
401368 99401368 1001 86380 86390 1
402345 99402345 1001 86380 86390 1
402826 99402826 1001 86380 86390 1
403679 99403679 1001 86380 86390 1
403755 99403755 1001 86380 86390 1
403838 99403838 1001 86380 86390 1
404086 99404086 1001 86380 86390 1
404069 99404069 1001 86380 86390 1
404162 99404162 1001 86380 86390 1
404249 99404249 1001 86380 86390 1
404459 99404459 1001 86380 86390 1
404408 99404408 1001 86380 86390 1
404538 99404538 1001 86380 86390 1
404588 99404588 1001 86380 86390 1
404649 99404649 1001 86380 86390 1
404751 99404751 1001 86380 86390 1
404814 99404814 1001 86380 86390 1
405484 99405484 1001 86380 86390 1
405487 99405487 1001 86380 86390 1
405704 99405704 1001 86380 86390 1
405681 99405681 1001 86380 86390 1
405721 99405721 1001 86380 86390 1
405828 99405828 1001 86380 86390 1
406029 99406029 1001 86380 86390 1
406679 99406679 1001 86380 86390 1
406867 99406867 1001 86380 86390 1
406842 99406842 1001 86380 86390 1
406956 99406956 1001 86380 86390 1
406840 99406840 1001 86380 86390 1
407546 99407546 1001 86380 86390 1
407573 99407573 1001 86380 86390 1
407772 99407772 1001 86380 86390 1
407794 99407794 1001 86380 86390 1
408204 99408204 1001 86380 86390 1
408278 99408278 1001 86380 86390 1
408280 99408280 1001 86380 86390 1
408258 99408258 1001 86380 86390 1
408601 99408601 1001 86380 86390 1
408672 99408672 1001 86380 86390 1
408736 99408736 1001 86380 86390 1
408756 99408756 1001 86380 86390 1
408700 99408700 1001 86380 86390 1
409233 99409233 1001 86380 86390 1
409341 99409341 1001 86380 86390 1
409593 99409593 1001 86380 86390 1
409522 99409522 1001 86380 86390 1
409683 99409683 1001 86380 86390 1
409689 99409689 1001 86380 86390 1
410294 99410294 1001 86380 86390 1
410300 99410300 1001 86380 86390 1
410268 99410268 1001 86380 86390 1
410219 99410219 1001 86380 86390 1
410474 99410474 1001 86380 86390 1
410536 99410536 1001 86380 86390 1
410609 99410609 1001 86380 86390 1
410601 99410601 1001 86380 86390 1
410683 99410683 1001 86380 86390 1
410665 99410665 1001 86380 86390 1
410725 99410725 1001 86380 86390 1
410782 99410782 1001 86380 86390 1
411103 99411103 1001 86380 86390 1
411208 99411208 1001 86380 86390 1
411232 99411232 1001 86380 86390 1
411374 99411374 1001 86380 86390 1
411506 99411506 1001 86380 86390 1
411510 99411510 1001 86380 86390 1
411564 99411564 1001 86380 86390 1
411892 99411892 1001 86380 86390 1
412069 99412069 1001 86380 86390 1
412167 99412167 1001 86380 86390 1
412464 99412464 1001 86380 86390 1
413525 99413525 1001 86380 86390 1
413669 99413669 1001 86380 86390 1
413415 99413415 1001 86380 86390 1
413238 99413238 1001 86380 86390 1
413058 99413058 1001 86380 86390 1
413084 99413084 1001 86380 86390 1
412928 99412928 1001 86380 86390 1
413052 99413052 1001 86380 86390 1
412748 99412748 1001 86380 86390 1
412780 99412780 1001 86380 86390 1
412486 99412486 1001 86380 86390 1
412806 99412806 1001 86380 86390 1
413983 99413983 1001 86380 86390 1
415023 99415023 1001 86380 86390 1
415070 99415070 1001 86380 86390 1
414641 99414641 1001 86380 86390 1
414597 99414597 1001 86380 86390 1
414696 99414696 1001 86380 86390 1
414722 99414722 1001 86380 86390 1
414750 99414750 1001 86380 86390 1
414151 99414151 1001 86380 86390 1
415646 99415646 1001 86380 86390 1
415532 99415532 1001 86380 86390 1
415713 99415713 1001 86380 86390 1
416909 99416909 1001 86380 86390 1
416898 99416898 1001 86380 86390 1
416856 99416856 1001 86380 86390 1
416493 99416493 1001 86380 86390 1
415808 99415808 1001 86380 86390 1
415811 99415811 1001 86380 86390 1
416130 99416130 1001 86380 86390 1
417384 99417384 1001 86380 86390 1
417028 99417028 1001 86380 86390 1
417101 99417101 1001 86380 86390 1
417040 99417040 1001 86380 86390 1
418726 99418726 1001 86380 86390 1
418743 99418743 1001 86380 86390 1
418759 99418759 1001 86380 86390 1
418537 99418537 1001 86380 86390 1
418077 99418077 1001 86380 86390 1
418231 99418231 1001 86380 86390 1
417661 99417661 1001 86380 86390 1
417917 99417917 1001 86380 86390 1
417777 99417777 1001 86380 86390 1
417836 99417836 1001 86380 86390 1
417954 99417954 1001 86380 86390 1
417866 99417866 1001 86380 86390 1
419206 99419206 1001 86380 86390 1
419032 99419032 1001 86380 86390 1
418831 99418831 1001 86380 86390 1
419121 99419121 1001 86380 86390 1
420094 99420094 1001 86380 86390 1
420222 99420222 1001 86380 86390 1
420438 99420438 1001 86380 86390 1
419990 99419990 1001 86380 86390 1
420027 99420027 1001 86380 86390 1
419327 99419327 1001 86380 86390 1
419412 99419412 1001 86380 86390 1
420513 99420513 1001 86380 86390 1
420465 99420465 1001 86380 86390 1
420568 99420568 1001 86380 86390 1
420798 99420798 1001 86380 86390 1
420480 99420480 1001 86380 86390 1
421968 99421968 1001 86380 86390 1
421297 99421297 1001 86380 86390 1
421304 99421304 1001 86380 86390 1
421332 99421332 1001 86380 86390 1
421422 99421422 1001 86380 86390 1
421071 99421071 1001 86380 86390 1
421021 99421021 1001 86380 86390 1
422446 99422446 1001 86380 86390 1
422124 99422124 1001 86380 86390 1
422397 99422397 1001 86380 86390 1
422188 99422188 1001 86380 86390 1
423610 99423610 1001 86380 86390 1
423452 99423452 1001 86380 86390 1
423481 99423481 1001 86380 86390 1
422966 99422966 1001 86380 86390 1
422534 99422534 1001 86380 86390 1
422915 99422915 1001 86380 86390 1
422580 99422580 1001 86380 86390 1
422842 99422842 1001 86380 86390 1
423983 99423983 1001 86380 86390 1
423942 99423942 1001 86380 86390 1
423777 99423777 1001 86380 86390 1
423756 99423756 1001 86380 86390 1
425225 99425225 1001 86380 86390 1
425312 99425312 1001 86380 86390 1
425242 99425242 1001 86380 86390 1
424934 99424934 1001 86380 86390 1
424869 99424869 1001 86380 86390 1
424603 99424603 1001 86380 86390 1
424874 99424874 1001 86380 86390 1
424456 99424456 1001 86380 86390 1
424297 99424297 1001 86380 86390 1
424396 99424396 1001 86380 86390 1
425630 99425630 1001 86380 86390 1
425584 99425584 1001 86380 86390 1
425450 99425450 1001 86380 86390 1
425760 99425760 1001 86380 86390 1
425490 99425490 1001 86380 86390 1
426942 99426942 1001 86380 86390 1
426936 99426936 1001 86380 86390 1
426998 99426998 1001 86380 86390 1
426472 99426472 1001 86380 86390 1
426554 99426554 1001 86380 86390 1
426456 99426456 1001 86380 86390 1
426186 99426186 1001 86380 86390 1
425924 99425924 1001 86380 86390 1
426061 99426061 1001 86380 86390 1
427419 99427419 1001 86380 86390 1
427304 99427304 1001 86380 86390 1
428733 99428733 1001 86380 86390 1
428643 99428643 1001 86380 86390 1
428456 99428456 1001 86380 86390 1
427923 99427923 1001 86380 86390 1
428140 99428140 1001 86380 86390 1
428096 99428096 1001 86380 86390 1
428735 99428735 1001 86380 86390 1
429132 99429132 1001 86380 86390 1
429142 99429142 1001 86380 86390 1
430317 99430317 1001 86380 86390 1
430181 99430181 1001 86380 86390 1
429656 99429656 1001 86380 86390 1
429685 99429685 1001 86380 86390 1
429791 99429791 1001 86380 86390 1
429375 99429375 1001 86380 86390 1
429357 99429357 1001 86380 86390 1
429560 99429560 1001 86380 86390 1
430397 99430397 1001 86380 86390 1
431882 99431882 1001 86380 86390 1
431915 99431915 1001 86380 86390 1
431896 99431896 1001 86380 86390 1
431841 99431841 1001 86380 86390 1
431335 99431335 1001 86380 86390 1
432199 99432199 1001 86380 86390 1
433661 99433661 1001 86380 86390 1
433400 99433400 1001 86380 86390 1
433492 99433492 1001 86380 86390 1
433691 99433691 1001 86380 86390 1
433268 99433268 1001 86380 86390 1
433138 99433138 1001 86380 86390 1
432951 99432951 1001 86380 86390 1
433166 99433166 1001 86380 86390 1
433262 99433262 1001 86380 86390 1
432898 99432898 1001 86380 86390 1
432783 99432783 1001 86380 86390 1
432714 99432714 1001 86380 86390 1
433916 99433916 1001 86380 86390 1
434044 99434044 1001 86380 86390 1
433838 99433838 1001 86380 86390 1
433977 99433977 1001 86380 86390 1
434080 99434080 1001 86380 86390 1
434034 99434034 1001 86380 86390 1
435183 99435183 1001 86380 86390 1
435370 99435370 1001 86380 86390 1
435372 99435372 1001 86380 86390 1
435043 99435043 1001 86380 86390 1
435085 99435085 1001 86380 86390 1
435204 99435204 1001 86380 86390 1
434876 99434876 1001 86380 86390 1
434629 99434629 1001 86380 86390 1
434726 99434726 1001 86380 86390 1
434356 99434356 1001 86380 86390 1
434248 99434248 1001 86380 86390 1
434306 99434306 1001 86380 86390 1
434196 99434196 1001 86380 86390 1
435595 99435595 1001 86380 86390 1
435678 99435678 1001 86380 86390 1
435733 99435733 1001 86380 86390 1
435765 99435765 1001 86380 86390 1
435553 99435553 1001 86380 86390 1
435538 99435538 1001 86380 86390 1
435722 99435722 1001 86380 86390 1
435450 99435450 1001 86380 86390 1
436895 99436895 1001 86380 86390 1
437052 99437052 1001 86380 86390 1
437011 99437011 1001 86380 86390 1
436545 99436545 1001 86380 86390 1
436592 99436592 1001 86380 86390 1
436319 99436319 1001 86380 86390 1
436044 99436044 1001 86380 86390 1
436245 99436245 1001 86380 86390 1
436225 99436225 1001 86380 86390 1
436182 99436182 1001 86380 86390 1
436757 99436757 1001 86380 86390 1
437219 99437219 1001 86380 86390 1
437223 99437223 1001 86380 86390 1
300076 99300076 1001 86380 86390 1
437178 99437178 1001 86380 86390 1
300001 99300001 1001 86380 86390 1
300105 99300105 1001 86380 86390 1
300693 99300693 1001 86380 86390 1
300696 99300696 1001 86380 86390 1
300654 99300654 1001 86380 86390 1
300642 99300642 1001 86380 86390 1
300634 99300634 1001 86380 86390 1
300609 99300609 1001 86380 86390 1
300622 99300622 1001 86380 86390 1
300446 99300446 1001 86380 86390 1
300409 99300409 1001 86380 86390 1
300263 99300263 1001 86380 86390 1
300137 99300137 1001 86380 86390 1
300232 99300232 1001 86380 86390 1
300260 99300260 1001 86380 86390 1
300119 99300119 1001 86380 86390 1
300844 99300844 1001 86380 86390 1
300745 99300745 1001 86380 86390 1
300851 99300851 1001 86380 86390 1
300827 99300827 1001 86380 86390 1
301438 99301438 1001 86380 86390 1
301389 99301389 1001 86380 86390 1
301402 99301402 1001 86380 86390 1
301506 99301506 1001 86380 86390 1
301525 99301525 1001 86380 86390 1
301437 99301437 1001 86380 86390 1
301167 99301167 1001 86380 86390 1
301337 99301337 1001 86380 86390 1
301129 99301129 1001 86380 86390 1
300988 99300988 1001 86380 86390 1
301006 99301006 1001 86380 86390 1
300995 99300995 1001 86380 86390 1
301618 99301618 1001 86380 86390 1
302266 99302266 1001 86380 86390 1
302295 99302295 1001 86380 86390 1
302321 99302321 1001 86380 86390 1
302192 99302192 1001 86380 86390 1
302298 99302298 1001 86380 86390 1
302237 99302237 1001 86380 86390 1
302154 99302154 1001 86380 86390 1
302000 99302000 1001 86380 86390 1
302039 99302039 1001 86380 86390 1
301838 99301838 1001 86380 86390 1
301928 99301928 1001 86380 86390 1
301892 99301892 1001 86380 86390 1
301959 99301959 1001 86380 86390 1
302403 99302403 1001 86380 86390 1
302430 99302430 1001 86380 86390 1
302538 99302538 1001 86380 86390 1
302453 99302453 1001 86380 86390 1
303190 99303190 1001 86380 86390 1
303142 99303142 1001 86380 86390 1
302807 99302807 1001 86380 86390 1
302813 99302813 1001 86380 86390 1
302870 99302870 1001 86380 86390 1
302664 99302664 1001 86380 86390 1
302755 99302755 1001 86380 86390 1
302641 99302641 1001 86380 86390 1
303207 99303207 1001 86380 86390 1
303339 99303339 1001 86380 86390 1
303211 99303211 1001 86380 86390 1
303965 99303965 1001 86380 86390 1
303674 99303674 1001 86380 86390 1
303700 99303700 1001 86380 86390 1
303790 99303790 1001 86380 86390 1
303766 99303766 1001 86380 86390 1
303729 99303729 1001 86380 86390 1
303638 99303638 1001 86380 86390 1
303782 99303782 1001 86380 86390 1
303784 99303784 1001 86380 86390 1
303746 99303746 1001 86380 86390 1
303458 99303458 1001 86380 86390 1
303497 99303497 1001 86380 86390 1
303617 99303617 1001 86380 86390 1
304083 99304083 1001 86380 86390 1
304228 99304228 1001 86380 86390 1
304668 99304668 1001 86380 86390 1
304676 99304676 1001 86380 86390 1
304766 99304766 1001 86380 86390 1
304601 99304601 1001 86380 86390 1
304557 99304557 1001 86380 86390 1
304302 99304302 1001 86380 86390 1
304360 99304360 1001 86380 86390 1
304863 99304863 1001 86380 86390 1
304970 99304970 1001 86380 86390 1
305034 99305034 1001 86380 86390 1
304906 99304906 1001 86380 86390 1
305655 99305655 1001 86380 86390 1
305659 99305659 1001 86380 86390 1
305540 99305540 1001 86380 86390 1
305528 99305528 1001 86380 86390 1
305594 99305594 1001 86380 86390 1
305288 99305288 1001 86380 86390 1
305431 99305431 1001 86380 86390 1
305386 99305386 1001 86380 86390 1
305387 99305387 1001 86380 86390 1
305130 99305130 1001 86380 86390 1
500022 99500022 1001 86380 86390 1
500052 99500052 1001 86380 86390 1
500054 99500054 1001 86380 86390 1
500171 99500171 1001 86380 86390 1
500120 99500120 1001 86380 86390 1
500146 99500146 1001 86380 86390 1
500148 99500148 1001 86380 86390 1
500174 99500174 1001 86380 86390 1
500810 99500810 1001 86380 86390 1
500599 99500599 1001 86380 86390 1
500449 99500449 1001 86380 86390 1
500276 99500276 1001 86380 86390 1
500342 99500342 1001 86380 86390 1
500875 99500875 1001 86380 86390 1
500941 99500941 1001 86380 86390 1
500851 99500851 1001 86380 86390 1
500921 99500921 1001 86380 86390 1
501011 99501011 1001 86380 86390 1
500975 99500975 1001 86380 86390 1
501472 99501472 1001 86380 86390 1
501606 99501606 1001 86380 86390 1
501474 99501474 1001 86380 86390 1
501451 99501451 1001 86380 86390 1
501452 99501452 1001 86380 86390 1
501547 99501547 1001 86380 86390 1
501394 99501394 1001 86380 86390 1
501348 99501348 1001 86380 86390 1
501376 99501376 1001 86380 86390 1
501327 99501327 1001 86380 86390 1
501405 99501405 1001 86380 86390 1
501037 99501037 1001 86380 86390 1
501676 99501676 1001 86380 86390 1
502312 99502312 1001 86380 86390 1
502366 99502366 1001 86380 86390 1
502372 99502372 1001 86380 86390 1
502132 99502132 1001 86380 86390 1
502186 99502186 1001 86380 86390 1
502012 99502012 1001 86380 86390 1
502000 99502000 1001 86380 86390 1
501988 99501988 1001 86380 86390 1
501911 99501911 1001 86380 86390 1
501902 99501902 1001 86380 86390 1
502527 99502527 1001 86380 86390 1
502542 99502542 1001 86380 86390 1
502571 99502571 1001 86380 86390 1
502611 99502611 1001 86380 86390 1
502587 99502587 1001 86380 86390 1
502666 99502666 1001 86380 86390 1
503206 99503206 1001 86380 86390 1
503105 99503105 1001 86380 86390 1
502893 99502893 1001 86380 86390 1
502922 99502922 1001 86380 86390 1
502949 99502949 1001 86380 86390 1
503020 99503020 1001 86380 86390 1
502761 99502761 1001 86380 86390 1
502787 99502787 1001 86380 86390 1
502710 99502710 1001 86380 86390 1
502782 99502782 1001 86380 86390 1
502691 99502691 1001 86380 86390 1
503314 99503314 1001 86380 86390 1
503407 99503407 1001 86380 86390 1
503976 99503976 1001 86380 86390 1
504015 99504015 1001 86380 86390 1
503927 99503927 1001 86380 86390 1
503982 99503982 1001 86380 86390 1
504078 99504078 1001 86380 86390 1
503877 99503877 1001 86380 86390 1
503789 99503789 1001 86380 86390 1
503713 99503713 1001 86380 86390 1
503859 99503859 1001 86380 86390 1
503552 99503552 1001 86380 86390 1
503674 99503674 1001 86380 86390 1
503506 99503506 1001 86380 86390 1
504194 99504194 1001 86380 86390 1
504197 99504197 1001 86380 86390 1
504174 99504174 1001 86380 86390 1
504214 99504214 1001 86380 86390 1
504764 99504764 1001 86380 86390 1
504901 99504901 1001 86380 86390 1
504558 99504558 1001 86380 86390 1
504378 99504378 1001 86380 86390 1
504379 99504379 1001 86380 86390 1
504396 99504396 1001 86380 86390 1
504980 99504980 1001 86380 86390 1
505013 99505013 1001 86380 86390 1
505026 99505026 1001 86380 86390 1
505055 99505055 1001 86380 86390 1
505707 99505707 1001 86380 86390 1
505576 99505576 1001 86380 86390 1
505434 99505434 1001 86380 86390 1
505430 99505430 1001 86380 86390 1
505456 99505456 1001 86380 86390 1
505382 99505382 1001 86380 86390 1
505309 99505309 1001 86380 86390 1
505886 99505886 1001 86380 86390 1
505863 99505863 1001 86380 86390 1
506546 99506546 1001 86380 86390 1
506561 99506561 1001 86380 86390 1
506550 99506550 1001 86380 86390 1
506280 99506280 1001 86380 86390 1
506269 99506269 1001 86380 86390 1
506071 99506071 1001 86380 86390 1
506037 99506037 1001 86380 86390 1
506713 99506713 1001 86380 86390 1
506626 99506626 1001 86380 86390 1
506627 99506627 1001 86380 86390 1
506628 99506628 1001 86380 86390 1
507063 99507063 1001 86380 86390 1
507056 99507056 1001 86380 86390 1
507020 99507020 1001 86380 86390 1
506919 99506919 1001 86380 86390 1
506958 99506958 1001 86380 86390 1
506807 99506807 1001 86380 86390 1
506938 99506938 1001 86380 86390 1
506978 99506978 1001 86380 86390 1
507555 99507555 1001 86380 86390 1
508081 99508081 1001 86380 86390 1
508179 99508179 1001 86380 86390 1
508065 99508065 1001 86380 86390 1
508143 99508143 1001 86380 86390 1
508004 99508004 1001 86380 86390 1
507775 99507775 1001 86380 86390 1
507673 99507673 1001 86380 86390 1
508348 99508348 1001 86380 86390 1
508440 99508440 1001 86380 86390 1
508369 99508369 1001 86380 86390 1
508318 99508318 1001 86380 86390 1
508269 99508269 1001 86380 86390 1
508933 99508933 1001 86380 86390 1
508975 99508975 1001 86380 86390 1
508818 99508818 1001 86380 86390 1
508702 99508702 1001 86380 86390 1
508795 99508795 1001 86380 86390 1
508667 99508667 1001 86380 86390 1
508826 99508826 1001 86380 86390 1
508816 99508816 1001 86380 86390 1
509153 99509153 1001 86380 86390 1
509088 99509088 1001 86380 86390 1
509752 99509752 1001 86380 86390 1
509742 99509742 1001 86380 86390 1
509599 99509599 1001 86380 86390 1
509625 99509625 1001 86380 86390 1
509628 99509628 1001 86380 86390 1
509512 99509512 1001 86380 86390 1
509396 99509396 1001 86380 86390 1
510076 99510076 1001 86380 86390 1
509960 99509960 1001 86380 86390 1
509986 99509986 1001 86380 86390 1
510627 99510627 1001 86380 86390 1
510537 99510537 1001 86380 86390 1
510570 99510570 1001 86380 86390 1
510661 99510661 1001 86380 86390 1
510445 99510445 1001 86380 86390 1
510472 99510472 1001 86380 86390 1
510330 99510330 1001 86380 86390 1
510448 99510448 1001 86380 86390 1
510452 99510452 1001 86380 86390 1
510187 99510187 1001 86380 86390 1
510167 99510167 1001 86380 86390 1
510788 99510788 1001 86380 86390 1
510908 99510908 1001 86380 86390 1
510857 99510857 1001 86380 86390 1
510927 99510927 1001 86380 86390 1
511401 99511401 1001 86380 86390 1
511533 99511533 1001 86380 86390 1
511382 99511382 1001 86380 86390 1
511262 99511262 1001 86380 86390 1
511189 99511189 1001 86380 86390 1
511052 99511052 1001 86380 86390 1
511566 99511566 1001 86380 86390 1
511690 99511690 1001 86380 86390 1
511587 99511587 1001 86380 86390 1
512318 99512318 1001 86380 86390 1
512189 99512189 1001 86380 86390 1
512190 99512190 1001 86380 86390 1
512320 99512320 1001 86380 86390 1
512043 99512043 1001 86380 86390 1
512020 99512020 1001 86380 86390 1
512010 99512010 1001 86380 86390 1
512093 99512093 1001 86380 86390 1
511809 99511809 1001 86380 86390 1
511902 99511902 1001 86380 86390 1
511815 99511815 1001 86380 86390 1
511906 99511906 1001 86380 86390 1
511856 99511856 1001 86380 86390 1
512536 99512536 1001 86380 86390 1
512473 99512473 1001 86380 86390 1
513143 99513143 1001 86380 86390 1
513124 99513124 1001 86380 86390 1
512940 99512940 1001 86380 86390 1
512980 99512980 1001 86380 86390 1
512854 99512854 1001 86380 86390 1
512894 99512894 1001 86380 86390 1
512715 99512715 1001 86380 86390 1
512586 99512586 1001 86380 86390 1
512768 99512768 1001 86380 86390 1
512626 99512626 1001 86380 86390 1
512639 99512639 1001 86380 86390 1
513321 99513321 1001 86380 86390 1
513905 99513905 1001 86380 86390 1
513957 99513957 1001 86380 86390 1
513829 99513829 1001 86380 86390 1
513832 99513832 1001 86380 86390 1
513861 99513861 1001 86380 86390 1
513926 99513926 1001 86380 86390 1
513802 99513802 1001 86380 86390 1
513622 99513622 1001 86380 86390 1
513769 99513769 1001 86380 86390 1
513470 99513470 1001 86380 86390 1
514145 99514145 1001 86380 86390 1
514081 99514081 1001 86380 86390 1
514720 99514720 1001 86380 86390 1
514485 99514485 1001 86380 86390 1
514490 99514490 1001 86380 86390 1
514533 99514533 1001 86380 86390 1
514250 99514250 1001 86380 86390 1
514368 99514368 1001 86380 86390 1
514397 99514397 1001 86380 86390 1
514244 99514244 1001 86380 86390 1
514388 99514388 1001 86380 86390 1
514998 99514998 1001 86380 86390 1
514952 99514952 1001 86380 86390 1
515508 99515508 1001 86380 86390 1
515643 99515643 1001 86380 86390 1
515363 99515363 1001 86380 86390 1
515274 99515274 1001 86380 86390 1
515457 99515457 1001 86380 86390 1
515355 99515355 1001 86380 86390 1
515395 99515395 1001 86380 86390 1
515245 99515245 1001 86380 86390 1
515080 99515080 1001 86380 86390 1
515160 99515160 1001 86380 86390 1
515239 99515239 1001 86380 86390 1
515139 99515139 1001 86380 86390 1
515864 99515864 1001 86380 86390 1
515793 99515793 1001 86380 86390 1
515702 99515702 1001 86380 86390 1
516421 99516421 1001 86380 86390 1
516400 99516400 1001 86380 86390 1
516314 99516314 1001 86380 86390 1
516292 99516292 1001 86380 86390 1
516271 99516271 1001 86380 86390 1
516194 99516194 1001 86380 86390 1
516247 99516247 1001 86380 86390 1
516250 99516250 1001 86380 86390 1
516675 99516675 1001 86380 86390 1
517176 99517176 1001 86380 86390 1
517138 99517138 1001 86380 86390 1
517325 99517325 1001 86380 86390 1
516883 99516883 1001 86380 86390 1
516756 99516756 1001 86380 86390 1
516834 99516834 1001 86380 86390 1
516856 99516856 1001 86380 86390 1
517371 99517371 1001 86380 86390 1
517388 99517388 1001 86380 86390 1
517350 99517350 1001 86380 86390 1
517480 99517480 1001 86380 86390 1
517351 99517351 1001 86380 86390 1
517460 99517460 1001 86380 86390 1
518110 99518110 1001 86380 86390 1
518077 99518077 1001 86380 86390 1
517975 99517975 1001 86380 86390 1
518151 99518151 1001 86380 86390 1
518056 99518056 1001 86380 86390 1
517908 99517908 1001 86380 86390 1
517766 99517766 1001 86380 86390 1
517875 99517875 1001 86380 86390 1
517953 99517953 1001 86380 86390 1
517903 99517903 1001 86380 86390 1
517723 99517723 1001 86380 86390 1
517544 99517544 1001 86380 86390 1
517689 99517689 1001 86380 86390 1
517613 99517613 1001 86380 86390 1
517730 99517730 1001 86380 86390 1
518293 99518293 1001 86380 86390 1
518204 99518204 1001 86380 86390 1
518217 99518217 1001 86380 86390 1
518849 99518849 1001 86380 86390 1
518875 99518875 1001 86380 86390 1
518788 99518788 1001 86380 86390 1
518970 99518970 1001 86380 86390 1
518840 99518840 1001 86380 86390 1
518853 99518853 1001 86380 86390 1
518975 99518975 1001 86380 86390 1
518818 99518818 1001 86380 86390 1
518922 99518922 1001 86380 86390 1
518673 99518673 1001 86380 86390 1
518648 99518648 1001 86380 86390 1
518472 99518472 1001 86380 86390 1
518423 99518423 1001 86380 86390 1
518375 99518375 1001 86380 86390 1
519144 99519144 1001 86380 86390 1
518992 99518992 1001 86380 86390 1
519781 99519781 1001 86380 86390 1
519632 99519632 1001 86380 86390 1
519584 99519584 1001 86380 86390 1
519496 99519496 1001 86380 86390 1
519591 99519591 1001 86380 86390 1
519410 99519410 1001 86380 86390 1
519342 99519342 1001 86380 86390 1
519371 99519371 1001 86380 86390 1
519307 99519307 1001 86380 86390 1
519360 99519360 1001 86380 86390 1
519827 99519827 1001 86380 86390 1
519964 99519964 1001 86380 86390 1
520539 99520539 1001 86380 86390 1
520625 99520625 1001 86380 86390 1
520291 99520291 1001 86380 86390 1
520267 99520267 1001 86380 86390 1
520399 99520399 1001 86380 86390 1
520048 99520048 1001 86380 86390 1
520088 99520088 1001 86380 86390 1
520181 99520181 1001 86380 86390 1
520130 99520130 1001 86380 86390 1
520041 99520041 1001 86380 86390 1
520642 99520642 1001 86380 86390 1
521464 99521464 1001 86380 86390 1
521390 99521390 1001 86380 86390 1
521419 99521419 1001 86380 86390 1
521345 99521345 1001 86380 86390 1
521371 99521371 1001 86380 86390 1
521410 99521410 1001 86380 86390 1
521322 99521322 1001 86380 86390 1
521250 99521250 1001 86380 86390 1
521174 99521174 1001 86380 86390 1
520896 99520896 1001 86380 86390 1
520884 99520884 1001 86380 86390 1
520978 99520978 1001 86380 86390 1
520876 99520876 1001 86380 86390 1
520851 99520851 1001 86380 86390 1
520892 99520892 1001 86380 86390 1
520933 99520933 1001 86380 86390 1
520856 99520856 1001 86380 86390 1
520960 99520960 1001 86380 86390 1
520973 99520973 1001 86380 86390 1
521596 99521596 1001 86380 86390 1
521643 99521643 1001 86380 86390 1
522244 99522244 1001 86380 86390 1
522168 99522168 1001 86380 86390 1
522157 99522157 1001 86380 86390 1
522223 99522223 1001 86380 86390 1
522159 99522159 1001 86380 86390 1
522172 99522172 1001 86380 86390 1
521987 99521987 1001 86380 86390 1
521724 99521724 1001 86380 86390 1
521784 99521784 1001 86380 86390 1
522472 99522472 1001 86380 86390 1
521880 99521880 1001 86380 86390 1
522409 99522409 1001 86380 86390 1
522308 99522308 1001 86380 86390 1
522478 99522478 1001 86380 86390 1
522376 99522376 1001 86380 86390 1
523015 99523015 1001 86380 86390 1
522990 99522990 1001 86380 86390 1
523043 99523043 1001 86380 86390 1
522766 99522766 1001 86380 86390 1
522884 99522884 1001 86380 86390 1
522621 99522621 1001 86380 86390 1
522544 99522544 1001 86380 86390 1
522519 99522519 1001 86380 86390 1
523155 99523155 1001 86380 86390 1
523221 99523221 1001 86380 86390 1
523288 99523288 1001 86380 86390 1
523175 99523175 1001 86380 86390 1
523266 99523266 1001 86380 86390 1
523802 99523802 1001 86380 86390 1
523755 99523755 1001 86380 86390 1
523769 99523769 1001 86380 86390 1
523876 99523876 1001 86380 86390 1
523748 99523748 1001 86380 86390 1
523663 99523663 1001 86380 86390 1
523679 99523679 1001 86380 86390 1
523718 99523718 1001 86380 86390 1
523696 99523696 1001 86380 86390 1
523378 99523378 1001 86380 86390 1
523340 99523340 1001 86380 86390 1
523472 99523472 1001 86380 86390 1
523370 99523370 1001 86380 86390 1
523997 99523997 1001 86380 86390 1
524141 99524141 1001 86380 86390 1
524054 99524054 1001 86380 86390 1
524106 99524106 1001 86380 86390 1
524132 99524132 1001 86380 86390 1
524004 99524004 1001 86380 86390 1
524623 99524623 1001 86380 86390 1
524727 99524727 1001 86380 86390 1
524426 99524426 1001 86380 86390 1
524268 99524268 1001 86380 86390 1
524961 99524961 1001 86380 86390 1
524150 99524150 1001 86380 86390 1
524886 99524886 1001 86380 86390 1
524890 99524890 1001 86380 86390 1
524930 99524930 1001 86380 86390 1
524946 99524946 1001 86380 86390 1
525407 99525407 1001 86380 86390 1
525529 99525529 1001 86380 86390 1
525491 99525491 1001 86380 86390 1
525277 99525277 1001 86380 86390 1
525307 99525307 1001 86380 86390 1
525322 99525322 1001 86380 86390 1
525390 99525390 1001 86380 86390 1
525061 99525061 1001 86380 86390 1
524998 99524998 1001 86380 86390 1
525673 99525673 1001 86380 86390 1
525686 99525686 1001 86380 86390 1
525728 99525728 1001 86380 86390 1
525691 99525691 1001 86380 86390 1
525669 99525669 1001 86380 86390 1
525683 99525683 1001 86380 86390 1
526399 99526399 1001 86380 86390 1
526191 99526191 1001 86380 86390 1
526091 99526091 1001 86380 86390 1
525893 99525893 1001 86380 86390 1
525984 99525984 1001 86380 86390 1
525924 99525924 1001 86380 86390 1
525976 99525976 1001 86380 86390 1
525989 99525989 1001 86380 86390 1
525821 99525821 1001 86380 86390 1
525876 99525876 1001 86380 86390 1
525878 99525878 1001 86380 86390 1
525917 99525917 1001 86380 86390 1
526597 99526597 1001 86380 86390 1
526533 99526533 1001 86380 86390 1
527139 99527139 1001 86380 86390 1
527156 99527156 1001 86380 86390 1
527055 99527055 1001 86380 86390 1
526892 99526892 1001 86380 86390 1
526867 99526867 1001 86380 86390 1
526834 99526834 1001 86380 86390 1
527279 99527279 1001 86380 86390 1
527913 99527913 1001 86380 86390 1
527547 99527547 1001 86380 86390 1
527639 99527639 1001 86380 86390 1
527643 99527643 1001 86380 86390 1
527569 99527569 1001 86380 86390 1
527647 99527647 1001 86380 86390 1
528269 99528269 1001 86380 86390 1
528167 99528167 1001 86380 86390 1
528133 99528133 1001 86380 86390 1
528224 99528224 1001 86380 86390 1
528711 99528711 1001 86380 86390 1
528753 99528753 1001 86380 86390 1
528833 99528833 1001 86380 86390 1
528614 99528614 1001 86380 86390 1
528641 99528641 1001 86380 86390 1
528564 99528564 1001 86380 86390 1
528642 99528642 1001 86380 86390 1
528339 99528339 1001 86380 86390 1
528300 99528300 1001 86380 86390 1
529079 99529079 1001 86380 86390 1
528968 99528968 1001 86380 86390 1
529034 99529034 1001 86380 86390 1
528983 99528983 1001 86380 86390 1
529048 99529048 1001 86380 86390 1
529563 99529563 1001 86380 86390 1
529712 99529712 1001 86380 86390 1
529595 99529595 1001 86380 86390 1
529380 99529380 1001 86380 86390 1
529447 99529447 1001 86380 86390 1
529185 99529185 1001 86380 86390 1
529109 99529109 1001 86380 86390 1
529305 99529305 1001 86380 86390 1
529196 99529196 1001 86380 86390 1
529820 99529820 1001 86380 86390 1
530429 99530429 1001 86380 86390 1
530459 99530459 1001 86380 86390 1
530369 99530369 1001 86380 86390 1
530513 99530513 1001 86380 86390 1
530336 99530336 1001 86380 86390 1
530204 99530204 1001 86380 86390 1
530064 99530064 1001 86380 86390 1
529951 99529951 1001 86380 86390 1
529979 99529979 1001 86380 86390 1
529956 99529956 1001 86380 86390 1
529944 99529944 1001 86380 86390 1
530582 99530582 1001 86380 86390 1
531275 99531275 1001 86380 86390 1
530993 99530993 1001 86380 86390 1
531106 99531106 1001 86380 86390 1
531159 99531159 1001 86380 86390 1
530888 99530888 1001 86380 86390 1
530773 99530773 1001 86380 86390 1
531418 99531418 1001 86380 86390 1
531175 99531175 1001 86380 86390 1
532144 99532144 1001 86380 86390 1
532185 99532185 1001 86380 86390 1
532010 99532010 1001 86380 86390 1
532127 99532127 1001 86380 86390 1
532201 99532201 1001 86380 86390 1
531897 99531897 1001 86380 86390 1
531891 99531891 1001 86380 86390 1
531843 99531843 1001 86380 86390 1
531649 99531649 1001 86380 86390 1
531662 99531662 1001 86380 86390 1
531689 99531689 1001 86380 86390 1
531666 99531666 1001 86380 86390 1
531707 99531707 1001 86380 86390 1
532290 99532290 1001 86380 86390 1
532943 99532943 1001 86380 86390 1
532962 99532962 1001 86380 86390 1
532673 99532673 1001 86380 86390 1
532665 99532665 1001 86380 86390 1
532679 99532679 1001 86380 86390 1
532745 99532745 1001 86380 86390 1
532413 99532413 1001 86380 86390 1
532552 99532552 1001 86380 86390 1
533080 99533080 1001 86380 86390 1
533150 99533150 1001 86380 86390 1
533163 99533163 1001 86380 86390 1
533138 99533138 1001 86380 86390 1
533757 99533757 1001 86380 86390 1
533758 99533758 1001 86380 86390 1
533733 99533733 1001 86380 86390 1
533852 99533852 1001 86380 86390 1
533562 99533562 1001 86380 86390 1
533531 99533531 1001 86380 86390 1
533573 99533573 1001 86380 86390 1
533277 99533277 1001 86380 86390 1
533361 99533361 1001 86380 86390 1
533324 99533324 1001 86380 86390 1
533998 99533998 1001 86380 86390 1
534050 99534050 1001 86380 86390 1
533975 99533975 1001 86380 86390 1
534027 99534027 1001 86380 86390 1
534041 99534041 1001 86380 86390 1
534056 99534056 1001 86380 86390 1
533905 99533905 1001 86380 86390 1
534562 99534562 1001 86380 86390 1
534563 99534563 1001 86380 86390 1
534628 99534628 1001 86380 86390 1
534414 99534414 1001 86380 86390 1
534364 99534364 1001 86380 86390 1
534384 99534384 1001 86380 86390 1
534257 99534257 1001 86380 86390 1
534161 99534161 1001 86380 86390 1
534124 99534124 1001 86380 86390 1
534747 99534747 1001 86380 86390 1
534781 99534781 1001 86380 86390 1
535396 99535396 1001 86380 86390 1
535313 99535313 1001 86380 86390 1
535057 99535057 1001 86380 86390 1
534999 99534999 1001 86380 86390 1
535589 99535589 1001 86380 86390 1
535526 99535526 1001 86380 86390 1
535527 99535527 1001 86380 86390 1
536249 99536249 1001 86380 86390 1
536250 99536250 1001 86380 86390 1
536149 99536149 1001 86380 86390 1
536219 99536219 1001 86380 86390 1
535978 99535978 1001 86380 86390 1
535939 99535939 1001 86380 86390 1
536125 99536125 1001 86380 86390 1
536114 99536114 1001 86380 86390 1
535792 99535792 1001 86380 86390 1
535873 99535873 1001 86380 86390 1
535823 99535823 1001 86380 86390 1
535760 99535760 1001 86380 86390 1
536449 99536449 1001 86380 86390 1
536412 99536412 1001 86380 86390 1
536387 99536387 1001 86380 86390 1
536479 99536479 1001 86380 86390 1
536480 99536480 1001 86380 86390 1
536493 99536493 1001 86380 86390 1
536487 99536487 1001 86380 86390 1
537098 99537098 1001 86380 86390 1
537162 99537162 1001 86380 86390 1
537037 99537037 1001 86380 86390 1
537029 99537029 1001 86380 86390 1
537097 99537097 1001 86380 86390 1
536775 99536775 1001 86380 86390 1
536866 99536866 1001 86380 86390 1
536808 99536808 1001 86380 86390 1
536951 99536951 1001 86380 86390 1
536564 99536564 1001 86380 86390 1
537305 99537305 1001 86380 86390 1
537209 99537209 1001 86380 86390 1
537365 99537365 1001 86380 86390 1
537922 99537922 1001 86380 86390 1
537630 99537630 1001 86380 86390 1
537657 99537657 1001 86380 86390 1
537580 99537580 1001 86380 86390 1
537593 99537593 1001 86380 86390 1
537662 99537662 1001 86380 86390 1
537537 99537537 1001 86380 86390 1
537412 99537412 1001 86380 86390 1
538010 99538010 1001 86380 86390 1
538123 99538123 1001 86380 86390 1
538763 99538763 1001 86380 86390 1
538703 99538703 1001 86380 86390 1
538794 99538794 1001 86380 86390 1
538615 99538615 1001 86380 86390 1
538805 99538805 1001 86380 86390 1
538632 99538632 1001 86380 86390 1
538350 99538350 1001 86380 86390 1
538197 99538197 1001 86380 86390 1
538211 99538211 1001 86380 86390 1
538265 99538265 1001 86380 86390 1
538240 99538240 1001 86380 86390 1
539018 99539018 1001 86380 86390 1
538980 99538980 1001 86380 86390 1
538900 99538900 1001 86380 86390 1
539519 99539519 1001 86380 86390 1
539575 99539575 1001 86380 86390 1
539636 99539636 1001 86380 86390 1
539331 99539331 1001 86380 86390 1
539233 99539233 1001 86380 86390 1
539430 99539430 1001 86380 86390 1
539354 99539354 1001 86380 86390 1
539206 99539206 1001 86380 86390 1
539665 99539665 1001 86380 86390 1
539680 99539680 1001 86380 86390 1
539706 99539706 1001 86380 86390 1
539784 99539784 1001 86380 86390 1
540317 99540317 1001 86380 86390 1
540308 99540308 1001 86380 86390 1
540456 99540456 1001 86380 86390 1
540204 99540204 1001 86380 86390 1
540179 99540179 1001 86380 86390 1
540102 99540102 1001 86380 86390 1
540245 99540245 1001 86380 86390 1
540156 99540156 1001 86380 86390 1
539979 99539979 1001 86380 86390 1
539894 99539894 1001 86380 86390 1
540659 99540659 1001 86380 86390 1
540579 99540579 1001 86380 86390 1
540657 99540657 1001 86380 86390 1
541177 99541177 1001 86380 86390 1
541100 99541100 1001 86380 86390 1
541141 99541141 1001 86380 86390 1
541091 99541091 1001 86380 86390 1
541117 99541117 1001 86380 86390 1
541144 99541144 1001 86380 86390 1
541173 99541173 1001 86380 86390 1
541122 99541122 1001 86380 86390 1
541137 99541137 1001 86380 86390 1
540896 99540896 1001 86380 86390 1
540937 99540937 1001 86380 86390 1
541007 99541007 1001 86380 86390 1
540712 99540712 1001 86380 86390 1
540830 99540830 1001 86380 86390 1
540722 99540722 1001 86380 86390 1
541361 99541361 1001 86380 86390 1
541440 99541440 1001 86380 86390 1
541442 99541442 1001 86380 86390 1
541920 99541920 1001 86380 86390 1
542064 99542064 1001 86380 86390 1
541847 99541847 1001 86380 86390 1
541654 99541654 1001 86380 86390 1
541597 99541597 1001 86380 86390 1
541560 99541560 1001 86380 86390 1
541638 99541638 1001 86380 86390 1
542142 99542142 1001 86380 86390 1
542177 99542177 1001 86380 86390 1
542283 99542283 1001 86380 86390 1
542938 99542938 1001 86380 86390 1
542802 99542802 1001 86380 86390 1
542637 99542637 1001 86380 86390 1
543007 99543007 1001 86380 86390 1
543027 99543027 1001 86380 86390 1
542964 99542964 1001 86380 86390 1
543044 99543044 1001 86380 86390 1
543720 99543720 1001 86380 86390 1
543657 99543657 1001 86380 86390 1
543648 99543648 1001 86380 86390 1
543749 99543749 1001 86380 86390 1
543453 99543453 1001 86380 86390 1
543544 99543544 1001 86380 86390 1
543380 99543380 1001 86380 86390 1
543421 99543421 1001 86380 86390 1
543156 99543156 1001 86380 86390 1
543353 99543353 1001 86380 86390 1
543291 99543291 1001 86380 86390 1
543343 99543343 1001 86380 86390 1
543871 99543871 1001 86380 86390 1
543808 99543808 1001 86380 86390 1
543855 99543855 1001 86380 86390 1
543920 99543920 1001 86380 86390 1
544570 99544570 1001 86380 86390 1
544491 99544491 1001 86380 86390 1
544402 99544402 1001 86380 86390 1
544309 99544309 1001 86380 86390 1
544005 99544005 1001 86380 86390 1
544109 99544109 1001 86380 86390 1
543992 99543992 1001 86380 86390 1
544033 99544033 1001 86380 86390 1
544181 99544181 1001 86380 86390 1
544609 99544609 1001 86380 86390 1
544691 99544691 1001 86380 86390 1
544628 99544628 1001 86380 86390 1
544695 99544695 1001 86380 86390 1
544644 99544644 1001 86380 86390 1
503585 592 1001 31663 31962 1
528390 767 1001 30832 31132 1
400028 99400028 1001 86380 86390 1
400038 99400038 1001 86380 86390 1
400287 99400287 1001 86380 86390 1
400332 99400332 1001 86380 86390 1
400396 99400396 1001 86380 86390 1
400562 99400562 1001 86380 86390 1
400549 99400549 1001 86380 86390 1
400719 99400719 1001 86380 86390 1
400722 99400722 1001 86380 86390 1
401020 99401020 1001 86380 86390 1
401200 99401200 1001 86380 86390 1
401383 99401383 1001 86380 86390 1
401527 99401527 1001 86380 86390 1
401575 99401575 1001 86380 86390 1
401790 99401790 1001 86380 86390 1
401946 99401946 1001 86380 86390 1
402218 99402218 1001 86380 86390 1
402420 99402420 1001 86380 86390 1
402396 99402396 1001 86380 86390 1
402728 99402728 1001 86380 86390 1
402816 99402816 1001 86380 86390 1
402921 99402921 1001 86380 86390 1
402958 99402958 1001 86380 86390 1
403075 99403075 1001 86380 86390 1
403311 99403311 1001 86380 86390 1
403421 99403421 1001 86380 86390 1
403583 99403583 1001 86380 86390 1
403584 99403584 1001 86380 86390 1
403934 99403934 1001 86380 86390 1
404167 99404167 1001 86380 86390 1
404429 99404429 1001 86380 86390 1
404537 99404537 1001 86380 86390 1
404653 99404653 1001 86380 86390 1
404678 99404678 1001 86380 86390 1
404727 99404727 1001 86380 86390 1
405061 99405061 1001 86380 86390 1
405154 99405154 1001 86380 86390 1
405303 99405303 1001 86380 86390 1
405331 99405331 1001 86380 86390 1
405728 99405728 1001 86380 86390 1
406071 99406071 1001 86380 86390 1
406073 99406073 1001 86380 86390 1
405987 99405987 1001 86380 86390 1
406369 99406369 1001 86380 86390 1
406348 99406348 1001 86380 86390 1
406446 99406446 1001 86380 86390 1
406518 99406518 1001 86380 86390 1
406698 99406698 1001 86380 86390 1
406683 99406683 1001 86380 86390 1
406776 99406776 1001 86380 86390 1
406851 99406851 1001 86380 86390 1
406967 99406967 1001 86380 86390 1
407375 99407375 1001 86380 86390 1
407536 99407536 1001 86380 86390 1
407616 99407616 1001 86380 86390 1
407745 99407745 1001 86380 86390 1
407736 99407736 1001 86380 86390 1
407698 99407698 1001 86380 86390 1
407938 99407938 1001 86380 86390 1
408015 99408015 1001 86380 86390 1
408061 99408061 1001 86380 86390 1
408075 99408075 1001 86380 86390 1
408580 99408580 1001 86380 86390 1
408863 99408863 1001 86380 86390 1
409060 99409060 1001 86380 86390 1
409169 99409169 1001 86380 86390 1
409236 99409236 1001 86380 86390 1
409447 99409447 1001 86380 86390 1
409695 99409695 1001 86380 86390 1
409931 99409931 1001 86380 86390 1
410107 99410107 1001 86380 86390 1
409994 99409994 1001 86380 86390 1
410160 99410160 1001 86380 86390 1
410274 99410274 1001 86380 86390 1
410473 99410473 1001 86380 86390 1
410587 99410587 1001 86380 86390 1
410844 99410844 1001 86380 86390 1
410960 99410960 1001 86380 86390 1
411364 99411364 1001 86380 86390 1
411622 99411622 1001 86380 86390 1
411529 99411529 1001 86380 86390 1
412075 99412075 1001 86380 86390 1
412103 99412103 1001 86380 86390 1
412425 99412425 1001 86380 86390 1
412366 99412366 1001 86380 86390 1
412396 99412396 1001 86380 86390 1
413311 99413311 1001 86380 86390 1
413374 99413374 1001 86380 86390 1
413519 99413519 1001 86380 86390 1
413043 99413043 1001 86380 86390 1
413251 99413251 1001 86380 86390 1
413934 99413934 1001 86380 86390 1
413745 99413745 1001 86380 86390 1
413918 99413918 1001 86380 86390 1
415227 99415227 1001 86380 86390 1
415272 99415272 1001 86380 86390 1
415294 99415294 1001 86380 86390 1
414352 99414352 1001 86380 86390 1
414321 99414321 1001 86380 86390 1
414440 99414440 1001 86380 86390 1
414419 99414419 1001 86380 86390 1
415621 99415621 1001 86380 86390 1
415710 99415710 1001 86380 86390 1
415712 99415712 1001 86380 86390 1
415470 99415470 1001 86380 86390 1
416593 99416593 1001 86380 86390 1
416663 99416663 1001 86380 86390 1
416363 99416363 1001 86380 86390 1
416322 99416322 1001 86380 86390 1
415871 99415871 1001 86380 86390 1
417339 99417339 1001 86380 86390 1
417010 99417010 1001 86380 86390 1
418535 99418535 1001 86380 86390 1
418751 99418751 1001 86380 86390 1
418720 99418720 1001 86380 86390 1
418685 99418685 1001 86380 86390 1
418138 99418138 1001 86380 86390 1
418354 99418354 1001 86380 86390 1
417962 99417962 1001 86380 86390 1
417830 99417830 1001 86380 86390 1
417861 99417861 1001 86380 86390 1
419105 99419105 1001 86380 86390 1
418912 99418912 1001 86380 86390 1
418997 99418997 1001 86380 86390 1
420079 99420079 1001 86380 86390 1
420251 99420251 1001 86380 86390 1
419717 99419717 1001 86380 86390 1
419540 99419540 1001 86380 86390 1
419565 99419565 1001 86380 86390 1
419470 99419470 1001 86380 86390 1
419269 99419269 1001 86380 86390 1
419556 99419556 1001 86380 86390 1
419590 99419590 1001 86380 86390 1
420642 99420642 1001 86380 86390 1
420690 99420690 1001 86380 86390 1
420560 99420560 1001 86380 86390 1
422056 99422056 1001 86380 86390 1
422102 99422102 1001 86380 86390 1
421285 99421285 1001 86380 86390 1
421153 99421153 1001 86380 86390 1
421002 99421002 1001 86380 86390 1
421253 99421253 1001 86380 86390 1
422507 99422507 1001 86380 86390 1
422322 99422322 1001 86380 86390 1
422427 99422427 1001 86380 86390 1
423600 99423600 1001 86380 86390 1
423635 99423635 1001 86380 86390 1
423166 99423166 1001 86380 86390 1
422796 99422796 1001 86380 86390 1
422882 99422882 1001 86380 86390 1
422610 99422610 1001 86380 86390 1
422562 99422562 1001 86380 86390 1
423954 99423954 1001 86380 86390 1
423784 99423784 1001 86380 86390 1
423838 99423838 1001 86380 86390 1
423932 99423932 1001 86380 86390 1
423914 99423914 1001 86380 86390 1
425327 99425327 1001 86380 86390 1
425283 99425283 1001 86380 86390 1
425232 99425232 1001 86380 86390 1
425092 99425092 1001 86380 86390 1
425142 99425142 1001 86380 86390 1
424737 99424737 1001 86380 86390 1
424599 99424599 1001 86380 86390 1
424792 99424792 1001 86380 86390 1
424812 99424812 1001 86380 86390 1
424813 99424813 1001 86380 86390 1
424846 99424846 1001 86380 86390 1
424590 99424590 1001 86380 86390 1
424437 99424437 1001 86380 86390 1
424296 99424296 1001 86380 86390 1
424320 99424320 1001 86380 86390 1
424477 99424477 1001 86380 86390 1
424427 99424427 1001 86380 86390 1
424407 99424407 1001 86380 86390 1
424153 99424153 1001 86380 86390 1
425744 99425744 1001 86380 86390 1
425785 99425785 1001 86380 86390 1
427034 99427034 1001 86380 86390 1
426902 99426902 1001 86380 86390 1
426738 99426738 1001 86380 86390 1
426740 99426740 1001 86380 86390 1
426278 99426278 1001 86380 86390 1
426406 99426406 1001 86380 86390 1
426409 99426409 1001 86380 86390 1
426506 99426506 1001 86380 86390 1
425898 99425898 1001 86380 86390 1
427301 99427301 1001 86380 86390 1
427425 99427425 1001 86380 86390 1
427403 99427403 1001 86380 86390 1
427504 99427504 1001 86380 86390 1
427364 99427364 1001 86380 86390 1
428582 99428582 1001 86380 86390 1
428128 99428128 1001 86380 86390 1
428266 99428266 1001 86380 86390 1
428244 99428244 1001 86380 86390 1
428081 99428081 1001 86380 86390 1
428134 99428134 1001 86380 86390 1
427966 99427966 1001 86380 86390 1
427880 99427880 1001 86380 86390 1
427570 99427570 1001 86380 86390 1
429015 99429015 1001 86380 86390 1
429070 99429070 1001 86380 86390 1
430093 99430093 1001 86380 86390 1
430014 99430014 1001 86380 86390 1
430135 99430135 1001 86380 86390 1
430371 99430371 1001 86380 86390 1
429820 99429820 1001 86380 86390 1
429396 99429396 1001 86380 86390 1
429415 99429415 1001 86380 86390 1
429337 99429337 1001 86380 86390 1
430502 99430502 1001 86380 86390 1
430505 99430505 1001 86380 86390 1
430532 99430532 1001 86380 86390 1
430749 99430749 1001 86380 86390 1
431994 99431994 1001 86380 86390 1
431680 99431680 1001 86380 86390 1
431926 99431926 1001 86380 86390 1
432027 99432027 1001 86380 86390 1
431560 99431560 1001 86380 86390 1
431490 99431490 1001 86380 86390 1
431465 99431465 1001 86380 86390 1
431298 99431298 1001 86380 86390 1
431327 99431327 1001 86380 86390 1
431145 99431145 1001 86380 86390 1
431211 99431211 1001 86380 86390 1
432288 99432288 1001 86380 86390 1
432383 99432383 1001 86380 86390 1
432305 99432305 1001 86380 86390 1
432280 99432280 1001 86380 86390 1
432073 99432073 1001 86380 86390 1
433635 99433635 1001 86380 86390 1
433642 99433642 1001 86380 86390 1
433690 99433690 1001 86380 86390 1
433650 99433650 1001 86380 86390 1
433251 99433251 1001 86380 86390 1
433107 99433107 1001 86380 86390 1
433043 99433043 1001 86380 86390 1
432664 99432664 1001 86380 86390 1
432581 99432581 1001 86380 86390 1
432880 99432880 1001 86380 86390 1
432781 99432781 1001 86380 86390 1
432788 99432788 1001 86380 86390 1
433858 99433858 1001 86380 86390 1
433798 99433798 1001 86380 86390 1
433929 99433929 1001 86380 86390 1
435385 99435385 1001 86380 86390 1
435169 99435169 1001 86380 86390 1
434765 99434765 1001 86380 86390 1
434905 99434905 1001 86380 86390 1
434865 99434865 1001 86380 86390 1
434563 99434563 1001 86380 86390 1
434452 99434452 1001 86380 86390 1
434470 99434470 1001 86380 86390 1
434516 99434516 1001 86380 86390 1
434176 99434176 1001 86380 86390 1
434571 99434571 1001 86380 86390 1
434333 99434333 1001 86380 86390 1
434255 99434255 1001 86380 86390 1
435567 99435567 1001 86380 86390 1
435626 99435626 1001 86380 86390 1
435543 99435543 1001 86380 86390 1
437018 99437018 1001 86380 86390 1
437078 99437078 1001 86380 86390 1
437054 99437054 1001 86380 86390 1
436908 99436908 1001 86380 86390 1
437035 99437035 1001 86380 86390 1
436656 99436656 1001 86380 86390 1
436566 99436566 1001 86380 86390 1
436731 99436731 1001 86380 86390 1
436397 99436397 1001 86380 86390 1
436743 99436743 1001 86380 86390 1
436164 99436164 1001 86380 86390 1
435908 99435908 1001 86380 86390 1
436251 99436251 1001 86380 86390 1
300029 99300029 1001 86380 86390 1
300060 99300060 1001 86380 86390 1
300553 99300553 1001 86380 86390 1
300594 99300594 1001 86380 86390 1
300583 99300583 1001 86380 86390 1
300521 99300521 1001 86380 86390 1
300316 99300316 1001 86380 86390 1
300924 99300924 1001 86380 86390 1
300824 99300824 1001 86380 86390 1
300928 99300928 1001 86380 86390 1
301465 99301465 1001 86380 86390 1
301480 99301480 1001 86380 86390 1
301536 99301536 1001 86380 86390 1
301511 99301511 1001 86380 86390 1
301204 99301204 1001 86380 86390 1
300987 99300987 1001 86380 86390 1
301104 99301104 1001 86380 86390 1
301122 99301122 1001 86380 86390 1
301135 99301135 1001 86380 86390 1
301034 99301034 1001 86380 86390 1
301724 99301724 1001 86380 86390 1
302343 99302343 1001 86380 86390 1
302256 99302256 1001 86380 86390 1
302335 99302335 1001 86380 86390 1
302338 99302338 1001 86380 86390 1
302210 99302210 1001 86380 86390 1
301981 99301981 1001 86380 86390 1
302112 99302112 1001 86380 86390 1
302165 99302165 1001 86380 86390 1
302134 99302134 1001 86380 86390 1
301772 99301772 1001 86380 86390 1
301930 99301930 1001 86380 86390 1
301880 99301880 1001 86380 86390 1
301834 99301834 1001 86380 86390 1
302495 99302495 1001 86380 86390 1
302524 99302524 1001 86380 86390 1
302460 99302460 1001 86380 86390 1
302884 99302884 1001 86380 86390 1
302991 99302991 1001 86380 86390 1
302850 99302850 1001 86380 86390 1
302827 99302827 1001 86380 86390 1
302855 99302855 1001 86380 86390 1
302868 99302868 1001 86380 86390 1
302634 99302634 1001 86380 86390 1
303368 99303368 1001 86380 86390 1
303943 99303943 1001 86380 86390 1
304005 99304005 1001 86380 86390 1
303873 99303873 1001 86380 86390 1
303749 99303749 1001 86380 86390 1
303753 99303753 1001 86380 86390 1
303805 99303805 1001 86380 86390 1
303734 99303734 1001 86380 86390 1
303517 99303517 1001 86380 86390 1
303493 99303493 1001 86380 86390 1
303571 99303571 1001 86380 86390 1
303514 99303514 1001 86380 86390 1
304177 99304177 1001 86380 86390 1
304079 99304079 1001 86380 86390 1
304158 99304158 1001 86380 86390 1
304744 99304744 1001 86380 86390 1
304660 99304660 1001 86380 86390 1
304840 99304840 1001 86380 86390 1
304726 99304726 1001 86380 86390 1
304752 99304752 1001 86380 86390 1
304848 99304848 1001 86380 86390 1
304794 99304794 1001 86380 86390 1
304488 99304488 1001 86380 86390 1
304618 99304618 1001 86380 86390 1
304506 99304506 1001 86380 86390 1
304638 99304638 1001 86380 86390 1
304410 99304410 1001 86380 86390 1
304386 99304386 1001 86380 86390 1
304886 99304886 1001 86380 86390 1
304918 99304918 1001 86380 86390 1
305496 99305496 1001 86380 86390 1
305488 99305488 1001 86380 86390 1
305591 99305591 1001 86380 86390 1
305527 99305527 1001 86380 86390 1
305620 99305620 1001 86380 86390 1
305458 99305458 1001 86380 86390 1
305318 99305318 1001 86380 86390 1
305397 99305397 1001 86380 86390 1
305281 99305281 1001 86380 86390 1
305220 99305220 1001 86380 86390 1
305164 99305164 1001 86380 86390 1
500115 99500115 1001 86380 86390 1
500167 99500167 1001 86380 86390 1
500118 99500118 1001 86380 86390 1
500157 99500157 1001 86380 86390 1
500122 99500122 1001 86380 86390 1
500189 99500189 1001 86380 86390 1
500604 99500604 1001 86380 86390 1
500540 99500540 1001 86380 86390 1
500450 99500450 1001 86380 86390 1
500263 99500263 1001 86380 86390 1
500328 99500328 1001 86380 86390 1
500825 99500825 1001 86380 86390 1
500609 99500609 1001 86380 86390 1
500906 99500906 1001 86380 86390 1
500960 99500960 1001 86380 86390 1
500988 99500988 1001 86380 86390 1
500873 99500873 1001 86380 86390 1
501501 99501501 1001 86380 86390 1
501545 99501545 1001 86380 86390 1
501629 99501629 1001 86380 86390 1
501292 99501292 1001 86380 86390 1
501372 99501372 1001 86380 86390 1
501312 99501312 1001 86380 86390 1
501183 99501183 1001 86380 86390 1
501069 99501069 1001 86380 86390 1
501682 99501682 1001 86380 86390 1
502416 99502416 1001 86380 86390 1
502379 99502379 1001 86380 86390 1
502439 99502439 1001 86380 86390 1
502394 99502394 1001 86380 86390 1
502282 99502282 1001 86380 86390 1
502374 99502374 1001 86380 86390 1
502131 99502131 1001 86380 86390 1
502081 99502081 1001 86380 86390 1
502159 99502159 1001 86380 86390 1
502150 99502150 1001 86380 86390 1
501886 99501886 1001 86380 86390 1
502019 99502019 1001 86380 86390 1
502021 99502021 1001 86380 86390 1
501986 99501986 1001 86380 86390 1
502509 99502509 1001 86380 86390 1
502627 99502627 1001 86380 86390 1
503151 99503151 1001 86380 86390 1
503164 99503164 1001 86380 86390 1
503155 99503155 1001 86380 86390 1
503130 99503130 1001 86380 86390 1
503224 99503224 1001 86380 86390 1
503251 99503251 1001 86380 86390 1
502936 99502936 1001 86380 86390 1
502954 99502954 1001 86380 86390 1
502748 99502748 1001 86380 86390 1
502725 99502725 1001 86380 86390 1
502872 99502872 1001 86380 86390 1
503377 99503377 1001 86380 86390 1
503365 99503365 1001 86380 86390 1
503456 99503456 1001 86380 86390 1
504085 99504085 1001 86380 86390 1
504094 99504094 1001 86380 86390 1
503796 99503796 1001 86380 86390 1
503824 99503824 1001 86380 86390 1
503710 99503710 1001 86380 86390 1
503802 99503802 1001 86380 86390 1
503716 99503716 1001 86380 86390 1
503667 99503667 1001 86380 86390 1
503648 99503648 1001 86380 86390 1
503599 99503599 1001 86380 86390 1
504142 99504142 1001 86380 86390 1
504260 99504260 1001 86380 86390 1
504135 99504135 1001 86380 86390 1
504295 99504295 1001 86380 86390 1
504916 99504916 1001 86380 86390 1
504862 99504862 1001 86380 86390 1
504551 99504551 1001 86380 86390 1
504696 99504696 1001 86380 86390 1
504606 99504606 1001 86380 86390 1
504468 99504468 1001 86380 86390 1
504513 99504513 1001 86380 86390 1
504515 99504515 1001 86380 86390 1
505057 99505057 1001 86380 86390 1
505642 99505642 1001 86380 86390 1
505567 99505567 1001 86380 86390 1
505606 99505606 1001 86380 86390 1
505753 99505753 1001 86380 86390 1
505755 99505755 1001 86380 86390 1
505705 99505705 1001 86380 86390 1
505465 99505465 1001 86380 86390 1
505492 99505492 1001 86380 86390 1
505535 99505535 1001 86380 86390 1
505356 99505356 1001 86380 86390 1
505258 99505258 1001 86380 86390 1
505287 99505287 1001 86380 86390 1
505860 99505860 1001 86380 86390 1
505887 99505887 1001 86380 86390 1
505771 99505771 1001 86380 86390 1
506334 99506334 1001 86380 86390 1
506078 99506078 1001 86380 86390 1
506130 99506130 1001 86380 86390 1
506174 99506174 1001 86380 86390 1
506074 99506074 1001 86380 86390 1
506641 99506641 1001 86380 86390 1
506799 99506799 1001 86380 86390 1
507236 99507236 1001 86380 86390 1
507410 99507410 1001 86380 86390 1
507316 99507316 1001 86380 86390 1
507252 99507252 1001 86380 86390 1
506905 99506905 1001 86380 86390 1
506957 99506957 1001 86380 86390 1
506844 99506844 1001 86380 86390 1
507613 99507613 1001 86380 86390 1
507490 99507490 1001 86380 86390 1
507560 99507560 1001 86380 86390 1
508082 99508082 1001 86380 86390 1
508248 99508248 1001 86380 86390 1
508186 99508186 1001 86380 86390 1
508175 99508175 1001 86380 86390 1
508222 99508222 1001 86380 86390 1
508005 99508005 1001 86380 86390 1
507934 99507934 1001 86380 86390 1
507822 99507822 1001 86380 86390 1
507827 99507827 1001 86380 86390 1
507738 99507738 1001 86380 86390 1
507766 99507766 1001 86380 86390 1
508350 99508350 1001 86380 86390 1
508441 99508441 1001 86380 86390 1
508320 99508320 1001 86380 86390 1
508882 99508882 1001 86380 86390 1
509015 99509015 1001 86380 86390 1
508928 99508928 1001 86380 86390 1
508713 99508713 1001 86380 86390 1
508842 99508842 1001 86380 86390 1
508861 99508861 1001 86380 86390 1
508492 99508492 1001 86380 86390 1
508584 99508584 1001 86380 86390 1
508535 99508535 1001 86380 86390 1
508556 99508556 1001 86380 86390 1
509111 99509111 1001 86380 86390 1
509241 99509241 1001 86380 86390 1
508870 99508870 1001 86380 86390 1
509154 99509154 1001 86380 86390 1
509238 99509238 1001 86380 86390 1
509868 99509868 1001 86380 86390 1
509737 99509737 1001 86380 86390 1
509713 99509713 1001 86380 86390 1
509856 99509856 1001 86380 86390 1
509793 99509793 1001 86380 86390 1
509617 99509617 1001 86380 86390 1
509635 99509635 1001 86380 86390 1
509440 99509440 1001 86380 86390 1
509378 99509378 1001 86380 86390 1
510056 99510056 1001 86380 86390 1
509904 99509904 1001 86380 86390 1
509998 99509998 1001 86380 86390 1
510050 99510050 1001 86380 86390 1
510679 99510679 1001 86380 86390 1
510708 99510708 1001 86380 86390 1
510660 99510660 1001 86380 86390 1
510597 99510597 1001 86380 86390 1
510393 99510393 1001 86380 86390 1
510322 99510322 1001 86380 86390 1
510388 99510388 1001 86380 86390 1
510109 99510109 1001 86380 86390 1
510188 99510188 1001 86380 86390 1
510777 99510777 1001 86380 86390 1
510920 99510920 1001 86380 86390 1
510823 99510823 1001 86380 86390 1
510772 99510772 1001 86380 86390 1
511374 99511374 1001 86380 86390 1
511478 99511478 1001 86380 86390 1
511429 99511429 1001 86380 86390 1
511435 99511435 1001 86380 86390 1
511250 99511250 1001 86380 86390 1
511252 99511252 1001 86380 86390 1
511175 99511175 1001 86380 86390 1
511345 99511345 1001 86380 86390 1
511048 99511048 1001 86380 86390 1
510975 99510975 1001 86380 86390 1
511654 99511654 1001 86380 86390 1
511734 99511734 1001 86380 86390 1
511671 99511671 1001 86380 86390 1
511684 99511684 1001 86380 86390 1
511595 99511595 1001 86380 86390 1
512291 99512291 1001 86380 86390 1
512353 99512353 1001 86380 86390 1
512203 99512203 1001 86380 86390 1
512269 99512269 1001 86380 86390 1
512361 99512361 1001 86380 86390 1
512060 99512060 1001 86380 86390 1
512103 99512103 1001 86380 86390 1
512169 99512169 1001 86380 86390 1
512079 99512079 1001 86380 86390 1
511810 99511810 1001 86380 86390 1
511841 99511841 1001 86380 86390 1
511907 99511907 1001 86380 86390 1
511935 99511935 1001 86380 86390 1
511872 99511872 1001 86380 86390 1
511912 99511912 1001 86380 86390 1
512504 99512504 1001 86380 86390 1
513167 99513167 1001 86380 86390 1
513056 99513056 1001 86380 86390 1
512942 99512942 1001 86380 86390 1
512721 99512721 1001 86380 86390 1
513409 99513409 1001 86380 86390 1
513228 99513228 1001 86380 86390 1
513297 99513297 1001 86380 86390 1
513394 99513394 1001 86380 86390 1
513356 99513356 1001 86380 86390 1
513916 99513916 1001 86380 86390 1
513880 99513880 1001 86380 86390 1
514017 99514017 1001 86380 86390 1
513806 99513806 1001 86380 86390 1
513718 99513718 1001 86380 86390 1
513771 99513771 1001 86380 86390 1
513539 99513539 1001 86380 86390 1
513516 99513516 1001 86380 86390 1
513568 99513568 1001 86380 86390 1
513471 99513471 1001 86380 86390 1
514729 99514729 1001 86380 86390 1
514788 99514788 1001 86380 86390 1
514641 99514641 1001 86380 86390 1
514502 99514502 1001 86380 86390 1
514582 99514582 1001 86380 86390 1
514421 99514421 1001 86380 86390 1
514253 99514253 1001 86380 86390 1
514401 99514401 1001 86380 86390 1
514880 99514880 1001 86380 86390 1
514907 99514907 1001 86380 86390 1
515621 99515621 1001 86380 86390 1
515655 99515655 1001 86380 86390 1
515585 99515585 1001 86380 86390 1
515551 99515551 1001 86380 86390 1
515298 99515298 1001 86380 86390 1
515311 99515311 1001 86380 86390 1
515140 99515140 1001 86380 86390 1
515270 99515270 1001 86380 86390 1
515066 99515066 1001 86380 86390 1
515240 99515240 1001 86380 86390 1
515254 99515254 1001 86380 86390 1
515875 99515875 1001 86380 86390 1
515737 99515737 1001 86380 86390 1
515699 99515699 1001 86380 86390 1
515834 99515834 1001 86380 86390 1
516398 99516398 1001 86380 86390 1
516389 99516389 1001 86380 86390 1
516351 99516351 1001 86380 86390 1
516505 99516505 1001 86380 86390 1
516202 99516202 1001 86380 86390 1
516196 99516196 1001 86380 86390 1
515902 99515902 1001 86380 86390 1
516084 99516084 1001 86380 86390 1
515943 99515943 1001 86380 86390 1
515983 99515983 1001 86380 86390 1
516037 99516037 1001 86380 86390 1
515999 99515999 1001 86380 86390 1
516025 99516025 1001 86380 86390 1
516090 99516090 1001 86380 86390 1
516702 99516702 1001 86380 86390 1
516678 99516678 1001 86380 86390 1
516539 99516539 1001 86380 86390 1
516604 99516604 1001 86380 86390 1
516630 99516630 1001 86380 86390 1
516657 99516657 1001 86380 86390 1
516658 99516658 1001 86380 86390 1
516569 99516569 1001 86380 86390 1
517171 99517171 1001 86380 86390 1
517321 99517321 1001 86380 86390 1
517206 99517206 1001 86380 86390 1
517001 99517001 1001 86380 86390 1
516968 99516968 1001 86380 86390 1
517034 99517034 1001 86380 86390 1
517048 99517048 1001 86380 86390 1
516984 99516984 1001 86380 86390 1
517129 99517129 1001 86380 86390 1
516887 99516887 1001 86380 86390 1
516773 99516773 1001 86380 86390 1
516916 99516916 1001 86380 86390 1
516801 99516801 1001 86380 86390 1
516894 99516894 1001 86380 86390 1
517384 99517384 1001 86380 86390 1
517374 99517374 1001 86380 86390 1
517495 99517495 1001 86380 86390 1
517344 99517344 1001 86380 86390 1
518124 99518124 1001 86380 86390 1
517984 99517984 1001 86380 86390 1
518090 99518090 1001 86380 86390 1
517814 99517814 1001 86380 86390 1
517883 99517883 1001 86380 86390 1
517753 99517753 1001 86380 86390 1
517912 99517912 1001 86380 86390 1
517770 99517770 1001 86380 86390 1
517729 99517729 1001 86380 86390 1
517602 99517602 1001 86380 86390 1
517706 99517706 1001 86380 86390 1
518316 99518316 1001 86380 86390 1
518206 99518206 1001 86380 86390 1
518219 99518219 1001 86380 86390 1
518950 99518950 1001 86380 86390 1
518874 99518874 1001 86380 86390 1
518928 99518928 1001 86380 86390 1
518890 99518890 1001 86380 86390 1
518717 99518717 1001 86380 86390 1
518620 99518620 1001 86380 86390 1
518768 99518768 1001 86380 86390 1
518450 99518450 1001 86380 86390 1
518527 99518527 1001 86380 86390 1
518389 99518389 1001 86380 86390 1
518417 99518417 1001 86380 86390 1
519166 99519166 1001 86380 86390 1
519104 99519104 1001 86380 86390 1
519170 99519170 1001 86380 86390 1
519132 99519132 1001 86380 86390 1
519779 99519779 1001 86380 86390 1
519344 99519344 1001 86380 86390 1
519876 99519876 1001 86380 86390 1
519969 99519969 1001 86380 86390 1
519957 99519957 1001 86380 86390 1
519996 99519996 1001 86380 86390 1
519932 99519932 1001 86380 86390 1
519997 99519997 1001 86380 86390 1
519961 99519961 1001 86380 86390 1
520526 99520526 1001 86380 86390 1
520578 99520578 1001 86380 86390 1
520599 99520599 1001 86380 86390 1
520549 99520549 1001 86380 86390 1
520344 99520344 1001 86380 86390 1
520268 99520268 1001 86380 86390 1
520271 99520271 1001 86380 86390 1
520337 99520337 1001 86380 86390 1
520137 99520137 1001 86380 86390 1
520221 99520221 1001 86380 86390 1
520222 99520222 1001 86380 86390 1
520119 99520119 1001 86380 86390 1
520225 99520225 1001 86380 86390 1
520794 99520794 1001 86380 86390 1
520759 99520759 1001 86380 86390 1
520800 99520800 1001 86380 86390 1
520802 99520802 1001 86380 86390 1
521327 99521327 1001 86380 86390 1
521379 99521379 1001 86380 86390 1
521329 99521329 1001 86380 86390 1
521421 99521421 1001 86380 86390 1
521191 99521191 1001 86380 86390 1
521141 99521141 1001 86380 86390 1
520857 99520857 1001 86380 86390 1
521534 99521534 1001 86380 86390 1
521577 99521577 1001 86380 86390 1
521590 99521590 1001 86380 86390 1
521486 99521486 1001 86380 86390 1
522116 99522116 1001 86380 86390 1
522067 99522067 1001 86380 86390 1
522016 99522016 1001 86380 86390 1
521775 99521775 1001 86380 86390 1
521790 99521790 1001 86380 86390 1
521701 99521701 1001 86380 86390 1
521856 99521856 1001 86380 86390 1
521844 99521844 1001 86380 86390 1
521860 99521860 1001 86380 86390 1
522421 99522421 1001 86380 86390 1
522453 99522453 1001 86380 86390 1
522466 99522466 1001 86380 86390 1
522441 99522441 1001 86380 86390 1
522378 99522378 1001 86380 86390 1
523024 99523024 1001 86380 86390 1
522736 99522736 1001 86380 86390 1
522765 99522765 1001 86380 86390 1
522641 99522641 1001 86380 86390 1
522525 99522525 1001 86380 86390 1
522703 99522703 1001 86380 86390 1
523297 99523297 1001 86380 86390 1
523143 99523143 1001 86380 86390 1
523275 99523275 1001 86380 86390 1
523140 99523140 1001 86380 86390 1
523793 99523793 1001 86380 86390 1
523915 99523915 1001 86380 86390 1
523775 99523775 1001 86380 86390 1
523728 99523728 1001 86380 86390 1
523731 99523731 1001 86380 86390 1
523695 99523695 1001 86380 86390 1
523567 99523567 1001 86380 86390 1
523619 99523619 1001 86380 86390 1
523568 99523568 1001 86380 86390 1
523530 99523530 1001 86380 86390 1
524046 99524046 1001 86380 86390 1
524085 99524085 1001 86380 86390 1
523958 99523958 1001 86380 86390 1
524088 99524088 1001 86380 86390 1
524630 99524630 1001 86380 86390 1
524673 99524673 1001 86380 86390 1
524763 99524763 1001 86380 86390 1
524437 99524437 1001 86380 86390 1
524529 99524529 1001 86380 86390 1
524413 99524413 1001 86380 86390 1
524469 99524469 1001 86380 86390 1
524229 99524229 1001 86380 86390 1
524243 99524243 1001 86380 86390 1
524337 99524337 1001 86380 86390 1
525483 99525483 1001 86380 86390 1
525458 99525458 1001 86380 86390 1
525471 99525471 1001 86380 86390 1
525571 99525571 1001 86380 86390 1
525511 99525511 1001 86380 86390 1
525540 99525540 1001 86380 86390 1
525476 99525476 1001 86380 86390 1
525339 99525339 1001 86380 86390 1
525278 99525278 1001 86380 86390 1
524989 99524989 1001 86380 86390 1
525134 99525134 1001 86380 86390 1
525035 99525035 1001 86380 86390 1
526295 99526295 1001 86380 86390 1
526297 99526297 1001 86380 86390 1
526277 99526277 1001 86380 86390 1
526167 99526167 1001 86380 86390 1
526180 99526180 1001 86380 86390 1
526155 99526155 1001 86380 86390 1
526133 99526133 1001 86380 86390 1
526160 99526160 1001 86380 86390 1
526059 99526059 1001 86380 86390 1
525974 99525974 1001 86380 86390 1
526218 99526218 1001 86380 86390 1
526554 99526554 1001 86380 86390 1
526529 99526529 1001 86380 86390 1
527215 99527215 1001 86380 86390 1
527078 99527078 1001 86380 86390 1
526931 99526931 1001 86380 86390 1
526893 99526893 1001 86380 86390 1
526906 99526906 1001 86380 86390 1
526987 99526987 1001 86380 86390 1
527015 99527015 1001 86380 86390 1
526744 99526744 1001 86380 86390 1
526797 99526797 1001 86380 86390 1
526736 99526736 1001 86380 86390 1
526830 99526830 1001 86380 86390 1
527453 99527453 1001 86380 86390 1
527432 99527432 1001 86380 86390 1
527252 99527252 1001 86380 86390 1
527280 99527280 1001 86380 86390 1
527281 99527281 1001 86380 86390 1
527386 99527386 1001 86380 86390 1
528073 99528073 1001 86380 86390 1
527936 99527936 1001 86380 86390 1
527804 99527804 1001 86380 86390 1
527819 99527819 1001 86380 86390 1
527716 99527716 1001 86380 86390 1
527834 99527834 1001 86380 86390 1
527492 99527492 1001 86380 86390 1
527587 99527587 1001 86380 86390 1
527603 99527603 1001 86380 86390 1
528164 99528164 1001 86380 86390 1
528181 99528181 1001 86380 86390 1
528159 99528159 1001 86380 86390 1
528804 99528804 1001 86380 86390 1
528881 99528881 1001 86380 86390 1
528766 99528766 1001 86380 86390 1
528792 99528792 1001 86380 86390 1
528795 99528795 1001 86380 86390 1
528809 99528809 1001 86380 86390 1
528540 99528540 1001 86380 86390 1
528648 99528648 1001 86380 86390 1
528497 99528497 1001 86380 86390 1
528461 99528461 1001 86380 86390 1
528360 99528360 1001 86380 86390 1
528309 99528309 1001 86380 86390 1
528426 99528426 1001 86380 86390 1
528352 99528352 1001 86380 86390 1
528457 99528457 1001 86380 86390 1
528369 99528369 1001 86380 86390 1
529083 99529083 1001 86380 86390 1
528941 99528941 1001 86380 86390 1
528943 99528943 1001 86380 86390 1
529049 99529049 1001 86380 86390 1
528946 99528946 1001 86380 86390 1
529666 99529666 1001 86380 86390 1
529590 99529590 1001 86380 86390 1
529635 99529635 1001 86380 86390 1
529433 99529433 1001 86380 86390 1
529486 99529486 1001 86380 86390 1
529223 99529223 1001 86380 86390 1
529177 99529177 1001 86380 86390 1
529862 99529862 1001 86380 86390 1
529889 99529889 1001 86380 86390 1
530489 99530489 1001 86380 86390 1
530440 99530440 1001 86380 86390 1
530453 99530453 1001 86380 86390 1
530181 99530181 1001 86380 86390 1
530199 99530199 1001 86380 86390 1
530277 99530277 1001 86380 86390 1
530293 99530293 1001 86380 86390 1
530004 99530004 1001 86380 86390 1
529993 99529993 1001 86380 86390 1
530681 99530681 1001 86380 86390 1
530141 99530141 1001 86380 86390 1
530632 99530632 1001 86380 86390 1
530685 99530685 1001 86380 86390 1
530701 99530701 1001 86380 86390 1
530740 99530740 1001 86380 86390 1
531342 99531342 1001 86380 86390 1
531345 99531345 1001 86380 86390 1
531291 99531291 1001 86380 86390 1
531216 99531216 1001 86380 86390 1
531193 99531193 1001 86380 86390 1
531287 99531287 1001 86380 86390 1
531185 99531185 1001 86380 86390 1
531057 99531057 1001 86380 86390 1
531151 99531151 1001 86380 86390 1
531169 99531169 1001 86380 86390 1
531028 99531028 1001 86380 86390 1
530760 99530760 1001 86380 86390 1
530843 99530843 1001 86380 86390 1
530765 99530765 1001 86380 86390 1
530926 99530926 1001 86380 86390 1
531480 99531480 1001 86380 86390 1
531458 99531458 1001 86380 86390 1
531447 99531447 1001 86380 86390 1
531399 99531399 1001 86380 86390 1
531490 99531490 1001 86380 86390 1
531491 99531491 1001 86380 86390 1
532092 99532092 1001 86380 86390 1
532080 99532080 1001 86380 86390 1
532004 99532004 1001 86380 86390 1
532011 99532011 1001 86380 86390 1
531911 99531911 1001 86380 86390 1
531813 99531813 1001 86380 86390 1
531586 99531586 1001 86380 86390 1
531652 99531652 1001 86380 86390 1
531629 99531629 1001 86380 86390 1
531658 99531658 1001 86380 86390 1
532319 99532319 1001 86380 86390 1
532386 99532386 1001 86380 86390 1
532299 99532299 1001 86380 86390 1
532277 99532277 1001 86380 86390 1
532356 99532356 1001 86380 86390 1
532834 99532834 1001 86380 86390 1
532939 99532939 1001 86380 86390 1
532862 99532862 1001 86380 86390 1
532928 99532928 1001 86380 86390 1
532540 99532540 1001 86380 86390 1
532417 99532417 1001 86380 86390 1
532549 99532549 1001 86380 86390 1
532615 99532615 1001 86380 86390 1
532619 99532619 1001 86380 86390 1
533071 99533071 1001 86380 86390 1
533194 99533194 1001 86380 86390 1
533660 99533660 1001 86380 86390 1
533509 99533509 1001 86380 86390 1
533500 99533500 1001 86380 86390 1
533518 99533518 1001 86380 86390 1
533570 99533570 1001 86380 86390 1
533636 99533636 1001 86380 86390 1
533987 99533987 1001 86380 86390 1
534058 99534058 1001 86380 86390 1
533982 99533982 1001 86380 86390 1
534568 99534568 1001 86380 86390 1
534554 99534554 1001 86380 86390 1
534283 99534283 1001 86380 86390 1
534168 99534168 1001 86380 86390 1
534149 99534149 1001 86380 86390 1
534084 99534084 1001 86380 86390 1
534203 99534203 1001 86380 86390 1
534763 99534763 1001 86380 86390 1
535407 99535407 1001 86380 86390 1
535321 99535321 1001 86380 86390 1
535486 99535486 1001 86380 86390 1
535454 99535454 1001 86380 86390 1
535230 99535230 1001 86380 86390 1
535168 99535168 1001 86380 86390 1
535207 99535207 1001 86380 86390 1
535261 99535261 1001 86380 86390 1
535172 99535172 1001 86380 86390 1
535224 99535224 1001 86380 86390 1
534941 99534941 1001 86380 86390 1
534971 99534971 1001 86380 86390 1
535090 99535090 1001 86380 86390 1
534965 99534965 1001 86380 86390 1
535619 99535619 1001 86380 86390 1
535519 99535519 1001 86380 86390 1
536187 99536187 1001 86380 86390 1
536004 99536004 1001 86380 86390 1
536044 99536044 1001 86380 86390 1
535984 99535984 1001 86380 86390 1
535922 99535922 1001 86380 86390 1
536501 99536501 1001 86380 86390 1
535924 99535924 1001 86380 86390 1
536442 99536442 1001 86380 86390 1
536455 99536455 1001 86380 86390 1
536354 99536354 1001 86380 86390 1
536419 99536419 1001 86380 86390 1
536433 99536433 1001 86380 86390 1
536356 99536356 1001 86380 86390 1
536474 99536474 1001 86380 86390 1
536883 99536883 1001 86380 86390 1
536849 99536849 1001 86380 86390 1
536673 99536673 1001 86380 86390 1
536597 99536597 1001 86380 86390 1
536743 99536743 1001 86380 86390 1
537239 99537239 1001 86380 86390 1
537232 99537232 1001 86380 86390 1
537168 99537168 1001 86380 86390 1
537885 99537885 1001 86380 86390 1
537888 99537888 1001 86380 86390 1
537889 99537889 1001 86380 86390 1
537878 99537878 1001 86380 86390 1
537980 99537980 1001 86380 86390 1
537581 99537581 1001 86380 86390 1
537585 99537585 1001 86380 86390 1
537396 99537396 1001 86380 86390 1
537374 99537374 1001 86380 86390 1
537560 99537560 1001 86380 86390 1
537405 99537405 1001 86380 86390 1
538047 99538047 1001 86380 86390 1
537990 99537990 1001 86380 86390 1
538139 99538139 1001 86380 86390 1
538131 99538131 1001 86380 86390 1
538150 99538150 1001 86380 86390 1
538163 99538163 1001 86380 86390 1
538681 99538681 1001 86380 86390 1
538657 99538657 1001 86380 86390 1
538453 99538453 1001 86380 86390 1
538484 99538484 1001 86380 86390 1
538419 99538419 1001 86380 86390 1
538287 99538287 1001 86380 86390 1
538366 99538366 1001 86380 86390 1
538198 99538198 1001 86380 86390 1
538380 99538380 1001 86380 86390 1
538212 99538212 1001 86380 86390 1
538305 99538305 1001 86380 86390 1
538384 99538384 1001 86380 86390 1
538931 99538931 1001 86380 86390 1
538893 99538893 1001 86380 86390 1
539619 99539619 1001 86380 86390 1
539359 99539359 1001 86380 86390 1
539312 99539312 1001 86380 86390 1
539405 99539405 1001 86380 86390 1
539238 99539238 1001 86380 86390 1
539434 99539434 1001 86380 86390 1
539097 99539097 1001 86380 86390 1
539103 99539103 1001 86380 86390 1
539194 99539194 1001 86380 86390 1
539677 99539677 1001 86380 86390 1
539807 99539807 1001 86380 86390 1
539718 99539718 1001 86380 86390 1
539827 99539827 1001 86380 86390 1
539790 99539790 1001 86380 86390 1
539805 99539805 1001 86380 86390 1
540393 99540393 1001 86380 86390 1
540355 99540355 1001 86380 86390 1
540094 99540094 1001 86380 86390 1
540152 99540152 1001 86380 86390 1
540115 99540115 1001 86380 86390 1
540143 99540143 1001 86380 86390 1
539975 99539975 1001 86380 86390 1
539982 99539982 1001 86380 86390 1
539999 99539999 1001 86380 86390 1
540661 99540661 1001 86380 86390 1
540576 99540576 1001 86380 86390 1
540667 99540667 1001 86380 86390 1
541165 99541165 1001 86380 86390 1
541248 99541248 1001 86380 86390 1
541040 99541040 1001 86380 86390 1
540992 99540992 1001 86380 86390 1
540994 99540994 1001 86380 86390 1
540788 99540788 1001 86380 86390 1
540742 99540742 1001 86380 86390 1
540705 99540705 1001 86380 86390 1
540839 99540839 1001 86380 86390 1
541472 99541472 1001 86380 86390 1
541477 99541477 1001 86380 86390 1
541376 99541376 1001 86380 86390 1
541429 99541429 1001 86380 86390 1
541404 99541404 1001 86380 86390 1
541926 99541926 1001 86380 86390 1
541981 99541981 1001 86380 86390 1
542116 99542116 1001 86380 86390 1
541775 99541775 1001 86380 86390 1
541830 99541830 1001 86380 86390 1
541845 99541845 1001 86380 86390 1
541569 99541569 1001 86380 86390 1
541558 99541558 1001 86380 86390 1
541678 99541678 1001 86380 86390 1
542233 99542233 1001 86380 86390 1
542150 99542150 1001 86380 86390 1
542882 99542882 1001 86380 86390 1
542754 99542754 1001 86380 86390 1
542930 99542930 1001 86380 86390 1
542610 99542610 1001 86380 86390 1
542625 99542625 1001 86380 86390 1
542614 99542614 1001 86380 86390 1
542591 99542591 1001 86380 86390 1
542456 99542456 1001 86380 86390 1
542525 99542525 1001 86380 86390 1
542488 99542488 1001 86380 86390 1
542984 99542984 1001 86380 86390 1
543089 99543089 1001 86380 86390 1
543645 99543645 1001 86380 86390 1
543647 99543647 1001 86380 86390 1
543686 99543686 1001 86380 86390 1
543700 99543700 1001 86380 86390 1
543539 99543539 1001 86380 86390 1
543540 99543540 1001 86380 86390 1
543478 99543478 1001 86380 86390 1
543418 99543418 1001 86380 86390 1
543459 99543459 1001 86380 86390 1
543335 99543335 1001 86380 86390 1
543950 99543950 1001 86380 86390 1
543825 99543825 1001 86380 86390 1
543800 99543800 1001 86380 86390 1
544546 99544546 1001 86380 86390 1
544431 99544431 1001 86380 86390 1
544536 99544536 1001 86380 86390 1
544537 99544537 1001 86380 86390 1
544228 99544228 1001 86380 86390 1
544388 99544388 1001 86380 86390 1
544260 99544260 1001 86380 86390 1
544126 99544126 1001 86380 86390 1
543984 99543984 1001 86380 86390 1
544128 99544128 1001 86380 86390 1
544169 99544169 1001 86380 86390 1
544001 99544001 1001 86380 86390 1
544611 99544611 1001 86380 86390 1
407557 1199 1001 58320 63837 1
506334 633 1002 26591 27836 1
539652 956 1002 42732 48412 1
539917 822 1002 41461 50294 1
400268 99400268 1001 86380 86390 1
400349 99400349 1001 86380 86390 1
400429 99400429 1001 86380 86390 1
400586 99400586 1001 86380 86390 1
400616 99400616 1001 86380 86390 1
400555 99400555 1001 86380 86390 1
400666 99400666 1001 86380 86390 1
400912 99400912 1001 86380 86390 1
400830 99400830 1001 86380 86390 1
400984 99400984 1001 86380 86390 1
400963 99400963 1001 86380 86390 1
401142 99401142 1001 86380 86390 1
401080 99401080 1001 86380 86390 1
401254 99401254 1001 86380 86390 1
401268 99401268 1001 86380 86390 1
401306 99401306 1001 86380 86390 1
401352 99401352 1001 86380 86390 1
401480 99401480 1001 86380 86390 1
401458 99401458 1001 86380 86390 1
401751 99401751 1001 86380 86390 1
402028 99402028 1001 86380 86390 1
402113 99402113 1001 86380 86390 1
402115 99402115 1001 86380 86390 1
402274 99402274 1001 86380 86390 1
402550 99402550 1001 86380 86390 1
402630 99402630 1001 86380 86390 1
402707 99402707 1001 86380 86390 1
403497 99403497 1001 86380 86390 1
403593 99403593 1001 86380 86390 1
403574 99403574 1001 86380 86390 1
403622 99403622 1001 86380 86390 1
403729 99403729 1001 86380 86390 1
403746 99403746 1001 86380 86390 1
404005 99404005 1001 86380 86390 1
404135 99404135 1001 86380 86390 1
404638 99404638 1001 86380 86390 1
404640 99404640 1001 86380 86390 1
404978 99404978 1001 86380 86390 1
405088 99405088 1001 86380 86390 1
405257 99405257 1001 86380 86390 1
405295 99405295 1001 86380 86390 1
405412 99405412 1001 86380 86390 1
405428 99405428 1001 86380 86390 1
405440 99405440 1001 86380 86390 1
405461 99405461 1001 86380 86390 1
405567 99405567 1001 86380 86390 1
405593 99405593 1001 86380 86390 1
405725 99405725 1001 86380 86390 1
405727 99405727 1001 86380 86390 1
405845 99405845 1001 86380 86390 1
405767 99405767 1001 86380 86390 1
406123 99406123 1001 86380 86390 1
406161 99406161 1001 86380 86390 1
406212 99406212 1001 86380 86390 1
406303 99406303 1001 86380 86390 1
406308 99406308 1001 86380 86390 1
406465 99406465 1001 86380 86390 1
406438 99406438 1001 86380 86390 1
406575 99406575 1001 86380 86390 1
406869 99406869 1001 86380 86390 1
406906 99406906 1001 86380 86390 1
406969 99406969 1001 86380 86390 1
407000 99407000 1001 86380 86390 1
406979 99406979 1001 86380 86390 1
406980 99406980 1001 86380 86390 1
407422 99407422 1001 86380 86390 1
407354 99407354 1001 86380 86390 1
407493 99407493 1001 86380 86390 1
407467 99407467 1001 86380 86390 1
407932 99407932 1001 86380 86390 1
408045 99408045 1001 86380 86390 1
407997 99407997 1001 86380 86390 1
408087 99408087 1001 86380 86390 1
408303 99408303 1001 86380 86390 1
408269 99408269 1001 86380 86390 1
408356 99408356 1001 86380 86390 1
408496 99408496 1001 86380 86390 1
408614 99408614 1001 86380 86390 1
408598 99408598 1001 86380 86390 1
408730 99408730 1001 86380 86390 1
408771 99408771 1001 86380 86390 1
409070 99409070 1001 86380 86390 1
408981 99408981 1001 86380 86390 1
409158 99409158 1001 86380 86390 1
409185 99409185 1001 86380 86390 1
409161 99409161 1001 86380 86390 1
409201 99409201 1001 86380 86390 1
409470 99409470 1001 86380 86390 1
409567 99409567 1001 86380 86390 1
409524 99409524 1001 86380 86390 1
409675 99409675 1001 86380 86390 1
409615 99409615 1001 86380 86390 1
409985 99409985 1001 86380 86390 1
409940 99409940 1001 86380 86390 1
410098 99410098 1001 86380 86390 1
410187 99410187 1001 86380 86390 1
410390 99410390 1001 86380 86390 1
410373 99410373 1001 86380 86390 1
410586 99410586 1001 86380 86390 1
410652 99410652 1001 86380 86390 1
410709 99410709 1001 86380 86390 1
410644 99410644 1001 86380 86390 1
410912 99410912 1001 86380 86390 1
410926 99410926 1001 86380 86390 1
410949 99410949 1001 86380 86390 1
410986 99410986 1001 86380 86390 1
410972 99410972 1001 86380 86390 1
411068 99411068 1001 86380 86390 1
411249 99411249 1001 86380 86390 1
411395 99411395 1001 86380 86390 1
411567 99411567 1001 86380 86390 1
411581 99411581 1001 86380 86390 1
411715 99411715 1001 86380 86390 1
411720 99411720 1001 86380 86390 1
411683 99411683 1001 86380 86390 1
411972 99411972 1001 86380 86390 1
412109 99412109 1001 86380 86390 1
412152 99412152 1001 86380 86390 1
412125 99412125 1001 86380 86390 1
412257 99412257 1001 86380 86390 1
413645 99413645 1001 86380 86390 1
413339 99413339 1001 86380 86390 1
413663 99413663 1001 86380 86390 1
413000 99413000 1001 86380 86390 1
413083 99413083 1001 86380 86390 1
413098 99413098 1001 86380 86390 1
413212 99413212 1001 86380 86390 1
412720 99412720 1001 86380 86390 1
412859 99412859 1001 86380 86390 1
413842 99413842 1001 86380 86390 1
413740 99413740 1001 86380 86390 1
413793 99413793 1001 86380 86390 1
413933 99413933 1001 86380 86390 1
413878 99413878 1001 86380 86390 1
414007 99414007 1001 86380 86390 1
413830 99413830 1001 86380 86390 1
415269 99415269 1001 86380 86390 1
415293 99415293 1001 86380 86390 1
415159 99415159 1001 86380 86390 1
414701 99414701 1001 86380 86390 1
414639 99414639 1001 86380 86390 1
414825 99414825 1001 86380 86390 1
414809 99414809 1001 86380 86390 1
414527 99414527 1001 86380 86390 1
414817 99414817 1001 86380 86390 1
414475 99414475 1001 86380 86390 1
414186 99414186 1001 86380 86390 1
415376 99415376 1001 86380 86390 1
415538 99415538 1001 86380 86390 1
415643 99415643 1001 86380 86390 1
416753 99416753 1001 86380 86390 1
416189 99416189 1001 86380 86390 1
416241 99416241 1001 86380 86390 1
416085 99416085 1001 86380 86390 1
415723 99415723 1001 86380 86390 1
415963 99415963 1001 86380 86390 1
415753 99415753 1001 86380 86390 1
415727 99415727 1001 86380 86390 1
416078 99416078 1001 86380 86390 1
417203 99417203 1001 86380 86390 1
417318 99417318 1001 86380 86390 1
417011 99417011 1001 86380 86390 1
417474 99417474 1001 86380 86390 1
417511 99417511 1001 86380 86390 1
417533 99417533 1001 86380 86390 1
418555 99418555 1001 86380 86390 1
418581 99418581 1001 86380 86390 1
418681 99418681 1001 86380 86390 1
418659 99418659 1001 86380 86390 1
418646 99418646 1001 86380 86390 1
418412 99418412 1001 86380 86390 1
418392 99418392 1001 86380 86390 1
417925 99417925 1001 86380 86390 1
417901 99417901 1001 86380 86390 1
417978 99417978 1001 86380 86390 1
417839 99417839 1001 86380 86390 1
417652 99417652 1001 86380 86390 1
418870 99418870 1001 86380 86390 1
419129 99419129 1001 86380 86390 1
419100 99419100 1001 86380 86390 1
419192 99419192 1001 86380 86390 1
419102 99419102 1001 86380 86390 1
419080 99419080 1001 86380 86390 1
419113 99419113 1001 86380 86390 1
419119 99419119 1001 86380 86390 1
419202 99419202 1001 86380 86390 1
420375 99420375 1001 86380 86390 1
420385 99420385 1001 86380 86390 1
420243 99420243 1001 86380 86390 1
420401 99420401 1001 86380 86390 1
420063 99420063 1001 86380 86390 1
420283 99420283 1001 86380 86390 1
420425 99420425 1001 86380 86390 1
419965 99419965 1001 86380 86390 1
419700 99419700 1001 86380 86390 1
419293 99419293 1001 86380 86390 1
420613 99420613 1001 86380 86390 1
420060 99420060 1001 86380 86390 1
420456 99420456 1001 86380 86390 1
421694 99421694 1001 86380 86390 1
421826 99421826 1001 86380 86390 1
421914 99421914 1001 86380 86390 1
421735 99421735 1001 86380 86390 1
420912 99420912 1001 86380 86390 1
421241 99421241 1001 86380 86390 1
421127 99421127 1001 86380 86390 1
422304 99422304 1001 86380 86390 1
422370 99422370 1001 86380 86390 1
422292 99422292 1001 86380 86390 1
423692 99423692 1001 86380 86390 1
423558 99423558 1001 86380 86390 1
423736 99423736 1001 86380 86390 1
423598 99423598 1001 86380 86390 1
423167 99423167 1001 86380 86390 1
423048 99423048 1001 86380 86390 1
423081 99423081 1001 86380 86390 1
422903 99422903 1001 86380 86390 1
422905 99422905 1001 86380 86390 1
422623 99422623 1001 86380 86390 1
422803 99422803 1001 86380 86390 1
422662 99422662 1001 86380 86390 1
422864 99422864 1001 86380 86390 1
422743 99422743 1001 86380 86390 1
422548 99422548 1001 86380 86390 1
424011 99424011 1001 86380 86390 1
423893 99423893 1001 86380 86390 1
423876 99423876 1001 86380 86390 1
425008 99425008 1001 86380 86390 1
425033 99425033 1001 86380 86390 1
425023 99425023 1001 86380 86390 1
424953 99424953 1001 86380 86390 1
424711 99424711 1001 86380 86390 1
424949 99424949 1001 86380 86390 1
424950 99424950 1001 86380 86390 1
424589 99424589 1001 86380 86390 1
424478 99424478 1001 86380 86390 1
424387 99424387 1001 86380 86390 1
425581 99425581 1001 86380 86390 1
425446 99425446 1001 86380 86390 1
425515 99425515 1001 86380 86390 1
425810 99425810 1001 86380 86390 1
425456 99425456 1001 86380 86390 1
427061 99427061 1001 86380 86390 1
426787 99426787 1001 86380 86390 1
426371 99426371 1001 86380 86390 1
426581 99426581 1001 86380 86390 1
426568 99426568 1001 86380 86390 1
426639 99426639 1001 86380 86390 1
426290 99426290 1001 86380 86390 1
426243 99426243 1001 86380 86390 1
425837 99425837 1001 86380 86390 1
426132 99426132 1001 86380 86390 1
426029 99426029 1001 86380 86390 1
426264 99426264 1001 86380 86390 1
427316 99427316 1001 86380 86390 1
427513 99427513 1001 86380 86390 1
427268 99427268 1001 86380 86390 1
427430 99427430 1001 86380 86390 1
428521 99428521 1001 86380 86390 1
428702 99428702 1001 86380 86390 1
427985 99427985 1001 86380 86390 1
427820 99427820 1001 86380 86390 1
427828 99427828 1001 86380 86390 1
428770 99428770 1001 86380 86390 1
428892 99428892 1001 86380 86390 1
428934 99428934 1001 86380 86390 1
428958 99428958 1001 86380 86390 1
430307 99430307 1001 86380 86390 1
430330 99430330 1001 86380 86390 1
429973 99429973 1001 86380 86390 1
429974 99429974 1001 86380 86390 1
429641 99429641 1001 86380 86390 1
429575 99429575 1001 86380 86390 1
429916 99429916 1001 86380 86390 1
429577 99429577 1001 86380 86390 1
429677 99429677 1001 86380 86390 1
429628 99429628 1001 86380 86390 1
429554 99429554 1001 86380 86390 1
429257 99429257 1001 86380 86390 1
429535 99429535 1001 86380 86390 1
430483 99430483 1001 86380 86390 1
430459 99430459 1001 86380 86390 1
430495 99430495 1001 86380 86390 1
430421 99430421 1001 86380 86390 1
431820 99431820 1001 86380 86390 1
431693 99431693 1001 86380 86390 1
431473 99431473 1001 86380 86390 1
431286 99431286 1001 86380 86390 1
431529 99431529 1001 86380 86390 1
431636 99431636 1001 86380 86390 1
431390 99431390 1001 86380 86390 1
430992 99430992 1001 86380 86390 1
432355 99432355 1001 86380 86390 1
432328 99432328 1001 86380 86390 1
432438 99432438 1001 86380 86390 1
432066 99432066 1001 86380 86390 1
432106 99432106 1001 86380 86390 1
433726 99433726 1001 86380 86390 1
433618 99433618 1001 86380 86390 1
433587 99433587 1001 86380 86390 1
433056 99433056 1001 86380 86390 1
432937 99432937 1001 86380 86390 1
433176 99433176 1001 86380 86390 1
432624 99432624 1001 86380 86390 1
432592 99432592 1001 86380 86390 1
432893 99432893 1001 86380 86390 1
435364 99435364 1001 86380 86390 1
435382 99435382 1001 86380 86390 1
435233 99435233 1001 86380 86390 1
435238 99435238 1001 86380 86390 1
434718 99434718 1001 86380 86390 1
434609 99434609 1001 86380 86390 1
434748 99434748 1001 86380 86390 1
434752 99434752 1001 86380 86390 1
434433 99434433 1001 86380 86390 1
434572 99434572 1001 86380 86390 1
434529 99434529 1001 86380 86390 1
435724 99435724 1001 86380 86390 1
435532 99435532 1001 86380 86390 1
436842 99436842 1001 86380 86390 1
436773 99436773 1001 86380 86390 1
436428 99436428 1001 86380 86390 1
436312 99436312 1001 86380 86390 1
436292 99436292 1001 86380 86390 1
300055 99300055 1001 86380 86390 1
437274 99437274 1001 86380 86390 1
437359 99437359 1001 86380 86390 1
300592 99300592 1001 86380 86390 1
300554 99300554 1001 86380 86390 1
300726 99300726 1001 86380 86390 1
300329 99300329 1001 86380 86390 1
300490 99300490 1001 86380 86390 1
300454 99300454 1001 86380 86390 1
300338 99300338 1001 86380 86390 1
300121 99300121 1001 86380 86390 1
300174 99300174 1001 86380 86390 1
300252 99300252 1001 86380 86390 1
300165 99300165 1001 86380 86390 1
300270 99300270 1001 86380 86390 1
300907 99300907 1001 86380 86390 1
300817 99300817 1001 86380 86390 1
300876 99300876 1001 86380 86390 1
301413 99301413 1001 86380 86390 1
301453 99301453 1001 86380 86390 1
301364 99301364 1001 86380 86390 1
301170 99301170 1001 86380 86390 1
301183 99301183 1001 86380 86390 1
301328 99301328 1001 86380 86390 1
301163 99301163 1001 86380 86390 1
301179 99301179 1001 86380 86390 1
300980 99300980 1001 86380 86390 1
301142 99301142 1001 86380 86390 1
301606 99301606 1001 86380 86390 1
301697 99301697 1001 86380 86390 1
301640 99301640 1001 86380 86390 1
302329 99302329 1001 86380 86390 1
302179 99302179 1001 86380 86390 1
302373 99302373 1001 86380 86390 1
302016 99302016 1001 86380 86390 1
302018 99302018 1001 86380 86390 1
302031 99302031 1001 86380 86390 1
301957 99301957 1001 86380 86390 1
301764 99301764 1001 86380 86390 1
302406 99302406 1001 86380 86390 1
302525 99302525 1001 86380 86390 1
302401 99302401 1001 86380 86390 1
302415 99302415 1001 86380 86390 1
302441 99302441 1001 86380 86390 1
303133 99303133 1001 86380 86390 1
303017 99303017 1001 86380 86390 1
303149 99303149 1001 86380 86390 1
302800 99302800 1001 86380 86390 1
302841 99302841 1001 86380 86390 1
302906 99302906 1001 86380 86390 1
302771 99302771 1001 86380 86390 1
302753 99302753 1001 86380 86390 1
303348 99303348 1001 86380 86390 1
303214 99303214 1001 86380 86390 1
303344 99303344 1001 86380 86390 1
303976 99303976 1001 86380 86390 1
303966 99303966 1001 86380 86390 1
303889 99303889 1001 86380 86390 1
303763 99303763 1001 86380 86390 1
303689 99303689 1001 86380 86390 1
303691 99303691 1001 86380 86390 1
303744 99303744 1001 86380 86390 1
303518 99303518 1001 86380 86390 1
303598 99303598 1001 86380 86390 1
303469 99303469 1001 86380 86390 1
303574 99303574 1001 86380 86390 1
304081 99304081 1001 86380 86390 1
304064 99304064 1001 86380 86390 1
304220 99304220 1001 86380 86390 1
304842 99304842 1001 86380 86390 1
304654 99304654 1001 86380 86390 1
304457 99304457 1001 86380 86390 1
304307 99304307 1001 86380 86390 1
304248 99304248 1001 86380 86390 1
305046 99305046 1001 86380 86390 1
304917 99304917 1001 86380 86390 1
304892 99304892 1001 86380 86390 1
305504 99305504 1001 86380 86390 1
305616 99305616 1001 86380 86390 1
305526 99305526 1001 86380 86390 1
305340 99305340 1001 86380 86390 1
305392 99305392 1001 86380 86390 1
305447 99305447 1001 86380 86390 1
305436 99305436 1001 86380 86390 1
305437 99305437 1001 86380 86390 1
305142 99305142 1001 86380 86390 1
305210 99305210 1001 86380 86390 1
305211 99305211 1001 86380 86390 1
305098 99305098 1001 86380 86390 1
500044 99500044 1001 86380 86390 1
500123 99500123 1001 86380 86390 1
500701 99500701 1001 86380 86390 1
500753 99500753 1001 86380 86390 1
500628 99500628 1001 86380 86390 1
500607 99500607 1001 86380 86390 1
500586 99500586 1001 86380 86390 1
500541 99500541 1001 86380 86390 1
500244 99500244 1001 86380 86390 1
500251 99500251 1001 86380 86390 1
500267 99500267 1001 86380 86390 1
500888 99500888 1001 86380 86390 1
501006 99501006 1001 86380 86390 1
500872 99500872 1001 86380 86390 1
500821 99500821 1001 86380 86390 1
501500 99501500 1001 86380 86390 1
501621 99501621 1001 86380 86390 1
501333 99501333 1001 86380 86390 1
501303 99501303 1001 86380 86390 1
501157 99501157 1001 86380 86390 1
501668 99501668 1001 86380 86390 1
501790 99501790 1001 86380 86390 1
501647 99501647 1001 86380 86390 1
502428 99502428 1001 86380 86390 1
502318 99502318 1001 86380 86390 1
502321 99502321 1001 86380 86390 1
502163 99502163 1001 86380 86390 1
502087 99502087 1001 86380 86390 1
502113 99502113 1001 86380 86390 1
501994 99501994 1001 86380 86390 1
502007 99502007 1001 86380 86390 1
502035 99502035 1001 86380 86390 1
502559 99502559 1001 86380 86390 1
502481 99502481 1001 86380 86390 1
502641 99502641 1001 86380 86390 1
503255 99503255 1001 86380 86390 1
503137 99503137 1001 86380 86390 1
503291 99503291 1001 86380 86390 1
503034 99503034 1001 86380 86390 1
503077 99503077 1001 86380 86390 1
503005 99503005 1001 86380 86390 1
502697 99502697 1001 86380 86390 1
502866 99502866 1001 86380 86390 1
502778 99502778 1001 86380 86390 1
502755 99502755 1001 86380 86390 1
503459 99503459 1001 86380 86390 1
503488 99503488 1001 86380 86390 1
503964 99503964 1001 86380 86390 1
504011 99504011 1001 86380 86390 1
503903 99503903 1001 86380 86390 1
503735 99503735 1001 86380 86390 1
503591 99503591 1001 86380 86390 1
503540 99503540 1001 86380 86390 1
503594 99503594 1001 86380 86390 1
503659 99503659 1001 86380 86390 1
504181 99504181 1001 86380 86390 1
504287 99504287 1001 86380 86390 1
504263 99504263 1001 86380 86390 1
504134 99504134 1001 86380 86390 1
504152 99504152 1001 86380 86390 1
504806 99504806 1001 86380 86390 1
504542 99504542 1001 86380 86390 1
504418 99504418 1001 86380 86390 1
504356 99504356 1001 86380 86390 1
504437 99504437 1001 86380 86390 1
505122 99505122 1001 86380 86390 1
505133 99505133 1001 86380 86390 1
505646 99505646 1001 86380 86390 1
505699 99505699 1001 86380 86390 1
505574 99505574 1001 86380 86390 1
505665 99505665 1001 86380 86390 1
505765 99505765 1001 86380 86390 1
505477 99505477 1001 86380 86390 1
505531 99505531 1001 86380 86390 1
505365 99505365 1001 86380 86390 1
505369 99505369 1001 86380 86390 1
505200 99505200 1001 86380 86390 1
505292 99505292 1001 86380 86390 1
505305 99505305 1001 86380 86390 1
505150 99505150 1001 86380 86390 1
505308 99505308 1001 86380 86390 1
505949 99505949 1001 86380 86390 1
505932 99505932 1001 86380 86390 1
505960 99505960 1001 86380 86390 1
506559 99506559 1001 86380 86390 1
506534 99506534 1001 86380 86390 1
506434 99506434 1001 86380 86390 1
506462 99506462 1001 86380 86390 1
506184 99506184 1001 86380 86390 1
506291 99506291 1001 86380 86390 1
506219 99506219 1001 86380 86390 1
506245 99506245 1001 86380 86390 1
506032 99506032 1001 86380 86390 1
506072 99506072 1001 86380 86390 1
506152 99506152 1001 86380 86390 1
506140 99506140 1001 86380 86390 1
506166 99506166 1001 86380 86390 1
506636 99506636 1001 86380 86390 1
506637 99506637 1001 86380 86390 1
506642 99506642 1001 86380 86390 1
506694 99506694 1001 86380 86390 1
507293 99507293 1001 86380 86390 1
507272 99507272 1001 86380 86390 1
507298 99507298 1001 86380 86390 1
507396 99507396 1001 86380 86390 1
507354 99507354 1001 86380 86390 1
507239 99507239 1001 86380 86390 1
507417 99507417 1001 86380 86390 1
507266 99507266 1001 86380 86390 1
507033 99507033 1001 86380 86390 1
506969 99506969 1001 86380 86390 1
506866 99506866 1001 86380 86390 1
506892 99506892 1001 86380 86390 1
506867 99506867 1001 86380 86390 1
506984 99506984 1001 86380 86390 1
506883 99506883 1001 86380 86390 1
506871 99506871 1001 86380 86390 1
506925 99506925 1001 86380 86390 1
507567 99507567 1001 86380 86390 1
507568 99507568 1001 86380 86390 1
508197 99508197 1001 86380 86390 1
508055 99508055 1001 86380 86390 1
508112 99508112 1001 86380 86390 1
508177 99508177 1001 86380 86390 1
508153 99508153 1001 86380 86390 1
507874 99507874 1001 86380 86390 1
507915 99507915 1001 86380 86390 1
507666 99507666 1001 86380 86390 1
507809 99507809 1001 86380 86390 1
507768 99507768 1001 86380 86390 1
508363 99508363 1001 86380 86390 1
508404 99508404 1001 86380 86390 1
508330 99508330 1001 86380 86390 1
508961 99508961 1001 86380 86390 1
509052 99509052 1001 86380 86390 1
508930 99508930 1001 86380 86390 1
508740 99508740 1001 86380 86390 1
508733 99508733 1001 86380 86390 1
508786 99508786 1001 86380 86390 1
508852 99508852 1001 86380 86390 1
508840 99508840 1001 86380 86390 1
508609 99508609 1001 86380 86390 1
508574 99508574 1001 86380 86390 1
509084 99509084 1001 86380 86390 1
509190 99509190 1001 86380 86390 1
509255 99509255 1001 86380 86390 1
509798 99509798 1001 86380 86390 1
509697 99509697 1001 86380 86390 1
509815 99509815 1001 86380 86390 1
509741 99509741 1001 86380 86390 1
509806 99509806 1001 86380 86390 1
509781 99509781 1001 86380 86390 1
509758 99509758 1001 86380 86390 1
509574 99509574 1001 86380 86390 1
509575 99509575 1001 86380 86390 1
509577 99509577 1001 86380 86390 1
509446 99509446 1001 86380 86390 1
510042 99510042 1001 86380 86390 1
509912 99509912 1001 86380 86390 1
510060 99510060 1001 86380 86390 1
510089 99510089 1001 86380 86390 1
510693 99510693 1001 86380 86390 1
510405 99510405 1001 86380 86390 1
510484 99510484 1001 86380 86390 1
510400 99510400 1001 86380 86390 1
510210 99510210 1001 86380 86390 1
510288 99510288 1001 86380 86390 1
510224 99510224 1001 86380 86390 1
510150 99510150 1001 86380 86390 1
510309 99510309 1001 86380 86390 1
510245 99510245 1001 86380 86390 1
510522 99510522 1001 86380 86390 1
510739 99510739 1001 86380 86390 1
510766 99510766 1001 86380 86390 1
510761 99510761 1001 86380 86390 1
511414 99511414 1001 86380 86390 1
511524 99511524 1001 86380 86390 1
511526 99511526 1001 86380 86390 1
511366 99511366 1001 86380 86390 1
511368 99511368 1001 86380 86390 1
511181 99511181 1001 86380 86390 1
511237 99511237 1001 86380 86390 1
511150 99511150 1001 86380 86390 1
510970 99510970 1001 86380 86390 1
510971 99510971 1001 86380 86390 1
510984 99510984 1001 86380 86390 1
511063 99511063 1001 86380 86390 1
511053 99511053 1001 86380 86390 1
510964 99510964 1001 86380 86390 1
511108 99511108 1001 86380 86390 1
511060 99511060 1001 86380 86390 1
511652 99511652 1001 86380 86390 1
512357 99512357 1001 86380 86390 1
512218 99512218 1001 86380 86390 1
512309 99512309 1001 86380 86390 1
512220 99512220 1001 86380 86390 1
512069 99512069 1001 86380 86390 1
512147 99512147 1001 86380 86390 1
512161 99512161 1001 86380 86390 1
512064 99512064 1001 86380 86390 1
512090 99512090 1001 86380 86390 1
511785 99511785 1001 86380 86390 1
511826 99511826 1001 86380 86390 1
511891 99511891 1001 86380 86390 1
511827 99511827 1001 86380 86390 1
511840 99511840 1001 86380 86390 1
511951 99511951 1001 86380 86390 1
512519 99512519 1001 86380 86390 1
512495 99512495 1001 86380 86390 1
513128 99513128 1001 86380 86390 1
513026 99513026 1001 86380 86390 1
513096 99513096 1001 86380 86390 1
513123 99513123 1001 86380 86390 1
513035 99513035 1001 86380 86390 1
513200 99513200 1001 86380 86390 1
512912 99512912 1001 86380 86390 1
512877 99512877 1001 86380 86390 1
512993 99512993 1001 86380 86390 1
512746 99512746 1001 86380 86390 1
512735 99512735 1001 86380 86390 1
513258 99513258 1001 86380 86390 1
513323 99513323 1001 86380 86390 1
513259 99513259 1001 86380 86390 1
513391 99513391 1001 86380 86390 1
513838 99513838 1001 86380 86390 1
513971 99513971 1001 86380 86390 1
513881 99513881 1001 86380 86390 1
514021 99514021 1001 86380 86390 1
514025 99514025 1001 86380 86390 1
513774 99513774 1001 86380 86390 1
513820 99513820 1001 86380 86390 1
513569 99513569 1001 86380 86390 1
513447 99513447 1001 86380 86390 1
514162 99514162 1001 86380 86390 1
514176 99514176 1001 86380 86390 1
514681 99514681 1001 86380 86390 1
514834 99514834 1001 86380 86390 1
514639 99514639 1001 86380 86390 1
514552 99514552 1001 86380 86390 1
514605 99514605 1001 86380 86390 1
514249 99514249 1001 86380 86390 1
514358 99514358 1001 86380 86390 1
514389 99514389 1001 86380 86390 1
514246 99514246 1001 86380 86390 1
514351 99514351 1001 86380 86390 1
514260 99514260 1001 86380 86390 1
515052 99515052 1001 86380 86390 1
514871 99514871 1001 86380 86390 1
514890 99514890 1001 86380 86390 1
515634 99515634 1001 86380 86390 1
515545 99515545 1001 86380 86390 1
515497 99515497 1001 86380 86390 1
515513 99515513 1001 86380 86390 1
515337 99515337 1001 86380 86390 1
515432 99515432 1001 86380 86390 1
515372 99515372 1001 86380 86390 1
515114 99515114 1001 86380 86390 1
515887 99515887 1001 86380 86390 1
515799 99515799 1001 86380 86390 1
515803 99515803 1001 86380 86390 1
515842 99515842 1001 86380 86390 1
515740 99515740 1001 86380 86390 1
515688 99515688 1001 86380 86390 1
515885 99515885 1001 86380 86390 1
516373 99516373 1001 86380 86390 1
516492 99516492 1001 86380 86390 1
516453 99516453 1001 86380 86390 1
516350 99516350 1001 86380 86390 1
516326 99516326 1001 86380 86390 1
516114 99516114 1001 86380 86390 1
516298 99516298 1001 86380 86390 1
515985 99515985 1001 86380 86390 1
516701 99516701 1001 86380 86390 1
516559 99516559 1001 86380 86390 1
516639 99516639 1001 86380 86390 1
516551 99516551 1001 86380 86390 1
516710 99516710 1001 86380 86390 1
516594 99516594 1001 86380 86390 1
517169 99517169 1001 86380 86390 1
517208 99517208 1001 86380 86390 1
517209 99517209 1001 86380 86390 1
517263 99517263 1001 86380 86390 1
517200 99517200 1001 86380 86390 1
517255 99517255 1001 86380 86390 1
517012 99517012 1001 86380 86390 1
516846 99516846 1001 86380 86390 1
516882 99516882 1001 86380 86390 1
517397 99517397 1001 86380 86390 1
517399 99517399 1001 86380 86390 1
517383 99517383 1001 86380 86390 1
517448 99517448 1001 86380 86390 1
518047 99518047 1001 86380 86390 1
518010 99518010 1001 86380 86390 1
518083 99518083 1001 86380 86390 1
517817 99517817 1001 86380 86390 1
517807 99517807 1001 86380 86390 1
517864 99517864 1001 86380 86390 1
517726 99517726 1001 86380 86390 1
517721 99517721 1001 86380 86390 1
518214 99518214 1001 86380 86390 1
518281 99518281 1001 86380 86390 1
518363 99518363 1001 86380 86390 1
518885 99518885 1001 86380 86390 1
518838 99518838 1001 86380 86390 1
518973 99518973 1001 86380 86390 1
518678 99518678 1001 86380 86390 1
518676 99518676 1001 86380 86390 1
518755 99518755 1001 86380 86390 1
518369 99518369 1001 86380 86390 1
518408 99518408 1001 86380 86390 1
518421 99518421 1001 86380 86390 1
518538 99518538 1001 86380 86390 1
518541 99518541 1001 86380 86390 1
518464 99518464 1001 86380 86390 1
518477 99518477 1001 86380 86390 1
518401 99518401 1001 86380 86390 1
519103 99519103 1001 86380 86390 1
519116 99519116 1001 86380 86390 1
519053 99519053 1001 86380 86390 1
519054 99519054 1001 86380 86390 1
519042 99519042 1001 86380 86390 1
519676 99519676 1001 86380 86390 1
519706 99519706 1001 86380 86390 1
519532 99519532 1001 86380 86390 1
519579 99519579 1001 86380 86390 1
519567 99519567 1001 86380 86390 1
519367 99519367 1001 86380 86390 1
519358 99519358 1001 86380 86390 1
519904 99519904 1001 86380 86390 1
519853 99519853 1001 86380 86390 1
520473 99520473 1001 86380 86390 1
520474 99520474 1001 86380 86390 1
520615 99520615 1001 86380 86390 1
520582 99520582 1001 86380 86390 1
520370 99520370 1001 86380 86390 1
520294 99520294 1001 86380 86390 1
520425 99520425 1001 86380 86390 1
520258 99520258 1001 86380 86390 1
520392 99520392 1001 86380 86390 1
520188 99520188 1001 86380 86390 1
520022 99520022 1001 86380 86390 1
520024 99520024 1001 86380 86390 1
520077 99520077 1001 86380 86390 1
520224 99520224 1001 86380 86390 1
521194 99521194 1001 86380 86390 1
520859 99520859 1001 86380 86390 1
520886 99520886 1001 86380 86390 1
521016 99521016 1001 86380 86390 1
520850 99520850 1001 86380 86390 1
521504 99521504 1001 86380 86390 1
521473 99521473 1001 86380 86390 1
522218 99522218 1001 86380 86390 1
522169 99522169 1001 86380 86390 1
522119 99522119 1001 86380 86390 1
522021 99522021 1001 86380 86390 1
521952 99521952 1001 86380 86390 1
521967 99521967 1001 86380 86390 1
521917 99521917 1001 86380 86390 1
521715 99521715 1001 86380 86390 1
521681 99521681 1001 86380 86390 1
522407 99522407 1001 86380 86390 1
522395 99522395 1001 86380 86390 1
522307 99522307 1001 86380 86390 1
522335 99522335 1001 86380 86390 1
522363 99522363 1001 86380 86390 1
522494 99522494 1001 86380 86390 1
522937 99522937 1001 86380 86390 1
522995 99522995 1001 86380 86390 1
522984 99522984 1001 86380 86390 1
523036 99523036 1001 86380 86390 1
523026 99523026 1001 86380 86390 1
522877 99522877 1001 86380 86390 1
522749 99522749 1001 86380 86390 1
522524 99522524 1001 86380 86390 1
522669 99522669 1001 86380 86390 1
522545 99522545 1001 86380 86390 1
523248 99523248 1001 86380 86390 1
523249 99523249 1001 86380 86390 1
523202 99523202 1001 86380 86390 1
523293 99523293 1001 86380 86390 1
523858 99523858 1001 86380 86390 1
523763 99523763 1001 86380 86390 1
523559 99523559 1001 86380 86390 1
523534 99523534 1001 86380 86390 1
523604 99523604 1001 86380 86390 1
523328 99523328 1001 86380 86390 1
523371 99523371 1001 86380 86390 1
524646 99524646 1001 86380 86390 1
524635 99524635 1001 86380 86390 1
524424 99524424 1001 86380 86390 1
524454 99524454 1001 86380 86390 1
524429 99524429 1001 86380 86390 1
524481 99524481 1001 86380 86390 1
524840 99524840 1001 86380 86390 1
524970 99524970 1001 86380 86390 1
524906 99524906 1001 86380 86390 1
524934 99524934 1001 86380 86390 1
525427 99525427 1001 86380 86390 1
525237 99525237 1001 86380 86390 1
525199 99525199 1001 86380 86390 1
525214 99525214 1001 86380 86390 1
525266 99525266 1001 86380 86390 1
525331 99525331 1001 86380 86390 1
525125 99525125 1001 86380 86390 1
525741 99525741 1001 86380 86390 1
525782 99525782 1001 86380 86390 1
526236 99526236 1001 86380 86390 1
526249 99526249 1001 86380 86390 1
526329 99526329 1001 86380 86390 1
526192 99526192 1001 86380 86390 1
526170 99526170 1001 86380 86390 1
526028 99526028 1001 86380 86390 1
526134 99526134 1001 86380 86390 1
525986 99525986 1001 86380 86390 1
525811 99525811 1001 86380 86390 1
525851 99525851 1001 86380 86390 1
526446 99526446 1001 86380 86390 1
526537 99526537 1001 86380 86390 1
526518 99526518 1001 86380 86390 1
527222 99527222 1001 86380 86390 1
527000 99527000 1001 86380 86390 1
526950 99526950 1001 86380 86390 1
527271 99527271 1001 86380 86390 1
527297 99527297 1001 86380 86390 1
527313 99527313 1001 86380 86390 1
527397 99527397 1001 86380 86390 1
528024 99528024 1001 86380 86390 1
527882 99527882 1001 86380 86390 1
527976 99527976 1001 86380 86390 1
528052 99528052 1001 86380 86390 1
528029 99528029 1001 86380 86390 1
528065 99528065 1001 86380 86390 1
527549 99527549 1001 86380 86390 1
527460 99527460 1001 86380 86390 1
527475 99527475 1001 86380 86390 1
528216 99528216 1001 86380 86390 1
528105 99528105 1001 86380 86390 1
528248 99528248 1001 86380 86390 1
528826 99528826 1001 86380 86390 1
528853 99528853 1001 86380 86390 1
528715 99528715 1001 86380 86390 1
528893 99528893 1001 86380 86390 1
528834 99528834 1001 86380 86390 1
528631 99528631 1001 86380 86390 1
528606 99528606 1001 86380 86390 1
528662 99528662 1001 86380 86390 1
528598 99528598 1001 86380 86390 1
528637 99528637 1001 86380 86390 1
528589 99528589 1001 86380 86390 1
528628 99528628 1001 86380 86390 1
528333 99528333 1001 86380 86390 1
528387 99528387 1001 86380 86390 1
528378 99528378 1001 86380 86390 1
528289 99528289 1001 86380 86390 1
528989 99528989 1001 86380 86390 1
529067 99529067 1001 86380 86390 1
528987 99528987 1001 86380 86390 1
529565 99529565 1001 86380 86390 1
529687 99529687 1001 86380 86390 1
529722 99529722 1001 86380 86390 1
529316 99529316 1001 86380 86390 1
529421 99529421 1001 86380 86390 1
529465 99529465 1001 86380 86390 1
529388 99529388 1001 86380 86390 1
529288 99529288 1001 86380 86390 1
529146 99529146 1001 86380 86390 1
529205 99529205 1001 86380 86390 1
529116 99529116 1001 86380 86390 1
529208 99529208 1001 86380 86390 1
529879 99529879 1001 86380 86390 1
529841 99529841 1001 86380 86390 1
529790 99529790 1001 86380 86390 1
529831 99529831 1001 86380 86390 1
529858 99529858 1001 86380 86390 1
529872 99529872 1001 86380 86390 1
529759 99529759 1001 86380 86390 1
529865 99529865 1001 86380 86390 1
530375 99530375 1001 86380 86390 1
530405 99530405 1001 86380 86390 1
530410 99530410 1001 86380 86390 1
530317 99530317 1001 86380 86390 1
530346 99530346 1001 86380 86390 1
530000 99530000 1001 86380 86390 1
530683 99530683 1001 86380 86390 1
530677 99530677 1001 86380 86390 1
531352 99531352 1001 86380 86390 1
531309 99531309 1001 86380 86390 1
531000 99531000 1001 86380 86390 1
530901 99530901 1001 86380 86390 1
530774 99530774 1001 86380 86390 1
530847 99530847 1001 86380 86390 1
531430 99531430 1001 86380 86390 1
531406 99531406 1001 86380 86390 1
531437 99531437 1001 86380 86390 1
532141 99532141 1001 86380 86390 1
532002 99532002 1001 86380 86390 1
532015 99532015 1001 86380 86390 1
532041 99532041 1001 86380 86390 1
532181 99532181 1001 86380 86390 1
532086 99532086 1001 86380 86390 1
532048 99532048 1001 86380 86390 1
531824 99531824 1001 86380 86390 1
531967 99531967 1001 86380 86390 1
531905 99531905 1001 86380 86390 1
531970 99531970 1001 86380 86390 1
531598 99531598 1001 86380 86390 1
531692 99531692 1001 86380 86390 1
531628 99531628 1001 86380 86390 1
532332 99532332 1001 86380 86390 1
532295 99532295 1001 86380 86390 1
532314 99532314 1001 86380 86390 1
532698 99532698 1001 86380 86390 1
532814 99532814 1001 86380 86390 1
532764 99532764 1001 86380 86390 1
532663 99532663 1001 86380 86390 1
533122 99533122 1001 86380 86390 1
533214 99533214 1001 86380 86390 1
533205 99533205 1001 86380 86390 1
533664 99533664 1001 86380 86390 1
533484 99533484 1001 86380 86390 1
533537 99533537 1001 86380 86390 1
533564 99533564 1001 86380 86390 1
533507 99533507 1001 86380 86390 1
533366 99533366 1001 86380 86390 1
533408 99533408 1001 86380 86390 1
533397 99533397 1001 86380 86390 1
533281 99533281 1001 86380 86390 1
533346 99533346 1001 86380 86390 1
533245 99533245 1001 86380 86390 1
533364 99533364 1001 86380 86390 1
533914 99533914 1001 86380 86390 1
534583 99534583 1001 86380 86390 1
534610 99534610 1001 86380 86390 1
534482 99534482 1001 86380 86390 1
534661 99534661 1001 86380 86390 1
534666 99534666 1001 86380 86390 1
534575 99534575 1001 86380 86390 1
534467 99534467 1001 86380 86390 1
534288 99534288 1001 86380 86390 1
534295 99534295 1001 86380 86390 1
534258 99534258 1001 86380 86390 1
534194 99534194 1001 86380 86390 1
534764 99534764 1001 86380 86390 1
534753 99534753 1001 86380 86390 1
535447 99535447 1001 86380 86390 1
535469 99535469 1001 86380 86390 1
535418 99535418 1001 86380 86390 1
535162 99535162 1001 86380 86390 1
535105 99535105 1001 86380 86390 1
534966 99534966 1001 86380 86390 1
535070 99535070 1001 86380 86390 1
534982 99534982 1001 86380 86390 1
535048 99535048 1001 86380 86390 1
535075 99535075 1001 86380 86390 1
535054 99535054 1001 86380 86390 1
535611 99535611 1001 86380 86390 1
535676 99535676 1001 86380 86390 1
535587 99535587 1001 86380 86390 1
535590 99535590 1001 86380 86390 1
535514 99535514 1001 86380 86390 1
535687 99535687 1001 86380 86390 1
536234 99536234 1001 86380 86390 1
536336 99536336 1001 86380 86390 1
536301 99536301 1001 86380 86390 1
536325 99536325 1001 86380 86390 1
536178 99536178 1001 86380 86390 1
536119 99536119 1001 86380 86390 1
535966 99535966 1001 86380 86390 1
536073 99536073 1001 86380 86390 1
535833 99535833 1001 86380 86390 1
535889 99535889 1001 86380 86390 1
536476 99536476 1001 86380 86390 1
536348 99536348 1001 86380 86390 1
536520 99536520 1001 86380 86390 1
536431 99536431 1001 86380 86390 1
537112 99537112 1001 86380 86390 1
537035 99537035 1001 86380 86390 1
537078 99537078 1001 86380 86390 1
536893 99536893 1001 86380 86390 1
536844 99536844 1001 86380 86390 1
536939 99536939 1001 86380 86390 1
536927 99536927 1001 86380 86390 1
536547 99536547 1001 86380 86390 1
536730 99536730 1001 86380 86390 1
536553 99536553 1001 86380 86390 1
537228 99537228 1001 86380 86390 1
537347 99537347 1001 86380 86390 1
537363 99537363 1001 86380 86390 1
537911 99537911 1001 86380 86390 1
537926 99537926 1001 86380 86390 1
537988 99537988 1001 86380 86390 1
537966 99537966 1001 86380 86390 1
537789 99537789 1001 86380 86390 1
537896 99537896 1001 86380 86390 1
537806 99537806 1001 86380 86390 1
537871 99537871 1001 86380 86390 1
537629 99537629 1001 86380 86390 1
537606 99537606 1001 86380 86390 1
537775 99537775 1001 86380 86390 1
537611 99537611 1001 86380 86390 1
537638 99537638 1001 86380 86390 1
537472 99537472 1001 86380 86390 1
537382 99537382 1001 86380 86390 1
537539 99537539 1001 86380 86390 1
538052 99538052 1001 86380 86390 1
538066 99538066 1001 86380 86390 1
538181 99538181 1001 86380 86390 1
538676 99538676 1001 86380 86390 1
538440 99538440 1001 86380 86390 1
538541 99538541 1001 86380 86390 1
538580 99538580 1001 86380 86390 1
538324 99538324 1001 86380 86390 1
538235 99538235 1001 86380 86390 1
538230 99538230 1001 86380 86390 1
538204 99538204 1001 86380 86390 1
538852 99538852 1001 86380 86390 1
538907 99538907 1001 86380 86390 1
538949 99538949 1001 86380 86390 1
539603 99539603 1001 86380 86390 1
539461 99539461 1001 86380 86390 1
539518 99539518 1001 86380 86390 1
539496 99539496 1001 86380 86390 1
539548 99539548 1001 86380 86390 1
539269 99539269 1001 86380 86390 1
539420 99539420 1001 86380 86390 1
539032 99539032 1001 86380 86390 1
539125 99539125 1001 86380 86390 1
539204 99539204 1001 86380 86390 1
539039 99539039 1001 86380 86390 1
540279 99540279 1001 86380 86390 1
540320 99540320 1001 86380 86390 1
540348 99540348 1001 86380 86390 1
540284 99540284 1001 86380 86390 1
540199 99540199 1001 86380 86390 1
540113 99540113 1001 86380 86390 1
540077 99540077 1001 86380 86390 1
540168 99540168 1001 86380 86390 1
539924 99539924 1001 86380 86390 1
539848 99539848 1001 86380 86390 1
539991 99539991 1001 86380 86390 1
539862 99539862 1001 86380 86390 1
539856 99539856 1001 86380 86390 1
540491 99540491 1001 86380 86390 1
540620 99540620 1001 86380 86390 1
540544 99540544 1001 86380 86390 1
540651 99540651 1001 86380 86390 1
540654 99540654 1001 86380 86390 1
540513 99540513 1001 86380 86390 1
540553 99540553 1001 86380 86390 1
541203 99541203 1001 86380 86390 1
541204 99541204 1001 86380 86390 1
541230 99541230 1001 86380 86390 1
541205 99541205 1001 86380 86390 1
541176 99541176 1001 86380 86390 1
540928 99540928 1001 86380 86390 1
540995 99540995 1001 86380 86390 1
540764 99540764 1001 86380 86390 1
540805 99540805 1001 86380 86390 1
540676 99540676 1001 86380 86390 1
540836 99540836 1001 86380 86390 1
540747 99540747 1001 86380 86390 1
541421 99541421 1001 86380 86390 1
541349 99541349 1001 86380 86390 1
541364 99541364 1001 86380 86390 1
541482 99541482 1001 86380 86390 1
541301 99541301 1001 86380 86390 1
542083 99542083 1001 86380 86390 1
542086 99542086 1001 86380 86390 1
542022 99542022 1001 86380 86390 1
541922 99541922 1001 86380 86390 1
542000 99542000 1001 86380 86390 1
541988 99541988 1001 86380 86390 1
541838 99541838 1001 86380 86390 1
541880 99541880 1001 86380 86390 1
541906 99541906 1001 86380 86390 1
541765 99541765 1001 86380 86390 1
541767 99541767 1001 86380 86390 1
541819 99541819 1001 86380 86390 1
541668 99541668 1001 86380 86390 1
541592 99541592 1001 86380 86390 1
541534 99541534 1001 86380 86390 1
541586 99541586 1001 86380 86390 1
542173 99542173 1001 86380 86390 1
542123 99542123 1001 86380 86390 1
542243 99542243 1001 86380 86390 1
542945 99542945 1001 86380 86390 1
542821 99542821 1001 86380 86390 1
542584 99542584 1001 86380 86390 1
542649 99542649 1001 86380 86390 1
542608 99542608 1001 86380 86390 1
542504 99542504 1001 86380 86390 1
543019 99543019 1001 86380 86390 1
543073 99543073 1001 86380 86390 1
543148 99543148 1001 86380 86390 1
543636 99543636 1001 86380 86390 1
543387 99543387 1001 86380 86390 1
543452 99543452 1001 86380 86390 1
543352 99543352 1001 86380 86390 1
543288 99543288 1001 86380 86390 1
543277 99543277 1001 86380 86390 1
543785 99543785 1001 86380 86390 1
543931 99543931 1001 86380 86390 1
544547 99544547 1001 86380 86390 1
544470 99544470 1001 86380 86390 1
544415 99544415 1001 86380 86390 1
544365 99544365 1001 86380 86390 1
544303 99544303 1001 86380 86390 1
544372 99544372 1001 86380 86390 1
544015 99544015 1001 86380 86390 1
544069 99544069 1001 86380 86390 1
544099 99544099 1001 86380 86390 1
544087 99544087 1001 86380 86390 1
544075 99544075 1001 86380 86390 1
544053 99544053 1001 86380 86390 1
544629 99544629 1001 86380 86390 1
544696 99544696 1001 86380 86390 1
544645 99544645 1001 86380 86390 1
544697 99544697 1001 86380 86390 1
418758 221 1001 58560 58977 1
427699 562 1001 61200 73137 1
500854 833 1002 55570 61095 1
509026 661 1002 42606 52917 1
400012 99400012 1001 86380 86390 1
400112 99400112 1001 86380 86390 1
400135 99400135 1001 86380 86390 1
400213 99400213 1001 86380 86390 1
400257 99400257 1001 86380 86390 1
400330 99400330 1001 86380 86390 1
400523 99400523 1001 86380 86390 1
400700 99400700 1001 86380 86390 1
400632 99400632 1001 86380 86390 1
400742 99400742 1001 86380 86390 1
400802 99400802 1001 86380 86390 1
400834 99400834 1001 86380 86390 1
400873 99400873 1001 86380 86390 1
401097 99401097 1001 86380 86390 1
401500 99401500 1001 86380 86390 1
401620 99401620 1001 86380 86390 1
401878 99401878 1001 86380 86390 1
401858 99401858 1001 86380 86390 1
402006 99402006 1001 86380 86390 1
402244 99402244 1001 86380 86390 1
402299 99402299 1001 86380 86390 1
402501 99402501 1001 86380 86390 1
402653 99402653 1001 86380 86390 1
403266 99403266 1001 86380 86390 1
403344 99403344 1001 86380 86390 1
403438 99403438 1001 86380 86390 1
403357 99403357 1001 86380 86390 1
403392 99403392 1001 86380 86390 1
403475 99403475 1001 86380 86390 1
403565 99403565 1001 86380 86390 1
403641 99403641 1001 86380 86390 1
403850 99403850 1001 86380 86390 1
403951 99403951 1001 86380 86390 1
403937 99403937 1001 86380 86390 1
404061 99404061 1001 86380 86390 1
404362 99404362 1001 86380 86390 1
404291 99404291 1001 86380 86390 1
404575 99404575 1001 86380 86390 1
404702 99404702 1001 86380 86390 1
404874 99404874 1001 86380 86390 1
404806 99404806 1001 86380 86390 1
405205 99405205 1001 86380 86390 1
405197 99405197 1001 86380 86390 1
405146 99405146 1001 86380 86390 1
405254 99405254 1001 86380 86390 1
405289 99405289 1001 86380 86390 1
405390 99405390 1001 86380 86390 1
405375 99405375 1001 86380 86390 1
405430 99405430 1001 86380 86390 1
405584 99405584 1001 86380 86390 1
405752 99405752 1001 86380 86390 1
405780 99405780 1001 86380 86390 1
406146 99406146 1001 86380 86390 1
406380 99406380 1001 86380 86390 1
406611 99406611 1001 86380 86390 1
406619 99406619 1001 86380 86390 1
406714 99406714 1001 86380 86390 1
406780 99406780 1001 86380 86390 1
406904 99406904 1001 86380 86390 1
406977 99406977 1001 86380 86390 1
407100 99407100 1001 86380 86390 1
407214 99407214 1001 86380 86390 1
407262 99407262 1001 86380 86390 1
407440 99407440 1001 86380 86390 1
407381 99407381 1001 86380 86390 1
407382 99407382 1001 86380 86390 1
407528 99407528 1001 86380 86390 1
407693 99407693 1001 86380 86390 1
407771 99407771 1001 86380 86390 1
408017 99408017 1001 86380 86390 1
408059 99408059 1001 86380 86390 1
408224 99408224 1001 86380 86390 1
408409 99408409 1001 86380 86390 1
408584 99408584 1001 86380 86390 1
408821 99408821 1001 86380 86390 1
408883 99408883 1001 86380 86390 1
409140 99409140 1001 86380 86390 1
409204 99409204 1001 86380 86390 1
409260 99409260 1001 86380 86390 1
409313 99409313 1001 86380 86390 1
409339 99409339 1001 86380 86390 1
409365 99409365 1001 86380 86390 1
409437 99409437 1001 86380 86390 1
409600 99409600 1001 86380 86390 1
409718 99409718 1001 86380 86390 1
409699 99409699 1001 86380 86390 1
409702 99409702 1001 86380 86390 1
409725 99409725 1001 86380 86390 1
409862 99409862 1001 86380 86390 1
409957 99409957 1001 86380 86390 1
410024 99410024 1001 86380 86390 1
410044 99410044 1001 86380 86390 1
410192 99410192 1001 86380 86390 1
410111 99410111 1001 86380 86390 1
410395 99410395 1001 86380 86390 1
410558 99410558 1001 86380 86390 1
410705 99410705 1001 86380 86390 1
410698 99410698 1001 86380 86390 1
411000 99411000 1001 86380 86390 1
410991 99410991 1001 86380 86390 1
410944 99410944 1001 86380 86390 1
411027 99411027 1001 86380 86390 1
411102 99411102 1001 86380 86390 1
411121 99411121 1001 86380 86390 1
411308 99411308 1001 86380 86390 1
411267 99411267 1001 86380 86390 1
411440 99411440 1001 86380 86390 1
411628 99411628 1001 86380 86390 1
411649 99411649 1001 86380 86390 1
411929 99411929 1001 86380 86390 1
412157 99412157 1001 86380 86390 1
412219 99412219 1001 86380 86390 1
412248 99412248 1001 86380 86390 1
412387 99412387 1001 86380 86390 1
412316 99412316 1001 86380 86390 1
412458 99412458 1001 86380 86390 1
413495 99413495 1001 86380 86390 1
413636 99413636 1001 86380 86390 1
413609 99413609 1001 86380 86390 1
413440 99413440 1001 86380 86390 1
413508 99413508 1001 86380 86390 1
413060 99413060 1001 86380 86390 1
412959 99412959 1001 86380 86390 1
413092 99413092 1001 86380 86390 1
413020 99413020 1001 86380 86390 1
412949 99412949 1001 86380 86390 1
413028 99413028 1001 86380 86390 1
413108 99413108 1001 86380 86390 1
412615 99412615 1001 86380 86390 1
412566 99412566 1001 86380 86390 1
412659 99412659 1001 86380 86390 1
412836 99412836 1001 86380 86390 1
412543 99412543 1001 86380 86390 1
413831 99413831 1001 86380 86390 1
413921 99413921 1001 86380 86390 1
413725 99413725 1001 86380 86390 1
414044 99414044 1001 86380 86390 1
415147 99415147 1001 86380 86390 1
415068 99415068 1001 86380 86390 1
415019 99415019 1001 86380 86390 1
414858 99414858 1001 86380 86390 1
414707 99414707 1001 86380 86390 1
414642 99414642 1001 86380 86390 1
414692 99414692 1001 86380 86390 1
414599 99414599 1001 86380 86390 1
414584 99414584 1001 86380 86390 1
414414 99414414 1001 86380 86390 1
414154 99414154 1001 86380 86390 1
415469 99415469 1001 86380 86390 1
416672 99416672 1001 86380 86390 1
416823 99416823 1001 86380 86390 1
416148 99416148 1001 86380 86390 1
416246 99416246 1001 86380 86390 1
415935 99415935 1001 86380 86390 1
415953 99415953 1001 86380 86390 1
416003 99416003 1001 86380 86390 1
417003 99417003 1001 86380 86390 1
417607 99417607 1001 86380 86390 1
417484 99417484 1001 86380 86390 1
417485 99417485 1001 86380 86390 1
418710 99418710 1001 86380 86390 1
418056 99418056 1001 86380 86390 1
418046 99418046 1001 86380 86390 1
418068 99418068 1001 86380 86390 1
417715 99417715 1001 86380 86390 1
418891 99418891 1001 86380 86390 1
419169 99419169 1001 86380 86390 1
418814 99418814 1001 86380 86390 1
419657 99419657 1001 86380 86390 1
419267 99419267 1001 86380 86390 1
419296 99419296 1001 86380 86390 1
419574 99419574 1001 86380 86390 1
419622 99419622 1001 86380 86390 1
420587 99420587 1001 86380 86390 1
420742 99420742 1001 86380 86390 1
420804 99420804 1001 86380 86390 1
422004 99422004 1001 86380 86390 1
421858 99421858 1001 86380 86390 1
421503 99421503 1001 86380 86390 1
421393 99421393 1001 86380 86390 1
421275 99421275 1001 86380 86390 1
421550 99421550 1001 86380 86390 1
421487 99421487 1001 86380 86390 1
421515 99421515 1001 86380 86390 1
421202 99421202 1001 86380 86390 1
420982 99420982 1001 86380 86390 1
422435 99422435 1001 86380 86390 1
422482 99422482 1001 86380 86390 1
422258 99422258 1001 86380 86390 1
422265 99422265 1001 86380 86390 1
422181 99422181 1001 86380 86390 1
423547 99423547 1001 86380 86390 1
423319 99423319 1001 86380 86390 1
423468 99423468 1001 86380 86390 1
423327 99423327 1001 86380 86390 1
423719 99423719 1001 86380 86390 1
423194 99423194 1001 86380 86390 1
423185 99423185 1001 86380 86390 1
422590 99422590 1001 86380 86390 1
423949 99423949 1001 86380 86390 1
424022 99424022 1001 86380 86390 1
425192 99425192 1001 86380 86390 1
425032 99425032 1001 86380 86390 1
425108 99425108 1001 86380 86390 1
425319 99425319 1001 86380 86390 1
424826 99424826 1001 86380 86390 1
424651 99424651 1001 86380 86390 1
424252 99424252 1001 86380 86390 1
424519 99424519 1001 86380 86390 1
425604 99425604 1001 86380 86390 1
425410 99425410 1001 86380 86390 1
426323 99426323 1001 86380 86390 1
426453 99426453 1001 86380 86390 1
426386 99426386 1001 86380 86390 1
426536 99426536 1001 86380 86390 1
425865 99425865 1001 86380 86390 1
427164 99427164 1001 86380 86390 1
427394 99427394 1001 86380 86390 1
427439 99427439 1001 86380 86390 1
427182 99427182 1001 86380 86390 1
427448 99427448 1001 86380 86390 1
427383 99427383 1001 86380 86390 1
428701 99428701 1001 86380 86390 1
428578 99428578 1001 86380 86390 1
428601 99428601 1001 86380 86390 1
428150 99428150 1001 86380 86390 1
427901 99427901 1001 86380 86390 1
427739 99427739 1001 86380 86390 1
427670 99427670 1001 86380 86390 1
427593 99427593 1001 86380 86390 1
429095 99429095 1001 86380 86390 1
429067 99429067 1001 86380 86390 1
429020 99429020 1001 86380 86390 1
428876 99428876 1001 86380 86390 1
428920 99428920 1001 86380 86390 1
429140 99429140 1001 86380 86390 1
428898 99428898 1001 86380 86390 1
428982 99428982 1001 86380 86390 1
430246 99430246 1001 86380 86390 1
430064 99430064 1001 86380 86390 1
429705 99429705 1001 86380 86390 1
429954 99429954 1001 86380 86390 1
429586 99429586 1001 86380 86390 1
429576 99429576 1001 86380 86390 1
429623 99429623 1001 86380 86390 1
429844 99429844 1001 86380 86390 1
429551 99429551 1001 86380 86390 1
429305 99429305 1001 86380 86390 1
430606 99430606 1001 86380 86390 1
430531 99430531 1001 86380 86390 1
430593 99430593 1001 86380 86390 1
430802 99430802 1001 86380 86390 1
430810 99430810 1001 86380 86390 1
430393 99430393 1001 86380 86390 1
431874 99431874 1001 86380 86390 1
431412 99431412 1001 86380 86390 1
431157 99431157 1001 86380 86390 1
432271 99432271 1001 86380 86390 1
432467 99432467 1001 86380 86390 1
432356 99432356 1001 86380 86390 1
432363 99432363 1001 86380 86390 1
432394 99432394 1001 86380 86390 1
433447 99433447 1001 86380 86390 1
433018 99433018 1001 86380 86390 1
432991 99432991 1001 86380 86390 1
433272 99433272 1001 86380 86390 1
433046 99433046 1001 86380 86390 1
432646 99432646 1001 86380 86390 1
432791 99432791 1001 86380 86390 1
432632 99432632 1001 86380 86390 1
433943 99433943 1001 86380 86390 1
434026 99434026 1001 86380 86390 1
433949 99433949 1001 86380 86390 1
433933 99433933 1001 86380 86390 1
435157 99435157 1001 86380 86390 1
435203 99435203 1001 86380 86390 1
435423 99435423 1001 86380 86390 1
434638 99434638 1001 86380 86390 1
434764 99434764 1001 86380 86390 1
434717 99434717 1001 86380 86390 1
435730 99435730 1001 86380 86390 1
435679 99435679 1001 86380 86390 1
435576 99435576 1001 86380 86390 1
435709 99435709 1001 86380 86390 1
435632 99435632 1001 86380 86390 1
436986 99436986 1001 86380 86390 1
436493 99436493 1001 86380 86390 1
436074 99436074 1001 86380 86390 1
436195 99436195 1001 86380 86390 1
436276 99436276 1001 86380 86390 1
436005 99436005 1001 86380 86390 1
300093 99300093 1001 86380 86390 1
437319 99437319 1001 86380 86390 1
437345 99437345 1001 86380 86390 1
437255 99437255 1001 86380 86390 1
437286 99437286 1001 86380 86390 1
300626 99300626 1001 86380 86390 1
300603 99300603 1001 86380 86390 1
300530 99300530 1001 86380 86390 1
300435 99300435 1001 86380 86390 1
300371 99300371 1001 86380 86390 1
300348 99300348 1001 86380 86390 1
300470 99300470 1001 86380 86390 1
300315 99300315 1001 86380 86390 1
300186 99300186 1001 86380 86390 1
300231 99300231 1001 86380 86390 1
300835 99300835 1001 86380 86390 1
300841 99300841 1001 86380 86390 1
301414 99301414 1001 86380 86390 1
301351 99301351 1001 86380 86390 1
301168 99301168 1001 86380 86390 1
301220 99301220 1001 86380 86390 1
301305 99301305 1001 86380 86390 1
301230 99301230 1001 86380 86390 1
301256 99301256 1001 86380 86390 1
301051 99301051 1001 86380 86390 1
301072 99301072 1001 86380 86390 1
301021 99301021 1001 86380 86390 1
301593 99301593 1001 86380 86390 1
301677 99301677 1001 86380 86390 1
302211 99302211 1001 86380 86390 1
302008 99302008 1001 86380 86390 1
301970 99301970 1001 86380 86390 1
302009 99302009 1001 86380 86390 1
302011 99302011 1001 86380 86390 1
301920 99301920 1001 86380 86390 1
301767 99301767 1001 86380 86390 1
302418 99302418 1001 86380 86390 1
302568 99302568 1001 86380 86390 1
303098 99303098 1001 86380 86390 1
303035 99303035 1001 86380 86390 1
302808 99302808 1001 86380 86390 1
302964 99302964 1001 86380 86390 1
302979 99302979 1001 86380 86390 1
302663 99302663 1001 86380 86390 1
302601 99302601 1001 86380 86390 1
302752 99302752 1001 86380 86390 1
303217 99303217 1001 86380 86390 1
303311 99303311 1001 86380 86390 1
303392 99303392 1001 86380 86390 1
303305 99303305 1001 86380 86390 1
303961 99303961 1001 86380 86390 1
303915 99303915 1001 86380 86390 1
303656 99303656 1001 86380 86390 1
303695 99303695 1001 86380 86390 1
303683 99303683 1001 86380 86390 1
303437 99303437 1001 86380 86390 1
303503 99303503 1001 86380 86390 1
303480 99303480 1001 86380 86390 1
303537 99303537 1001 86380 86390 1
303615 99303615 1001 86380 86390 1
304160 99304160 1001 86380 86390 1
304215 99304215 1001 86380 86390 1
304167 99304167 1001 86380 86390 1
304793 99304793 1001 86380 86390 1
304608 99304608 1001 86380 86390 1
304454 99304454 1001 86380 86390 1
304560 99304560 1001 86380 86390 1
304263 99304263 1001 86380 86390 1
304318 99304318 1001 86380 86390 1
304409 99304409 1001 86380 86390 1
304440 99304440 1001 86380 86390 1
304389 99304389 1001 86380 86390 1
304378 99304378 1001 86380 86390 1
305012 99305012 1001 86380 86390 1
305053 99305053 1001 86380 86390 1
304951 99304951 1001 86380 86390 1
304873 99304873 1001 86380 86390 1
305044 99305044 1001 86380 86390 1
305061 99305061 1001 86380 86390 1
304997 99304997 1001 86380 86390 1
305010 99305010 1001 86380 86390 1
305556 99305556 1001 86380 86390 1
305667 99305667 1001 86380 86390 1
305539 99305539 1001 86380 86390 1
305312 99305312 1001 86380 86390 1
305280 99305280 1001 86380 86390 1
305320 99305320 1001 86380 86390 1
305465 99305465 1001 86380 86390 1
305233 99305233 1001 86380 86390 1
305169 99305169 1001 86380 86390 1
500088 99500088 1001 86380 86390 1
500132 99500132 1001 86380 86390 1
500620 99500620 1001 86380 86390 1
500623 99500623 1001 86380 86390 1
500667 99500667 1001 86380 86390 1
500773 99500773 1001 86380 86390 1
500499 99500499 1001 86380 86390 1
500580 99500580 1001 86380 86390 1
500490 99500490 1001 86380 86390 1
500335 99500335 1001 86380 86390 1
500284 99500284 1001 86380 86390 1
500311 99500311 1001 86380 86390 1
500261 99500261 1001 86380 86390 1
500224 99500224 1001 86380 86390 1
500306 99500306 1001 86380 86390 1
500333 99500333 1001 86380 86390 1
500993 99500993 1001 86380 86390 1
500985 99500985 1001 86380 86390 1
500859 99500859 1001 86380 86390 1
501471 99501471 1001 86380 86390 1
501516 99501516 1001 86380 86390 1
501508 99501508 1001 86380 86390 1
501269 99501269 1001 86380 86390 1
501351 99501351 1001 86380 86390 1
501352 99501352 1001 86380 86390 1
501063 99501063 1001 86380 86390 1
501027 99501027 1001 86380 86390 1
501688 99501688 1001 86380 86390 1
501766 99501766 1001 86380 86390 1
501789 99501789 1001 86380 86390 1
502404 99502404 1001 86380 86390 1
502330 99502330 1001 86380 86390 1
502111 99502111 1001 86380 86390 1
502193 99502193 1001 86380 86390 1
501979 99501979 1001 86380 86390 1
502048 99502048 1001 86380 86390 1
501895 99501895 1001 86380 86390 1
502670 99502670 1001 86380 86390 1
503254 99503254 1001 86380 86390 1
503203 99503203 1001 86380 86390 1
503216 99503216 1001 86380 86390 1
503204 99503204 1001 86380 86390 1
503103 99503103 1001 86380 86390 1
503168 99503168 1001 86380 86390 1
503118 99503118 1001 86380 86390 1
502970 99502970 1001 86380 86390 1
503073 99503073 1001 86380 86390 1
503048 99503048 1001 86380 86390 1
503059 99503059 1001 86380 86390 1
502826 99502826 1001 86380 86390 1
502852 99502852 1001 86380 86390 1
502679 99502679 1001 86380 86390 1
503437 99503437 1001 86380 86390 1
503349 99503349 1001 86380 86390 1
503363 99503363 1001 86380 86390 1
504048 99504048 1001 86380 86390 1
503948 99503948 1001 86380 86390 1
503730 99503730 1001 86380 86390 1
503714 99503714 1001 86380 86390 1
503602 99503602 1001 86380 86390 1
503581 99503581 1001 86380 86390 1
503620 99503620 1001 86380 86390 1
503572 99503572 1001 86380 86390 1
504168 99504168 1001 86380 86390 1
504313 99504313 1001 86380 86390 1
504288 99504288 1001 86380 86390 1
504319 99504319 1001 86380 86390 1
504752 99504752 1001 86380 86390 1
504888 99504888 1001 86380 86390 1
504693 99504693 1001 86380 86390 1
504565 99504565 1001 86380 86390 1
504401 99504401 1001 86380 86390 1
504443 99504443 1001 86380 86390 1
504406 99504406 1001 86380 86390 1
504500 99504500 1001 86380 86390 1
504334 99504334 1001 86380 86390 1
505021 99505021 1001 86380 86390 1
505040 99505040 1001 86380 86390 1
505145 99505145 1001 86380 86390 1
505668 99505668 1001 86380 86390 1
505593 99505593 1001 86380 86390 1
505583 99505583 1001 86380 86390 1
505730 99505730 1001 86380 86390 1
505473 99505473 1001 86380 86390 1
505475 99505475 1001 86380 86390 1
505558 99505558 1001 86380 86390 1
505445 99505445 1001 86380 86390 1
505381 99505381 1001 86380 86390 1
505190 99505190 1001 86380 86390 1
505218 99505218 1001 86380 86390 1
505296 99505296 1001 86380 86390 1
505166 99505166 1001 86380 86390 1
505329 99505329 1001 86380 86390 1
505924 99505924 1001 86380 86390 1
505850 99505850 1001 86380 86390 1
505866 99505866 1001 86380 86390 1
505905 99505905 1001 86380 86390 1
505919 99505919 1001 86380 86390 1
506522 99506522 1001 86380 86390 1
506500 99506500 1001 86380 86390 1
506584 99506584 1001 86380 86390 1
506490 99506490 1001 86380 86390 1
506516 99506516 1001 86380 86390 1
506328 99506328 1001 86380 86390 1
506282 99506282 1001 86380 86390 1
506231 99506231 1001 86380 86390 1
506361 99506361 1001 86380 86390 1
506193 99506193 1001 86380 86390 1
506120 99506120 1001 86380 86390 1
506658 99506658 1001 86380 86390 1
506607 99506607 1001 86380 86390 1
506676 99506676 1001 86380 86390 1
506669 99506669 1001 86380 86390 1
506695 99506695 1001 86380 86390 1
507222 99507222 1001 86380 86390 1
507326 99507326 1001 86380 86390 1
507138 99507138 1001 86380 86390 1
507100 99507100 1001 86380 86390 1
507206 99507206 1001 86380 86390 1
507105 99507105 1001 86380 86390 1
507080 99507080 1001 86380 86390 1
507070 99507070 1001 86380 86390 1
507071 99507071 1001 86380 86390 1
506891 99506891 1001 86380 86390 1
506909 99506909 1001 86380 86390 1
506875 99506875 1001 86380 86390 1
506927 99506927 1001 86380 86390 1
506953 99506953 1001 86380 86390 1
507463 99507463 1001 86380 86390 1
507479 99507479 1001 86380 86390 1
508098 99508098 1001 86380 86390 1
508073 99508073 1001 86380 86390 1
508076 99508076 1001 86380 86390 1
508209 99508209 1001 86380 86390 1
508006 99508006 1001 86380 86390 1
508038 99508038 1001 86380 86390 1
507679 99507679 1001 86380 86390 1
507758 99507758 1001 86380 86390 1
507675 99507675 1001 86380 86390 1
507779 99507779 1001 86380 86390 1
508431 99508431 1001 86380 86390 1
508289 99508289 1001 86380 86390 1
508329 99508329 1001 86380 86390 1
508306 99508306 1001 86380 86390 1
509038 99509038 1001 86380 86390 1
509019 99509019 1001 86380 86390 1
508687 99508687 1001 86380 86390 1
508690 99508690 1001 86380 86390 1
508836 99508836 1001 86380 86390 1
508710 99508710 1001 86380 86390 1
508698 99508698 1001 86380 86390 1
508583 99508583 1001 86380 86390 1
508598 99508598 1001 86380 86390 1
509698 99509698 1001 86380 86390 1
509762 99509762 1001 86380 86390 1
509776 99509776 1001 86380 86390 1
509714 99509714 1001 86380 86390 1
509703 99509703 1001 86380 86390 1
509893 99509893 1001 86380 86390 1
509333 99509333 1001 86380 86390 1
509336 99509336 1001 86380 86390 1
509429 99509429 1001 86380 86390 1
509379 99509379 1001 86380 86390 1
509953 99509953 1001 86380 86390 1
510035 99510035 1001 86380 86390 1
510101 99510101 1001 86380 86390 1
510725 99510725 1001 86380 86390 1
510676 99510676 1001 86380 86390 1
510381 99510381 1001 86380 86390 1
510343 99510343 1001 86380 86390 1
510197 99510197 1001 86380 86390 1
510284 99510284 1001 86380 86390 1
510781 99510781 1001 86380 86390 1
510824 99510824 1001 86380 86390 1
510903 99510903 1001 86380 86390 1
511489 99511489 1001 86380 86390 1
511502 99511502 1001 86380 86390 1
511353 99511353 1001 86380 86390 1
511538 99511538 1001 86380 86390 1
511471 99511471 1001 86380 86390 1
511283 99511283 1001 86380 86390 1
511339 99511339 1001 86380 86390 1
511316 99511316 1001 86380 86390 1
511330 99511330 1001 86380 86390 1
511011 99511011 1001 86380 86390 1
511051 99511051 1001 86380 86390 1
511057 99511057 1001 86380 86390 1
511071 99511071 1001 86380 86390 1
511576 99511576 1001 86380 86390 1
511757 99511757 1001 86380 86390 1
511612 99511612 1001 86380 86390 1
511729 99511729 1001 86380 86390 1
512302 99512302 1001 86380 86390 1
512266 99512266 1001 86380 86390 1
512308 99512308 1001 86380 86390 1
511993 99511993 1001 86380 86390 1
512123 99512123 1001 86380 86390 1
512112 99512112 1001 86380 86390 1
511997 99511997 1001 86380 86390 1
512023 99512023 1001 86380 86390 1
512141 99512141 1001 86380 86390 1
512118 99512118 1001 86380 86390 1
511900 99511900 1001 86380 86390 1
511816 99511816 1001 86380 86390 1
511842 99511842 1001 86380 86390 1
511881 99511881 1001 86380 86390 1
512508 99512508 1001 86380 86390 1
512458 99512458 1001 86380 86390 1
512498 99512498 1001 86380 86390 1
512464 99512464 1001 86380 86390 1
513030 99513030 1001 86380 86390 1
513083 99513083 1001 86380 86390 1
513137 99513137 1001 86380 86390 1
512909 99512909 1001 86380 86390 1
512976 99512976 1001 86380 86390 1
512861 99512861 1001 86380 86390 1
512991 99512991 1001 86380 86390 1
512689 99512689 1001 86380 86390 1
512706 99512706 1001 86380 86390 1
512634 99512634 1001 86380 86390 1
512595 99512595 1001 86380 86390 1
513292 99513292 1001 86380 86390 1
513981 99513981 1001 86380 86390 1
513897 99513897 1001 86380 86390 1
513899 99513899 1001 86380 86390 1
513939 99513939 1001 86380 86390 1
513722 99513722 1001 86380 86390 1
513800 99513800 1001 86380 86390 1
513715 99513715 1001 86380 86390 1
513461 99513461 1001 86380 86390 1
513611 99513611 1001 86380 86390 1
514183 99514183 1001 86380 86390 1
514129 99514129 1001 86380 86390 1
514826 99514826 1001 86380 86390 1
514656 99514656 1001 86380 86390 1
514785 99514785 1001 86380 86390 1
514682 99514682 1001 86380 86390 1
514774 99514774 1001 86380 86390 1
514749 99514749 1001 86380 86390 1
514651 99514651 1001 86380 86390 1
514640 99514640 1001 86380 86390 1
514646 99514646 1001 86380 86390 1
514330 99514330 1001 86380 86390 1
514293 99514293 1001 86380 86390 1
514348 99514348 1001 86380 86390 1
514947 99514947 1001 86380 86390 1
514986 99514986 1001 86380 86390 1
514926 99514926 1001 86380 86390 1
514993 99514993 1001 86380 86390 1
514905 99514905 1001 86380 86390 1
515573 99515573 1001 86380 86390 1
515662 99515662 1001 86380 86390 1
515439 99515439 1001 86380 86390 1
515465 99515465 1001 86380 86390 1
515368 99515368 1001 86380 86390 1
515345 99515345 1001 86380 86390 1
515321 99515321 1001 86380 86390 1
515425 99515425 1001 86380 86390 1
515246 99515246 1001 86380 86390 1
515236 99515236 1001 86380 86390 1
515797 99515797 1001 86380 86390 1
516306 99516306 1001 86380 86390 1
516403 99516403 1001 86380 86390 1
516200 99516200 1001 86380 86390 1
516226 99516226 1001 86380 86390 1
516242 99516242 1001 86380 86390 1
516118 99516118 1001 86380 86390 1
516274 99516274 1001 86380 86390 1
516146 99516146 1001 86380 86390 1
516085 99516085 1001 86380 86390 1
515917 99515917 1001 86380 86390 1
516088 99516088 1001 86380 86390 1
515946 99515946 1001 86380 86390 1
516563 99516563 1001 86380 86390 1
516618 99516618 1001 86380 86390 1
517139 99517139 1001 86380 86390 1
517333 99517333 1001 86380 86390 1
517026 99517026 1001 86380 86390 1
516967 99516967 1001 86380 86390 1
517109 99517109 1001 86380 86390 1
516941 99516941 1001 86380 86390 1
517098 99517098 1001 86380 86390 1
516901 99516901 1001 86380 86390 1
516923 99516923 1001 86380 86390 1
517421 99517421 1001 86380 86390 1
518098 99518098 1001 86380 86390 1
517839 99517839 1001 86380 86390 1
517827 99517827 1001 86380 86390 1
517802 99517802 1001 86380 86390 1
517936 99517936 1001 86380 86390 1
517900 99517900 1001 86380 86390 1
517619 99517619 1001 86380 86390 1
517542 99517542 1001 86380 86390 1
517620 99517620 1001 86380 86390 1
517647 99517647 1001 86380 86390 1
517738 99517738 1001 86380 86390 1
517727 99517727 1001 86380 86390 1
517681 99517681 1001 86380 86390 1
517617 99517617 1001 86380 86390 1
518329 99518329 1001 86380 86390 1
518357 99518357 1001 86380 86390 1
518255 99518255 1001 86380 86390 1
518207 99518207 1001 86380 86390 1
518886 99518886 1001 86380 86390 1
518811 99518811 1001 86380 86390 1
518863 99518863 1001 86380 86390 1
518929 99518929 1001 86380 86390 1
518942 99518942 1001 86380 86390 1
518804 99518804 1001 86380 86390 1
518843 99518843 1001 86380 86390 1
518895 99518895 1001 86380 86390 1
518896 99518896 1001 86380 86390 1
518675 99518675 1001 86380 86390 1
518701 99518701 1001 86380 86390 1
518586 99518586 1001 86380 86390 1
518490 99518490 1001 86380 86390 1
518989 99518989 1001 86380 86390 1
519022 99519022 1001 86380 86390 1
519152 99519152 1001 86380 86390 1
519716 99519716 1001 86380 86390 1
519792 99519792 1001 86380 86390 1
519718 99519718 1001 86380 86390 1
519707 99519707 1001 86380 86390 1
519428 99519428 1001 86380 86390 1
519454 99519454 1001 86380 86390 1
519355 99519355 1001 86380 86390 1
519980 99519980 1001 86380 86390 1
519852 99519852 1001 86380 86390 1
519924 99519924 1001 86380 86390 1
519913 99519913 1001 86380 86390 1
520340 99520340 1001 86380 86390 1
520329 99520329 1001 86380 86390 1
520192 99520192 1001 86380 86390 1
520147 99520147 1001 86380 86390 1
520667 99520667 1001 86380 86390 1
520810 99520810 1001 86380 86390 1
520761 99520761 1001 86380 86390 1
521403 99521403 1001 86380 86390 1
521449 99521449 1001 86380 86390 1
521385 99521385 1001 86380 86390 1
521175 99521175 1001 86380 86390 1
521124 99521124 1001 86380 86390 1
521229 99521229 1001 86380 86390 1
520874 99520874 1001 86380 86390 1
521037 99521037 1001 86380 86390 1
521657 99521657 1001 86380 86390 1
521599 99521599 1001 86380 86390 1
521524 99521524 1001 86380 86390 1
521564 99521564 1001 86380 86390 1
521488 99521488 1001 86380 86390 1
522099 99522099 1001 86380 86390 1
522204 99522204 1001 86380 86390 1
522251 99522251 1001 86380 86390 1
522009 99522009 1001 86380 86390 1
521896 99521896 1001 86380 86390 1
522084 99522084 1001 86380 86390 1
521968 99521968 1001 86380 86390 1
522366 99522366 1001 86380 86390 1
522439 99522439 1001 86380 86390 1
522482 99522482 1001 86380 86390 1
523010 99523010 1001 86380 86390 1
522961 99522961 1001 86380 86390 1
523109 99523109 1001 86380 86390 1
523114 99523114 1001 86380 86390 1
522716 99522716 1001 86380 86390 1
522743 99522743 1001 86380 86390 1
522549 99522549 1001 86380 86390 1
522511 99522511 1001 86380 86390 1
522672 99522672 1001 86380 86390 1
522595 99522595 1001 86380 86390 1
522509 99522509 1001 86380 86390 1
523167 99523167 1001 86380 86390 1
523296 99523296 1001 86380 86390 1
523164 99523164 1001 86380 86390 1
523868 99523868 1001 86380 86390 1
523835 99523835 1001 86380 86390 1
523929 99523929 1001 86380 86390 1
523575 99523575 1001 86380 86390 1
523717 99523717 1001 86380 86390 1
523719 99523719 1001 86380 86390 1
523577 99523577 1001 86380 86390 1
523363 99523363 1001 86380 86390 1
523442 99523442 1001 86380 86390 1
523482 99523482 1001 86380 86390 1
523446 99523446 1001 86380 86390 1
523459 99523459 1001 86380 86390 1
523995 99523995 1001 86380 86390 1
524103 99524103 1001 86380 86390 1
524117 99524117 1001 86380 86390 1
524629 99524629 1001 86380 86390 1
524681 99524681 1001 86380 86390 1
524604 99524604 1001 86380 86390 1
524758 99524758 1001 86380 86390 1
524625 99524625 1001 86380 86390 1
524473 99524473 1001 86380 86390 1
524499 99524499 1001 86380 86390 1
524564 99524564 1001 86380 86390 1
524435 99524435 1001 86380 86390 1
524558 99524558 1001 86380 86390 1
524546 99524546 1001 86380 86390 1
524407 99524407 1001 86380 86390 1
524334 99524334 1001 86380 86390 1
524950 99524950 1001 86380 86390 1
524938 99524938 1001 86380 86390 1
524900 99524900 1001 86380 86390 1
524889 99524889 1001 86380 86390 1
524880 99524880 1001 86380 86390 1
524908 99524908 1001 86380 86390 1
525456 99525456 1001 86380 86390 1
525562 99525562 1001 86380 86390 1
525539 99525539 1001 86380 86390 1
525554 99525554 1001 86380 86390 1
525464 99525464 1001 86380 86390 1
525341 99525341 1001 86380 86390 1
525213 99525213 1001 86380 86390 1
525187 99525187 1001 86380 86390 1
525260 99525260 1001 86380 86390 1
525105 99525105 1001 86380 86390 1
525082 99525082 1001 86380 86390 1
525135 99525135 1001 86380 86390 1
525084 99525084 1001 86380 86390 1
525097 99525097 1001 86380 86390 1
524994 99524994 1001 86380 86390 1
525660 99525660 1001 86380 86390 1
525650 99525650 1001 86380 86390 1
525638 99525638 1001 86380 86390 1
525666 99525666 1001 86380 86390 1
525694 99525694 1001 86380 86390 1
525772 99525772 1001 86380 86390 1
526372 99526372 1001 86380 86390 1
526385 99526385 1001 86380 86390 1
526257 99526257 1001 86380 86390 1
526323 99526323 1001 86380 86390 1
526354 99526354 1001 86380 86390 1
526138 99526138 1001 86380 86390 1
525999 99525999 1001 86380 86390 1
525857 99525857 1001 86380 86390 1
525925 99525925 1001 86380 86390 1
525838 99525838 1001 86380 86390 1
526588 99526588 1001 86380 86390 1
526532 99526532 1001 86380 86390 1
526584 99526584 1001 86380 86390 1
526428 99526428 1001 86380 86390 1
526469 99526469 1001 86380 86390 1
526624 99526624 1001 86380 86390 1
527219 99527219 1001 86380 86390 1
527073 99527073 1001 86380 86390 1
527224 99527224 1001 86380 86390 1
527238 99527238 1001 86380 86390 1
526927 99526927 1001 86380 86390 1
526839 99526839 1001 86380 86390 1
527021 99527021 1001 86380 86390 1
527028 99527028 1001 86380 86390 1
526694 99526694 1001 86380 86390 1
526785 99526785 1001 86380 86390 1
526725 99526725 1001 86380 86390 1
526738 99526738 1001 86380 86390 1
527272 99527272 1001 86380 86390 1
527363 99527363 1001 86380 86390 1
527436 99527436 1001 86380 86390 1
527946 99527946 1001 86380 86390 1
527702 99527702 1001 86380 86390 1
527690 99527690 1001 86380 86390 1
527775 99527775 1001 86380 86390 1
527534 99527534 1001 86380 86390 1
527502 99527502 1001 86380 86390 1
528280 99528280 1001 86380 86390 1
528089 99528089 1001 86380 86390 1
528774 99528774 1001 86380 86390 1
528901 99528901 1001 86380 86390 1
528839 99528839 1001 86380 86390 1
528739 99528739 1001 86380 86390 1
528857 99528857 1001 86380 86390 1
528780 99528780 1001 86380 86390 1
528696 99528696 1001 86380 86390 1
528582 99528582 1001 86380 86390 1
528547 99528547 1001 86380 86390 1
528677 99528677 1001 86380 86390 1
528653 99528653 1001 86380 86390 1
528397 99528397 1001 86380 86390 1
528459 99528459 1001 86380 86390 1
528940 99528940 1001 86380 86390 1
528981 99528981 1001 86380 86390 1
528949 99528949 1001 86380 86390 1
529525 99529525 1001 86380 86390 1
529673 99529673 1001 86380 86390 1
529341 99529341 1001 86380 86390 1
529440 99529440 1001 86380 86390 1
529363 99529363 1001 86380 86390 1
529291 99529291 1001 86380 86390 1
529153 99529153 1001 86380 86390 1
529247 99529247 1001 86380 86390 1
529885 99529885 1001 86380 86390 1
529773 99529773 1001 86380 86390 1
530360 99530360 1001 86380 86390 1
530427 99530427 1001 86380 86390 1
530493 99530493 1001 86380 86390 1
530530 99530530 1001 86380 86390 1
530417 99530417 1001 86380 86390 1
530393 99530393 1001 86380 86390 1
530248 99530248 1001 86380 86390 1
530159 99530159 1001 86380 86390 1
530239 99530239 1001 86380 86390 1
530115 99530115 1001 86380 86390 1
529937 99529937 1001 86380 86390 1
530002 99530002 1001 86380 86390 1
529941 99529941 1001 86380 86390 1
529955 99529955 1001 86380 86390 1
530564 99530564 1001 86380 86390 1
530711 99530711 1001 86380 86390 1
530653 99530653 1001 86380 86390 1
531229 99531229 1001 86380 86390 1
531242 99531242 1001 86380 86390 1
531179 99531179 1001 86380 86390 1
531284 99531284 1001 86380 86390 1
531005 99531005 1001 86380 86390 1
530996 99530996 1001 86380 86390 1
531011 99531011 1001 86380 86390 1
530985 99530985 1001 86380 86390 1
531092 99531092 1001 86380 86390 1
531055 99531055 1001 86380 86390 1
530836 99530836 1001 86380 86390 1
530876 99530876 1001 86380 86390 1
530918 99530918 1001 86380 86390 1
530855 99530855 1001 86380 86390 1
530936 99530936 1001 86380 86390 1
530846 99530846 1001 86380 86390 1
530951 99530951 1001 86380 86390 1
531428 99531428 1001 86380 86390 1
532046 99532046 1001 86380 86390 1
531889 99531889 1001 86380 86390 1
531942 99531942 1001 86380 86390 1
531717 99531717 1001 86380 86390 1
531706 99531706 1001 86380 86390 1
531682 99531682 1001 86380 86390 1
532310 99532310 1001 86380 86390 1
532298 99532298 1001 86380 86390 1
532220 99532220 1001 86380 86390 1
532326 99532326 1001 86380 86390 1
532353 99532353 1001 86380 86390 1
532292 99532292 1001 86380 86390 1
532981 99532981 1001 86380 86390 1
532840 99532840 1001 86380 86390 1
532882 99532882 1001 86380 86390 1
532908 99532908 1001 86380 86390 1
532960 99532960 1001 86380 86390 1
532989 99532989 1001 86380 86390 1
532938 99532938 1001 86380 86390 1
532979 99532979 1001 86380 86390 1
532967 99532967 1001 86380 86390 1
532633 99532633 1001 86380 86390 1
532636 99532636 1001 86380 86390 1
532744 99532744 1001 86380 86390 1
532796 99532796 1001 86380 86390 1
532642 99532642 1001 86380 86390 1
532825 99532825 1001 86380 86390 1
532486 99532486 1001 86380 86390 1
533106 99533106 1001 86380 86390 1
533678 99533678 1001 86380 86390 1
533679 99533679 1001 86380 86390 1
533725 99533725 1001 86380 86390 1
533738 99533738 1001 86380 86390 1
533662 99533662 1001 86380 86390 1
533818 99533818 1001 86380 86390 1
533609 99533609 1001 86380 86390 1
533624 99533624 1001 86380 86390 1
533238 99533238 1001 86380 86390 1
533317 99533317 1001 86380 86390 1
533356 99533356 1001 86380 86390 1
533370 99533370 1001 86380 86390 1
533309 99533309 1001 86380 86390 1
533261 99533261 1001 86380 86390 1
533300 99533300 1001 86380 86390 1
534033 99534033 1001 86380 86390 1
534680 99534680 1001 86380 86390 1
534518 99534518 1001 86380 86390 1
534663 99534663 1001 86380 86390 1
534567 99534567 1001 86380 86390 1
534363 99534363 1001 86380 86390 1
534351 99534351 1001 86380 86390 1
534339 99534339 1001 86380 86390 1
534405 99534405 1001 86380 86390 1
534435 99534435 1001 86380 86390 1
534145 99534145 1001 86380 86390 1
534094 99534094 1001 86380 86390 1
534256 99534256 1001 86380 86390 1
534746 99534746 1001 86380 86390 1
534731 99534731 1001 86380 86390 1
535472 99535472 1001 86380 86390 1
535493 99535493 1001 86380 86390 1
535393 99535393 1001 86380 86390 1
535139 99535139 1001 86380 86390 1
535297 99535297 1001 86380 86390 1
534973 99534973 1001 86380 86390 1
534896 99534896 1001 86380 86390 1
535615 99535615 1001 86380 86390 1
535553 99535553 1001 86380 86390 1
535712 99535712 1001 86380 86390 1
536273 99536273 1001 86380 86390 1
536291 99536291 1001 86380 86390 1
536324 99536324 1001 86380 86390 1
535936 99535936 1001 86380 86390 1
535988 99535988 1001 86380 86390 1
536008 99536008 1001 86380 86390 1
535996 99535996 1001 86380 86390 1
536089 99536089 1001 86380 86390 1
535758 99535758 1001 86380 86390 1
535849 99535849 1001 86380 86390 1
536466 99536466 1001 86380 86390 1
536447 99536447 1001 86380 86390 1
537038 99537038 1001 86380 86390 1
537139 99537139 1001 86380 86390 1
537119 99537119 1001 86380 86390 1
536979 99536979 1001 86380 86390 1
536943 99536943 1001 86380 86390 1
536867 99536867 1001 86380 86390 1
536799 99536799 1001 86380 86390 1
536890 99536890 1001 86380 86390 1
536929 99536929 1001 86380 86390 1
536773 99536773 1001 86380 86390 1
536660 99536660 1001 86380 86390 1
536546 99536546 1001 86380 86390 1
536638 99536638 1001 86380 86390 1
537328 99537328 1001 86380 86390 1
537231 99537231 1001 86380 86390 1
537349 99537349 1001 86380 86390 1
537836 99537836 1001 86380 86390 1
537811 99537811 1001 86380 86390 1
537825 99537825 1001 86380 86390 1
537804 99537804 1001 86380 86390 1
537831 99537831 1001 86380 86390 1
537794 99537794 1001 86380 86390 1
537948 99537948 1001 86380 86390 1
537736 99537736 1001 86380 86390 1
537781 99537781 1001 86380 86390 1
538034 99538034 1001 86380 86390 1
538055 99538055 1001 86380 86390 1
538084 99538084 1001 86380 86390 1
538129 99538129 1001 86380 86390 1
538162 99538162 1001 86380 86390 1
538678 99538678 1001 86380 86390 1
538769 99538769 1001 86380 86390 1
538671 99538671 1001 86380 86390 1
538472 99538472 1001 86380 86390 1
538438 99538438 1001 86380 86390 1
538401 99538401 1001 86380 86390 1
538200 99538200 1001 86380 86390 1
538292 99538292 1001 86380 86390 1
538331 99538331 1001 86380 86390 1
538215 99538215 1001 86380 86390 1
538865 99538865 1001 86380 86390 1
538947 99538947 1001 86380 86390 1
538962 99538962 1001 86380 86390 1
539556 99539556 1001 86380 86390 1
539435 99539435 1001 86380 86390 1
539297 99539297 1001 86380 86390 1
539375 99539375 1001 86380 86390 1
539363 99539363 1001 86380 86390 1
539377 99539377 1001 86380 86390 1
539314 99539314 1001 86380 86390 1
539303 99539303 1001 86380 86390 1
539304 99539304 1001 86380 86390 1
539201 99539201 1001 86380 86390 1
539161 99539161 1001 86380 86390 1
539782 99539782 1001 86380 86390 1
539694 99539694 1001 86380 86390 1
539810 99539810 1001 86380 86390 1
539736 99539736 1001 86380 86390 1
539829 99539829 1001 86380 86390 1
539818 99539818 1001 86380 86390 1
540383 99540383 1001 86380 86390 1
540410 99540410 1001 86380 86390 1
540386 99540386 1001 86380 86390 1
540140 99540140 1001 86380 86390 1
539863 99539863 1001 86380 86390 1
540019 99540019 1001 86380 86390 1
539997 99539997 1001 86380 86390 1
540602 99540602 1001 86380 86390 1
540642 99540642 1001 86380 86390 1
541245 99541245 1001 86380 86390 1
541268 99541268 1001 86380 86390 1
541119 99541119 1001 86380 86390 1
540926 99540926 1001 86380 86390 1
541060 99541060 1001 86380 86390 1
540782 99540782 1001 86380 86390 1
541384 99541384 1001 86380 86390 1
541320 99541320 1001 86380 86390 1
541363 99541363 1001 86380 86390 1
542058 99542058 1001 86380 86390 1
541986 99541986 1001 86380 86390 1
542112 99542112 1001 86380 86390 1
541950 99541950 1001 86380 86390 1
541761 99541761 1001 86380 86390 1
541904 99541904 1001 86380 86390 1
541844 99541844 1001 86380 86390 1
541898 99541898 1001 86380 86390 1
541912 99541912 1001 86380 86390 1
541562 99541562 1001 86380 86390 1
541667 99541667 1001 86380 86390 1
541606 99541606 1001 86380 86390 1
541685 99541685 1001 86380 86390 1
541660 99541660 1001 86380 86390 1
542316 99542316 1001 86380 86390 1
542244 99542244 1001 86380 86390 1
542907 99542907 1001 86380 86390 1
542794 99542794 1001 86380 86390 1
542920 99542920 1001 86380 86390 1
542641 99542641 1001 86380 86390 1
542671 99542671 1001 86380 86390 1
542505 99542505 1001 86380 86390 1
542518 99542518 1001 86380 86390 1
542519 99542519 1001 86380 86390 1
542509 99542509 1001 86380 86390 1
542459 99542459 1001 86380 86390 1
542524 99542524 1001 86380 86390 1
542969 99542969 1001 86380 86390 1
543008 99543008 1001 86380 86390 1
543003 99543003 1001 86380 86390 1
543107 99543107 1001 86380 86390 1
543017 99543017 1001 86380 86390 1
543604 99543604 1001 86380 86390 1
543593 99543593 1001 86380 86390 1
543649 99543649 1001 86380 86390 1
543689 99543689 1001 86380 86390 1
543587 99543587 1001 86380 86390 1
543628 99543628 1001 86380 86390 1
543399 99543399 1001 86380 86390 1
543376 99543376 1001 86380 86390 1
543493 99543493 1001 86380 86390 1
543446 99543446 1001 86380 86390 1
543234 99543234 1001 86380 86390 1
543265 99543265 1001 86380 86390 1
543842 99543842 1001 86380 86390 1
543973 99543973 1001 86380 86390 1
544521 99544521 1001 86380 86390 1
544562 99544562 1001 86380 86390 1
544488 99544488 1001 86380 86390 1
544463 99544463 1001 86380 86390 1
544558 99544558 1001 86380 86390 1
544298 99544298 1001 86380 86390 1
544248 99544248 1001 86380 86390 1
544080 99544080 1001 86380 86390 1
544127 99544127 1001 86380 86390 1
430901 682 1001 74280 81477 1
424336 1142 1001 8160 8877 1
531476 603 1001 59475 59774 1
400278 99400278 1001 86380 86390 1
400350 99400350 1001 86380 86390 1
400391 99400391 1001 86380 86390 1
400367 99400367 1001 86380 86390 1
400496 99400496 1001 86380 86390 1
400607 99400607 1001 86380 86390 1
400709 99400709 1001 86380 86390 1
400957 99400957 1001 86380 86390 1
401234 99401234 1001 86380 86390 1
401179 99401179 1001 86380 86390 1
401348 99401348 1001 86380 86390 1
401311 99401311 1001 86380 86390 1
401568 99401568 1001 86380 86390 1
401607 99401607 1001 86380 86390 1
401742 99401742 1001 86380 86390 1
401966 99401966 1001 86380 86390 1
402162 99402162 1001 86380 86390 1
402167 99402167 1001 86380 86390 1
402070 99402070 1001 86380 86390 1
402250 99402250 1001 86380 86390 1
402328 99402328 1001 86380 86390 1
402504 99402504 1001 86380 86390 1
402597 99402597 1001 86380 86390 1
402641 99402641 1001 86380 86390 1
402764 99402764 1001 86380 86390 1
402818 99402818 1001 86380 86390 1
403030 99403030 1001 86380 86390 1
403133 99403133 1001 86380 86390 1
403300 99403300 1001 86380 86390 1
403519 99403519 1001 86380 86390 1
403551 99403551 1001 86380 86390 1
403616 99403616 1001 86380 86390 1
403535 99403535 1001 86380 86390 1
403798 99403798 1001 86380 86390 1
403843 99403843 1001 86380 86390 1
403848 99403848 1001 86380 86390 1
403967 99403967 1001 86380 86390 1
404125 99404125 1001 86380 86390 1
404230 99404230 1001 86380 86390 1
404275 99404275 1001 86380 86390 1
404254 99404254 1001 86380 86390 1
404453 99404453 1001 86380 86390 1
404461 99404461 1001 86380 86390 1
404645 99404645 1001 86380 86390 1
404711 99404711 1001 86380 86390 1
404713 99404713 1001 86380 86390 1
404856 99404856 1001 86380 86390 1
404989 99404989 1001 86380 86390 1
405085 99405085 1001 86380 86390 1
405071 99405071 1001 86380 86390 1
405337 99405337 1001 86380 86390 1
405473 99405473 1001 86380 86390 1
405556 99405556 1001 86380 86390 1
405511 99405511 1001 86380 86390 1
405619 99405619 1001 86380 86390 1
405775 99405775 1001 86380 86390 1
406127 99406127 1001 86380 86390 1
406111 99406111 1001 86380 86390 1
406182 99406182 1001 86380 86390 1
406389 99406389 1001 86380 86390 1
406604 99406604 1001 86380 86390 1
406706 99406706 1001 86380 86390 1
406793 99406793 1001 86380 86390 1
406823 99406823 1001 86380 86390 1
406829 99406829 1001 86380 86390 1
407022 99407022 1001 86380 86390 1
407092 99407092 1001 86380 86390 1
407062 99407062 1001 86380 86390 1
407147 99407147 1001 86380 86390 1
407428 99407428 1001 86380 86390 1
407363 99407363 1001 86380 86390 1
407838 99407838 1001 86380 86390 1
407854 99407854 1001 86380 86390 1
407947 99407947 1001 86380 86390 1
407976 99407976 1001 86380 86390 1
408044 99408044 1001 86380 86390 1
408938 99408938 1001 86380 86390 1
409025 99409025 1001 86380 86390 1
409386 99409386 1001 86380 86390 1
409422 99409422 1001 86380 86390 1
409468 99409468 1001 86380 86390 1
409495 99409495 1001 86380 86390 1
409616 99409616 1001 86380 86390 1
409752 99409752 1001 86380 86390 1
409776 99409776 1001 86380 86390 1
409816 99409816 1001 86380 86390 1
409806 99409806 1001 86380 86390 1
410269 99410269 1001 86380 86390 1
410227 99410227 1001 86380 86390 1
410277 99410277 1001 86380 86390 1
410283 99410283 1001 86380 86390 1
410641 99410641 1001 86380 86390 1
410771 99410771 1001 86380 86390 1
410772 99410772 1001 86380 86390 1
410874 99410874 1001 86380 86390 1
411270 99411270 1001 86380 86390 1
411445 99411445 1001 86380 86390 1
411710 99411710 1001 86380 86390 1
411781 99411781 1001 86380 86390 1
411753 99411753 1001 86380 86390 1
411863 99411863 1001 86380 86390 1
412222 99412222 1001 86380 86390 1
413375 99413375 1001 86380 86390 1
413340 99413340 1001 86380 86390 1
413435 99413435 1001 86380 86390 1
413390 99413390 1001 86380 86390 1
413330 99413330 1001 86380 86390 1
413037 99413037 1001 86380 86390 1
413162 99413162 1001 86380 86390 1
413163 99413163 1001 86380 86390 1
412914 99412914 1001 86380 86390 1
412964 99412964 1001 86380 86390 1
413197 99413197 1001 86380 86390 1
412665 99412665 1001 86380 86390 1
413833 99413833 1001 86380 86390 1
413946 99413946 1001 86380 86390 1
413985 99413985 1001 86380 86390 1
413289 99413289 1001 86380 86390 1
413993 99413993 1001 86380 86390 1
415076 99415076 1001 86380 86390 1
415110 99415110 1001 86380 86390 1
414828 99414828 1001 86380 86390 1
414577 99414577 1001 86380 86390 1
414919 99414919 1001 86380 86390 1
414205 99414205 1001 86380 86390 1
414488 99414488 1001 86380 86390 1
414245 99414245 1001 86380 86390 1
415525 99415525 1001 86380 86390 1
415386 99415386 1001 86380 86390 1
415581 99415581 1001 86380 86390 1
415515 99415515 1001 86380 86390 1
415381 99415381 1001 86380 86390 1
416860 99416860 1001 86380 86390 1
416729 99416729 1001 86380 86390 1
416732 99416732 1001 86380 86390 1
416619 99416619 1001 86380 86390 1
416659 99416659 1001 86380 86390 1
416416 99416416 1001 86380 86390 1
416033 99416033 1001 86380 86390 1
415987 99415987 1001 86380 86390 1
416062 99416062 1001 86380 86390 1
415756 99415756 1001 86380 86390 1
415726 99415726 1001 86380 86390 1
415761 99415761 1001 86380 86390 1
416020 99416020 1001 86380 86390 1
415896 99415896 1001 86380 86390 1
417169 99417169 1001 86380 86390 1
417245 99417245 1001 86380 86390 1
417301 99417301 1001 86380 86390 1
417523 99417523 1001 86380 86390 1
418463 99418463 1001 86380 86390 1
418468 99418468 1001 86380 86390 1
418782 99418782 1001 86380 86390 1
418725 99418725 1001 86380 86390 1
418342 99418342 1001 86380 86390 1
418288 99418288 1001 86380 86390 1
418382 99418382 1001 86380 86390 1
417898 99417898 1001 86380 86390 1
417671 99417671 1001 86380 86390 1
419009 99419009 1001 86380 86390 1
420134 99420134 1001 86380 86390 1
420341 99420341 1001 86380 86390 1
420269 99420269 1001 86380 86390 1
420270 99420270 1001 86380 86390 1
419888 99419888 1001 86380 86390 1
419651 99419651 1001 86380 86390 1
419767 99419767 1001 86380 86390 1
419297 99419297 1001 86380 86390 1
419414 99419414 1001 86380 86390 1
419436 99419436 1001 86380 86390 1
419399 99419399 1001 86380 86390 1
420678 99420678 1001 86380 86390 1
420471 99420471 1001 86380 86390 1
420570 99420570 1001 86380 86390 1
421999 99421999 1001 86380 86390 1
421779 99421779 1001 86380 86390 1
421856 99421856 1001 86380 86390 1
421314 99421314 1001 86380 86390 1
421615 99421615 1001 86380 86390 1
421668 99421668 1001 86380 86390 1
421302 99421302 1001 86380 86390 1
421653 99421653 1001 86380 86390 1
421499 99421499 1001 86380 86390 1
421150 99421150 1001 86380 86390 1
421091 99421091 1001 86380 86390 1
422303 99422303 1001 86380 86390 1
422120 99422120 1001 86380 86390 1
422256 99422256 1001 86380 86390 1
422155 99422155 1001 86380 86390 1
422415 99422415 1001 86380 86390 1
422141 99422141 1001 86380 86390 1
423570 99423570 1001 86380 86390 1
423646 99423646 1001 86380 86390 1
422846 99422846 1001 86380 86390 1
423848 99423848 1001 86380 86390 1
423895 99423895 1001 86380 86390 1
423931 99423931 1001 86380 86390 1
423839 99423839 1001 86380 86390 1
425220 99425220 1001 86380 86390 1
425104 99425104 1001 86380 86390 1
425061 99425061 1001 86380 86390 1
425065 99425065 1001 86380 86390 1
424744 99424744 1001 86380 86390 1
424609 99424609 1001 86380 86390 1
424558 99424558 1001 86380 86390 1
424234 99424234 1001 86380 86390 1
425482 99425482 1001 86380 86390 1
425617 99425617 1001 86380 86390 1
425459 99425459 1001 86380 86390 1
427063 99427063 1001 86380 86390 1
426287 99426287 1001 86380 86390 1
426616 99426616 1001 86380 86390 1
426152 99426152 1001 86380 86390 1
426220 99426220 1001 86380 86390 1
425873 99425873 1001 86380 86390 1
426210 99426210 1001 86380 86390 1
427119 99427119 1001 86380 86390 1
428608 99428608 1001 86380 86390 1
428675 99428675 1001 86380 86390 1
428731 99428731 1001 86380 86390 1
428040 99428040 1001 86380 86390 1
428063 99428063 1001 86380 86390 1
427993 99427993 1001 86380 86390 1
427899 99427899 1001 86380 86390 1
427904 99427904 1001 86380 86390 1
427918 99427918 1001 86380 86390 1
428840 99428840 1001 86380 86390 1
429104 99429104 1001 86380 86390 1
429030 99429030 1001 86380 86390 1
430163 99430163 1001 86380 86390 1
430225 99430225 1001 86380 86390 1
430158 99430158 1001 86380 86390 1
430362 99430362 1001 86380 86390 1
429871 99429871 1001 86380 86390 1
429290 99429290 1001 86380 86390 1
429564 99429564 1001 86380 86390 1
429376 99429376 1001 86380 86390 1
430525 99430525 1001 86380 86390 1
430516 99430516 1001 86380 86390 1
430545 99430545 1001 86380 86390 1
431948 99431948 1001 86380 86390 1
431879 99431879 1001 86380 86390 1
431687 99431687 1001 86380 86390 1
431433 99431433 1001 86380 86390 1
431075 99431075 1001 86380 86390 1
431138 99431138 1001 86380 86390 1
430836 99430836 1001 86380 86390 1
430856 99430856 1001 86380 86390 1
432326 99432326 1001 86380 86390 1
432207 99432207 1001 86380 86390 1
432097 99432097 1001 86380 86390 1
432420 99432420 1001 86380 86390 1
433412 99433412 1001 86380 86390 1
433069 99433069 1001 86380 86390 1
433020 99433020 1001 86380 86390 1
433200 99433200 1001 86380 86390 1
433124 99433124 1001 86380 86390 1
433235 99433235 1001 86380 86390 1
432831 99432831 1001 86380 86390 1
432884 99432884 1001 86380 86390 1
433862 99433862 1001 86380 86390 1
433753 99433753 1001 86380 86390 1
433899 99433899 1001 86380 86390 1
433926 99433926 1001 86380 86390 1
433910 99433910 1001 86380 86390 1
435094 99435094 1001 86380 86390 1
435267 99435267 1001 86380 86390 1
435311 99435311 1001 86380 86390 1
434924 99434924 1001 86380 86390 1
434747 99434747 1001 86380 86390 1
434532 99434532 1001 86380 86390 1
434249 99434249 1001 86380 86390 1
435692 99435692 1001 86380 86390 1
435665 99435665 1001 86380 86390 1
436761 99436761 1001 86380 86390 1
436937 99436937 1001 86380 86390 1
436721 99436721 1001 86380 86390 1
436699 99436699 1001 86380 86390 1
436218 99436218 1001 86380 86390 1
436228 99436228 1001 86380 86390 1
437243 99437243 1001 86380 86390 1
300085 99300085 1001 86380 86390 1
300103 99300103 1001 86380 86390 1
300701 99300701 1001 86380 86390 1
300656 99300656 1001 86380 86390 1
300648 99300648 1001 86380 86390 1
300662 99300662 1001 86380 86390 1
300357 99300357 1001 86380 86390 1
300476 99300476 1001 86380 86390 1
300425 99300425 1001 86380 86390 1
300442 99300442 1001 86380 86390 1
300239 99300239 1001 86380 86390 1
300204 99300204 1001 86380 86390 1
300230 99300230 1001 86380 86390 1
300297 99300297 1001 86380 86390 1
300184 99300184 1001 86380 86390 1
300920 99300920 1001 86380 86390 1
300780 99300780 1001 86380 86390 1
300786 99300786 1001 86380 86390 1
300787 99300787 1001 86380 86390 1
301464 99301464 1001 86380 86390 1
301353 99301353 1001 86380 86390 1
301311 99301311 1001 86380 86390 1
301216 99301216 1001 86380 86390 1
301153 99301153 1001 86380 86390 1
301064 99301064 1001 86380 86390 1
301065 99301065 1001 86380 86390 1
301118 99301118 1001 86380 86390 1
300969 99300969 1001 86380 86390 1
301010 99301010 1001 86380 86390 1
301591 99301591 1001 86380 86390 1
302307 99302307 1001 86380 86390 1
302271 99302271 1001 86380 86390 1
302285 99302285 1001 86380 86390 1
302365 99302365 1001 86380 86390 1
302247 99302247 1001 86380 86390 1
302235 99302235 1001 86380 86390 1
302301 99302301 1001 86380 86390 1
302314 99302314 1001 86380 86390 1
302137 99302137 1001 86380 86390 1
302037 99302037 1001 86380 86390 1
302055 99302055 1001 86380 86390 1
301837 99301837 1001 86380 86390 1
301801 99301801 1001 86380 86390 1
301896 99301896 1001 86380 86390 1
302392 99302392 1001 86380 86390 1
302526 99302526 1001 86380 86390 1
303014 99303014 1001 86380 86390 1
303122 99303122 1001 86380 86390 1
303009 99303009 1001 86380 86390 1
303073 99303073 1001 86380 86390 1
303114 99303114 1001 86380 86390 1
302861 99302861 1001 86380 86390 1
302905 99302905 1001 86380 86390 1
302626 99302626 1001 86380 86390 1
302587 99302587 1001 86380 86390 1
302653 99302653 1001 86380 86390 1
302758 99302758 1001 86380 86390 1
302774 99302774 1001 86380 86390 1
302684 99302684 1001 86380 86390 1
302712 99302712 1001 86380 86390 1
303245 99303245 1001 86380 86390 1
303223 99303223 1001 86380 86390 1
303832 99303832 1001 86380 86390 1
303870 99303870 1001 86380 86390 1
303964 99303964 1001 86380 86390 1
303940 99303940 1001 86380 86390 1
304026 99304026 1001 86380 86390 1
303646 99303646 1001 86380 86390 1
303752 99303752 1001 86380 86390 1
303807 99303807 1001 86380 86390 1
303427 99303427 1001 86380 86390 1
303583 99303583 1001 86380 86390 1
303496 99303496 1001 86380 86390 1
304069 99304069 1001 86380 86390 1
304225 99304225 1001 86380 86390 1
304150 99304150 1001 86380 86390 1
304035 99304035 1001 86380 86390 1
304232 99304232 1001 86380 86390 1
304796 99304796 1001 86380 86390 1
304773 99304773 1001 86380 86390 1
304674 99304674 1001 86380 86390 1
304609 99304609 1001 86380 86390 1
304493 99304493 1001 86380 86390 1
304481 99304481 1001 86380 86390 1
304535 99304535 1001 86380 86390 1
304371 99304371 1001 86380 86390 1
304417 99304417 1001 86380 86390 1
304947 99304947 1001 86380 86390 1
305025 99305025 1001 86380 86390 1
304914 99304914 1001 86380 86390 1
304981 99304981 1001 86380 86390 1
305062 99305062 1001 86380 86390 1
305544 99305544 1001 86380 86390 1
305663 99305663 1001 86380 86390 1
305588 99305588 1001 86380 86390 1
305628 99305628 1001 86380 86390 1
305538 99305538 1001 86380 86390 1
305552 99305552 1001 86380 86390 1
305415 99305415 1001 86380 86390 1
305277 99305277 1001 86380 86390 1
305115 99305115 1001 86380 86390 1
305144 99305144 1001 86380 86390 1
305265 99305265 1001 86380 86390 1
305137 99305137 1001 86380 86390 1
305163 99305163 1001 86380 86390 1
305177 99305177 1001 86380 86390 1
500128 99500128 1001 86380 86390 1
500090 99500090 1001 86380 86390 1
500648 99500648 1001 86380 86390 1
500663 99500663 1001 86380 86390 1
500703 99500703 1001 86380 86390 1
500719 99500719 1001 86380 86390 1
500802 99500802 1001 86380 86390 1
500543 99500543 1001 86380 86390 1
500417 99500417 1001 86380 86390 1
500462 99500462 1001 86380 86390 1
500579 99500579 1001 86380 86390 1
500489 99500489 1001 86380 86390 1
500246 99500246 1001 86380 86390 1
500195 99500195 1001 86380 86390 1
500279 99500279 1001 86380 86390 1
500319 99500319 1001 86380 86390 1
500359 99500359 1001 86380 86390 1
500914 99500914 1001 86380 86390 1
500869 99500869 1001 86380 86390 1
500948 99500948 1001 86380 86390 1
501016 99501016 1001 86380 86390 1
501605 99501605 1001 86380 86390 1
501593 99501593 1001 86380 86390 1
501533 99501533 1001 86380 86390 1
501632 99501632 1001 86380 86390 1
501586 99501586 1001 86380 86390 1
501386 99501386 1001 86380 86390 1
501238 99501238 1001 86380 86390 1
501251 99501251 1001 86380 86390 1
501175 99501175 1001 86380 86390 1
501065 99501065 1001 86380 86390 1
501143 99501143 1001 86380 86390 1
501182 99501182 1001 86380 86390 1
501819 99501819 1001 86380 86390 1
501641 99501641 1001 86380 86390 1
501786 99501786 1001 86380 86390 1
501764 99501764 1001 86380 86390 1
502465 99502465 1001 86380 86390 1
502365 99502365 1001 86380 86390 1
502443 99502443 1001 86380 86390 1
502383 99502383 1001 86380 86390 1
502158 99502158 1001 86380 86390 1
502060 99502060 1001 86380 86390 1
502179 99502179 1001 86380 86390 1
501956 99501956 1001 86380 86390 1
502553 99502553 1001 86380 86390 1
502580 99502580 1001 86380 86390 1
502659 99502659 1001 86380 86390 1
502547 99502547 1001 86380 86390 1
502628 99502628 1001 86380 86390 1
502473 99502473 1001 86380 86390 1
502552 99502552 1001 86380 86390 1
503250 99503250 1001 86380 86390 1
503075 99503075 1001 86380 86390 1
502934 99502934 1001 86380 86390 1
502940 99502940 1001 86380 86390 1
502979 99502979 1001 86380 86390 1
502801 99502801 1001 86380 86390 1
502808 99502808 1001 86380 86390 1
502678 99502678 1001 86380 86390 1
502731 99502731 1001 86380 86390 1
502693 99502693 1001 86380 86390 1
502747 99502747 1001 86380 86390 1
503301 99503301 1001 86380 86390 1
503496 99503496 1001 86380 86390 1
503346 99503346 1001 86380 86390 1
503361 99503361 1001 86380 86390 1
503350 99503350 1001 86380 86390 1
504037 99504037 1001 86380 86390 1
504038 99504038 1001 86380 86390 1
503769 99503769 1001 86380 86390 1
503759 99503759 1001 86380 86390 1
503890 99503890 1001 86380 86390 1
503722 99503722 1001 86380 86390 1
503806 99503806 1001 86380 86390 1
503562 99503562 1001 86380 86390 1
503636 99503636 1001 86380 86390 1
504270 99504270 1001 86380 86390 1
503497 99503497 1001 86380 86390 1
504220 99504220 1001 86380 86390 1
504147 99504147 1001 86380 86390 1
504292 99504292 1001 86380 86390 1
504204 99504204 1001 86380 86390 1
504767 99504767 1001 86380 86390 1
504755 99504755 1001 86380 86390 1
504833 99504833 1001 86380 86390 1
504885 99504885 1001 86380 86390 1
504873 99504873 1001 86380 86390 1
504864 99504864 1001 86380 86390 1
504813 99504813 1001 86380 86390 1
504559 99504559 1001 86380 86390 1
504666 99504666 1001 86380 86390 1
504631 99504631 1001 86380 86390 1
505099 99505099 1001 86380 86390 1
504959 99504959 1001 86380 86390 1
505102 99505102 1001 86380 86390 1
504948 99504948 1001 86380 86390 1
505647 99505647 1001 86380 86390 1
505584 99505584 1001 86380 86390 1
505651 99505651 1001 86380 86390 1
505600 99505600 1001 86380 86390 1
505500 99505500 1001 86380 86390 1
505450 99505450 1001 86380 86390 1
505438 99505438 1001 86380 86390 1
505517 99505517 1001 86380 86390 1
505543 99505543 1001 86380 86390 1
505401 99505401 1001 86380 86390 1
505518 99505518 1001 86380 86390 1
505534 99505534 1001 86380 86390 1
505446 99505446 1001 86380 86390 1
505167 99505167 1001 86380 86390 1
505349 99505349 1001 86380 86390 1
505298 99505298 1001 86380 86390 1
505156 99505156 1001 86380 86390 1
505339 99505339 1001 86380 86390 1
505173 99505173 1001 86380 86390 1
505884 99505884 1001 86380 86390 1
505357 99505357 1001 86380 86390 1
505784 99505784 1001 86380 86390 1
505824 99505824 1001 86380 86390 1
505842 99505842 1001 86380 86390 1
506547 99506547 1001 86380 86390 1
506422 99506422 1001 86380 86390 1
506312 99506312 1001 86380 86390 1
506274 99506274 1001 86380 86390 1
506250 99506250 1001 86380 86390 1
506228 99506228 1001 86380 86390 1
506254 99506254 1001 86380 86390 1
506170 99506170 1001 86380 86390 1
506137 99506137 1001 86380 86390 1
506128 99506128 1001 86380 86390 1
506677 99506677 1001 86380 86390 1
506604 99506604 1001 86380 86390 1
507309 99507309 1001 86380 86390 1
507234 99507234 1001 86380 86390 1
507223 99507223 1001 86380 86390 1
507411 99507411 1001 86380 86390 1
507049 99507049 1001 86380 86390 1
507141 99507141 1001 86380 86390 1
507047 99507047 1001 86380 86390 1
506831 99506831 1001 86380 86390 1
506897 99506897 1001 86380 86390 1
506914 99506914 1001 86380 86390 1
507498 99507498 1001 86380 86390 1
507439 99507439 1001 86380 86390 1
507545 99507545 1001 86380 86390 1
507443 99507443 1001 86380 86390 1
508058 99508058 1001 86380 86390 1
507991 99507991 1001 86380 86390 1
507902 99507902 1001 86380 86390 1
507954 99507954 1001 86380 86390 1
507899 99507899 1001 86380 86390 1
508339 99508339 1001 86380 86390 1
508341 99508341 1001 86380 86390 1
508445 99508445 1001 86380 86390 1
508382 99508382 1001 86380 86390 1
508383 99508383 1001 86380 86390 1
508883 99508883 1001 86380 86390 1
509040 99509040 1001 86380 86390 1
509014 99509014 1001 86380 86390 1
509048 99509048 1001 86380 86390 1
508892 99508892 1001 86380 86390 1
509010 99509010 1001 86380 86390 1
508868 99508868 1001 86380 86390 1
508734 99508734 1001 86380 86390 1
508788 99508788 1001 86380 86390 1
508750 99508750 1001 86380 86390 1
508647 99508647 1001 86380 86390 1
508554 99508554 1001 86380 86390 1
509240 99509240 1001 86380 86390 1
509086 99509086 1001 86380 86390 1
509155 99509155 1001 86380 86390 1
509864 99509864 1001 86380 86390 1
509840 99509840 1001 86380 86390 1
509796 99509796 1001 86380 86390 1
509809 99509809 1001 86380 86390 1
509582 99509582 1001 86380 86390 1
509638 99509638 1001 86380 86390 1
509613 99509613 1001 86380 86390 1
509422 99509422 1001 86380 86390 1
509345 99509345 1001 86380 86390 1
509358 99509358 1001 86380 86390 1
509338 99509338 1001 86380 86390 1
509447 99509447 1001 86380 86390 1
510027 99510027 1001 86380 86390 1
510004 99510004 1001 86380 86390 1
509954 99509954 1001 86380 86390 1
509907 99509907 1001 86380 86390 1
510064 99510064 1001 86380 86390 1
510013 99510013 1001 86380 86390 1
510573 99510573 1001 86380 86390 1
510526 99510526 1001 86380 86390 1
510711 99510711 1001 86380 86390 1
510554 99510554 1001 86380 86390 1
510558 99510558 1001 86380 86390 1
510408 99510408 1001 86380 86390 1
510162 99510162 1001 86380 86390 1
510123 99510123 1001 86380 86390 1
510255 99510255 1001 86380 86390 1
510205 99510205 1001 86380 86390 1
510297 99510297 1001 86380 86390 1
510155 99510155 1001 86380 86390 1
510762 99510762 1001 86380 86390 1
510764 99510764 1001 86380 86390 1
510778 99510778 1001 86380 86390 1
510870 99510870 1001 86380 86390 1
511535 99511535 1001 86380 86390 1
511393 99511393 1001 86380 86390 1
511062 99511062 1001 86380 86390 1
511044 99511044 1001 86380 86390 1
511578 99511578 1001 86380 86390 1
511636 99511636 1001 86380 86390 1
511625 99511625 1001 86380 86390 1
512244 99512244 1001 86380 86390 1
512271 99512271 1001 86380 86390 1
512207 99512207 1001 86380 86390 1
512030 99512030 1001 86380 86390 1
512073 99512073 1001 86380 86390 1
511985 99511985 1001 86380 86390 1
512454 99512454 1001 86380 86390 1
512469 99512469 1001 86380 86390 1
512444 99512444 1001 86380 86390 1
512509 99512509 1001 86380 86390 1
512452 99512452 1001 86380 86390 1
513091 99513091 1001 86380 86390 1
512823 99512823 1001 86380 86390 1
512797 99512797 1001 86380 86390 1
512830 99512830 1001 86380 86390 1
512817 99512817 1001 86380 86390 1
512728 99512728 1001 86380 86390 1
512780 99512780 1001 86380 86390 1
512640 99512640 1001 86380 86390 1
512734 99512734 1001 86380 86390 1
512698 99512698 1001 86380 86390 1
512647 99512647 1001 86380 86390 1
513370 99513370 1001 86380 86390 1
513332 99513332 1001 86380 86390 1
513230 99513230 1001 86380 86390 1
513372 99513372 1001 86380 86390 1
513287 99513287 1001 86380 86390 1
513408 99513408 1001 86380 86390 1
513892 99513892 1001 86380 86390 1
513713 99513713 1001 86380 86390 1
513677 99513677 1001 86380 86390 1
513694 99513694 1001 86380 86390 1
513538 99513538 1001 86380 86390 1
514066 99514066 1001 86380 86390 1
514084 99514084 1001 86380 86390 1
514188 99514188 1001 86380 86390 1
514098 99514098 1001 86380 86390 1
514202 99514202 1001 86380 86390 1
514074 99514074 1001 86380 86390 1
514794 99514794 1001 86380 86390 1
514655 99514655 1001 86380 86390 1
514802 99514802 1001 86380 86390 1
514850 99514850 1001 86380 86390 1
514239 99514239 1001 86380 86390 1
514414 99514414 1001 86380 86390 1
514259 99514259 1001 86380 86390 1
514883 99514883 1001 86380 86390 1
515019 99515019 1001 86380 86390 1
514968 99514968 1001 86380 86390 1
515647 99515647 1001 86380 86390 1
515521 99515521 1001 86380 86390 1
515379 99515379 1001 86380 86390 1
515409 99515409 1001 86380 86390 1
515448 99515448 1001 86380 86390 1
515063 99515063 1001 86380 86390 1
515183 99515183 1001 86380 86390 1
515084 99515084 1001 86380 86390 1
515747 99515747 1001 86380 86390 1
515812 99515812 1001 86380 86390 1
515736 99515736 1001 86380 86390 1
515853 99515853 1001 86380 86390 1
515752 99515752 1001 86380 86390 1
515872 99515872 1001 86380 86390 1
515886 99515886 1001 86380 86390 1
516434 99516434 1001 86380 86390 1
516397 99516397 1001 86380 86390 1
516418 99516418 1001 86380 86390 1
516179 99516179 1001 86380 86390 1
516260 99516260 1001 86380 86390 1
516019 99516019 1001 86380 86390 1
516049 99516049 1001 86380 86390 1
515899 99515899 1001 86380 86390 1
516532 99516532 1001 86380 86390 1
516597 99516597 1001 86380 86390 1
516684 99516684 1001 86380 86390 1
517157 99517157 1001 86380 86390 1
517066 99517066 1001 86380 86390 1
517097 99517097 1001 86380 86390 1
517009 99517009 1001 86380 86390 1
517064 99517064 1001 86380 86390 1
516796 99516796 1001 86380 86390 1
517477 99517477 1001 86380 86390 1
517381 99517381 1001 86380 86390 1
517485 99517485 1001 86380 86390 1
518138 99518138 1001 86380 86390 1
518105 99518105 1001 86380 86390 1
518108 99518108 1001 86380 86390 1
518006 99518006 1001 86380 86390 1
517761 99517761 1001 86380 86390 1
517876 99517876 1001 86380 86390 1
517902 99517902 1001 86380 86390 1
517915 99517915 1001 86380 86390 1
517639 99517639 1001 86380 86390 1
517717 99517717 1001 86380 86390 1
518276 99518276 1001 86380 86390 1
518205 99518205 1001 86380 86390 1
518258 99518258 1001 86380 86390 1
518821 99518821 1001 86380 86390 1
518802 99518802 1001 86380 86390 1
518652 99518652 1001 86380 86390 1
518691 99518691 1001 86380 86390 1
518587 99518587 1001 86380 86390 1
518616 99518616 1001 86380 86390 1
518662 99518662 1001 86380 86390 1
518441 99518441 1001 86380 86390 1
519157 99519157 1001 86380 86390 1
518993 99518993 1001 86380 86390 1
519073 99519073 1001 86380 86390 1
519612 99519612 1001 86380 86390 1
519455 99519455 1001 86380 86390 1
519547 99519547 1001 86380 86390 1
519457 99519457 1001 86380 86390 1
519501 99519501 1001 86380 86390 1
519593 99519593 1001 86380 86390 1
519312 99519312 1001 86380 86390 1
519281 99519281 1001 86380 86390 1
519295 99519295 1001 86380 86390 1
519979 99519979 1001 86380 86390 1
520487 99520487 1001 86380 86390 1
520613 99520613 1001 86380 86390 1
520452 99520452 1001 86380 86390 1
520637 99520637 1001 86380 86390 1
520383 99520383 1001 86380 86390 1
520281 99520281 1001 86380 86390 1
520229 99520229 1001 86380 86390 1
520388 99520388 1001 86380 86390 1
520301 99520301 1001 86380 86390 1
520191 99520191 1001 86380 86390 1
520051 99520051 1001 86380 86390 1
520094 99520094 1001 86380 86390 1
520121 99520121 1001 86380 86390 1
520668 99520668 1001 86380 86390 1
520738 99520738 1001 86380 86390 1
520830 99520830 1001 86380 86390 1
521224 99521224 1001 86380 86390 1
521187 99521187 1001 86380 86390 1
521149 99521149 1001 86380 86390 1
521179 99521179 1001 86380 86390 1
520878 99520878 1001 86380 86390 1
521038 99521038 1001 86380 86390 1
521555 99521555 1001 86380 86390 1
521659 99521659 1001 86380 86390 1
521547 99521547 1001 86380 86390 1
522092 99522092 1001 86380 86390 1
522117 99522117 1001 86380 86390 1
522227 99522227 1001 86380 86390 1
521934 99521934 1001 86380 86390 1
522079 99522079 1001 86380 86390 1
521924 99521924 1001 86380 86390 1
522017 99522017 1001 86380 86390 1
521839 99521839 1001 86380 86390 1
521749 99521749 1001 86380 86390 1
521789 99521789 1001 86380 86390 1
521765 99521765 1001 86380 86390 1
521730 99521730 1001 86380 86390 1
521782 99521782 1001 86380 86390 1
521864 99521864 1001 86380 86390 1
522454 99522454 1001 86380 86390 1
522338 99522338 1001 86380 86390 1
522925 99522925 1001 86380 86390 1
523004 99523004 1001 86380 86390 1
523031 99523031 1001 86380 86390 1
522933 99522933 1001 86380 86390 1
522812 99522812 1001 86380 86390 1
522761 99522761 1001 86380 86390 1
522654 99522654 1001 86380 86390 1
522503 99522503 1001 86380 86390 1
522673 99522673 1001 86380 86390 1
523258 99523258 1001 86380 86390 1
523173 99523173 1001 86380 86390 1
523880 99523880 1001 86380 86390 1
523896 99523896 1001 86380 86390 1
523832 99523832 1001 86380 86390 1
523845 99523845 1001 86380 86390 1
523794 99523794 1001 86380 86390 1
523848 99523848 1001 86380 86390 1
523597 99523597 1001 86380 86390 1
523563 99523563 1001 86380 86390 1
523566 99523566 1001 86380 86390 1
523631 99523631 1001 86380 86390 1
523712 99523712 1001 86380 86390 1
523531 99523531 1001 86380 86390 1
523377 99523377 1001 86380 86390 1
524406 99524406 1001 86380 86390 1
524472 99524472 1001 86380 86390 1
524280 99524280 1001 86380 86390 1
524153 99524153 1001 86380 86390 1
524181 99524181 1001 86380 86390 1
524820 99524820 1001 86380 86390 1
524937 99524937 1001 86380 86390 1
524963 99524963 1001 86380 86390 1
524799 99524799 1001 86380 86390 1
524879 99524879 1001 86380 86390 1
524816 99524816 1001 86380 86390 1
525455 99525455 1001 86380 86390 1
525446 99525446 1001 86380 86390 1
525568 99525568 1001 86380 86390 1
525461 99525461 1001 86380 86390 1
525513 99525513 1001 86380 86390 1
525355 99525355 1001 86380 86390 1
525215 99525215 1001 86380 86390 1
525281 99525281 1001 86380 86390 1
525257 99525257 1001 86380 86390 1
524981 99524981 1001 86380 86390 1
525737 99525737 1001 86380 86390 1
525630 99525630 1001 86380 86390 1
526390 99526390 1001 86380 86390 1
526344 99526344 1001 86380 86390 1
526370 99526370 1001 86380 86390 1
526061 99526061 1001 86380 86390 1
526173 99526173 1001 86380 86390 1
526215 99526215 1001 86380 86390 1
525983 99525983 1001 86380 86390 1
525959 99525959 1001 86380 86390 1
525804 99525804 1001 86380 86390 1
526586 99526586 1001 86380 86390 1
527245 99527245 1001 86380 86390 1
527082 99527082 1001 86380 86390 1
527046 99527046 1001 86380 86390 1
527191 99527191 1001 86380 86390 1
527168 99527168 1001 86380 86390 1
527158 99527158 1001 86380 86390 1
526965 99526965 1001 86380 86390 1
526878 99526878 1001 86380 86390 1
526911 99526911 1001 86380 86390 1
526752 99526752 1001 86380 86390 1
527406 99527406 1001 86380 86390 1
527420 99527420 1001 86380 86390 1
527372 99527372 1001 86380 86390 1
528037 99528037 1001 86380 86390 1
527964 99527964 1001 86380 86390 1
527991 99527991 1001 86380 86390 1
527636 99527636 1001 86380 86390 1
527546 99527546 1001 86380 86390 1
527526 99527526 1001 86380 86390 1
527464 99527464 1001 86380 86390 1
528138 99528138 1001 86380 86390 1
528232 99528232 1001 86380 86390 1
528246 99528246 1001 86380 86390 1
528079 99528079 1001 86380 86390 1
528093 99528093 1001 86380 86390 1
528708 99528708 1001 86380 86390 1
528831 99528831 1001 86380 86390 1
528704 99528704 1001 86380 86390 1
528895 99528895 1001 86380 86390 1
528592 99528592 1001 86380 86390 1
528601 99528601 1001 86380 86390 1
528488 99528488 1001 86380 86390 1
528479 99528479 1001 86380 86390 1
528403 99528403 1001 86380 86390 1
528430 99528430 1001 86380 86390 1
528418 99528418 1001 86380 86390 1
528431 99528431 1001 86380 86390 1
528328 99528328 1001 86380 86390 1
528458 99528458 1001 86380 86390 1
528953 99528953 1001 86380 86390 1
528979 99528979 1001 86380 86390 1
528919 99528919 1001 86380 86390 1
528958 99528958 1001 86380 86390 1
529063 99529063 1001 86380 86390 1
529065 99529065 1001 86380 86390 1
528923 99528923 1001 86380 86390 1
529510 99529510 1001 86380 86390 1
529342 99529342 1001 86380 86390 1
529511 99529511 1001 86380 86390 1
529408 99529408 1001 86380 86390 1
529449 99529449 1001 86380 86390 1
529173 99529173 1001 86380 86390 1
529218 99529218 1001 86380 86390 1
529298 99529298 1001 86380 86390 1
529882 99529882 1001 86380 86390 1
529925 99529925 1001 86380 86390 1
529901 99529901 1001 86380 86390 1
530390 99530390 1001 86380 86390 1
530365 99530365 1001 86380 86390 1
530482 99530482 1001 86380 86390 1
530421 99530421 1001 86380 86390 1
530487 99530487 1001 86380 86390 1
530231 99530231 1001 86380 86390 1
530219 99530219 1001 86380 86390 1
530284 99530284 1001 86380 86390 1
530187 99530187 1001 86380 86390 1
530292 99530292 1001 86380 86390 1
530321 99530321 1001 86380 86390 1
529958 99529958 1001 86380 86390 1
530063 99530063 1001 86380 86390 1
530130 99530130 1001 86380 86390 1
530015 99530015 1001 86380 86390 1
530658 99530658 1001 86380 86390 1
531214 99531214 1001 86380 86390 1
531180 99531180 1001 86380 86390 1
530979 99530979 1001 86380 86390 1
531032 99531032 1001 86380 86390 1
531020 99531020 1001 86380 86390 1
530995 99530995 1001 86380 86390 1
531154 99531154 1001 86380 86390 1
531053 99531053 1001 86380 86390 1
530988 99530988 1001 86380 86390 1
530914 99530914 1001 86380 86390 1
531506 99531506 1001 86380 86390 1
530967 99530967 1001 86380 86390 1
531528 99531528 1001 86380 86390 1
531581 99531581 1001 86380 86390 1
532115 99532115 1001 86380 86390 1
532204 99532204 1001 86380 86390 1
532172 99532172 1001 86380 86390 1
532078 99532078 1001 86380 86390 1
532006 99532006 1001 86380 86390 1
532044 99532044 1001 86380 86390 1
532199 99532199 1001 86380 86390 1
531663 99531663 1001 86380 86390 1
532359 99532359 1001 86380 86390 1
532296 99532296 1001 86380 86390 1
532284 99532284 1001 86380 86390 1
532401 99532401 1001 86380 86390 1
532389 99532389 1001 86380 86390 1
532403 99532403 1001 86380 86390 1
532316 99532316 1001 86380 86390 1
532355 99532355 1001 86380 86390 1
532998 99532998 1001 86380 86390 1
532881 99532881 1001 86380 86390 1
532843 99532843 1001 86380 86390 1
532973 99532973 1001 86380 86390 1
533023 99533023 1001 86380 86390 1
532657 99532657 1001 86380 86390 1
532713 99532713 1001 86380 86390 1
532769 99532769 1001 86380 86390 1
532808 99532808 1001 86380 86390 1
532667 99532667 1001 86380 86390 1
532811 99532811 1001 86380 86390 1
532488 99532488 1001 86380 86390 1
532470 99532470 1001 86380 86390 1
532473 99532473 1001 86380 86390 1
533119 99533119 1001 86380 86390 1
533158 99533158 1001 86380 86390 1
533123 99533123 1001 86380 86390 1
533136 99533136 1001 86380 86390 1
533130 99533130 1001 86380 86390 1
533705 99533705 1001 86380 86390 1
533828 99533828 1001 86380 86390 1
533696 99533696 1001 86380 86390 1
533838 99533838 1001 86380 86390 1
533714 99533714 1001 86380 86390 1
533577 99533577 1001 86380 86390 1
533449 99533449 1001 86380 86390 1
533597 99533597 1001 86380 86390 1
533316 99533316 1001 86380 86390 1
533402 99533402 1001 86380 86390 1
533325 99533325 1001 86380 86390 1
533871 99533871 1001 86380 86390 1
533903 99533903 1001 86380 86390 1
533969 99533969 1001 86380 86390 1
534523 99534523 1001 86380 86390 1
534525 99534525 1001 86380 86390 1
534315 99534315 1001 86380 86390 1
534341 99534341 1001 86380 86390 1
534369 99534369 1001 86380 86390 1
534475 99534475 1001 86380 86390 1
534372 99534372 1001 86380 86390 1
534232 99534232 1001 86380 86390 1
534236 99534236 1001 86380 86390 1
534111 99534111 1001 86380 86390 1
534242 99534242 1001 86380 86390 1
534204 99534204 1001 86380 86390 1
534877 99534877 1001 86380 86390 1
534787 99534787 1001 86380 86390 1
534829 99534829 1001 86380 86390 1
534792 99534792 1001 86380 86390 1
534846 99534846 1001 86380 86390 1
535320 99535320 1001 86380 86390 1
535437 99535437 1001 86380 86390 1
535464 99535464 1001 86380 86390 1
535256 99535256 1001 86380 86390 1
535232 99535232 1001 86380 86390 1
535103 99535103 1001 86380 86390 1
535225 99535225 1001 86380 86390 1
535008 99535008 1001 86380 86390 1
534959 99534959 1001 86380 86390 1
534910 99534910 1001 86380 86390 1
534976 99534976 1001 86380 86390 1
534898 99534898 1001 86380 86390 1
534978 99534978 1001 86380 86390 1
535651 99535651 1001 86380 86390 1
535665 99535665 1001 86380 86390 1
535576 99535576 1001 86380 86390 1
536231 99536231 1001 86380 86390 1
536244 99536244 1001 86380 86390 1
536142 99536142 1001 86380 86390 1
536092 99536092 1001 86380 86390 1
536093 99536093 1001 86380 86390 1
536056 99536056 1001 86380 86390 1
536058 99536058 1001 86380 86390 1
536111 99536111 1001 86380 86390 1
535983 99535983 1001 86380 86390 1
535971 99535971 1001 86380 86390 1
535768 99535768 1001 86380 86390 1
535796 99535796 1001 86380 86390 1
535876 99535876 1001 86380 86390 1
537061 99537061 1001 86380 86390 1
536972 99536972 1001 86380 86390 1
537039 99537039 1001 86380 86390 1
537144 99537144 1001 86380 86390 1
537006 99537006 1001 86380 86390 1
536788 99536788 1001 86380 86390 1
536783 99536783 1001 86380 86390 1
536736 99536736 1001 86380 86390 1
536687 99536687 1001 86380 86390 1
536656 99536656 1001 86380 86390 1
536566 99536566 1001 86380 86390 1
537262 99537262 1001 86380 86390 1
537173 99537173 1001 86380 86390 1
537252 99537252 1001 86380 86390 1
537269 99537269 1001 86380 86390 1
537223 99537223 1001 86380 86390 1
537861 99537861 1001 86380 86390 1
537918 99537918 1001 86380 86390 1
537919 99537919 1001 86380 86390 1
537844 99537844 1001 86380 86390 1
537777 99537777 1001 86380 86390 1
537690 99537690 1001 86380 86390 1
537769 99537769 1001 86380 86390 1
537548 99537548 1001 86380 86390 1
538715 99538715 1001 86380 86390 1
538796 99538796 1001 86380 86390 1
538680 99538680 1001 86380 86390 1
538799 99538799 1001 86380 86390 1
538455 99538455 1001 86380 86390 1
538574 99538574 1001 86380 86390 1
538433 99538433 1001 86380 86390 1
538446 99538446 1001 86380 86390 1
538554 99538554 1001 86380 86390 1
538569 99538569 1001 86380 86390 1
538863 99538863 1001 86380 86390 1
538905 99538905 1001 86380 86390 1
538997 99538997 1001 86380 86390 1
538960 99538960 1001 86380 86390 1
539001 99539001 1001 86380 86390 1
538873 99538873 1001 86380 86390 1
538823 99538823 1001 86380 86390 1
539450 99539450 1001 86380 86390 1
539472 99539472 1001 86380 86390 1
539308 99539308 1001 86380 86390 1
539271 99539271 1001 86380 86390 1
539062 99539062 1001 86380 86390 1
539134 99539134 1001 86380 86390 1
539785 99539785 1001 86380 86390 1
539812 99539812 1001 86380 86390 1
540300 99540300 1001 86380 86390 1
540333 99540333 1001 86380 86390 1
540323 99540323 1001 86380 86390 1
539871 99539871 1001 86380 86390 1
540015 99540015 1001 86380 86390 1
539965 99539965 1001 86380 86390 1
539902 99539902 1001 86380 86390 1
539850 99539850 1001 86380 86390 1
539867 99539867 1001 86380 86390 1
540572 99540572 1001 86380 86390 1
540625 99540625 1001 86380 86390 1
540626 99540626 1001 86380 86390 1
540591 99540591 1001 86380 86390 1
541279 99541279 1001 86380 86390 1
541014 99541014 1001 86380 86390 1
540756 99540756 1001 86380 86390 1
541354 99541354 1001 86380 86390 1
541309 99541309 1001 86380 86390 1
541390 99541390 1001 86380 86390 1
541964 99541964 1001 86380 86390 1
542035 99542035 1001 86380 86390 1
541932 99541932 1001 86380 86390 1
541989 99541989 1001 86380 86390 1
541799 99541799 1001 86380 86390 1
541789 99541789 1001 86380 86390 1
541726 99541726 1001 86380 86390 1
541625 99541625 1001 86380 86390 1
542201 99542201 1001 86380 86390 1
542203 99542203 1001 86380 86390 1
542140 99542140 1001 86380 86390 1
542918 99542918 1001 86380 86390 1
542834 99542834 1001 86380 86390 1
542785 99542785 1001 86380 86390 1
542864 99542864 1001 86380 86390 1
542661 99542661 1001 86380 86390 1
542688 99542688 1001 86380 86390 1
542602 99542602 1001 86380 86390 1
542539 99542539 1001 86380 86390 1
542513 99542513 1001 86380 86390 1
542398 99542398 1001 86380 86390 1
542335 99542335 1001 86380 86390 1
543097 99543097 1001 86380 86390 1
543768 99543768 1001 86380 86390 1
543610 99543610 1001 86380 86390 1
543615 99543615 1001 86380 86390 1
543479 99543479 1001 86380 86390 1
543441 99543441 1001 86380 86390 1
543185 99543185 1001 86380 86390 1
543859 99543859 1001 86380 86390 1
543952 99543952 1001 86380 86390 1
543890 99543890 1001 86380 86390 1
544468 99544468 1001 86380 86390 1
544564 99544564 1001 86380 86390 1
544571 99544571 1001 86380 86390 1
544439 99544439 1001 86380 86390 1
544224 99544224 1001 86380 86390 1
544359 99544359 1001 86380 86390 1
544204 99544204 1001 86380 86390 1
544270 99544270 1001 86380 86390 1
544172 99544172 1001 86380 86390 1
544621 99544621 1001 86380 86390 1
544185 99544185 1001 86380 86390 1
544679 99544679 1001 86380 86390 1
408948 691 1001 77520 79977 1
402241 1000 1001 19500 23457 1
511883 1034 1001 33408 33707 1
528637 855 1001 31603 31903 1
400063 99400063 1001 86380 86390 1
400147 99400147 1001 86380 86390 1
400263 99400263 1001 86380 86390 1
400451 99400451 1001 86380 86390 1
400842 99400842 1001 86380 86390 1
400911 99400911 1001 86380 86390 1
401110 99401110 1001 86380 86390 1
401548 99401548 1001 86380 86390 1
401511 99401511 1001 86380 86390 1
401512 99401512 1001 86380 86390 1
401597 99401597 1001 86380 86390 1
401599 99401599 1001 86380 86390 1
402289 99402289 1001 86380 86390 1
402382 99402382 1001 86380 86390 1
402883 99402883 1001 86380 86390 1
403171 99403171 1001 86380 86390 1
403143 99403143 1001 86380 86390 1
403151 99403151 1001 86380 86390 1
403228 99403228 1001 86380 86390 1
403355 99403355 1001 86380 86390 1
403457 99403457 1001 86380 86390 1
403447 99403447 1001 86380 86390 1
403709 99403709 1001 86380 86390 1
403823 99403823 1001 86380 86390 1
403744 99403744 1001 86380 86390 1
403925 99403925 1001 86380 86390 1
404145 99404145 1001 86380 86390 1
404073 99404073 1001 86380 86390 1
404191 99404191 1001 86380 86390 1
404364 99404364 1001 86380 86390 1
404418 99404418 1001 86380 86390 1
404433 99404433 1001 86380 86390 1
404521 99404521 1001 86380 86390 1
404685 99404685 1001 86380 86390 1
404684 99404684 1001 86380 86390 1
404592 99404592 1001 86380 86390 1
404693 99404693 1001 86380 86390 1
404831 99404831 1001 86380 86390 1
405092 99405092 1001 86380 86390 1
405559 99405559 1001 86380 86390 1
405739 99405739 1001 86380 86390 1
405693 99405693 1001 86380 86390 1
405853 99405853 1001 86380 86390 1
406038 99406038 1001 86380 86390 1
406140 99406140 1001 86380 86390 1
406249 99406249 1001 86380 86390 1
406274 99406274 1001 86380 86390 1
406530 99406530 1001 86380 86390 1
406801 99406801 1001 86380 86390 1
407018 99407018 1001 86380 86390 1
407003 99407003 1001 86380 86390 1
407004 99407004 1001 86380 86390 1
407308 99407308 1001 86380 86390 1
407513 99407513 1001 86380 86390 1
407680 99407680 1001 86380 86390 1
407909 99407909 1001 86380 86390 1
407888 99407888 1001 86380 86390 1
407994 99407994 1001 86380 86390 1
408069 99408069 1001 86380 86390 1
408375 99408375 1001 86380 86390 1
408315 99408315 1001 86380 86390 1
408914 99408914 1001 86380 86390 1
409095 99409095 1001 86380 86390 1
409126 99409126 1001 86380 86390 1
409257 99409257 1001 86380 86390 1
409271 99409271 1001 86380 86390 1
409299 99409299 1001 86380 86390 1
409621 99409621 1001 86380 86390 1
409788 99409788 1001 86380 86390 1
409893 99409893 1001 86380 86390 1
410034 99410034 1001 86380 86390 1
410057 99410057 1001 86380 86390 1
410225 99410225 1001 86380 86390 1
410433 99410433 1001 86380 86390 1
410638 99410638 1001 86380 86390 1
410756 99410756 1001 86380 86390 1
410778 99410778 1001 86380 86390 1
410935 99410935 1001 86380 86390 1
411081 99411081 1001 86380 86390 1
411098 99411098 1001 86380 86390 1
411133 99411133 1001 86380 86390 1
411353 99411353 1001 86380 86390 1
411528 99411528 1001 86380 86390 1
411845 99411845 1001 86380 86390 1
411750 99411750 1001 86380 86390 1
411752 99411752 1001 86380 86390 1
411862 99411862 1001 86380 86390 1
412088 99412088 1001 86380 86390 1
412170 99412170 1001 86380 86390 1
413475 99413475 1001 86380 86390 1
413641 99413641 1001 86380 86390 1
413487 99413487 1001 86380 86390 1
413589 99413589 1001 86380 86390 1
412973 99412973 1001 86380 86390 1
412887 99412887 1001 86380 86390 1
413215 99413215 1001 86380 86390 1
412889 99412889 1001 86380 86390 1
412919 99412919 1001 86380 86390 1
412862 99412862 1001 86380 86390 1
412654 99412654 1001 86380 86390 1
412856 99412856 1001 86380 86390 1
413759 99413759 1001 86380 86390 1
413839 99413839 1001 86380 86390 1
413773 99413773 1001 86380 86390 1
413712 99413712 1001 86380 86390 1
413856 99413856 1001 86380 86390 1
415000 99415000 1001 86380 86390 1
415014 99415014 1001 86380 86390 1
415234 99415234 1001 86380 86390 1
414755 99414755 1001 86380 86390 1
414838 99414838 1001 86380 86390 1
414820 99414820 1001 86380 86390 1
414863 99414863 1001 86380 86390 1
414530 99414530 1001 86380 86390 1
414571 99414571 1001 86380 86390 1
415367 99415367 1001 86380 86390 1
415500 99415500 1001 86380 86390 1
415606 99415606 1001 86380 86390 1
416674 99416674 1001 86380 86390 1
416757 99416757 1001 86380 86390 1
416799 99416799 1001 86380 86390 1
416343 99416343 1001 86380 86390 1
416289 99416289 1001 86380 86390 1
416356 99416356 1001 86380 86390 1
416490 99416490 1001 86380 86390 1
415915 99415915 1001 86380 86390 1
416127 99416127 1001 86380 86390 1
417021 99417021 1001 86380 86390 1
417259 99417259 1001 86380 86390 1
417238 99417238 1001 86380 86390 1
417057 99417057 1001 86380 86390 1
417324 99417324 1001 86380 86390 1
417571 99417571 1001 86380 86390 1
418436 99418436 1001 86380 86390 1
418539 99418539 1001 86380 86390 1
418683 99418683 1001 86380 86390 1
418467 99418467 1001 86380 86390 1
418247 99418247 1001 86380 86390 1
418273 99418273 1001 86380 86390 1
418340 99418340 1001 86380 86390 1
418032 99418032 1001 86380 86390 1
418004 99418004 1001 86380 86390 1
417883 99417883 1001 86380 86390 1
419060 99419060 1001 86380 86390 1
420089 99420089 1001 86380 86390 1
420347 99420347 1001 86380 86390 1
419382 99419382 1001 86380 86390 1
419576 99419576 1001 86380 86390 1
420542 99420542 1001 86380 86390 1
420515 99420515 1001 86380 86390 1
420724 99420724 1001 86380 86390 1
421818 99421818 1001 86380 86390 1
421692 99421692 1001 86380 86390 1
422068 99422068 1001 86380 86390 1
422084 99422084 1001 86380 86390 1
421325 99421325 1001 86380 86390 1
421204 99421204 1001 86380 86390 1
420965 99420965 1001 86380 86390 1
421006 99421006 1001 86380 86390 1
421223 99421223 1001 86380 86390 1
422504 99422504 1001 86380 86390 1
422277 99422277 1001 86380 86390 1
422157 99422157 1001 86380 86390 1
423693 99423693 1001 86380 86390 1
423282 99423282 1001 86380 86390 1
423283 99423283 1001 86380 86390 1
423120 99423120 1001 86380 86390 1
423188 99423188 1001 86380 86390 1
422828 99422828 1001 86380 86390 1
424070 99424070 1001 86380 86390 1
424099 99424099 1001 86380 86390 1
423828 99423828 1001 86380 86390 1
423818 99423818 1001 86380 86390 1
424089 99424089 1001 86380 86390 1
425052 99425052 1001 86380 86390 1
425063 99425063 1001 86380 86390 1
425165 99425165 1001 86380 86390 1
424894 99424894 1001 86380 86390 1
424459 99424459 1001 86380 86390 1
424565 99424565 1001 86380 86390 1
424302 99424302 1001 86380 86390 1
424304 99424304 1001 86380 86390 1
424380 99424380 1001 86380 86390 1
424425 99424425 1001 86380 86390 1
425429 99425429 1001 86380 86390 1
425529 99425529 1001 86380 86390 1
425473 99425473 1001 86380 86390 1
425664 99425664 1001 86380 86390 1
425703 99425703 1001 86380 86390 1
425794 99425794 1001 86380 86390 1
427002 99427002 1001 86380 86390 1
426709 99426709 1001 86380 86390 1
426498 99426498 1001 86380 86390 1
425950 99425950 1001 86380 86390 1
427235 99427235 1001 86380 86390 1
427488 99427488 1001 86380 86390 1
428679 99428679 1001 86380 86390 1
428574 99428574 1001 86380 86390 1
428457 99428457 1001 86380 86390 1
428359 99428359 1001 86380 86390 1
427974 99427974 1001 86380 86390 1
428181 99428181 1001 86380 86390 1
427552 99427552 1001 86380 86390 1
427779 99427779 1001 86380 86390 1
427538 99427538 1001 86380 86390 1
427770 99427770 1001 86380 86390 1
429134 99429134 1001 86380 86390 1
428835 99428835 1001 86380 86390 1
428864 99428864 1001 86380 86390 1
430249 99430249 1001 86380 86390 1
430106 99430106 1001 86380 86390 1
430006 99430006 1001 86380 86390 1
429665 99429665 1001 86380 86390 1
429861 99429861 1001 86380 86390 1
429699 99429699 1001 86380 86390 1
429248 99429248 1001 86380 86390 1
429231 99429231 1001 86380 86390 1
429505 99429505 1001 86380 86390 1
429239 99429239 1001 86380 86390 1
429218 99429218 1001 86380 86390 1
430770 99430770 1001 86380 86390 1
430512 99430512 1001 86380 86390 1
430467 99430467 1001 86380 86390 1
431946 99431946 1001 86380 86390 1
431980 99431980 1001 86380 86390 1
431458 99431458 1001 86380 86390 1
431366 99431366 1001 86380 86390 1
431066 99431066 1001 86380 86390 1
431148 99431148 1001 86380 86390 1
431165 99431165 1001 86380 86390 1
430885 99430885 1001 86380 86390 1
431236 99431236 1001 86380 86390 1
432220 99432220 1001 86380 86390 1
432268 99432268 1001 86380 86390 1
432375 99432375 1001 86380 86390 1
432324 99432324 1001 86380 86390 1
432330 99432330 1001 86380 86390 1
432213 99432213 1001 86380 86390 1
433484 99433484 1001 86380 86390 1
433467 99433467 1001 86380 86390 1
433501 99433501 1001 86380 86390 1
432929 99432929 1001 86380 86390 1
433143 99433143 1001 86380 86390 1
433169 99433169 1001 86380 86390 1
433185 99433185 1001 86380 86390 1
433093 99433093 1001 86380 86390 1
433016 99433016 1001 86380 86390 1
432771 99432771 1001 86380 86390 1
433964 99433964 1001 86380 86390 1
433966 99433966 1001 86380 86390 1
433748 99433748 1001 86380 86390 1
435037 99435037 1001 86380 86390 1
435063 99435063 1001 86380 86390 1
434918 99434918 1001 86380 86390 1
434607 99434607 1001 86380 86390 1
434793 99434793 1001 86380 86390 1
434564 99434564 1001 86380 86390 1
434431 99434431 1001 86380 86390 1
434291 99434291 1001 86380 86390 1
434417 99434417 1001 86380 86390 1
435729 99435729 1001 86380 86390 1
435795 99435795 1001 86380 86390 1
435461 99435461 1001 86380 86390 1
435755 99435755 1001 86380 86390 1
436827 99436827 1001 86380 86390 1
436983 99436983 1001 86380 86390 1
436959 99436959 1001 86380 86390 1
437007 99437007 1001 86380 86390 1
436713 99436713 1001 86380 86390 1
436604 99436604 1001 86380 86390 1
436536 99436536 1001 86380 86390 1
436722 99436722 1001 86380 86390 1
436206 99436206 1001 86380 86390 1
436307 99436307 1001 86380 86390 1
435923 99435923 1001 86380 86390 1
300016 99300016 1001 86380 86390 1
437327 99437327 1001 86380 86390 1
300009 99300009 1001 86380 86390 1
300529 99300529 1001 86380 86390 1
300533 99300533 1001 86380 86390 1
300473 99300473 1001 86380 86390 1
300167 99300167 1001 86380 86390 1
300777 99300777 1001 86380 86390 1
300768 99300768 1001 86380 86390 1
300758 99300758 1001 86380 86390 1
300878 99300878 1001 86380 86390 1
301551 99301551 1001 86380 86390 1
301403 99301403 1001 86380 86390 1
301297 99301297 1001 86380 86390 1
301272 99301272 1001 86380 86390 1
301211 99301211 1001 86380 86390 1
300974 99300974 1001 86380 86390 1
301073 99301073 1001 86380 86390 1
301725 99301725 1001 86380 86390 1
301583 99301583 1001 86380 86390 1
301599 99301599 1001 86380 86390 1
301755 99301755 1001 86380 86390 1
301641 99301641 1001 86380 86390 1
302309 99302309 1001 86380 86390 1
302297 99302297 1001 86380 86390 1
302086 99302086 1001 86380 86390 1
302100 99302100 1001 86380 86390 1
302107 99302107 1001 86380 86390 1
302121 99302121 1001 86380 86390 1
302044 99302044 1001 86380 86390 1
301889 99301889 1001 86380 86390 1
301851 99301851 1001 86380 86390 1
301943 99301943 1001 86380 86390 1
301827 99301827 1001 86380 86390 1
301840 99301840 1001 86380 86390 1
301762 99301762 1001 86380 86390 1
301948 99301948 1001 86380 86390 1
301810 99301810 1001 86380 86390 1
303205 99303205 1001 86380 86390 1
303119 99303119 1001 86380 86390 1
303187 99303187 1001 86380 86390 1
303191 99303191 1001 86380 86390 1
302845 99302845 1001 86380 86390 1
302951 99302951 1001 86380 86390 1
302768 99302768 1001 86380 86390 1
302763 99302763 1001 86380 86390 1
302595 99302595 1001 86380 86390 1
303376 99303376 1001 86380 86390 1
303249 99303249 1001 86380 86390 1
303355 99303355 1001 86380 86390 1
303343 99303343 1001 86380 86390 1
303345 99303345 1001 86380 86390 1
304025 99304025 1001 86380 86390 1
303647 99303647 1001 86380 86390 1
303773 99303773 1001 86380 86390 1
303502 99303502 1001 86380 86390 1
303557 99303557 1001 86380 86390 1
303578 99303578 1001 86380 86390 1
304095 99304095 1001 86380 86390 1
304147 99304147 1001 86380 86390 1
304061 99304061 1001 86380 86390 1
304117 99304117 1001 86380 86390 1
304710 99304710 1001 86380 86390 1
304699 99304699 1001 86380 86390 1
304628 99304628 1001 86380 86390 1
304539 99304539 1001 86380 86390 1
304516 99304516 1001 86380 86390 1
304465 99304465 1001 86380 86390 1
304479 99304479 1001 86380 86390 1
304276 99304276 1001 86380 86390 1
304407 99304407 1001 86380 86390 1
304272 99304272 1001 86380 86390 1
304934 99304934 1001 86380 86390 1
304896 99304896 1001 86380 86390 1
304943 99304943 1001 86380 86390 1
305543 99305543 1001 86380 86390 1
305674 99305674 1001 86380 86390 1
305407 99305407 1001 86380 86390 1
305116 99305116 1001 86380 86390 1
500156 99500156 1001 86380 86390 1
305688 99305688 1001 86380 86390 1
500095 99500095 1001 86380 86390 1
500687 99500687 1001 86380 86390 1
500691 99500691 1001 86380 86390 1
500730 99500730 1001 86380 86390 1
500521 99500521 1001 86380 86390 1
500432 99500432 1001 86380 86390 1
500459 99500459 1001 86380 86390 1
500511 99500511 1001 86380 86390 1
500226 99500226 1001 86380 86390 1
500228 99500228 1001 86380 86390 1
500307 99500307 1001 86380 86390 1
500917 99500917 1001 86380 86390 1
500984 99500984 1001 86380 86390 1
500833 99500833 1001 86380 86390 1
501575 99501575 1001 86380 86390 1
501589 99501589 1001 86380 86390 1
501443 99501443 1001 86380 86390 1
501599 99501599 1001 86380 86390 1
501561 99501561 1001 86380 86390 1
501574 99501574 1001 86380 86390 1
501385 99501385 1001 86380 86390 1
501256 99501256 1001 86380 86390 1
501378 99501378 1001 86380 86390 1
501174 99501174 1001 86380 86390 1
501035 99501035 1001 86380 86390 1
501101 99501101 1001 86380 86390 1
501166 99501166 1001 86380 86390 1
501714 99501714 1001 86380 86390 1
501669 99501669 1001 86380 86390 1
501825 99501825 1001 86380 86390 1
502415 99502415 1001 86380 86390 1
502378 99502378 1001 86380 86390 1
502353 99502353 1001 86380 86390 1
502380 99502380 1001 86380 86390 1
502444 99502444 1001 86380 86390 1
502307 99502307 1001 86380 86390 1
502425 99502425 1001 86380 86390 1
502115 99502115 1001 86380 86390 1
501862 99501862 1001 86380 86390 1
502492 99502492 1001 86380 86390 1
502609 99502609 1001 86380 86390 1
503229 99503229 1001 86380 86390 1
503100 99503100 1001 86380 86390 1
503263 99503263 1001 86380 86390 1
503183 99503183 1001 86380 86390 1
503001 99503001 1001 86380 86390 1
502992 99502992 1001 86380 86390 1
502928 99502928 1001 86380 86390 1
502903 99502903 1001 86380 86390 1
502867 99502867 1001 86380 86390 1
502859 99502859 1001 86380 86390 1
502770 99502770 1001 86380 86390 1
502797 99502797 1001 86380 86390 1
502695 99502695 1001 86380 86390 1
503419 99503419 1001 86380 86390 1
503410 99503410 1001 86380 86390 1
504014 99504014 1001 86380 86390 1
503848 99503848 1001 86380 86390 1
503707 99503707 1001 86380 86390 1
503740 99503740 1001 86380 86390 1
503613 99503613 1001 86380 86390 1
504182 99504182 1001 86380 86390 1
504149 99504149 1001 86380 86390 1
504202 99504202 1001 86380 86390 1
504940 99504940 1001 86380 86390 1
504882 99504882 1001 86380 86390 1
504887 99504887 1001 86380 86390 1
504719 99504719 1001 86380 86390 1
504707 99504707 1001 86380 86390 1
504439 99504439 1001 86380 86390 1
504478 99504478 1001 86380 86390 1
504388 99504388 1001 86380 86390 1
504511 99504511 1001 86380 86390 1
504343 99504343 1001 86380 86390 1
505005 99505005 1001 86380 86390 1
505051 99505051 1001 86380 86390 1
505065 99505065 1001 86380 86390 1
505079 99505079 1001 86380 86390 1
505693 99505693 1001 86380 86390 1
505671 99505671 1001 86380 86390 1
505675 99505675 1001 86380 86390 1
505717 99505717 1001 86380 86390 1
505527 99505527 1001 86380 86390 1
505373 99505373 1001 86380 86390 1
505403 99505403 1001 86380 86390 1
505279 99505279 1001 86380 86390 1
505203 99505203 1001 86380 86390 1
505217 99505217 1001 86380 86390 1
505322 99505322 1001 86380 86390 1
505896 99505896 1001 86380 86390 1
505797 99505797 1001 86380 86390 1
506523 99506523 1001 86380 86390 1
506209 99506209 1001 86380 86390 1
506352 99506352 1001 86380 86390 1
506143 99506143 1001 86380 86390 1
506762 99506762 1001 86380 86390 1
506650 99506650 1001 86380 86390 1
506643 99506643 1001 86380 86390 1
507225 99507225 1001 86380 86390 1
507412 99507412 1001 86380 86390 1
507127 99507127 1001 86380 86390 1
507052 99507052 1001 86380 86390 1
507132 99507132 1001 86380 86390 1
507055 99507055 1001 86380 86390 1
507121 99507121 1001 86380 86390 1
507084 99507084 1001 86380 86390 1
507175 99507175 1001 86380 86390 1
507176 99507176 1001 86380 86390 1
506895 99506895 1001 86380 86390 1
506860 99506860 1001 86380 86390 1
506952 99506952 1001 86380 86390 1
507432 99507432 1001 86380 86390 1
507446 99507446 1001 86380 86390 1
507455 99507455 1001 86380 86390 1
508213 99508213 1001 86380 86390 1
508111 99508111 1001 86380 86390 1
507887 99507887 1001 86380 86390 1
508029 99508029 1001 86380 86390 1
507863 99507863 1001 86380 86390 1
507840 99507840 1001 86380 86390 1
508024 99508024 1001 86380 86390 1
507873 99507873 1001 86380 86390 1
507718 99507718 1001 86380 86390 1
507762 99507762 1001 86380 86390 1
507687 99507687 1001 86380 86390 1
507817 99507817 1001 86380 86390 1
508373 99508373 1001 86380 86390 1
509072 99509072 1001 86380 86390 1
509055 99509055 1001 86380 86390 1
508880 99508880 1001 86380 86390 1
509009 99509009 1001 86380 86390 1
508779 99508779 1001 86380 86390 1
508754 99508754 1001 86380 86390 1
508747 99508747 1001 86380 86390 1
508825 99508825 1001 86380 86390 1
508777 99508777 1001 86380 86390 1
508545 99508545 1001 86380 86390 1
508512 99508512 1001 86380 86390 1
508633 99508633 1001 86380 86390 1
509168 99509168 1001 86380 86390 1
509259 99509259 1001 86380 86390 1
509145 99509145 1001 86380 86390 1
509171 99509171 1001 86380 86390 1
509251 99509251 1001 86380 86390 1
509788 99509788 1001 86380 86390 1
509780 99509780 1001 86380 86390 1
509560 99509560 1001 86380 86390 1
509550 99509550 1001 86380 86390 1
509435 99509435 1001 86380 86390 1
509349 99509349 1001 86380 86390 1
509302 99509302 1001 86380 86390 1
509976 99509976 1001 86380 86390 1
509914 99509914 1001 86380 86390 1
510600 99510600 1001 86380 86390 1
510681 99510681 1001 86380 86390 1
510515 99510515 1001 86380 86390 1
510492 99510492 1001 86380 86390 1
510468 99510468 1001 86380 86390 1
510237 99510237 1001 86380 86390 1
510106 99510106 1001 86380 86390 1
510769 99510769 1001 86380 86390 1
511398 99511398 1001 86380 86390 1
511399 99511399 1001 86380 86390 1
511481 99511481 1001 86380 86390 1
511396 99511396 1001 86380 86390 1
511230 99511230 1001 86380 86390 1
511168 99511168 1001 86380 86390 1
511208 99511208 1001 86380 86390 1
511315 99511315 1001 86380 86390 1
511226 99511226 1001 86380 86390 1
511240 99511240 1001 86380 86390 1
511010 99511010 1001 86380 86390 1
511102 99511102 1001 86380 86390 1
510973 99510973 1001 86380 86390 1
511001 99511001 1001 86380 86390 1
511138 99511138 1001 86380 86390 1
511653 99511653 1001 86380 86390 1
511655 99511655 1001 86380 86390 1
511710 99511710 1001 86380 86390 1
511583 99511583 1001 86380 86390 1
511715 99511715 1001 86380 86390 1
512095 99512095 1001 86380 86390 1
511981 99511981 1001 86380 86390 1
512099 99512099 1001 86380 86390 1
511928 99511928 1001 86380 86390 1
511867 99511867 1001 86380 86390 1
511768 99511768 1001 86380 86390 1
512545 99512545 1001 86380 86390 1
512404 99512404 1001 86380 86390 1
512486 99512486 1001 86380 86390 1
512423 99512423 1001 86380 86390 1
512397 99512397 1001 86380 86390 1
512491 99512491 1001 86380 86390 1
513116 99513116 1001 86380 86390 1
513078 99513078 1001 86380 86390 1
513041 99513041 1001 86380 86390 1
513193 99513193 1001 86380 86390 1
512851 99512851 1001 86380 86390 1
512929 99512929 1001 86380 86390 1
512855 99512855 1001 86380 86390 1
512766 99512766 1001 86380 86390 1
512625 99512625 1001 86380 86390 1
512681 99512681 1001 86380 86390 1
512643 99512643 1001 86380 86390 1
512593 99512593 1001 86380 86390 1
513333 99513333 1001 86380 86390 1
513270 99513270 1001 86380 86390 1
514010 99514010 1001 86380 86390 1
513849 99513849 1001 86380 86390 1
513875 99513875 1001 86380 86390 1
513708 99513708 1001 86380 86390 1
513697 99513697 1001 86380 86390 1
513688 99513688 1001 86380 86390 1
513636 99513636 1001 86380 86390 1
513690 99513690 1001 86380 86390 1
513798 99513798 1001 86380 86390 1
513527 99513527 1001 86380 86390 1
513537 99513537 1001 86380 86390 1
513615 99513615 1001 86380 86390 1
514080 99514080 1001 86380 86390 1
514121 99514121 1001 86380 86390 1
514173 99514173 1001 86380 86390 1
514819 99514819 1001 86380 86390 1
514824 99514824 1001 86380 86390 1
514680 99514680 1001 86380 86390 1
514662 99514662 1001 86380 86390 1
514674 99514674 1001 86380 86390 1
514766 99514766 1001 86380 86390 1
514600 99514600 1001 86380 86390 1
514576 99514576 1001 86380 86390 1
514475 99514475 1001 86380 86390 1
514543 99514543 1001 86380 86390 1
514454 99514454 1001 86380 86390 1
514422 99514422 1001 86380 86390 1
514268 99514268 1001 86380 86390 1
514411 99514411 1001 86380 86390 1
514270 99514270 1001 86380 86390 1
514439 99514439 1001 86380 86390 1
514912 99514912 1001 86380 86390 1
514876 99514876 1001 86380 86390 1
515596 99515596 1001 86380 86390 1
515586 99515586 1001 86380 86390 1
515613 99515613 1001 86380 86390 1
515512 99515512 1001 86380 86390 1
515540 99515540 1001 86380 86390 1
515644 99515644 1001 86380 86390 1
515429 99515429 1001 86380 86390 1
515459 99515459 1001 86380 86390 1
515475 99515475 1001 86380 86390 1
515282 99515282 1001 86380 86390 1
515107 99515107 1001 86380 86390 1
515149 99515149 1001 86380 86390 1
515695 99515695 1001 86380 86390 1
515830 99515830 1001 86380 86390 1
515805 99515805 1001 86380 86390 1
516391 99516391 1001 86380 86390 1
516502 99516502 1001 86380 86390 1
516174 99516174 1001 86380 86390 1
516279 99516279 1001 86380 86390 1
516216 99516216 1001 86380 86390 1
516139 99516139 1001 86380 86390 1
516270 99516270 1001 86380 86390 1
516665 99516665 1001 86380 86390 1
516590 99516590 1001 86380 86390 1
516512 99516512 1001 86380 86390 1
516513 99516513 1001 86380 86390 1
516619 99516619 1001 86380 86390 1
517194 99517194 1001 86380 86390 1
517262 99517262 1001 86380 86390 1
517225 99517225 1001 86380 86390 1
517055 99517055 1001 86380 86390 1
516952 99516952 1001 86380 86390 1
517121 99517121 1001 86380 86390 1
517046 99517046 1001 86380 86390 1
517115 99517115 1001 86380 86390 1
516788 99516788 1001 86380 86390 1
516724 99516724 1001 86380 86390 1
516804 99516804 1001 86380 86390 1
517514 99517514 1001 86380 86390 1
518129 99518129 1001 86380 86390 1
518039 99518039 1001 86380 86390 1
517966 99517966 1001 86380 86390 1
517803 99517803 1001 86380 86390 1
517935 99517935 1001 86380 86390 1
517553 99517553 1001 86380 86390 1
517648 99517648 1001 86380 86390 1
518188 99518188 1001 86380 86390 1
518253 99518253 1001 86380 86390 1
518295 99518295 1001 86380 86390 1
518310 99518310 1001 86380 86390 1
518285 99518285 1001 86380 86390 1
518917 99518917 1001 86380 86390 1
518744 99518744 1001 86380 86390 1
519088 99519088 1001 86380 86390 1
518997 99518997 1001 86380 86390 1
519118 99519118 1001 86380 86390 1
519019 99519019 1001 86380 86390 1
519700 99519700 1001 86380 86390 1
519787 99519787 1001 86380 86390 1
519530 99519530 1001 86380 86390 1
519556 99519556 1001 86380 86390 1
519513 99519513 1001 86380 86390 1
519322 99519322 1001 86380 86390 1
519275 99519275 1001 86380 86390 1
519306 99519306 1001 86380 86390 1
519345 99519345 1001 86380 86390 1
520006 99520006 1001 86380 86390 1
519916 99519916 1001 86380 86390 1
519983 99519983 1001 86380 86390 1
519854 99519854 1001 86380 86390 1
519945 99519945 1001 86380 86390 1
519870 99519870 1001 86380 86390 1
520563 99520563 1001 86380 86390 1
520512 99520512 1001 86380 86390 1
520640 99520640 1001 86380 86390 1
520617 99520617 1001 86380 86390 1
520440 99520440 1001 86380 86390 1
520584 99520584 1001 86380 86390 1
520627 99520627 1001 86380 86390 1
520547 99520547 1001 86380 86390 1
520243 99520243 1001 86380 86390 1
520389 99520389 1001 86380 86390 1
520366 99520366 1001 86380 86390 1
520226 99520226 1001 86380 86390 1
520058 99520058 1001 86380 86390 1
520085 99520085 1001 86380 86390 1
520215 99520215 1001 86380 86390 1
520158 99520158 1001 86380 86390 1
520671 99520671 1001 86380 86390 1
520775 99520775 1001 86380 86390 1
520788 99520788 1001 86380 86390 1
520739 99520739 1001 86380 86390 1
521298 99521298 1001 86380 86390 1
521264 99521264 1001 86380 86390 1
521357 99521357 1001 86380 86390 1
521333 99521333 1001 86380 86390 1
521347 99521347 1001 86380 86390 1
521081 99521081 1001 86380 86390 1
520939 99520939 1001 86380 86390 1
520991 99520991 1001 86380 86390 1
520954 99520954 1001 86380 86390 1
520943 99520943 1001 86380 86390 1
520853 99520853 1001 86380 86390 1
520957 99520957 1001 86380 86390 1
521545 99521545 1001 86380 86390 1
521628 99521628 1001 86380 86390 1
522150 99522150 1001 86380 86390 1
522290 99522290 1001 86380 86390 1
522278 99522278 1001 86380 86390 1
522199 99522199 1001 86380 86390 1
522087 99522087 1001 86380 86390 1
521908 99521908 1001 86380 86390 1
521774 99521774 1001 86380 86390 1
521801 99521801 1001 86380 86390 1
521841 99521841 1001 86380 86390 1
521867 99521867 1001 86380 86390 1
521811 99521811 1001 86380 86390 1
522452 99522452 1001 86380 86390 1
522456 99522456 1001 86380 86390 1
523070 99523070 1001 86380 86390 1
523106 99523106 1001 86380 86390 1
522719 99522719 1001 86380 86390 1
522837 99522837 1001 86380 86390 1
522854 99522854 1001 86380 86390 1
522791 99522791 1001 86380 86390 1
522830 99522830 1001 86380 86390 1
522512 99522512 1001 86380 86390 1
522698 99522698 1001 86380 86390 1
522522 99522522 1001 86380 86390 1
523884 99523884 1001 86380 86390 1
523770 99523770 1001 86380 86390 1
523888 99523888 1001 86380 86390 1
523587 99523587 1001 86380 86390 1
523640 99523640 1001 86380 86390 1
523595 99523595 1001 86380 86390 1
523349 99523349 1001 86380 86390 1
523460 99523460 1001 86380 86390 1
523532 99523532 1001 86380 86390 1
523959 99523959 1001 86380 86390 1
524051 99524051 1001 86380 86390 1
524090 99524090 1001 86380 86390 1
524685 99524685 1001 86380 86390 1
524586 99524586 1001 86380 86390 1
524552 99524552 1001 86380 86390 1
524344 99524344 1001 86380 86390 1
524347 99524347 1001 86380 86390 1
524218 99524218 1001 86380 86390 1
524196 99524196 1001 86380 86390 1
524210 99524210 1001 86380 86390 1
524328 99524328 1001 86380 86390 1
524903 99524903 1001 86380 86390 1
525474 99525474 1001 86380 86390 1
525262 99525262 1001 86380 86390 1
525354 99525354 1001 86380 86390 1
525293 99525293 1001 86380 86390 1
525359 99525359 1001 86380 86390 1
525374 99525374 1001 86380 86390 1
525324 99525324 1001 86380 86390 1
525132 99525132 1001 86380 86390 1
525018 99525018 1001 86380 86390 1
525019 99525019 1001 86380 86390 1
525136 99525136 1001 86380 86390 1
525674 99525674 1001 86380 86390 1
525761 99525761 1001 86380 86390 1
526252 99526252 1001 86380 86390 1
526304 99526304 1001 86380 86390 1
526026 99526026 1001 86380 86390 1
526150 99526150 1001 86380 86390 1
525958 99525958 1001 86380 86390 1
525995 99525995 1001 86380 86390 1
526615 99526615 1001 86380 86390 1
527176 99527176 1001 86380 86390 1
527231 99527231 1001 86380 86390 1
526979 99526979 1001 86380 86390 1
527032 99527032 1001 86380 86390 1
526976 99526976 1001 86380 86390 1
526653 99526653 1001 86380 86390 1
526784 99526784 1001 86380 86390 1
526670 99526670 1001 86380 86390 1
526645 99526645 1001 86380 86390 1
526635 99526635 1001 86380 86390 1
527330 99527330 1001 86380 86390 1
527318 99527318 1001 86380 86390 1
527294 99527294 1001 86380 86390 1
528045 99528045 1001 86380 86390 1
527872 99527872 1001 86380 86390 1
527874 99527874 1001 86380 86390 1
528005 99528005 1001 86380 86390 1
528036 99528036 1001 86380 86390 1
527795 99527795 1001 86380 86390 1
527712 99527712 1001 86380 86390 1
527649 99527649 1001 86380 86390 1
527455 99527455 1001 86380 86390 1
528228 99528228 1001 86380 86390 1
528212 99528212 1001 86380 86390 1
528252 99528252 1001 86380 86390 1
528728 99528728 1001 86380 86390 1
528757 99528757 1001 86380 86390 1
528517 99528517 1001 86380 86390 1
528623 99528623 1001 86380 86390 1
528548 99528548 1001 86380 86390 1
528576 99528576 1001 86380 86390 1
528602 99528602 1001 86380 86390 1
528478 99528478 1001 86380 86390 1
528297 99528297 1001 86380 86390 1
528337 99528337 1001 86380 86390 1
528993 99528993 1001 86380 86390 1
529613 99529613 1001 86380 86390 1
529693 99529693 1001 86380 86390 1
529679 99529679 1001 86380 86390 1
529704 99529704 1001 86380 86390 1
529670 99529670 1001 86380 86390 1
529340 99529340 1001 86380 86390 1
529492 99529492 1001 86380 86390 1
529172 99529172 1001 86380 86390 1
529276 99529276 1001 86380 86390 1
529203 99529203 1001 86380 86390 1
529296 99529296 1001 86380 86390 1
529141 99529141 1001 86380 86390 1
529183 99529183 1001 86380 86390 1
529863 99529863 1001 86380 86390 1
529903 99529903 1001 86380 86390 1
529787 99529787 1001 86380 86390 1
530479 99530479 1001 86380 86390 1
530353 99530353 1001 86380 86390 1
530435 99530435 1001 86380 86390 1
530236 99530236 1001 86380 86390 1
530341 99530341 1001 86380 86390 1
530243 99530243 1001 86380 86390 1
530132 99530132 1001 86380 86390 1
530707 99530707 1001 86380 86390 1
530612 99530612 1001 86380 86390 1
530560 99530560 1001 86380 86390 1
531350 99531350 1001 86380 86390 1
531307 99531307 1001 86380 86390 1
530992 99530992 1001 86380 86390 1
531022 99531022 1001 86380 86390 1
531170 99531170 1001 86380 86390 1
530893 99530893 1001 86380 86390 1
530946 99530946 1001 86380 86390 1
530950 99530950 1001 86380 86390 1
531454 99531454 1001 86380 86390 1
531584 99531584 1001 86380 86390 1
531392 99531392 1001 86380 86390 1
531396 99531396 1001 86380 86390 1
532192 99532192 1001 86380 86390 1
532126 99532126 1001 86380 86390 1
532102 99532102 1001 86380 86390 1
531848 99531848 1001 86380 86390 1
531940 99531940 1001 86380 86390 1
531623 99531623 1001 86380 86390 1
531636 99531636 1001 86380 86390 1
531728 99531728 1001 86380 86390 1
531755 99531755 1001 86380 86390 1
531771 99531771 1001 86380 86390 1
531784 99531784 1001 86380 86390 1
531644 99531644 1001 86380 86390 1
531710 99531710 1001 86380 86390 1
532207 99532207 1001 86380 86390 1
532311 99532311 1001 86380 86390 1
532302 99532302 1001 86380 86390 1
532980 99532980 1001 86380 86390 1
532916 99532916 1001 86380 86390 1
532933 99532933 1001 86380 86390 1
532950 99532950 1001 86380 86390 1
532861 99532861 1001 86380 86390 1
532849 99532849 1001 86380 86390 1
532681 99532681 1001 86380 86390 1
532612 99532612 1001 86380 86390 1
532562 99532562 1001 86380 86390 1
533115 99533115 1001 86380 86390 1
533170 99533170 1001 86380 86390 1
533489 99533489 1001 86380 86390 1
533582 99533582 1001 86380 86390 1
533544 99533544 1001 86380 86390 1
533571 99533571 1001 86380 86390 1
533599 99533599 1001 86380 86390 1
533306 99533306 1001 86380 86390 1
533283 99533283 1001 86380 86390 1
533403 99533403 1001 86380 86390 1
533339 99533339 1001 86380 86390 1
533894 99533894 1001 86380 86390 1
533959 99533959 1001 86380 86390 1
534545 99534545 1001 86380 86390 1
534301 99534301 1001 86380 86390 1
534444 99534444 1001 86380 86390 1
534343 99534343 1001 86380 86390 1
534077 99534077 1001 86380 86390 1
534233 99534233 1001 86380 86390 1
534087 99534087 1001 86380 86390 1
534745 99534745 1001 86380 86390 1
534723 99534723 1001 86380 86390 1
535446 99535446 1001 86380 86390 1
535335 99535335 1001 86380 86390 1
535440 99535440 1001 86380 86390 1
535504 99535504 1001 86380 86390 1
535283 99535283 1001 86380 86390 1
535199 99535199 1001 86380 86390 1
535031 99535031 1001 86380 86390 1
535094 99535094 1001 86380 86390 1
535653 99535653 1001 86380 86390 1
536215 99536215 1001 86380 86390 1
536258 99536258 1001 86380 86390 1
535810 99535810 1001 86380 86390 1
535800 99535800 1001 86380 86390 1
536422 99536422 1001 86380 86390 1
537047 99537047 1001 86380 86390 1
536996 99536996 1001 86380 86390 1
537091 99537091 1001 86380 86390 1
536879 99536879 1001 86380 86390 1
536752 99536752 1001 86380 86390 1
536836 99536836 1001 86380 86390 1
536674 99536674 1001 86380 86390 1
536573 99536573 1001 86380 86390 1
536589 99536589 1001 86380 86390 1
536668 99536668 1001 86380 86390 1
537200 99537200 1001 86380 86390 1
537284 99537284 1001 86380 86390 1
537845 99537845 1001 86380 86390 1
537627 99537627 1001 86380 86390 1
537618 99537618 1001 86380 86390 1
537670 99537670 1001 86380 86390 1
537735 99537735 1001 86380 86390 1
537608 99537608 1001 86380 86390 1
537434 99537434 1001 86380 86390 1
537551 99537551 1001 86380 86390 1
537567 99537567 1001 86380 86390 1
537547 99537547 1001 86380 86390 1
538012 99538012 1001 86380 86390 1
538102 99538102 1001 86380 86390 1
538121 99538121 1001 86380 86390 1
538710 99538710 1001 86380 86390 1
538468 99538468 1001 86380 86390 1
538451 99538451 1001 86380 86390 1
538273 99538273 1001 86380 86390 1
538289 99538289 1001 86380 86390 1
538328 99538328 1001 86380 86390 1
538954 99538954 1001 86380 86390 1
538877 99538877 1001 86380 86390 1
538944 99538944 1001 86380 86390 1
538970 99538970 1001 86380 86390 1
538869 99538869 1001 86380 86390 1
538848 99538848 1001 86380 86390 1
539525 99539525 1001 86380 86390 1
539608 99539608 1001 86380 86390 1
539521 99539521 1001 86380 86390 1
539522 99539522 1001 86380 86390 1
539250 99539250 1001 86380 86390 1
539047 99539047 1001 86380 86390 1
539048 99539048 1001 86380 86390 1
539054 99539054 1001 86380 86390 1
539198 99539198 1001 86380 86390 1
539741 99539741 1001 86380 86390 1
539787 99539787 1001 86380 86390 1
539763 99539763 1001 86380 86390 1
539803 99539803 1001 86380 86390 1
540366 99540366 1001 86380 86390 1
540309 99540309 1001 86380 86390 1
540236 99540236 1001 86380 86390 1
540090 99540090 1001 86380 86390 1
540103 99540103 1001 86380 86390 1
539911 99539911 1001 86380 86390 1
539941 99539941 1001 86380 86390 1
540021 99540021 1001 86380 86390 1
540038 99540038 1001 86380 86390 1
540919 99540919 1001 86380 86390 1
541037 99541037 1001 86380 86390 1
540881 99540881 1001 86380 86390 1
541038 99541038 1001 86380 86390 1
541033 99541033 1001 86380 86390 1
540866 99540866 1001 86380 86390 1
540713 99540713 1001 86380 86390 1
540774 99540774 1001 86380 86390 1
541396 99541396 1001 86380 86390 1
541422 99541422 1001 86380 86390 1
541490 99541490 1001 86380 86390 1
541313 99541313 1001 86380 86390 1
541951 99541951 1001 86380 86390 1
541732 99541732 1001 86380 86390 1
541855 99541855 1001 86380 86390 1
541752 99541752 1001 86380 86390 1
541808 99541808 1001 86380 86390 1
541886 99541886 1001 86380 86390 1
541538 99541538 1001 86380 86390 1
541605 99541605 1001 86380 86390 1
541556 99541556 1001 86380 86390 1
541585 99541585 1001 86380 86390 1
541548 99541548 1001 86380 86390 1
542227 99542227 1001 86380 86390 1
542229 99542229 1001 86380 86390 1
542165 99542165 1001 86380 86390 1
542795 99542795 1001 86380 86390 1
542933 99542933 1001 86380 86390 1
542555 99542555 1001 86380 86390 1
542481 99542481 1001 86380 86390 1
542445 99542445 1001 86380 86390 1
542346 99542346 1001 86380 86390 1
543129 99543129 1001 86380 86390 1
543000 99543000 1001 86380 86390 1
543052 99543052 1001 86380 86390 1
543065 99543065 1001 86380 86390 1
543001 99543001 1001 86380 86390 1
543080 99543080 1001 86380 86390 1
543042 99543042 1001 86380 86390 1
543643 99543643 1001 86380 86390 1
543618 99543618 1001 86380 86390 1
543736 99543736 1001 86380 86390 1
543754 99543754 1001 86380 86390 1
543611 99543611 1001 86380 86390 1
543528 99543528 1001 86380 86390 1
543541 99543541 1001 86380 86390 1
543545 99543545 1001 86380 86390 1
543403 99543403 1001 86380 86390 1
543243 99543243 1001 86380 86390 1
543812 99543812 1001 86380 86390 1
543774 99543774 1001 86380 86390 1
544560 99544560 1001 86380 86390 1
544522 99544522 1001 86380 86390 1
544458 99544458 1001 86380 86390 1
544510 99544510 1001 86380 86390 1
544477 99544477 1001 86380 86390 1
544453 99544453 1001 86380 86390 1
544379 99544379 1001 86380 86390 1
544281 99544281 1001 86380 86390 1
544132 99544132 1001 86380 86390 1
544081 99544081 1001 86380 86390 1
544095 99544095 1001 86380 86390 1
544122 99544122 1001 86380 86390 1
544152 99544152 1001 86380 86390 1
544063 99544063 1001 86380 86390 1
544724 99544724 1001 86380 86390 1
544598 99544598 1001 86380 86390 1
544705 99544705 1001 86380 86390 1
544657 99544657 1001 86380 86390 1
428540 1114 1001 77280 78657 1
500774 741 1002 26520 39540 1
400017 99400017 1001 86380 86390 1
400187 99400187 1001 86380 86390 1
400342 99400342 1001 86380 86390 1
400518 99400518 1001 86380 86390 1
400580 99400580 1001 86380 86390 1
400581 99400581 1001 86380 86390 1
400659 99400659 1001 86380 86390 1
400679 99400679 1001 86380 86390 1
400864 99400864 1001 86380 86390 1
400859 99400859 1001 86380 86390 1
401183 99401183 1001 86380 86390 1
401344 99401344 1001 86380 86390 1
401530 99401530 1001 86380 86390 1
401739 99401739 1001 86380 86390 1
401879 99401879 1001 86380 86390 1
402283 99402283 1001 86380 86390 1
402279 99402279 1001 86380 86390 1
402839 99402839 1001 86380 86390 1
402965 99402965 1001 86380 86390 1
403006 99403006 1001 86380 86390 1
403303 99403303 1001 86380 86390 1
403604 99403604 1001 86380 86390 1
403837 99403837 1001 86380 86390 1
403943 99403943 1001 86380 86390 1
404034 99404034 1001 86380 86390 1
404018 99404018 1001 86380 86390 1
404066 99404066 1001 86380 86390 1
404246 99404246 1001 86380 86390 1
404222 99404222 1001 86380 86390 1
404237 99404237 1001 86380 86390 1
404322 99404322 1001 86380 86390 1
404320 99404320 1001 86380 86390 1
404295 99404295 1001 86380 86390 1
404466 99404466 1001 86380 86390 1
404448 99404448 1001 86380 86390 1
404488 99404488 1001 86380 86390 1
404634 99404634 1001 86380 86390 1
404663 99404663 1001 86380 86390 1
404747 99404747 1001 86380 86390 1
404779 99404779 1001 86380 86390 1
404862 99404862 1001 86380 86390 1
405010 99405010 1001 86380 86390 1
405067 99405067 1001 86380 86390 1
405234 99405234 1001 86380 86390 1
405397 99405397 1001 86380 86390 1
405483 99405483 1001 86380 86390 1
405422 99405422 1001 86380 86390 1
405450 99405450 1001 86380 86390 1
405460 99405460 1001 86380 86390 1
405508 99405508 1001 86380 86390 1
405858 99405858 1001 86380 86390 1
405840 99405840 1001 86380 86390 1
405975 99405975 1001 86380 86390 1
406281 99406281 1001 86380 86390 1
406263 99406263 1001 86380 86390 1
406330 99406330 1001 86380 86390 1
406426 99406426 1001 86380 86390 1
406613 99406613 1001 86380 86390 1
406700 99406700 1001 86380 86390 1
406662 99406662 1001 86380 86390 1
406946 99406946 1001 86380 86390 1
407078 99407078 1001 86380 86390 1
407036 99407036 1001 86380 86390 1
407179 99407179 1001 86380 86390 1
407168 99407168 1001 86380 86390 1
407306 99407306 1001 86380 86390 1
407276 99407276 1001 86380 86390 1
407394 99407394 1001 86380 86390 1
407419 99407419 1001 86380 86390 1
407459 99407459 1001 86380 86390 1
407450 99407450 1001 86380 86390 1
407700 99407700 1001 86380 86390 1
407774 99407774 1001 86380 86390 1
407760 99407760 1001 86380 86390 1
407768 99407768 1001 86380 86390 1
407941 99407941 1001 86380 86390 1
407964 99407964 1001 86380 86390 1
408086 99408086 1001 86380 86390 1
408105 99408105 1001 86380 86390 1
408186 99408186 1001 86380 86390 1
408242 99408242 1001 86380 86390 1
408367 99408367 1001 86380 86390 1
408616 99408616 1001 86380 86390 1
408749 99408749 1001 86380 86390 1
408651 99408651 1001 86380 86390 1
409202 99409202 1001 86380 86390 1
409587 99409587 1001 86380 86390 1
409570 99409570 1001 86380 86390 1
409674 99409674 1001 86380 86390 1
409817 99409817 1001 86380 86390 1
410263 99410263 1001 86380 86390 1
410339 99410339 1001 86380 86390 1
410577 99410577 1001 86380 86390 1
410615 99410615 1001 86380 86390 1
410657 99410657 1001 86380 86390 1
410770 99410770 1001 86380 86390 1
410793 99410793 1001 86380 86390 1
411057 99411057 1001 86380 86390 1
411064 99411064 1001 86380 86390 1
411187 99411187 1001 86380 86390 1
411301 99411301 1001 86380 86390 1
411484 99411484 1001 86380 86390 1
411596 99411596 1001 86380 86390 1
412018 99412018 1001 86380 86390 1
412077 99412077 1001 86380 86390 1
412168 99412168 1001 86380 86390 1
412193 99412193 1001 86380 86390 1
412223 99412223 1001 86380 86390 1
412443 99412443 1001 86380 86390 1
413593 99413593 1001 86380 86390 1
413635 99413635 1001 86380 86390 1
413297 99413297 1001 86380 86390 1
413656 99413656 1001 86380 86390 1
412938 99412938 1001 86380 86390 1
413144 99413144 1001 86380 86390 1
413145 99413145 1001 86380 86390 1
413272 99413272 1001 86380 86390 1
412941 99412941 1001 86380 86390 1
413173 99413173 1001 86380 86390 1
412946 99412946 1001 86380 86390 1
413080 99413080 1001 86380 86390 1
413253 99413253 1001 86380 86390 1
412508 99412508 1001 86380 86390 1
412521 99412521 1001 86380 86390 1
412741 99412741 1001 86380 86390 1
413804 99413804 1001 86380 86390 1
413762 99413762 1001 86380 86390 1
415008 99415008 1001 86380 86390 1
414985 99414985 1001 86380 86390 1
415295 99415295 1001 86380 86390 1
415305 99415305 1001 86380 86390 1
414566 99414566 1001 86380 86390 1
414618 99414618 1001 86380 86390 1
414781 99414781 1001 86380 86390 1
414793 99414793 1001 86380 86390 1
414179 99414179 1001 86380 86390 1
414232 99414232 1001 86380 86390 1
414436 99414436 1001 86380 86390 1
414193 99414193 1001 86380 86390 1
415505 99415505 1001 86380 86390 1
416703 99416703 1001 86380 86390 1
416706 99416706 1001 86380 86390 1
416889 99416889 1001 86380 86390 1
416748 99416748 1001 86380 86390 1
416917 99416917 1001 86380 86390 1
416317 99416317 1001 86380 86390 1
416229 99416229 1001 86380 86390 1
416051 99416051 1001 86380 86390 1
416010 99416010 1001 86380 86390 1
415888 99415888 1001 86380 86390 1
415926 99415926 1001 86380 86390 1
417250 99417250 1001 86380 86390 1
417190 99417190 1001 86380 86390 1
417532 99417532 1001 86380 86390 1
418598 99418598 1001 86380 86390 1
418510 99418510 1001 86380 86390 1
418147 99418147 1001 86380 86390 1
418264 99418264 1001 86380 86390 1
417964 99417964 1001 86380 86390 1
417939 99417939 1001 86380 86390 1
418005 99418005 1001 86380 86390 1
417723 99417723 1001 86380 86390 1
417801 99417801 1001 86380 86390 1
417674 99417674 1001 86380 86390 1
419143 99419143 1001 86380 86390 1
418865 99418865 1001 86380 86390 1
418902 99418902 1001 86380 86390 1
420152 99420152 1001 86380 86390 1
420220 99420220 1001 86380 86390 1
420160 99420160 1001 86380 86390 1
420429 99420429 1001 86380 86390 1
419967 99419967 1001 86380 86390 1
419893 99419893 1001 86380 86390 1
419401 99419401 1001 86380 86390 1
419268 99419268 1001 86380 86390 1
419454 99419454 1001 86380 86390 1
419524 99419524 1001 86380 86390 1
419502 99419502 1001 86380 86390 1
419282 99419282 1001 86380 86390 1
419400 99419400 1001 86380 86390 1
420740 99420740 1001 86380 86390 1
420539 99420539 1001 86380 86390 1
420700 99420700 1001 86380 86390 1
420732 99420732 1001 86380 86390 1
421740 99421740 1001 86380 86390 1
421819 99421819 1001 86380 86390 1
421380 99421380 1001 86380 86390 1
421362 99421362 1001 86380 86390 1
421473 99421473 1001 86380 86390 1
421245 99421245 1001 86380 86390 1
420955 99420955 1001 86380 86390 1
422356 99422356 1001 86380 86390 1
422332 99422332 1001 86380 86390 1
422226 99422226 1001 86380 86390 1
423504 99423504 1001 86380 86390 1
423463 99423463 1001 86380 86390 1
423491 99423491 1001 86380 86390 1
423596 99423596 1001 86380 86390 1
423108 99423108 1001 86380 86390 1
423302 99423302 1001 86380 86390 1
422598 99422598 1001 86380 86390 1
422751 99422751 1001 86380 86390 1
422807 99422807 1001 86380 86390 1
422608 99422608 1001 86380 86390 1
422541 99422541 1001 86380 86390 1
422581 99422581 1001 86380 86390 1
424151 99424151 1001 86380 86390 1
423853 99423853 1001 86380 86390 1
423901 99423901 1001 86380 86390 1
424087 99424087 1001 86380 86390 1
425303 99425303 1001 86380 86390 1
424914 99424914 1001 86380 86390 1
424915 99424915 1001 86380 86390 1
424945 99424945 1001 86380 86390 1
424184 99424184 1001 86380 86390 1
424336 99424336 1001 86380 86390 1
425485 99425485 1001 86380 86390 1
426553 99426553 1001 86380 86390 1
426012 99426012 1001 86380 86390 1
426117 99426117 1001 86380 86390 1
426190 99426190 1001 86380 86390 1
426069 99426069 1001 86380 86390 1
426079 99426079 1001 86380 86390 1
426144 99426144 1001 86380 86390 1
426040 99426040 1001 86380 86390 1
427210 99427210 1001 86380 86390 1
428470 99428470 1001 86380 86390 1
428497 99428497 1001 86380 86390 1
428445 99428445 1001 86380 86390 1
428350 99428350 1001 86380 86390 1
428380 99428380 1001 86380 86390 1
427931 99427931 1001 86380 86390 1
428223 99428223 1001 86380 86390 1
428136 99428136 1001 86380 86390 1
427781 99427781 1001 86380 86390 1
427690 99427690 1001 86380 86390 1
427846 99427846 1001 86380 86390 1
427871 99427871 1001 86380 86390 1
428759 99428759 1001 86380 86390 1
429017 99429017 1001 86380 86390 1
429043 99429043 1001 86380 86390 1
428767 99428767 1001 86380 86390 1
428887 99428887 1001 86380 86390 1
428834 99428834 1001 86380 86390 1
429862 99429862 1001 86380 86390 1
429770 99429770 1001 86380 86390 1
429681 99429681 1001 86380 86390 1
429353 99429353 1001 86380 86390 1
429430 99429430 1001 86380 86390 1
430613 99430613 1001 86380 86390 1
430692 99430692 1001 86380 86390 1
432052 99432052 1001 86380 86390 1
431923 99431923 1001 86380 86390 1
432031 99432031 1001 86380 86390 1
431342 99431342 1001 86380 86390 1
430868 99430868 1001 86380 86390 1
430991 99430991 1001 86380 86390 1
430857 99430857 1001 86380 86390 1
432240 99432240 1001 86380 86390 1
432323 99432323 1001 86380 86390 1
432277 99432277 1001 86380 86390 1
432361 99432361 1001 86380 86390 1
433361 99433361 1001 86380 86390 1
433489 99433489 1001 86380 86390 1
433645 99433645 1001 86380 86390 1
433354 99433354 1001 86380 86390 1
433450 99433450 1001 86380 86390 1
433233 99433233 1001 86380 86390 1
432919 99432919 1001 86380 86390 1
432845 99432845 1001 86380 86390 1
432894 99432894 1001 86380 86390 1
432712 99432712 1001 86380 86390 1
432524 99432524 1001 86380 86390 1
433809 99433809 1001 86380 86390 1
434137 99434137 1001 86380 86390 1
433969 99433969 1001 86380 86390 1
433849 99433849 1001 86380 86390 1
435096 99435096 1001 86380 86390 1
435069 99435069 1001 86380 86390 1
434851 99434851 1001 86380 86390 1
434449 99434449 1001 86380 86390 1
434186 99434186 1001 86380 86390 1
434578 99434578 1001 86380 86390 1
435699 99435699 1001 86380 86390 1
435460 99435460 1001 86380 86390 1
435742 99435742 1001 86380 86390 1
435476 99435476 1001 86380 86390 1
437048 99437048 1001 86380 86390 1
437134 99437134 1001 86380 86390 1
436693 99436693 1001 86380 86390 1
436583 99436583 1001 86380 86390 1
436378 99436378 1001 86380 86390 1
435925 99435925 1001 86380 86390 1
436069 99436069 1001 86380 86390 1
436205 99436205 1001 86380 86390 1
435963 99435963 1001 86380 86390 1
436230 99436230 1001 86380 86390 1
436335 99436335 1001 86380 86390 1
300015 99300015 1001 86380 86390 1
300107 99300107 1001 86380 86390 1
300071 99300071 1001 86380 86390 1
300086 99300086 1001 86380 86390 1
437307 99437307 1001 86380 86390 1
437256 99437256 1001 86380 86390 1
300629 99300629 1001 86380 86390 1
300591 99300591 1001 86380 86390 1
300643 99300643 1001 86380 86390 1
300682 99300682 1001 86380 86390 1
300582 99300582 1001 86380 86390 1
300718 99300718 1001 86380 86390 1
300368 99300368 1001 86380 86390 1
300346 99300346 1001 86380 86390 1
300519 99300519 1001 86380 86390 1
300443 99300443 1001 86380 86390 1
300431 99300431 1001 86380 86390 1
300256 99300256 1001 86380 86390 1
300312 99300312 1001 86380 86390 1
300926 99300926 1001 86380 86390 1
300772 99300772 1001 86380 86390 1
300901 99300901 1001 86380 86390 1
301365 99301365 1001 86380 86390 1
301540 99301540 1001 86380 86390 1
301541 99301541 1001 86380 86390 1
301409 99301409 1001 86380 86390 1
301281 99301281 1001 86380 86390 1
301335 99301335 1001 86380 86390 1
301734 99301734 1001 86380 86390 1
301636 99301636 1001 86380 86390 1
302231 99302231 1001 86380 86390 1
302366 99302366 1001 86380 86390 1
302041 99302041 1001 86380 86390 1
302095 99302095 1001 86380 86390 1
301780 99301780 1001 86380 86390 1
301937 99301937 1001 86380 86390 1
301968 99301968 1001 86380 86390 1
303117 99303117 1001 86380 86390 1
303034 99303034 1001 86380 86390 1
303151 99303151 1001 86380 86390 1
302837 99302837 1001 86380 86390 1
302828 99302828 1001 86380 86390 1
302816 99302816 1001 86380 86390 1
302611 99302611 1001 86380 86390 1
302718 99302718 1001 86380 86390 1
302725 99302725 1001 86380 86390 1
302738 99302738 1001 86380 86390 1
302727 99302727 1001 86380 86390 1
303292 99303292 1001 86380 86390 1
303904 99303904 1001 86380 86390 1
304006 99304006 1001 86380 86390 1
303962 99303962 1001 86380 86390 1
303846 99303846 1001 86380 86390 1
303751 99303751 1001 86380 86390 1
303759 99303759 1001 86380 86390 1
303504 99303504 1001 86380 86390 1
303520 99303520 1001 86380 86390 1
304200 99304200 1001 86380 86390 1
304153 99304153 1001 86380 86390 1
304168 99304168 1001 86380 86390 1
304054 99304054 1001 86380 86390 1
304691 99304691 1001 86380 86390 1
304730 99304730 1001 86380 86390 1
304692 99304692 1001 86380 86390 1
304810 99304810 1001 86380 86390 1
304833 99304833 1001 86380 86390 1
304685 99304685 1001 86380 86390 1
304688 99304688 1001 86380 86390 1
304576 99304576 1001 86380 86390 1
304567 99304567 1001 86380 86390 1
304546 99304546 1001 86380 86390 1
304280 99304280 1001 86380 86390 1
304404 99304404 1001 86380 86390 1
304999 99304999 1001 86380 86390 1
305042 99305042 1001 86380 86390 1
305030 99305030 1001 86380 86390 1
305033 99305033 1001 86380 86390 1
305060 99305060 1001 86380 86390 1
305649 99305649 1001 86380 86390 1
305635 99305635 1001 86380 86390 1
305542 99305542 1001 86380 86390 1
305337 99305337 1001 86380 86390 1
305325 99305325 1001 86380 86390 1
305442 99305442 1001 86380 86390 1
305383 99305383 1001 86380 86390 1
305346 99305346 1001 86380 86390 1
305477 99305477 1001 86380 86390 1
305309 99305309 1001 86380 86390 1
305336 99305336 1001 86380 86390 1
305105 99305105 1001 86380 86390 1
305067 99305067 1001 86380 86390 1
305171 99305171 1001 86380 86390 1
305161 99305161 1001 86380 86390 1
305226 99305226 1001 86380 86390 1
500168 99500168 1001 86380 86390 1
500018 99500018 1001 86380 86390 1
500675 99500675 1001 86380 86390 1
500722 99500722 1001 86380 86390 1
500571 99500571 1001 86380 86390 1
500528 99500528 1001 86380 86390 1
500477 99500477 1001 86380 86390 1
500388 99500388 1001 86380 86390 1
500253 99500253 1001 86380 86390 1
500203 99500203 1001 86380 86390 1
500864 99500864 1001 86380 86390 1
500868 99500868 1001 86380 86390 1
500907 99500907 1001 86380 86390 1
500818 99500818 1001 86380 86390 1
501614 99501614 1001 86380 86390 1
501280 99501280 1001 86380 86390 1
501309 99501309 1001 86380 86390 1
501329 99501329 1001 86380 86390 1
501045 99501045 1001 86380 86390 1
501205 99501205 1001 86380 86390 1
501118 99501118 1001 86380 86390 1
501134 99501134 1001 86380 86390 1
501832 99501832 1001 86380 86390 1
501758 99501758 1001 86380 86390 1
501671 99501671 1001 86380 86390 1
501828 99501828 1001 86380 86390 1
501646 99501646 1001 86380 86390 1
502393 99502393 1001 86380 86390 1
502270 99502270 1001 86380 86390 1
502076 99502076 1001 86380 86390 1
501974 99501974 1001 86380 86390 1
501904 99501904 1001 86380 86390 1
501879 99501879 1001 86380 86390 1
502567 99502567 1001 86380 86390 1
502649 99502649 1001 86380 86390 1
502668 99502668 1001 86380 86390 1
503115 99503115 1001 86380 86390 1
503107 99503107 1001 86380 86390 1
503096 99503096 1001 86380 86390 1
502997 99502997 1001 86380 86390 1
503011 99503011 1001 86380 86390 1
502987 99502987 1001 86380 86390 1
503078 99503078 1001 86380 86390 1
502853 99502853 1001 86380 86390 1
502698 99502698 1001 86380 86390 1
502724 99502724 1001 86380 86390 1
502673 99502673 1001 86380 86390 1
502769 99502769 1001 86380 86390 1
503328 99503328 1001 86380 86390 1
503449 99503449 1001 86380 86390 1
503385 99503385 1001 86380 86390 1
503295 99503295 1001 86380 86390 1
503335 99503335 1001 86380 86390 1
503938 99503938 1001 86380 86390 1
504068 99504068 1001 86380 86390 1
504021 99504021 1001 86380 86390 1
504113 99504113 1001 86380 86390 1
503763 99503763 1001 86380 86390 1
503906 99503906 1001 86380 86390 1
503779 99503779 1001 86380 86390 1
503909 99503909 1001 86380 86390 1
503768 99503768 1001 86380 86390 1
503550 99503550 1001 86380 86390 1
503503 99503503 1001 86380 86390 1
504201 99504201 1001 86380 86390 1
504242 99504242 1001 86380 86390 1
504677 99504677 1001 86380 86390 1
504626 99504626 1001 86380 86390 1
504521 99504521 1001 86380 86390 1
504382 99504382 1001 86380 86390 1
504422 99504422 1001 86380 86390 1
504531 99504531 1001 86380 86390 1
505014 99505014 1001 86380 86390 1
505732 99505732 1001 86380 86390 1
505580 99505580 1001 86380 86390 1
505723 99505723 1001 86380 86390 1
505409 99505409 1001 86380 86390 1
505439 99505439 1001 86380 86390 1
505379 99505379 1001 86380 86390 1
505406 99505406 1001 86380 86390 1
505165 99505165 1001 86380 86390 1
505206 99505206 1001 86380 86390 1
505247 99505247 1001 86380 86390 1
505184 99505184 1001 86380 86390 1
505851 99505851 1001 86380 86390 1
506446 99506446 1001 86380 86390 1
506367 99506367 1001 86380 86390 1
506200 99506200 1001 86380 86390 1
506285 99506285 1001 86380 86390 1
505990 99505990 1001 86380 86390 1
506045 99506045 1001 86380 86390 1
506151 99506151 1001 86380 86390 1
506009 99506009 1001 86380 86390 1
506051 99506051 1001 86380 86390 1
506780 99506780 1001 86380 86390 1
506704 99506704 1001 86380 86390 1
506731 99506731 1001 86380 86390 1
506668 99506668 1001 86380 86390 1
507219 99507219 1001 86380 86390 1
507082 99507082 1001 86380 86390 1
507109 99507109 1001 86380 86390 1
506971 99506971 1001 86380 86390 1
506845 99506845 1001 86380 86390 1
506911 99506911 1001 86380 86390 1
507002 99507002 1001 86380 86390 1
507516 99507516 1001 86380 86390 1
507623 99507623 1001 86380 86390 1
507482 99507482 1001 86380 86390 1
508158 99508158 1001 86380 86390 1
508161 99508161 1001 86380 86390 1
508226 99508226 1001 86380 86390 1
508100 99508100 1001 86380 86390 1
508117 99508117 1001 86380 86390 1
508196 99508196 1001 86380 86390 1
508007 99508007 1001 86380 86390 1
507970 99507970 1001 86380 86390 1
507867 99507867 1001 86380 86390 1
507859 99507859 1001 86380 86390 1
507632 99507632 1001 86380 86390 1
507645 99507645 1001 86380 86390 1
507650 99507650 1001 86380 86390 1
508313 99508313 1001 86380 86390 1
508378 99508378 1001 86380 86390 1
508303 99508303 1001 86380 86390 1
509046 99509046 1001 86380 86390 1
508925 99508925 1001 86380 86390 1
508994 99508994 1001 86380 86390 1
508893 99508893 1001 86380 86390 1
508832 99508832 1001 86380 86390 1
508742 99508742 1001 86380 86390 1
508732 99508732 1001 86380 86390 1
508772 99508772 1001 86380 86390 1
508695 99508695 1001 86380 86390 1
508683 99508683 1001 86380 86390 1
508506 99508506 1001 86380 86390 1
508563 99508563 1001 86380 86390 1
508553 99508553 1001 86380 86390 1
508503 99508503 1001 86380 86390 1
509279 99509279 1001 86380 86390 1
509254 99509254 1001 86380 86390 1
509151 99509151 1001 86380 86390 1
509275 99509275 1001 86380 86390 1
509747 99509747 1001 86380 86390 1
509765 99509765 1001 86380 86390 1
509818 99509818 1001 86380 86390 1
509565 99509565 1001 86380 86390 1
509636 99509636 1001 86380 86390 1
509357 99509357 1001 86380 86390 1
509359 99509359 1001 86380 86390 1
509480 99509480 1001 86380 86390 1
509288 99509288 1001 86380 86390 1
510015 99510015 1001 86380 86390 1
509929 99509929 1001 86380 86390 1
510075 99510075 1001 86380 86390 1
510706 99510706 1001 86380 86390 1
510530 99510530 1001 86380 86390 1
510718 99510718 1001 86380 86390 1
510379 99510379 1001 86380 86390 1
510315 99510315 1001 86380 86390 1
510499 99510499 1001 86380 86390 1
510132 99510132 1001 86380 86390 1
510305 99510305 1001 86380 86390 1
510113 99510113 1001 86380 86390 1
510752 99510752 1001 86380 86390 1
510856 99510856 1001 86380 86390 1
510740 99510740 1001 86380 86390 1
510797 99510797 1001 86380 86390 1
510732 99510732 1001 86380 86390 1
511217 99511217 1001 86380 86390 1
511285 99511285 1001 86380 86390 1
511145 99511145 1001 86380 86390 1
511291 99511291 1001 86380 86390 1
510957 99510957 1001 86380 86390 1
510972 99510972 1001 86380 86390 1
511041 99511041 1001 86380 86390 1
511097 99511097 1001 86380 86390 1
510943 99510943 1001 86380 86390 1
511699 99511699 1001 86380 86390 1
511738 99511738 1001 86380 86390 1
511572 99511572 1001 86380 86390 1
512278 99512278 1001 86380 86390 1
512242 99512242 1001 86380 86390 1
512204 99512204 1001 86380 86390 1
512055 99512055 1001 86380 86390 1
511887 99511887 1001 86380 86390 1
511914 99511914 1001 86380 86390 1
511904 99511904 1001 86380 86390 1
511802 99511802 1001 86380 86390 1
511845 99511845 1001 86380 86390 1
511858 99511858 1001 86380 86390 1
512496 99512496 1001 86380 86390 1
512435 99512435 1001 86380 86390 1
512565 99512565 1001 86380 86390 1
513001 99513001 1001 86380 86390 1
513006 99513006 1001 86380 86390 1
512988 99512988 1001 86380 86390 1
512989 99512989 1001 86380 86390 1
512810 99512810 1001 86380 86390 1
512829 99512829 1001 86380 86390 1
512687 99512687 1001 86380 86390 1
512680 99512680 1001 86380 86390 1
512672 99512672 1001 86380 86390 1
512673 99512673 1001 86380 86390 1
513307 99513307 1001 86380 86390 1
513403 99513403 1001 86380 86390 1
513263 99513263 1001 86380 86390 1
513354 99513354 1001 86380 86390 1
513393 99513393 1001 86380 86390 1
513858 99513858 1001 86380 86390 1
513812 99513812 1001 86380 86390 1
513814 99513814 1001 86380 86390 1
513756 99513756 1001 86380 86390 1
513513 99513513 1001 86380 86390 1
513596 99513596 1001 86380 86390 1
513613 99513613 1001 86380 86390 1
514168 99514168 1001 86380 86390 1
514755 99514755 1001 86380 86390 1
514797 99514797 1001 86380 86390 1
514734 99514734 1001 86380 86390 1
514764 99514764 1001 86380 86390 1
514573 99514573 1001 86380 86390 1
514497 99514497 1001 86380 86390 1
514550 99514550 1001 86380 86390 1
514589 99514589 1001 86380 86390 1
514538 99514538 1001 86380 86390 1
514417 99514417 1001 86380 86390 1
514430 99514430 1001 86380 86390 1
514386 99514386 1001 86380 86390 1
514375 99514375 1001 86380 86390 1
514338 99514338 1001 86380 86390 1
515031 99515031 1001 86380 86390 1
515541 99515541 1001 86380 86390 1
515625 99515625 1001 86380 86390 1
515288 99515288 1001 86380 86390 1
515405 99515405 1001 86380 86390 1
515317 99515317 1001 86380 86390 1
515330 99515330 1001 86380 86390 1
515360 99515360 1001 86380 86390 1
515178 99515178 1001 86380 86390 1
515077 99515077 1001 86380 86390 1
515170 99515170 1001 86380 86390 1
515213 99515213 1001 86380 86390 1
515071 99515071 1001 86380 86390 1
515723 99515723 1001 86380 86390 1
515684 99515684 1001 86380 86390 1
515827 99515827 1001 86380 86390 1
515739 99515739 1001 86380 86390 1
516382 99516382 1001 86380 86390 1
516320 99516320 1001 86380 86390 1
516470 99516470 1001 86380 86390 1
516147 99516147 1001 86380 86390 1
516064 99516064 1001 86380 86390 1
516029 99516029 1001 86380 86390 1
516042 99516042 1001 86380 86390 1
516030 99516030 1001 86380 86390 1
517181 99517181 1001 86380 86390 1
517302 99517302 1001 86380 86390 1
517237 99517237 1001 86380 86390 1
517148 99517148 1001 86380 86390 1
517214 99517214 1001 86380 86390 1
517065 99517065 1001 86380 86390 1
516949 99516949 1001 86380 86390 1
516989 99516989 1001 86380 86390 1
517017 99517017 1001 86380 86390 1
517058 99517058 1001 86380 86390 1
517126 99517126 1001 86380 86390 1
517101 99517101 1001 86380 86390 1
516985 99516985 1001 86380 86390 1
516844 99516844 1001 86380 86390 1
516718 99516718 1001 86380 86390 1
516722 99516722 1001 86380 86390 1
517358 99517358 1001 86380 86390 1
517441 99517441 1001 86380 86390 1
517445 99517445 1001 86380 86390 1
518087 99518087 1001 86380 86390 1
518037 99518037 1001 86380 86390 1
517999 99517999 1001 86380 86390 1
518001 99518001 1001 86380 86390 1
518027 99518027 1001 86380 86390 1
517852 99517852 1001 86380 86390 1
517891 99517891 1001 86380 86390 1
517956 99517956 1001 86380 86390 1
517932 99517932 1001 86380 86390 1
517829 99517829 1001 86380 86390 1
517946 99517946 1001 86380 86390 1
517870 99517870 1001 86380 86390 1
517781 99517781 1001 86380 86390 1
517937 99517937 1001 86380 86390 1
517835 99517835 1001 86380 86390 1
517954 99517954 1001 86380 86390 1
517672 99517672 1001 86380 86390 1
517561 99517561 1001 86380 86390 1
517589 99517589 1001 86380 86390 1
518364 99518364 1001 86380 86390 1
518365 99518365 1001 86380 86390 1
518938 99518938 1001 86380 86390 1
518861 99518861 1001 86380 86390 1
518829 99518829 1001 86380 86390 1
518978 99518978 1001 86380 86390 1
518579 99518579 1001 86380 86390 1
518619 99518619 1001 86380 86390 1
518632 99518632 1001 86380 86390 1
518762 99518762 1001 86380 86390 1
518700 99518700 1001 86380 86390 1
518431 99518431 1001 86380 86390 1
518432 99518432 1001 86380 86390 1
518416 99518416 1001 86380 86390 1
519013 99519013 1001 86380 86390 1
519078 99519078 1001 86380 86390 1
519105 99519105 1001 86380 86390 1
519069 99519069 1001 86380 86390 1
519780 99519780 1001 86380 86390 1
519651 99519651 1001 86380 86390 1
519762 99519762 1001 86380 86390 1
519440 99519440 1001 86380 86390 1
519403 99519403 1001 86380 86390 1
519573 99519573 1001 86380 86390 1
519488 99519488 1001 86380 86390 1
519489 99519489 1001 86380 86390 1
519287 99519287 1001 86380 86390 1
519288 99519288 1001 86380 86390 1
519353 99519353 1001 86380 86390 1
519864 99519864 1001 86380 86390 1
519982 99519982 1001 86380 86390 1
519973 99519973 1001 86380 86390 1
519912 99519912 1001 86380 86390 1
520455 99520455 1001 86380 86390 1
520520 99520520 1001 86380 86390 1
520546 99520546 1001 86380 86390 1
520401 99520401 1001 86380 86390 1
520248 99520248 1001 86380 86390 1
520406 99520406 1001 86380 86390 1
520071 99520071 1001 86380 86390 1
520084 99520084 1001 86380 86390 1
520218 99520218 1001 86380 86390 1
520144 99520144 1001 86380 86390 1
520056 99520056 1001 86380 86390 1
520665 99520665 1001 86380 86390 1
520707 99520707 1001 86380 86390 1
520837 99520837 1001 86380 86390 1
520735 99520735 1001 86380 86390 1
520711 99520711 1001 86380 86390 1
520751 99520751 1001 86380 86390 1
521376 99521376 1001 86380 86390 1
521409 99521409 1001 86380 86390 1
521423 99521423 1001 86380 86390 1
521360 99521360 1001 86380 86390 1
521055 99521055 1001 86380 86390 1
521204 99521204 1001 86380 86390 1
520974 99520974 1001 86380 86390 1
520956 99520956 1001 86380 86390 1
520931 99520931 1001 86380 86390 1
521621 99521621 1001 86380 86390 1
521467 99521467 1001 86380 86390 1
522151 99522151 1001 86380 86390 1
522134 99522134 1001 86380 86390 1
522200 99522200 1001 86380 86390 1
522064 99522064 1001 86380 86390 1
522014 99522014 1001 86380 86390 1
521978 99521978 1001 86380 86390 1
522056 99522056 1001 86380 86390 1
522019 99522019 1001 86380 86390 1
521712 99521712 1001 86380 86390 1
521805 99521805 1001 86380 86390 1
521741 99521741 1001 86380 86390 1
521754 99521754 1001 86380 86390 1
521691 99521691 1001 86380 86390 1
521873 99521873 1001 86380 86390 1
521799 99521799 1001 86380 86390 1
522405 99522405 1001 86380 86390 1
522457 99522457 1001 86380 86390 1
522428 99522428 1001 86380 86390 1
523017 99523017 1001 86380 86390 1
522955 99522955 1001 86380 86390 1
522999 99522999 1001 86380 86390 1
523001 99523001 1001 86380 86390 1
522804 99522804 1001 86380 86390 1
522779 99522779 1001 86380 86390 1
522623 99522623 1001 86380 86390 1
523141 99523141 1001 86380 86390 1
523284 99523284 1001 86380 86390 1
523182 99523182 1001 86380 86390 1
523263 99523263 1001 86380 86390 1
523148 99523148 1001 86380 86390 1
523267 99523267 1001 86380 86390 1
523230 99523230 1001 86380 86390 1
523781 99523781 1001 86380 86390 1
523940 99523940 1001 86380 86390 1
523557 99523557 1001 86380 86390 1
523701 99523701 1001 86380 86390 1
523440 99523440 1001 86380 86390 1
523480 99523480 1001 86380 86390 1
523410 99523410 1001 86380 86390 1
523346 99523346 1001 86380 86390 1
523955 99523955 1001 86380 86390 1
524049 99524049 1001 86380 86390 1
524091 99524091 1001 86380 86390 1
524067 99524067 1001 86380 86390 1
524134 99524134 1001 86380 86390 1
524031 99524031 1001 86380 86390 1
524577 99524577 1001 86380 86390 1
524616 99524616 1001 86380 86390 1
524738 99524738 1001 86380 86390 1
524749 99524749 1001 86380 86390 1
524609 99524609 1001 86380 86390 1
524597 99524597 1001 86380 86390 1
524624 99524624 1001 86380 86390 1
524703 99524703 1001 86380 86390 1
524665 99524665 1001 86380 86390 1
524464 99524464 1001 86380 86390 1
524402 99524402 1001 86380 86390 1
524545 99524545 1001 86380 86390 1
524498 99524498 1001 86380 86390 1
524257 99524257 1001 86380 86390 1
524323 99524323 1001 86380 86390 1
524199 99524199 1001 86380 86390 1
524265 99524265 1001 86380 86390 1
524793 99524793 1001 86380 86390 1
524962 99524962 1001 86380 86390 1
524929 99524929 1001 86380 86390 1
524790 99524790 1001 86380 86390 1
525482 99525482 1001 86380 86390 1
525434 99525434 1001 86380 86390 1
525438 99525438 1001 86380 86390 1
525326 99525326 1001 86380 86390 1
525302 99525302 1001 86380 86390 1
525290 99525290 1001 86380 86390 1
525040 99525040 1001 86380 86390 1
524992 99524992 1001 86380 86390 1
525033 99525033 1001 86380 86390 1
525110 99525110 1001 86380 86390 1
525059 99525059 1001 86380 86390 1
525138 99525138 1001 86380 86390 1
525116 99525116 1001 86380 86390 1
524976 99524976 1001 86380 86390 1
526351 99526351 1001 86380 86390 1
526048 99526048 1001 86380 86390 1
526022 99526022 1001 86380 86390 1
526014 99526014 1001 86380 86390 1
526185 99526185 1001 86380 86390 1
526201 99526201 1001 86380 86390 1
525880 99525880 1001 86380 86390 1
526002 99526002 1001 86380 86390 1
526611 99526611 1001 86380 86390 1
527075 99527075 1001 86380 86390 1
527142 99527142 1001 86380 86390 1
527143 99527143 1001 86380 86390 1
527092 99527092 1001 86380 86390 1
526865 99526865 1001 86380 86390 1
526984 99526984 1001 86380 86390 1
526811 99526811 1001 86380 86390 1
526643 99526643 1001 86380 86390 1
526786 99526786 1001 86380 86390 1
526709 99526709 1001 86380 86390 1
526700 99526700 1001 86380 86390 1
526650 99526650 1001 86380 86390 1
527404 99527404 1001 86380 86390 1
527302 99527302 1001 86380 86390 1
527319 99527319 1001 86380 86390 1
527347 99527347 1001 86380 86390 1
528016 99528016 1001 86380 86390 1
527792 99527792 1001 86380 86390 1
527790 99527790 1001 86380 86390 1
527621 99527621 1001 86380 86390 1
528279 99528279 1001 86380 86390 1
528206 99528206 1001 86380 86390 1
528225 99528225 1001 86380 86390 1
528812 99528812 1001 86380 86390 1
528823 99528823 1001 86380 86390 1
528617 99528617 1001 86380 86390 1
528555 99528555 1001 86380 86390 1
528568 99528568 1001 86380 86390 1
528686 99528686 1001 86380 86390 1
528688 99528688 1001 86380 86390 1
528599 99528599 1001 86380 86390 1
528448 99528448 1001 86380 86390 1
528400 99528400 1001 86380 86390 1
528287 99528287 1001 86380 86390 1
528342 99528342 1001 86380 86390 1
528937 99528937 1001 86380 86390 1
528947 99528947 1001 86380 86390 1
529600 99529600 1001 86380 86390 1
529692 99529692 1001 86380 86390 1
529680 99529680 1001 86380 86390 1
529674 99529674 1001 86380 86390 1
529372 99529372 1001 86380 86390 1
529373 99529373 1001 86380 86390 1
529479 99529479 1001 86380 86390 1
529493 99529493 1001 86380 86390 1
529442 99529442 1001 86380 86390 1
529184 99529184 1001 86380 86390 1
529226 99529226 1001 86380 86390 1
529175 99529175 1001 86380 86390 1
529201 99529201 1001 86380 86390 1
529926 99529926 1001 86380 86390 1
530426 99530426 1001 86380 86390 1
530518 99530518 1001 86380 86390 1
530391 99530391 1001 86380 86390 1
530534 99530534 1001 86380 86390 1
530433 99530433 1001 86380 86390 1
530259 99530259 1001 86380 86390 1
530288 99530288 1001 86380 86390 1
530342 99530342 1001 86380 86390 1
530164 99530164 1001 86380 86390 1
530021 99530021 1001 86380 86390 1
530563 99530563 1001 86380 86390 1
530738 99530738 1001 86380 86390 1
530700 99530700 1001 86380 86390 1
530754 99530754 1001 86380 86390 1
531254 99531254 1001 86380 86390 1
531203 99531203 1001 86380 86390 1
531178 99531178 1001 86380 86390 1
531354 99531354 1001 86380 86390 1
531361 99531361 1001 86380 86390 1
531312 99531312 1001 86380 86390 1
530980 99530980 1001 86380 86390 1
530971 99530971 1001 86380 86390 1
530972 99530972 1001 86380 86390 1
530986 99530986 1001 86380 86390 1
530866 99530866 1001 86380 86390 1
530781 99530781 1001 86380 86390 1
531462 99531462 1001 86380 86390 1
531385 99531385 1001 86380 86390 1
532166 99532166 1001 86380 86390 1
531839 99531839 1001 86380 86390 1
531610 99531610 1001 86380 86390 1
531616 99531616 1001 86380 86390 1
531668 99531668 1001 86380 86390 1
531709 99531709 1001 86380 86390 1
531723 99531723 1001 86380 86390 1
532343 99532343 1001 86380 86390 1
532905 99532905 1001 86380 86390 1
532906 99532906 1001 86380 86390 1
532910 99532910 1001 86380 86390 1
532723 99532723 1001 86380 86390 1
532728 99532728 1001 86380 86390 1
532741 99532741 1001 86380 86390 1
532682 99532682 1001 86380 86390 1
532554 99532554 1001 86380 86390 1
532415 99532415 1001 86380 86390 1
532586 99532586 1001 86380 86390 1
532446 99532446 1001 86380 86390 1
533159 99533159 1001 86380 86390 1
533665 99533665 1001 86380 86390 1
533683 99533683 1001 86380 86390 1
533780 99533780 1001 86380 86390 1
533527 99533527 1001 86380 86390 1
533647 99533647 1001 86380 86390 1
533598 99533598 1001 86380 86390 1
533586 99533586 1001 86380 86390 1
533423 99533423 1001 86380 86390 1
533960 99533960 1001 86380 86390 1
533940 99533940 1001 86380 86390 1
534659 99534659 1001 86380 86390 1
534484 99534484 1001 86380 86390 1
534564 99534564 1001 86380 86390 1
534453 99534453 1001 86380 86390 1
534129 99534129 1001 86380 86390 1
534181 99534181 1001 86380 86390 1
534259 99534259 1001 86380 86390 1
534209 99534209 1001 86380 86390 1
534791 99534791 1001 86380 86390 1
535480 99535480 1001 86380 86390 1
535424 99535424 1001 86380 86390 1
535309 99535309 1001 86380 86390 1
535325 99535325 1001 86380 86390 1
535352 99535352 1001 86380 86390 1
535203 99535203 1001 86380 86390 1
535296 99535296 1001 86380 86390 1
535102 99535102 1001 86380 86390 1
535286 99535286 1001 86380 86390 1
535237 99535237 1001 86380 86390 1
535186 99535186 1001 86380 86390 1
534934 99534934 1001 86380 86390 1
535015 99535015 1001 86380 86390 1
535029 99535029 1001 86380 86390 1
535690 99535690 1001 86380 86390 1
535539 99535539 1001 86380 86390 1
535604 99535604 1001 86380 86390 1
535593 99535593 1001 86380 86390 1
536236 99536236 1001 86380 86390 1
536239 99536239 1001 86380 86390 1
536150 99536150 1001 86380 86390 1
536326 99536326 1001 86380 86390 1
536180 99536180 1001 86380 86390 1
536060 99536060 1001 86380 86390 1
535957 99535957 1001 86380 86390 1
536050 99536050 1001 86380 86390 1
535871 99535871 1001 86380 86390 1
535894 99535894 1001 86380 86390 1
536515 99536515 1001 86380 86390 1
536395 99536395 1001 86380 86390 1
537128 99537128 1001 86380 86390 1
537089 99537089 1001 86380 86390 1
536820 99536820 1001 86380 86390 1
536902 99536902 1001 86380 86390 1
536916 99536916 1001 86380 86390 1
536617 99536617 1001 86380 86390 1
537366 99537366 1001 86380 86390 1
537344 99537344 1001 86380 86390 1
537206 99537206 1001 86380 86390 1
537245 99537245 1001 86380 86390 1
537184 99537184 1001 86380 86390 1
537925 99537925 1001 86380 86390 1
537874 99537874 1001 86380 86390 1
537940 99537940 1001 86380 86390 1
537709 99537709 1001 86380 86390 1
537563 99537563 1001 86380 86390 1
537513 99537513 1001 86380 86390 1
537464 99537464 1001 86380 86390 1
537997 99537997 1001 86380 86390 1
537992 99537992 1001 86380 86390 1
538058 99538058 1001 86380 86390 1
538096 99538096 1001 86380 86390 1
538662 99538662 1001 86380 86390 1
538600 99538600 1001 86380 86390 1
538502 99538502 1001 86380 86390 1
538975 99538975 1001 86380 86390 1
539637 99539637 1001 86380 86390 1
539634 99539634 1001 86380 86390 1
539242 99539242 1001 86380 86390 1
539427 99539427 1001 86380 86390 1
539365 99539365 1001 86380 86390 1
539417 99539417 1001 86380 86390 1
539248 99539248 1001 86380 86390 1
539275 99539275 1001 86380 86390 1
539380 99539380 1001 86380 86390 1
539137 99539137 1001 86380 86390 1
539051 99539051 1001 86380 86390 1
539142 99539142 1001 86380 86390 1
539182 99539182 1001 86380 86390 1
539819 99539819 1001 86380 86390 1
539833 99539833 1001 86380 86390 1
539762 99539762 1001 86380 86390 1
539778 99539778 1001 86380 86390 1
540327 99540327 1001 86380 86390 1
540329 99540329 1001 86380 86390 1
540269 99540269 1001 86380 86390 1
540261 99540261 1001 86380 86390 1
540239 99540239 1001 86380 86390 1
540086 99540086 1001 86380 86390 1
540062 99540062 1001 86380 86390 1
539919 99539919 1001 86380 86390 1
540010 99540010 1001 86380 86390 1
540634 99540634 1001 86380 86390 1
540622 99540622 1001 86380 86390 1
541209 99541209 1001 86380 86390 1
541281 99541281 1001 86380 86390 1
540914 99540914 1001 86380 86390 1
541008 99541008 1001 86380 86390 1
540801 99540801 1001 86380 86390 1
540699 99540699 1001 86380 86390 1
540729 99540729 1001 86380 86390 1
541334 99541334 1001 86380 86390 1
541296 99541296 1001 86380 86390 1
541323 99541323 1001 86380 86390 1
541337 99541337 1001 86380 86390 1
541941 99541941 1001 86380 86390 1
541980 99541980 1001 86380 86390 1
542088 99542088 1001 86380 86390 1
541985 99541985 1001 86380 86390 1
542024 99542024 1001 86380 86390 1
541810 99541810 1001 86380 86390 1
541774 99541774 1001 86380 86390 1
541857 99541857 1001 86380 86390 1
541793 99541793 1001 86380 86390 1
541846 99541846 1001 86380 86390 1
541679 99541679 1001 86380 86390 1
542311 99542311 1001 86380 86390 1
542210 99542210 1001 86380 86390 1
542293 99542293 1001 86380 86390 1
542831 99542831 1001 86380 86390 1
542603 99542603 1001 86380 86390 1
542618 99542618 1001 86380 86390 1
542594 99542594 1001 86380 86390 1
542569 99542569 1001 86380 86390 1
542543 99542543 1001 86380 86390 1
542414 99542414 1001 86380 86390 1
542441 99542441 1001 86380 86390 1
542522 99542522 1001 86380 86390 1
542407 99542407 1001 86380 86390 1
542409 99542409 1001 86380 86390 1
542384 99542384 1001 86380 86390 1
542463 99542463 1001 86380 86390 1
542956 99542956 1001 86380 86390 1
542741 99542741 1001 86380 86390 1
543066 99543066 1001 86380 86390 1
543606 99543606 1001 86380 86390 1
543741 99543741 1001 86380 86390 1
543719 99543719 1001 86380 86390 1
543514 99543514 1001 86380 86390 1
543529 99543529 1001 86380 86390 1
543375 99543375 1001 86380 86390 1
543389 99543389 1001 86380 86390 1
543507 99543507 1001 86380 86390 1
543405 99543405 1001 86380 86390 1
543281 99543281 1001 86380 86390 1
543244 99543244 1001 86380 86390 1
543339 99543339 1001 86380 86390 1
543965 99543965 1001 86380 86390 1
543798 99543798 1001 86380 86390 1
543787 99543787 1001 86380 86390 1
543870 99543870 1001 86380 86390 1
544405 99544405 1001 86380 86390 1
544446 99544446 1001 86380 86390 1
544524 99544524 1001 86380 86390 1
544580 99544580 1001 86380 86390 1
544238 99544238 1001 86380 86390 1
544307 99544307 1001 86380 86390 1
544296 99544296 1001 86380 86390 1
544362 99544362 1001 86380 86390 1
544183 99544183 1001 86380 86390 1
544184 99544184 1001 86380 86390 1
544107 99544107 1001 86380 86390 1
544159 99544159 1001 86380 86390 1
544136 99544136 1001 86380 86390 1
543981 99543981 1001 86380 86390 1
544614 99544614 1001 86380 86390 1
544669 99544669 1001 86380 86390 1
428836 772 1001 60540 60957 1
503675 870 1002 62000 66022 1
511853 607 1002 30371 40416 1
400094 99400094 1001 86380 86390 1
400039 99400039 1001 86380 86390 1
400238 99400238 1001 86380 86390 1
400284 99400284 1001 86380 86390 1
400449 99400449 1001 86380 86390 1
400646 99400646 1001 86380 86390 1
400755 99400755 1001 86380 86390 1
400825 99400825 1001 86380 86390 1
400929 99400929 1001 86380 86390 1
400964 99400964 1001 86380 86390 1
401066 99401066 1001 86380 86390 1
401072 99401072 1001 86380 86390 1
401440 99401440 1001 86380 86390 1
401618 99401618 1001 86380 86390 1
401798 99401798 1001 86380 86390 1
401710 99401710 1001 86380 86390 1
401744 99401744 1001 86380 86390 1
402411 99402411 1001 86380 86390 1
402690 99402690 1001 86380 86390 1
402647 99402647 1001 86380 86390 1
402744 99402744 1001 86380 86390 1
402865 99402865 1001 86380 86390 1
402872 99402872 1001 86380 86390 1
402815 99402815 1001 86380 86390 1
402961 99402961 1001 86380 86390 1
403036 99403036 1001 86380 86390 1
403174 99403174 1001 86380 86390 1
403280 99403280 1001 86380 86390 1
403221 99403221 1001 86380 86390 1
403209 99403209 1001 86380 86390 1
403338 99403338 1001 86380 86390 1
403600 99403600 1001 86380 86390 1
403671 99403671 1001 86380 86390 1
403678 99403678 1001 86380 86390 1
403648 99403648 1001 86380 86390 1
403772 99403772 1001 86380 86390 1
403836 99403836 1001 86380 86390 1
403984 99403984 1001 86380 86390 1
403985 99403985 1001 86380 86390 1
403991 99403991 1001 86380 86390 1
404221 99404221 1001 86380 86390 1
404256 99404256 1001 86380 86390 1
404609 99404609 1001 86380 86390 1
404975 99404975 1001 86380 86390 1
404961 99404961 1001 86380 86390 1
405007 99405007 1001 86380 86390 1
405175 99405175 1001 86380 86390 1
405120 99405120 1001 86380 86390 1
405251 99405251 1001 86380 86390 1
405350 99405350 1001 86380 86390 1
405400 99405400 1001 86380 86390 1
405581 99405581 1001 86380 86390 1
405574 99405574 1001 86380 86390 1
405588 99405588 1001 86380 86390 1
405788 99405788 1001 86380 86390 1
405948 99405948 1001 86380 86390 1
406064 99406064 1001 86380 86390 1
406171 99406171 1001 86380 86390 1
406131 99406131 1001 86380 86390 1
406135 99406135 1001 86380 86390 1
406181 99406181 1001 86380 86390 1
406261 99406261 1001 86380 86390 1
406767 99406767 1001 86380 86390 1
406847 99406847 1001 86380 86390 1
406930 99406930 1001 86380 86390 1
406878 99406878 1001 86380 86390 1
406887 99406887 1001 86380 86390 1
407058 99407058 1001 86380 86390 1
407246 99407246 1001 86380 86390 1
407411 99407411 1001 86380 86390 1
407429 99407429 1001 86380 86390 1
407433 99407433 1001 86380 86390 1
407898 99407898 1001 86380 86390 1
407962 99407962 1001 86380 86390 1
407887 99407887 1001 86380 86390 1
407911 99407911 1001 86380 86390 1
408208 99408208 1001 86380 86390 1
408295 99408295 1001 86380 86390 1
408260 99408260 1001 86380 86390 1
408608 99408608 1001 86380 86390 1
408621 99408621 1001 86380 86390 1
408731 99408731 1001 86380 86390 1
409006 99409006 1001 86380 86390 1
409333 99409333 1001 86380 86390 1
409336 99409336 1001 86380 86390 1
409401 99409401 1001 86380 86390 1
409561 99409561 1001 86380 86390 1
409542 99409542 1001 86380 86390 1
409631 99409631 1001 86380 86390 1
409742 99409742 1001 86380 86390 1
409712 99409712 1001 86380 86390 1
409907 99409907 1001 86380 86390 1
409964 99409964 1001 86380 86390 1
410179 99410179 1001 86380 86390 1
409990 99409990 1001 86380 86390 1
410236 99410236 1001 86380 86390 1
410319 99410319 1001 86380 86390 1
410399 99410399 1001 86380 86390 1
410643 99410643 1001 86380 86390 1
410671 99410671 1001 86380 86390 1
410704 99410704 1001 86380 86390 1
410904 99410904 1001 86380 86390 1
411004 99411004 1001 86380 86390 1
411344 99411344 1001 86380 86390 1
411461 99411461 1001 86380 86390 1
411560 99411560 1001 86380 86390 1
411709 99411709 1001 86380 86390 1
411829 99411829 1001 86380 86390 1
411835 99411835 1001 86380 86390 1
411874 99411874 1001 86380 86390 1
411901 99411901 1001 86380 86390 1
412055 99412055 1001 86380 86390 1
412029 99412029 1001 86380 86390 1
412114 99412114 1001 86380 86390 1
412218 99412218 1001 86380 86390 1
413317 99413317 1001 86380 86390 1
413550 99413550 1001 86380 86390 1
413260 99413260 1001 86380 86390 1
412917 99412917 1001 86380 86390 1
413153 99413153 1001 86380 86390 1
412575 99412575 1001 86380 86390 1
412861 99412861 1001 86380 86390 1
412802 99412802 1001 86380 86390 1
412652 99412652 1001 86380 86390 1
412810 99412810 1001 86380 86390 1
412814 99412814 1001 86380 86390 1
413886 99413886 1001 86380 86390 1
413756 99413756 1001 86380 86390 1
413871 99413871 1001 86380 86390 1
413973 99413973 1001 86380 86390 1
413796 99413796 1001 86380 86390 1
415262 99415262 1001 86380 86390 1
415231 99415231 1001 86380 86390 1
414937 99414937 1001 86380 86390 1
414818 99414818 1001 86380 86390 1
414573 99414573 1001 86380 86390 1
414180 99414180 1001 86380 86390 1
414231 99414231 1001 86380 86390 1
414301 99414301 1001 86380 86390 1
414128 99414128 1001 86380 86390 1
415464 99415464 1001 86380 86390 1
415496 99415496 1001 86380 86390 1
415409 99415409 1001 86380 86390 1
416616 99416616 1001 86380 86390 1
416919 99416919 1001 86380 86390 1
416555 99416555 1001 86380 86390 1
416227 99416227 1001 86380 86390 1
415806 99415806 1001 86380 86390 1
415787 99415787 1001 86380 86390 1
416126 99416126 1001 86380 86390 1
417376 99417376 1001 86380 86390 1
417263 99417263 1001 86380 86390 1
417222 99417222 1001 86380 86390 1
417319 99417319 1001 86380 86390 1
417396 99417396 1001 86380 86390 1
418694 99418694 1001 86380 86390 1
418703 99418703 1001 86380 86390 1
418443 99418443 1001 86380 86390 1
418499 99418499 1001 86380 86390 1
418420 99418420 1001 86380 86390 1
418258 99418258 1001 86380 86390 1
418353 99418353 1001 86380 86390 1
418242 99418242 1001 86380 86390 1
418405 99418405 1001 86380 86390 1
417676 99417676 1001 86380 86390 1
417796 99417796 1001 86380 86390 1
417895 99417895 1001 86380 86390 1
417619 99417619 1001 86380 86390 1
419027 99419027 1001 86380 86390 1
419147 99419147 1001 86380 86390 1
419045 99419045 1001 86380 86390 1
420171 99420171 1001 86380 86390 1
420126 99420126 1001 86380 86390 1
419950 99419950 1001 86380 86390 1
419287 99419287 1001 86380 86390 1
420679 99420679 1001 86380 86390 1
420501 99420501 1001 86380 86390 1
421863 99421863 1001 86380 86390 1
421865 99421865 1001 86380 86390 1
421953 99421953 1001 86380 86390 1
421737 99421737 1001 86380 86390 1
421348 99421348 1001 86380 86390 1
421681 99421681 1001 86380 86390 1
421632 99421632 1001 86380 86390 1
421106 99421106 1001 86380 86390 1
420925 99420925 1001 86380 86390 1
422479 99422479 1001 86380 86390 1
422146 99422146 1001 86380 86390 1
422498 99422498 1001 86380 86390 1
423022 99423022 1001 86380 86390 1
423068 99423068 1001 86380 86390 1
423234 99423234 1001 86380 86390 1
423156 99423156 1001 86380 86390 1
423281 99423281 1001 86380 86390 1
422973 99422973 1001 86380 86390 1
422955 99422955 1001 86380 86390 1
423239 99423239 1001 86380 86390 1
423213 99423213 1001 86380 86390 1
423243 99423243 1001 86380 86390 1
422572 99422572 1001 86380 86390 1
422655 99422655 1001 86380 86390 1
423835 99423835 1001 86380 86390 1
423978 99423978 1001 86380 86390 1
425141 99425141 1001 86380 86390 1
425358 99425358 1001 86380 86390 1
424596 99424596 1001 86380 86390 1
424867 99424867 1001 86380 86390 1
424741 99424741 1001 86380 86390 1
424652 99424652 1001 86380 86390 1
424976 99424976 1001 86380 86390 1
424391 99424391 1001 86380 86390 1
424247 99424247 1001 86380 86390 1
424573 99424573 1001 86380 86390 1
424399 99424399 1001 86380 86390 1
424193 99424193 1001 86380 86390 1
424586 99424586 1001 86380 86390 1
424205 99424205 1001 86380 86390 1
424310 99424310 1001 86380 86390 1
424206 99424206 1001 86380 86390 1
425451 99425451 1001 86380 86390 1
425418 99425418 1001 86380 86390 1
425398 99425398 1001 86380 86390 1
426983 99426983 1001 86380 86390 1
427062 99427062 1001 86380 86390 1
426780 99426780 1001 86380 86390 1
426862 99426862 1001 86380 86390 1
426573 99426573 1001 86380 86390 1
425955 99425955 1001 86380 86390 1
426094 99426094 1001 86380 86390 1
426174 99426174 1001 86380 86390 1
426241 99426241 1001 86380 86390 1
425829 99425829 1001 86380 86390 1
427370 99427370 1001 86380 86390 1
427519 99427519 1001 86380 86390 1
428572 99428572 1001 86380 86390 1
428425 99428425 1001 86380 86390 1
428428 99428428 1001 86380 86390 1
428317 99428317 1001 86380 86390 1
428139 99428139 1001 86380 86390 1
428256 99428256 1001 86380 86390 1
428285 99428285 1001 86380 86390 1
428226 99428226 1001 86380 86390 1
427541 99427541 1001 86380 86390 1
427696 99427696 1001 86380 86390 1
427919 99427919 1001 86380 86390 1
428878 99428878 1001 86380 86390 1
429055 99429055 1001 86380 86390 1
430142 99430142 1001 86380 86390 1
430165 99430165 1001 86380 86390 1
430129 99430129 1001 86380 86390 1
430237 99430237 1001 86380 86390 1
430206 99430206 1001 86380 86390 1
429632 99429632 1001 86380 86390 1
429938 99429938 1001 86380 86390 1
429701 99429701 1001 86380 86390 1
429629 99429629 1001 86380 86390 1
429751 99429751 1001 86380 86390 1
429425 99429425 1001 86380 86390 1
429456 99429456 1001 86380 86390 1
430798 99430798 1001 86380 86390 1
430745 99430745 1001 86380 86390 1
430594 99430594 1001 86380 86390 1
430721 99430721 1001 86380 86390 1
430522 99430522 1001 86380 86390 1
431981 99431981 1001 86380 86390 1
431940 99431940 1001 86380 86390 1
431945 99431945 1001 86380 86390 1
431778 99431778 1001 86380 86390 1
431754 99431754 1001 86380 86390 1
431703 99431703 1001 86380 86390 1
431957 99431957 1001 86380 86390 1
431528 99431528 1001 86380 86390 1
431144 99431144 1001 86380 86390 1
430923 99430923 1001 86380 86390 1
432379 99432379 1001 86380 86390 1
432292 99432292 1001 86380 86390 1
432101 99432101 1001 86380 86390 1
432254 99432254 1001 86380 86390 1
433395 99433395 1001 86380 86390 1
433525 99433525 1001 86380 86390 1
433373 99433373 1001 86380 86390 1
433620 99433620 1001 86380 86390 1
433326 99433326 1001 86380 86390 1
433269 99433269 1001 86380 86390 1
432947 99432947 1001 86380 86390 1
432933 99432933 1001 86380 86390 1
433006 99433006 1001 86380 86390 1
433147 99433147 1001 86380 86390 1
432748 99432748 1001 86380 86390 1
432527 99432527 1001 86380 86390 1
432801 99432801 1001 86380 86390 1
432662 99432662 1001 86380 86390 1
434023 99434023 1001 86380 86390 1
433865 99433865 1001 86380 86390 1
435318 99435318 1001 86380 86390 1
435048 99435048 1001 86380 86390 1
435242 99435242 1001 86380 86390 1
434754 99434754 1001 86380 86390 1
434969 99434969 1001 86380 86390 1
434971 99434971 1001 86380 86390 1
434875 99434875 1001 86380 86390 1
434768 99434768 1001 86380 86390 1
434673 99434673 1001 86380 86390 1
434383 99434383 1001 86380 86390 1
434221 99434221 1001 86380 86390 1
434465 99434465 1001 86380 86390 1
435494 99435494 1001 86380 86390 1
435744 99435744 1001 86380 86390 1
435539 99435539 1001 86380 86390 1
436867 99436867 1001 86380 86390 1
436684 99436684 1001 86380 86390 1
436594 99436594 1001 86380 86390 1
436746 99436746 1001 86380 86390 1
436212 99436212 1001 86380 86390 1
436006 99436006 1001 86380 86390 1
436034 99436034 1001 86380 86390 1
435901 99435901 1001 86380 86390 1
435996 99435996 1001 86380 86390 1
300067 99300067 1001 86380 86390 1
300087 99300087 1001 86380 86390 1
437224 99437224 1001 86380 86390 1
300000 99300000 1001 86380 86390 1
300091 99300091 1001 86380 86390 1
300640 99300640 1001 86380 86390 1
300694 99300694 1001 86380 86390 1
300699 99300699 1001 86380 86390 1
300621 99300621 1001 86380 86390 1
300721 99300721 1001 86380 86390 1
300382 99300382 1001 86380 86390 1
300438 99300438 1001 86380 86390 1
300363 99300363 1001 86380 86390 1
300365 99300365 1001 86380 86390 1
300194 99300194 1001 86380 86390 1
300117 99300117 1001 86380 86390 1
300868 99300868 1001 86380 86390 1
300813 99300813 1001 86380 86390 1
300815 99300815 1001 86380 86390 1
301366 99301366 1001 86380 86390 1
301421 99301421 1001 86380 86390 1
301287 99301287 1001 86380 86390 1
301174 99301174 1001 86380 86390 1
300990 99300990 1001 86380 86390 1
300938 99300938 1001 86380 86390 1
300970 99300970 1001 86380 86390 1
301669 99301669 1001 86380 86390 1
301736 99301736 1001 86380 86390 1
301582 99301582 1001 86380 86390 1
302278 99302278 1001 86380 86390 1
302322 99302322 1001 86380 86390 1
302010 99302010 1001 86380 86390 1
302050 99302050 1001 86380 86390 1
302052 99302052 1001 86380 86390 1
302106 99302106 1001 86380 86390 1
302003 99302003 1001 86380 86390 1
302068 99302068 1001 86380 86390 1
302148 99302148 1001 86380 86390 1
301814 99301814 1001 86380 86390 1
301853 99301853 1001 86380 86390 1
301818 99301818 1001 86380 86390 1
301779 99301779 1001 86380 86390 1
301796 99301796 1001 86380 86390 1
302410 99302410 1001 86380 86390 1
302488 99302488 1001 86380 86390 1
303091 99303091 1001 86380 86390 1
303168 99303168 1001 86380 86390 1
303170 99303170 1001 86380 86390 1
303120 99303120 1001 86380 86390 1
303183 99303183 1001 86380 86390 1
303189 99303189 1001 86380 86390 1
303193 99303193 1001 86380 86390 1
302978 99302978 1001 86380 86390 1
302824 99302824 1001 86380 86390 1
302942 99302942 1001 86380 86390 1
302679 99302679 1001 86380 86390 1
302692 99302692 1001 86380 86390 1
302617 99302617 1001 86380 86390 1
302648 99302648 1001 86380 86390 1
303401 99303401 1001 86380 86390 1
303278 99303278 1001 86380 86390 1
303893 99303893 1001 86380 86390 1
303831 99303831 1001 86380 86390 1
304007 99304007 1001 86380 86390 1
303872 99303872 1001 86380 86390 1
303838 99303838 1001 86380 86390 1
303634 99303634 1001 86380 86390 1
303693 99303693 1001 86380 86390 1
303681 99303681 1001 86380 86390 1
303593 99303593 1001 86380 86390 1
303584 99303584 1001 86380 86390 1
303456 99303456 1001 86380 86390 1
303445 99303445 1001 86380 86390 1
303435 99303435 1001 86380 86390 1
303475 99303475 1001 86380 86390 1
304107 99304107 1001 86380 86390 1
304075 99304075 1001 86380 86390 1
304193 99304193 1001 86380 86390 1
304037 99304037 1001 86380 86390 1
304156 99304156 1001 86380 86390 1
304735 99304735 1001 86380 86390 1
304471 99304471 1001 86380 86390 1
304255 99304255 1001 86380 86390 1
304308 99304308 1001 86380 86390 1
304286 99304286 1001 86380 86390 1
305002 99305002 1001 86380 86390 1
304929 99304929 1001 86380 86390 1
304968 99304968 1001 86380 86390 1
304864 99304864 1001 86380 86390 1
305621 99305621 1001 86380 86390 1
305654 99305654 1001 86380 86390 1
305485 99305485 1001 86380 86390 1
305640 99305640 1001 86380 86390 1
305537 99305537 1001 86380 86390 1
305677 99305677 1001 86380 86390 1
305394 99305394 1001 86380 86390 1
305083 99305083 1001 86380 86390 1
305139 99305139 1001 86380 86390 1
305075 99305075 1001 86380 86390 1
305231 99305231 1001 86380 86390 1
500149 99500149 1001 86380 86390 1
500163 99500163 1001 86380 86390 1
500736 99500736 1001 86380 86390 1
500690 99500690 1001 86380 86390 1
500716 99500716 1001 86380 86390 1
500807 99500807 1001 86380 86390 1
500426 99500426 1001 86380 86390 1
500440 99500440 1001 86380 86390 1
500403 99500403 1001 86380 86390 1
500485 99500485 1001 86380 86390 1
500434 99500434 1001 86380 86390 1
500512 99500512 1001 86380 86390 1
500360 99500360 1001 86380 86390 1
500313 99500313 1001 86380 86390 1
500262 99500262 1001 86380 86390 1
500305 99500305 1001 86380 86390 1
500877 99500877 1001 86380 86390 1
500860 99500860 1001 86380 86390 1
500848 99500848 1001 86380 86390 1
500874 99500874 1001 86380 86390 1
501539 99501539 1001 86380 86390 1
501635 99501635 1001 86380 86390 1
501252 99501252 1001 86380 86390 1
501412 99501412 1001 86380 86390 1
501246 99501246 1001 86380 86390 1
501393 99501393 1001 86380 86390 1
501104 99501104 1001 86380 86390 1
501208 99501208 1001 86380 86390 1
501817 99501817 1001 86380 86390 1
501663 99501663 1001 86380 86390 1
501653 99501653 1001 86380 86390 1
502376 99502376 1001 86380 86390 1
502291 99502291 1001 86380 86390 1
502461 99502461 1001 86380 86390 1
502066 99502066 1001 86380 86390 1
502097 99502097 1001 86380 86390 1
502073 99502073 1001 86380 86390 1
501851 99501851 1001 86380 86390 1
501943 99501943 1001 86380 86390 1
501852 99501852 1001 86380 86390 1
501997 99501997 1001 86380 86390 1
501972 99501972 1001 86380 86390 1
501868 99501868 1001 86380 86390 1
502541 99502541 1001 86380 86390 1
502493 99502493 1001 86380 86390 1
502652 99502652 1001 86380 86390 1
503180 99503180 1001 86380 86390 1
503147 99503147 1001 86380 86390 1
502910 99502910 1001 86380 86390 1
502962 99502962 1001 86380 86390 1
503002 99503002 1001 86380 86390 1
503031 99503031 1001 86380 86390 1
503007 99503007 1001 86380 86390 1
502877 99502877 1001 86380 86390 1
502685 99502685 1001 86380 86390 1
502796 99502796 1001 86380 86390 1
503470 99503470 1001 86380 86390 1
503293 99503293 1001 86380 86390 1
503312 99503312 1001 86380 86390 1
504074 99504074 1001 86380 86390 1
503932 99503932 1001 86380 86390 1
503961 99503961 1001 86380 86390 1
503821 99503821 1001 86380 86390 1
503773 99503773 1001 86380 86390 1
503864 99503864 1001 86380 86390 1
503880 99503880 1001 86380 86390 1
503738 99503738 1001 86380 86390 1
503829 99503829 1001 86380 86390 1
503883 99503883 1001 86380 86390 1
503600 99503600 1001 86380 86390 1
503666 99503666 1001 86380 86390 1
503618 99503618 1001 86380 86390 1
503684 99503684 1001 86380 86390 1
503531 99503531 1001 86380 86390 1
504140 99504140 1001 86380 86390 1
504766 99504766 1001 86380 86390 1
504768 99504768 1001 86380 86390 1
504859 99504859 1001 86380 86390 1
504898 99504898 1001 86380 86390 1
504583 99504583 1001 86380 86390 1
504700 99504700 1001 86380 86390 1
504612 99504612 1001 86380 86390 1
504541 99504541 1001 86380 86390 1
504426 99504426 1001 86380 86390 1
504352 99504352 1001 86380 86390 1
504460 99504460 1001 86380 86390 1
505660 99505660 1001 86380 86390 1
505661 99505661 1001 86380 86390 1
505572 99505572 1001 86380 86390 1
505516 99505516 1001 86380 86390 1
505388 99505388 1001 86380 86390 1
505458 99505458 1001 86380 86390 1
505407 99505407 1001 86380 86390 1
505227 99505227 1001 86380 86390 1
505262 99505262 1001 86380 86390 1
505302 99505302 1001 86380 86390 1
505848 99505848 1001 86380 86390 1
505914 99505914 1001 86380 86390 1
506428 99506428 1001 86380 86390 1
506566 99506566 1001 86380 86390 1
506405 99506405 1001 86380 86390 1
506499 99506499 1001 86380 86390 1
506425 99506425 1001 86380 86390 1
506593 99506593 1001 86380 86390 1
506531 99506531 1001 86380 86390 1
506286 99506286 1001 86380 86390 1
506390 99506390 1001 86380 86390 1
506288 99506288 1001 86380 86390 1
506237 99506237 1001 86380 86390 1
506188 99506188 1001 86380 86390 1
506345 99506345 1001 86380 86390 1
506335 99506335 1001 86380 86390 1
506350 99506350 1001 86380 86390 1
506013 99506013 1001 86380 86390 1
506043 99506043 1001 86380 86390 1
506031 99506031 1001 86380 86390 1
506083 99506083 1001 86380 86390 1
506675 99506675 1001 86380 86390 1
506625 99506625 1001 86380 86390 1
506781 99506781 1001 86380 86390 1
506730 99506730 1001 86380 86390 1
507038 99507038 1001 86380 86390 1
506827 99506827 1001 86380 86390 1
506920 99506920 1001 86380 86390 1
506859 99506859 1001 86380 86390 1
507447 99507447 1001 86380 86390 1
507512 99507512 1001 86380 86390 1
507584 99507584 1001 86380 86390 1
508094 99508094 1001 86380 86390 1
508133 99508133 1001 86380 86390 1
508045 99508045 1001 86380 86390 1
508162 99508162 1001 86380 86390 1
508156 99508156 1001 86380 86390 1
507849 99507849 1001 86380 86390 1
507968 99507968 1001 86380 86390 1
508022 99508022 1001 86380 86390 1
507949 99507949 1001 86380 86390 1
508014 99508014 1001 86380 86390 1
507872 99507872 1001 86380 86390 1
507661 99507661 1001 86380 86390 1
507727 99507727 1001 86380 86390 1
508377 99508377 1001 86380 86390 1
508342 99508342 1001 86380 86390 1
509002 99509002 1001 86380 86390 1
508992 99508992 1001 86380 86390 1
508877 99508877 1001 86380 86390 1
508714 99508714 1001 86380 86390 1
508745 99508745 1001 86380 86390 1
508774 99508774 1001 86380 86390 1
508776 99508776 1001 86380 86390 1
508455 99508455 1001 86380 86390 1
508468 99508468 1001 86380 86390 1
508497 99508497 1001 86380 86390 1
508653 99508653 1001 86380 86390 1
509192 99509192 1001 86380 86390 1
509273 99509273 1001 86380 86390 1
509183 99509183 1001 86380 86390 1
509865 99509865 1001 86380 86390 1
509704 99509704 1001 86380 86390 1
509891 99509891 1001 86380 86390 1
509584 99509584 1001 86380 86390 1
509637 99509637 1001 86380 86390 1
509344 99509344 1001 86380 86390 1
509346 99509346 1001 86380 86390 1
509468 99509468 1001 86380 86390 1
509316 99509316 1001 86380 86390 1
510062 99510062 1001 86380 86390 1
509920 99509920 1001 86380 86390 1
510025 99510025 1001 86380 86390 1
510331 99510331 1001 86380 86390 1
510320 99510320 1001 86380 86390 1
510348 99510348 1001 86380 86390 1
510274 99510274 1001 86380 86390 1
510186 99510186 1001 86380 86390 1
510885 99510885 1001 86380 86390 1
510924 99510924 1001 86380 86390 1
510873 99510873 1001 86380 86390 1
510863 99510863 1001 86380 86390 1
511218 99511218 1001 86380 86390 1
511338 99511338 1001 86380 86390 1
511236 99511236 1001 86380 86390 1
511077 99511077 1001 86380 86390 1
510987 99510987 1001 86380 86390 1
511080 99511080 1001 86380 86390 1
511082 99511082 1001 86380 86390 1
511006 99511006 1001 86380 86390 1
511058 99511058 1001 86380 86390 1
511705 99511705 1001 86380 86390 1
511695 99511695 1001 86380 86390 1
511688 99511688 1001 86380 86390 1
511626 99511626 1001 86380 86390 1
512330 99512330 1001 86380 86390 1
512255 99512255 1001 86380 86390 1
512217 99512217 1001 86380 86390 1
512296 99512296 1001 86380 86390 1
512083 99512083 1001 86380 86390 1
512008 99512008 1001 86380 86390 1
512062 99512062 1001 86380 86390 1
511973 99511973 1001 86380 86390 1
511799 99511799 1001 86380 86390 1
511865 99511865 1001 86380 86390 1
511920 99511920 1001 86380 86390 1
512557 99512557 1001 86380 86390 1
512571 99512571 1001 86380 86390 1
512481 99512481 1001 86380 86390 1
512448 99512448 1001 86380 86390 1
512543 99512543 1001 86380 86390 1
513201 99513201 1001 86380 86390 1
513151 99513151 1001 86380 86390 1
512934 99512934 1001 86380 86390 1
512889 99512889 1001 86380 86390 1
512739 99512739 1001 86380 86390 1
512597 99512597 1001 86380 86390 1
512690 99512690 1001 86380 86390 1
512590 99512590 1001 86380 86390 1
512775 99512775 1001 86380 86390 1
512712 99512712 1001 86380 86390 1
513348 99513348 1001 86380 86390 1
513284 99513284 1001 86380 86390 1
513351 99513351 1001 86380 86390 1
513290 99513290 1001 86380 86390 1
513368 99513368 1001 86380 86390 1
513994 99513994 1001 86380 86390 1
513942 99513942 1001 86380 86390 1
513985 99513985 1001 86380 86390 1
513960 99513960 1001 86380 86390 1
513953 99513953 1001 86380 86390 1
513663 99513663 1001 86380 86390 1
513492 99513492 1001 86380 86390 1
513518 99513518 1001 86380 86390 1
513535 99513535 1001 86380 86390 1
513562 99513562 1001 86380 86390 1
513486 99513486 1001 86380 86390 1
513421 99513421 1001 86380 86390 1
514042 99514042 1001 86380 86390 1
514122 99514122 1001 86380 86390 1
514072 99514072 1001 86380 86390 1
514137 99514137 1001 86380 86390 1
514179 99514179 1001 86380 86390 1
514128 99514128 1001 86380 86390 1
514155 99514155 1001 86380 86390 1
514782 99514782 1001 86380 86390 1
514683 99514683 1001 86380 86390 1
514838 99514838 1001 86380 86390 1
514779 99514779 1001 86380 86390 1
514565 99514565 1001 86380 86390 1
514455 99514455 1001 86380 86390 1
514893 99514893 1001 86380 86390 1
514884 99514884 1001 86380 86390 1
514874 99514874 1001 86380 86390 1
514978 99514978 1001 86380 86390 1
515400 99515400 1001 86380 86390 1
515301 99515301 1001 86380 86390 1
515207 99515207 1001 86380 86390 1
515136 99515136 1001 86380 86390 1
515190 99515190 1001 86380 86390 1
515229 99515229 1001 86380 86390 1
515074 99515074 1001 86380 86390 1
515758 99515758 1001 86380 86390 1
515876 99515876 1001 86380 86390 1
515761 99515761 1001 86380 86390 1
515710 99515710 1001 86380 86390 1
515727 99515727 1001 86380 86390 1
515831 99515831 1001 86380 86390 1
515857 99515857 1001 86380 86390 1
515858 99515858 1001 86380 86390 1
516308 99516308 1001 86380 86390 1
516282 99516282 1001 86380 86390 1
516219 99516219 1001 86380 86390 1
516284 99516284 1001 86380 86390 1
516210 99516210 1001 86380 86390 1
516063 99516063 1001 86380 86390 1
516002 99516002 1001 86380 86390 1
516693 99516693 1001 86380 86390 1
516526 99516526 1001 86380 86390 1
517299 99517299 1001 86380 86390 1
517292 99517292 1001 86380 86390 1
517202 99517202 1001 86380 86390 1
517230 99517230 1001 86380 86390 1
517089 99517089 1001 86380 86390 1
516837 99516837 1001 86380 86390 1
517452 99517452 1001 86380 86390 1
517479 99517479 1001 86380 86390 1
517468 99517468 1001 86380 86390 1
517417 99517417 1001 86380 86390 1
517405 99517405 1001 86380 86390 1
518086 99518086 1001 86380 86390 1
518131 99518131 1001 86380 86390 1
518089 99518089 1001 86380 86390 1
517848 99517848 1001 86380 86390 1
517889 99517889 1001 86380 86390 1
517812 99517812 1001 86380 86390 1
517606 99517606 1001 86380 86390 1
517621 99517621 1001 86380 86390 1
517570 99517570 1001 86380 86390 1
517741 99517741 1001 86380 86390 1
517691 99517691 1001 86380 86390 1
518331 99518331 1001 86380 86390 1
518203 99518203 1001 86380 86390 1
518784 99518784 1001 86380 86390 1
518964 99518964 1001 86380 86390 1
518907 99518907 1001 86380 86390 1
518985 99518985 1001 86380 86390 1
518600 99518600 1001 86380 86390 1
518753 99518753 1001 86380 86390 1
518371 99518371 1001 86380 86390 1
518415 99518415 1001 86380 86390 1
519191 99519191 1001 86380 86390 1
519663 99519663 1001 86380 86390 1
519494 99519494 1001 86380 86390 1
519599 99519599 1001 86380 86390 1
519562 99519562 1001 86380 86390 1
519512 99519512 1001 86380 86390 1
519606 99519606 1001 86380 86390 1
519270 99519270 1001 86380 86390 1
519199 99519199 1001 86380 86390 1
519343 99519343 1001 86380 86390 1
519823 99519823 1001 86380 86390 1
519837 99519837 1001 86380 86390 1
519851 99519851 1001 86380 86390 1
519891 99519891 1001 86380 86390 1
519814 99519814 1001 86380 86390 1
519999 99519999 1001 86380 86390 1
519884 99519884 1001 86380 86390 1
519951 99519951 1001 86380 86390 1
519926 99519926 1001 86380 86390 1
519978 99519978 1001 86380 86390 1
520282 99520282 1001 86380 86390 1
520385 99520385 1001 86380 86390 1
520257 99520257 1001 86380 86390 1
520351 99520351 1001 86380 86390 1
520175 99520175 1001 86380 86390 1
520190 99520190 1001 86380 86390 1
520076 99520076 1001 86380 86390 1
520180 99520180 1001 86380 86390 1
520206 99520206 1001 86380 86390 1
520142 99520142 1001 86380 86390 1
520118 99520118 1001 86380 86390 1
520676 99520676 1001 86380 86390 1
520833 99520833 1001 86380 86390 1
520705 99520705 1001 86380 86390 1
520732 99520732 1001 86380 86390 1
520812 99520812 1001 86380 86390 1
520697 99520697 1001 86380 86390 1
521311 99521311 1001 86380 86390 1
521378 99521378 1001 86380 86390 1
521279 99521279 1001 86380 86390 1
521284 99521284 1001 86380 86390 1
521261 99521261 1001 86380 86390 1
521093 99521093 1001 86380 86390 1
521110 99521110 1001 86380 86390 1
521060 99521060 1001 86380 86390 1
521043 99521043 1001 86380 86390 1
521483 99521483 1001 86380 86390 1
521485 99521485 1001 86380 86390 1
521655 99521655 1001 86380 86390 1
522102 99522102 1001 86380 86390 1
522115 99522115 1001 86380 86390 1
522167 99522167 1001 86380 86390 1
522209 99522209 1001 86380 86390 1
521932 99521932 1001 86380 86390 1
521803 99521803 1001 86380 86390 1
521677 99521677 1001 86380 86390 1
522450 99522450 1001 86380 86390 1
523030 99523030 1001 86380 86390 1
522980 99522980 1001 86380 86390 1
522826 99522826 1001 86380 86390 1
522907 99522907 1001 86380 86390 1
522752 99522752 1001 86380 86390 1
522817 99522817 1001 86380 86390 1
522794 99522794 1001 86380 86390 1
522666 99522666 1001 86380 86390 1
522618 99522618 1001 86380 86390 1
523312 99523312 1001 86380 86390 1
523120 99523120 1001 86380 86390 1
523308 99523308 1001 86380 86390 1
523854 99523854 1001 86380 86390 1
523842 99523842 1001 86380 86390 1
523939 99523939 1001 86380 86390 1
523776 99523776 1001 86380 86390 1
523789 99523789 1001 86380 86390 1
523727 99523727 1001 86380 86390 1
523664 99523664 1001 86380 86390 1
523535 99523535 1001 86380 86390 1
523603 99523603 1001 86380 86390 1
523491 99523491 1001 86380 86390 1
523417 99523417 1001 86380 86390 1
523486 99523486 1001 86380 86390 1
523478 99523478 1001 86380 86390 1
523954 99523954 1001 86380 86390 1
524142 99524142 1001 86380 86390 1
524119 99524119 1001 86380 86390 1
524606 99524606 1001 86380 86390 1
524686 99524686 1001 86380 86390 1
524653 99524653 1001 86380 86390 1
524508 99524508 1001 86380 86390 1
524563 99524563 1001 86380 86390 1
524320 99524320 1001 86380 86390 1
524154 99524154 1001 86380 86390 1
524156 99524156 1001 86380 86390 1
524897 99524897 1001 86380 86390 1
524911 99524911 1001 86380 86390 1
524944 99524944 1001 86380 86390 1
524909 99524909 1001 86380 86390 1
525558 99525558 1001 86380 86390 1
525508 99525508 1001 86380 86390 1
525444 99525444 1001 86380 86390 1
525406 99525406 1001 86380 86390 1
525572 99525572 1001 86380 86390 1
525436 99525436 1001 86380 86390 1
525527 99525527 1001 86380 86390 1
525248 99525248 1001 86380 86390 1
525365 99525365 1001 86380 86390 1
525337 99525337 1001 86380 86390 1
525286 99525286 1001 86380 86390 1
525002 99525002 1001 86380 86390 1
524990 99524990 1001 86380 86390 1
525152 99525152 1001 86380 86390 1
524983 99524983 1001 86380 86390 1
525077 99525077 1001 86380 86390 1
525602 99525602 1001 86380 86390 1
525681 99525681 1001 86380 86390 1
526308 99526308 1001 86380 86390 1
526373 99526373 1001 86380 86390 1
526342 99526342 1001 86380 86390 1
526357 99526357 1001 86380 86390 1
526116 99526116 1001 86380 86390 1
526069 99526069 1001 86380 86390 1
526045 99526045 1001 86380 86390 1
525947 99525947 1001 86380 86390 1
525900 99525900 1001 86380 86390 1
525901 99525901 1001 86380 86390 1
526471 99526471 1001 86380 86390 1
526534 99526534 1001 86380 86390 1
527149 99527149 1001 86380 86390 1
527077 99527077 1001 86380 86390 1
527005 99527005 1001 86380 86390 1
527034 99527034 1001 86380 86390 1
526841 99526841 1001 86380 86390 1
526792 99526792 1001 86380 86390 1
526832 99526832 1001 86380 86390 1
526742 99526742 1001 86380 86390 1
527324 99527324 1001 86380 86390 1
527333 99527333 1001 86380 86390 1
527974 99527974 1001 86380 86390 1
527910 99527910 1001 86380 86390 1
527965 99527965 1001 86380 86390 1
527856 99527856 1001 86380 86390 1
527787 99527787 1001 86380 86390 1
527673 99527673 1001 86380 86390 1
527686 99527686 1001 86380 86390 1
527509 99527509 1001 86380 86390 1
527498 99527498 1001 86380 86390 1
527515 99527515 1001 86380 86390 1
528214 99528214 1001 86380 86390 1
528203 99528203 1001 86380 86390 1
528144 99528144 1001 86380 86390 1
528083 99528083 1001 86380 86390 1
528759 99528759 1001 86380 86390 1
528811 99528811 1001 86380 86390 1
528709 99528709 1001 86380 86390 1
528805 99528805 1001 86380 86390 1
528646 99528646 1001 86380 86390 1
528661 99528661 1001 86380 86390 1
528693 99528693 1001 86380 86390 1
528375 99528375 1001 86380 86390 1
528975 99528975 1001 86380 86390 1
529044 99529044 1001 86380 86390 1
528974 99528974 1001 86380 86390 1
529091 99529091 1001 86380 86390 1
529601 99529601 1001 86380 86390 1
529610 99529610 1001 86380 86390 1
529444 99529444 1001 86380 86390 1
529430 99529430 1001 86380 86390 1
529277 99529277 1001 86380 86390 1
529123 99529123 1001 86380 86390 1
529150 99529150 1001 86380 86390 1
529228 99529228 1001 86380 86390 1
529853 99529853 1001 86380 86390 1
529894 99529894 1001 86380 86390 1
530553 99530553 1001 86380 86390 1
530524 99530524 1001 86380 86390 1
530381 99530381 1001 86380 86390 1
530167 99530167 1001 86380 86390 1
530309 99530309 1001 86380 86390 1
530196 99530196 1001 86380 86390 1
530280 99530280 1001 86380 86390 1
530191 99530191 1001 86380 86390 1
529971 99529971 1001 86380 86390 1
530074 99530074 1001 86380 86390 1
530028 99530028 1001 86380 86390 1
530041 99530041 1001 86380 86390 1
530106 99530106 1001 86380 86390 1
529990 99529990 1001 86380 86390 1
530084 99530084 1001 86380 86390 1
530594 99530594 1001 86380 86390 1
530614 99530614 1001 86380 86390 1
531302 99531302 1001 86380 86390 1
531227 99531227 1001 86380 86390 1
531215 99531215 1001 86380 86390 1
531331 99531331 1001 86380 86390 1
531145 99531145 1001 86380 86390 1
530990 99530990 1001 86380 86390 1
531056 99531056 1001 86380 86390 1
530959 99530959 1001 86380 86390 1
530870 99530870 1001 86380 86390 1
530897 99530897 1001 86380 86390 1
530873 99530873 1001 86380 86390 1
531522 99531522 1001 86380 86390 1
531420 99531420 1001 86380 86390 1
531564 99531564 1001 86380 86390 1
531423 99531423 1001 86380 86390 1
531527 99531527 1001 86380 86390 1
531530 99531530 1001 86380 86390 1
532052 99532052 1001 86380 86390 1
532101 99532101 1001 86380 86390 1
531988 99531988 1001 86380 86390 1
531794 99531794 1001 86380 86390 1
531822 99531822 1001 86380 86390 1
531874 99531874 1001 86380 86390 1
531836 99531836 1001 86380 86390 1
531869 99531869 1001 86380 86390 1
531947 99531947 1001 86380 86390 1
531599 99531599 1001 86380 86390 1
531770 99531770 1001 86380 86390 1
531596 99531596 1001 86380 86390 1
532346 99532346 1001 86380 86390 1
532234 99532234 1001 86380 86390 1
532344 99532344 1001 86380 86390 1
532877 99532877 1001 86380 86390 1
532895 99532895 1001 86380 86390 1
532847 99532847 1001 86380 86390 1
532722 99532722 1001 86380 86390 1
532789 99532789 1001 86380 86390 1
532649 99532649 1001 86380 86390 1
532650 99532650 1001 86380 86390 1
532624 99532624 1001 86380 86390 1
532731 99532731 1001 86380 86390 1
532514 99532514 1001 86380 86390 1
532618 99532618 1001 86380 86390 1
532593 99532593 1001 86380 86390 1
532465 99532465 1001 86380 86390 1
532495 99532495 1001 86380 86390 1
532472 99532472 1001 86380 86390 1
532461 99532461 1001 86380 86390 1
533167 99533167 1001 86380 86390 1
533771 99533771 1001 86380 86390 1
533797 99533797 1001 86380 86390 1
533787 99533787 1001 86380 86390 1
533843 99533843 1001 86380 86390 1
533549 99533549 1001 86380 86390 1
533464 99533464 1001 86380 86390 1
533568 99533568 1001 86380 86390 1
533506 99533506 1001 86380 86390 1
533426 99533426 1001 86380 86390 1
533244 99533244 1001 86380 86390 1
533430 99533430 1001 86380 86390 1
534036 99534036 1001 86380 86390 1
534024 99534024 1001 86380 86390 1
533953 99533953 1001 86380 86390 1
533981 99533981 1001 86380 86390 1
534022 99534022 1001 86380 86390 1
534682 99534682 1001 86380 86390 1
534600 99534600 1001 86380 86390 1
534664 99534664 1001 86380 86390 1
534285 99534285 1001 86380 86390 1
534455 99534455 1001 86380 86390 1
534431 99534431 1001 86380 86390 1
534304 99534304 1001 86380 86390 1
534433 99534433 1001 86380 86390 1
534280 99534280 1001 86380 86390 1
534179 99534179 1001 86380 86390 1
534192 99534192 1001 86380 86390 1
534089 99534089 1001 86380 86390 1
534117 99534117 1001 86380 86390 1
534144 99534144 1001 86380 86390 1
534235 99534235 1001 86380 86390 1
534158 99534158 1001 86380 86390 1
534108 99534108 1001 86380 86390 1
534201 99534201 1001 86380 86390 1
534775 99534775 1001 86380 86390 1
534835 99534835 1001 86380 86390 1
535310 99535310 1001 86380 86390 1
535400 99535400 1001 86380 86390 1
535416 99535416 1001 86380 86390 1
535339 99535339 1001 86380 86390 1
535112 99535112 1001 86380 86390 1
535183 99535183 1001 86380 86390 1
535300 99535300 1001 86380 86390 1
535006 99535006 1001 86380 86390 1
535037 99535037 1001 86380 86390 1
535051 99535051 1001 86380 86390 1
534911 99534911 1001 86380 86390 1
534977 99534977 1001 86380 86390 1
535598 99535598 1001 86380 86390 1
535521 99535521 1001 86380 86390 1
535536 99535536 1001 86380 86390 1
535668 99535668 1001 86380 86390 1
535620 99535620 1001 86380 86390 1
536196 99536196 1001 86380 86390 1
536315 99536315 1001 86380 86390 1
536257 99536257 1001 86380 86390 1
535965 99535965 1001 86380 86390 1
536009 99536009 1001 86380 86390 1
535845 99535845 1001 86380 86390 1
535846 99535846 1001 86380 86390 1
535836 99535836 1001 86380 86390 1
535748 99535748 1001 86380 86390 1
535892 99535892 1001 86380 86390 1
535764 99535764 1001 86380 86390 1
535921 99535921 1001 86380 86390 1
536504 99536504 1001 86380 86390 1
536453 99536453 1001 86380 86390 1
536519 99536519 1001 86380 86390 1
537135 99537135 1001 86380 86390 1
537012 99537012 1001 86380 86390 1
537028 99537028 1001 86380 86390 1
537120 99537120 1001 86380 86390 1
537018 99537018 1001 86380 86390 1
536913 99536913 1001 86380 86390 1
536877 99536877 1001 86380 86390 1
536723 99536723 1001 86380 86390 1
536714 99536714 1001 86380 86390 1
536703 99536703 1001 86380 86390 1
536692 99536692 1001 86380 86390 1
536550 99536550 1001 86380 86390 1
536578 99536578 1001 86380 86390 1
536695 99536695 1001 86380 86390 1
537279 99537279 1001 86380 86390 1
537203 99537203 1001 86380 86390 1
537167 99537167 1001 86380 86390 1
537234 99537234 1001 86380 86390 1
537222 99537222 1001 86380 86390 1
537953 99537953 1001 86380 86390 1
537881 99537881 1001 86380 86390 1
537908 99537908 1001 86380 86390 1
537667 99537667 1001 86380 86390 1
537591 99537591 1001 86380 86390 1
537517 99537517 1001 86380 86390 1
537454 99537454 1001 86380 86390 1
538020 99538020 1001 86380 86390 1
538154 99538154 1001 86380 86390 1
538110 99538110 1001 86380 86390 1
538098 99538098 1001 86380 86390 1
538795 99538795 1001 86380 86390 1
538721 99538721 1001 86380 86390 1
538658 99538658 1001 86380 86390 1
538808 99538808 1001 86380 86390 1
538518 99538518 1001 86380 86390 1
538596 99538596 1001 86380 86390 1
538581 99538581 1001 86380 86390 1
538271 99538271 1001 86380 86390 1
538298 99538298 1001 86380 86390 1
538325 99538325 1001 86380 86390 1
538338 99538338 1001 86380 86390 1
538251 99538251 1001 86380 86390 1
538968 99538968 1001 86380 86390 1
538998 99538998 1001 86380 86390 1
539475 99539475 1001 86380 86390 1
539543 99539543 1001 86380 86390 1
539467 99539467 1001 86380 86390 1
539600 99539600 1001 86380 86390 1
539690 99539690 1001 86380 86390 1
539705 99539705 1001 86380 86390 1
539786 99539786 1001 86380 86390 1
540287 99540287 1001 86380 86390 1
540314 99540314 1001 86380 86390 1
540446 99540446 1001 86380 86390 1
540359 99540359 1001 86380 86390 1
540225 99540225 1001 86380 86390 1
540109 99540109 1001 86380 86390 1
540216 99540216 1001 86380 86390 1
540142 99540142 1001 86380 86390 1
540032 99540032 1001 86380 86390 1
539851 99539851 1001 86380 86390 1
539857 99539857 1001 86380 86390 1
540619 99540619 1001 86380 86390 1
540596 99540596 1001 86380 86390 1
541153 99541153 1001 86380 86390 1
541264 99541264 1001 86380 86390 1
541249 99541249 1001 86380 86390 1
541227 99541227 1001 86380 86390 1
540920 99540920 1001 86380 86390 1
540882 99540882 1001 86380 86390 1
541080 99541080 1001 86380 86390 1
540955 99540955 1001 86380 86390 1
541072 99541072 1001 86380 86390 1
541073 99541073 1001 86380 86390 1
540757 99540757 1001 86380 86390 1
540721 99540721 1001 86380 86390 1
540876 99540876 1001 86380 86390 1
541342 99541342 1001 86380 86390 1
541348 99541348 1001 86380 86390 1
541455 99541455 1001 86380 86390 1
542068 99542068 1001 86380 86390 1
542102 99542102 1001 86380 86390 1
542014 99542014 1001 86380 86390 1
541902 99541902 1001 86380 86390 1
541773 99541773 1001 86380 86390 1
541878 99541878 1001 86380 86390 1
541739 99541739 1001 86380 86390 1
541512 99541512 1001 86380 86390 1
541503 99541503 1001 86380 86390 1
541637 99541637 1001 86380 86390 1
542208 99542208 1001 86380 86390 1
542160 99542160 1001 86380 86390 1
542202 99542202 1001 86380 86390 1
542748 99542748 1001 86380 86390 1
542600 99542600 1001 86380 86390 1
542588 99542588 1001 86380 86390 1
542544 99542544 1001 86380 86390 1
542508 99542508 1001 86380 86390 1
542399 99542399 1001 86380 86390 1
543694 99543694 1001 86380 86390 1
543582 99543582 1001 86380 86390 1
543747 99543747 1001 86380 86390 1
543662 99543662 1001 86380 86390 1
543691 99543691 1001 86380 86390 1
543362 99543362 1001 86380 86390 1
543428 99543428 1001 86380 86390 1
543533 99543533 1001 86380 86390 1
543487 99543487 1001 86380 86390 1
543268 99543268 1001 86380 86390 1
543164 99543164 1001 86380 86390 1
543337 99543337 1001 86380 86390 1
543312 99543312 1001 86380 86390 1
543171 99543171 1001 86380 86390 1
543915 99543915 1001 86380 86390 1
543942 99543942 1001 86380 86390 1
543830 99543830 1001 86380 86390 1
543882 99543882 1001 86380 86390 1
544563 99544563 1001 86380 86390 1
544414 99544414 1001 86380 86390 1
544327 99544327 1001 86380 86390 1
544345 99544345 1001 86380 86390 1
544322 99544322 1001 86380 86390 1
544311 99544311 1001 86380 86390 1
544364 99544364 1001 86380 86390 1
544094 99544094 1001 86380 86390 1
543979 99543979 1001 86380 86390 1
544045 99544045 1001 86380 86390 1
544154 99544154 1001 86380 86390 1
544064 99544064 1001 86380 86390 1
544672 99544672 1001 86380 86390 1
544660 99544660 1001 86380 86390 1
544654 99544654 1001 86380 86390 1
427975 623 1001 49620 50577 1
500810 1217 1001 29733 30032 1
500878 1013 1001 36948 37247 1
503420 952 1002 40938 54338 1
528637 855 1002 31913 36122 1
539917 822 1001 41151 41451 1
400103 99400103 1001 86380 86390 1
400129 99400129 1001 86380 86390 1
400207 99400207 1001 86380 86390 1
400347 99400347 1001 86380 86390 1
400485 99400485 1001 86380 86390 1
400677 99400677 1001 86380 86390 1
400970 99400970 1001 86380 86390 1
401300 99401300 1001 86380 86390 1
401589 99401589 1001 86380 86390 1
401995 99401995 1001 86380 86390 1
402000 99402000 1001 86380 86390 1
402134 99402134 1001 86380 86390 1
402222 99402222 1001 86380 86390 1
402177 99402177 1001 86380 86390 1
402471 99402471 1001 86380 86390 1
402635 99402635 1001 86380 86390 1
402484 99402484 1001 86380 86390 1
402752 99402752 1001 86380 86390 1
403050 99403050 1001 86380 86390 1
403441 99403441 1001 86380 86390 1
403456 99403456 1001 86380 86390 1
403505 99403505 1001 86380 86390 1
403518 99403518 1001 86380 86390 1
403643 99403643 1001 86380 86390 1
403708 99403708 1001 86380 86390 1
403793 99403793 1001 86380 86390 1
403903 99403903 1001 86380 86390 1
404389 99404389 1001 86380 86390 1
404552 99404552 1001 86380 86390 1
404562 99404562 1001 86380 86390 1
404969 99404969 1001 86380 86390 1
405190 99405190 1001 86380 86390 1
405195 99405195 1001 86380 86390 1
405250 99405250 1001 86380 86390 1
405269 99405269 1001 86380 86390 1
405368 99405368 1001 86380 86390 1
405459 99405459 1001 86380 86390 1
405972 99405972 1001 86380 86390 1
405999 99405999 1001 86380 86390 1
406326 99406326 1001 86380 86390 1
406331 99406331 1001 86380 86390 1
406485 99406485 1001 86380 86390 1
406762 99406762 1001 86380 86390 1
406754 99406754 1001 86380 86390 1
406816 99406816 1001 86380 86390 1
406941 99406941 1001 86380 86390 1
407130 99407130 1001 86380 86390 1
407108 99407108 1001 86380 86390 1
407226 99407226 1001 86380 86390 1
407180 99407180 1001 86380 86390 1
407515 99407515 1001 86380 86390 1
407484 99407484 1001 86380 86390 1
407714 99407714 1001 86380 86390 1
408035 99408035 1001 86380 86390 1
408223 99408223 1001 86380 86390 1
408368 99408368 1001 86380 86390 1
408641 99408641 1001 86380 86390 1
408830 99408830 1001 86380 86390 1
408918 99408918 1001 86380 86390 1
409013 99409013 1001 86380 86390 1
408997 99408997 1001 86380 86390 1
409123 99409123 1001 86380 86390 1
409195 99409195 1001 86380 86390 1
409318 99409318 1001 86380 86390 1
409508 99409508 1001 86380 86390 1
409596 99409596 1001 86380 86390 1
409671 99409671 1001 86380 86390 1
409685 99409685 1001 86380 86390 1
409659 99409659 1001 86380 86390 1
409908 99409908 1001 86380 86390 1
409786 99409786 1001 86380 86390 1
409965 99409965 1001 86380 86390 1
410115 99410115 1001 86380 86390 1
410376 99410376 1001 86380 86390 1
410411 99410411 1001 86380 86390 1
410427 99410427 1001 86380 86390 1
410410 99410410 1001 86380 86390 1
410653 99410653 1001 86380 86390 1
410670 99410670 1001 86380 86390 1
410741 99410741 1001 86380 86390 1
411024 99411024 1001 86380 86390 1
411217 99411217 1001 86380 86390 1
411158 99411158 1001 86380 86390 1
411288 99411288 1001 86380 86390 1
411587 99411587 1001 86380 86390 1
411616 99411616 1001 86380 86390 1
411732 99411732 1001 86380 86390 1
411926 99411926 1001 86380 86390 1
411959 99411959 1001 86380 86390 1
412238 99412238 1001 86380 86390 1
412192 99412192 1001 86380 86390 1
412392 99412392 1001 86380 86390 1
412415 99412415 1001 86380 86390 1
413316 99413316 1001 86380 86390 1
413462 99413462 1001 86380 86390 1
413538 99413538 1001 86380 86390 1
413489 99413489 1001 86380 86390 1
412955 99412955 1001 86380 86390 1
412997 99412997 1001 86380 86390 1
413236 99413236 1001 86380 86390 1
414014 99414014 1001 86380 86390 1
414065 99414065 1001 86380 86390 1
413956 99413956 1001 86380 86390 1
415162 99415162 1001 86380 86390 1
415258 99415258 1001 86380 86390 1
415289 99415289 1001 86380 86390 1
415087 99415087 1001 86380 86390 1
415054 99415054 1001 86380 86390 1
414670 99414670 1001 86380 86390 1
414149 99414149 1001 86380 86390 1
415354 99415354 1001 86380 86390 1
415408 99415408 1001 86380 86390 1
416769 99416769 1001 86380 86390 1
416267 99416267 1001 86380 86390 1
416460 99416460 1001 86380 86390 1
416175 99416175 1001 86380 86390 1
415780 99415780 1001 86380 86390 1
415864 99415864 1001 86380 86390 1
416044 99416044 1001 86380 86390 1
417200 99417200 1001 86380 86390 1
417166 99417166 1001 86380 86390 1
417027 99417027 1001 86380 86390 1
417223 99417223 1001 86380 86390 1
417244 99417244 1001 86380 86390 1
417522 99417522 1001 86380 86390 1
418210 99418210 1001 86380 86390 1
418071 99418071 1001 86380 86390 1
417899 99417899 1001 86380 86390 1
417623 99417623 1001 86380 86390 1
419037 99419037 1001 86380 86390 1
420382 99420382 1001 86380 86390 1
420230 99420230 1001 86380 86390 1
419632 99419632 1001 86380 86390 1
419952 99419952 1001 86380 86390 1
419896 99419896 1001 86380 86390 1
419420 99419420 1001 86380 86390 1
419231 99419231 1001 86380 86390 1
419496 99419496 1001 86380 86390 1
419308 99419308 1001 86380 86390 1
420584 99420584 1001 86380 86390 1
420537 99420537 1001 86380 86390 1
420695 99420695 1001 86380 86390 1
420829 99420829 1001 86380 86390 1
421688 99421688 1001 86380 86390 1
421778 99421778 1001 86380 86390 1
421798 99421798 1001 86380 86390 1
421817 99421817 1001 86380 86390 1
421967 99421967 1001 86380 86390 1
421853 99421853 1001 86380 86390 1
421702 99421702 1001 86380 86390 1
421661 99421661 1001 86380 86390 1
421346 99421346 1001 86380 86390 1
421519 99421519 1001 86380 86390 1
420899 99420899 1001 86380 86390 1
421200 99421200 1001 86380 86390 1
422436 99422436 1001 86380 86390 1
422412 99422412 1001 86380 86390 1
423489 99423489 1001 86380 86390 1
423513 99423513 1001 86380 86390 1
423636 99423636 1001 86380 86390 1
422961 99422961 1001 86380 86390 1
423191 99423191 1001 86380 86390 1
423214 99423214 1001 86380 86390 1
422550 99422550 1001 86380 86390 1
422788 99422788 1001 86380 86390 1
424121 99424121 1001 86380 86390 1
423845 99423845 1001 86380 86390 1
423951 99423951 1001 86380 86390 1
423974 99423974 1001 86380 86390 1
423999 99423999 1001 86380 86390 1
425050 99425050 1001 86380 86390 1
424930 99424930 1001 86380 86390 1
424962 99424962 1001 86380 86390 1
424750 99424750 1001 86380 86390 1
424262 99424262 1001 86380 86390 1
424401 99424401 1001 86380 86390 1
424332 99424332 1001 86380 86390 1
425709 99425709 1001 86380 86390 1
425474 99425474 1001 86380 86390 1
425585 99425585 1001 86380 86390 1
427055 99427055 1001 86380 86390 1
426933 99426933 1001 86380 86390 1
427100 99427100 1001 86380 86390 1
426343 99426343 1001 86380 86390 1
426524 99426524 1001 86380 86390 1
426356 99426356 1001 86380 86390 1
426332 99426332 1001 86380 86390 1
426387 99426387 1001 86380 86390 1
426255 99426255 1001 86380 86390 1
426055 99426055 1001 86380 86390 1
426237 99426237 1001 86380 86390 1
425854 99425854 1001 86380 86390 1
426109 99426109 1001 86380 86390 1
426148 99426148 1001 86380 86390 1
427358 99427358 1001 86380 86390 1
427306 99427306 1001 86380 86390 1
427311 99427311 1001 86380 86390 1
428501 99428501 1001 86380 86390 1
428057 99428057 1001 86380 86390 1
428221 99428221 1001 86380 86390 1
428271 99428271 1001 86380 86390 1
427708 99427708 1001 86380 86390 1
427633 99427633 1001 86380 86390 1
427883 99427883 1001 86380 86390 1
429040 99429040 1001 86380 86390 1
428944 99428944 1001 86380 86390 1
429006 99429006 1001 86380 86390 1
429103 99429103 1001 86380 86390 1
428863 99428863 1001 86380 86390 1
429169 99429169 1001 86380 86390 1
430069 99430069 1001 86380 86390 1
430009 99430009 1001 86380 86390 1
430188 99430188 1001 86380 86390 1
429804 99429804 1001 86380 86390 1
429614 99429614 1001 86380 86390 1
429392 99429392 1001 86380 86390 1
429405 99429405 1001 86380 86390 1
429385 99429385 1001 86380 86390 1
430446 99430446 1001 86380 86390 1
431655 99431655 1001 86380 86390 1
432021 99432021 1001 86380 86390 1
431719 99431719 1001 86380 86390 1
431784 99431784 1001 86380 86390 1
431707 99431707 1001 86380 86390 1
431625 99431625 1001 86380 86390 1
431494 99431494 1001 86380 86390 1
431620 99431620 1001 86380 86390 1
430949 99430949 1001 86380 86390 1
431131 99431131 1001 86380 86390 1
431218 99431218 1001 86380 86390 1
430904 99430904 1001 86380 86390 1
430932 99430932 1001 86380 86390 1
431164 99431164 1001 86380 86390 1
432373 99432373 1001 86380 86390 1
432083 99432083 1001 86380 86390 1
433405 99433405 1001 86380 86390 1
433715 99433715 1001 86380 86390 1
433239 99433239 1001 86380 86390 1
432946 99432946 1001 86380 86390 1
433101 99433101 1001 86380 86390 1
433277 99433277 1001 86380 86390 1
432696 99432696 1001 86380 86390 1
432770 99432770 1001 86380 86390 1
432496 99432496 1001 86380 86390 1
432511 99432511 1001 86380 86390 1
433811 99433811 1001 86380 86390 1
433789 99433789 1001 86380 86390 1
435338 99435338 1001 86380 86390 1
435054 99435054 1001 86380 86390 1
434842 99434842 1001 86380 86390 1
434843 99434843 1001 86380 86390 1
434319 99434319 1001 86380 86390 1
434520 99434520 1001 86380 86390 1
434521 99434521 1001 86380 86390 1
434251 99434251 1001 86380 86390 1
434448 99434448 1001 86380 86390 1
435837 99435837 1001 86380 86390 1
435631 99435631 1001 86380 86390 1
435664 99435664 1001 86380 86390 1
435841 99435841 1001 86380 86390 1
435618 99435618 1001 86380 86390 1
435452 99435452 1001 86380 86390 1
436871 99436871 1001 86380 86390 1
437092 99437092 1001 86380 86390 1
437146 99437146 1001 86380 86390 1
436508 99436508 1001 86380 86390 1
436745 99436745 1001 86380 86390 1
436010 99436010 1001 86380 86390 1
436097 99436097 1001 86380 86390 1
436269 99436269 1001 86380 86390 1
436201 99436201 1001 86380 86390 1
436272 99436272 1001 86380 86390 1
436080 99436080 1001 86380 86390 1
435964 99435964 1001 86380 86390 1
436278 99436278 1001 86380 86390 1
436158 99436158 1001 86380 86390 1
437248 99437248 1001 86380 86390 1
300035 99300035 1001 86380 86390 1
437235 99437235 1001 86380 86390 1
300617 99300617 1001 86380 86390 1
300607 99300607 1001 86380 86390 1
300597 99300597 1001 86380 86390 1
300723 99300723 1001 86380 86390 1
300369 99300369 1001 86380 86390 1
300440 99300440 1001 86380 86390 1
300228 99300228 1001 86380 86390 1
300258 99300258 1001 86380 86390 1
300223 99300223 1001 86380 86390 1
300857 99300857 1001 86380 86390 1
300743 99300743 1001 86380 86390 1
300836 99300836 1001 86380 86390 1
301454 99301454 1001 86380 86390 1
301420 99301420 1001 86380 86390 1
301320 99301320 1001 86380 86390 1
300965 99300965 1001 86380 86390 1
301083 99301083 1001 86380 86390 1
300954 99300954 1001 86380 86390 1
301630 99301630 1001 86380 86390 1
301643 99301643 1001 86380 86390 1
301594 99301594 1001 86380 86390 1
301649 99301649 1001 86380 86390 1
301741 99301741 1001 86380 86390 1
302342 99302342 1001 86380 86390 1
302318 99302318 1001 86380 86390 1
302269 99302269 1001 86380 86390 1
302181 99302181 1001 86380 86390 1
302196 99302196 1001 86380 86390 1
302250 99302250 1001 86380 86390 1
302098 99302098 1001 86380 86390 1
301998 99301998 1001 86380 86390 1
302147 99302147 1001 86380 86390 1
301793 99301793 1001 86380 86390 1
301849 99301849 1001 86380 86390 1
302520 99302520 1001 86380 86390 1
302546 99302546 1001 86380 86390 1
302419 99302419 1001 86380 86390 1
302510 99302510 1001 86380 86390 1
302394 99302394 1001 86380 86390 1
302396 99302396 1001 86380 86390 1
302461 99302461 1001 86380 86390 1
302570 99302570 1001 86380 86390 1
303053 99303053 1001 86380 86390 1
303144 99303144 1001 86380 86390 1
303020 99303020 1001 86380 86390 1
303024 99303024 1001 86380 86390 1
302936 99302936 1001 86380 86390 1
302944 99302944 1001 86380 86390 1
302960 99302960 1001 86380 86390 1
302708 99302708 1001 86380 86390 1
302701 99302701 1001 86380 86390 1
303242 99303242 1001 86380 86390 1
303370 99303370 1001 86380 86390 1
303928 99303928 1001 86380 86390 1
303770 99303770 1001 86380 86390 1
303786 99303786 1001 86380 86390 1
303476 99303476 1001 86380 86390 1
303530 99303530 1001 86380 86390 1
303532 99303532 1001 86380 86390 1
303549 99303549 1001 86380 86390 1
303575 99303575 1001 86380 86390 1
303473 99303473 1001 86380 86390 1
304161 99304161 1001 86380 86390 1
304125 99304125 1001 86380 86390 1
304101 99304101 1001 86380 86390 1
304184 99304184 1001 86380 86390 1
304859 99304859 1001 86380 86390 1
304682 99304682 1001 86380 86390 1
304834 99304834 1001 86380 86390 1
304698 99304698 1001 86380 86390 1
304700 99304700 1001 86380 86390 1
304768 99304768 1001 86380 86390 1
304617 99304617 1001 86380 86390 1
304631 99304631 1001 86380 86390 1
304453 99304453 1001 86380 86390 1
304292 99304292 1001 86380 86390 1
304434 99304434 1001 86380 86390 1
304306 99304306 1001 86380 86390 1
304347 99304347 1001 86380 86390 1
304427 99304427 1001 86380 86390 1
304416 99304416 1001 86380 86390 1
304443 99304443 1001 86380 86390 1
304883 99304883 1001 86380 86390 1
305015 99305015 1001 86380 86390 1
305056 99305056 1001 86380 86390 1
305597 99305597 1001 86380 86390 1
305521 99305521 1001 86380 86390 1
305662 99305662 1001 86380 86390 1
305576 99305576 1001 86380 86390 1
305491 99305491 1001 86380 86390 1
305375 99305375 1001 86380 86390 1
305389 99305389 1001 86380 86390 1
305273 99305273 1001 86380 86390 1
305275 99305275 1001 86380 86390 1
305329 99305329 1001 86380 86390 1
305207 99305207 1001 86380 86390 1
305238 99305238 1001 86380 86390 1
500073 99500073 1001 86380 86390 1
500658 99500658 1001 86380 86390 1
500634 99500634 1001 86380 86390 1
500755 99500755 1001 86380 86390 1
500692 99500692 1001 86380 86390 1
500668 99500668 1001 86380 86390 1
500746 99500746 1001 86380 86390 1
500598 99500598 1001 86380 86390 1
500560 99500560 1001 86380 86390 1
500470 99500470 1001 86380 86390 1
500488 99500488 1001 86380 86390 1
500437 99500437 1001 86380 86390 1
500272 99500272 1001 86380 86390 1
500260 99500260 1001 86380 86390 1
500250 99500250 1001 86380 86390 1
500341 99500341 1001 86380 86390 1
501018 99501018 1001 86380 86390 1
500980 99500980 1001 86380 86390 1
500982 99500982 1001 86380 86390 1
500922 99500922 1001 86380 86390 1
501537 99501537 1001 86380 86390 1
501499 99501499 1001 86380 86390 1
501564 99501564 1001 86380 86390 1
501488 99501488 1001 86380 86390 1
501319 99501319 1001 86380 86390 1
501339 99501339 1001 86380 86390 1
501277 99501277 1001 86380 86390 1
501109 99501109 1001 86380 86390 1
501158 99501158 1001 86380 86390 1
501783 99501783 1001 86380 86390 1
501803 99501803 1001 86380 86390 1
502350 99502350 1001 86380 86390 1
502068 99502068 1001 86380 86390 1
502215 99502215 1001 86380 86390 1
502228 99502228 1001 86380 86390 1
502128 99502128 1001 86380 86390 1
501871 99501871 1001 86380 86390 1
502013 99502013 1001 86380 86390 1
501969 99501969 1001 86380 86390 1
502620 99502620 1001 86380 86390 1
502543 99502543 1001 86380 86390 1
502608 99502608 1001 86380 86390 1
502585 99502585 1001 86380 86390 1
502468 99502468 1001 86380 86390 1
502576 99502576 1001 86380 86390 1
502616 99502616 1001 86380 86390 1
503190 99503190 1001 86380 86390 1
503156 99503156 1001 86380 86390 1
503195 99503195 1001 86380 86390 1
503281 99503281 1001 86380 86390 1
503226 99503226 1001 86380 86390 1
503162 99503162 1001 86380 86390 1
502972 99502972 1001 86380 86390 1
503063 99503063 1001 86380 86390 1
502960 99502960 1001 86380 86390 1
502789 99502789 1001 86380 86390 1
502855 99502855 1001 86380 86390 1
503434 99503434 1001 86380 86390 1
503306 99503306 1001 86380 86390 1
503326 99503326 1001 86380 86390 1
504080 99504080 1001 86380 86390 1
503782 99503782 1001 86380 86390 1
503744 99503744 1001 86380 86390 1
503876 99503876 1001 86380 86390 1
503747 99503747 1001 86380 86390 1
503724 99503724 1001 86380 86390 1
503792 99503792 1001 86380 86390 1
503704 99503704 1001 86380 86390 1
503643 99503643 1001 86380 86390 1
503695 99503695 1001 86380 86390 1
503501 99503501 1001 86380 86390 1
503696 99503696 1001 86380 86390 1
503583 99503583 1001 86380 86390 1
503624 99503624 1001 86380 86390 1
504259 99504259 1001 86380 86390 1
504316 99504316 1001 86380 86390 1
504317 99504317 1001 86380 86390 1
504269 99504269 1001 86380 86390 1
504139 99504139 1001 86380 86390 1
504900 99504900 1001 86380 86390 1
504733 99504733 1001 86380 86390 1
504734 99504734 1001 86380 86390 1
504517 99504517 1001 86380 86390 1
504407 99504407 1001 86380 86390 1
504512 99504512 1001 86380 86390 1
504450 99504450 1001 86380 86390 1
504503 99504503 1001 86380 86390 1
505148 99505148 1001 86380 86390 1
505061 99505061 1001 86380 86390 1
505743 99505743 1001 86380 86390 1
505494 99505494 1001 86380 86390 1
505562 99505562 1001 86380 86390 1
505284 99505284 1001 86380 86390 1
505197 99505197 1001 86380 86390 1
505159 99505159 1001 86380 86390 1
505793 99505793 1001 86380 86390 1
505821 99505821 1001 86380 86390 1
[truncated: 4,060,287 more chars]
