# Supplementary material for: Fast and near-optimal monitoring for healthcare acquired infection outbreaks
Source: PLoS Comput Biol. 2019 Sep 16;15(9):e1007284. doi: 10.1371/journal.pcbi.1007284 (PMC6762212; doi:10.1371/journal.pcbi.1007284)
Supplement: S2 Data — (ZIP) [file pcbi.1007284.s007.zip › MobilityLogs2/HAISE_Carilion_all_visits_day_105.txt]

#Person location Sublocation StartTime EndTime Type
430829 997 1001 66960 67677 1
520244 806 1001 34549 34848 1
400046 99400046 1001 86380 86390 1
400402 99400402 1001 86380 86390 1
400358 99400358 1001 86380 86390 1
400564 99400564 1001 86380 86390 1
400661 99400661 1001 86380 86390 1
400888 99400888 1001 86380 86390 1
401527 99401527 1001 86380 86390 1
401677 99401677 1001 86380 86390 1
401785 99401785 1001 86380 86390 1
402113 99402113 1001 86380 86390 1
402346 99402346 1001 86380 86390 1
402450 99402450 1001 86380 86390 1
402591 99402591 1001 86380 86390 1
402842 99402842 1001 86380 86390 1
402858 99402858 1001 86380 86390 1
402955 99402955 1001 86380 86390 1
402905 99402905 1001 86380 86390 1
402896 99402896 1001 86380 86390 1
403175 99403175 1001 86380 86390 1
403209 99403209 1001 86380 86390 1
403434 99403434 1001 86380 86390 1
403486 99403486 1001 86380 86390 1
403536 99403536 1001 86380 86390 1
403701 99403701 1001 86380 86390 1
403705 99403705 1001 86380 86390 1
403694 99403694 1001 86380 86390 1
403857 99403857 1001 86380 86390 1
403868 99403868 1001 86380 86390 1
403996 99403996 1001 86380 86390 1
404203 99404203 1001 86380 86390 1
404369 99404369 1001 86380 86390 1
404748 99404748 1001 86380 86390 1
404692 99404692 1001 86380 86390 1
404790 99404790 1001 86380 86390 1
404978 99404978 1001 86380 86390 1
404986 99404986 1001 86380 86390 1
405064 99405064 1001 86380 86390 1
405106 99405106 1001 86380 86390 1
405016 99405016 1001 86380 86390 1
405129 99405129 1001 86380 86390 1
405264 99405264 1001 86380 86390 1
405344 99405344 1001 86380 86390 1
405625 99405625 1001 86380 86390 1
405869 99405869 1001 86380 86390 1
405821 99405821 1001 86380 86390 1
406386 99406386 1001 86380 86390 1
406313 99406313 1001 86380 86390 1
406287 99406287 1001 86380 86390 1
406431 99406431 1001 86380 86390 1
406596 99406596 1001 86380 86390 1
406660 99406660 1001 86380 86390 1
407346 99407346 1001 86380 86390 1
407358 99407358 1001 86380 86390 1
407429 99407429 1001 86380 86390 1
407408 99407408 1001 86380 86390 1
407729 99407729 1001 86380 86390 1
407686 99407686 1001 86380 86390 1
407742 99407742 1001 86380 86390 1
407792 99407792 1001 86380 86390 1
408029 99408029 1001 86380 86390 1
408297 99408297 1001 86380 86390 1
408494 99408494 1001 86380 86390 1
408803 99408803 1001 86380 86390 1
408848 99408848 1001 86380 86390 1
408823 99408823 1001 86380 86390 1
409064 99409064 1001 86380 86390 1
409128 99409128 1001 86380 86390 1
409474 99409474 1001 86380 86390 1
409579 99409579 1001 86380 86390 1
409861 99409861 1001 86380 86390 1
409942 99409942 1001 86380 86390 1
409924 99409924 1001 86380 86390 1
409993 99409993 1001 86380 86390 1
409994 99409994 1001 86380 86390 1
410294 99410294 1001 86380 86390 1
410594 99410594 1001 86380 86390 1
410545 99410545 1001 86380 86390 1
410660 99410660 1001 86380 86390 1
410747 99410747 1001 86380 86390 1
410876 99410876 1001 86380 86390 1
411051 99411051 1001 86380 86390 1
411026 99411026 1001 86380 86390 1
411209 99411209 1001 86380 86390 1
411304 99411304 1001 86380 86390 1
411255 99411255 1001 86380 86390 1
411243 99411243 1001 86380 86390 1
411326 99411326 1001 86380 86390 1
411495 99411495 1001 86380 86390 1
411614 99411614 1001 86380 86390 1
411848 99411848 1001 86380 86390 1
411982 99411982 1001 86380 86390 1
412263 99412263 1001 86380 86390 1
412422 99412422 1001 86380 86390 1
412428 99412428 1001 86380 86390 1
412279 99412279 1001 86380 86390 1
413424 99413424 1001 86380 86390 1
413671 99413671 1001 86380 86390 1
413396 99413396 1001 86380 86390 1
413442 99413442 1001 86380 86390 1
413083 99413083 1001 86380 86390 1
412965 99412965 1001 86380 86390 1
413204 99413204 1001 86380 86390 1
413235 99413235 1001 86380 86390 1
413212 99413212 1001 86380 86390 1
412757 99412757 1001 86380 86390 1
413861 99413861 1001 86380 86390 1
413971 99413971 1001 86380 86390 1
413843 99413843 1001 86380 86390 1
415096 99415096 1001 86380 86390 1
415217 99415217 1001 86380 86390 1
415311 99415311 1001 86380 86390 1
415054 99415054 1001 86380 86390 1
414640 99414640 1001 86380 86390 1
414610 99414610 1001 86380 86390 1
415426 99415426 1001 86380 86390 1
415707 99415707 1001 86380 86390 1
415607 99415607 1001 86380 86390 1
415589 99415589 1001 86380 86390 1
415519 99415519 1001 86380 86390 1
416729 99416729 1001 86380 86390 1
416936 99416936 1001 86380 86390 1
416255 99416255 1001 86380 86390 1
416321 99416321 1001 86380 86390 1
416139 99416139 1001 86380 86390 1
415958 99415958 1001 86380 86390 1
415840 99415840 1001 86380 86390 1
415819 99415819 1001 86380 86390 1
415877 99415877 1001 86380 86390 1
417256 99417256 1001 86380 86390 1
417264 99417264 1001 86380 86390 1
417034 99417034 1001 86380 86390 1
417362 99417362 1001 86380 86390 1
417106 99417106 1001 86380 86390 1
417109 99417109 1001 86380 86390 1
417544 99417544 1001 86380 86390 1
417605 99417605 1001 86380 86390 1
417503 99417503 1001 86380 86390 1
418536 99418536 1001 86380 86390 1
418430 99418430 1001 86380 86390 1
418980 99418980 1001 86380 86390 1
418821 99418821 1001 86380 86390 1
419009 99419009 1001 86380 86390 1
418814 99418814 1001 86380 86390 1
420228 99420228 1001 86380 86390 1
420420 99420420 1001 86380 86390 1
419966 99419966 1001 86380 86390 1
419852 99419852 1001 86380 86390 1
419277 99419277 1001 86380 86390 1
419417 99419417 1001 86380 86390 1
419368 99419368 1001 86380 86390 1
420646 99420646 1001 86380 86390 1
420794 99420794 1001 86380 86390 1
420485 99420485 1001 86380 86390 1
421998 99421998 1001 86380 86390 1
421907 99421907 1001 86380 86390 1
421878 99421878 1001 86380 86390 1
421912 99421912 1001 86380 86390 1
421464 99421464 1001 86380 86390 1
420936 99420936 1001 86380 86390 1
421164 99421164 1001 86380 86390 1
422407 99422407 1001 86380 86390 1
422490 99422490 1001 86380 86390 1
422448 99422448 1001 86380 86390 1
422156 99422156 1001 86380 86390 1
423577 99423577 1001 86380 86390 1
423494 99423494 1001 86380 86390 1
423022 99423022 1001 86380 86390 1
423115 99423115 1001 86380 86390 1
423117 99423117 1001 86380 86390 1
422952 99422952 1001 86380 86390 1
423238 99423238 1001 86380 86390 1
423212 99423212 1001 86380 86390 1
422940 99422940 1001 86380 86390 1
422853 99422853 1001 86380 86390 1
422656 99422656 1001 86380 86390 1
422730 99422730 1001 86380 86390 1
422735 99422735 1001 86380 86390 1
423829 99423829 1001 86380 86390 1
424109 99424109 1001 86380 86390 1
425125 99425125 1001 86380 86390 1
425303 99425303 1001 86380 86390 1
425260 99425260 1001 86380 86390 1
425243 99425243 1001 86380 86390 1
424709 99424709 1001 86380 86390 1
424789 99424789 1001 86380 86390 1
424892 99424892 1001 86380 86390 1
424744 99424744 1001 86380 86390 1
424999 99424999 1001 86380 86390 1
424748 99424748 1001 86380 86390 1
424438 99424438 1001 86380 86390 1
424477 99424477 1001 86380 86390 1
424406 99424406 1001 86380 86390 1
425689 99425689 1001 86380 86390 1
425444 99425444 1001 86380 86390 1
425639 99425639 1001 86380 86390 1
425640 99425640 1001 86380 86390 1
425703 99425703 1001 86380 86390 1
426697 99426697 1001 86380 86390 1
426817 99426817 1001 86380 86390 1
427014 99427014 1001 86380 86390 1
426769 99426769 1001 86380 86390 1
426851 99426851 1001 86380 86390 1
426931 99426931 1001 86380 86390 1
427075 99427075 1001 86380 86390 1
426862 99426862 1001 86380 86390 1
426328 99426328 1001 86380 86390 1
426332 99426332 1001 86380 86390 1
426361 99426361 1001 86380 86390 1
426287 99426287 1001 86380 86390 1
426288 99426288 1001 86380 86390 1
426007 99426007 1001 86380 86390 1
426270 99426270 1001 86380 86390 1
426195 99426195 1001 86380 86390 1
426255 99426255 1001 86380 86390 1
425973 99425973 1001 86380 86390 1
425903 99425903 1001 86380 86390 1
425951 99425951 1001 86380 86390 1
426213 99426213 1001 86380 86390 1
427136 99427136 1001 86380 86390 1
426274 99426274 1001 86380 86390 1
427323 99427323 1001 86380 86390 1
427245 99427245 1001 86380 86390 1
427504 99427504 1001 86380 86390 1
428541 99428541 1001 86380 86390 1
428680 99428680 1001 86380 86390 1
428426 99428426 1001 86380 86390 1
428582 99428582 1001 86380 86390 1
428254 99428254 1001 86380 86390 1
428128 99428128 1001 86380 86390 1
427538 99427538 1001 86380 86390 1
427911 99427911 1001 86380 86390 1
428792 99428792 1001 86380 86390 1
429026 99429026 1001 86380 86390 1
430093 99430093 1001 86380 86390 1
430243 99430243 1001 86380 86390 1
430286 99430286 1001 86380 86390 1
429210 99429210 1001 86380 86390 1
429303 99429303 1001 86380 86390 1
429535 99429535 1001 86380 86390 1
429422 99429422 1001 86380 86390 1
429518 99429518 1001 86380 86390 1
430486 99430486 1001 86380 86390 1
431664 99431664 1001 86380 86390 1
431459 99431459 1001 86380 86390 1
431588 99431588 1001 86380 86390 1
431386 99431386 1001 86380 86390 1
431575 99431575 1001 86380 86390 1
431327 99431327 1001 86380 86390 1
431092 99431092 1001 86380 86390 1
431150 99431150 1001 86380 86390 1
432221 99432221 1001 86380 86390 1
432226 99432226 1001 86380 86390 1
432332 99432332 1001 86380 86390 1
433589 99433589 1001 86380 86390 1
433702 99433702 1001 86380 86390 1
433053 99433053 1001 86380 86390 1
433204 99433204 1001 86380 86390 1
432765 99432765 1001 86380 86390 1
433813 99433813 1001 86380 86390 1
433770 99433770 1001 86380 86390 1
435084 99435084 1001 86380 86390 1
435256 99435256 1001 86380 86390 1
435307 99435307 1001 86380 86390 1
434955 99434955 1001 86380 86390 1
434544 99434544 1001 86380 86390 1
435488 99435488 1001 86380 86390 1
435687 99435687 1001 86380 86390 1
435713 99435713 1001 86380 86390 1
435743 99435743 1001 86380 86390 1
435639 99435639 1001 86380 86390 1
437080 99437080 1001 86380 86390 1
436960 99436960 1001 86380 86390 1
436393 99436393 1001 86380 86390 1
436509 99436509 1001 86380 86390 1
436466 99436466 1001 86380 86390 1
436511 99436511 1001 86380 86390 1
435938 99435938 1001 86380 86390 1
300094 99300094 1001 86380 86390 1
437212 99437212 1001 86380 86390 1
300075 99300075 1001 86380 86390 1
300026 99300026 1001 86380 86390 1
300104 99300104 1001 86380 86390 1
300576 99300576 1001 86380 86390 1
300649 99300649 1001 86380 86390 1
300325 99300325 1001 86380 86390 1
300295 99300295 1001 86380 86390 1
300837 99300837 1001 86380 86390 1
301476 99301476 1001 86380 86390 1
301194 99301194 1001 86380 86390 1
301172 99301172 1001 86380 86390 1
301199 99301199 1001 86380 86390 1
301238 99301238 1001 86380 86390 1
301202 99301202 1001 86380 86390 1
301281 99301281 1001 86380 86390 1
301153 99301153 1001 86380 86390 1
300999 99300999 1001 86380 86390 1
301080 99301080 1001 86380 86390 1
301107 99301107 1001 86380 86390 1
300965 99300965 1001 86380 86390 1
300978 99300978 1001 86380 86390 1
301043 99301043 1001 86380 86390 1
301747 99301747 1001 86380 86390 1
301566 99301566 1001 86380 86390 1
301725 99301725 1001 86380 86390 1
301730 99301730 1001 86380 86390 1
302270 99302270 1001 86380 86390 1
301996 99301996 1001 86380 86390 1
301997 99301997 1001 86380 86390 1
302013 99302013 1001 86380 86390 1
302104 99302104 1001 86380 86390 1
302017 99302017 1001 86380 86390 1
302005 99302005 1001 86380 86390 1
301814 99301814 1001 86380 86390 1
301900 99301900 1001 86380 86390 1
302573 99302573 1001 86380 86390 1
302439 99302439 1001 86380 86390 1
302963 99302963 1001 86380 86390 1
302996 99302996 1001 86380 86390 1
302663 99302663 1001 86380 86390 1
302684 99302684 1001 86380 86390 1
302697 99302697 1001 86380 86390 1
302606 99302606 1001 86380 86390 1
303361 99303361 1001 86380 86390 1
303219 99303219 1001 86380 86390 1
303904 99303904 1001 86380 86390 1
303851 99303851 1001 86380 86390 1
303806 99303806 1001 86380 86390 1
303795 99303795 1001 86380 86390 1
303693 99303693 1001 86380 86390 1
303707 99303707 1001 86380 86390 1
303503 99303503 1001 86380 86390 1
303491 99303491 1001 86380 86390 1
303416 99303416 1001 86380 86390 1
303540 99303540 1001 86380 86390 1
304057 99304057 1001 86380 86390 1
304137 99304137 1001 86380 86390 1
304193 99304193 1001 86380 86390 1
304182 99304182 1001 86380 86390 1
304774 99304774 1001 86380 86390 1
304787 99304787 1001 86380 86390 1
304661 99304661 1001 86380 86390 1
304790 99304790 1001 86380 86390 1
304844 99304844 1001 86380 86390 1
304778 99304778 1001 86380 86390 1
304768 99304768 1001 86380 86390 1
304564 99304564 1001 86380 86390 1
304649 99304649 1001 86380 86390 1
304650 99304650 1001 86380 86390 1
304407 99304407 1001 86380 86390 1
304318 99304318 1001 86380 86390 1
304253 99304253 1001 86380 86390 1
304245 99304245 1001 86380 86390 1
304261 99304261 1001 86380 86390 1
305520 99305520 1001 86380 86390 1
305547 99305547 1001 86380 86390 1
305548 99305548 1001 86380 86390 1
305369 99305369 1001 86380 86390 1
305439 99305439 1001 86380 86390 1
305157 99305157 1001 86380 86390 1
305196 99305196 1001 86380 86390 1
305171 99305171 1001 86380 86390 1
305236 99305236 1001 86380 86390 1
305225 99305225 1001 86380 86390 1
305165 99305165 1001 86380 86390 1
305191 99305191 1001 86380 86390 1
500000 99500000 1001 86380 86390 1
500043 99500043 1001 86380 86390 1
500150 99500150 1001 86380 86390 1
500687 99500687 1001 86380 86390 1
500704 99500704 1001 86380 86390 1
500799 99500799 1001 86380 86390 1
500308 99500308 1001 86380 86390 1
500274 99500274 1001 86380 86390 1
500289 99500289 1001 86380 86390 1
500229 99500229 1001 86380 86390 1
500837 99500837 1001 86380 86390 1
500986 99500986 1001 86380 86390 1
500885 99500885 1001 86380 86390 1
500835 99500835 1001 86380 86390 1
501567 99501567 1001 86380 86390 1
501618 99501618 1001 86380 86390 1
501557 99501557 1001 86380 86390 1
501626 99501626 1001 86380 86390 1
501628 99501628 1001 86380 86390 1
501253 99501253 1001 86380 86390 1
501229 99501229 1001 86380 86390 1
501413 99501413 1001 86380 86390 1
501314 99501314 1001 86380 86390 1
501150 99501150 1001 86380 86390 1
501113 99501113 1001 86380 86390 1
501023 99501023 1001 86380 86390 1
501051 99501051 1001 86380 86390 1
501706 99501706 1001 86380 86390 1
501658 99501658 1001 86380 86390 1
502290 99502290 1001 86380 86390 1
502330 99502330 1001 86380 86390 1
502182 99502182 1001 86380 86390 1
502065 99502065 1001 86380 86390 1
502157 99502157 1001 86380 86390 1
502074 99502074 1001 86380 86390 1
501914 99501914 1001 86380 86390 1
501869 99501869 1001 86380 86390 1
502666 99502666 1001 86380 86390 1
502628 99502628 1001 86380 86390 1
502551 99502551 1001 86380 86390 1
503139 99503139 1001 86380 86390 1
503165 99503165 1001 86380 86390 1
503181 99503181 1001 86380 86390 1
503143 99503143 1001 86380 86390 1
503170 99503170 1001 86380 86390 1
503279 99503279 1001 86380 86390 1
503053 99503053 1001 86380 86390 1
502955 99502955 1001 86380 86390 1
502683 99502683 1001 86380 86390 1
502699 99502699 1001 86380 86390 1
502692 99502692 1001 86380 86390 1
503395 99503395 1001 86380 86390 1
503450 99503450 1001 86380 86390 1
503981 99503981 1001 86380 86390 1
504033 99504033 1001 86380 86390 1
504110 99504110 1001 86380 86390 1
503812 99503812 1001 86380 86390 1
503802 99503802 1001 86380 86390 1
503842 99503842 1001 86380 86390 1
503845 99503845 1001 86380 86390 1
503679 99503679 1001 86380 86390 1
503551 99503551 1001 86380 86390 1
504260 99504260 1001 86380 86390 1
504235 99504235 1001 86380 86390 1
504250 99504250 1001 86380 86390 1
504264 99504264 1001 86380 86390 1
504266 99504266 1001 86380 86390 1
504793 99504793 1001 86380 86390 1
504755 99504755 1001 86380 86390 1
504900 99504900 1001 86380 86390 1
504701 99504701 1001 86380 86390 1
504550 99504550 1001 86380 86390 1
504667 99504667 1001 86380 86390 1
504567 99504567 1001 86380 86390 1
504455 99504455 1001 86380 86390 1
505036 99505036 1001 86380 86390 1
505132 99505132 1001 86380 86390 1
505721 99505721 1001 86380 86390 1
505742 99505742 1001 86380 86390 1
505675 99505675 1001 86380 86390 1
505756 99505756 1001 86380 86390 1
505551 99505551 1001 86380 86390 1
505425 99505425 1001 86380 86390 1
505375 99505375 1001 86380 86390 1
505254 99505254 1001 86380 86390 1
505152 99505152 1001 86380 86390 1
505348 99505348 1001 86380 86390 1
505247 99505247 1001 86380 86390 1
505892 99505892 1001 86380 86390 1
505970 99505970 1001 86380 86390 1
506520 99506520 1001 86380 86390 1
506511 99506511 1001 86380 86390 1
506143 99506143 1001 86380 86390 1
506029 99506029 1001 86380 86390 1
506094 99506094 1001 86380 86390 1
506136 99506136 1001 86380 86390 1
506074 99506074 1001 86380 86390 1
506023 99506023 1001 86380 86390 1
506063 99506063 1001 86380 86390 1
506618 99506618 1001 86380 86390 1
506699 99506699 1001 86380 86390 1
506652 99506652 1001 86380 86390 1
506601 99506601 1001 86380 86390 1
506603 99506603 1001 86380 86390 1
507241 99507241 1001 86380 86390 1
507402 99507402 1001 86380 86390 1
507368 99507368 1001 86380 86390 1
507125 99507125 1001 86380 86390 1
507063 99507063 1001 86380 86390 1
507168 99507168 1001 86380 86390 1
507215 99507215 1001 86380 86390 1
506865 99506865 1001 86380 86390 1
506855 99506855 1001 86380 86390 1
506960 99506960 1001 86380 86390 1
506818 99506818 1001 86380 86390 1
506897 99506897 1001 86380 86390 1
506940 99506940 1001 86380 86390 1
506877 99506877 1001 86380 86390 1
507627 99507627 1001 86380 86390 1
507499 99507499 1001 86380 86390 1
507560 99507560 1001 86380 86390 1
508133 99508133 1001 86380 86390 1
508056 99508056 1001 86380 86390 1
508124 99508124 1001 86380 86390 1
508176 99508176 1001 86380 86390 1
508225 99508225 1001 86380 86390 1
508074 99508074 1001 86380 86390 1
508194 99508194 1001 86380 86390 1
508240 99508240 1001 86380 86390 1
508156 99508156 1001 86380 86390 1
507979 99507979 1001 86380 86390 1
507877 99507877 1001 86380 86390 1
507908 99507908 1001 86380 86390 1
507834 99507834 1001 86380 86390 1
507719 99507719 1001 86380 86390 1
507656 99507656 1001 86380 86390 1
507701 99507701 1001 86380 86390 1
507806 99507806 1001 86380 86390 1
507807 99507807 1001 86380 86390 1
507652 99507652 1001 86380 86390 1
508962 99508962 1001 86380 86390 1
509014 99509014 1001 86380 86390 1
509027 99509027 1001 86380 86390 1
508914 99508914 1001 86380 86390 1
508955 99508955 1001 86380 86390 1
509008 99509008 1001 86380 86390 1
509066 99509066 1001 86380 86390 1
508808 99508808 1001 86380 86390 1
508707 99508707 1001 86380 86390 1
508812 99508812 1001 86380 86390 1
508669 99508669 1001 86380 86390 1
508683 99508683 1001 86380 86390 1
508518 99508518 1001 86380 86390 1
508544 99508544 1001 86380 86390 1
508553 99508553 1001 86380 86390 1
508529 99508529 1001 86380 86390 1
509252 99509252 1001 86380 86390 1
509152 99509152 1001 86380 86390 1
509130 99509130 1001 86380 86390 1
509751 99509751 1001 86380 86390 1
509754 99509754 1001 86380 86390 1
509821 99509821 1001 86380 86390 1
509580 99509580 1001 86380 86390 1
509584 99509584 1001 86380 86390 1
509691 99509691 1001 86380 86390 1
509615 99509615 1001 86380 86390 1
509681 99509681 1001 86380 86390 1
509360 99509360 1001 86380 86390 1
509426 99509426 1001 86380 86390 1
509483 99509483 1001 86380 86390 1
509964 99509964 1001 86380 86390 1
509978 99509978 1001 86380 86390 1
510613 99510613 1001 86380 86390 1
510682 99510682 1001 86380 86390 1
510683 99510683 1001 86380 86390 1
510596 99510596 1001 86380 86390 1
510501 99510501 1001 86380 86390 1
510425 99510425 1001 86380 86390 1
510401 99510401 1001 86380 86390 1
510505 99510505 1001 86380 86390 1
510304 99510304 1001 86380 86390 1
510240 99510240 1001 86380 86390 1
510292 99510292 1001 86380 86390 1
510783 99510783 1001 86380 86390 1
511519 99511519 1001 86380 86390 1
511399 99511399 1001 86380 86390 1
511205 99511205 1001 86380 86390 1
511283 99511283 1001 86380 86390 1
511250 99511250 1001 86380 86390 1
511316 99511316 1001 86380 86390 1
511304 99511304 1001 86380 86390 1
511240 99511240 1001 86380 86390 1
511294 99511294 1001 86380 86390 1
511076 99511076 1001 86380 86390 1
511102 99511102 1001 86380 86390 1
511079 99511079 1001 86380 86390 1
510995 99510995 1001 86380 86390 1
511630 99511630 1001 86380 86390 1
511748 99511748 1001 86380 86390 1
511613 99511613 1001 86380 86390 1
511639 99511639 1001 86380 86390 1
512344 99512344 1001 86380 86390 1
512201 99512201 1001 86380 86390 1
512355 99512355 1001 86380 86390 1
512322 99512322 1001 86380 86390 1
512024 99512024 1001 86380 86390 1
512014 99512014 1001 86380 86390 1
512041 99512041 1001 86380 86390 1
512067 99512067 1001 86380 86390 1
512093 99512093 1001 86380 86390 1
511796 99511796 1001 86380 86390 1
511929 99511929 1001 86380 86390 1
511910 99511910 1001 86380 86390 1
512535 99512535 1001 86380 86390 1
512384 99512384 1001 86380 86390 1
512425 99512425 1001 86380 86390 1
513131 99513131 1001 86380 86390 1
513060 99513060 1001 86380 86390 1
513000 99513000 1001 86380 86390 1
512805 99512805 1001 86380 86390 1
512796 99512796 1001 86380 86390 1
512838 99512838 1001 86380 86390 1
512891 99512891 1001 86380 86390 1
512957 99512957 1001 86380 86390 1
512971 99512971 1001 86380 86390 1
512643 99512643 1001 86380 86390 1
512618 99512618 1001 86380 86390 1
513310 99513310 1001 86380 86390 1
514000 99514000 1001 86380 86390 1
513894 99513894 1001 86380 86390 1
513934 99513934 1001 86380 86390 1
513987 99513987 1001 86380 86390 1
513872 99513872 1001 86380 86390 1
513899 99513899 1001 86380 86390 1
513749 99513749 1001 86380 86390 1
513674 99513674 1001 86380 86390 1
513539 99513539 1001 86380 86390 1
513542 99513542 1001 86380 86390 1
513556 99513556 1001 86380 86390 1
513574 99513574 1001 86380 86390 1
514132 99514132 1001 86380 86390 1
514160 99514160 1001 86380 86390 1
514091 99514091 1001 86380 86390 1
514854 99514854 1001 86380 86390 1
514781 99514781 1001 86380 86390 1
514795 99514795 1001 86380 86390 1
514835 99514835 1001 86380 86390 1
514449 99514449 1001 86380 86390 1
514481 99514481 1001 86380 86390 1
514431 99514431 1001 86380 86390 1
514307 99514307 1001 86380 86390 1
514296 99514296 1001 86380 86390 1
514311 99514311 1001 86380 86390 1
514894 99514894 1001 86380 86390 1
514936 99514936 1001 86380 86390 1
514898 99514898 1001 86380 86390 1
514976 99514976 1001 86380 86390 1
515530 99515530 1001 86380 86390 1
515622 99515622 1001 86380 86390 1
515495 99515495 1001 86380 86390 1
515576 99515576 1001 86380 86390 1
515675 99515675 1001 86380 86390 1
515283 99515283 1001 86380 86390 1
515349 99515349 1001 86380 86390 1
515468 99515468 1001 86380 86390 1
515391 99515391 1001 86380 86390 1
515470 99515470 1001 86380 86390 1
515153 99515153 1001 86380 86390 1
515181 99515181 1001 86380 86390 1
515066 99515066 1001 86380 86390 1
515211 99515211 1001 86380 86390 1
515199 99515199 1001 86380 86390 1
515225 99515225 1001 86380 86390 1
515849 99515849 1001 86380 86390 1
515798 99515798 1001 86380 86390 1
515697 99515697 1001 86380 86390 1
515711 99515711 1001 86380 86390 1
515854 99515854 1001 86380 86390 1
516508 99516508 1001 86380 86390 1
516435 99516435 1001 86380 86390 1
516334 99516334 1001 86380 86390 1
516390 99516390 1001 86380 86390 1
516328 99516328 1001 86380 86390 1
516106 99516106 1001 86380 86390 1
515953 99515953 1001 86380 86390 1
515949 99515949 1001 86380 86390 1
516014 99516014 1001 86380 86390 1
515925 99515925 1001 86380 86390 1
516029 99516029 1001 86380 86390 1
516619 99516619 1001 86380 86390 1
517224 99517224 1001 86380 86390 1
517322 99517322 1001 86380 86390 1
517282 99517282 1001 86380 86390 1
517105 99517105 1001 86380 86390 1
516976 99516976 1001 86380 86390 1
517031 99517031 1001 86380 86390 1
516980 99516980 1001 86380 86390 1
517035 99517035 1001 86380 86390 1
517036 99517036 1001 86380 86390 1
516818 99516818 1001 86380 86390 1
516767 99516767 1001 86380 86390 1
516716 99516716 1001 86380 86390 1
516813 99516813 1001 86380 86390 1
516722 99516722 1001 86380 86390 1
516817 99516817 1001 86380 86390 1
517360 99517360 1001 86380 86390 1
517533 99517533 1001 86380 86390 1
517351 99517351 1001 86380 86390 1
517536 99517536 1001 86380 86390 1
518064 99518064 1001 86380 86390 1
518000 99518000 1001 86380 86390 1
517765 99517765 1001 86380 86390 1
517795 99517795 1001 86380 86390 1
517798 99517798 1001 86380 86390 1
517889 99517889 1001 86380 86390 1
517556 99517556 1001 86380 86390 1
517713 99517713 1001 86380 86390 1
518355 99518355 1001 86380 86390 1
518292 99518292 1001 86380 86390 1
518175 99518175 1001 86380 86390 1
518293 99518293 1001 86380 86390 1
518306 99518306 1001 86380 86390 1
518284 99518284 1001 86380 86390 1
518220 99518220 1001 86380 86390 1
518925 99518925 1001 86380 86390 1
518966 99518966 1001 86380 86390 1
518895 99518895 1001 86380 86390 1
518756 99518756 1001 86380 86390 1
518770 99518770 1001 86380 86390 1
518682 99518682 1001 86380 86390 1
518671 99518671 1001 86380 86390 1
518408 99518408 1001 86380 86390 1
518383 99518383 1001 86380 86390 1
518517 99518517 1001 86380 86390 1
518377 99518377 1001 86380 86390 1
518443 99518443 1001 86380 86390 1
519028 99519028 1001 86380 86390 1
519119 99519119 1001 86380 86390 1
519006 99519006 1001 86380 86390 1
519623 99519623 1001 86380 86390 1
519692 99519692 1001 86380 86390 1
519557 99519557 1001 86380 86390 1
519324 99519324 1001 86380 86390 1
519864 99519864 1001 86380 86390 1
519877 99519877 1001 86380 86390 1
519969 99519969 1001 86380 86390 1
519842 99519842 1001 86380 86390 1
520474 99520474 1001 86380 86390 1
520590 99520590 1001 86380 86390 1
520457 99520457 1001 86380 86390 1
520296 99520296 1001 86380 86390 1
520299 99520299 1001 86380 86390 1
520119 99520119 1001 86380 86390 1
520133 99520133 1001 86380 86390 1
520134 99520134 1001 86380 86390 1
520812 99520812 1001 86380 86390 1
520775 99520775 1001 86380 86390 1
521379 99521379 1001 86380 86390 1
521421 99521421 1001 86380 86390 1
521400 99521400 1001 86380 86390 1
521164 99521164 1001 86380 86390 1
521040 99521040 1001 86380 86390 1
521034 99521034 1001 86380 86390 1
520867 99520867 1001 86380 86390 1
521544 99521544 1001 86380 86390 1
521648 99521648 1001 86380 86390 1
521650 99521650 1001 86380 86390 1
521613 99521613 1001 86380 86390 1
521576 99521576 1001 86380 86390 1
522263 99522263 1001 86380 86390 1
522273 99522273 1001 86380 86390 1
521985 99521985 1001 86380 86390 1
521982 99521982 1001 86380 86390 1
521879 99521879 1001 86380 86390 1
521766 99521766 1001 86380 86390 1
521759 99521759 1001 86380 86390 1
522385 99522385 1001 86380 86390 1
522482 99522482 1001 86380 86390 1
523089 99523089 1001 86380 86390 1
522936 99522936 1001 86380 86390 1
522788 99522788 1001 86380 86390 1
522815 99522815 1001 86380 86390 1
522854 99522854 1001 86380 86390 1
522766 99522766 1001 86380 86390 1
522845 99522845 1001 86380 86390 1
523182 99523182 1001 86380 86390 1
523208 99523208 1001 86380 86390 1
523190 99523190 1001 86380 86390 1
523944 99523944 1001 86380 86390 1
523914 99523914 1001 86380 86390 1
523808 99523808 1001 86380 86390 1
523758 99523758 1001 86380 86390 1
523571 99523571 1001 86380 86390 1
523707 99523707 1001 86380 86390 1
523672 99523672 1001 86380 86390 1
523337 99523337 1001 86380 86390 1
523390 99523390 1001 86380 86390 1
523354 99523354 1001 86380 86390 1
523342 99523342 1001 86380 86390 1
523499 99523499 1001 86380 86390 1
523514 99523514 1001 86380 86390 1
524058 99524058 1001 86380 86390 1
524027 99524027 1001 86380 86390 1
524769 99524769 1001 86380 86390 1
524659 99524659 1001 86380 86390 1
524409 99524409 1001 86380 86390 1
524377 99524377 1001 86380 86390 1
524510 99524510 1001 86380 86390 1
524333 99524333 1001 86380 86390 1
524308 99524308 1001 86380 86390 1
524235 99524235 1001 86380 86390 1
524212 99524212 1001 86380 86390 1
524265 99524265 1001 86380 86390 1
524905 99524905 1001 86380 86390 1
524880 99524880 1001 86380 86390 1
525494 99525494 1001 86380 86390 1
525534 99525534 1001 86380 86390 1
525573 99525573 1001 86380 86390 1
525228 99525228 1001 86380 86390 1
525373 99525373 1001 86380 86390 1
525244 99525244 1001 86380 86390 1
525362 99525362 1001 86380 86390 1
525166 99525166 1001 86380 86390 1
525051 99525051 1001 86380 86390 1
525682 99525682 1001 86380 86390 1
526269 99526269 1001 86380 86390 1
526344 99526344 1001 86380 86390 1
526332 99526332 1001 86380 86390 1
526144 99526144 1001 86380 86390 1
526080 99526080 1001 86380 86390 1
526030 99526030 1001 86380 86390 1
526200 99526200 1001 86380 86390 1
525981 99525981 1001 86380 86390 1
526476 99526476 1001 86380 86390 1
526570 99526570 1001 86380 86390 1
526584 99526584 1001 86380 86390 1
526520 99526520 1001 86380 86390 1
527063 99527063 1001 86380 86390 1
526926 99526926 1001 86380 86390 1
527021 99527021 1001 86380 86390 1
526758 99526758 1001 86380 86390 1
526681 99526681 1001 86380 86390 1
526698 99526698 1001 86380 86390 1
527382 99527382 1001 86380 86390 1
527413 99527413 1001 86380 86390 1
527976 99527976 1001 86380 86390 1
527717 99527717 1001 86380 86390 1
527665 99527665 1001 86380 86390 1
527745 99527745 1001 86380 86390 1
527583 99527583 1001 86380 86390 1
527519 99527519 1001 86380 86390 1
528113 99528113 1001 86380 86390 1
528714 99528714 1001 86380 86390 1
528845 99528845 1001 86380 86390 1
528758 99528758 1001 86380 86390 1
528593 99528593 1001 86380 86390 1
528658 99528658 1001 86380 86390 1
528489 99528489 1001 86380 86390 1
528529 99528529 1001 86380 86390 1
528642 99528642 1001 86380 86390 1
528307 99528307 1001 86380 86390 1
529105 99529105 1001 86380 86390 1
528968 99528968 1001 86380 86390 1
528934 99528934 1001 86380 86390 1
529692 99529692 1001 86380 86390 1
529695 99529695 1001 86380 86390 1
529698 99529698 1001 86380 86390 1
529618 99529618 1001 86380 86390 1
529713 99529713 1001 86380 86390 1
529379 99529379 1001 86380 86390 1
529431 99529431 1001 86380 86390 1
529515 99529515 1001 86380 86390 1
529134 99529134 1001 86380 86390 1
529109 99529109 1001 86380 86390 1
529281 99529281 1001 86380 86390 1
529887 99529887 1001 86380 86390 1
530376 99530376 1001 86380 86390 1
530429 99530429 1001 86380 86390 1
530471 99530471 1001 86380 86390 1
530434 99530434 1001 86380 86390 1
530409 99530409 1001 86380 86390 1
530548 99530548 1001 86380 86390 1
530299 99530299 1001 86380 86390 1
530050 99530050 1001 86380 86390 1
531347 99531347 1001 86380 86390 1
531363 99531363 1001 86380 86390 1
531262 99531262 1001 86380 86390 1
531037 99531037 1001 86380 86390 1
531014 99531014 1001 86380 86390 1
531042 99531042 1001 86380 86390 1
530891 99530891 1001 86380 86390 1
530866 99530866 1001 86380 86390 1
530789 99530789 1001 86380 86390 1
530959 99530959 1001 86380 86390 1
530922 99530922 1001 86380 86390 1
530967 99530967 1001 86380 86390 1
531444 99531444 1001 86380 86390 1
531503 99531503 1001 86380 86390 1
532167 99532167 1001 86380 86390 1
532030 99532030 1001 86380 86390 1
532086 99532086 1001 86380 86390 1
531811 99531811 1001 86380 86390 1
531878 99531878 1001 86380 86390 1
531957 99531957 1001 86380 86390 1
531767 99531767 1001 86380 86390 1
532268 99532268 1001 86380 86390 1
532308 99532308 1001 86380 86390 1
532292 99532292 1001 86380 86390 1
532834 99532834 1001 86380 86390 1
532631 99532631 1001 86380 86390 1
532710 99532710 1001 86380 86390 1
532801 99532801 1001 86380 86390 1
532635 99532635 1001 86380 86390 1
532818 99532818 1001 86380 86390 1
532772 99532772 1001 86380 86390 1
532529 99532529 1001 86380 86390 1
532426 99532426 1001 86380 86390 1
532544 99532544 1001 86380 86390 1
532522 99532522 1001 86380 86390 1
533045 99533045 1001 86380 86390 1
533048 99533048 1001 86380 86390 1
533114 99533114 1001 86380 86390 1
533064 99533064 1001 86380 86390 1
533721 99533721 1001 86380 86390 1
533850 99533850 1001 86380 86390 1
533626 99533626 1001 86380 86390 1
533523 99533523 1001 86380 86390 1
533566 99533566 1001 86380 86390 1
533557 99533557 1001 86380 86390 1
533333 99533333 1001 86380 86390 1
533359 99533359 1001 86380 86390 1
533426 99533426 1001 86380 86390 1
533271 99533271 1001 86380 86390 1
533313 99533313 1001 86380 86390 1
533886 99533886 1001 86380 86390 1
534633 99534633 1001 86380 86390 1
534526 99534526 1001 86380 86390 1
534302 99534302 1001 86380 86390 1
534473 99534473 1001 86380 86390 1
534292 99534292 1001 86380 86390 1
534166 99534166 1001 86380 86390 1
534096 99534096 1001 86380 86390 1
534226 99534226 1001 86380 86390 1
534267 99534267 1001 86380 86390 1
535411 99535411 1001 86380 86390 1
535190 99535190 1001 86380 86390 1
535129 99535129 1001 86380 86390 1
535183 99535183 1001 86380 86390 1
535261 99535261 1001 86380 86390 1
535132 99535132 1001 86380 86390 1
535058 99535058 1001 86380 86390 1
535650 99535650 1001 86380 86390 1
535560 99535560 1001 86380 86390 1
535537 99535537 1001 86380 86390 1
535615 99535615 1001 86380 86390 1
535540 99535540 1001 86380 86390 1
535656 99535656 1001 86380 86390 1
536325 99536325 1001 86380 86390 1
536218 99536218 1001 86380 86390 1
536062 99536062 1001 86380 86390 1
536103 99536103 1001 86380 86390 1
536129 99536129 1001 86380 86390 1
535904 99535904 1001 86380 86390 1
535737 99535737 1001 86380 86390 1
536481 99536481 1001 86380 86390 1
536392 99536392 1001 86380 86390 1
536538 99536538 1001 86380 86390 1
536982 99536982 1001 86380 86390 1
537009 99537009 1001 86380 86390 1
536987 99536987 1001 86380 86390 1
537013 99537013 1001 86380 86390 1
537027 99537027 1001 86380 86390 1
537070 99537070 1001 86380 86390 1
536919 99536919 1001 86380 86390 1
536948 99536948 1001 86380 86390 1
536783 99536783 1001 86380 86390 1
536901 99536901 1001 86380 86390 1
536904 99536904 1001 86380 86390 1
536546 99536546 1001 86380 86390 1
536715 99536715 1001 86380 86390 1
536716 99536716 1001 86380 86390 1
536587 99536587 1001 86380 86390 1
536733 99536733 1001 86380 86390 1
536656 99536656 1001 86380 86390 1
537186 99537186 1001 86380 86390 1
537308 99537308 1001 86380 86390 1
537300 99537300 1001 86380 86390 1
537791 99537791 1001 86380 86390 1
537884 99537884 1001 86380 86390 1
537709 99537709 1001 86380 86390 1
537749 99537749 1001 86380 86390 1
537502 99537502 1001 86380 86390 1
538169 99538169 1001 86380 86390 1
538170 99538170 1001 86380 86390 1
538660 99538660 1001 86380 86390 1
538766 99538766 1001 86380 86390 1
538768 99538768 1001 86380 86390 1
538657 99538657 1001 86380 86390 1
538748 99538748 1001 86380 86390 1
538697 99538697 1001 86380 86390 1
538559 99538559 1001 86380 86390 1
538407 99538407 1001 86380 86390 1
538274 99538274 1001 86380 86390 1
538194 99538194 1001 86380 86390 1
538892 99538892 1001 86380 86390 1
538896 99538896 1001 86380 86390 1
538926 99538926 1001 86380 86390 1
539516 99539516 1001 86380 86390 1
539423 99539423 1001 86380 86390 1
539432 99539432 1001 86380 86390 1
539251 99539251 1001 86380 86390 1
539028 99539028 1001 86380 86390 1
539199 99539199 1001 86380 86390 1
539669 99539669 1001 86380 86390 1
540276 99540276 1001 86380 86390 1
540251 99540251 1001 86380 86390 1
540240 99540240 1001 86380 86390 1
540151 99540151 1001 86380 86390 1
539878 99539878 1001 86380 86390 1
539946 99539946 1001 86380 86390 1
539986 99539986 1001 86380 86390 1
540660 99540660 1001 86380 86390 1
540557 99540557 1001 86380 86390 1
540590 99540590 1001 86380 86390 1
541219 99541219 1001 86380 86390 1
541196 99541196 1001 86380 86390 1
541222 99541222 1001 86380 86390 1
541106 99541106 1001 86380 86390 1
541107 99541107 1001 86380 86390 1
541211 99541211 1001 86380 86390 1
541240 99541240 1001 86380 86390 1
541071 99541071 1001 86380 86390 1
540685 99540685 1001 86380 86390 1
540753 99540753 1001 86380 86390 1
540754 99540754 1001 86380 86390 1
540677 99540677 1001 86380 86390 1
540847 99540847 1001 86380 86390 1
540732 99540732 1001 86380 86390 1
540773 99540773 1001 86380 86390 1
540826 99540826 1001 86380 86390 1
541480 99541480 1001 86380 86390 1
541493 99541493 1001 86380 86390 1
541417 99541417 1001 86380 86390 1
541946 99541946 1001 86380 86390 1
541936 99541936 1001 86380 86390 1
541904 99541904 1001 86380 86390 1
541829 99541829 1001 86380 86390 1
541740 99541740 1001 86380 86390 1
541830 99541830 1001 86380 86390 1
541515 99541515 1001 86380 86390 1
542831 99542831 1001 86380 86390 1
542870 99542870 1001 86380 86390 1
542851 99542851 1001 86380 86390 1
542574 99542574 1001 86380 86390 1
542729 99542729 1001 86380 86390 1
542731 99542731 1001 86380 86390 1
542580 99542580 1001 86380 86390 1
542569 99542569 1001 86380 86390 1
542608 99542608 1001 86380 86390 1
542508 99542508 1001 86380 86390 1
542489 99542489 1001 86380 86390 1
543075 99543075 1001 86380 86390 1
543632 99543632 1001 86380 86390 1
543742 99543742 1001 86380 86390 1
543717 99543717 1001 86380 86390 1
543514 99543514 1001 86380 86390 1
543439 99543439 1001 86380 86390 1
543374 99543374 1001 86380 86390 1
543427 99543427 1001 86380 86390 1
543492 99543492 1001 86380 86390 1
543379 99543379 1001 86380 86390 1
543422 99543422 1001 86380 86390 1
543358 99543358 1001 86380 86390 1
543256 99543256 1001 86380 86390 1
543259 99543259 1001 86380 86390 1
543170 99543170 1001 86380 86390 1
543794 99543794 1001 86380 86390 1
543899 99543899 1001 86380 86390 1
543939 99543939 1001 86380 86390 1
543901 99543901 1001 86380 86390 1
543827 99543827 1001 86380 86390 1
543866 99543866 1001 86380 86390 1
543868 99543868 1001 86380 86390 1
544420 99544420 1001 86380 86390 1
544446 99544446 1001 86380 86390 1
544504 99544504 1001 86380 86390 1
544320 99544320 1001 86380 86390 1
544363 99544363 1001 86380 86390 1
544351 99544351 1001 86380 86390 1
544015 99544015 1001 86380 86390 1
544106 99544106 1001 86380 86390 1
544005 99544005 1001 86380 86390 1
544031 99544031 1001 86380 86390 1
544175 99544175 1001 86380 86390 1
544143 99544143 1001 86380 86390 1
544687 99544687 1001 86380 86390 1
429916 239 1001 28980 29577 1
500807 978 1002 69210 70647 1
539652 956 1001 60894 61193 1
400107 99400107 1001 86380 86390 1
400210 99400210 1001 86380 86390 1
400518 99400518 1001 86380 86390 1
400531 99400531 1001 86380 86390 1
400596 99400596 1001 86380 86390 1
401235 99401235 1001 86380 86390 1
401547 99401547 1001 86380 86390 1
401531 99401531 1001 86380 86390 1
401558 99401558 1001 86380 86390 1
401628 99401628 1001 86380 86390 1
401676 99401676 1001 86380 86390 1
401721 99401721 1001 86380 86390 1
402018 99402018 1001 86380 86390 1
402146 99402146 1001 86380 86390 1
402216 99402216 1001 86380 86390 1
402279 99402279 1001 86380 86390 1
402713 99402713 1001 86380 86390 1
403357 99403357 1001 86380 86390 1
403561 99403561 1001 86380 86390 1
403714 99403714 1001 86380 86390 1
403689 99403689 1001 86380 86390 1
403946 99403946 1001 86380 86390 1
404034 99404034 1001 86380 86390 1
403966 99403966 1001 86380 86390 1
403967 99403967 1001 86380 86390 1
404786 99404786 1001 86380 86390 1
404831 99404831 1001 86380 86390 1
405092 99405092 1001 86380 86390 1
405195 99405195 1001 86380 86390 1
405143 99405143 1001 86380 86390 1
405363 99405363 1001 86380 86390 1
405728 99405728 1001 86380 86390 1
405814 99405814 1001 86380 86390 1
405824 99405824 1001 86380 86390 1
406078 99406078 1001 86380 86390 1
406031 99406031 1001 86380 86390 1
406020 99406020 1001 86380 86390 1
406122 99406122 1001 86380 86390 1
406123 99406123 1001 86380 86390 1
406185 99406185 1001 86380 86390 1
406229 99406229 1001 86380 86390 1
406555 99406555 1001 86380 86390 1
406696 99406696 1001 86380 86390 1
406787 99406787 1001 86380 86390 1
407022 99407022 1001 86380 86390 1
407129 99407129 1001 86380 86390 1
407296 99407296 1001 86380 86390 1
407370 99407370 1001 86380 86390 1
407649 99407649 1001 86380 86390 1
407782 99407782 1001 86380 86390 1
408340 99408340 1001 86380 86390 1
408329 99408329 1001 86380 86390 1
408496 99408496 1001 86380 86390 1
408516 99408516 1001 86380 86390 1
408603 99408603 1001 86380 86390 1
409021 99409021 1001 86380 86390 1
409074 99409074 1001 86380 86390 1
408998 99408998 1001 86380 86390 1
409118 99409118 1001 86380 86390 1
409179 99409179 1001 86380 86390 1
409110 99409110 1001 86380 86390 1
409297 99409297 1001 86380 86390 1
409377 99409377 1001 86380 86390 1
409420 99409420 1001 86380 86390 1
409491 99409491 1001 86380 86390 1
409506 99409506 1001 86380 86390 1
409538 99409538 1001 86380 86390 1
409503 99409503 1001 86380 86390 1
409686 99409686 1001 86380 86390 1
409862 99409862 1001 86380 86390 1
409927 99409927 1001 86380 86390 1
409950 99409950 1001 86380 86390 1
409985 99409985 1001 86380 86390 1
410285 99410285 1001 86380 86390 1
410322 99410322 1001 86380 86390 1
410374 99410374 1001 86380 86390 1
410530 99410530 1001 86380 86390 1
410732 99410732 1001 86380 86390 1
410733 99410733 1001 86380 86390 1
410884 99410884 1001 86380 86390 1
410885 99410885 1001 86380 86390 1
410913 99410913 1001 86380 86390 1
411443 99411443 1001 86380 86390 1
411701 99411701 1001 86380 86390 1
412353 99412353 1001 86380 86390 1
412291 99412291 1001 86380 86390 1
412363 99412363 1001 86380 86390 1
412278 99412278 1001 86380 86390 1
412344 99412344 1001 86380 86390 1
412441 99412441 1001 86380 86390 1
412310 99412310 1001 86380 86390 1
413515 99413515 1001 86380 86390 1
413698 99413698 1001 86380 86390 1
413583 99413583 1001 86380 86390 1
413612 99413612 1001 86380 86390 1
413257 99413257 1001 86380 86390 1
412955 99412955 1001 86380 86390 1
413244 99413244 1001 86380 86390 1
413122 99413122 1001 86380 86390 1
413253 99413253 1001 86380 86390 1
412970 99412970 1001 86380 86390 1
413081 99413081 1001 86380 86390 1
412616 99412616 1001 86380 86390 1
412752 99412752 1001 86380 86390 1
412624 99412624 1001 86380 86390 1
413886 99413886 1001 86380 86390 1
413920 99413920 1001 86380 86390 1
413756 99413756 1001 86380 86390 1
414027 99414027 1001 86380 86390 1
415115 99415115 1001 86380 86390 1
414922 99414922 1001 86380 86390 1
415191 99415191 1001 86380 86390 1
415085 99415085 1001 86380 86390 1
415161 99415161 1001 86380 86390 1
414864 99414864 1001 86380 86390 1
414274 99414274 1001 86380 86390 1
414259 99414259 1001 86380 86390 1
415678 99415678 1001 86380 86390 1
416643 99416643 1001 86380 86390 1
416981 99416981 1001 86380 86390 1
416749 99416749 1001 86380 86390 1
416386 99416386 1001 86380 86390 1
416559 99416559 1001 86380 86390 1
415753 99415753 1001 86380 86390 1
415886 99415886 1001 86380 86390 1
415980 99415980 1001 86380 86390 1
415924 99415924 1001 86380 86390 1
417349 99417349 1001 86380 86390 1
417584 99417584 1001 86380 86390 1
417531 99417531 1001 86380 86390 1
417511 99417511 1001 86380 86390 1
417538 99417538 1001 86380 86390 1
417569 99417569 1001 86380 86390 1
418476 99418476 1001 86380 86390 1
418698 99418698 1001 86380 86390 1
418584 99418584 1001 86380 86390 1
418761 99418761 1001 86380 86390 1
418493 99418493 1001 86380 86390 1
418572 99418572 1001 86380 86390 1
418391 99418391 1001 86380 86390 1
418037 99418037 1001 86380 86390 1
418202 99418202 1001 86380 86390 1
418424 99418424 1001 86380 86390 1
417735 99417735 1001 86380 86390 1
418002 99418002 1001 86380 86390 1
417716 99417716 1001 86380 86390 1
417853 99417853 1001 86380 86390 1
417725 99417725 1001 86380 86390 1
418907 99418907 1001 86380 86390 1
419131 99419131 1001 86380 86390 1
419077 99419077 1001 86380 86390 1
419148 99419148 1001 86380 86390 1
420104 99420104 1001 86380 86390 1
420371 99420371 1001 86380 86390 1
420429 99420429 1001 86380 86390 1
420003 99420003 1001 86380 86390 1
419704 99419704 1001 86380 86390 1
419993 99419993 1001 86380 86390 1
420028 99420028 1001 86380 86390 1
419231 99419231 1001 86380 86390 1
419544 99419544 1001 86380 86390 1
419553 99419553 1001 86380 86390 1
420679 99420679 1001 86380 86390 1
420502 99420502 1001 86380 86390 1
420732 99420732 1001 86380 86390 1
421814 99421814 1001 86380 86390 1
421534 99421534 1001 86380 86390 1
421255 99421255 1001 86380 86390 1
421047 99421047 1001 86380 86390 1
420849 99420849 1001 86380 86390 1
420960 99420960 1001 86380 86390 1
422272 99422272 1001 86380 86390 1
422166 99422166 1001 86380 86390 1
422459 99422459 1001 86380 86390 1
422460 99422460 1001 86380 86390 1
422230 99422230 1001 86380 86390 1
422427 99422427 1001 86380 86390 1
422214 99422214 1001 86380 86390 1
423684 99423684 1001 86380 86390 1
423025 99423025 1001 86380 86390 1
423127 99423127 1001 86380 86390 1
423249 99423249 1001 86380 86390 1
423204 99423204 1001 86380 86390 1
423281 99423281 1001 86380 86390 1
423297 99423297 1001 86380 86390 1
422699 99422699 1001 86380 86390 1
422867 99422867 1001 86380 86390 1
423978 99423978 1001 86380 86390 1
424000 99424000 1001 86380 86390 1
425219 99425219 1001 86380 86390 1
425128 99425128 1001 86380 86390 1
425242 99425242 1001 86380 86390 1
424199 99424199 1001 86380 86390 1
424359 99424359 1001 86380 86390 1
424450 99424450 1001 86380 86390 1
425559 99425559 1001 86380 86390 1
425633 99425633 1001 86380 86390 1
425537 99425537 1001 86380 86390 1
425750 99425750 1001 86380 86390 1
425619 99425619 1001 86380 86390 1
425816 99425816 1001 86380 86390 1
427032 99427032 1001 86380 86390 1
426709 99426709 1001 86380 86390 1
426490 99426490 1001 86380 86390 1
425957 99425957 1001 86380 86390 1
426076 99426076 1001 86380 86390 1
427507 99427507 1001 86380 86390 1
427438 99427438 1001 86380 86390 1
427268 99427268 1001 86380 86390 1
428605 99428605 1001 86380 86390 1
428672 99428672 1001 86380 86390 1
428646 99428646 1001 86380 86390 1
428486 99428486 1001 86380 86390 1
428724 99428724 1001 86380 86390 1
428602 99428602 1001 86380 86390 1
428420 99428420 1001 86380 86390 1
428304 99428304 1001 86380 86390 1
427934 99427934 1001 86380 86390 1
427961 99427961 1001 86380 86390 1
427558 99427558 1001 86380 86390 1
429160 99429160 1001 86380 86390 1
429058 99429058 1001 86380 86390 1
429064 99429064 1001 86380 86390 1
430298 99430298 1001 86380 86390 1
430241 99430241 1001 86380 86390 1
430277 99430277 1001 86380 86390 1
430102 99430102 1001 86380 86390 1
430114 99430114 1001 86380 86390 1
429733 99429733 1001 86380 86390 1
429689 99429689 1001 86380 86390 1
429638 99429638 1001 86380 86390 1
429671 99429671 1001 86380 86390 1
429842 99429842 1001 86380 86390 1
429390 99429390 1001 86380 86390 1
429263 99429263 1001 86380 86390 1
429363 99429363 1001 86380 86390 1
430454 99430454 1001 86380 86390 1
430704 99430704 1001 86380 86390 1
430634 99430634 1001 86380 86390 1
430805 99430805 1001 86380 86390 1
430499 99430499 1001 86380 86390 1
431673 99431673 1001 86380 86390 1
431778 99431778 1001 86380 86390 1
431667 99431667 1001 86380 86390 1
431627 99431627 1001 86380 86390 1
431629 99431629 1001 86380 86390 1
431535 99431535 1001 86380 86390 1
430928 99430928 1001 86380 86390 1
430934 99430934 1001 86380 86390 1
430966 99430966 1001 86380 86390 1
431140 99431140 1001 86380 86390 1
432201 99432201 1001 86380 86390 1
432206 99432206 1001 86380 86390 1
432436 99432436 1001 86380 86390 1
432212 99432212 1001 86380 86390 1
432103 99432103 1001 86380 86390 1
432195 99432195 1001 86380 86390 1
433489 99433489 1001 86380 86390 1
433540 99433540 1001 86380 86390 1
433050 99433050 1001 86380 86390 1
433166 99433166 1001 86380 86390 1
433145 99433145 1001 86380 86390 1
433235 99433235 1001 86380 86390 1
432646 99432646 1001 86380 86390 1
433980 99433980 1001 86380 86390 1
434109 99434109 1001 86380 86390 1
435075 99435075 1001 86380 86390 1
435011 99435011 1001 86380 86390 1
434849 99434849 1001 86380 86390 1
434604 99434604 1001 86380 86390 1
434876 99434876 1001 86380 86390 1
434861 99434861 1001 86380 86390 1
434963 99434963 1001 86380 86390 1
435536 99435536 1001 86380 86390 1
436893 99436893 1001 86380 86390 1
436805 99436805 1001 86380 86390 1
436856 99436856 1001 86380 86390 1
437028 99437028 1001 86380 86390 1
436812 99436812 1001 86380 86390 1
436910 99436910 1001 86380 86390 1
436445 99436445 1001 86380 86390 1
436727 99436727 1001 86380 86390 1
436564 99436564 1001 86380 86390 1
436547 99436547 1001 86380 86390 1
436556 99436556 1001 86380 86390 1
436557 99436557 1001 86380 86390 1
436615 99436615 1001 86380 86390 1
437215 99437215 1001 86380 86390 1
437229 99437229 1001 86380 86390 1
300674 99300674 1001 86380 86390 1
300275 99300275 1001 86380 86390 1
300188 99300188 1001 86380 86390 1
300306 99300306 1001 86380 86390 1
301388 99301388 1001 86380 86390 1
301554 99301554 1001 86380 86390 1
301402 99301402 1001 86380 86390 1
301403 99301403 1001 86380 86390 1
301409 99301409 1001 86380 86390 1
301371 99301371 1001 86380 86390 1
301317 99301317 1001 86380 86390 1
301162 99301162 1001 86380 86390 1
300998 99300998 1001 86380 86390 1
301063 99301063 1001 86380 86390 1
300953 99300953 1001 86380 86390 1
301124 99301124 1001 86380 86390 1
301669 99301669 1001 86380 86390 1
302280 99302280 1001 86380 86390 1
302294 99302294 1001 86380 86390 1
302352 99302352 1001 86380 86390 1
302192 99302192 1001 86380 86390 1
302370 99302370 1001 86380 86390 1
302185 99302185 1001 86380 86390 1
302154 99302154 1001 86380 86390 1
301765 99301765 1001 86380 86390 1
301875 99301875 1001 86380 86390 1
302494 99302494 1001 86380 86390 1
302484 99302484 1001 86380 86390 1
302565 99302565 1001 86380 86390 1
302477 99302477 1001 86380 86390 1
302492 99302492 1001 86380 86390 1
302401 99302401 1001 86380 86390 1
303104 99303104 1001 86380 86390 1
303156 99303156 1001 86380 86390 1
302933 99302933 1001 86380 86390 1
302731 99302731 1001 86380 86390 1
302748 99302748 1001 86380 86390 1
303382 99303382 1001 86380 86390 1
303918 99303918 1001 86380 86390 1
303984 99303984 1001 86380 86390 1
303872 99303872 1001 86380 86390 1
303660 99303660 1001 86380 86390 1
303637 99303637 1001 86380 86390 1
303441 99303441 1001 86380 86390 1
303498 99303498 1001 86380 86390 1
304211 99304211 1001 86380 86390 1
304123 99304123 1001 86380 86390 1
304038 99304038 1001 86380 86390 1
304066 99304066 1001 86380 86390 1
304782 99304782 1001 86380 86390 1
304808 99304808 1001 86380 86390 1
304714 99304714 1001 86380 86390 1
304499 99304499 1001 86380 86390 1
304618 99304618 1001 86380 86390 1
304456 99304456 1001 86380 86390 1
304387 99304387 1001 86380 86390 1
304916 99304916 1001 86380 86390 1
305511 99305511 1001 86380 86390 1
305642 99305642 1001 86380 86390 1
305671 99305671 1001 86380 86390 1
305501 99305501 1001 86380 86390 1
305415 99305415 1001 86380 86390 1
305457 99305457 1001 86380 86390 1
305169 99305169 1001 86380 86390 1
305222 99305222 1001 86380 86390 1
305101 99305101 1001 86380 86390 1
500103 99500103 1001 86380 86390 1
305481 99305481 1001 86380 86390 1
500044 99500044 1001 86380 86390 1
500149 99500149 1001 86380 86390 1
500812 99500812 1001 86380 86390 1
500766 99500766 1001 86380 86390 1
500683 99500683 1001 86380 86390 1
500478 99500478 1001 86380 86390 1
500480 99500480 1001 86380 86390 1
500601 99500601 1001 86380 86390 1
500227 99500227 1001 86380 86390 1
500927 99500927 1001 86380 86390 1
500864 99500864 1001 86380 86390 1
501000 99501000 1001 86380 86390 1
500833 99500833 1001 86380 86390 1
501501 99501501 1001 86380 86390 1
501553 99501553 1001 86380 86390 1
501503 99501503 1001 86380 86390 1
501546 99501546 1001 86380 86390 1
501296 99501296 1001 86380 86390 1
501390 99501390 1001 86380 86390 1
501044 99501044 1001 86380 86390 1
501689 99501689 1001 86380 86390 1
501742 99501742 1001 86380 86390 1
501654 99501654 1001 86380 86390 1
501695 99501695 1001 86380 86390 1
502368 99502368 1001 86380 86390 1
502450 99502450 1001 86380 86390 1
502371 99502371 1001 86380 86390 1
502105 99502105 1001 86380 86390 1
502070 99502070 1001 86380 86390 1
502020 99502020 1001 86380 86390 1
502483 99502483 1001 86380 86390 1
502471 99502471 1001 86380 86390 1
502614 99502614 1001 86380 86390 1
503137 99503137 1001 86380 86390 1
503190 99503190 1001 86380 86390 1
503100 99503100 1001 86380 86390 1
503126 99503126 1001 86380 86390 1
503193 99503193 1001 86380 86390 1
503220 99503220 1001 86380 86390 1
503106 99503106 1001 86380 86390 1
503211 99503211 1001 86380 86390 1
503097 99503097 1001 86380 86390 1
502959 99502959 1001 86380 86390 1
503007 99503007 1001 86380 86390 1
502903 99502903 1001 86380 86390 1
502846 99502846 1001 86380 86390 1
502746 99502746 1001 86380 86390 1
503472 99503472 1001 86380 86390 1
504063 99504063 1001 86380 86390 1
504039 99504039 1001 86380 86390 1
503800 99503800 1001 86380 86390 1
503697 99503697 1001 86380 86390 1
503545 99503545 1001 86380 86390 1
503677 99503677 1001 86380 86390 1
504166 99504166 1001 86380 86390 1
504232 99504232 1001 86380 86390 1
504315 99504315 1001 86380 86390 1
504148 99504148 1001 86380 86390 1
504174 99504174 1001 86380 86390 1
504213 99504213 1001 86380 86390 1
504243 99504243 1001 86380 86390 1
504765 99504765 1001 86380 86390 1
504926 99504926 1001 86380 86390 1
504597 99504597 1001 86380 86390 1
504545 99504545 1001 86380 86390 1
504682 99504682 1001 86380 86390 1
504566 99504566 1001 86380 86390 1
504606 99504606 1001 86380 86390 1
504722 99504722 1001 86380 86390 1
504633 99504633 1001 86380 86390 1
504404 99504404 1001 86380 86390 1
504954 99504954 1001 86380 86390 1
505119 99505119 1001 86380 86390 1
505069 99505069 1001 86380 86390 1
505607 99505607 1001 86380 86390 1
505752 99505752 1001 86380 86390 1
505674 99505674 1001 86380 86390 1
505598 99505598 1001 86380 86390 1
505540 99505540 1001 86380 86390 1
505359 99505359 1001 86380 86390 1
505444 99505444 1001 86380 86390 1
505950 99505950 1001 86380 86390 1
505917 99505917 1001 86380 86390 1
505788 99505788 1001 86380 86390 1
505868 99505868 1001 86380 86390 1
506470 99506470 1001 86380 86390 1
506548 99506548 1001 86380 86390 1
506474 99506474 1001 86380 86390 1
506223 99506223 1001 86380 86390 1
506242 99506242 1001 86380 86390 1
506258 99506258 1001 86380 86390 1
506362 99506362 1001 86380 86390 1
506148 99506148 1001 86380 86390 1
505980 99505980 1001 86380 86390 1
506140 99506140 1001 86380 86390 1
506166 99506166 1001 86380 86390 1
506647 99506647 1001 86380 86390 1
506608 99506608 1001 86380 86390 1
507361 99507361 1001 86380 86390 1
507340 99507340 1001 86380 86390 1
507411 99507411 1001 86380 86390 1
507194 99507194 1001 86380 86390 1
507053 99507053 1001 86380 86390 1
507135 99507135 1001 86380 86390 1
506842 99506842 1001 86380 86390 1
506852 99506852 1001 86380 86390 1
507522 99507522 1001 86380 86390 1
507574 99507574 1001 86380 86390 1
508193 99508193 1001 86380 86390 1
507913 99507913 1001 86380 86390 1
507993 99507993 1001 86380 86390 1
507996 99507996 1001 86380 86390 1
507947 99507947 1001 86380 86390 1
508025 99508025 1001 86380 86390 1
507860 99507860 1001 86380 86390 1
507796 99507796 1001 86380 86390 1
507748 99507748 1001 86380 86390 1
507725 99507725 1001 86380 86390 1
508311 99508311 1001 86380 86390 1
508312 99508312 1001 86380 86390 1
508377 99508377 1001 86380 86390 1
508327 99508327 1001 86380 86390 1
508446 99508446 1001 86380 86390 1
508399 99508399 1001 86380 86390 1
508451 99508451 1001 86380 86390 1
508876 99508876 1001 86380 86390 1
508944 99508944 1001 86380 86390 1
509023 99509023 1001 86380 86390 1
508740 99508740 1001 86380 86390 1
508753 99508753 1001 86380 86390 1
508859 99508859 1001 86380 86390 1
508800 99508800 1001 86380 86390 1
508519 99508519 1001 86380 86390 1
508532 99508532 1001 86380 86390 1
508495 99508495 1001 86380 86390 1
508652 99508652 1001 86380 86390 1
508569 99508569 1001 86380 86390 1
509102 99509102 1001 86380 86390 1
509160 99509160 1001 86380 86390 1
509788 99509788 1001 86380 86390 1
509874 99509874 1001 86380 86390 1
509842 99509842 1001 86380 86390 1
509830 99509830 1001 86380 86390 1
509753 99509753 1001 86380 86390 1
509730 99509730 1001 86380 86390 1
509526 99509526 1001 86380 86390 1
509649 99509649 1001 86380 86390 1
509382 99509382 1001 86380 86390 1
510014 99510014 1001 86380 86390 1
510668 99510668 1001 86380 86390 1
510644 99510644 1001 86380 86390 1
510594 99510594 1001 86380 86390 1
510318 99510318 1001 86380 86390 1
510345 99510345 1001 86380 86390 1
510467 99510467 1001 86380 86390 1
510288 99510288 1001 86380 86390 1
510276 99510276 1001 86380 86390 1
510134 99510134 1001 86380 86390 1
510307 99510307 1001 86380 86390 1
510152 99510152 1001 86380 86390 1
510896 99510896 1001 86380 86390 1
510785 99510785 1001 86380 86390 1
510863 99510863 1001 86380 86390 1
511391 99511391 1001 86380 86390 1
511435 99511435 1001 86380 86390 1
511153 99511153 1001 86380 86390 1
511201 99511201 1001 86380 86390 1
510945 99510945 1001 86380 86390 1
511078 99511078 1001 86380 86390 1
511119 99511119 1001 86380 86390 1
510991 99510991 1001 86380 86390 1
510980 99510980 1001 86380 86390 1
510994 99510994 1001 86380 86390 1
511621 99511621 1001 86380 86390 1
512199 99512199 1001 86380 86390 1
512364 99512364 1001 86380 86390 1
512196 99512196 1001 86380 86390 1
512134 99512134 1001 86380 86390 1
512169 99512169 1001 86380 86390 1
511823 99511823 1001 86380 86390 1
511922 99511922 1001 86380 86390 1
511769 99511769 1001 86380 86390 1
512544 99512544 1001 86380 86390 1
512464 99512464 1001 86380 86390 1
512516 99512516 1001 86380 86390 1
513066 99513066 1001 86380 86390 1
513123 99513123 1001 86380 86390 1
513087 99513087 1001 86380 86390 1
513101 99513101 1001 86380 86390 1
512975 99512975 1001 86380 86390 1
512951 99512951 1001 86380 86390 1
512965 99512965 1001 86380 86390 1
512902 99512902 1001 86380 86390 1
512851 99512851 1001 86380 86390 1
512622 99512622 1001 86380 86390 1
512680 99512680 1001 86380 86390 1
512698 99512698 1001 86380 86390 1
513373 99513373 1001 86380 86390 1
513251 99513251 1001 86380 86390 1
513316 99513316 1001 86380 86390 1
513838 99513838 1001 86380 86390 1
513842 99513842 1001 86380 86390 1
513883 99513883 1001 86380 86390 1
513988 99513988 1001 86380 86390 1
513796 99513796 1001 86380 86390 1
513720 99513720 1001 86380 86390 1
513514 99513514 1001 86380 86390 1
513530 99513530 1001 86380 86390 1
513534 99513534 1001 86380 86390 1
513600 99513600 1001 86380 86390 1
513485 99513485 1001 86380 86390 1
513435 99513435 1001 86380 86390 1
513410 99513410 1001 86380 86390 1
514060 99514060 1001 86380 86390 1
514073 99514073 1001 86380 86390 1
514074 99514074 1001 86380 86390 1
514062 99514062 1001 86380 86390 1
514219 99514219 1001 86380 86390 1
514822 99514822 1001 86380 86390 1
514657 99514657 1001 86380 86390 1
514722 99514722 1001 86380 86390 1
514674 99514674 1001 86380 86390 1
514477 99514477 1001 86380 86390 1
514454 99514454 1001 86380 86390 1
514263 99514263 1001 86380 86390 1
514374 99514374 1001 86380 86390 1
514958 99514958 1001 86380 86390 1
515570 99515570 1001 86380 86390 1
515583 99515583 1001 86380 86390 1
515487 99515487 1001 86380 86390 1
515461 99515461 1001 86380 86390 1
515089 99515089 1001 86380 86390 1
515245 99515245 1001 86380 86390 1
515260 99515260 1001 86380 86390 1
515862 99515862 1001 86380 86390 1
515694 99515694 1001 86380 86390 1
515882 99515882 1001 86380 86390 1
515885 99515885 1001 86380 86390 1
516331 99516331 1001 86380 86390 1
516319 99516319 1001 86380 86390 1
516019 99516019 1001 86380 86390 1
516013 99516013 1001 86380 86390 1
515924 99515924 1001 86380 86390 1
516510 99516510 1001 86380 86390 1
516538 99516538 1001 86380 86390 1
516577 99516577 1001 86380 86390 1
517277 99517277 1001 86380 86390 1
517229 99517229 1001 86380 86390 1
516937 99516937 1001 86380 86390 1
516970 99516970 1001 86380 86390 1
516740 99516740 1001 86380 86390 1
516898 99516898 1001 86380 86390 1
516796 99516796 1001 86380 86390 1
516810 99516810 1001 86380 86390 1
516907 99516907 1001 86380 86390 1
517477 99517477 1001 86380 86390 1
517490 99517490 1001 86380 86390 1
517379 99517379 1001 86380 86390 1
517395 99517395 1001 86380 86390 1
517357 99517357 1001 86380 86390 1
518049 99518049 1001 86380 86390 1
518024 99518024 1001 86380 86390 1
518040 99518040 1001 86380 86390 1
517918 99517918 1001 86380 86390 1
517779 99517779 1001 86380 86390 1
517806 99517806 1001 86380 86390 1
517808 99517808 1001 86380 86390 1
517887 99517887 1001 86380 86390 1
517758 99517758 1001 86380 86390 1
517927 99517927 1001 86380 86390 1
517903 99517903 1001 86380 86390 1
517542 99517542 1001 86380 86390 1
517662 99517662 1001 86380 86390 1
517552 99517552 1001 86380 86390 1
518263 99518263 1001 86380 86390 1
518356 99518356 1001 86380 86390 1
518188 99518188 1001 86380 86390 1
518230 99518230 1001 86380 86390 1
518207 99518207 1001 86380 86390 1
518195 99518195 1001 86380 86390 1
518958 99518958 1001 86380 86390 1
518878 99518878 1001 86380 86390 1
518771 99518771 1001 86380 86390 1
518590 99518590 1001 86380 86390 1
518755 99518755 1001 86380 86390 1
518483 99518483 1001 86380 86390 1
518509 99518509 1001 86380 86390 1
518549 99518549 1001 86380 86390 1
518541 99518541 1001 86380 86390 1
519087 99519087 1001 86380 86390 1
519633 99519633 1001 86380 86390 1
519754 99519754 1001 86380 86390 1
519625 99519625 1001 86380 86390 1
519717 99519717 1001 86380 86390 1
519680 99519680 1001 86380 86390 1
519657 99519657 1001 86380 86390 1
519526 99519526 1001 86380 86390 1
519271 99519271 1001 86380 86390 1
519918 99519918 1001 86380 86390 1
519973 99519973 1001 86380 86390 1
519948 99519948 1001 86380 86390 1
519950 99519950 1001 86380 86390 1
519913 99519913 1001 86380 86390 1
520640 99520640 1001 86380 86390 1
520598 99520598 1001 86380 86390 1
520458 99520458 1001 86380 86390 1
520270 99520270 1001 86380 86390 1
520324 99520324 1001 86380 86390 1
520109 99520109 1001 86380 86390 1
520052 99520052 1001 86380 86390 1
520042 99520042 1001 86380 86390 1
520819 99520819 1001 86380 86390 1
520820 99520820 1001 86380 86390 1
520707 99520707 1001 86380 86390 1
521338 99521338 1001 86380 86390 1
521313 99521313 1001 86380 86390 1
521328 99521328 1001 86380 86390 1
521425 99521425 1001 86380 86390 1
521323 99521323 1001 86380 86390 1
521066 99521066 1001 86380 86390 1
521125 99521125 1001 86380 86390 1
521192 99521192 1001 86380 86390 1
521168 99521168 1001 86380 86390 1
521013 99521013 1001 86380 86390 1
520892 99520892 1001 86380 86390 1
520984 99520984 1001 86380 86390 1
521609 99521609 1001 86380 86390 1
521636 99521636 1001 86380 86390 1
521600 99521600 1001 86380 86390 1
521513 99521513 1001 86380 86390 1
522207 99522207 1001 86380 86390 1
522169 99522169 1001 86380 86390 1
522120 99522120 1001 86380 86390 1
522049 99522049 1001 86380 86390 1
521896 99521896 1001 86380 86390 1
522068 99522068 1001 86380 86390 1
521761 99521761 1001 86380 86390 1
521740 99521740 1001 86380 86390 1
521729 99521729 1001 86380 86390 1
522452 99522452 1001 86380 86390 1
522391 99522391 1001 86380 86390 1
522969 99522969 1001 86380 86390 1
523066 99523066 1001 86380 86390 1
522813 99522813 1001 86380 86390 1
522779 99522779 1001 86380 86390 1
522806 99522806 1001 86380 86390 1
522562 99522562 1001 86380 86390 1
522589 99522589 1001 86380 86390 1
522673 99522673 1001 86380 86390 1
522532 99522532 1001 86380 86390 1
523806 99523806 1001 86380 86390 1
523821 99523821 1001 86380 86390 1
523773 99523773 1001 86380 86390 1
523678 99523678 1001 86380 86390 1
523446 99523446 1001 86380 86390 1
523345 99523345 1001 86380 86390 1
523449 99523449 1001 86380 86390 1
523475 99523475 1001 86380 86390 1
523398 99523398 1001 86380 86390 1
523515 99523515 1001 86380 86390 1
523532 99523532 1001 86380 86390 1
524101 99524101 1001 86380 86390 1
524052 99524052 1001 86380 86390 1
524104 99524104 1001 86380 86390 1
524031 99524031 1001 86380 86390 1
524593 99524593 1001 86380 86390 1
524585 99524585 1001 86380 86390 1
524676 99524676 1001 86380 86390 1
524664 99524664 1001 86380 86390 1
524762 99524762 1001 86380 86390 1
524370 99524370 1001 86380 86390 1
524430 99524430 1001 86380 86390 1
524419 99524419 1001 86380 86390 1
524471 99524471 1001 86380 86390 1
524307 99524307 1001 86380 86390 1
524913 99524913 1001 86380 86390 1
524789 99524789 1001 86380 86390 1
525445 99525445 1001 86380 86390 1
525550 99525550 1001 86380 86390 1
525314 99525314 1001 86380 86390 1
525328 99525328 1001 86380 86390 1
525239 99525239 1001 86380 86390 1
525192 99525192 1001 86380 86390 1
525272 99525272 1001 86380 86390 1
525132 99525132 1001 86380 86390 1
525168 99525168 1001 86380 86390 1
525026 99525026 1001 86380 86390 1
525646 99525646 1001 86380 86390 1
525741 99525741 1001 86380 86390 1
525795 99525795 1001 86380 86390 1
525783 99525783 1001 86380 86390 1
525616 99525616 1001 86380 86390 1
526259 99526259 1001 86380 86390 1
526140 99526140 1001 86380 86390 1
526166 99526166 1001 86380 86390 1
526188 99526188 1001 86380 86390 1
525986 99525986 1001 86380 86390 1
525831 99525831 1001 86380 86390 1
525832 99525832 1001 86380 86390 1
525891 99525891 1001 86380 86390 1
526486 99526486 1001 86380 86390 1
526590 99526590 1001 86380 86390 1
526503 99526503 1001 86380 86390 1
527198 99527198 1001 86380 86390 1
527084 99527084 1001 86380 86390 1
527072 99527072 1001 86380 86390 1
527137 99527137 1001 86380 86390 1
527052 99527052 1001 86380 86390 1
527181 99527181 1001 86380 86390 1
527156 99527156 1001 86380 86390 1
526965 99526965 1001 86380 86390 1
526959 99526959 1001 86380 86390 1
526948 99526948 1001 86380 86390 1
526974 99526974 1001 86380 86390 1
526699 99526699 1001 86380 86390 1
526661 99526661 1001 86380 86390 1
527421 99527421 1001 86380 86390 1
528024 99528024 1001 86380 86390 1
527912 99527912 1001 86380 86390 1
527752 99527752 1001 86380 86390 1
527792 99527792 1001 86380 86390 1
527848 99527848 1001 86380 86390 1
527840 99527840 1001 86380 86390 1
527624 99527624 1001 86380 86390 1
528280 99528280 1001 86380 86390 1
528825 99528825 1001 86380 86390 1
528856 99528856 1001 86380 86390 1
528715 99528715 1001 86380 86390 1
528897 99528897 1001 86380 86390 1
528556 99528556 1001 86380 86390 1
528583 99528583 1001 86380 86390 1
528596 99528596 1001 86380 86390 1
528333 99528333 1001 86380 86390 1
528309 99528309 1001 86380 86390 1
528327 99528327 1001 86380 86390 1
528380 99528380 1001 86380 86390 1
528485 99528485 1001 86380 86390 1
529693 99529693 1001 86380 86390 1
529709 99529709 1001 86380 86390 1
529531 99529531 1001 86380 86390 1
529340 99529340 1001 86380 86390 1
529508 99529508 1001 86380 86390 1
529483 99529483 1001 86380 86390 1
529358 99529358 1001 86380 86390 1
529362 99529362 1001 86380 86390 1
529453 99529453 1001 86380 86390 1
529416 99529416 1001 86380 86390 1
529507 99529507 1001 86380 86390 1
529430 99529430 1001 86380 86390 1
529326 99529326 1001 86380 86390 1
529908 99529908 1001 86380 86390 1
529883 99529883 1001 86380 86390 1
529837 99529837 1001 86380 86390 1
529852 99529852 1001 86380 86390 1
530415 99530415 1001 86380 86390 1
530380 99530380 1001 86380 86390 1
530536 99530536 1001 86380 86390 1
530179 99530179 1001 86380 86390 1
530153 99530153 1001 86380 86390 1
530283 99530283 1001 86380 86390 1
530202 99530202 1001 86380 86390 1
530063 99530063 1001 86380 86390 1
530128 99530128 1001 86380 86390 1
530117 99530117 1001 86380 86390 1
529952 99529952 1001 86380 86390 1
530018 99530018 1001 86380 86390 1
530720 99530720 1001 86380 86390 1
530714 99530714 1001 86380 86390 1
531233 99531233 1001 86380 86390 1
531110 99531110 1001 86380 86390 1
531170 99531170 1001 86380 86390 1
531095 99531095 1001 86380 86390 1
530811 99530811 1001 86380 86390 1
530812 99530812 1001 86380 86390 1
530788 99530788 1001 86380 86390 1
531428 99531428 1001 86380 86390 1
531532 99531532 1001 86380 86390 1
531481 99531481 1001 86380 86390 1
532154 99532154 1001 86380 86390 1
532120 99532120 1001 86380 86390 1
532123 99532123 1001 86380 86390 1
532034 99532034 1001 86380 86390 1
532151 99532151 1001 86380 86390 1
531831 99531831 1001 86380 86390 1
531614 99531614 1001 86380 86390 1
531784 99531784 1001 86380 86390 1
531748 99531748 1001 86380 86390 1
531776 99531776 1001 86380 86390 1
532220 99532220 1001 86380 86390 1
532261 99532261 1001 86380 86390 1
532341 99532341 1001 86380 86390 1
533021 99533021 1001 86380 86390 1
532875 99532875 1001 86380 86390 1
532888 99532888 1001 86380 86390 1
532800 99532800 1001 86380 86390 1
532658 99532658 1001 86380 86390 1
532662 99532662 1001 86380 86390 1
532636 99532636 1001 86380 86390 1
532715 99532715 1001 86380 86390 1
532819 99532819 1001 86380 86390 1
532481 99532481 1001 86380 86390 1
532548 99532548 1001 86380 86390 1
532590 99532590 1001 86380 86390 1
533068 99533068 1001 86380 86390 1
533042 99533042 1001 86380 86390 1
533147 99533147 1001 86380 86390 1
533743 99533743 1001 86380 86390 1
533832 99533832 1001 86380 86390 1
533816 99533816 1001 86380 86390 1
533631 99533631 1001 86380 86390 1
533545 99533545 1001 86380 86390 1
533291 99533291 1001 86380 86390 1
533246 99533246 1001 86380 86390 1
533442 99533442 1001 86380 86390 1
534000 99534000 1001 86380 86390 1
534005 99534005 1001 86380 86390 1
533969 99533969 1001 86380 86390 1
534555 99534555 1001 86380 86390 1
534583 99534583 1001 86380 86390 1
534622 99534622 1001 86380 86390 1
534653 99534653 1001 86380 86390 1
534658 99534658 1001 86380 86390 1
534522 99534522 1001 86380 86390 1
534512 99534512 1001 86380 86390 1
534642 99534642 1001 86380 86390 1
534566 99534566 1001 86380 86390 1
534312 99534312 1001 86380 86390 1
534286 99534286 1001 86380 86390 1
534142 99534142 1001 86380 86390 1
534079 99534079 1001 86380 86390 1
534261 99534261 1001 86380 86390 1
534735 99534735 1001 86380 86390 1
534711 99534711 1001 86380 86390 1
534792 99534792 1001 86380 86390 1
535413 99535413 1001 86380 86390 1
535492 99535492 1001 86380 86390 1
535313 99535313 1001 86380 86390 1
535326 99535326 1001 86380 86390 1
535500 99535500 1001 86380 86390 1
535366 99535366 1001 86380 86390 1
535104 99535104 1001 86380 86390 1
535020 99535020 1001 86380 86390 1
534943 99534943 1001 86380 86390 1
534905 99534905 1001 86380 86390 1
534971 99534971 1001 86380 86390 1
534909 99534909 1001 86380 86390 1
535079 99535079 1001 86380 86390 1
535651 99535651 1001 86380 86390 1
535535 99535535 1001 86380 86390 1
535631 99535631 1001 86380 86390 1
535621 99535621 1001 86380 86390 1
536213 99536213 1001 86380 86390 1
536151 99536151 1001 86380 86390 1
536284 99536284 1001 86380 86390 1
535965 99535965 1001 86380 86390 1
535822 99535822 1001 86380 86390 1
535863 99535863 1001 86380 86390 1
535866 99535866 1001 86380 86390 1
535918 99535918 1001 86380 86390 1
535776 99535776 1001 86380 86390 1
536540 99536540 1001 86380 86390 1
536532 99536532 1001 86380 86390 1
537073 99537073 1001 86380 86390 1
537088 99537088 1001 86380 86390 1
536713 99536713 1001 86380 86390 1
536717 99536717 1001 86380 86390 1
537240 99537240 1001 86380 86390 1
537319 99537319 1001 86380 86390 1
537242 99537242 1001 86380 86390 1
537269 99537269 1001 86380 86390 1
537874 99537874 1001 86380 86390 1
537875 99537875 1001 86380 86390 1
537850 99537850 1001 86380 86390 1
537801 99537801 1001 86380 86390 1
537894 99537894 1001 86380 86390 1
537982 99537982 1001 86380 86390 1
537660 99537660 1001 86380 86390 1
537652 99537652 1001 86380 86390 1
537550 99537550 1001 86380 86390 1
537434 99537434 1001 86380 86390 1
538050 99538050 1001 86380 86390 1
538043 99538043 1001 86380 86390 1
538135 99538135 1001 86380 86390 1
538704 99538704 1001 86380 86390 1
538679 99538679 1001 86380 86390 1
538795 99538795 1001 86380 86390 1
538467 99538467 1001 86380 86390 1
538553 99538553 1001 86380 86390 1
538556 99538556 1001 86380 86390 1
538323 99538323 1001 86380 86390 1
538337 99538337 1001 86380 86390 1
538341 99538341 1001 86380 86390 1
538367 99538367 1001 86380 86390 1
538865 99538865 1001 86380 86390 1
538882 99538882 1001 86380 86390 1
538858 99538858 1001 86380 86390 1
539605 99539605 1001 86380 86390 1
539595 99539595 1001 86380 86390 1
539482 99539482 1001 86380 86390 1
539635 99539635 1001 86380 86390 1
539383 99539383 1001 86380 86390 1
539294 99539294 1001 86380 86390 1
539410 99539410 1001 86380 86390 1
539346 99539346 1001 86380 86390 1
539372 99539372 1001 86380 86390 1
539232 99539232 1001 86380 86390 1
539313 99539313 1001 86380 86390 1
539302 99539302 1001 86380 86390 1
539431 99539431 1001 86380 86390 1
539238 99539238 1001 86380 86390 1
539433 99539433 1001 86380 86390 1
539097 99539097 1001 86380 86390 1
539193 99539193 1001 86380 86390 1
539026 99539026 1001 86380 86390 1
539118 99539118 1001 86380 86390 1
539027 99539027 1001 86380 86390 1
539146 99539146 1001 86380 86390 1
539172 99539172 1001 86380 86390 1
539807 99539807 1001 86380 86390 1
539824 99539824 1001 86380 86390 1
539764 99539764 1001 86380 86390 1
540385 99540385 1001 86380 86390 1
540285 99540285 1001 86380 86390 1
540402 99540402 1001 86380 86390 1
540261 99540261 1001 86380 86390 1
540119 99540119 1001 86380 86390 1
540121 99540121 1001 86380 86390 1
540160 99540160 1001 86380 86390 1
540173 99540173 1001 86380 86390 1
540230 99540230 1001 86380 86390 1
539873 99539873 1001 86380 86390 1
539900 99539900 1001 86380 86390 1
540047 99540047 1001 86380 86390 1
540671 99540671 1001 86380 86390 1
540494 99540494 1001 86380 86390 1
540496 99540496 1001 86380 86390 1
540628 99540628 1001 86380 86390 1
540472 99540472 1001 86380 86390 1
541177 99541177 1001 86380 86390 1
541174 99541174 1001 86380 86390 1
540939 99540939 1001 86380 86390 1
541055 99541055 1001 86380 86390 1
540827 99540827 1001 86380 86390 1
540717 99540717 1001 86380 86390 1
541385 99541385 1001 86380 86390 1
541411 99541411 1001 86380 86390 1
541294 99541294 1001 86380 86390 1
541428 99541428 1001 86380 86390 1
541352 99541352 1001 86380 86390 1
541456 99541456 1001 86380 86390 1
541366 99541366 1001 86380 86390 1
541915 99541915 1001 86380 86390 1
541993 99541993 1001 86380 86390 1
541934 99541934 1001 86380 86390 1
541861 99541861 1001 86380 86390 1
541900 99541900 1001 86380 86390 1
541902 99541902 1001 86380 86390 1
541773 99541773 1001 86380 86390 1
541870 99541870 1001 86380 86390 1
541909 99541909 1001 86380 86390 1
541897 99541897 1001 86380 86390 1
541567 99541567 1001 86380 86390 1
541597 99541597 1001 86380 86390 1
542155 99542155 1001 86380 86390 1
542277 99542277 1001 86380 86390 1
542188 99542188 1001 86380 86390 1
542843 99542843 1001 86380 86390 1
542911 99542911 1001 86380 86390 1
542807 99542807 1001 86380 86390 1
542824 99542824 1001 86380 86390 1
542905 99542905 1001 86380 86390 1
542637 99542637 1001 86380 86390 1
542728 99542728 1001 86380 86390 1
542586 99542586 1001 86380 86390 1
542609 99542609 1001 86380 86390 1
542427 99542427 1001 86380 86390 1
542361 99542361 1001 86380 86390 1
542413 99542413 1001 86380 86390 1
542503 99542503 1001 86380 86390 1
543051 99543051 1001 86380 86390 1
543000 99543000 1001 86380 86390 1
542950 99542950 1001 86380 86390 1
543015 99543015 1001 86380 86390 1
543630 99543630 1001 86380 86390 1
543644 99543644 1001 86380 86390 1
543688 99543688 1001 86380 86390 1
543752 99543752 1001 86380 86390 1
543390 99543390 1001 86380 86390 1
543474 99543474 1001 86380 86390 1
543281 99543281 1001 86380 86390 1
543171 99543171 1001 86380 86390 1
543340 99543340 1001 86380 86390 1
543781 99543781 1001 86380 86390 1
543920 99543920 1001 86380 86390 1
543882 99543882 1001 86380 86390 1
543921 99543921 1001 86380 86390 1
544482 99544482 1001 86380 86390 1
544379 99544379 1001 86380 86390 1
544344 99544344 1001 86380 86390 1
544348 99544348 1001 86380 86390 1
544206 99544206 1001 86380 86390 1
544108 99544108 1001 86380 86390 1
544136 99544136 1001 86380 86390 1
544736 99544736 1001 86380 86390 1
544679 99544679 1001 86380 86390 1
544617 99544617 1001 86380 86390 1
416174 229 1001 32400 32997 1
409453 1124 1001 59460 59817 1
500857 973 1002 39324 49155 1
500858 610 1001 70692 70992 1
400029 99400029 1001 86380 86390 1
400086 99400086 1001 86380 86390 1
400153 99400153 1001 86380 86390 1
400399 99400399 1001 86380 86390 1
400367 99400367 1001 86380 86390 1
400371 99400371 1001 86380 86390 1
400516 99400516 1001 86380 86390 1
400415 99400415 1001 86380 86390 1
400709 99400709 1001 86380 86390 1
400910 99400910 1001 86380 86390 1
401016 99401016 1001 86380 86390 1
401077 99401077 1001 86380 86390 1
401374 99401374 1001 86380 86390 1
401612 99401612 1001 86380 86390 1
402058 99402058 1001 86380 86390 1
402162 99402162 1001 86380 86390 1
402142 99402142 1001 86380 86390 1
402498 99402498 1001 86380 86390 1
402721 99402721 1001 86380 86390 1
402716 99402716 1001 86380 86390 1
402875 99402875 1001 86380 86390 1
402847 99402847 1001 86380 86390 1
402950 99402950 1001 86380 86390 1
403110 99403110 1001 86380 86390 1
403322 99403322 1001 86380 86390 1
403356 99403356 1001 86380 86390 1
403528 99403528 1001 86380 86390 1
403811 99403811 1001 86380 86390 1
403883 99403883 1001 86380 86390 1
403847 99403847 1001 86380 86390 1
404134 99404134 1001 86380 86390 1
404115 99404115 1001 86380 86390 1
404190 99404190 1001 86380 86390 1
404181 99404181 1001 86380 86390 1
404285 99404285 1001 86380 86390 1
404427 99404427 1001 86380 86390 1
404645 99404645 1001 86380 86390 1
404742 99404742 1001 86380 86390 1
404948 99404948 1001 86380 86390 1
405063 99405063 1001 86380 86390 1
405650 99405650 1001 86380 86390 1
405652 99405652 1001 86380 86390 1
405727 99405727 1001 86380 86390 1
405928 99405928 1001 86380 86390 1
406085 99406085 1001 86380 86390 1
406369 99406369 1001 86380 86390 1
406359 99406359 1001 86380 86390 1
406630 99406630 1001 86380 86390 1
406731 99406731 1001 86380 86390 1
406735 99406735 1001 86380 86390 1
406782 99406782 1001 86380 86390 1
406857 99406857 1001 86380 86390 1
406941 99406941 1001 86380 86390 1
407014 99407014 1001 86380 86390 1
406955 99406955 1001 86380 86390 1
407208 99407208 1001 86380 86390 1
407281 99407281 1001 86380 86390 1
407516 99407516 1001 86380 86390 1
407556 99407556 1001 86380 86390 1
407640 99407640 1001 86380 86390 1
407566 99407566 1001 86380 86390 1
407704 99407704 1001 86380 86390 1
408265 99408265 1001 86380 86390 1
408477 99408477 1001 86380 86390 1
408414 99408414 1001 86380 86390 1
408634 99408634 1001 86380 86390 1
408703 99408703 1001 86380 86390 1
408780 99408780 1001 86380 86390 1
408875 99408875 1001 86380 86390 1
408965 99408965 1001 86380 86390 1
409114 99409114 1001 86380 86390 1
409546 99409546 1001 86380 86390 1
409548 99409548 1001 86380 86390 1
409572 99409572 1001 86380 86390 1
409816 99409816 1001 86380 86390 1
409930 99409930 1001 86380 86390 1
409958 99409958 1001 86380 86390 1
409962 99409962 1001 86380 86390 1
409916 99409916 1001 86380 86390 1
410233 99410233 1001 86380 86390 1
410493 99410493 1001 86380 86390 1
410529 99410529 1001 86380 86390 1
410724 99410724 1001 86380 86390 1
410763 99410763 1001 86380 86390 1
410873 99410873 1001 86380 86390 1
410878 99410878 1001 86380 86390 1
410849 99410849 1001 86380 86390 1
411308 99411308 1001 86380 86390 1
411458 99411458 1001 86380 86390 1
411508 99411508 1001 86380 86390 1
411517 99411517 1001 86380 86390 1
411610 99411610 1001 86380 86390 1
411634 99411634 1001 86380 86390 1
411554 99411554 1001 86380 86390 1
411592 99411592 1001 86380 86390 1
411596 99411596 1001 86380 86390 1
411740 99411740 1001 86380 86390 1
411670 99411670 1001 86380 86390 1
411865 99411865 1001 86380 86390 1
411880 99411880 1001 86380 86390 1
412267 99412267 1001 86380 86390 1
412206 99412206 1001 86380 86390 1
412295 99412295 1001 86380 86390 1
413420 99413420 1001 86380 86390 1
413525 99413525 1001 86380 86390 1
413653 99413653 1001 86380 86390 1
413136 99413136 1001 86380 86390 1
412958 99412958 1001 86380 86390 1
413069 99413069 1001 86380 86390 1
412989 99412989 1001 86380 86390 1
413098 99413098 1001 86380 86390 1
413206 99413206 1001 86380 86390 1
413132 99413132 1001 86380 86390 1
412843 99412843 1001 86380 86390 1
412688 99412688 1001 86380 86390 1
412791 99412791 1001 86380 86390 1
414040 99414040 1001 86380 86390 1
414074 99414074 1001 86380 86390 1
415099 99415099 1001 86380 86390 1
415262 99415262 1001 86380 86390 1
415084 99415084 1001 86380 86390 1
415137 99415137 1001 86380 86390 1
414761 99414761 1001 86380 86390 1
414408 99414408 1001 86380 86390 1
414281 99414281 1001 86380 86390 1
414264 99414264 1001 86380 86390 1
414155 99414155 1001 86380 86390 1
414374 99414374 1001 86380 86390 1
415452 99415452 1001 86380 86390 1
415466 99415466 1001 86380 86390 1
415714 99415714 1001 86380 86390 1
415641 99415641 1001 86380 86390 1
416784 99416784 1001 86380 86390 1
416679 99416679 1001 86380 86390 1
416706 99416706 1001 86380 86390 1
416898 99416898 1001 86380 86390 1
416464 99416464 1001 86380 86390 1
416138 99416138 1001 86380 86390 1
416472 99416472 1001 86380 86390 1
416225 99416225 1001 86380 86390 1
415880 99415880 1001 86380 86390 1
415860 99415860 1001 86380 86390 1
415882 99415882 1001 86380 86390 1
416054 99416054 1001 86380 86390 1
416122 99416122 1001 86380 86390 1
416105 99416105 1001 86380 86390 1
417200 99417200 1001 86380 86390 1
417345 99417345 1001 86380 86390 1
417371 99417371 1001 86380 86390 1
417459 99417459 1001 86380 86390 1
417465 99417465 1001 86380 86390 1
418580 99418580 1001 86380 86390 1
418463 99418463 1001 86380 86390 1
418686 99418686 1001 86380 86390 1
418193 99418193 1001 86380 86390 1
418414 99418414 1001 86380 86390 1
418183 99418183 1001 86380 86390 1
418209 99418209 1001 86380 86390 1
418298 99418298 1001 86380 86390 1
417779 99417779 1001 86380 86390 1
417647 99417647 1001 86380 86390 1
419050 99419050 1001 86380 86390 1
419196 99419196 1001 86380 86390 1
419174 99419174 1001 86380 86390 1
420061 99420061 1001 86380 86390 1
420399 99420399 1001 86380 86390 1
420263 99420263 1001 86380 86390 1
419912 99419912 1001 86380 86390 1
419805 99419805 1001 86380 86390 1
419946 99419946 1001 86380 86390 1
419424 99419424 1001 86380 86390 1
419492 99419492 1001 86380 86390 1
419406 99419406 1001 86380 86390 1
419257 99419257 1001 86380 86390 1
420642 99420642 1001 86380 86390 1
420471 99420471 1001 86380 86390 1
420453 99420453 1001 86380 86390 1
420553 99420553 1001 86380 86390 1
420671 99420671 1001 86380 86390 1
421916 99421916 1001 86380 86390 1
421889 99421889 1001 86380 86390 1
421758 99421758 1001 86380 86390 1
421982 99421982 1001 86380 86390 1
421914 99421914 1001 86380 86390 1
421539 99421539 1001 86380 86390 1
421673 99421673 1001 86380 86390 1
421304 99421304 1001 86380 86390 1
420967 99420967 1001 86380 86390 1
421016 99421016 1001 86380 86390 1
421212 99421212 1001 86380 86390 1
422174 99422174 1001 86380 86390 1
422466 99422466 1001 86380 86390 1
422265 99422265 1001 86380 86390 1
422524 99422524 1001 86380 86390 1
422242 99422242 1001 86380 86390 1
423504 99423504 1001 86380 86390 1
423434 99423434 1001 86380 86390 1
423558 99423558 1001 86380 86390 1
423419 99423419 1001 86380 86390 1
423198 99423198 1001 86380 86390 1
423251 99423251 1001 86380 86390 1
423279 99423279 1001 86380 86390 1
422837 99422837 1001 86380 86390 1
422705 99422705 1001 86380 86390 1
422846 99422846 1001 86380 86390 1
423825 99423825 1001 86380 86390 1
424070 99424070 1001 86380 86390 1
423868 99423868 1001 86380 86390 1
423869 99423869 1001 86380 86390 1
424007 99424007 1001 86380 86390 1
425274 99425274 1001 86380 86390 1
425172 99425172 1001 86380 86390 1
425302 99425302 1001 86380 86390 1
425186 99425186 1001 86380 86390 1
425317 99425317 1001 86380 86390 1
424605 99424605 1001 86380 86390 1
424234 99424234 1001 86380 86390 1
424588 99424588 1001 86380 86390 1
425741 99425741 1001 86380 86390 1
426895 99426895 1001 86380 86390 1
427015 99427015 1001 86380 86390 1
426518 99426518 1001 86380 86390 1
426644 99426644 1001 86380 86390 1
426605 99426605 1001 86380 86390 1
426026 99426026 1001 86380 86390 1
427433 99427433 1001 86380 86390 1
427177 99427177 1001 86380 86390 1
427518 99427518 1001 86380 86390 1
427481 99427481 1001 86380 86390 1
428409 99428409 1001 86380 86390 1
428377 99428377 1001 86380 86390 1
428140 99428140 1001 86380 86390 1
428191 99428191 1001 86380 86390 1
427979 99427979 1001 86380 86390 1
428174 99428174 1001 86380 86390 1
427985 99427985 1001 86380 86390 1
428275 99428275 1001 86380 86390 1
427735 99427735 1001 86380 86390 1
427630 99427630 1001 86380 86390 1
427805 99427805 1001 86380 86390 1
427913 99427913 1001 86380 86390 1
429154 99429154 1001 86380 86390 1
429003 99429003 1001 86380 86390 1
428767 99428767 1001 86380 86390 1
429048 99429048 1001 86380 86390 1
428924 99428924 1001 86380 86390 1
428835 99428835 1001 86380 86390 1
428864 99428864 1001 86380 86390 1
430130 99430130 1001 86380 86390 1
430158 99430158 1001 86380 86390 1
429664 99429664 1001 86380 86390 1
429860 99429860 1001 86380 86390 1
429222 99429222 1001 86380 86390 1
429320 99429320 1001 86380 86390 1
429269 99429269 1001 86380 86390 1
429257 99429257 1001 86380 86390 1
429378 99429378 1001 86380 86390 1
430394 99430394 1001 86380 86390 1
430700 99430700 1001 86380 86390 1
431883 99431883 1001 86380 86390 1
431996 99431996 1001 86380 86390 1
431678 99431678 1001 86380 86390 1
431657 99431657 1001 86380 86390 1
431472 99431472 1001 86380 86390 1
431557 99431557 1001 86380 86390 1
431439 99431439 1001 86380 86390 1
431423 99431423 1001 86380 86390 1
430996 99430996 1001 86380 86390 1
431001 99431001 1001 86380 86390 1
431245 99431245 1001 86380 86390 1
431139 99431139 1001 86380 86390 1
432292 99432292 1001 86380 86390 1
432095 99432095 1001 86380 86390 1
432295 99432295 1001 86380 86390 1
432141 99432141 1001 86380 86390 1
433592 99433592 1001 86380 86390 1
433329 99433329 1001 86380 86390 1
433457 99433457 1001 86380 86390 1
432946 99432946 1001 86380 86390 1
433285 99433285 1001 86380 86390 1
432634 99432634 1001 86380 86390 1
432788 99432788 1001 86380 86390 1
434096 99434096 1001 86380 86390 1
433974 99433974 1001 86380 86390 1
433849 99433849 1001 86380 86390 1
435131 99435131 1001 86380 86390 1
435179 99435179 1001 86380 86390 1
435224 99435224 1001 86380 86390 1
435379 99435379 1001 86380 86390 1
434940 99434940 1001 86380 86390 1
434340 99434340 1001 86380 86390 1
434216 99434216 1001 86380 86390 1
434463 99434463 1001 86380 86390 1
434221 99434221 1001 86380 86390 1
435739 99435739 1001 86380 86390 1
436950 99436950 1001 86380 86390 1
437051 99437051 1001 86380 86390 1
436794 99436794 1001 86380 86390 1
437143 99437143 1001 86380 86390 1
436591 99436591 1001 86380 86390 1
436623 99436623 1001 86380 86390 1
436494 99436494 1001 86380 86390 1
436687 99436687 1001 86380 86390 1
436292 99436292 1001 86380 86390 1
436196 99436196 1001 86380 86390 1
436088 99436088 1001 86380 86390 1
300003 99300003 1001 86380 86390 1
437298 99437298 1001 86380 86390 1
437216 99437216 1001 86380 86390 1
437303 99437303 1001 86380 86390 1
437227 99437227 1001 86380 86390 1
300089 99300089 1001 86380 86390 1
300698 99300698 1001 86380 86390 1
300540 99300540 1001 86380 86390 1
300621 99300621 1001 86380 86390 1
300419 99300419 1001 86380 86390 1
300433 99300433 1001 86380 86390 1
300486 99300486 1001 86380 86390 1
300399 99300399 1001 86380 86390 1
300322 99300322 1001 86380 86390 1
300427 99300427 1001 86380 86390 1
300405 99300405 1001 86380 86390 1
300123 99300123 1001 86380 86390 1
300229 99300229 1001 86380 86390 1
300116 99300116 1001 86380 86390 1
300298 99300298 1001 86380 86390 1
300299 99300299 1001 86380 86390 1
300909 99300909 1001 86380 86390 1
300761 99300761 1001 86380 86390 1
301517 99301517 1001 86380 86390 1
301431 99301431 1001 86380 86390 1
301196 99301196 1001 86380 86390 1
301242 99301242 1001 86380 86390 1
301346 99301346 1001 86380 86390 1
301296 99301296 1001 86380 86390 1
301105 99301105 1001 86380 86390 1
300949 99300949 1001 86380 86390 1
301069 99301069 1001 86380 86390 1
302292 99302292 1001 86380 86390 1
302254 99302254 1001 86380 86390 1
302293 99302293 1001 86380 86390 1
302314 99302314 1001 86380 86390 1
302124 99302124 1001 86380 86390 1
302128 99302128 1001 86380 86390 1
302015 99302015 1001 86380 86390 1
301826 99301826 1001 86380 86390 1
301845 99301845 1001 86380 86390 1
302429 99302429 1001 86380 86390 1
302457 99302457 1001 86380 86390 1
303078 99303078 1001 86380 86390 1
303117 99303117 1001 86380 86390 1
303134 99303134 1001 86380 86390 1
303046 99303046 1001 86380 86390 1
303124 99303124 1001 86380 86390 1
303074 99303074 1001 86380 86390 1
303154 99303154 1001 86380 86390 1
303204 99303204 1001 86380 86390 1
302910 99302910 1001 86380 86390 1
302929 99302929 1001 86380 86390 1
302917 99302917 1001 86380 86390 1
302762 99302762 1001 86380 86390 1
302662 99302662 1001 86380 86390 1
303404 99303404 1001 86380 86390 1
303249 99303249 1001 86380 86390 1
303237 99303237 1001 86380 86390 1
303837 99303837 1001 86380 86390 1
303713 99303713 1001 86380 86390 1
303704 99303704 1001 86380 86390 1
303705 99303705 1001 86380 86390 1
303758 99303758 1001 86380 86390 1
303631 99303631 1001 86380 86390 1
303532 99303532 1001 86380 86390 1
303545 99303545 1001 86380 86390 1
303558 99303558 1001 86380 86390 1
303508 99303508 1001 86380 86390 1
303600 99303600 1001 86380 86390 1
303472 99303472 1001 86380 86390 1
304062 99304062 1001 86380 86390 1
304744 99304744 1001 86380 86390 1
304831 99304831 1001 86380 86390 1
304673 99304673 1001 86380 86390 1
304818 99304818 1001 86380 86390 1
304489 99304489 1001 86380 86390 1
304634 99304634 1001 86380 86390 1
304521 99304521 1001 86380 86390 1
304483 99304483 1001 86380 86390 1
304587 99304587 1001 86380 86390 1
304303 99304303 1001 86380 86390 1
304355 99304355 1001 86380 86390 1
304239 99304239 1001 86380 86390 1
304322 99304322 1001 86380 86390 1
304922 99304922 1001 86380 86390 1
304987 99304987 1001 86380 86390 1
304870 99304870 1001 86380 86390 1
304926 99304926 1001 86380 86390 1
304889 99304889 1001 86380 86390 1
305556 99305556 1001 86380 86390 1
305651 99305651 1001 86380 86390 1
305572 99305572 1001 86380 86390 1
305618 99305618 1001 86380 86390 1
305458 99305458 1001 86380 86390 1
305319 99305319 1001 86380 86390 1
305373 99305373 1001 86380 86390 1
305181 99305181 1001 86380 86390 1
500140 99500140 1001 86380 86390 1
500034 99500034 1001 86380 86390 1
500099 99500099 1001 86380 86390 1
500783 99500783 1001 86380 86390 1
500623 99500623 1001 86380 86390 1
500791 99500791 1001 86380 86390 1
500731 99500731 1001 86380 86390 1
500617 99500617 1001 86380 86390 1
500407 99500407 1001 86380 86390 1
500499 99500499 1001 86380 86390 1
500475 99500475 1001 86380 86390 1
500259 99500259 1001 86380 86390 1
500314 99500314 1001 86380 86390 1
500358 99500358 1001 86380 86390 1
500397 99500397 1001 86380 86390 1
500243 99500243 1001 86380 86390 1
500865 99500865 1001 86380 86390 1
500917 99500917 1001 86380 86390 1
500931 99500931 1001 86380 86390 1
500957 99500957 1001 86380 86390 1
500822 99500822 1001 86380 86390 1
501563 99501563 1001 86380 86390 1
501581 99501581 1001 86380 86390 1
501621 99501621 1001 86380 86390 1
501630 99501630 1001 86380 86390 1
501635 99501635 1001 86380 86390 1
501317 99501317 1001 86380 86390 1
501421 99501421 1001 86380 86390 1
501320 99501320 1001 86380 86390 1
501258 99501258 1001 86380 86390 1
501300 99501300 1001 86380 86390 1
501403 99501403 1001 86380 86390 1
501057 99501057 1001 86380 86390 1
501032 99501032 1001 86380 86390 1
501074 99501074 1001 86380 86390 1
501191 99501191 1001 86380 86390 1
501067 99501067 1001 86380 86390 1
501768 99501768 1001 86380 86390 1
501787 99501787 1001 86380 86390 1
501673 99501673 1001 86380 86390 1
501699 99501699 1001 86380 86390 1
501739 99501739 1001 86380 86390 1
502336 99502336 1001 86380 86390 1
502324 99502324 1001 86380 86390 1
502286 99502286 1001 86380 86390 1
502353 99502353 1001 86380 86390 1
502342 99502342 1001 86380 86390 1
502278 99502278 1001 86380 86390 1
502304 99502304 1001 86380 86390 1
502397 99502397 1001 86380 86390 1
502057 99502057 1001 86380 86390 1
502218 99502218 1001 86380 86390 1
502168 99502168 1001 86380 86390 1
501911 99501911 1001 86380 86390 1
501874 99501874 1001 86380 86390 1
501888 99501888 1001 86380 86390 1
501905 99501905 1001 86380 86390 1
502541 99502541 1001 86380 86390 1
503179 99503179 1001 86380 86390 1
503250 99503250 1001 86380 86390 1
503096 99503096 1001 86380 86390 1
503079 99503079 1001 86380 86390 1
502841 99502841 1001 86380 86390 1
503311 99503311 1001 86380 86390 1
504089 99504089 1001 86380 86390 1
504059 99504059 1001 86380 86390 1
503987 99503987 1001 86380 86390 1
503889 99503889 1001 86380 86390 1
503748 99503748 1001 86380 86390 1
503884 99503884 1001 86380 86390 1
503694 99503694 1001 86380 86390 1
503619 99503619 1001 86380 86390 1
504312 99504312 1001 86380 86390 1
504301 99504301 1001 86380 86390 1
504818 99504818 1001 86380 86390 1
504822 99504822 1001 86380 86390 1
504611 99504611 1001 86380 86390 1
504627 99504627 1001 86380 86390 1
504579 99504579 1001 86380 86390 1
504336 99504336 1001 86380 86390 1
504324 99504324 1001 86380 86390 1
504415 99504415 1001 86380 86390 1
504433 99504433 1001 86380 86390 1
504421 99504421 1001 86380 86390 1
505007 99505007 1001 86380 86390 1
504323 99504323 1001 86380 86390 1
504955 99504955 1001 86380 86390 1
505711 99505711 1001 86380 86390 1
505612 99505612 1001 86380 86390 1
505365 99505365 1001 86380 86390 1
505483 99505483 1001 86380 86390 1
505174 99505174 1001 86380 86390 1
505187 99505187 1001 86380 86390 1
505151 99505151 1001 86380 86390 1
505195 99505195 1001 86380 86390 1
505902 99505902 1001 86380 86390 1
505813 99505813 1001 86380 86390 1
506482 99506482 1001 86380 86390 1
506571 99506571 1001 86380 86390 1
506590 99506590 1001 86380 86390 1
506478 99506478 1001 86380 86390 1
506517 99506517 1001 86380 86390 1
506281 99506281 1001 86380 86390 1
506307 99506307 1001 86380 86390 1
506244 99506244 1001 86380 86390 1
506257 99506257 1001 86380 86390 1
506336 99506336 1001 86380 86390 1
506030 99506030 1001 86380 86390 1
506071 99506071 1001 86380 86390 1
506670 99506670 1001 86380 86390 1
507349 99507349 1001 86380 86390 1
507286 99507286 1001 86380 86390 1
507354 99507354 1001 86380 86390 1
506933 99506933 1001 86380 86390 1
506821 99506821 1001 86380 86390 1
506874 99506874 1001 86380 86390 1
507618 99507618 1001 86380 86390 1
507453 99507453 1001 86380 86390 1
508132 99508132 1001 86380 86390 1
508083 99508083 1001 86380 86390 1
507914 99507914 1001 86380 86390 1
507902 99507902 1001 86380 86390 1
507628 99507628 1001 86380 86390 1
507642 99507642 1001 86380 86390 1
507765 99507765 1001 86380 86390 1
508375 99508375 1001 86380 86390 1
508303 99508303 1001 86380 86390 1
508264 99508264 1001 86380 86390 1
508333 99508333 1001 86380 86390 1
508386 99508386 1001 86380 86390 1
509033 99509033 1001 86380 86390 1
508692 99508692 1001 86380 86390 1
508732 99508732 1001 86380 86390 1
508759 99508759 1001 86380 86390 1
508811 99508811 1001 86380 86390 1
508722 99508722 1001 86380 86390 1
508839 99508839 1001 86380 86390 1
508622 99508622 1001 86380 86390 1
508573 99508573 1001 86380 86390 1
508537 99508537 1001 86380 86390 1
509214 99509214 1001 86380 86390 1
509727 99509727 1001 86380 86390 1
509581 99509581 1001 86380 86390 1
509491 99509491 1001 86380 86390 1
509348 99509348 1001 86380 86390 1
509336 99509336 1001 86380 86390 1
509301 99509301 1001 86380 86390 1
509330 99509330 1001 86380 86390 1
509951 99509951 1001 86380 86390 1
509991 99509991 1001 86380 86390 1
510089 99510089 1001 86380 86390 1
510430 99510430 1001 86380 86390 1
510407 99510407 1001 86380 86390 1
510330 99510330 1001 86380 86390 1
510132 99510132 1001 86380 86390 1
510107 99510107 1001 86380 86390 1
510202 99510202 1001 86380 86390 1
510203 99510203 1001 86380 86390 1
510281 99510281 1001 86380 86390 1
510260 99510260 1001 86380 86390 1
510788 99510788 1001 86380 86390 1
510916 99510916 1001 86380 86390 1
510774 99510774 1001 86380 86390 1
511400 99511400 1001 86380 86390 1
511518 99511518 1001 86380 86390 1
511433 99511433 1001 86380 86390 1
511175 99511175 1001 86380 86390 1
511306 99511306 1001 86380 86390 1
510957 99510957 1001 86380 86390 1
510963 99510963 1001 86380 86390 1
510937 99510937 1001 86380 86390 1
511605 99511605 1001 86380 86390 1
511658 99511658 1001 86380 86390 1
511671 99511671 1001 86380 86390 1
511597 99511597 1001 86380 86390 1
511652 99511652 1001 86380 86390 1
512317 99512317 1001 86380 86390 1
512320 99512320 1001 86380 86390 1
512007 99512007 1001 86380 86390 1
511968 99511968 1001 86380 86390 1
512129 99512129 1001 86380 86390 1
512052 99512052 1001 86380 86390 1
511954 99511954 1001 86380 86390 1
511812 99511812 1001 86380 86390 1
511917 99511917 1001 86380 86390 1
511870 99511870 1001 86380 86390 1
511948 99511948 1001 86380 86390 1
512519 99512519 1001 86380 86390 1
512490 99512490 1001 86380 86390 1
513039 99513039 1001 86380 86390 1
513136 99513136 1001 86380 86390 1
513196 99513196 1001 86380 86390 1
513166 99513166 1001 86380 86390 1
512921 99512921 1001 86380 86390 1
512939 99512939 1001 86380 86390 1
512849 99512849 1001 86380 86390 1
512953 99512953 1001 86380 86390 1
513851 99513851 1001 86380 86390 1
513956 99513956 1001 86380 86390 1
514025 99514025 1001 86380 86390 1
513634 99513634 1001 86380 86390 1
513741 99513741 1001 86380 86390 1
513795 99513795 1001 86380 86390 1
513594 99513594 1001 86380 86390 1
513569 99513569 1001 86380 86390 1
513585 99513585 1001 86380 86390 1
513573 99513573 1001 86380 86390 1
514210 99514210 1001 86380 86390 1
514191 99514191 1001 86380 86390 1
514128 99514128 1001 86380 86390 1
514743 99514743 1001 86380 86390 1
514841 99514841 1001 86380 86390 1
514574 99514574 1001 86380 86390 1
514528 99514528 1001 86380 86390 1
514567 99514567 1001 86380 86390 1
514622 99514622 1001 86380 86390 1
514379 99514379 1001 86380 86390 1
514249 99514249 1001 86380 86390 1
514434 99514434 1001 86380 86390 1
514256 99514256 1001 86380 86390 1
514932 99514932 1001 86380 86390 1
515043 99515043 1001 86380 86390 1
515019 99515019 1001 86380 86390 1
514955 99514955 1001 86380 86390 1
515047 99515047 1001 86380 86390 1
515502 99515502 1001 86380 86390 1
515522 99515522 1001 86380 86390 1
515679 99515679 1001 86380 86390 1
515387 99515387 1001 86380 86390 1
515455 99515455 1001 86380 86390 1
515450 99515450 1001 86380 86390 1
515463 99515463 1001 86380 86390 1
515077 99515077 1001 86380 86390 1
515091 99515091 1001 86380 86390 1
515182 99515182 1001 86380 86390 1
515176 99515176 1001 86380 86390 1
515216 99515216 1001 86380 86390 1
515874 99515874 1001 86380 86390 1
515810 99515810 1001 86380 86390 1
515709 99515709 1001 86380 86390 1
515865 99515865 1001 86380 86390 1
515764 99515764 1001 86380 86390 1
515804 99515804 1001 86380 86390 1
516483 99516483 1001 86380 86390 1
516335 99516335 1001 86380 86390 1
516415 99516415 1001 86380 86390 1
516121 99516121 1001 86380 86390 1
516688 99516688 1001 86380 86390 1
516547 99516547 1001 86380 86390 1
516652 99516652 1001 86380 86390 1
516678 99516678 1001 86380 86390 1
516553 99516553 1001 86380 86390 1
516631 99516631 1001 86380 86390 1
517177 99517177 1001 86380 86390 1
517093 99517093 1001 86380 86390 1
517044 99517044 1001 86380 86390 1
516943 99516943 1001 86380 86390 1
516769 99516769 1001 86380 86390 1
516891 99516891 1001 86380 86390 1
517374 99517374 1001 86380 86390 1
517381 99517381 1001 86380 86390 1
518145 99518145 1001 86380 86390 1
518029 99518029 1001 86380 86390 1
518083 99518083 1001 86380 86390 1
517774 99517774 1001 86380 86390 1
517776 99517776 1001 86380 86390 1
517821 99517821 1001 86380 86390 1
517954 99517954 1001 86380 86390 1
517877 99517877 1001 86380 86390 1
518177 99518177 1001 86380 86390 1
518351 99518351 1001 86380 86390 1
518847 99518847 1001 86380 86390 1
518928 99518928 1001 86380 86390 1
518907 99518907 1001 86380 86390 1
518908 99518908 1001 86380 86390 1
518921 99518921 1001 86380 86390 1
518948 99518948 1001 86380 86390 1
518587 99518587 1001 86380 86390 1
518583 99518583 1001 86380 86390 1
518651 99518651 1001 86380 86390 1
518664 99518664 1001 86380 86390 1
518457 99518457 1001 86380 86390 1
518543 99518543 1001 86380 86390 1
519116 99519116 1001 86380 86390 1
518992 99518992 1001 86380 86390 1
519139 99519139 1001 86380 86390 1
519627 99519627 1001 86380 86390 1
519597 99519597 1001 86380 86390 1
519588 99519588 1001 86380 86390 1
519489 99519489 1001 86380 86390 1
519979 99519979 1001 86380 86390 1
519902 99519902 1001 86380 86390 1
519935 99519935 1001 86380 86390 1
520576 99520576 1001 86380 86390 1
520518 99520518 1001 86380 86390 1
520635 99520635 1001 86380 86390 1
520390 99520390 1001 86380 86390 1
520287 99520287 1001 86380 86390 1
520326 99520326 1001 86380 86390 1
520392 99520392 1001 86380 86390 1
520328 99520328 1001 86380 86390 1
520116 99520116 1001 86380 86390 1
520028 99520028 1001 86380 86390 1
520702 99520702 1001 86380 86390 1
520690 99520690 1001 86380 86390 1
520694 99520694 1001 86380 86390 1
521430 99521430 1001 86380 86390 1
521300 99521300 1001 86380 86390 1
521288 99521288 1001 86380 86390 1
521196 99521196 1001 86380 86390 1
521227 99521227 1001 86380 86390 1
521075 99521075 1001 86380 86390 1
520897 99520897 1001 86380 86390 1
520885 99520885 1001 86380 86390 1
520938 99520938 1001 86380 86390 1
521043 99521043 1001 86380 86390 1
521018 99521018 1001 86380 86390 1
520876 99520876 1001 86380 86390 1
520943 99520943 1001 86380 86390 1
520879 99520879 1001 86380 86390 1
521022 99521022 1001 86380 86390 1
521573 99521573 1001 86380 86390 1
521663 99521663 1001 86380 86390 1
521562 99521562 1001 86380 86390 1
522216 99522216 1001 86380 86390 1
522248 99522248 1001 86380 86390 1
522132 99522132 1001 86380 86390 1
522236 99522236 1001 86380 86390 1
522239 99522239 1001 86380 86390 1
522025 99522025 1001 86380 86390 1
521923 99521923 1001 86380 86390 1
522069 99522069 1001 86380 86390 1
521967 99521967 1001 86380 86390 1
522072 99522072 1001 86380 86390 1
521878 99521878 1001 86380 86390 1
521763 99521763 1001 86380 86390 1
521687 99521687 1001 86380 86390 1
521734 99521734 1001 86380 86390 1
522406 99522406 1001 86380 86390 1
522384 99522384 1001 86380 86390 1
522465 99522465 1001 86380 86390 1
522430 99522430 1001 86380 86390 1
523082 99523082 1001 86380 86390 1
522995 99522995 1001 86380 86390 1
522931 99522931 1001 86380 86390 1
522983 99522983 1001 86380 86390 1
522958 99522958 1001 86380 86390 1
523107 99523107 1001 86380 86390 1
522708 99522708 1001 86380 86390 1
522765 99522765 1001 86380 86390 1
522714 99522714 1001 86380 86390 1
522832 99522832 1001 86380 86390 1
522588 99522588 1001 86380 86390 1
522629 99522629 1001 86380 86390 1
522567 99522567 1001 86380 86390 1
522671 99522671 1001 86380 86390 1
522638 99522638 1001 86380 86390 1
523155 99523155 1001 86380 86390 1
523143 99523143 1001 86380 86390 1
523124 99523124 1001 86380 86390 1
523177 99523177 1001 86380 86390 1
523896 99523896 1001 86380 86390 1
523744 99523744 1001 86380 86390 1
523677 99523677 1001 86380 86390 1
523602 99523602 1001 86380 86390 1
523542 99523542 1001 86380 86390 1
523407 99523407 1001 86380 86390 1
523433 99523433 1001 86380 86390 1
524137 99524137 1001 86380 86390 1
523946 99523946 1001 86380 86390 1
524026 99524026 1001 86380 86390 1
524701 99524701 1001 86380 86390 1
524702 99524702 1001 86380 86390 1
524447 99524447 1001 86380 86390 1
524435 99524435 1001 86380 86390 1
524513 99524513 1001 86380 86390 1
524556 99524556 1001 86380 86390 1
524361 99524361 1001 86380 86390 1
524302 99524302 1001 86380 86390 1
524200 99524200 1001 86380 86390 1
524910 99524910 1001 86380 86390 1
524917 99524917 1001 86380 86390 1
524908 99524908 1001 86380 86390 1
525566 99525566 1001 86380 86390 1
525407 99525407 1001 86380 86390 1
525463 99525463 1001 86380 86390 1
525275 99525275 1001 86380 86390 1
525361 99525361 1001 86380 86390 1
525172 99525172 1001 86380 86390 1
525023 99525023 1001 86380 86390 1
525103 99525103 1001 86380 86390 1
525675 99525675 1001 86380 86390 1
525740 99525740 1001 86380 86390 1
525794 99525794 1001 86380 86390 1
525800 99525800 1001 86380 86390 1
526255 99526255 1001 86380 86390 1
526402 99526402 1001 86380 86390 1
526249 99526249 1001 86380 86390 1
526238 99526238 1001 86380 86390 1
526317 99526317 1001 86380 86390 1
526100 99526100 1001 86380 86390 1
526134 99526134 1001 86380 86390 1
526018 99526018 1001 86380 86390 1
525855 99525855 1001 86380 86390 1
525933 99525933 1001 86380 86390 1
526433 99526433 1001 86380 86390 1
526473 99526473 1001 86380 86390 1
526491 99526491 1001 86380 86390 1
526583 99526583 1001 86380 86390 1
526626 99526626 1001 86380 86390 1
527247 99527247 1001 86380 86390 1
527062 99527062 1001 86380 86390 1
527241 99527241 1001 86380 86390 1
527131 99527131 1001 86380 86390 1
527145 99527145 1001 86380 86390 1
526900 99526900 1001 86380 86390 1
526932 99526932 1001 86380 86390 1
526951 99526951 1001 86380 86390 1
527029 99527029 1001 86380 86390 1
526720 99526720 1001 86380 86390 1
526803 99526803 1001 86380 86390 1
527286 99527286 1001 86380 86390 1
527274 99527274 1001 86380 86390 1
527369 99527369 1001 86380 86390 1
527934 99527934 1001 86380 86390 1
528016 99528016 1001 86380 86390 1
527995 99527995 1001 86380 86390 1
527918 99527918 1001 86380 86390 1
527919 99527919 1001 86380 86390 1
527834 99527834 1001 86380 86390 1
527732 99527732 1001 86380 86390 1
527681 99527681 1001 86380 86390 1
527853 99527853 1001 86380 86390 1
527789 99527789 1001 86380 86390 1
527597 99527597 1001 86380 86390 1
527636 99527636 1001 86380 86390 1
527651 99527651 1001 86380 86390 1
527600 99527600 1001 86380 86390 1
527536 99527536 1001 86380 86390 1
527554 99527554 1001 86380 86390 1
528098 99528098 1001 86380 86390 1
528124 99528124 1001 86380 86390 1
528165 99528165 1001 86380 86390 1
528206 99528206 1001 86380 86390 1
528172 99528172 1001 86380 86390 1
528844 99528844 1001 86380 86390 1
528860 99528860 1001 86380 86390 1
528566 99528566 1001 86380 86390 1
528631 99528631 1001 86380 86390 1
528555 99528555 1001 86380 86390 1
528560 99528560 1001 86380 86390 1
528601 99528601 1001 86380 86390 1
528679 99528679 1001 86380 86390 1
528576 99528576 1001 86380 86390 1
528319 99528319 1001 86380 86390 1
528364 99528364 1001 86380 86390 1
528455 99528455 1001 86380 86390 1
528481 99528481 1001 86380 86390 1
528433 99528433 1001 86380 86390 1
528946 99528946 1001 86380 86390 1
529089 99529089 1001 86380 86390 1
529638 99529638 1001 86380 86390 1
529679 99529679 1001 86380 86390 1
529701 99529701 1001 86380 86390 1
529543 99529543 1001 86380 86390 1
529426 99529426 1001 86380 86390 1
529193 99529193 1001 86380 86390 1
529272 99529272 1001 86380 86390 1
529840 99529840 1001 86380 86390 1
529830 99529830 1001 86380 86390 1
529741 99529741 1001 86380 86390 1
529769 99529769 1001 86380 86390 1
529850 99529850 1001 86380 86390 1
530488 99530488 1001 86380 86390 1
530143 99530143 1001 86380 86390 1
530328 99530328 1001 86380 86390 1
530343 99530343 1001 86380 86390 1
530005 99530005 1001 86380 86390 1
530059 99530059 1001 86380 86390 1
530691 99530691 1001 86380 86390 1
531343 99531343 1001 86380 86390 1
531307 99531307 1001 86380 86390 1
531256 99531256 1001 86380 86390 1
531272 99531272 1001 86380 86390 1
531096 99531096 1001 86380 86390 1
531126 99531126 1001 86380 86390 1
531167 99531167 1001 86380 86390 1
531028 99531028 1001 86380 86390 1
531094 99531094 1001 86380 86390 1
530941 99530941 1001 86380 86390 1
532141 99532141 1001 86380 86390 1
532082 99532082 1001 86380 86390 1
532045 99532045 1001 86380 86390 1
532008 99532008 1001 86380 86390 1
532126 99532126 1001 86380 86390 1
532000 99532000 1001 86380 86390 1
531936 99531936 1001 86380 86390 1
531941 99531941 1001 86380 86390 1
531943 99531943 1001 86380 86390 1
531662 99531662 1001 86380 86390 1
531631 99531631 1001 86380 86390 1
531608 99531608 1001 86380 86390 1
532949 99532949 1001 86380 86390 1
533020 99533020 1001 86380 86390 1
532671 99532671 1001 86380 86390 1
532810 99532810 1001 86380 86390 1
532746 99532746 1001 86380 86390 1
532799 99532799 1001 86380 86390 1
532449 99532449 1001 86380 86390 1
532593 99532593 1001 86380 86390 1
532582 99532582 1001 86380 86390 1
532519 99532519 1001 86380 86390 1
532547 99532547 1001 86380 86390 1
532549 99532549 1001 86380 86390 1
533121 99533121 1001 86380 86390 1
533084 99533084 1001 86380 86390 1
533217 99533217 1001 86380 86390 1
533655 99533655 1001 86380 86390 1
533670 99533670 1001 86380 86390 1
533580 99533580 1001 86380 86390 1
533481 99533481 1001 86380 86390 1
533264 99533264 1001 86380 86390 1
533433 99533433 1001 86380 86390 1
533356 99533356 1001 86380 86390 1
533399 99533399 1001 86380 86390 1
533335 99533335 1001 86380 86390 1
533323 99533323 1001 86380 86390 1
534053 99534053 1001 86380 86390 1
533861 99533861 1001 86380 86390 1
534020 99534020 1001 86380 86390 1
534544 99534544 1001 86380 86390 1
534570 99534570 1001 86380 86390 1
534394 99534394 1001 86380 86390 1
534290 99534290 1001 86380 86390 1
534459 99534459 1001 86380 86390 1
534320 99534320 1001 86380 86390 1
534180 99534180 1001 86380 86390 1
534235 99534235 1001 86380 86390 1
534840 99534840 1001 86380 86390 1
534712 99534712 1001 86380 86390 1
534834 99534834 1001 86380 86390 1
534847 99534847 1001 86380 86390 1
535263 99535263 1001 86380 86390 1
535264 99535264 1001 86380 86390 1
535038 99535038 1001 86380 86390 1
534977 99534977 1001 86380 86390 1
535598 99535598 1001 86380 86390 1
535663 99535663 1001 86380 86390 1
535512 99535512 1001 86380 86390 1
535696 99535696 1001 86380 86390 1
535607 99535607 1001 86380 86390 1
535569 99535569 1001 86380 86390 1
535711 99535711 1001 86380 86390 1
535518 99535518 1001 86380 86390 1
536222 99536222 1001 86380 86390 1
536313 99536313 1001 86380 86390 1
536257 99536257 1001 86380 86390 1
536070 99536070 1001 86380 86390 1
536096 99536096 1001 86380 86390 1
536021 99536021 1001 86380 86390 1
535823 99535823 1001 86380 86390 1
535813 99535813 1001 86380 86390 1
536412 99536412 1001 86380 86390 1
536400 99536400 1001 86380 86390 1
536969 99536969 1001 86380 86390 1
537049 99537049 1001 86380 86390 1
537116 99537116 1001 86380 86390 1
536827 99536827 1001 86380 86390 1
536930 99536930 1001 86380 86390 1
536882 99536882 1001 86380 86390 1
536865 99536865 1001 86380 86390 1
536651 99536651 1001 86380 86390 1
536643 99536643 1001 86380 86390 1
537345 99537345 1001 86380 86390 1
537268 99537268 1001 86380 86390 1
537245 99537245 1001 86380 86390 1
537195 99537195 1001 86380 86390 1
537184 99537184 1001 86380 86390 1
537885 99537885 1001 86380 86390 1
537808 99537808 1001 86380 86390 1
537826 99537826 1001 86380 86390 1
537769 99537769 1001 86380 86390 1
537668 99537668 1001 86380 86390 1
537737 99537737 1001 86380 86390 1
537755 99537755 1001 86380 86390 1
538037 99538037 1001 86380 86390 1
537989 99537989 1001 86380 86390 1
538739 99538739 1001 86380 86390 1
538626 99538626 1001 86380 86390 1
538605 99538605 1001 86380 86390 1
538259 99538259 1001 86380 86390 1
538332 99538332 1001 86380 86390 1
538335 99538335 1001 86380 86390 1
538968 99538968 1001 86380 86390 1
538893 99538893 1001 86380 86390 1
538985 99538985 1001 86380 86390 1
538934 99538934 1001 86380 86390 1
539473 99539473 1001 86380 86390 1
539564 99539564 1001 86380 86390 1
539566 99539566 1001 86380 86390 1
539616 99539616 1001 86380 86390 1
539446 99539446 1001 86380 86390 1
539359 99539359 1001 86380 86390 1
539354 99539354 1001 86380 86390 1
539188 99539188 1001 86380 86390 1
539047 99539047 1001 86380 86390 1
539066 99539066 1001 86380 86390 1
539106 99539106 1001 86380 86390 1
539135 99539135 1001 86380 86390 1
539664 99539664 1001 86380 86390 1
539668 99539668 1001 86380 86390 1
540302 99540302 1001 86380 86390 1
540371 99540371 1001 86380 86390 1
540197 99540197 1001 86380 86390 1
540068 99540068 1001 86380 86390 1
540217 99540217 1001 86380 86390 1
540116 99540116 1001 86380 86390 1
540168 99540168 1001 86380 86390 1
540117 99540117 1001 86380 86390 1
539971 99539971 1001 86380 86390 1
540049 99540049 1001 86380 86390 1
539895 99539895 1001 86380 86390 1
539869 99539869 1001 86380 86390 1
540039 99540039 1001 86380 86390 1
540619 99540619 1001 86380 86390 1
540644 99540644 1001 86380 86390 1
541203 99541203 1001 86380 86390 1
541101 99541101 1001 86380 86390 1
541272 99541272 1001 86380 86390 1
541144 99541144 1001 86380 86390 1
541123 99541123 1001 86380 86390 1
541076 99541076 1001 86380 86390 1
541064 99541064 1001 86380 86390 1
541081 99541081 1001 86380 86390 1
540995 99540995 1001 86380 86390 1
541021 99541021 1001 86380 86390 1
541304 99541304 1001 86380 86390 1
541351 99541351 1001 86380 86390 1
541939 99541939 1001 86380 86390 1
542081 99542081 1001 86380 86390 1
542119 99542119 1001 86380 86390 1
541966 99541966 1001 86380 86390 1
542093 99542093 1001 86380 86390 1
542040 99542040 1001 86380 86390 1
541810 99541810 1001 86380 86390 1
541788 99541788 1001 86380 86390 1
541868 99541868 1001 86380 86390 1
541821 99541821 1001 86380 86390 1
541757 99541757 1001 86380 86390 1
541579 99541579 1001 86380 86390 1
541608 99541608 1001 86380 86390 1
541546 99541546 1001 86380 86390 1
542212 99542212 1001 86380 86390 1
542943 99542943 1001 86380 86390 1
542844 99542844 1001 86380 86390 1
542939 99542939 1001 86380 86390 1
542940 99542940 1001 86380 86390 1
542751 99542751 1001 86380 86390 1
542726 99542726 1001 86380 86390 1
542666 99542666 1001 86380 86390 1
542605 99542605 1001 86380 86390 1
542518 99542518 1001 86380 86390 1
542402 99542402 1001 86380 86390 1
542462 99542462 1001 86380 86390 1
543084 99543084 1001 86380 86390 1
543629 99543629 1001 86380 86390 1
543696 99543696 1001 86380 86390 1
543504 99543504 1001 86380 86390 1
543244 99543244 1001 86380 86390 1
543234 99543234 1001 86380 86390 1
543341 99543341 1001 86380 86390 1
543290 99543290 1001 86380 86390 1
543317 99543317 1001 86380 86390 1
543774 99543774 1001 86380 86390 1
543958 99543958 1001 86380 86390 1
544398 99544398 1001 86380 86390 1
544582 99544582 1001 86380 86390 1
544224 99544224 1001 86380 86390 1
544355 99544355 1001 86380 86390 1
544278 99544278 1001 86380 86390 1
544281 99544281 1001 86380 86390 1
544203 99544203 1001 86380 86390 1
544308 99544308 1001 86380 86390 1
544118 99544118 1001 86380 86390 1
544042 99544042 1001 86380 86390 1
544073 99544073 1001 86380 86390 1
544101 99544101 1001 86380 86390 1
544065 99544065 1001 86380 86390 1
544712 99544712 1001 86380 86390 1
544740 99544740 1001 86380 86390 1
428139 221 1001 63840 65637 1
424194 650 1001 8820 9357 1
542761 754 1001 55474 55774 1
400279 99400279 1001 86380 86390 1
400595 99400595 1001 86380 86390 1
400680 99400680 1001 86380 86390 1
400954 99400954 1001 86380 86390 1
401110 99401110 1001 86380 86390 1
401302 99401302 1001 86380 86390 1
401411 99401411 1001 86380 86390 1
401412 99401412 1001 86380 86390 1
401391 99401391 1001 86380 86390 1
401543 99401543 1001 86380 86390 1
401562 99401562 1001 86380 86390 1
401604 99401604 1001 86380 86390 1
401782 99401782 1001 86380 86390 1
401733 99401733 1001 86380 86390 1
402021 99402021 1001 86380 86390 1
402115 99402115 1001 86380 86390 1
402280 99402280 1001 86380 86390 1
402336 99402336 1001 86380 86390 1
402441 99402441 1001 86380 86390 1
402384 99402384 1001 86380 86390 1
402708 99402708 1001 86380 86390 1
402941 99402941 1001 86380 86390 1
403125 99403125 1001 86380 86390 1
403521 99403521 1001 86380 86390 1
403613 99403613 1001 86380 86390 1
403571 99403571 1001 86380 86390 1
403823 99403823 1001 86380 86390 1
404300 99404300 1001 86380 86390 1
404592 99404592 1001 86380 86390 1
404629 99404629 1001 86380 86390 1
404731 99404731 1001 86380 86390 1
405003 99405003 1001 86380 86390 1
404956 99404956 1001 86380 86390 1
405109 99405109 1001 86380 86390 1
405289 99405289 1001 86380 86390 1
405419 99405419 1001 86380 86390 1
405441 99405441 1001 86380 86390 1
405416 99405416 1001 86380 86390 1
405670 99405670 1001 86380 86390 1
405958 99405958 1001 86380 86390 1
406172 99406172 1001 86380 86390 1
406417 99406417 1001 86380 86390 1
406501 99406501 1001 86380 86390 1
406729 99406729 1001 86380 86390 1
406711 99406711 1001 86380 86390 1
406762 99406762 1001 86380 86390 1
406739 99406739 1001 86380 86390 1
406938 99406938 1001 86380 86390 1
406918 99406918 1001 86380 86390 1
407048 99407048 1001 86380 86390 1
407130 99407130 1001 86380 86390 1
407323 99407323 1001 86380 86390 1
407806 99407806 1001 86380 86390 1
407817 99407817 1001 86380 86390 1
407798 99407798 1001 86380 86390 1
408087 99408087 1001 86380 86390 1
408294 99408294 1001 86380 86390 1
408282 99408282 1001 86380 86390 1
408374 99408374 1001 86380 86390 1
408540 99408540 1001 86380 86390 1
408761 99408761 1001 86380 86390 1
408763 99408763 1001 86380 86390 1
409094 99409094 1001 86380 86390 1
409169 99409169 1001 86380 86390 1
409397 99409397 1001 86380 86390 1
409479 99409479 1001 86380 86390 1
409570 99409570 1001 86380 86390 1
409888 99409888 1001 86380 86390 1
410073 99410073 1001 86380 86390 1
410174 99410174 1001 86380 86390 1
410308 99410308 1001 86380 86390 1
410463 99410463 1001 86380 86390 1
410474 99410474 1001 86380 86390 1
410818 99410818 1001 86380 86390 1
411102 99411102 1001 86380 86390 1
411265 99411265 1001 86380 86390 1
411301 99411301 1001 86380 86390 1
411371 99411371 1001 86380 86390 1
411423 99411423 1001 86380 86390 1
411649 99411649 1001 86380 86390 1
411842 99411842 1001 86380 86390 1
412083 99412083 1001 86380 86390 1
412032 99412032 1001 86380 86390 1
412220 99412220 1001 86380 86390 1
413627 99413627 1001 86380 86390 1
413591 99413591 1001 86380 86390 1
413621 99413621 1001 86380 86390 1
413586 99413586 1001 86380 86390 1
412930 99412930 1001 86380 86390 1
412932 99412932 1001 86380 86390 1
413039 99413039 1001 86380 86390 1
413246 99413246 1001 86380 86390 1
413072 99413072 1001 86380 86390 1
413250 99413250 1001 86380 86390 1
412726 99412726 1001 86380 86390 1
412758 99412758 1001 86380 86390 1
412631 99412631 1001 86380 86390 1
412817 99412817 1001 86380 86390 1
413876 99413876 1001 86380 86390 1
414955 99414955 1001 86380 86390 1
415284 99415284 1001 86380 86390 1
415237 99415237 1001 86380 86390 1
415088 99415088 1001 86380 86390 1
415299 99415299 1001 86380 86390 1
414530 99414530 1001 86380 86390 1
414881 99414881 1001 86380 86390 1
414830 99414830 1001 86380 86390 1
414451 99414451 1001 86380 86390 1
414307 99414307 1001 86380 86390 1
415472 99415472 1001 86380 86390 1
415603 99415603 1001 86380 86390 1
415542 99415542 1001 86380 86390 1
416872 99416872 1001 86380 86390 1
416979 99416979 1001 86380 86390 1
416808 99416808 1001 86380 86390 1
416825 99416825 1001 86380 86390 1
416750 99416750 1001 86380 86390 1
416185 99416185 1001 86380 86390 1
416219 99416219 1001 86380 86390 1
416237 99416237 1001 86380 86390 1
416415 99416415 1001 86380 86390 1
416509 99416509 1001 86380 86390 1
416228 99416228 1001 86380 86390 1
415858 99415858 1001 86380 86390 1
415827 99415827 1001 86380 86390 1
415984 99415984 1001 86380 86390 1
415915 99415915 1001 86380 86390 1
416020 99416020 1001 86380 86390 1
417017 99417017 1001 86380 86390 1
417542 99417542 1001 86380 86390 1
418585 99418585 1001 86380 86390 1
418586 99418586 1001 86380 86390 1
418569 99418569 1001 86380 86390 1
418274 99418274 1001 86380 86390 1
418422 99418422 1001 86380 86390 1
418246 99418246 1001 86380 86390 1
417816 99417816 1001 86380 86390 1
417669 99417669 1001 86380 86390 1
417697 99417697 1001 86380 86390 1
417883 99417883 1001 86380 86390 1
418928 99418928 1001 86380 86390 1
418826 99418826 1001 86380 86390 1
419067 99419067 1001 86380 86390 1
419046 99419046 1001 86380 86390 1
419071 99419071 1001 86380 86390 1
420414 99420414 1001 86380 86390 1
420424 99420424 1001 86380 86390 1
420038 99420038 1001 86380 86390 1
419830 99419830 1001 86380 86390 1
419756 99419756 1001 86380 86390 1
419630 99419630 1001 86380 86390 1
419270 99419270 1001 86380 86390 1
419297 99419297 1001 86380 86390 1
419576 99419576 1001 86380 86390 1
419339 99419339 1001 86380 86390 1
420805 99420805 1001 86380 86390 1
420493 99420493 1001 86380 86390 1
420629 99420629 1001 86380 86390 1
420480 99420480 1001 86380 86390 1
420462 99420462 1001 86380 86390 1
422004 99422004 1001 86380 86390 1
421953 99421953 1001 86380 86390 1
422097 99422097 1001 86380 86390 1
421937 99421937 1001 86380 86390 1
421440 99421440 1001 86380 86390 1
421379 99421379 1001 86380 86390 1
421422 99421422 1001 86380 86390 1
421448 99421448 1001 86380 86390 1
421258 99421258 1001 86380 86390 1
421213 99421213 1001 86380 86390 1
421243 99421243 1001 86380 86390 1
420900 99420900 1001 86380 86390 1
421110 99421110 1001 86380 86390 1
421227 99421227 1001 86380 86390 1
422435 99422435 1001 86380 86390 1
422311 99422311 1001 86380 86390 1
422296 99422296 1001 86380 86390 1
423374 99423374 1001 86380 86390 1
423452 99423452 1001 86380 86390 1
423563 99423563 1001 86380 86390 1
423431 99423431 1001 86380 86390 1
423264 99423264 1001 86380 86390 1
423057 99423057 1001 86380 86390 1
423296 99423296 1001 86380 86390 1
422998 99422998 1001 86380 86390 1
422810 99422810 1001 86380 86390 1
422615 99422615 1001 86380 86390 1
422762 99422762 1001 86380 86390 1
424036 99424036 1001 86380 86390 1
424112 99424112 1001 86380 86390 1
425185 99425185 1001 86380 86390 1
425166 99425166 1001 86380 86390 1
424796 99424796 1001 86380 86390 1
424729 99424729 1001 86380 86390 1
424902 99424902 1001 86380 86390 1
424558 99424558 1001 86380 86390 1
424317 99424317 1001 86380 86390 1
424154 99424154 1001 86380 86390 1
424486 99424486 1001 86380 86390 1
424238 99424238 1001 86380 86390 1
425584 99425584 1001 86380 86390 1
425778 99425778 1001 86380 86390 1
425666 99425666 1001 86380 86390 1
425735 99425735 1001 86380 86390 1
425490 99425490 1001 86380 86390 1
426999 99426999 1001 86380 86390 1
426329 99426329 1001 86380 86390 1
426582 99426582 1001 86380 86390 1
426588 99426588 1001 86380 86390 1
426572 99426572 1001 86380 86390 1
426015 99426015 1001 86380 86390 1
426138 99426138 1001 86380 86390 1
427235 99427235 1001 86380 86390 1
427329 99427329 1001 86380 86390 1
427379 99427379 1001 86380 86390 1
427251 99427251 1001 86380 86390 1
428550 99428550 1001 86380 86390 1
428691 99428691 1001 86380 86390 1
428731 99428731 1001 86380 86390 1
428465 99428465 1001 86380 86390 1
428155 99428155 1001 86380 86390 1
427899 99427899 1001 86380 86390 1
429102 99429102 1001 86380 86390 1
429022 99429022 1001 86380 86390 1
428769 99428769 1001 86380 86390 1
429059 99429059 1001 86380 86390 1
430025 99430025 1001 86380 86390 1
429997 99429997 1001 86380 86390 1
430172 99430172 1001 86380 86390 1
430141 99430141 1001 86380 86390 1
429829 99429829 1001 86380 86390 1
429670 99429670 1001 86380 86390 1
429645 99429645 1001 86380 86390 1
430554 99430554 1001 86380 86390 1
430438 99430438 1001 86380 86390 1
430593 99430593 1001 86380 86390 1
430783 99430783 1001 86380 86390 1
431674 99431674 1001 86380 86390 1
431966 99431966 1001 86380 86390 1
431999 99431999 1001 86380 86390 1
431698 99431698 1001 86380 86390 1
431783 99431783 1001 86380 86390 1
432050 99432050 1001 86380 86390 1
431816 99431816 1001 86380 86390 1
431458 99431458 1001 86380 86390 1
431587 99431587 1001 86380 86390 1
431360 99431360 1001 86380 86390 1
430907 99430907 1001 86380 86390 1
432229 99432229 1001 86380 86390 1
432237 99432237 1001 86380 86390 1
433518 99433518 1001 86380 86390 1
433706 99433706 1001 86380 86390 1
433056 99433056 1001 86380 86390 1
432977 99432977 1001 86380 86390 1
433180 99433180 1001 86380 86390 1
432798 99432798 1001 86380 86390 1
434019 99434019 1001 86380 86390 1
433862 99433862 1001 86380 86390 1
434092 99434092 1001 86380 86390 1
435153 99435153 1001 86380 86390 1
435214 99435214 1001 86380 86390 1
434790 99434790 1001 86380 86390 1
434717 99434717 1001 86380 86390 1
434367 99434367 1001 86380 86390 1
434587 99434587 1001 86380 86390 1
434141 99434141 1001 86380 86390 1
434383 99434383 1001 86380 86390 1
434366 99434366 1001 86380 86390 1
435683 99435683 1001 86380 86390 1
435712 99435712 1001 86380 86390 1
435603 99435603 1001 86380 86390 1
436835 99436835 1001 86380 86390 1
436731 99436731 1001 86380 86390 1
436368 99436368 1001 86380 86390 1
436604 99436604 1001 86380 86390 1
436413 99436413 1001 86380 86390 1
435908 99435908 1001 86380 86390 1
435993 99435993 1001 86380 86390 1
435919 99435919 1001 86380 86390 1
300042 99300042 1001 86380 86390 1
300097 99300097 1001 86380 86390 1
300061 99300061 1001 86380 86390 1
300087 99300087 1001 86380 86390 1
437174 99437174 1001 86380 86390 1
437337 99437337 1001 86380 86390 1
300641 99300641 1001 86380 86390 1
300567 99300567 1001 86380 86390 1
300556 99300556 1001 86380 86390 1
300534 99300534 1001 86380 86390 1
300663 99300663 1001 86380 86390 1
300407 99300407 1001 86380 86390 1
300358 99300358 1001 86380 86390 1
300502 99300502 1001 86380 86390 1
300492 99300492 1001 86380 86390 1
300122 99300122 1001 86380 86390 1
300137 99300137 1001 86380 86390 1
300176 99300176 1001 86380 86390 1
300269 99300269 1001 86380 86390 1
300282 99300282 1001 86380 86390 1
300155 99300155 1001 86380 86390 1
300868 99300868 1001 86380 86390 1
300779 99300779 1001 86380 86390 1
300859 99300859 1001 86380 86390 1
301529 99301529 1001 86380 86390 1
301145 99301145 1001 86380 86390 1
301255 99301255 1001 86380 86390 1
301016 99301016 1001 86380 86390 1
301574 99301574 1001 86380 86390 1
302194 99302194 1001 86380 86390 1
302368 99302368 1001 86380 86390 1
302326 99302326 1001 86380 86390 1
302327 99302327 1001 86380 86390 1
302149 99302149 1001 86380 86390 1
301989 99301989 1001 86380 86390 1
302055 99302055 1001 86380 86390 1
301916 99301916 1001 86380 86390 1
301958 99301958 1001 86380 86390 1
302456 99302456 1001 86380 86390 1
302483 99302483 1001 86380 86390 1
302561 99302561 1001 86380 86390 1
302562 99302562 1001 86380 86390 1
302525 99302525 1001 86380 86390 1
302542 99302542 1001 86380 86390 1
303041 99303041 1001 86380 86390 1
303148 99303148 1001 86380 86390 1
303161 99303161 1001 86380 86390 1
303045 99303045 1001 86380 86390 1
303097 99303097 1001 86380 86390 1
303195 99303195 1001 86380 86390 1
303090 99303090 1001 86380 86390 1
302685 99302685 1001 86380 86390 1
302674 99302674 1001 86380 86390 1
303335 99303335 1001 86380 86390 1
303286 99303286 1001 86380 86390 1
303377 99303377 1001 86380 86390 1
303254 99303254 1001 86380 86390 1
303974 99303974 1001 86380 86390 1
303711 99303711 1001 86380 86390 1
303776 99303776 1001 86380 86390 1
303673 99303673 1001 86380 86390 1
303803 99303803 1001 86380 86390 1
303816 99303816 1001 86380 86390 1
303821 99303821 1001 86380 86390 1
303464 99303464 1001 86380 86390 1
303571 99303571 1001 86380 86390 1
303500 99303500 1001 86380 86390 1
303435 99303435 1001 86380 86390 1
303592 99303592 1001 86380 86390 1
304072 99304072 1001 86380 86390 1
304142 99304142 1001 86380 86390 1
304078 99304078 1001 86380 86390 1
304079 99304079 1001 86380 86390 1
304053 99304053 1001 86380 86390 1
304118 99304118 1001 86380 86390 1
304158 99304158 1001 86380 86390 1
304857 99304857 1001 86380 86390 1
304746 99304746 1001 86380 86390 1
304658 99304658 1001 86380 86390 1
304762 99304762 1001 86380 86390 1
304591 99304591 1001 86380 86390 1
304361 99304361 1001 86380 86390 1
304443 99304443 1001 86380 86390 1
304366 99304366 1001 86380 86390 1
304444 99304444 1001 86380 86390 1
304933 99304933 1001 86380 86390 1
304994 99304994 1001 86380 86390 1
305558 99305558 1001 86380 86390 1
305546 99305546 1001 86380 86390 1
305432 99305432 1001 86380 86390 1
305356 99305356 1001 86380 86390 1
305421 99305421 1001 86380 86390 1
305091 99305091 1001 86380 86390 1
305164 99305164 1001 86380 86390 1
305114 99305114 1001 86380 86390 1
500052 99500052 1001 86380 86390 1
500117 99500117 1001 86380 86390 1
500130 99500130 1001 86380 86390 1
500079 99500079 1001 86380 86390 1
500145 99500145 1001 86380 86390 1
500697 99500697 1001 86380 86390 1
500751 99500751 1001 86380 86390 1
500663 99500663 1001 86380 86390 1
500667 99500667 1001 86380 86390 1
500681 99500681 1001 86380 86390 1
500534 99500534 1001 86380 86390 1
500447 99500447 1001 86380 86390 1
500591 99500591 1001 86380 86390 1
500423 99500423 1001 86380 86390 1
500515 99500515 1001 86380 86390 1
500236 99500236 1001 86380 86390 1
500838 99500838 1001 86380 86390 1
500890 99500890 1001 86380 86390 1
500829 99500829 1001 86380 86390 1
501539 99501539 1001 86380 86390 1
501463 99501463 1001 86380 86390 1
501441 99501441 1001 86380 86390 1
501492 99501492 1001 86380 86390 1
501532 99501532 1001 86380 86390 1
501422 99501422 1001 86380 86390 1
501358 99501358 1001 86380 86390 1
501424 99501424 1001 86380 86390 1
501230 99501230 1001 86380 86390 1
501235 99501235 1001 86380 86390 1
501432 99501432 1001 86380 86390 1
501086 99501086 1001 86380 86390 1
501219 99501219 1001 86380 86390 1
501662 99501662 1001 86380 86390 1
501778 99501778 1001 86380 86390 1
501729 99501729 1001 86380 86390 1
501718 99501718 1001 86380 86390 1
501707 99501707 1001 86380 86390 1
501696 99501696 1001 86380 86390 1
501801 99501801 1001 86380 86390 1
502414 99502414 1001 86380 86390 1
502148 99502148 1001 86380 86390 1
502072 99502072 1001 86380 86390 1
501935 99501935 1001 86380 86390 1
501959 99501959 1001 86380 86390 1
501934 99501934 1001 86380 86390 1
502660 99502660 1001 86380 86390 1
502584 99502584 1001 86380 86390 1
502537 99502537 1001 86380 86390 1
502589 99502589 1001 86380 86390 1
502552 99502552 1001 86380 86390 1
502668 99502668 1001 86380 86390 1
503166 99503166 1001 86380 86390 1
503245 99503245 1001 86380 86390 1
503221 99503221 1001 86380 86390 1
503093 99503093 1001 86380 86390 1
503235 99503235 1001 86380 86390 1
503171 99503171 1001 86380 86390 1
502931 99502931 1001 86380 86390 1
502970 99502970 1001 86380 86390 1
503062 99503062 1001 86380 86390 1
502921 99502921 1001 86380 86390 1
502973 99502973 1001 86380 86390 1
503080 99503080 1001 86380 86390 1
503029 99503029 1001 86380 86390 1
502752 99502752 1001 86380 86390 1
503314 99503314 1001 86380 86390 1
503444 99503444 1001 86380 86390 1
503303 99503303 1001 86380 86390 1
504102 99504102 1001 86380 86390 1
503936 99503936 1001 86380 86390 1
503867 99503867 1001 86380 86390 1
503742 99503742 1001 86380 86390 1
503680 99503680 1001 86380 86390 1
503579 99503579 1001 86380 86390 1
503701 99503701 1001 86380 86390 1
504142 99504142 1001 86380 86390 1
504122 99504122 1001 86380 86390 1
504785 99504785 1001 86380 86390 1
504692 99504692 1001 86380 86390 1
504680 99504680 1001 86380 86390 1
504465 99504465 1001 86380 86390 1
504417 99504417 1001 86380 86390 1
504469 99504469 1001 86380 86390 1
504522 99504522 1001 86380 86390 1
505657 99505657 1001 86380 86390 1
505658 99505658 1001 86380 86390 1
505486 99505486 1001 86380 86390 1
505521 99505521 1001 86380 86390 1
505523 99505523 1001 86380 86390 1
505346 99505346 1001 86380 86390 1
505238 99505238 1001 86380 86390 1
505952 99505952 1001 86380 86390 1
505838 99505838 1001 86380 86390 1
505955 99505955 1001 86380 86390 1
506496 99506496 1001 86380 86390 1
506458 99506458 1001 86380 86390 1
506398 99506398 1001 86380 86390 1
506274 99506274 1001 86380 86390 1
506339 99506339 1001 86380 86390 1
506378 99506378 1001 86380 86390 1
506353 99506353 1001 86380 86390 1
506197 99506197 1001 86380 86390 1
506251 99506251 1001 86380 86390 1
506157 99506157 1001 86380 86390 1
506070 99506070 1001 86380 86390 1
506050 99506050 1001 86380 86390 1
506748 99506748 1001 86380 86390 1
506671 99506671 1001 86380 86390 1
507319 99507319 1001 86380 86390 1
507346 99507346 1001 86380 86390 1
507299 99507299 1001 86380 86390 1
507301 99507301 1001 86380 86390 1
507155 99507155 1001 86380 86390 1
507042 99507042 1001 86380 86390 1
507121 99507121 1001 86380 86390 1
507083 99507083 1001 86380 86390 1
507484 99507484 1001 86380 86390 1
507497 99507497 1001 86380 86390 1
507614 99507614 1001 86380 86390 1
507426 99507426 1001 86380 86390 1
507545 99507545 1001 86380 86390 1
507442 99507442 1001 86380 86390 1
508179 99508179 1001 86380 86390 1
508238 99508238 1001 86380 86390 1
507926 99507926 1001 86380 86390 1
508019 99508019 1001 86380 86390 1
507956 99507956 1001 86380 86390 1
507795 99507795 1001 86380 86390 1
507783 99507783 1001 86380 86390 1
507670 99507670 1001 86380 86390 1
507762 99507762 1001 86380 86390 1
507792 99507792 1001 86380 86390 1
507677 99507677 1001 86380 86390 1
507833 99507833 1001 86380 86390 1
508379 99508379 1001 86380 86390 1
508302 99508302 1001 86380 86390 1
508291 99508291 1001 86380 86390 1
508385 99508385 1001 86380 86390 1
508971 99508971 1001 86380 86390 1
508687 99508687 1001 86380 86390 1
508792 99508792 1001 86380 86390 1
508703 99508703 1001 86380 86390 1
508821 99508821 1001 86380 86390 1
508851 99508851 1001 86380 86390 1
508468 99508468 1001 86380 86390 1
508565 99508565 1001 86380 86390 1
508604 99508604 1001 86380 86390 1
509253 99509253 1001 86380 86390 1
509243 99509243 1001 86380 86390 1
509193 99509193 1001 86380 86390 1
509245 99509245 1001 86380 86390 1
509234 99509234 1001 86380 86390 1
509868 99509868 1001 86380 86390 1
509818 99509818 1001 86380 86390 1
509858 99509858 1001 86380 86390 1
509795 99509795 1001 86380 86390 1
509670 99509670 1001 86380 86390 1
509683 99509683 1001 86380 86390 1
509308 99509308 1001 86380 86390 1
509334 99509334 1001 86380 86390 1
509322 99509322 1001 86380 86390 1
509389 99509389 1001 86380 86390 1
509291 99509291 1001 86380 86390 1
510040 99510040 1001 86380 86390 1
510080 99510080 1001 86380 86390 1
509917 99509917 1001 86380 86390 1
509948 99509948 1001 86380 86390 1
510026 99510026 1001 86380 86390 1
510650 99510650 1001 86380 86390 1
510629 99510629 1001 86380 86390 1
510417 99510417 1001 86380 86390 1
510315 99510315 1001 86380 86390 1
510453 99510453 1001 86380 86390 1
510351 99510351 1001 86380 86390 1
510144 99510144 1001 86380 86390 1
510222 99510222 1001 86380 86390 1
510248 99510248 1001 86380 86390 1
510301 99510301 1001 86380 86390 1
510277 99510277 1001 86380 86390 1
510180 99510180 1001 86380 86390 1
510246 99510246 1001 86380 86390 1
510905 99510905 1001 86380 86390 1
510802 99510802 1001 86380 86390 1
510803 99510803 1001 86380 86390 1
510908 99510908 1001 86380 86390 1
510871 99510871 1001 86380 86390 1
510889 99510889 1001 86380 86390 1
511516 99511516 1001 86380 86390 1
511479 99511479 1001 86380 86390 1
511364 99511364 1001 86380 86390 1
511390 99511390 1001 86380 86390 1
511482 99511482 1001 86380 86390 1
511393 99511393 1001 86380 86390 1
511395 99511395 1001 86380 86390 1
511296 99511296 1001 86380 86390 1
511181 99511181 1001 86380 86390 1
511252 99511252 1001 86380 86390 1
511281 99511281 1001 86380 86390 1
511084 99511084 1001 86380 86390 1
510955 99510955 1001 86380 86390 1
511629 99511629 1001 86380 86390 1
511348 99511348 1001 86380 86390 1
511584 99511584 1001 86380 86390 1
511600 99511600 1001 86380 86390 1
512211 99512211 1001 86380 86390 1
512377 99512377 1001 86380 86390 1
512239 99512239 1001 86380 86390 1
512257 99512257 1001 86380 86390 1
512027 99512027 1001 86380 86390 1
512094 99512094 1001 86380 86390 1
511862 99511862 1001 86380 86390 1
511791 99511791 1001 86380 86390 1
511934 99511934 1001 86380 86390 1
511962 99511962 1001 86380 86390 1
512578 99512578 1001 86380 86390 1
512423 99512423 1001 86380 86390 1
512579 99512579 1001 86380 86390 1
513141 99513141 1001 86380 86390 1
513135 99513135 1001 86380 86390 1
513162 99513162 1001 86380 86390 1
513011 99513011 1001 86380 86390 1
512935 99512935 1001 86380 86390 1
512635 99512635 1001 86380 86390 1
512600 99512600 1001 86380 86390 1
512704 99512704 1001 86380 86390 1
512671 99512671 1001 86380 86390 1
512762 99512762 1001 86380 86390 1
513206 99513206 1001 86380 86390 1
513390 99513390 1001 86380 86390 1
513287 99513287 1001 86380 86390 1
513340 99513340 1001 86380 86390 1
513918 99513918 1001 86380 86390 1
513973 99513973 1001 86380 86390 1
513975 99513975 1001 86380 86390 1
513911 99513911 1001 86380 86390 1
513990 99513990 1001 86380 86390 1
513788 99513788 1001 86380 86390 1
513620 99513620 1001 86380 86390 1
513791 99513791 1001 86380 86390 1
513655 99513655 1001 86380 86390 1
513529 99513529 1001 86380 86390 1
513609 99513609 1001 86380 86390 1
513571 99513571 1001 86380 86390 1
514086 99514086 1001 86380 86390 1
514217 99514217 1001 86380 86390 1
514115 99514115 1001 86380 86390 1
514664 99514664 1001 86380 86390 1
514682 99514682 1001 86380 86390 1
514837 99514837 1001 86380 86390 1
514448 99514448 1001 86380 86390 1
514452 99514452 1001 86380 86390 1
514421 99514421 1001 86380 86390 1
514306 99514306 1001 86380 86390 1
514285 99514285 1001 86380 86390 1
514934 99514934 1001 86380 86390 1
514935 99514935 1001 86380 86390 1
514987 99514987 1001 86380 86390 1
514990 99514990 1001 86380 86390 1
514967 99514967 1001 86380 86390 1
515650 99515650 1001 86380 86390 1
515491 99515491 1001 86380 86390 1
515507 99515507 1001 86380 86390 1
515573 99515573 1001 86380 86390 1
515661 99515661 1001 86380 86390 1
515642 99515642 1001 86380 86390 1
515338 99515338 1001 86380 86390 1
515443 99515443 1001 86380 86390 1
515354 99515354 1001 86380 86390 1
515369 99515369 1001 86380 86390 1
515332 99515332 1001 86380 86390 1
515071 99515071 1001 86380 86390 1
515177 99515177 1001 86380 86390 1
515685 99515685 1001 86380 86390 1
515886 99515886 1001 86380 86390 1
516168 99516168 1001 86380 86390 1
516116 99516116 1001 86380 86390 1
516118 99516118 1001 86380 86390 1
516042 99516042 1001 86380 86390 1
516679 99516679 1001 86380 86390 1
517137 99517137 1001 86380 86390 1
516961 99516961 1001 86380 86390 1
517071 99517071 1001 86380 86390 1
517098 99517098 1001 86380 86390 1
517116 99517116 1001 86380 86390 1
516934 99516934 1001 86380 86390 1
516746 99516746 1001 86380 86390 1
517371 99517371 1001 86380 86390 1
517345 99517345 1001 86380 86390 1
518097 99518097 1001 86380 86390 1
518004 99518004 1001 86380 86390 1
517750 99517750 1001 86380 86390 1
517920 99517920 1001 86380 86390 1
517946 99517946 1001 86380 86390 1
517794 99517794 1001 86380 86390 1
517684 99517684 1001 86380 86390 1
517564 99517564 1001 86380 86390 1
518173 99518173 1001 86380 86390 1
518342 99518342 1001 86380 86390 1
518305 99518305 1001 86380 86390 1
518166 99518166 1001 86380 86390 1
518349 99518349 1001 86380 86390 1
518939 99518939 1001 86380 86390 1
518720 99518720 1001 86380 86390 1
518657 99518657 1001 86380 86390 1
518737 99518737 1001 86380 86390 1
518561 99518561 1001 86380 86390 1
518380 99518380 1001 86380 86390 1
518378 99518378 1001 86380 86390 1
519711 99519711 1001 86380 86390 1
519726 99519726 1001 86380 86390 1
519793 99519793 1001 86380 86390 1
519705 99519705 1001 86380 86390 1
519749 99519749 1001 86380 86390 1
519454 99519454 1001 86380 86390 1
519548 99519548 1001 86380 86390 1
519575 99519575 1001 86380 86390 1
519446 99519446 1001 86380 86390 1
519460 99519460 1001 86380 86390 1
519513 99519513 1001 86380 86390 1
519607 99519607 1001 86380 86390 1
519295 99519295 1001 86380 86390 1
519881 99519881 1001 86380 86390 1
519908 99519908 1001 86380 86390 1
519844 99519844 1001 86380 86390 1
520434 99520434 1001 86380 86390 1
520306 99520306 1001 86380 86390 1
520334 99520334 1001 86380 86390 1
520379 99520379 1001 86380 86390 1
520072 99520072 1001 86380 86390 1
520180 99520180 1001 86380 86390 1
520716 99520716 1001 86380 86390 1
520227 99520227 1001 86380 86390 1
520717 99520717 1001 86380 86390 1
520763 99520763 1001 86380 86390 1
520776 99520776 1001 86380 86390 1
520751 99520751 1001 86380 86390 1
521342 99521342 1001 86380 86390 1
521240 99521240 1001 86380 86390 1
521191 99521191 1001 86380 86390 1
520846 99520846 1001 86380 86390 1
520932 99520932 1001 86380 86390 1
520895 99520895 1001 86380 86390 1
521645 99521645 1001 86380 86390 1
521596 99521596 1001 86380 86390 1
521519 99521519 1001 86380 86390 1
521548 99521548 1001 86380 86390 1
521669 99521669 1001 86380 86390 1
522113 99522113 1001 86380 86390 1
522144 99522144 1001 86380 86390 1
522279 99522279 1001 86380 86390 1
522073 99522073 1001 86380 86390 1
522006 99522006 1001 86380 86390 1
522033 99522033 1001 86380 86390 1
521800 99521800 1001 86380 86390 1
521765 99521765 1001 86380 86390 1
521676 99521676 1001 86380 86390 1
521704 99521704 1001 86380 86390 1
521834 99521834 1001 86380 86390 1
522444 99522444 1001 86380 86390 1
522329 99522329 1001 86380 86390 1
522433 99522433 1001 86380 86390 1
522398 99522398 1001 86380 86390 1
523018 99523018 1001 86380 86390 1
523019 99523019 1001 86380 86390 1
523071 99523071 1001 86380 86390 1
522988 99522988 1001 86380 86390 1
522660 99522660 1001 86380 86390 1
522547 99522547 1001 86380 86390 1
523244 99523244 1001 86380 86390 1
523248 99523248 1001 86380 86390 1
523253 99523253 1001 86380 86390 1
523828 99523828 1001 86380 86390 1
523871 99523871 1001 86380 86390 1
523756 99523756 1001 86380 86390 1
523786 99523786 1001 86380 86390 1
523545 99523545 1001 86380 86390 1
523536 99523536 1001 86380 86390 1
523379 99523379 1001 86380 86390 1
524059 99524059 1001 86380 86390 1
524622 99524622 1001 86380 86390 1
524765 99524765 1001 86380 86390 1
524514 99524514 1001 86380 86390 1
524483 99524483 1001 86380 86390 1
524155 99524155 1001 86380 86390 1
524259 99524259 1001 86380 86390 1
524210 99524210 1001 86380 86390 1
524887 99524887 1001 86380 86390 1
524783 99524783 1001 86380 86390 1
524901 99524901 1001 86380 86390 1
524787 99524787 1001 86380 86390 1
524775 99524775 1001 86380 86390 1
524842 99524842 1001 86380 86390 1
524973 99524973 1001 86380 86390 1
524948 99524948 1001 86380 86390 1
525570 99525570 1001 86380 86390 1
525434 99525434 1001 86380 86390 1
525552 99525552 1001 86380 86390 1
525186 99525186 1001 86380 86390 1
525345 99525345 1001 86380 86390 1
525321 99525321 1001 86380 86390 1
525386 99525386 1001 86380 86390 1
525273 99525273 1001 86380 86390 1
524993 99524993 1001 86380 86390 1
524982 99524982 1001 86380 86390 1
525619 99525619 1001 86380 86390 1
525637 99525637 1001 86380 86390 1
525703 99525703 1001 86380 86390 1
525640 99525640 1001 86380 86390 1
526236 99526236 1001 86380 86390 1
526096 99526096 1001 86380 86390 1
526215 99526215 1001 86380 86390 1
525829 99525829 1001 86380 86390 1
525816 99525816 1001 86380 86390 1
525910 99525910 1001 86380 86390 1
525835 99525835 1001 86380 86390 1
525942 99525942 1001 86380 86390 1
526528 99526528 1001 86380 86390 1
526490 99526490 1001 86380 86390 1
527208 99527208 1001 86380 86390 1
526889 99526889 1001 86380 86390 1
526682 99526682 1001 86380 86390 1
526672 99526672 1001 86380 86390 1
526834 99526834 1001 86380 86390 1
527401 99527401 1001 86380 86390 1
527366 99527366 1001 86380 86390 1
527348 99527348 1001 86380 86390 1
527400 99527400 1001 86380 86390 1
527940 99527940 1001 86380 86390 1
527931 99527931 1001 86380 86390 1
527906 99527906 1001 86380 86390 1
527870 99527870 1001 86380 86390 1
527695 99527695 1001 86380 86390 1
527790 99527790 1001 86380 86390 1
528189 99528189 1001 86380 86390 1
528194 99528194 1001 86380 86390 1
528157 99528157 1001 86380 86390 1
528761 99528761 1001 86380 86390 1
528826 99528826 1001 86380 86390 1
528782 99528782 1001 86380 86390 1
529011 99529011 1001 86380 86390 1
529598 99529598 1001 86380 86390 1
529727 99529727 1001 86380 86390 1
529606 99529606 1001 86380 86390 1
529722 99529722 1001 86380 86390 1
529386 99529386 1001 86380 86390 1
529323 99529323 1001 86380 86390 1
529159 99529159 1001 86380 86390 1
529215 99529215 1001 86380 86390 1
529178 99529178 1001 86380 86390 1
529166 99529166 1001 86380 86390 1
529831 99529831 1001 86380 86390 1
529833 99529833 1001 86380 86390 1
529872 99529872 1001 86380 86390 1
529787 99529787 1001 86380 86390 1
529762 99529762 1001 86380 86390 1
529801 99529801 1001 86380 86390 1
530463 99530463 1001 86380 86390 1
530438 99530438 1001 86380 86390 1
530400 99530400 1001 86380 86390 1
530362 99530362 1001 86380 86390 1
530481 99530481 1001 86380 86390 1
530430 99530430 1001 86380 86390 1
530356 99530356 1001 86380 86390 1
530485 99530485 1001 86380 86390 1
530266 99530266 1001 86380 86390 1
530164 99530164 1001 86380 86390 1
530049 99530049 1001 86380 86390 1
529962 99529962 1001 86380 86390 1
529938 99529938 1001 86380 86390 1
530602 99530602 1001 86380 86390 1
530604 99530604 1001 86380 86390 1
530708 99530708 1001 86380 86390 1
530710 99530710 1001 86380 86390 1
530736 99530736 1001 86380 86390 1
530688 99530688 1001 86380 86390 1
531067 99531067 1001 86380 86390 1
530838 99530838 1001 86380 86390 1
530852 99530852 1001 86380 86390 1
530790 99530790 1001 86380 86390 1
530816 99530816 1001 86380 86390 1
530778 99530778 1001 86380 86390 1
530872 99530872 1001 86380 86390 1
531480 99531480 1001 86380 86390 1
531434 99531434 1001 86380 86390 1
531500 99531500 1001 86380 86390 1
531438 99531438 1001 86380 86390 1
532169 99532169 1001 86380 86390 1
532157 99532157 1001 86380 86390 1
532101 99532101 1001 86380 86390 1
531799 99531799 1001 86380 86390 1
531801 99531801 1001 86380 86390 1
531880 99531880 1001 86380 86390 1
531782 99531782 1001 86380 86390 1
531588 99531588 1001 86380 86390 1
531732 99531732 1001 86380 86390 1
531681 99531681 1001 86380 86390 1
532285 99532285 1001 86380 86390 1
532980 99532980 1001 86380 86390 1
532970 99532970 1001 86380 86390 1
532972 99532972 1001 86380 86390 1
532937 99532937 1001 86380 86390 1
532632 99532632 1001 86380 86390 1
532663 99532663 1001 86380 86390 1
532638 99532638 1001 86380 86390 1
532717 99532717 1001 86380 86390 1
532420 99532420 1001 86380 86390 1
532513 99532513 1001 86380 86390 1
533231 99533231 1001 86380 86390 1
533142 99533142 1001 86380 86390 1
533065 99533065 1001 86380 86390 1
533131 99533131 1001 86380 86390 1
533698 99533698 1001 86380 86390 1
533724 99533724 1001 86380 86390 1
533700 99533700 1001 86380 86390 1
533535 99533535 1001 86380 86390 1
533567 99533567 1001 86380 86390 1
533463 99533463 1001 86380 86390 1
533312 99533312 1001 86380 86390 1
533261 99533261 1001 86380 86390 1
534062 99534062 1001 86380 86390 1
533877 99533877 1001 86380 86390 1
533892 99533892 1001 86380 86390 1
534520 99534520 1001 86380 86390 1
534276 99534276 1001 86380 86390 1
534330 99534330 1001 86380 86390 1
534460 99534460 1001 86380 86390 1
534194 99534194 1001 86380 86390 1
534091 99534091 1001 86380 86390 1
534131 99534131 1001 86380 86390 1
534120 99534120 1001 86380 86390 1
534136 99534136 1001 86380 86390 1
534175 99534175 1001 86380 86390 1
534266 99534266 1001 86380 86390 1
534875 99534875 1001 86380 86390 1
534746 99534746 1001 86380 86390 1
534831 99534831 1001 86380 86390 1
534767 99534767 1001 86380 86390 1
534821 99534821 1001 86380 86390 1
535318 99535318 1001 86380 86390 1
535389 99535389 1001 86380 86390 1
535415 99535415 1001 86380 86390 1
535316 99535316 1001 86380 86390 1
535506 99535506 1001 86380 86390 1
535139 99535139 1001 86380 86390 1
535283 99535283 1001 86380 86390 1
535237 99535237 1001 86380 86390 1
534992 99534992 1001 86380 86390 1
535008 99535008 1001 86380 86390 1
535073 99535073 1001 86380 86390 1
534893 99534893 1001 86380 86390 1
534938 99534938 1001 86380 86390 1
535603 99535603 1001 86380 86390 1
535634 99535634 1001 86380 86390 1
536287 99536287 1001 86380 86390 1
536323 99536323 1001 86380 86390 1
536216 99536216 1001 86380 86390 1
536296 99536296 1001 86380 86390 1
535951 99535951 1001 86380 86390 1
535943 99535943 1001 86380 86390 1
536064 99536064 1001 86380 86390 1
535987 99535987 1001 86380 86390 1
535741 99535741 1001 86380 86390 1
535729 99535729 1001 86380 86390 1
535848 99535848 1001 86380 86390 1
535788 99535788 1001 86380 86390 1
535817 99535817 1001 86380 86390 1
536486 99536486 1001 86380 86390 1
537159 99537159 1001 86380 86390 1
536973 99536973 1001 86380 86390 1
537038 99537038 1001 86380 86390 1
537152 99537152 1001 86380 86390 1
536848 99536848 1001 86380 86390 1
536861 99536861 1001 86380 86390 1
536786 99536786 1001 86380 86390 1
536890 99536890 1001 86380 86390 1
536620 99536620 1001 86380 86390 1
536557 99536557 1001 86380 86390 1
536714 99536714 1001 86380 86390 1
536627 99536627 1001 86380 86390 1
536694 99536694 1001 86380 86390 1
537238 99537238 1001 86380 86390 1
537205 99537205 1001 86380 86390 1
537714 99537714 1001 86380 86390 1
537447 99537447 1001 86380 86390 1
537370 99537370 1001 86380 86390 1
537449 99537449 1001 86380 86390 1
537425 99537425 1001 86380 86390 1
537529 99537529 1001 86380 86390 1
538047 99538047 1001 86380 86390 1
538048 99538048 1001 86380 86390 1
538049 99538049 1001 86380 86390 1
538038 99538038 1001 86380 86390 1
538055 99538055 1001 86380 86390 1
538045 99538045 1001 86380 86390 1
538103 99538103 1001 86380 86390 1
538684 99538684 1001 86380 86390 1
538417 99538417 1001 86380 86390 1
538497 99538497 1001 86380 86390 1
538539 99538539 1001 86380 86390 1
538542 99538542 1001 86380 86390 1
538221 99538221 1001 86380 86390 1
538202 99538202 1001 86380 86390 1
538215 99538215 1001 86380 86390 1
538216 99538216 1001 86380 86390 1
538385 99538385 1001 86380 86390 1
538322 99538322 1001 86380 86390 1
538816 99538816 1001 86380 86390 1
538962 99538962 1001 86380 86390 1
538859 99538859 1001 86380 86390 1
539576 99539576 1001 86380 86390 1
539581 99539581 1001 86380 86390 1
539569 99539569 1001 86380 86390 1
539479 99539479 1001 86380 86390 1
539532 99539532 1001 86380 86390 1
539536 99539536 1001 86380 86390 1
539588 99539588 1001 86380 86390 1
539374 99539374 1001 86380 86390 1
539115 99539115 1001 86380 86390 1
539051 99539051 1001 86380 86390 1
539207 99539207 1001 86380 86390 1
539169 99539169 1001 86380 86390 1
539728 99539728 1001 86380 86390 1
539784 99539784 1001 86380 86390 1
539825 99539825 1001 86380 86390 1
539722 99539722 1001 86380 86390 1
539830 99539830 1001 86380 86390 1
539688 99539688 1001 86380 86390 1
540404 99540404 1001 86380 86390 1
540444 99540444 1001 86380 86390 1
539951 99539951 1001 86380 86390 1
539981 99539981 1001 86380 86390 1
539909 99539909 1001 86380 86390 1
540013 99540013 1001 86380 86390 1
540492 99540492 1001 86380 86390 1
541279 99541279 1001 86380 86390 1
541214 99541214 1001 86380 86390 1
540944 99540944 1001 86380 86390 1
540893 99540893 1001 86380 86390 1
541052 99541052 1001 86380 86390 1
540684 99540684 1001 86380 86390 1
540766 99540766 1001 86380 86390 1
540850 99540850 1001 86380 86390 1
541384 99541384 1001 86380 86390 1
541335 99541335 1001 86380 86390 1
541337 99541337 1001 86380 86390 1
541468 99541468 1001 86380 86390 1
541430 99541430 1001 86380 86390 1
542007 99542007 1001 86380 86390 1
542078 99542078 1001 86380 86390 1
542110 99542110 1001 86380 86390 1
542067 99542067 1001 86380 86390 1
541888 99541888 1001 86380 86390 1
541762 99541762 1001 86380 86390 1
541817 99541817 1001 86380 86390 1
541581 99541581 1001 86380 86390 1
542316 99542316 1001 86380 86390 1
542229 99542229 1001 86380 86390 1
542907 99542907 1001 86380 86390 1
542778 99542778 1001 86380 86390 1
542944 99542944 1001 86380 86390 1
542921 99542921 1001 86380 86390 1
542784 99542784 1001 86380 86390 1
542864 99542864 1001 86380 86390 1
542840 99542840 1001 86380 86390 1
542713 99542713 1001 86380 86390 1
542566 99542566 1001 86380 86390 1
542583 99542583 1001 86380 86390 1
542509 99542509 1001 86380 86390 1
542394 99542394 1001 86380 86390 1
542438 99542438 1001 86380 86390 1
543120 99543120 1001 86380 86390 1
542967 99542967 1001 86380 86390 1
543681 99543681 1001 86380 86390 1
543725 99543725 1001 86380 86390 1
543639 99543639 1001 86380 86390 1
543436 99543436 1001 86380 86390 1
543505 99543505 1001 86380 86390 1
543494 99543494 1001 86380 86390 1
543404 99543404 1001 86380 86390 1
543536 99543536 1001 86380 86390 1
543485 99543485 1001 86380 86390 1
543177 99543177 1001 86380 86390 1
543242 99543242 1001 86380 86390 1
543320 99543320 1001 86380 86390 1
543271 99543271 1001 86380 86390 1
543354 99543354 1001 86380 86390 1
543172 99543172 1001 86380 86390 1
543808 99543808 1001 86380 86390 1
543952 99543952 1001 86380 86390 1
543784 99543784 1001 86380 86390 1
543838 99543838 1001 86380 86390 1
543944 99543944 1001 86380 86390 1
544495 99544495 1001 86380 86390 1
544403 99544403 1001 86380 86390 1
544493 99544493 1001 86380 86390 1
544265 99544265 1001 86380 86390 1
544192 99544192 1001 86380 86390 1
544003 99544003 1001 86380 86390 1
544011 99544011 1001 86380 86390 1
544698 99544698 1001 86380 86390 1
544668 99544668 1001 86380 86390 1
429104 236 1001 39360 39837 1
412910 998 1001 40860 41997 1
432585 1143 1001 12960 13977 1
508978 577 1001 65795 66095 1
542737 826 1001 59536 59836 1
400087 99400087 1001 86380 86390 1
400238 99400238 1001 86380 86390 1
400364 99400364 1001 86380 86390 1
400753 99400753 1001 86380 86390 1
401267 99401267 1001 86380 86390 1
401181 99401181 1001 86380 86390 1
401557 99401557 1001 86380 86390 1
401580 99401580 1001 86380 86390 1
401513 99401513 1001 86380 86390 1
402170 99402170 1001 86380 86390 1
402123 99402123 1001 86380 86390 1
402471 99402471 1001 86380 86390 1
402410 99402410 1001 86380 86390 1
402655 99402655 1001 86380 86390 1
402626 99402626 1001 86380 86390 1
402707 99402707 1001 86380 86390 1
402826 99402826 1001 86380 86390 1
402813 99402813 1001 86380 86390 1
403028 99403028 1001 86380 86390 1
403115 99403115 1001 86380 86390 1
403196 99403196 1001 86380 86390 1
403342 99403342 1001 86380 86390 1
403384 99403384 1001 86380 86390 1
403555 99403555 1001 86380 86390 1
403680 99403680 1001 86380 86390 1
403736 99403736 1001 86380 86390 1
403927 99403927 1001 86380 86390 1
404192 99404192 1001 86380 86390 1
404211 99404211 1001 86380 86390 1
404152 99404152 1001 86380 86390 1
404466 99404466 1001 86380 86390 1
404685 99404685 1001 86380 86390 1
404774 99404774 1001 86380 86390 1
405088 99405088 1001 86380 86390 1
405400 99405400 1001 86380 86390 1
405510 99405510 1001 86380 86390 1
405581 99405581 1001 86380 86390 1
405755 99405755 1001 86380 86390 1
405870 99405870 1001 86380 86390 1
405767 99405767 1001 86380 86390 1
406075 99406075 1001 86380 86390 1
406064 99406064 1001 86380 86390 1
405988 99405988 1001 86380 86390 1
406177 99406177 1001 86380 86390 1
406259 99406259 1001 86380 86390 1
406414 99406414 1001 86380 86390 1
407000 99407000 1001 86380 86390 1
407059 99407059 1001 86380 86390 1
407120 99407120 1001 86380 86390 1
407105 99407105 1001 86380 86390 1
407158 99407158 1001 86380 86390 1
407639 99407639 1001 86380 86390 1
407737 99407737 1001 86380 86390 1
407700 99407700 1001 86380 86390 1
407811 99407811 1001 86380 86390 1
408387 99408387 1001 86380 86390 1
408459 99408459 1001 86380 86390 1
408592 99408592 1001 86380 86390 1
408611 99408611 1001 86380 86390 1
408750 99408750 1001 86380 86390 1
408778 99408778 1001 86380 86390 1
408815 99408815 1001 86380 86390 1
409042 99409042 1001 86380 86390 1
409170 99409170 1001 86380 86390 1
409207 99409207 1001 86380 86390 1
409261 99409261 1001 86380 86390 1
409333 99409333 1001 86380 86390 1
409472 99409472 1001 86380 86390 1
409697 99409697 1001 86380 86390 1
409949 99409949 1001 86380 86390 1
410158 99410158 1001 86380 86390 1
410541 99410541 1001 86380 86390 1
410722 99410722 1001 86380 86390 1
410741 99410741 1001 86380 86390 1
410746 99410746 1001 86380 86390 1
411313 99411313 1001 86380 86390 1
411342 99411342 1001 86380 86390 1
411412 99411412 1001 86380 86390 1
411480 99411480 1001 86380 86390 1
411924 99411924 1001 86380 86390 1
411874 99411874 1001 86380 86390 1
411898 99411898 1001 86380 86390 1
411883 99411883 1001 86380 86390 1
411959 99411959 1001 86380 86390 1
412121 99412121 1001 86380 86390 1
412152 99412152 1001 86380 86390 1
412193 99412193 1001 86380 86390 1
412219 99412219 1001 86380 86390 1
412262 99412262 1001 86380 86390 1
412325 99412325 1001 86380 86390 1
412402 99412402 1001 86380 86390 1
413685 99413685 1001 86380 86390 1
413511 99413511 1001 86380 86390 1
413058 99413058 1001 86380 86390 1
412959 99412959 1001 86380 86390 1
412960 99412960 1001 86380 86390 1
413092 99413092 1001 86380 86390 1
413153 99413153 1001 86380 86390 1
412884 99412884 1001 86380 86390 1
412818 99412818 1001 86380 86390 1
414031 99414031 1001 86380 86390 1
413968 99413968 1001 86380 86390 1
414024 99414024 1001 86380 86390 1
413979 99413979 1001 86380 86390 1
413712 99413712 1001 86380 86390 1
415086 99415086 1001 86380 86390 1
415129 99415129 1001 86380 86390 1
415295 99415295 1001 86380 86390 1
414589 99414589 1001 86380 86390 1
414641 99414641 1001 86380 86390 1
414608 99414608 1001 86380 86390 1
414479 99414479 1001 86380 86390 1
414456 99414456 1001 86380 86390 1
414131 99414131 1001 86380 86390 1
415529 99415529 1001 86380 86390 1
415504 99415504 1001 86380 86390 1
415682 99415682 1001 86380 86390 1
415341 99415341 1001 86380 86390 1
415692 99415692 1001 86380 86390 1
416771 99416771 1001 86380 86390 1
416350 99416350 1001 86380 86390 1
416450 99416450 1001 86380 86390 1
416306 99416306 1001 86380 86390 1
416536 99416536 1001 86380 86390 1
416513 99416513 1001 86380 86390 1
417094 99417094 1001 86380 86390 1
417059 99417059 1001 86380 86390 1
417250 99417250 1001 86380 86390 1
417013 99417013 1001 86380 86390 1
417396 99417396 1001 86380 86390 1
417521 99417521 1001 86380 86390 1
417450 99417450 1001 86380 86390 1
417561 99417561 1001 86380 86390 1
417563 99417563 1001 86380 86390 1
418673 99418673 1001 86380 86390 1
418436 99418436 1001 86380 86390 1
418717 99418717 1001 86380 86390 1
418497 99418497 1001 86380 86390 1
418109 99418109 1001 86380 86390 1
417704 99417704 1001 86380 86390 1
417778 99417778 1001 86380 86390 1
417668 99417668 1001 86380 86390 1
417753 99417753 1001 86380 86390 1
417878 99417878 1001 86380 86390 1
417911 99417911 1001 86380 86390 1
419130 99419130 1001 86380 86390 1
418953 99418953 1001 86380 86390 1
419105 99419105 1001 86380 86390 1
419092 99419092 1001 86380 86390 1
420152 99420152 1001 86380 86390 1
420337 99420337 1001 86380 86390 1
420186 99420186 1001 86380 86390 1
419972 99419972 1001 86380 86390 1
419963 99419963 1001 86380 86390 1
419717 99419717 1001 86380 86390 1
419764 99419764 1001 86380 86390 1
419622 99419622 1001 86380 86390 1
420628 99420628 1001 86380 86390 1
420558 99420558 1001 86380 86390 1
421961 99421961 1001 86380 86390 1
421720 99421720 1001 86380 86390 1
422106 99422106 1001 86380 86390 1
421503 99421503 1001 86380 86390 1
421478 99421478 1001 86380 86390 1
421561 99421561 1001 86380 86390 1
420839 99420839 1001 86380 86390 1
420867 99420867 1001 86380 86390 1
422386 99422386 1001 86380 86390 1
422389 99422389 1001 86380 86390 1
422141 99422141 1001 86380 86390 1
423459 99423459 1001 86380 86390 1
423085 99423085 1001 86380 86390 1
423112 99423112 1001 86380 86390 1
423069 99423069 1001 86380 86390 1
422572 99422572 1001 86380 86390 1
422885 99422885 1001 86380 86390 1
422760 99422760 1001 86380 86390 1
424118 99424118 1001 86380 86390 1
425320 99425320 1001 86380 86390 1
425324 99425324 1001 86380 86390 1
425192 99425192 1001 86380 86390 1
425103 99425103 1001 86380 86390 1
425330 99425330 1001 86380 86390 1
425093 99425093 1001 86380 86390 1
424623 99424623 1001 86380 86390 1
424652 99424652 1001 86380 86390 1
424314 99424314 1001 86380 86390 1
424251 99424251 1001 86380 86390 1
424157 99424157 1001 86380 86390 1
424190 99424190 1001 86380 86390 1
424302 99424302 1001 86380 86390 1
425506 99425506 1001 86380 86390 1
425823 99425823 1001 86380 86390 1
427116 99427116 1001 86380 86390 1
426894 99426894 1001 86380 86390 1
426923 99426923 1001 86380 86390 1
426780 99426780 1001 86380 86390 1
426323 99426323 1001 86380 86390 1
426285 99426285 1001 86380 86390 1
426629 99426629 1001 86380 86390 1
426652 99426652 1001 86380 86390 1
426442 99426442 1001 86380 86390 1
425949 99425949 1001 86380 86390 1
427488 99427488 1001 86380 86390 1
427212 99427212 1001 86380 86390 1
427255 99427255 1001 86380 86390 1
427160 99427160 1001 86380 86390 1
428477 99428477 1001 86380 86390 1
428712 99428712 1001 86380 86390 1
427674 99427674 1001 86380 86390 1
427652 99427652 1001 86380 86390 1
427744 99427744 1001 86380 86390 1
428873 99428873 1001 86380 86390 1
428947 99428947 1001 86380 86390 1
429079 99429079 1001 86380 86390 1
429010 99429010 1001 86380 86390 1
429161 99429161 1001 86380 86390 1
430345 99430345 1001 86380 86390 1
430285 99430285 1001 86380 86390 1
430009 99430009 1001 86380 86390 1
429925 99429925 1001 86380 86390 1
429755 99429755 1001 86380 86390 1
429808 99429808 1001 86380 86390 1
429835 99429835 1001 86380 86390 1
429290 99429290 1001 86380 86390 1
429262 99429262 1001 86380 86390 1
429430 99429430 1001 86380 86390 1
430614 99430614 1001 86380 86390 1
430711 99430711 1001 86380 86390 1
431910 99431910 1001 86380 86390 1
431970 99431970 1001 86380 86390 1
431927 99431927 1001 86380 86390 1
432048 99432048 1001 86380 86390 1
431390 99431390 1001 86380 86390 1
431171 99431171 1001 86380 86390 1
431123 99431123 1001 86380 86390 1
431068 99431068 1001 86380 86390 1
430832 99430832 1001 86380 86390 1
431073 99431073 1001 86380 86390 1
432428 99432428 1001 86380 86390 1
432123 99432123 1001 86380 86390 1
432061 99432061 1001 86380 86390 1
432186 99432186 1001 86380 86390 1
432210 99432210 1001 86380 86390 1
432365 99432365 1001 86380 86390 1
432446 99432446 1001 86380 86390 1
432426 99432426 1001 86380 86390 1
433320 99433320 1001 86380 86390 1
433440 99433440 1001 86380 86390 1
433714 99433714 1001 86380 86390 1
433138 99433138 1001 86380 86390 1
433264 99433264 1001 86380 86390 1
432584 99432584 1001 86380 86390 1
432808 99432808 1001 86380 86390 1
432811 99432811 1001 86380 86390 1
432872 99432872 1001 86380 86390 1
433881 99433881 1001 86380 86390 1
433941 99433941 1001 86380 86390 1
433972 99433972 1001 86380 86390 1
433899 99433899 1001 86380 86390 1
433793 99433793 1001 86380 86390 1
433806 99433806 1001 86380 86390 1
435365 99435365 1001 86380 86390 1
435434 99435434 1001 86380 86390 1
435319 99435319 1001 86380 86390 1
434622 99434622 1001 86380 86390 1
434932 99434932 1001 86380 86390 1
434866 99434866 1001 86380 86390 1
434286 99434286 1001 86380 86390 1
434433 99434433 1001 86380 86390 1
434388 99434388 1001 86380 86390 1
435643 99435643 1001 86380 86390 1
435454 99435454 1001 86380 86390 1
435551 99435551 1001 86380 86390 1
435473 99435473 1001 86380 86390 1
435565 99435565 1001 86380 86390 1
435886 99435886 1001 86380 86390 1
435723 99435723 1001 86380 86390 1
435478 99435478 1001 86380 86390 1
437153 99437153 1001 86380 86390 1
436809 99436809 1001 86380 86390 1
436860 99436860 1001 86380 86390 1
436865 99436865 1001 86380 86390 1
437144 99437144 1001 86380 86390 1
436563 99436563 1001 86380 86390 1
436472 99436472 1001 86380 86390 1
436730 99436730 1001 86380 86390 1
436018 99436018 1001 86380 86390 1
300006 99300006 1001 86380 86390 1
437270 99437270 1001 86380 86390 1
300098 99300098 1001 86380 86390 1
300027 99300027 1001 86380 86390 1
300613 99300613 1001 86380 86390 1
300565 99300565 1001 86380 86390 1
300578 99300578 1001 86380 86390 1
300618 99300618 1001 86380 86390 1
300597 99300597 1001 86380 86390 1
300723 99300723 1001 86380 86390 1
300461 99300461 1001 86380 86390 1
300323 99300323 1001 86380 86390 1
300267 99300267 1001 86380 86390 1
300203 99300203 1001 86380 86390 1
300231 99300231 1001 86380 86390 1
300908 99300908 1001 86380 86390 1
300773 99300773 1001 86380 86390 1
300812 99300812 1001 86380 86390 1
300813 99300813 1001 86380 86390 1
301505 99301505 1001 86380 86390 1
301434 99301434 1001 86380 86390 1
301411 99301411 1001 86380 86390 1
301502 99301502 1001 86380 86390 1
301193 99301193 1001 86380 86390 1
301234 99301234 1001 86380 86390 1
301345 99301345 1001 86380 86390 1
301037 99301037 1001 86380 86390 1
300977 99300977 1001 86380 86390 1
301033 99301033 1001 86380 86390 1
301733 99301733 1001 86380 86390 1
301571 99301571 1001 86380 86390 1
301573 99301573 1001 86380 86390 1
301664 99301664 1001 86380 86390 1
302181 99302181 1001 86380 86390 1
302136 99302136 1001 86380 86390 1
301969 99301969 1001 86380 86390 1
302088 99302088 1001 86380 86390 1
301853 99301853 1001 86380 86390 1
301882 99301882 1001 86380 86390 1
302534 99302534 1001 86380 86390 1
302556 99302556 1001 86380 86390 1
303091 99303091 1001 86380 86390 1
303092 99303092 1001 86380 86390 1
303031 99303031 1001 86380 86390 1
303163 99303163 1001 86380 86390 1
303151 99303151 1001 86380 86390 1
303126 99303126 1001 86380 86390 1
302916 99302916 1001 86380 86390 1
302812 99302812 1001 86380 86390 1
302738 99302738 1001 86380 86390 1
303387 99303387 1001 86380 86390 1
303365 99303365 1001 86380 86390 1
303251 99303251 1001 86380 86390 1
303836 99303836 1001 86380 86390 1
304024 99304024 1001 86380 86390 1
303916 99303916 1001 86380 86390 1
303724 99303724 1001 86380 86390 1
303763 99303763 1001 86380 86390 1
303703 99303703 1001 86380 86390 1
303808 99303808 1001 86380 86390 1
303541 99303541 1001 86380 86390 1
303562 99303562 1001 86380 86390 1
304100 99304100 1001 86380 86390 1
304183 99304183 1001 86380 86390 1
304719 99304719 1001 86380 86390 1
304812 99304812 1001 86380 86390 1
304585 99304585 1001 86380 86390 1
304611 99304611 1001 86380 86390 1
304561 99304561 1001 86380 86390 1
304639 99304639 1001 86380 86390 1
304276 99304276 1001 86380 86390 1
304347 99304347 1001 86380 86390 1
304260 99304260 1001 86380 86390 1
304869 99304869 1001 86380 86390 1
305052 99305052 1001 86380 86390 1
304951 99304951 1001 86380 86390 1
305649 99305649 1001 86380 86390 1
305533 99305533 1001 86380 86390 1
305617 99305617 1001 86380 86390 1
305324 99305324 1001 86380 86390 1
305434 99305434 1001 86380 86390 1
305398 99305398 1001 86380 86390 1
305144 99305144 1001 86380 86390 1
305079 99305079 1001 86380 86390 1
305161 99305161 1001 86380 86390 1
305252 99305252 1001 86380 86390 1
305124 99305124 1001 86380 86390 1
500059 99500059 1001 86380 86390 1
500072 99500072 1001 86380 86390 1
500738 99500738 1001 86380 86390 1
500781 99500781 1001 86380 86390 1
500654 99500654 1001 86380 86390 1
500758 99500758 1001 86380 86390 1
500519 99500519 1001 86380 86390 1
500586 99500586 1001 86380 86390 1
500512 99500512 1001 86380 86390 1
500551 99500551 1001 86380 86390 1
500363 99500363 1001 86380 86390 1
500237 99500237 1001 86380 86390 1
500971 99500971 1001 86380 86390 1
500856 99500856 1001 86380 86390 1
500921 99500921 1001 86380 86390 1
501003 99501003 1001 86380 86390 1
501504 99501504 1001 86380 86390 1
501267 99501267 1001 86380 86390 1
501241 99501241 1001 86380 86390 1
501288 99501288 1001 86380 86390 1
501122 99501122 1001 86380 86390 1
501817 99501817 1001 86380 86390 1
501753 99501753 1001 86380 86390 1
501754 99501754 1001 86380 86390 1
501761 99501761 1001 86380 86390 1
502312 99502312 1001 86380 86390 1
502377 99502377 1001 86380 86390 1
502392 99502392 1001 86380 86390 1
502445 99502445 1001 86380 86390 1
502447 99502447 1001 86380 86390 1
502460 99502460 1001 86380 86390 1
502069 99502069 1001 86380 86390 1
502176 99502176 1001 86380 86390 1
502202 99502202 1001 86380 86390 1
502494 99502494 1001 86380 86390 1
503039 99503039 1001 86380 86390 1
503071 99503071 1001 86380 86390 1
502697 99502697 1001 86380 86390 1
502713 99502713 1001 86380 86390 1
502833 99502833 1001 86380 86390 1
502809 99502809 1001 86380 86390 1
503367 99503367 1001 86380 86390 1
503320 99503320 1001 86380 86390 1
503425 99503425 1001 86380 86390 1
504044 99504044 1001 86380 86390 1
504109 99504109 1001 86380 86390 1
504113 99504113 1001 86380 86390 1
503731 99503731 1001 86380 86390 1
503875 99503875 1001 86380 86390 1
503763 99503763 1001 86380 86390 1
503880 99503880 1001 86380 86390 1
503766 99503766 1001 86380 86390 1
503566 99503566 1001 86380 86390 1
503606 99503606 1001 86380 86390 1
503658 99503658 1001 86380 86390 1
503698 99503698 1001 86380 86390 1
504167 99504167 1001 86380 86390 1
504170 99504170 1001 86380 86390 1
504249 99504249 1001 86380 86390 1
504173 99504173 1001 86380 86390 1
504152 99504152 1001 86380 86390 1
504766 99504766 1001 86380 86390 1
504770 99504770 1001 86380 86390 1
504824 99504824 1001 86380 86390 1
504688 99504688 1001 86380 86390 1
504727 99504727 1001 86380 86390 1
504650 99504650 1001 86380 86390 1
504693 99504693 1001 86380 86390 1
504538 99504538 1001 86380 86390 1
504457 99504457 1001 86380 86390 1
504383 99504383 1001 86380 86390 1
504346 99504346 1001 86380 86390 1
505118 99505118 1001 86380 86390 1
505094 99505094 1001 86380 86390 1
505707 99505707 1001 86380 86390 1
505735 99505735 1001 86380 86390 1
505687 99505687 1001 86380 86390 1
505639 99505639 1001 86380 86390 1
505500 99505500 1001 86380 86390 1
505439 99505439 1001 86380 86390 1
505534 99505534 1001 86380 86390 1
505550 99505550 1001 86380 86390 1
505795 99505795 1001 86380 86390 1
506533 99506533 1001 86380 86390 1
506593 99506593 1001 86380 86390 1
506214 99506214 1001 86380 86390 1
506231 99506231 1001 86380 86390 1
506169 99506169 1001 86380 86390 1
506737 99506737 1001 86380 86390 1
506673 99506673 1001 86380 86390 1
506712 99506712 1001 86380 86390 1
506649 99506649 1001 86380 86390 1
506612 99506612 1001 86380 86390 1
506797 99506797 1001 86380 86390 1
506721 99506721 1001 86380 86390 1
507280 99507280 1001 86380 86390 1
507251 99507251 1001 86380 86390 1
507316 99507316 1001 86380 86390 1
507356 99507356 1001 86380 86390 1
507167 99507167 1001 86380 86390 1
507041 99507041 1001 86380 86390 1
507171 99507171 1001 86380 86390 1
507031 99507031 1001 86380 86390 1
506977 99506977 1001 86380 86390 1
506952 99506952 1001 86380 86390 1
507463 99507463 1001 86380 86390 1
507504 99507504 1001 86380 86390 1
507608 99507608 1001 86380 86390 1
507492 99507492 1001 86380 86390 1
508082 99508082 1001 86380 86390 1
508045 99508045 1001 86380 86390 1
507940 99507940 1001 86380 86390 1
507953 99507953 1001 86380 86390 1
508020 99508020 1001 86380 86390 1
507867 99507867 1001 86380 86390 1
507844 99507844 1001 86380 86390 1
507988 99507988 1001 86380 86390 1
507720 99507720 1001 86380 86390 1
507712 99507712 1001 86380 86390 1
508341 99508341 1001 86380 86390 1
508279 99508279 1001 86380 86390 1
508421 99508421 1001 86380 86390 1
508973 99508973 1001 86380 86390 1
508928 99508928 1001 86380 86390 1
508804 99508804 1001 86380 86390 1
508742 99508742 1001 86380 86390 1
508835 99508835 1001 86380 86390 1
508746 99508746 1001 86380 86390 1
508697 99508697 1001 86380 86390 1
508515 99508515 1001 86380 86390 1
509229 99509229 1001 86380 86390 1
509166 99509166 1001 86380 86390 1
509270 99509270 1001 86380 86390 1
509879 99509879 1001 86380 86390 1
509702 99509702 1001 86380 86390 1
509703 99509703 1001 86380 86390 1
509618 99509618 1001 86380 86390 1
509489 99509489 1001 86380 86390 1
509650 99509650 1001 86380 86390 1
509497 99509497 1001 86380 86390 1
509679 99509679 1001 86380 86390 1
509511 99509511 1001 86380 86390 1
509694 99509694 1001 86380 86390 1
509357 99509357 1001 86380 86390 1
509358 99509358 1001 86380 86390 1
509282 99509282 1001 86380 86390 1
510029 99510029 1001 86380 86390 1
510101 99510101 1001 86380 86390 1
510523 99510523 1001 86380 86390 1
510701 99510701 1001 86380 86390 1
510642 99510642 1001 86380 86390 1
510703 99510703 1001 86380 86390 1
510708 99510708 1001 86380 86390 1
510658 99510658 1001 86380 86390 1
510443 99510443 1001 86380 86390 1
510405 99510405 1001 86380 86390 1
510483 99510483 1001 86380 86390 1
510414 99510414 1001 86380 86390 1
510157 99510157 1001 86380 86390 1
510275 99510275 1001 86380 86390 1
510198 99510198 1001 86380 86390 1
510112 99510112 1001 86380 86390 1
510141 99510141 1001 86380 86390 1
510299 99510299 1001 86380 86390 1
510842 99510842 1001 86380 86390 1
510743 99510743 1001 86380 86390 1
510900 99510900 1001 86380 86390 1
511454 99511454 1001 86380 86390 1
511548 99511548 1001 86380 86390 1
511335 99511335 1001 86380 86390 1
511199 99511199 1001 86380 86390 1
510997 99510997 1001 86380 86390 1
510950 99510950 1001 86380 86390 1
511056 99511056 1001 86380 86390 1
511134 99511134 1001 86380 86390 1
510940 99510940 1001 86380 86390 1
511614 99511614 1001 86380 86390 1
511666 99511666 1001 86380 86390 1
511670 99511670 1001 86380 86390 1
511645 99511645 1001 86380 86390 1
511647 99511647 1001 86380 86390 1
511598 99511598 1001 86380 86390 1
511741 99511741 1001 86380 86390 1
512250 99512250 1001 86380 86390 1
512290 99512290 1001 86380 86390 1
512316 99512316 1001 86380 86390 1
512330 99512330 1001 86380 86390 1
512363 99512363 1001 86380 86390 1
512096 99512096 1001 86380 86390 1
512065 99512065 1001 86380 86390 1
511804 99511804 1001 86380 86390 1
511766 99511766 1001 86380 86390 1
511884 99511884 1001 86380 86390 1
511847 99511847 1001 86380 86390 1
512571 99512571 1001 86380 86390 1
512392 99512392 1001 86380 86390 1
512477 99512477 1001 86380 86390 1
513103 99513103 1001 86380 86390 1
513106 99513106 1001 86380 86390 1
513094 99513094 1001 86380 86390 1
513146 99513146 1001 86380 86390 1
513031 99513031 1001 86380 86390 1
513112 99513112 1001 86380 86390 1
513153 99513153 1001 86380 86390 1
512955 99512955 1001 86380 86390 1
512852 99512852 1001 86380 86390 1
512661 99512661 1001 86380 86390 1
512739 99512739 1001 86380 86390 1
512778 99512778 1001 86380 86390 1
512740 99512740 1001 86380 86390 1
512598 99512598 1001 86380 86390 1
512587 99512587 1001 86380 86390 1
512691 99512691 1001 86380 86390 1
512770 99512770 1001 86380 86390 1
512773 99512773 1001 86380 86390 1
512712 99512712 1001 86380 86390 1
513363 99513363 1001 86380 86390 1
513994 99513994 1001 86380 86390 1
514001 99514001 1001 86380 86390 1
514008 99514008 1001 86380 86390 1
513960 99513960 1001 86380 86390 1
513952 99513952 1001 86380 86390 1
513696 99513696 1001 86380 86390 1
513787 99513787 1001 86380 86390 1
513685 99513685 1001 86380 86390 1
513647 99513647 1001 86380 86390 1
513778 99513778 1001 86380 86390 1
513804 99513804 1001 86380 86390 1
513768 99513768 1001 86380 86390 1
513583 99513583 1001 86380 86390 1
513532 99513532 1001 86380 86390 1
513587 99513587 1001 86380 86390 1
513422 99513422 1001 86380 86390 1
514042 99514042 1001 86380 86390 1
514186 99514186 1001 86380 86390 1
514109 99514109 1001 86380 86390 1
514206 99514206 1001 86380 86390 1
514077 99514077 1001 86380 86390 1
514672 99514672 1001 86380 86390 1
514802 99514802 1001 86380 86390 1
514791 99514791 1001 86380 86390 1
514526 99514526 1001 86380 86390 1
514556 99514556 1001 86380 86390 1
514453 99514453 1001 86380 86390 1
514571 99514571 1001 86380 86390 1
514650 99514650 1001 86380 86390 1
514393 99514393 1001 86380 86390 1
514357 99514357 1001 86380 86390 1
514359 99514359 1001 86380 86390 1
514438 99514438 1001 86380 86390 1
514988 99514988 1001 86380 86390 1
514927 99514927 1001 86380 86390 1
515645 99515645 1001 86380 86390 1
515634 99515634 1001 86380 86390 1
515532 99515532 1001 86380 86390 1
515664 99515664 1001 86380 86390 1
515498 99515498 1001 86380 86390 1
515382 99515382 1001 86380 86390 1
515308 99515308 1001 86380 86390 1
515140 99515140 1001 86380 86390 1
515079 99515079 1001 86380 86390 1
515185 99515185 1001 86380 86390 1
515689 99515689 1001 86380 86390 1
515834 99515834 1001 86380 86390 1
516422 99516422 1001 86380 86390 1
516490 99516490 1001 86380 86390 1
516353 99516353 1001 86380 86390 1
516110 99516110 1001 86380 86390 1
516270 99516270 1001 86380 86390 1
516209 99516209 1001 86380 86390 1
516095 99516095 1001 86380 86390 1
515917 99515917 1001 86380 86390 1
515962 99515962 1001 86380 86390 1
516015 99516015 1001 86380 86390 1
516017 99516017 1001 86380 86390 1
516590 99516590 1001 86380 86390 1
516642 99516642 1001 86380 86390 1
516528 99516528 1001 86380 86390 1
517266 99517266 1001 86380 86390 1
517256 99517256 1001 86380 86390 1
517142 99517142 1001 86380 86390 1
517206 99517206 1001 86380 86390 1
517057 99517057 1001 86380 86390 1
517006 99517006 1001 86380 86390 1
517101 99517101 1001 86380 86390 1
516947 99516947 1001 86380 86390 1
516900 99516900 1001 86380 86390 1
516824 99516824 1001 86380 86390 1
516850 99516850 1001 86380 86390 1
517488 99517488 1001 86380 86390 1
517392 99517392 1001 86380 86390 1
517511 99517511 1001 86380 86390 1
518100 99518100 1001 86380 86390 1
518101 99518101 1001 86380 86390 1
518052 99518052 1001 86380 86390 1
518146 99518146 1001 86380 86390 1
518002 99518002 1001 86380 86390 1
518096 99518096 1001 86380 86390 1
517833 99517833 1001 86380 86390 1
517951 99517951 1001 86380 86390 1
517835 99517835 1001 86380 86390 1
517653 99517653 1001 86380 86390 1
517694 99517694 1001 86380 86390 1
518304 99518304 1001 86380 86390 1
518330 99518330 1001 86380 86390 1
518359 99518359 1001 86380 86390 1
518799 99518799 1001 86380 86390 1
518827 99518827 1001 86380 86390 1
518905 99518905 1001 86380 86390 1
518893 99518893 1001 86380 86390 1
518909 99518909 1001 86380 86390 1
518744 99518744 1001 86380 86390 1
518576 99518576 1001 86380 86390 1
518642 99518642 1001 86380 86390 1
518621 99518621 1001 86380 86390 1
518636 99518636 1001 86380 86390 1
518550 99518550 1001 86380 86390 1
518395 99518395 1001 86380 86390 1
518371 99518371 1001 86380 86390 1
518390 99518390 1001 86380 86390 1
518481 99518481 1001 86380 86390 1
518534 99518534 1001 86380 86390 1
518997 99518997 1001 86380 86390 1
519063 99519063 1001 86380 86390 1
519147 99519147 1001 86380 86390 1
519174 99519174 1001 86380 86390 1
519191 99519191 1001 86380 86390 1
519430 99519430 1001 86380 86390 1
519546 99519546 1001 86380 86390 1
519551 99519551 1001 86380 86390 1
519409 99519409 1001 86380 86390 1
519476 99519476 1001 86380 86390 1
519490 99519490 1001 86380 86390 1
519350 99519350 1001 86380 86390 1
519357 99519357 1001 86380 86390 1
520012 99520012 1001 86380 86390 1
520525 99520525 1001 86380 86390 1
520556 99520556 1001 86380 86390 1
520441 99520441 1001 86380 86390 1
520292 99520292 1001 86380 86390 1
520332 99520332 1001 86380 86390 1
520424 99520424 1001 86380 86390 1
520388 99520388 1001 86380 86390 1
520316 99520316 1001 86380 86390 1
520433 99520433 1001 86380 86390 1
520153 99520153 1001 86380 86390 1
520142 99520142 1001 86380 86390 1
520727 99520727 1001 86380 86390 1
520737 99520737 1001 86380 86390 1
520803 99520803 1001 86380 86390 1
521405 99521405 1001 86380 86390 1
521283 99521283 1001 86380 86390 1
521177 99521177 1001 86380 86390 1
520909 99520909 1001 86380 86390 1
521000 99521000 1001 86380 86390 1
521001 99521001 1001 86380 86390 1
521032 99521032 1001 86380 86390 1
520903 99520903 1001 86380 86390 1
520972 99520972 1001 86380 86390 1
521603 99521603 1001 86380 86390 1
522259 99522259 1001 86380 86390 1
522193 99522193 1001 86380 86390 1
522265 99522265 1001 86380 86390 1
522221 99522221 1001 86380 86390 1
522171 99522171 1001 86380 86390 1
522240 99522240 1001 86380 86390 1
522009 99522009 1001 86380 86390 1
521904 99521904 1001 86380 86390 1
521701 99521701 1001 86380 86390 1
521845 99521845 1001 86380 86390 1
522341 99522341 1001 86380 86390 1
522374 99522374 1001 86380 86390 1
522477 99522477 1001 86380 86390 1
522299 99522299 1001 86380 86390 1
523028 99523028 1001 86380 86390 1
522951 99522951 1001 86380 86390 1
523068 99523068 1001 86380 86390 1
523070 99523070 1001 86380 86390 1
523093 99523093 1001 86380 86390 1
522942 99522942 1001 86380 86390 1
522981 99522981 1001 86380 86390 1
523024 99523024 1001 86380 86390 1
522986 99522986 1001 86380 86390 1
523039 99523039 1001 86380 86390 1
522510 99522510 1001 86380 86390 1
523120 99523120 1001 86380 86390 1
523146 99523146 1001 86380 86390 1
523200 99523200 1001 86380 86390 1
523126 99523126 1001 86380 86390 1
523139 99523139 1001 86380 86390 1
523906 99523906 1001 86380 86390 1
523804 99523804 1001 86380 86390 1
523845 99523845 1001 86380 86390 1
523939 99523939 1001 86380 86390 1
523559 99523559 1001 86380 86390 1
523563 99523563 1001 86380 86390 1
523640 99523640 1001 86380 86390 1
523580 99523580 1001 86380 86390 1
523632 99523632 1001 86380 86390 1
523471 99523471 1001 86380 86390 1
523368 99523368 1001 86380 86390 1
523356 99523356 1001 86380 86390 1
524006 99524006 1001 86380 86390 1
523994 99523994 1001 86380 86390 1
524000 99524000 1001 86380 86390 1
524094 99524094 1001 86380 86390 1
524630 99524630 1001 86380 86390 1
524582 99524582 1001 86380 86390 1
524608 99524608 1001 86380 86390 1
524692 99524692 1001 86380 86390 1
524705 99524705 1001 86380 86390 1
524402 99524402 1001 86380 86390 1
524531 99524531 1001 86380 86390 1
524481 99524481 1001 86380 86390 1
524560 99524560 1001 86380 86390 1
524294 99524294 1001 86380 86390 1
524232 99524232 1001 86380 86390 1
524184 99524184 1001 86380 86390 1
524160 99524160 1001 86380 86390 1
524799 99524799 1001 86380 86390 1
524829 99524829 1001 86380 86390 1
524868 99524868 1001 86380 86390 1
524778 99524778 1001 86380 86390 1
525507 99525507 1001 86380 86390 1
525541 99525541 1001 86380 86390 1
525127 99525127 1001 86380 86390 1
525698 99525698 1001 86380 86390 1
525686 99525686 1001 86380 86390 1
525624 99525624 1001 86380 86390 1
525715 99525715 1001 86380 86390 1
525664 99525664 1001 86380 86390 1
525679 99525679 1001 86380 86390 1
525720 99525720 1001 86380 86390 1
525709 99525709 1001 86380 86390 1
526281 99526281 1001 86380 86390 1
526366 99526366 1001 86380 86390 1
526406 99526406 1001 86380 86390 1
526368 99526368 1001 86380 86390 1
526278 99526278 1001 86380 86390 1
526345 99526345 1001 86380 86390 1
526205 99526205 1001 86380 86390 1
526118 99526118 1001 86380 86390 1
525938 99525938 1001 86380 86390 1
525951 99525951 1001 86380 86390 1
526424 99526424 1001 86380 86390 1
526469 99526469 1001 86380 86390 1
526535 99526535 1001 86380 86390 1
527098 99527098 1001 86380 86390 1
527176 99527176 1001 86380 86390 1
527178 99527178 1001 86380 86390 1
527089 99527089 1001 86380 86390 1
527130 99527130 1001 86380 86390 1
526857 99526857 1001 86380 86390 1
526885 99526885 1001 86380 86390 1
526685 99526685 1001 86380 86390 1
526790 99526790 1001 86380 86390 1
526665 99526665 1001 86380 86390 1
527271 99527271 1001 86380 86390 1
527414 99527414 1001 86380 86390 1
527300 99527300 1001 86380 86390 1
527367 99527367 1001 86380 86390 1
527407 99527407 1001 86380 86390 1
527409 99527409 1001 86380 86390 1
527294 99527294 1001 86380 86390 1
528026 99528026 1001 86380 86390 1
527950 99527950 1001 86380 86390 1
528002 99528002 1001 86380 86390 1
527926 99527926 1001 86380 86390 1
527901 99527901 1001 86380 86390 1
527734 99527734 1001 86380 86390 1
527713 99527713 1001 86380 86390 1
527829 99527829 1001 86380 86390 1
527855 99527855 1001 86380 86390 1
527479 99527479 1001 86380 86390 1
527650 99527650 1001 86380 86390 1
527499 99527499 1001 86380 86390 1
528086 99528086 1001 86380 86390 1
528139 99528139 1001 86380 86390 1
528117 99528117 1001 86380 86390 1
528746 99528746 1001 86380 86390 1
528816 99528816 1001 86380 86390 1
528739 99528739 1001 86380 86390 1
528754 99528754 1001 86380 86390 1
528822 99528822 1001 86380 86390 1
528567 99528567 1001 86380 86390 1
528662 99528662 1001 86380 86390 1
528638 99528638 1001 86380 86390 1
528422 99528422 1001 86380 86390 1
528475 99528475 1001 86380 86390 1
528427 99528427 1001 86380 86390 1
528288 99528288 1001 86380 86390 1
529005 99529005 1001 86380 86390 1
528994 99528994 1001 86380 86390 1
529087 99529087 1001 86380 86390 1
529635 99529635 1001 86380 86390 1
529336 99529336 1001 86380 86390 1
529467 99529467 1001 86380 86390 1
529163 99529163 1001 86380 86390 1
529306 99529306 1001 86380 86390 1
529142 99529142 1001 86380 86390 1
529752 99529752 1001 86380 86390 1
529805 99529805 1001 86380 86390 1
529900 99529900 1001 86380 86390 1
529734 99529734 1001 86380 86390 1
530518 99530518 1001 86380 86390 1
530407 99530407 1001 86380 86390 1
530396 99530396 1001 86380 86390 1
530186 99530186 1001 86380 86390 1
530227 99530227 1001 86380 86390 1
530116 99530116 1001 86380 86390 1
530007 99530007 1001 86380 86390 1
530124 99530124 1001 86380 86390 1
530048 99530048 1001 86380 86390 1
530615 99530615 1001 86380 86390 1
530641 99530641 1001 86380 86390 1
531206 99531206 1001 86380 86390 1
531049 99531049 1001 86380 86390 1
530984 99530984 1001 86380 86390 1
531051 99531051 1001 86380 86390 1
530940 99530940 1001 86380 86390 1
530882 99530882 1001 86380 86390 1
531431 99531431 1001 86380 86390 1
531395 99531395 1001 86380 86390 1
531526 99531526 1001 86380 86390 1
532204 99532204 1001 86380 86390 1
532003 99532003 1001 86380 86390 1
532145 99532145 1001 86380 86390 1
532139 99532139 1001 86380 86390 1
531875 99531875 1001 86380 86390 1
531889 99531889 1001 86380 86390 1
532377 99532377 1001 86380 86390 1
532891 99532891 1001 86380 86390 1
532876 99532876 1001 86380 86390 1
532738 99532738 1001 86380 86390 1
532622 99532622 1001 86380 86390 1
532779 99532779 1001 86380 86390 1
532640 99532640 1001 86380 86390 1
532732 99532732 1001 86380 86390 1
532628 99532628 1001 86380 86390 1
532630 99532630 1001 86380 86390 1
532534 99532534 1001 86380 86390 1
532472 99532472 1001 86380 86390 1
532538 99532538 1001 86380 86390 1
532551 99532551 1001 86380 86390 1
533080 99533080 1001 86380 86390 1
533150 99533150 1001 86380 86390 1
533063 99533063 1001 86380 86390 1
533798 99533798 1001 86380 86390 1
533686 99533686 1001 86380 86390 1
533738 99533738 1001 86380 86390 1
533765 99533765 1001 86380 86390 1
533562 99533562 1001 86380 86390 1
533500 99533500 1001 86380 86390 1
533620 99533620 1001 86380 86390 1
533506 99533506 1001 86380 86390 1
533249 99533249 1001 86380 86390 1
533276 99533276 1001 86380 86390 1
533388 99533388 1001 86380 86390 1
533998 99533998 1001 86380 86390 1
534652 99534652 1001 86380 86390 1
534484 99534484 1001 86380 86390 1
534299 99534299 1001 86380 86390 1
534117 99534117 1001 86380 86390 1
534208 99534208 1001 86380 86390 1
534247 99534247 1001 86380 86390 1
534863 99534863 1001 86380 86390 1
534855 99534855 1001 86380 86390 1
534881 99534881 1001 86380 86390 1
535368 99535368 1001 86380 86390 1
535462 99535462 1001 86380 86390 1
535487 99535487 1001 86380 86390 1
535197 99535197 1001 86380 86390 1
534954 99534954 1001 86380 86390 1
534891 99534891 1001 86380 86390 1
534990 99534990 1001 86380 86390 1
535003 99535003 1001 86380 86390 1
535675 99535675 1001 86380 86390 1
535691 99535691 1001 86380 86390 1
535575 99535575 1001 86380 86390 1
535697 99535697 1001 86380 86390 1
535659 99535659 1001 86380 86390 1
536220 99536220 1001 86380 86390 1
536335 99536335 1001 86380 86390 1
536300 99536300 1001 86380 86390 1
536144 99536144 1001 86380 86390 1
535956 99535956 1001 86380 86390 1
535998 99535998 1001 86380 86390 1
536011 99536011 1001 86380 86390 1
536051 99536051 1001 86380 86390 1
535782 99535782 1001 86380 86390 1
535799 99535799 1001 86380 86390 1
536527 99536527 1001 86380 86390 1
536387 99536387 1001 86380 86390 1
536441 99536441 1001 86380 86390 1
536419 99536419 1001 86380 86390 1
536498 99536498 1001 86380 86390 1
536511 99536511 1001 86380 86390 1
536460 99536460 1001 86380 86390 1
536435 99536435 1001 86380 86390 1
537161 99537161 1001 86380 86390 1
537040 99537040 1001 86380 86390 1
536991 99536991 1001 86380 86390 1
536943 99536943 1001 86380 86390 1
536757 99536757 1001 86380 86390 1
536758 99536758 1001 86380 86390 1
536692 99536692 1001 86380 86390 1
537256 99537256 1001 86380 86390 1
537206 99537206 1001 86380 86390 1
537180 99537180 1001 86380 86390 1
537220 99537220 1001 86380 86390 1
537915 99537915 1001 86380 86390 1
537932 99537932 1001 86380 86390 1
537831 99537831 1001 86380 86390 1
537650 99537650 1001 86380 86390 1
537586 99537586 1001 86380 86390 1
537466 99537466 1001 86380 86390 1
537556 99537556 1001 86380 86390 1
537441 99537441 1001 86380 86390 1
537994 99537994 1001 86380 86390 1
538100 99538100 1001 86380 86390 1
538188 99538188 1001 86380 86390 1
538176 99538176 1001 86380 86390 1
538807 99538807 1001 86380 86390 1
538574 99538574 1001 86380 86390 1
538512 99538512 1001 86380 86390 1
538604 99538604 1001 86380 86390 1
538351 99538351 1001 86380 86390 1
538391 99538391 1001 86380 86390 1
538209 99538209 1001 86380 86390 1
538381 99538381 1001 86380 86390 1
539011 99539011 1001 86380 86390 1
538921 99538921 1001 86380 86390 1
538899 99538899 1001 86380 86390 1
539301 99539301 1001 86380 86390 1
539265 99539265 1001 86380 86390 1
539304 99539304 1001 86380 86390 1
539793 99539793 1001 86380 86390 1
539781 99539781 1001 86380 86390 1
539684 99539684 1001 86380 86390 1
539739 99539739 1001 86380 86390 1
539661 99539661 1001 86380 86390 1
539753 99539753 1001 86380 86390 1
540209 99540209 1001 86380 86390 1
540109 99540109 1001 86380 86390 1
540253 99540253 1001 86380 86390 1
540125 99540125 1001 86380 86390 1
540179 99540179 1001 86380 86390 1
540258 99540258 1001 86380 86390 1
540065 99540065 1001 86380 86390 1
539942 99539942 1001 86380 86390 1
539904 99539904 1001 86380 86390 1
539943 99539943 1001 86380 86390 1
539997 99539997 1001 86380 86390 1
540504 99540504 1001 86380 86390 1
540621 99540621 1001 86380 86390 1
540583 99540583 1001 86380 86390 1
540519 99540519 1001 86380 86390 1
540598 99540598 1001 86380 86390 1
540560 99540560 1001 86380 86390 1
540566 99540566 1001 86380 86390 1
541218 99541218 1001 86380 86390 1
541268 99541268 1001 86380 86390 1
541224 99541224 1001 86380 86390 1
541010 99541010 1001 86380 86390 1
540907 99540907 1001 86380 86390 1
541013 99541013 1001 86380 86390 1
541031 99541031 1001 86380 86390 1
541083 99541083 1001 86380 86390 1
540695 99540695 1001 86380 86390 1
541305 99541305 1001 86380 86390 1
541359 99541359 1001 86380 86390 1
541453 99541453 1001 86380 86390 1
541954 99541954 1001 86380 86390 1
542101 99542101 1001 86380 86390 1
541998 99541998 1001 86380 86390 1
542013 99542013 1001 86380 86390 1
541849 99541849 1001 86380 86390 1
542238 99542238 1001 86380 86390 1
542187 99542187 1001 86380 86390 1
542752 99542752 1001 86380 86390 1
542754 99542754 1001 86380 86390 1
542802 99542802 1001 86380 86390 1
542638 99542638 1001 86380 86390 1
542692 99542692 1001 86380 86390 1
542537 99542537 1001 86380 86390 1
542709 99542709 1001 86380 86390 1
542510 99542510 1001 86380 86390 1
542381 99542381 1001 86380 86390 1
542412 99542412 1001 86380 86390 1
543087 99543087 1001 86380 86390 1
543607 99543607 1001 86380 86390 1
543715 99543715 1001 86380 86390 1
543703 99543703 1001 86380 86390 1
543575 99543575 1001 86380 86390 1
543566 99543566 1001 86380 86390 1
543508 99543508 1001 86380 86390 1
543509 99543509 1001 86380 86390 1
543369 99543369 1001 86380 86390 1
543334 99543334 1001 86380 86390 1
543167 99543167 1001 86380 86390 1
543181 99543181 1001 86380 86390 1
543858 99543858 1001 86380 86390 1
543788 99543788 1001 86380 86390 1
544430 99544430 1001 86380 86390 1
544228 99544228 1001 86380 86390 1
544267 99544267 1001 86380 86390 1
544243 99544243 1001 86380 86390 1
544313 99544313 1001 86380 86390 1
544081 99544081 1001 86380 86390 1
544110 99544110 1001 86380 86390 1
544137 99544137 1001 86380 86390 1
544725 99544725 1001 86380 86390 1
426677 1140 1001 45240 46557 1
525835 640 1001 55504 55804 1
400083 99400083 1001 86380 86390 1
400195 99400195 1001 86380 86390 1
400282 99400282 1001 86380 86390 1
400533 99400533 1001 86380 86390 1
400626 99400626 1001 86380 86390 1
400597 99400597 1001 86380 86390 1
400580 99400580 1001 86380 86390 1
400657 99400657 1001 86380 86390 1
400771 99400771 1001 86380 86390 1
401195 99401195 1001 86380 86390 1
401316 99401316 1001 86380 86390 1
401292 99401292 1001 86380 86390 1
401300 99401300 1001 86380 86390 1
401478 99401478 1001 86380 86390 1
401542 99401542 1001 86380 86390 1
401650 99401650 1001 86380 86390 1
402292 99402292 1001 86380 86390 1
402324 99402324 1001 86380 86390 1
402381 99402381 1001 86380 86390 1
402443 99402443 1001 86380 86390 1
402526 99402526 1001 86380 86390 1
402643 99402643 1001 86380 86390 1
402600 99402600 1001 86380 86390 1
402796 99402796 1001 86380 86390 1
403016 99403016 1001 86380 86390 1
403146 99403146 1001 86380 86390 1
403228 99403228 1001 86380 86390 1
403206 99403206 1001 86380 86390 1
403408 99403408 1001 86380 86390 1
403518 99403518 1001 86380 86390 1
403831 99403831 1001 86380 86390 1
404110 99404110 1001 86380 86390 1
404174 99404174 1001 86380 86390 1
404177 99404177 1001 86380 86390 1
404311 99404311 1001 86380 86390 1
404387 99404387 1001 86380 86390 1
404483 99404483 1001 86380 86390 1
404653 99404653 1001 86380 86390 1
404609 99404609 1001 86380 86390 1
404632 99404632 1001 86380 86390 1
404824 99404824 1001 86380 86390 1
404929 99404929 1001 86380 86390 1
405057 99405057 1001 86380 86390 1
405206 99405206 1001 86380 86390 1
405374 99405374 1001 86380 86390 1
405316 99405316 1001 86380 86390 1
405483 99405483 1001 86380 86390 1
405599 99405599 1001 86380 86390 1
405692 99405692 1001 86380 86390 1
405789 99405789 1001 86380 86390 1
405910 99405910 1001 86380 86390 1
405949 99405949 1001 86380 86390 1
406091 99406091 1001 86380 86390 1
406310 99406310 1001 86380 86390 1
406681 99406681 1001 86380 86390 1
406693 99406693 1001 86380 86390 1
406922 99406922 1001 86380 86390 1
406952 99406952 1001 86380 86390 1
407004 99407004 1001 86380 86390 1
407100 99407100 1001 86380 86390 1
407190 99407190 1001 86380 86390 1
407385 99407385 1001 86380 86390 1
407502 99407502 1001 86380 86390 1
407479 99407479 1001 86380 86390 1
407963 99407963 1001 86380 86390 1
408003 99408003 1001 86380 86390 1
408071 99408071 1001 86380 86390 1
408861 99408861 1001 86380 86390 1
408842 99408842 1001 86380 86390 1
409292 99409292 1001 86380 86390 1
409262 99409262 1001 86380 86390 1
409540 99409540 1001 86380 86390 1
409996 99409996 1001 86380 86390 1
410022 99410022 1001 86380 86390 1
410409 99410409 1001 86380 86390 1
410577 99410577 1001 86380 86390 1
410728 99410728 1001 86380 86390 1
411081 99411081 1001 86380 86390 1
411137 99411137 1001 86380 86390 1
411347 99411347 1001 86380 86390 1
411444 99411444 1001 86380 86390 1
411454 99411454 1001 86380 86390 1
411420 99411420 1001 86380 86390 1
411854 99411854 1001 86380 86390 1
411782 99411782 1001 86380 86390 1
411942 99411942 1001 86380 86390 1
412074 99412074 1001 86380 86390 1
412018 99412018 1001 86380 86390 1
412168 99412168 1001 86380 86390 1
412097 99412097 1001 86380 86390 1
412183 99412183 1001 86380 86390 1
412184 99412184 1001 86380 86390 1
412106 99412106 1001 86380 86390 1
412347 99412347 1001 86380 86390 1
412379 99412379 1001 86380 86390 1
412351 99412351 1001 86380 86390 1
413476 99413476 1001 86380 86390 1
413238 99413238 1001 86380 86390 1
413006 99413006 1001 86380 86390 1
413061 99413061 1001 86380 86390 1
413051 99413051 1001 86380 86390 1
412862 99412862 1001 86380 86390 1
412509 99412509 1001 86380 86390 1
412872 99412872 1001 86380 86390 1
412855 99412855 1001 86380 86390 1
412606 99412606 1001 86380 86390 1
412637 99412637 1001 86380 86390 1
413779 99413779 1001 86380 86390 1
413888 99413888 1001 86380 86390 1
413785 99413785 1001 86380 86390 1
414013 99414013 1001 86380 86390 1
414037 99414037 1001 86380 86390 1
413817 99413817 1001 86380 86390 1
415307 99415307 1001 86380 86390 1
415164 99415164 1001 86380 86390 1
415103 99415103 1001 86380 86390 1
414624 99414624 1001 86380 86390 1
414280 99414280 1001 86380 86390 1
414438 99414438 1001 86380 86390 1
414170 99414170 1001 86380 86390 1
414270 99414270 1001 86380 86390 1
415568 99415568 1001 86380 86390 1
416859 99416859 1001 86380 86390 1
416726 99416726 1001 86380 86390 1
416948 99416948 1001 86380 86390 1
416218 99416218 1001 86380 86390 1
416192 99416192 1001 86380 86390 1
416294 99416294 1001 86380 86390 1
416267 99416267 1001 86380 86390 1
415824 99415824 1001 86380 86390 1
416003 99416003 1001 86380 86390 1
417163 99417163 1001 86380 86390 1
417382 99417382 1001 86380 86390 1
417133 99417133 1001 86380 86390 1
417572 99417572 1001 86380 86390 1
418474 99418474 1001 86380 86390 1
418555 99418555 1001 86380 86390 1
418662 99418662 1001 86380 86390 1
418545 99418545 1001 86380 86390 1
418688 99418688 1001 86380 86390 1
418091 99418091 1001 86380 86390 1
418296 99418296 1001 86380 86390 1
418324 99418324 1001 86380 86390 1
418839 99418839 1001 86380 86390 1
420093 99420093 1001 86380 86390 1
420099 99420099 1001 86380 86390 1
420296 99420296 1001 86380 86390 1
420373 99420373 1001 86380 86390 1
419874 99419874 1001 86380 86390 1
419900 99419900 1001 86380 86390 1
419347 99419347 1001 86380 86390 1
419410 99419410 1001 86380 86390 1
420465 99420465 1001 86380 86390 1
420654 99420654 1001 86380 86390 1
420680 99420680 1001 86380 86390 1
420574 99420574 1001 86380 86390 1
420824 99420824 1001 86380 86390 1
420784 99420784 1001 86380 86390 1
421839 99421839 1001 86380 86390 1
421929 99421929 1001 86380 86390 1
422100 99422100 1001 86380 86390 1
421639 99421639 1001 86380 86390 1
421408 99421408 1001 86380 86390 1
421420 99421420 1001 86380 86390 1
420964 99420964 1001 86380 86390 1
421115 99421115 1001 86380 86390 1
421034 99421034 1001 86380 86390 1
422456 99422456 1001 86380 86390 1
422271 99422271 1001 86380 86390 1
422388 99422388 1001 86380 86390 1
423747 99423747 1001 86380 86390 1
423389 99423389 1001 86380 86390 1
423540 99423540 1001 86380 86390 1
423054 99423054 1001 86380 86390 1
422984 99422984 1001 86380 86390 1
423205 99423205 1001 86380 86390 1
422690 99422690 1001 86380 86390 1
422567 99422567 1001 86380 86390 1
424067 99424067 1001 86380 86390 1
423982 99423982 1001 86380 86390 1
425183 99425183 1001 86380 86390 1
425118 99425118 1001 86380 86390 1
424940 99424940 1001 86380 86390 1
424633 99424633 1001 86380 86390 1
424332 99424332 1001 86380 86390 1
424381 99424381 1001 86380 86390 1
424287 99424287 1001 86380 86390 1
425558 99425558 1001 86380 86390 1
425709 99425709 1001 86380 86390 1
425407 99425407 1001 86380 86390 1
425398 99425398 1001 86380 86390 1
425466 99425466 1001 86380 86390 1
427022 99427022 1001 86380 86390 1
427089 99427089 1001 86380 86390 1
426577 99426577 1001 86380 86390 1
426201 99426201 1001 86380 86390 1
426139 99426139 1001 86380 86390 1
425975 99425975 1001 86380 86390 1
427206 99427206 1001 86380 86390 1
427219 99427219 1001 86380 86390 1
427220 99427220 1001 86380 86390 1
427281 99427281 1001 86380 86390 1
427452 99427452 1001 86380 86390 1
427453 99427453 1001 86380 86390 1
427717 99427717 1001 86380 86390 1
427673 99427673 1001 86380 86390 1
427702 99427702 1001 86380 86390 1
428959 99428959 1001 86380 86390 1
428949 99428949 1001 86380 86390 1
428953 99428953 1001 86380 86390 1
428748 99428748 1001 86380 86390 1
430146 99430146 1001 86380 86390 1
429999 99429999 1001 86380 86390 1
429973 99429973 1001 86380 86390 1
430107 99430107 1001 86380 86390 1
429820 99429820 1001 86380 86390 1
429202 99429202 1001 86380 86390 1
429325 99429325 1001 86380 86390 1
429507 99429507 1001 86380 86390 1
429486 99429486 1001 86380 86390 1
429557 99429557 1001 86380 86390 1
429313 99429313 1001 86380 86390 1
430422 99430422 1001 86380 86390 1
430627 99430627 1001 86380 86390 1
430813 99430813 1001 86380 86390 1
430630 99430630 1001 86380 86390 1
432002 99432002 1001 86380 86390 1
431837 99431837 1001 86380 86390 1
431755 99431755 1001 86380 86390 1
431880 99431880 1001 86380 86390 1
431433 99431433 1001 86380 86390 1
431335 99431335 1001 86380 86390 1
430849 99430849 1001 86380 86390 1
430980 99430980 1001 86380 86390 1
431099 99431099 1001 86380 86390 1
432267 99432267 1001 86380 86390 1
432379 99432379 1001 86380 86390 1
432207 99432207 1001 86380 86390 1
432194 99432194 1001 86380 86390 1
433465 99433465 1001 86380 86390 1
433620 99433620 1001 86380 86390 1
433647 99433647 1001 86380 86390 1
432956 99432956 1001 86380 86390 1
432770 99432770 1001 86380 86390 1
432498 99432498 1001 86380 86390 1
433830 99433830 1001 86380 86390 1
433864 99433864 1001 86380 86390 1
434097 99434097 1001 86380 86390 1
433819 99433819 1001 86380 86390 1
434080 99434080 1001 86380 86390 1
435315 99435315 1001 86380 86390 1
435108 99435108 1001 86380 86390 1
434895 99434895 1001 86380 86390 1
434828 99434828 1001 86380 86390 1
434313 99434313 1001 86380 86390 1
434230 99434230 1001 86380 86390 1
434452 99434452 1001 86380 86390 1
434162 99434162 1001 86380 86390 1
434281 99434281 1001 86380 86390 1
435567 99435567 1001 86380 86390 1
435637 99435637 1001 86380 86390 1
435616 99435616 1001 86380 86390 1
435640 99435640 1001 86380 86390 1
437057 99437057 1001 86380 86390 1
436463 99436463 1001 86380 86390 1
436675 99436675 1001 86380 86390 1
436218 99436218 1001 86380 86390 1
436182 99436182 1001 86380 86390 1
300106 99300106 1001 86380 86390 1
437325 99437325 1001 86380 86390 1
300046 99300046 1001 86380 86390 1
300092 99300092 1001 86380 86390 1
300677 99300677 1001 86380 86390 1
300626 99300626 1001 86380 86390 1
300588 99300588 1001 86380 86390 1
300668 99300668 1001 86380 86390 1
300317 99300317 1001 86380 86390 1
300360 99300360 1001 86380 86390 1
300340 99300340 1001 86380 86390 1
300867 99300867 1001 86380 86390 1
300766 99300766 1001 86380 86390 1
300883 99300883 1001 86380 86390 1
300885 99300885 1001 86380 86390 1
300814 99300814 1001 86380 86390 1
301466 99301466 1001 86380 86390 1
301522 99301522 1001 86380 86390 1
301392 99301392 1001 86380 86390 1
301357 99301357 1001 86380 86390 1
301259 99301259 1001 86380 86390 1
301146 99301146 1001 86380 86390 1
301174 99301174 1001 86380 86390 1
301129 99301129 1001 86380 86390 1
301027 99301027 1001 86380 86390 1
301022 99301022 1001 86380 86390 1
301620 99301620 1001 86380 86390 1
301651 99301651 1001 86380 86390 1
301627 99301627 1001 86380 86390 1
302266 99302266 1001 86380 86390 1
302271 99302271 1001 86380 86390 1
302195 99302195 1001 86380 86390 1
301995 99301995 1001 86380 86390 1
302111 99302111 1001 86380 86390 1
302060 99302060 1001 86380 86390 1
301998 99301998 1001 86380 86390 1
301985 99301985 1001 86380 86390 1
302081 99302081 1001 86380 86390 1
301942 99301942 1001 86380 86390 1
301891 99301891 1001 86380 86390 1
301895 99301895 1001 86380 86390 1
301792 99301792 1001 86380 86390 1
301844 99301844 1001 86380 86390 1
302487 99302487 1001 86380 86390 1
303026 99303026 1001 86380 86390 1
303101 99303101 1001 86380 86390 1
302845 99302845 1001 86380 86390 1
302899 99302899 1001 86380 86390 1
302928 99302928 1001 86380 86390 1
302918 99302918 1001 86380 86390 1
302600 99302600 1001 86380 86390 1
302760 99302760 1001 86380 86390 1
302773 99302773 1001 86380 86390 1
302586 99302586 1001 86380 86390 1
303376 99303376 1001 86380 86390 1
303260 99303260 1001 86380 86390 1
303210 99303210 1001 86380 86390 1
303393 99303393 1001 86380 86390 1
303345 99303345 1001 86380 86390 1
303228 99303228 1001 86380 86390 1
304019 99304019 1001 86380 86390 1
303952 99303952 1001 86380 86390 1
303661 99303661 1001 86380 86390 1
303424 99303424 1001 86380 86390 1
303415 99303415 1001 86380 86390 1
303443 99303443 1001 86380 86390 1
304126 99304126 1001 86380 86390 1
304093 99304093 1001 86380 86390 1
304692 99304692 1001 86380 86390 1
304750 99304750 1001 86380 86390 1
304840 99304840 1001 86380 86390 1
304449 99304449 1001 86380 86390 1
304566 99304566 1001 86380 86390 1
304569 99304569 1001 86380 86390 1
304454 99304454 1001 86380 86390 1
304571 99304571 1001 86380 86390 1
304613 99304613 1001 86380 86390 1
304319 99304319 1001 86380 86390 1
304286 99304286 1001 86380 86390 1
304325 99304325 1001 86380 86390 1
304275 99304275 1001 86380 86390 1
304301 99304301 1001 86380 86390 1
304873 99304873 1001 86380 86390 1
305370 99305370 1001 86380 86390 1
305173 99305173 1001 86380 86390 1
305268 99305268 1001 86380 86390 1
500063 99500063 1001 86380 86390 1
500135 99500135 1001 86380 86390 1
500189 99500189 1001 86380 86390 1
500646 99500646 1001 86380 86390 1
500615 99500615 1001 86380 86390 1
500693 99500693 1001 86380 86390 1
500502 99500502 1001 86380 86390 1
500411 99500411 1001 86380 86390 1
500376 99500376 1001 86380 86390 1
500351 99500351 1001 86380 86390 1
500266 99500266 1001 86380 86390 1
500966 99500966 1001 86380 86390 1
500878 99500878 1001 86380 86390 1
500846 99500846 1001 86380 86390 1
501527 99501527 1001 86380 86390 1
501571 99501571 1001 86380 86390 1
501496 99501496 1001 86380 86390 1
501254 99501254 1001 86380 86390 1
501268 99501268 1001 86380 86390 1
501270 99501270 1001 86380 86390 1
501323 99501323 1001 86380 86390 1
501246 99501246 1001 86380 86390 1
501247 99501247 1001 86380 86390 1
501329 99501329 1001 86380 86390 1
501189 99501189 1001 86380 86390 1
501035 99501035 1001 86380 86390 1
501062 99501062 1001 86380 86390 1
501198 99501198 1001 86380 86390 1
501809 99501809 1001 86380 86390 1
501749 99501749 1001 86380 86390 1
501763 99501763 1001 86380 86390 1
501841 99501841 1001 86380 86390 1
501726 99501726 1001 86380 86390 1
502395 99502395 1001 86380 86390 1
502444 99502444 1001 86380 86390 1
502458 99502458 1001 86380 86390 1
502118 99502118 1001 86380 86390 1
502066 99502066 1001 86380 86390 1
502238 99502238 1001 86380 86390 1
501922 99501922 1001 86380 86390 1
502042 99502042 1001 86380 86390 1
501954 99501954 1001 86380 86390 1
501993 99501993 1001 86380 86390 1
502033 99502033 1001 86380 86390 1
501945 99501945 1001 86380 86390 1
501971 99501971 1001 86380 86390 1
502605 99502605 1001 86380 86390 1
502571 99502571 1001 86380 86390 1
502470 99502470 1001 86380 86390 1
502550 99502550 1001 86380 86390 1
503255 99503255 1001 86380 86390 1
503140 99503140 1001 86380 86390 1
503192 99503192 1001 86380 86390 1
503167 99503167 1001 86380 86390 1
503129 99503129 1001 86380 86390 1
503247 99503247 1001 86380 86390 1
503285 99503285 1001 86380 86390 1
503287 99503287 1001 86380 86390 1
503021 99503021 1001 86380 86390 1
503010 99503010 1001 86380 86390 1
503063 99503063 1001 86380 86390 1
502964 99502964 1001 86380 86390 1
502994 99502994 1001 86380 86390 1
502724 99502724 1001 86380 86390 1
502694 99502694 1001 86380 86390 1
503341 99503341 1001 86380 86390 1
503332 99503332 1001 86380 86390 1
503371 99503371 1001 86380 86390 1
503963 99503963 1001 86380 86390 1
503938 99503938 1001 86380 86390 1
503656 99503656 1001 86380 86390 1
503501 99503501 1001 86380 86390 1
503593 99503593 1001 86380 86390 1
503595 99503595 1001 86380 86390 1
503531 99503531 1001 86380 86390 1
503599 99503599 1001 86380 86390 1
504230 99504230 1001 86380 86390 1
504778 99504778 1001 86380 86390 1
504928 99504928 1001 86380 86390 1
504927 99504927 1001 86380 86390 1
504534 99504534 1001 86380 86390 1
504568 99504568 1001 86380 86390 1
504519 99504519 1001 86380 86390 1
504494 99504494 1001 86380 86390 1
504391 99504391 1001 86380 86390 1
504443 99504443 1001 86380 86390 1
504482 99504482 1001 86380 86390 1
504501 99504501 1001 86380 86390 1
504994 99504994 1001 86380 86390 1
505125 99505125 1001 86380 86390 1
504986 99504986 1001 86380 86390 1
505743 99505743 1001 86380 86390 1
505723 99505723 1001 86380 86390 1
505583 99505583 1001 86380 86390 1
505395 99505395 1001 86380 86390 1
505396 99505396 1001 86380 86390 1
505463 99505463 1001 86380 86390 1
505557 99505557 1001 86380 86390 1
505178 99505178 1001 86380 86390 1
505271 99505271 1001 86380 86390 1
505779 99505779 1001 86380 86390 1
505912 99505912 1001 86380 86390 1
505784 99505784 1001 86380 86390 1
506473 99506473 1001 86380 86390 1
506505 99506505 1001 86380 86390 1
506273 99506273 1001 86380 86390 1
506202 99506202 1001 86380 86390 1
506361 99506361 1001 86380 86390 1
506003 99506003 1001 86380 86390 1
506037 99506037 1001 86380 86390 1
506672 99506672 1001 86380 86390 1
506750 99506750 1001 86380 86390 1
507398 99507398 1001 86380 86390 1
507404 99507404 1001 86380 86390 1
507343 99507343 1001 86380 86390 1
507382 99507382 1001 86380 86390 1
507100 99507100 1001 86380 86390 1
507072 99507072 1001 86380 86390 1
507176 99507176 1001 86380 86390 1
506802 99506802 1001 86380 86390 1
506999 99506999 1001 86380 86390 1
506923 99506923 1001 86380 86390 1
507512 99507512 1001 86380 86390 1
507581 99507581 1001 86380 86390 1
507919 99507919 1001 86380 86390 1
507654 99507654 1001 86380 86390 1
507810 99507810 1001 86380 86390 1
507798 99507798 1001 86380 86390 1
507684 99507684 1001 86380 86390 1
508376 99508376 1001 86380 86390 1
508395 99508395 1001 86380 86390 1
508269 99508269 1001 86380 86390 1
509062 99509062 1001 86380 86390 1
508879 99508879 1001 86380 86390 1
508932 99508932 1001 86380 86390 1
508779 99508779 1001 86380 86390 1
508793 99508793 1001 86380 86390 1
508789 99508789 1001 86380 86390 1
508609 99508609 1001 86380 86390 1
509136 99509136 1001 86380 86390 1
509267 99509267 1001 86380 86390 1
509182 99509182 1001 86380 86390 1
509172 99509172 1001 86380 86390 1
509238 99509238 1001 86380 86390 1
509852 99509852 1001 86380 86390 1
509738 99509738 1001 86380 86390 1
509855 99509855 1001 86380 86390 1
509717 99509717 1001 86380 86390 1
509898 99509898 1001 86380 86390 1
509617 99509617 1001 86380 86390 1
509658 99509658 1001 86380 86390 1
509595 99509595 1001 86380 86390 1
509548 99509548 1001 86380 86390 1
509525 99509525 1001 86380 86390 1
509416 99509416 1001 86380 86390 1
509302 99509302 1001 86380 86390 1
510007 99510007 1001 86380 86390 1
509986 99509986 1001 86380 86390 1
510560 99510560 1001 86380 86390 1
510695 99510695 1001 86380 86390 1
510537 99510537 1001 86380 86390 1
510555 99510555 1001 86380 86390 1
510597 99510597 1001 86380 86390 1
510457 99510457 1001 86380 86390 1
510449 99510449 1001 86380 86390 1
510214 99510214 1001 86380 86390 1
510117 99510117 1001 86380 86390 1
510815 99510815 1001 86380 86390 1
510751 99510751 1001 86380 86390 1
510832 99510832 1001 86380 86390 1
510834 99510834 1001 86380 86390 1
511392 99511392 1001 86380 86390 1
511541 99511541 1001 86380 86390 1
511251 99511251 1001 86380 86390 1
511041 99511041 1001 86380 86390 1
511707 99511707 1001 86380 86390 1
511682 99511682 1001 86380 86390 1
511567 99511567 1001 86380 86390 1
511573 99511573 1001 86380 86390 1
512200 99512200 1001 86380 86390 1
512349 99512349 1001 86380 86390 1
512307 99512307 1001 86380 86390 1
512311 99512311 1001 86380 86390 1
511967 99511967 1001 86380 86390 1
512123 99512123 1001 86380 86390 1
512008 99512008 1001 86380 86390 1
512113 99512113 1001 86380 86390 1
511939 99511939 1001 86380 86390 1
511868 99511868 1001 86380 86390 1
511920 99511920 1001 86380 86390 1
511966 99511966 1001 86380 86390 1
512380 99512380 1001 86380 86390 1
513076 99513076 1001 86380 86390 1
513203 99513203 1001 86380 86390 1
513073 99513073 1001 86380 86390 1
512949 99512949 1001 86380 86390 1
512990 99512990 1001 86380 86390 1
512741 99512741 1001 86380 86390 1
512782 99512782 1001 86380 86390 1
512657 99512657 1001 86380 86390 1
512620 99512620 1001 86380 86390 1
513370 99513370 1001 86380 86390 1
513409 99513409 1001 86380 86390 1
513225 99513225 1001 86380 86390 1
513252 99513252 1001 86380 86390 1
513265 99513265 1001 86380 86390 1
513902 99513902 1001 86380 86390 1
513955 99513955 1001 86380 86390 1
513957 99513957 1001 86380 86390 1
513867 99513867 1001 86380 86390 1
513945 99513945 1001 86380 86390 1
514010 99514010 1001 86380 86390 1
514015 99514015 1001 86380 86390 1
513710 99513710 1001 86380 86390 1
513633 99513633 1001 86380 86390 1
513752 99513752 1001 86380 86390 1
513806 99513806 1001 86380 86390 1
513744 99513744 1001 86380 86390 1
513462 99513462 1001 86380 86390 1
513439 99513439 1001 86380 86390 1
513468 99513468 1001 86380 86390 1
513588 99513588 1001 86380 86390 1
514066 99514066 1001 86380 86390 1
514083 99514083 1001 86380 86390 1
514096 99514096 1001 86380 86390 1
514148 99514148 1001 86380 86390 1
514137 99514137 1001 86380 86390 1
514731 99514731 1001 86380 86390 1
514667 99514667 1001 86380 86390 1
514707 99514707 1001 86380 86390 1
514734 99514734 1001 86380 86390 1
514773 99514773 1001 86380 86390 1
514548 99514548 1001 86380 86390 1
514595 99514595 1001 86380 86390 1
514611 99514611 1001 86380 86390 1
514534 99514534 1001 86380 86390 1
514637 99514637 1001 86380 86390 1
514316 99514316 1001 86380 86390 1
514279 99514279 1001 86380 86390 1
514871 99514871 1001 86380 86390 1
515494 99515494 1001 86380 86390 1
515668 99515668 1001 86380 86390 1
515603 99515603 1001 86380 86390 1
515605 99515605 1001 86380 86390 1
515249 99515249 1001 86380 86390 1
515201 99515201 1001 86380 86390 1
515203 99515203 1001 86380 86390 1
515841 99515841 1001 86380 86390 1
515860 99515860 1001 86380 86390 1
516480 99516480 1001 86380 86390 1
516366 99516366 1001 86380 86390 1
516269 99516269 1001 86380 86390 1
516284 99516284 1001 86380 86390 1
516298 99516298 1001 86380 86390 1
516264 99516264 1001 86380 86390 1
515940 99515940 1001 86380 86390 1
516635 99516635 1001 86380 86390 1
517196 99517196 1001 86380 86390 1
517222 99517222 1001 86380 86390 1
517274 99517274 1001 86380 86390 1
517290 99517290 1001 86380 86390 1
517213 99517213 1001 86380 86390 1
517226 99517226 1001 86380 86390 1
517316 99517316 1001 86380 86390 1
517317 99517317 1001 86380 86390 1
517068 99517068 1001 86380 86390 1
516940 99516940 1001 86380 86390 1
517059 99517059 1001 86380 86390 1
516805 99516805 1001 86380 86390 1
516826 99516826 1001 86380 86390 1
517393 99517393 1001 86380 86390 1
518128 99518128 1001 86380 86390 1
517970 99517970 1001 86380 86390 1
517848 99517848 1001 86380 86390 1
517916 99517916 1001 86380 86390 1
517709 99517709 1001 86380 86390 1
517685 99517685 1001 86380 86390 1
517596 99517596 1001 86380 86390 1
517666 99517666 1001 86380 86390 1
517743 99517743 1001 86380 86390 1
518238 99518238 1001 86380 86390 1
518252 99518252 1001 86380 86390 1
518246 99518246 1001 86380 86390 1
518300 99518300 1001 86380 86390 1
518936 99518936 1001 86380 86390 1
518961 99518961 1001 86380 86390 1
518945 99518945 1001 86380 86390 1
518843 99518843 1001 86380 86390 1
518934 99518934 1001 86380 86390 1
518627 99518627 1001 86380 86390 1
518764 99518764 1001 86380 86390 1
518729 99518729 1001 86380 86390 1
518369 99518369 1001 86380 86390 1
518413 99518413 1001 86380 86390 1
518546 99518546 1001 86380 86390 1
519095 99519095 1001 86380 86390 1
519084 99519084 1001 86380 86390 1
519764 99519764 1001 86380 86390 1
519687 99519687 1001 86380 86390 1
519704 99519704 1001 86380 86390 1
519617 99519617 1001 86380 86390 1
519723 99519723 1001 86380 86390 1
519598 99519598 1001 86380 86390 1
519514 99519514 1001 86380 86390 1
519264 99519264 1001 86380 86390 1
519358 99519358 1001 86380 86390 1
519975 99519975 1001 86380 86390 1
519925 99519925 1001 86380 86390 1
520564 99520564 1001 86380 86390 1
520609 99520609 1001 86380 86390 1
520530 99520530 1001 86380 86390 1
520582 99520582 1001 86380 86390 1
520622 99520622 1001 86380 86390 1
520423 99520423 1001 86380 86390 1
520231 99520231 1001 86380 86390 1
520298 99520298 1001 86380 86390 1
520417 99520417 1001 86380 86390 1
520774 99520774 1001 86380 86390 1
520659 99520659 1001 86380 86390 1
520660 99520660 1001 86380 86390 1
521285 99521285 1001 86380 86390 1
521291 99521291 1001 86380 86390 1
521356 99521356 1001 86380 86390 1
521306 99521306 1001 86380 86390 1
521212 99521212 1001 86380 86390 1
521003 99521003 1001 86380 86390 1
520875 99520875 1001 86380 86390 1
520894 99520894 1001 86380 86390 1
521038 99521038 1001 86380 86390 1
521553 99521553 1001 86380 86390 1
521492 99521492 1001 86380 86390 1
521486 99521486 1001 86380 86390 1
522233 99522233 1001 86380 86390 1
522223 99522223 1001 86380 86390 1
522123 99522123 1001 86380 86390 1
522253 99522253 1001 86380 86390 1
522040 99522040 1001 86380 86390 1
521977 99521977 1001 86380 86390 1
521978 99521978 1001 86380 86390 1
521755 99521755 1001 86380 86390 1
521692 99521692 1001 86380 86390 1
521848 99521848 1001 86380 86390 1
522396 99522396 1001 86380 86390 1
522322 99522322 1001 86380 86390 1
522478 99522478 1001 86380 86390 1
522339 99522339 1001 86380 86390 1
523072 99523072 1001 86380 86390 1
522721 99522721 1001 86380 86390 1
522906 99522906 1001 86380 86390 1
522713 99522713 1001 86380 86390 1
522726 99522726 1001 86380 86390 1
522856 99522856 1001 86380 86390 1
522695 99522695 1001 86380 86390 1
522503 99522503 1001 86380 86390 1
522583 99522583 1001 86380 86390 1
523300 99523300 1001 86380 86390 1
523275 99523275 1001 86380 86390 1
523282 99523282 1001 86380 86390 1
523823 99523823 1001 86380 86390 1
523787 99523787 1001 86380 86390 1
523717 99523717 1001 86380 86390 1
523549 99523549 1001 86380 86390 1
523693 99523693 1001 86380 86390 1
523734 99523734 1001 86380 86390 1
523506 99523506 1001 86380 86390 1
523521 99523521 1001 86380 86390 1
523370 99523370 1001 86380 86390 1
523503 99523503 1001 86380 86390 1
524125 99524125 1001 86380 86390 1
524077 99524077 1001 86380 86390 1
524669 99524669 1001 86380 86390 1
524646 99524646 1001 86380 86390 1
524601 99524601 1001 86380 86390 1
524378 99524378 1001 86380 86390 1
524380 99524380 1001 86380 86390 1
524202 99524202 1001 86380 86390 1
524283 99524283 1001 86380 86390 1
524780 99524780 1001 86380 86390 1
524820 99524820 1001 86380 86390 1
524936 99524936 1001 86380 86390 1
524821 99524821 1001 86380 86390 1
524839 99524839 1001 86380 86390 1
524865 99524865 1001 86380 86390 1
524854 99524854 1001 86380 86390 1
524959 99524959 1001 86380 86390 1
524895 99524895 1001 86380 86390 1
524921 99524921 1001 86380 86390 1
525419 99525419 1001 86380 86390 1
525479 99525479 1001 86380 86390 1
525506 99525506 1001 86380 86390 1
525291 99525291 1001 86380 86390 1
525241 99525241 1001 86380 86390 1
525284 99525284 1001 86380 86390 1
525120 99525120 1001 86380 86390 1
525086 99525086 1001 86380 86390 1
524987 99524987 1001 86380 86390 1
525684 99525684 1001 86380 86390 1
525606 99525606 1001 86380 86390 1
525672 99525672 1001 86380 86390 1
525789 99525789 1001 86380 86390 1
525600 99525600 1001 86380 86390 1
525770 99525770 1001 86380 86390 1
525746 99525746 1001 86380 86390 1
526295 99526295 1001 86380 86390 1
526348 99526348 1001 86380 86390 1
526221 99526221 1001 86380 86390 1
526266 99526266 1001 86380 86390 1
526115 99526115 1001 86380 86390 1
526181 99526181 1001 86380 86390 1
526069 99526069 1001 86380 86390 1
525950 99525950 1001 86380 86390 1
526536 99526536 1001 86380 86390 1
526500 99526500 1001 86380 86390 1
526542 99526542 1001 86380 86390 1
526557 99526557 1001 86380 86390 1
527219 99527219 1001 86380 86390 1
527111 99527111 1001 86380 86390 1
526991 99526991 1001 86380 86390 1
527005 99527005 1001 86380 86390 1
526988 99526988 1001 86380 86390 1
526846 99526846 1001 86380 86390 1
526688 99526688 1001 86380 86390 1
527431 99527431 1001 86380 86390 1
527251 99527251 1001 86380 86390 1
527253 99527253 1001 86380 86390 1
527257 99527257 1001 86380 86390 1
527973 99527973 1001 86380 86390 1
528028 99528028 1001 86380 86390 1
528005 99528005 1001 86380 86390 1
527880 99527880 1001 86380 86390 1
527856 99527856 1001 86380 86390 1
527800 99527800 1001 86380 86390 1
527699 99527699 1001 86380 86390 1
527481 99527481 1001 86380 86390 1
527525 99527525 1001 86380 86390 1
527621 99527621 1001 86380 86390 1
528267 99528267 1001 86380 86390 1
528186 99528186 1001 86380 86390 1
528851 99528851 1001 86380 86390 1
528803 99528803 1001 86380 86390 1
528879 99528879 1001 86380 86390 1
528831 99528831 1001 86380 86390 1
528742 99528742 1001 86380 86390 1
528895 99528895 1001 86380 86390 1
528796 99528796 1001 86380 86390 1
528542 99528542 1001 86380 86390 1
528599 99528599 1001 86380 86390 1
528549 99528549 1001 86380 86390 1
528432 99528432 1001 86380 86390 1
528484 99528484 1001 86380 86390 1
528329 99528329 1001 86380 86390 1
528964 99528964 1001 86380 86390 1
529096 99529096 1001 86380 86390 1
529630 99529630 1001 86380 86390 1
529393 99529393 1001 86380 86390 1
529463 99529463 1001 86380 86390 1
529465 99529465 1001 86380 86390 1
529352 99529352 1001 86380 86390 1
529155 99529155 1001 86380 86390 1
529194 99529194 1001 86380 86390 1
529842 99529842 1001 86380 86390 1
529791 99529791 1001 86380 86390 1
529753 99529753 1001 86380 86390 1
529768 99529768 1001 86380 86390 1
529849 99529849 1001 86380 86390 1
529774 99529774 1001 86380 86390 1
530413 99530413 1001 86380 86390 1
530449 99530449 1001 86380 86390 1
530142 99530142 1001 86380 86390 1
530249 99530249 1001 86380 86390 1
530172 99530172 1001 86380 86390 1
530344 99530344 1001 86380 86390 1
530346 99530346 1001 86380 86390 1
530134 99530134 1001 86380 86390 1
530083 99530083 1001 86380 86390 1
530096 99530096 1001 86380 86390 1
530732 99530732 1001 86380 86390 1
530695 99530695 1001 86380 86390 1
530723 99530723 1001 86380 86390 1
530613 99530613 1001 86380 86390 1
530756 99530756 1001 86380 86390 1
531278 99531278 1001 86380 86390 1
531244 99531244 1001 86380 86390 1
531322 99531322 1001 86380 86390 1
531301 99531301 1001 86380 86390 1
531058 99531058 1001 86380 86390 1
531023 99531023 1001 86380 86390 1
531088 99531088 1001 86380 86390 1
531107 99531107 1001 86380 86390 1
530791 99530791 1001 86380 86390 1
530884 99530884 1001 86380 86390 1
531417 99531417 1001 86380 86390 1
531471 99531471 1001 86380 86390 1
531401 99531401 1001 86380 86390 1
532096 99532096 1001 86380 86390 1
532009 99532009 1001 86380 86390 1
531807 99531807 1001 86380 86390 1
531885 99531885 1001 86380 86390 1
531864 99531864 1001 86380 86390 1
531853 99531853 1001 86380 86390 1
531996 99531996 1001 86380 86390 1
531997 99531997 1001 86380 86390 1
531972 99531972 1001 86380 86390 1
531601 99531601 1001 86380 86390 1
531694 99531694 1001 86380 86390 1
531695 99531695 1001 86380 86390 1
531661 99531661 1001 86380 86390 1
532328 99532328 1001 86380 86390 1
532860 99532860 1001 86380 86390 1
532670 99532670 1001 86380 86390 1
532816 99532816 1001 86380 86390 1
532693 99532693 1001 86380 86390 1
532520 99532520 1001 86380 86390 1
533051 99533051 1001 86380 86390 1
533679 99533679 1001 86380 86390 1
533715 99533715 1001 86380 86390 1
533605 99533605 1001 86380 86390 1
533489 99533489 1001 86380 86390 1
533582 99533582 1001 86380 86390 1
533586 99533586 1001 86380 86390 1
533327 99533327 1001 86380 86390 1
533419 99533419 1001 86380 86390 1
533345 99533345 1001 86380 86390 1
533441 99533441 1001 86380 86390 1
534054 99534054 1001 86380 86390 1
533860 99533860 1001 86380 86390 1
533990 99533990 1001 86380 86390 1
534647 99534647 1001 86380 86390 1
534576 99534576 1001 86380 86390 1
534678 99534678 1001 86380 86390 1
534490 99534490 1001 86380 86390 1
534420 99534420 1001 86380 86390 1
534434 99534434 1001 86380 86390 1
534128 99534128 1001 86380 86390 1
534260 99534260 1001 86380 86390 1
534132 99534132 1001 86380 86390 1
534197 99534197 1001 86380 86390 1
534706 99534706 1001 86380 86390 1
534849 99534849 1001 86380 86390 1
534817 99534817 1001 86380 86390 1
535308 99535308 1001 86380 86390 1
535427 99535427 1001 86380 86390 1
535453 99535453 1001 86380 86390 1
535339 99535339 1001 86380 86390 1
535187 99535187 1001 86380 86390 1
535295 99535295 1001 86380 86390 1
535290 99535290 1001 86380 86390 1
535074 99535074 1001 86380 86390 1
534934 99534934 1001 86380 86390 1
535001 99535001 1001 86380 86390 1
534976 99534976 1001 86380 86390 1
535029 99535029 1001 86380 86390 1
535609 99535609 1001 86380 86390 1
536224 99536224 1001 86380 86390 1
536215 99536215 1001 86380 86390 1
536332 99536332 1001 86380 86390 1
536066 99536066 1001 86380 86390 1
536118 99536118 1001 86380 86390 1
536087 99536087 1001 86380 86390 1
535771 99535771 1001 86380 86390 1
535852 99535852 1001 86380 86390 1
536466 99536466 1001 86380 86390 1
536533 99536533 1001 86380 86390 1
536461 99536461 1001 86380 86390 1
537061 99537061 1001 86380 86390 1
537025 99537025 1001 86380 86390 1
536988 99536988 1001 86380 86390 1
537030 99537030 1001 86380 86390 1
537123 99537123 1001 86380 86390 1
536788 99536788 1001 86380 86390 1
536687 99536687 1001 86380 86390 1
536638 99536638 1001 86380 86390 1
536631 99536631 1001 86380 86390 1
536750 99536750 1001 86380 86390 1
537241 99537241 1001 86380 86390 1
537216 99537216 1001 86380 86390 1
537177 99537177 1001 86380 86390 1
537204 99537204 1001 86380 86390 1
537360 99537360 1001 86380 86390 1
537298 99537298 1001 86380 86390 1
537312 99537312 1001 86380 86390 1
537197 99537197 1001 86380 86390 1
537236 99537236 1001 86380 86390 1
537927 99537927 1001 86380 86390 1
537959 99537959 1001 86380 86390 1
537967 99537967 1001 86380 86390 1
537601 99537601 1001 86380 86390 1
537666 99537666 1001 86380 86390 1
537759 99537759 1001 86380 86390 1
537662 99537662 1001 86380 86390 1
537432 99537432 1001 86380 86390 1
537485 99537485 1001 86380 86390 1
537410 99537410 1001 86380 86390 1
537463 99537463 1001 86380 86390 1
537400 99537400 1001 86380 86390 1
538074 99538074 1001 86380 86390 1
538078 99538078 1001 86380 86390 1
538006 99538006 1001 86380 86390 1
538059 99538059 1001 86380 86390 1
538164 99538164 1001 86380 86390 1
538116 99538116 1001 86380 86390 1
538132 99538132 1001 86380 86390 1
538093 99538093 1001 86380 86390 1
538765 99538765 1001 86380 86390 1
538611 99538611 1001 86380 86390 1
538728 99538728 1001 86380 86390 1
538614 99538614 1001 86380 86390 1
538793 99538793 1001 86380 86390 1
538720 99538720 1001 86380 86390 1
538709 99538709 1001 86380 86390 1
538482 99538482 1001 86380 86390 1
538411 99538411 1001 86380 86390 1
538606 99538606 1001 86380 86390 1
538517 99538517 1001 86380 86390 1
538338 99538338 1001 86380 86390 1
538355 99538355 1001 86380 86390 1
538201 99538201 1001 86380 86390 1
538935 99538935 1001 86380 86390 1
539013 99539013 1001 86380 86390 1
538861 99538861 1001 86380 86390 1
539526 99539526 1001 86380 86390 1
539501 99539501 1001 86380 86390 1
539547 99539547 1001 86380 86390 1
539524 99539524 1001 86380 86390 1
539384 99539384 1001 86380 86390 1
539412 99539412 1001 86380 86390 1
539380 99539380 1001 86380 86390 1
539381 99539381 1001 86380 86390 1
539202 99539202 1001 86380 86390 1
539676 99539676 1001 86380 86390 1
539690 99539690 1001 86380 86390 1
539228 99539228 1001 86380 86390 1
539436 99539436 1001 86380 86390 1
539725 99539725 1001 86380 86390 1
540266 99540266 1001 86380 86390 1
540334 99540334 1001 86380 86390 1
540455 99540455 1001 86380 86390 1
540336 99540336 1001 86380 86390 1
540252 99540252 1001 86380 86390 1
540214 99540214 1001 86380 86390 1
540085 99540085 1001 86380 86390 1
540075 99540075 1001 86380 86390 1
540076 99540076 1001 86380 86390 1
540064 99540064 1001 86380 86390 1
539936 99539936 1001 86380 86390 1
540009 99540009 1001 86380 86390 1
540610 99540610 1001 86380 86390 1
540602 99540602 1001 86380 86390 1
541118 99541118 1001 86380 86390 1
541236 99541236 1001 86380 86390 1
541121 99541121 1001 86380 86390 1
541290 99541290 1001 86380 86390 1
540935 99540935 1001 86380 86390 1
540911 99540911 1001 86380 86390 1
541032 99541032 1001 86380 86390 1
540802 99540802 1001 86380 86390 1
540870 99540870 1001 86380 86390 1
541362 99541362 1001 86380 86390 1
541401 99541401 1001 86380 86390 1
541311 99541311 1001 86380 86390 1
541919 99541919 1001 86380 86390 1
542073 99542073 1001 86380 86390 1
541745 99541745 1001 86380 86390 1
541824 99541824 1001 86380 86390 1
541877 99541877 1001 86380 86390 1
541893 99541893 1001 86380 86390 1
541791 99541791 1001 86380 86390 1
541576 99541576 1001 86380 86390 1
541694 99541694 1001 86380 86390 1
541639 99541639 1001 86380 86390 1
542805 99542805 1001 86380 86390 1
542823 99542823 1001 86380 86390 1
542902 99542902 1001 86380 86390 1
542934 99542934 1001 86380 86390 1
542865 99542865 1001 86380 86390 1
542938 99542938 1001 86380 86390 1
542690 99542690 1001 86380 86390 1
542691 99542691 1001 86380 86390 1
542616 99542616 1001 86380 86390 1
542582 99542582 1001 86380 86390 1
542505 99542505 1001 86380 86390 1
542390 99542390 1001 86380 86390 1
542485 99542485 1001 86380 86390 1
542526 99542526 1001 86380 86390 1
542529 99542529 1001 86380 86390 1
543032 99543032 1001 86380 86390 1
543009 99543009 1001 86380 86390 1
543001 99543001 1001 86380 86390 1
543108 99543108 1001 86380 86390 1
543591 99543591 1001 86380 86390 1
543657 99543657 1001 86380 86390 1
543744 99543744 1001 86380 86390 1
543635 99543635 1001 86380 86390 1
543663 99543663 1001 86380 86390 1
543565 99543565 1001 86380 86390 1
543240 99543240 1001 86380 86390 1
543246 99543246 1001 86380 86390 1
543325 99543325 1001 86380 86390 1
543248 99543248 1001 86380 86390 1
543158 99543158 1001 86380 86390 1
543353 99543353 1001 86380 86390 1
543833 99543833 1001 86380 86390 1
543829 99543829 1001 86380 86390 1
544550 99544550 1001 86380 86390 1
544319 99544319 1001 86380 86390 1
544372 99544372 1001 86380 86390 1
544256 99544256 1001 86380 86390 1
544244 99544244 1001 86380 86390 1
544374 99544374 1001 86380 86390 1
544336 99544336 1001 86380 86390 1
544389 99544389 1001 86380 86390 1
544299 99544299 1001 86380 86390 1
544170 99544170 1001 86380 86390 1
543984 99543984 1001 86380 86390 1
544037 99544037 1001 86380 86390 1
544115 99544115 1001 86380 86390 1
544039 99544039 1001 86380 86390 1
544739 99544739 1001 86380 86390 1
544600 99544600 1001 86380 86390 1
544605 99544605 1001 86380 86390 1
509039 829 1002 26709 27043 1
520244 806 1002 34859 40359 1
525843 970 1001 50038 50338 1
400017 99400017 1001 86380 86390 1
400115 99400115 1001 86380 86390 1
400140 99400140 1001 86380 86390 1
400362 99400362 1001 86380 86390 1
400683 99400683 1001 86380 86390 1
400719 99400719 1001 86380 86390 1
400802 99400802 1001 86380 86390 1
400808 99400808 1001 86380 86390 1
400868 99400868 1001 86380 86390 1
400915 99400915 1001 86380 86390 1
400974 99400974 1001 86380 86390 1
401328 99401328 1001 86380 86390 1
401598 99401598 1001 86380 86390 1
401798 99401798 1001 86380 86390 1
401805 99401805 1001 86380 86390 1
402020 99402020 1001 86380 86390 1
402174 99402174 1001 86380 86390 1
402192 99402192 1001 86380 86390 1
402358 99402358 1001 86380 86390 1
402433 99402433 1001 86380 86390 1
402705 99402705 1001 86380 86390 1
402763 99402763 1001 86380 86390 1
403181 99403181 1001 86380 86390 1
403300 99403300 1001 86380 86390 1
403433 99403433 1001 86380 86390 1
403405 99403405 1001 86380 86390 1
403530 99403530 1001 86380 86390 1
403617 99403617 1001 86380 86390 1
403583 99403583 1001 86380 86390 1
403738 99403738 1001 86380 86390 1
403759 99403759 1001 86380 86390 1
404227 99404227 1001 86380 86390 1
404186 99404186 1001 86380 86390 1
404376 99404376 1001 86380 86390 1
404536 99404536 1001 86380 86390 1
404675 99404675 1001 86380 86390 1
404710 99404710 1001 86380 86390 1
404971 99404971 1001 86380 86390 1
404992 99404992 1001 86380 86390 1
404991 99404991 1001 86380 86390 1
405211 99405211 1001 86380 86390 1
405397 99405397 1001 86380 86390 1
405882 99405882 1001 86380 86390 1
405976 99405976 1001 86380 86390 1
405991 99405991 1001 86380 86390 1
406113 99406113 1001 86380 86390 1
406130 99406130 1001 86380 86390 1
406301 99406301 1001 86380 86390 1
406506 99406506 1001 86380 86390 1
406695 99406695 1001 86380 86390 1
407335 99407335 1001 86380 86390 1
407263 99407263 1001 86380 86390 1
407552 99407552 1001 86380 86390 1
407573 99407573 1001 86380 86390 1
407930 99407930 1001 86380 86390 1
408054 99408054 1001 86380 86390 1
408178 99408178 1001 86380 86390 1
408396 99408396 1001 86380 86390 1
408641 99408641 1001 86380 86390 1
408800 99408800 1001 86380 86390 1
408824 99408824 1001 86380 86390 1
408927 99408927 1001 86380 86390 1
408959 99408959 1001 86380 86390 1
408907 99408907 1001 86380 86390 1
409053 99409053 1001 86380 86390 1
409188 99409188 1001 86380 86390 1
409113 99409113 1001 86380 86390 1
409252 99409252 1001 86380 86390 1
409270 99409270 1001 86380 86390 1
410072 99410072 1001 86380 86390 1
410126 99410126 1001 86380 86390 1
410293 99410293 1001 86380 86390 1
410364 99410364 1001 86380 86390 1
410319 99410319 1001 86380 86390 1
410537 99410537 1001 86380 86390 1
410516 99410516 1001 86380 86390 1
410657 99410657 1001 86380 86390 1
410757 99410757 1001 86380 86390 1
410789 99410789 1001 86380 86390 1
410979 99410979 1001 86380 86390 1
411059 99411059 1001 86380 86390 1
411061 99411061 1001 86380 86390 1
411386 99411386 1001 86380 86390 1
411373 99411373 1001 86380 86390 1
411560 99411560 1001 86380 86390 1
411694 99411694 1001 86380 86390 1
412043 99412043 1001 86380 86390 1
412029 99412029 1001 86380 86390 1
411997 99411997 1001 86380 86390 1
412425 99412425 1001 86380 86390 1
412453 99412453 1001 86380 86390 1
412409 99412409 1001 86380 86390 1
413375 99413375 1001 86380 86390 1
412802 99412802 1001 86380 86390 1
414059 99414059 1001 86380 86390 1
413960 99413960 1001 86380 86390 1
415176 99415176 1001 86380 86390 1
415234 99415234 1001 86380 86390 1
415110 99415110 1001 86380 86390 1
414663 99414663 1001 86380 86390 1
414625 99414625 1001 86380 86390 1
414253 99414253 1001 86380 86390 1
414245 99414245 1001 86380 86390 1
415371 99415371 1001 86380 86390 1
415496 99415496 1001 86380 86390 1
416963 99416963 1001 86380 86390 1
416266 99416266 1001 86380 86390 1
416241 99416241 1001 86380 86390 1
416155 99416155 1001 86380 86390 1
415723 99415723 1001 86380 86390 1
415756 99415756 1001 86380 86390 1
415816 99415816 1001 86380 86390 1
415939 99415939 1001 86380 86390 1
415891 99415891 1001 86380 86390 1
416106 99416106 1001 86380 86390 1
417408 99417408 1001 86380 86390 1
418742 99418742 1001 86380 86390 1
418452 99418452 1001 86380 86390 1
418431 99418431 1001 86380 86390 1
418179 99418179 1001 86380 86390 1
418181 99418181 1001 86380 86390 1
418226 99418226 1001 86380 86390 1
418009 99418009 1001 86380 86390 1
418927 99418927 1001 86380 86390 1
418998 99418998 1001 86380 86390 1
419166 99419166 1001 86380 86390 1
419167 99419167 1001 86380 86390 1
419169 99419169 1001 86380 86390 1
420176 99420176 1001 86380 86390 1
420071 99420071 1001 86380 86390 1
420145 99420145 1001 86380 86390 1
420051 99420051 1001 86380 86390 1
419876 99419876 1001 86380 86390 1
419660 99419660 1001 86380 86390 1
419718 99419718 1001 86380 86390 1
419293 99419293 1001 86380 86390 1
419575 99419575 1001 86380 86390 1
419436 99419436 1001 86380 86390 1
419555 99419555 1001 86380 86390 1
419615 99419615 1001 86380 86390 1
419482 99419482 1001 86380 86390 1
419556 99419556 1001 86380 86390 1
420610 99420610 1001 86380 86390 1
421863 99421863 1001 86380 86390 1
421764 99421764 1001 86380 86390 1
422104 99422104 1001 86380 86390 1
421366 99421366 1001 86380 86390 1
421579 99421579 1001 86380 86390 1
420976 99420976 1001 86380 86390 1
421083 99421083 1001 86380 86390 1
422117 99422117 1001 86380 86390 1
422409 99422409 1001 86380 86390 1
423576 99423576 1001 86380 86390 1
423628 99423628 1001 86380 86390 1
423319 99423319 1001 86380 86390 1
423567 99423567 1001 86380 86390 1
423199 99423199 1001 86380 86390 1
423295 99423295 1001 86380 86390 1
423038 99423038 1001 86380 86390 1
423122 99423122 1001 86380 86390 1
422979 99422979 1001 86380 86390 1
422681 99422681 1001 86380 86390 1
422731 99422731 1001 86380 86390 1
422887 99422887 1001 86380 86390 1
422545 99422545 1001 86380 86390 1
422898 99422898 1001 86380 86390 1
424091 99424091 1001 86380 86390 1
423817 99423817 1001 86380 86390 1
425029 99425029 1001 86380 86390 1
425294 99425294 1001 86380 86390 1
424769 99424769 1001 86380 86390 1
424606 99424606 1001 86380 86390 1
424977 99424977 1001 86380 86390 1
424565 99424565 1001 86380 86390 1
424401 99424401 1001 86380 86390 1
424306 99424306 1001 86380 86390 1
424586 99424586 1001 86380 86390 1
424409 99424409 1001 86380 86390 1
425513 99425513 1001 86380 86390 1
425480 99425480 1001 86380 86390 1
425600 99425600 1001 86380 86390 1
426822 99426822 1001 86380 86390 1
427073 99427073 1001 86380 86390 1
426808 99426808 1001 86380 86390 1
426890 99426890 1001 86380 86390 1
427023 99427023 1001 86380 86390 1
426712 99426712 1001 86380 86390 1
427100 99427100 1001 86380 86390 1
426675 99426675 1001 86380 86390 1
426366 99426366 1001 86380 86390 1
426093 99426093 1001 86380 86390 1
425866 99425866 1001 86380 86390 1
426070 99426070 1001 86380 86390 1
426126 99426126 1001 86380 86390 1
426258 99426258 1001 86380 86390 1
427489 99427489 1001 86380 86390 1
427122 99427122 1001 86380 86390 1
427184 99427184 1001 86380 86390 1
427189 99427189 1001 86380 86390 1
427450 99427450 1001 86380 86390 1
427408 99427408 1001 86380 86390 1
428608 99428608 1001 86380 86390 1
428424 99428424 1001 86380 86390 1
428518 99428518 1001 86380 86390 1
428401 99428401 1001 86380 86390 1
428625 99428625 1001 86380 86390 1
428144 99428144 1001 86380 86390 1
428295 99428295 1001 86380 86390 1
427774 99427774 1001 86380 86390 1
427631 99427631 1001 86380 86390 1
427690 99427690 1001 86380 86390 1
427816 99427816 1001 86380 86390 1
428844 99428844 1001 86380 86390 1
429114 99429114 1001 86380 86390 1
428863 99428863 1001 86380 86390 1
430092 99430092 1001 86380 86390 1
429928 99429928 1001 86380 86390 1
429933 99429933 1001 86380 86390 1
429703 99429703 1001 86380 86390 1
429398 99429398 1001 86380 86390 1
429280 99429280 1001 86380 86390 1
429281 99429281 1001 86380 86390 1
429456 99429456 1001 86380 86390 1
430714 99430714 1001 86380 86390 1
431963 99431963 1001 86380 86390 1
431822 99431822 1001 86380 86390 1
431894 99431894 1001 86380 86390 1
431853 99431853 1001 86380 86390 1
431508 99431508 1001 86380 86390 1
431322 99431322 1001 86380 86390 1
431170 99431170 1001 86380 86390 1
431091 99431091 1001 86380 86390 1
431066 99431066 1001 86380 86390 1
430994 99430994 1001 86380 86390 1
432083 99432083 1001 86380 86390 1
432120 99432120 1001 86380 86390 1
433521 99433521 1001 86380 86390 1
433350 99433350 1001 86380 86390 1
432972 99432972 1001 86380 86390 1
432525 99432525 1001 86380 86390 1
432581 99432581 1001 86380 86390 1
432608 99432608 1001 86380 86390 1
432702 99432702 1001 86380 86390 1
432802 99432802 1001 86380 86390 1
432678 99432678 1001 86380 86390 1
432590 99432590 1001 86380 86390 1
433936 99433936 1001 86380 86390 1
433831 99433831 1001 86380 86390 1
433737 99433737 1001 86380 86390 1
435244 99435244 1001 86380 86390 1
435166 99435166 1001 86380 86390 1
435415 99435415 1001 86380 86390 1
434941 99434941 1001 86380 86390 1
434608 99434608 1001 86380 86390 1
434613 99434613 1001 86380 86390 1
434290 99434290 1001 86380 86390 1
434255 99434255 1001 86380 86390 1
435574 99435574 1001 86380 86390 1
435662 99435662 1001 86380 86390 1
435585 99435585 1001 86380 86390 1
435879 99435879 1001 86380 86390 1
437074 99437074 1001 86380 86390 1
437076 99437076 1001 86380 86390 1
437156 99437156 1001 86380 86390 1
436917 99436917 1001 86380 86390 1
436875 99436875 1001 86380 86390 1
436878 99436878 1001 86380 86390 1
436933 99436933 1001 86380 86390 1
437033 99437033 1001 86380 86390 1
437012 99437012 1001 86380 86390 1
437133 99437133 1001 86380 86390 1
436548 99436548 1001 86380 86390 1
436748 99436748 1001 86380 86390 1
436381 99436381 1001 86380 86390 1
436093 99436093 1001 86380 86390 1
436008 99436008 1001 86380 86390 1
435952 99435952 1001 86380 86390 1
436040 99436040 1001 86380 86390 1
435907 99435907 1001 86380 86390 1
435961 99435961 1001 86380 86390 1
436233 99436233 1001 86380 86390 1
300093 99300093 1001 86380 86390 1
300651 99300651 1001 86380 86390 1
300665 99300665 1001 86380 86390 1
300498 99300498 1001 86380 86390 1
300499 99300499 1001 86380 86390 1
300318 99300318 1001 86380 86390 1
300504 99300504 1001 86380 86390 1
300314 99300314 1001 86380 86390 1
300250 99300250 1001 86380 86390 1
300254 99300254 1001 86380 86390 1
300242 99300242 1001 86380 86390 1
300312 99300312 1001 86380 86390 1
300844 99300844 1001 86380 86390 1
300874 99300874 1001 86380 86390 1
300913 99300913 1001 86380 86390 1
300787 99300787 1001 86380 86390 1
300879 99300879 1001 86380 86390 1
301440 99301440 1001 86380 86390 1
301496 99301496 1001 86380 86390 1
301474 99301474 1001 86380 86390 1
301462 99301462 1001 86380 86390 1
301385 99301385 1001 86380 86390 1
301450 99301450 1001 86380 86390 1
301349 99301349 1001 86380 86390 1
301276 99301276 1001 86380 86390 1
301267 99301267 1001 86380 86390 1
300936 99300936 1001 86380 86390 1
300990 99300990 1001 86380 86390 1
300967 99300967 1001 86380 86390 1
301629 99301629 1001 86380 86390 1
301726 99301726 1001 86380 86390 1
301626 99301626 1001 86380 86390 1
302288 99302288 1001 86380 86390 1
302187 99302187 1001 86380 86390 1
302046 99302046 1001 86380 86390 1
302114 99302114 1001 86380 86390 1
302063 99302063 1001 86380 86390 1
301974 99301974 1001 86380 86390 1
302143 99302143 1001 86380 86390 1
302160 99302160 1001 86380 86390 1
301941 99301941 1001 86380 86390 1
301956 99301956 1001 86380 86390 1
301965 99301965 1001 86380 86390 1
302404 99302404 1001 86380 86390 1
303157 99303157 1001 86380 86390 1
303099 99303099 1001 86380 86390 1
302942 99302942 1001 86380 86390 1
302893 99302893 1001 86380 86390 1
302882 99302882 1001 86380 86390 1
302973 99302973 1001 86380 86390 1
302730 99302730 1001 86380 86390 1
302756 99302756 1001 86380 86390 1
302630 99302630 1001 86380 86390 1
302713 99302713 1001 86380 86390 1
303310 99303310 1001 86380 86390 1
303236 99303236 1001 86380 86390 1
303357 99303357 1001 86380 86390 1
303969 99303969 1001 86380 86390 1
303829 99303829 1001 86380 86390 1
304020 99304020 1001 86380 86390 1
303560 99303560 1001 86380 86390 1
304034 99304034 1001 86380 86390 1
304693 99304693 1001 86380 86390 1
304682 99304682 1001 86380 86390 1
304537 99304537 1001 86380 86390 1
304500 99304500 1001 86380 86390 1
304528 99304528 1001 86380 86390 1
304606 99304606 1001 86380 86390 1
304517 99304517 1001 86380 86390 1
304546 99304546 1001 86380 86390 1
304363 99304363 1001 86380 86390 1
304249 99304249 1001 86380 86390 1
304902 99304902 1001 86380 86390 1
305301 99305301 1001 86380 86390 1
305394 99305394 1001 86380 86390 1
305180 99305180 1001 86380 86390 1
305131 99305131 1001 86380 86390 1
305237 99305237 1001 86380 86390 1
305140 99305140 1001 86380 86390 1
500061 99500061 1001 86380 86390 1
500181 99500181 1001 86380 86390 1
500137 99500137 1001 86380 86390 1
500721 99500721 1001 86380 86390 1
500747 99500747 1001 86380 86390 1
500284 99500284 1001 86380 86390 1
500277 99500277 1001 86380 86390 1
500825 99500825 1001 86380 86390 1
500840 99500840 1001 86380 86390 1
500945 99500945 1001 86380 86390 1
501460 99501460 1001 86380 86390 1
501436 99501436 1001 86380 86390 1
501593 99501593 1001 86380 86390 1
501595 99501595 1001 86380 86390 1
501445 99501445 1001 86380 86390 1
501243 99501243 1001 86380 86390 1
501257 99501257 1001 86380 86390 1
501400 99501400 1001 86380 86390 1
501275 99501275 1001 86380 86390 1
501315 99501315 1001 86380 86390 1
501111 99501111 1001 86380 86390 1
501167 99501167 1001 86380 86390 1
501195 99501195 1001 86380 86390 1
501769 99501769 1001 86380 86390 1
501735 99501735 1001 86380 86390 1
502183 99502183 1001 86380 86390 1
502224 99502224 1001 86380 86390 1
502068 99502068 1001 86380 86390 1
502240 99502240 1001 86380 86390 1
501883 99501883 1001 86380 86390 1
501909 99501909 1001 86380 86390 1
501871 99501871 1001 86380 86390 1
501899 99501899 1001 86380 86390 1
503150 99503150 1001 86380 86390 1
503216 99503216 1001 86380 86390 1
503119 99503119 1001 86380 86390 1
503281 99503281 1001 86380 86390 1
503034 99503034 1001 86380 86390 1
503012 99503012 1001 86380 86390 1
502948 99502948 1001 86380 86390 1
502789 99502789 1001 86380 86390 1
502815 99502815 1001 86380 86390 1
502751 99502751 1001 86380 86390 1
502716 99502716 1001 86380 86390 1
503405 99503405 1001 86380 86390 1
503487 99503487 1001 86380 86390 1
503480 99503480 1001 86380 86390 1
503391 99503391 1001 86380 86390 1
503937 99503937 1001 86380 86390 1
504054 99504054 1001 86380 86390 1
504067 99504067 1001 86380 86390 1
504057 99504057 1001 86380 86390 1
503780 99503780 1001 86380 86390 1
503665 99503665 1001 86380 86390 1
503627 99503627 1001 86380 86390 1
503530 99503530 1001 86380 86390 1
504205 99504205 1001 86380 86390 1
504274 99504274 1001 86380 86390 1
504717 99504717 1001 86380 86390 1
504601 99504601 1001 86380 86390 1
504563 99504563 1001 86380 86390 1
504615 99504615 1001 86380 86390 1
504470 99504470 1001 86380 86390 1
504448 99504448 1001 86380 86390 1
504334 99504334 1001 86380 86390 1
505058 99505058 1001 86380 86390 1
505747 99505747 1001 86380 86390 1
505595 99505595 1001 86380 86390 1
505704 99505704 1001 86380 86390 1
505423 99505423 1001 86380 86390 1
505429 99505429 1001 86380 86390 1
505215 99505215 1001 86380 86390 1
505218 99505218 1001 86380 86390 1
505233 99505233 1001 86380 86390 1
505234 99505234 1001 86380 86390 1
505847 99505847 1001 86380 86390 1
505887 99505887 1001 86380 86390 1
505816 99505816 1001 86380 86390 1
505855 99505855 1001 86380 86390 1
506519 99506519 1001 86380 86390 1
506207 99506207 1001 86380 86390 1
506121 99506121 1001 86380 86390 1
506109 99506109 1001 86380 86390 1
505992 99505992 1001 86380 86390 1
506025 99506025 1001 86380 86390 1
506180 99506180 1001 86380 86390 1
506142 99506142 1001 86380 86390 1
506659 99506659 1001 86380 86390 1
506610 99506610 1001 86380 86390 1
507339 99507339 1001 86380 86390 1
507315 99507315 1001 86380 86390 1
507290 99507290 1001 86380 86390 1
507132 99507132 1001 86380 86390 1
507210 99507210 1001 86380 86390 1
507029 99507029 1001 86380 86390 1
507032 99507032 1001 86380 86390 1
506880 99506880 1001 86380 86390 1
506896 99506896 1001 86380 86390 1
507003 99507003 1001 86380 86390 1
506801 99506801 1001 86380 86390 1
507517 99507517 1001 86380 86390 1
507547 99507547 1001 86380 86390 1
507612 99507612 1001 86380 86390 1
508106 99508106 1001 86380 86390 1
508171 99508171 1001 86380 86390 1
508201 99508201 1001 86380 86390 1
508196 99508196 1001 86380 86390 1
507900 99507900 1001 86380 86390 1
507863 99507863 1001 86380 86390 1
507896 99507896 1001 86380 86390 1
508000 99508000 1001 86380 86390 1
507784 99507784 1001 86380 86390 1
507697 99507697 1001 86380 86390 1
507674 99507674 1001 86380 86390 1
507804 99507804 1001 86380 86390 1
507702 99507702 1001 86380 86390 1
508285 99508285 1001 86380 86390 1
508326 99508326 1001 86380 86390 1
508251 99508251 1001 86380 86390 1
509056 99509056 1001 86380 86390 1
508983 99508983 1001 86380 86390 1
508842 99508842 1001 86380 86390 1
508767 99508767 1001 86380 86390 1
508819 99508819 1001 86380 86390 1
508820 99508820 1001 86380 86390 1
508771 99508771 1001 86380 86390 1
508694 99508694 1001 86380 86390 1
508670 99508670 1001 86380 86390 1
508494 99508494 1001 86380 86390 1
509227 99509227 1001 86380 86390 1
509207 99509207 1001 86380 86390 1
509106 99509106 1001 86380 86390 1
509763 99509763 1001 86380 86390 1
509884 99509884 1001 86380 86390 1
509540 99509540 1001 86380 86390 1
509579 99509579 1001 86380 86390 1
509684 99509684 1001 86380 86390 1
509672 99509672 1001 86380 86390 1
509608 99509608 1001 86380 86390 1
509653 99509653 1001 86380 86390 1
509576 99509576 1001 86380 86390 1
509450 99509450 1001 86380 86390 1
509464 99509464 1001 86380 86390 1
509379 99509379 1001 86380 86390 1
510015 99510015 1001 86380 86390 1
509955 99509955 1001 86380 86390 1
510009 99510009 1001 86380 86390 1
510061 99510061 1001 86380 86390 1
510640 99510640 1001 86380 86390 1
510615 99510615 1001 86380 86390 1
510593 99510593 1001 86380 86390 1
510606 99510606 1001 86380 86390 1
510608 99510608 1001 86380 86390 1
510448 99510448 1001 86380 86390 1
510359 99510359 1001 86380 86390 1
510386 99510386 1001 86380 86390 1
510490 99510490 1001 86380 86390 1
510224 99510224 1001 86380 86390 1
510250 99510250 1001 86380 86390 1
510147 99510147 1001 86380 86390 1
510153 99510153 1001 86380 86390 1
510886 99510886 1001 86380 86390 1
510771 99510771 1001 86380 86390 1
511472 99511472 1001 86380 86390 1
511449 99511449 1001 86380 86390 1
511337 99511337 1001 86380 86390 1
511147 99511147 1001 86380 86390 1
511344 99511344 1001 86380 86390 1
511255 99511255 1001 86380 86390 1
511128 99511128 1001 86380 86390 1
511090 99511090 1001 86380 86390 1
511108 99511108 1001 86380 86390 1
511563 99511563 1001 86380 86390 1
511555 99511555 1001 86380 86390 1
511751 99511751 1001 86380 86390 1
512345 99512345 1001 86380 86390 1
512293 99512293 1001 86380 86390 1
512360 99512360 1001 86380 86390 1
512271 99512271 1001 86380 86390 1
512109 99512109 1001 86380 86390 1
512100 99512100 1001 86380 86390 1
511987 99511987 1001 86380 86390 1
512106 99512106 1001 86380 86390 1
511990 99511990 1001 86380 86390 1
511874 99511874 1001 86380 86390 1
511762 99511762 1001 86380 86390 1
511946 99511946 1001 86380 86390 1
511909 99511909 1001 86380 86390 1
511858 99511858 1001 86380 86390 1
512467 99512467 1001 86380 86390 1
512394 99512394 1001 86380 86390 1
512563 99512563 1001 86380 86390 1
512542 99512542 1001 86380 86390 1
513133 99513133 1001 86380 86390 1
513137 99513137 1001 86380 86390 1
512927 99512927 1001 86380 86390 1
512972 99512972 1001 86380 86390 1
512602 99512602 1001 86380 86390 1
512695 99512695 1001 86380 86390 1
512685 99512685 1001 86380 86390 1
513214 99513214 1001 86380 86390 1
513334 99513334 1001 86380 86390 1
513221 99513221 1001 86380 86390 1
513317 99513317 1001 86380 86390 1
513968 99513968 1001 86380 86390 1
513925 99513925 1001 86380 86390 1
513938 99513938 1001 86380 86390 1
513748 99513748 1001 86380 86390 1
513698 99513698 1001 86380 86390 1
513728 99513728 1001 86380 86390 1
513783 99513783 1001 86380 86390 1
513771 99513771 1001 86380 86390 1
513426 99513426 1001 86380 86390 1
513504 99513504 1001 86380 86390 1
513479 99513479 1001 86380 86390 1
513471 99513471 1001 86380 86390 1
514175 99514175 1001 86380 86390 1
514750 99514750 1001 86380 86390 1
514583 99514583 1001 86380 86390 1
514984 99514984 1001 86380 86390 1
514653 99514653 1001 86380 86390 1
515014 99515014 1001 86380 86390 1
515042 99515042 1001 86380 86390 1
514903 99514903 1001 86380 86390 1
515517 99515517 1001 86380 86390 1
515531 99515531 1001 86380 86390 1
515563 99515563 1001 86380 86390 1
515553 99515553 1001 86380 86390 1
515306 99515306 1001 86380 86390 1
515243 99515243 1001 86380 86390 1
515090 99515090 1001 86380 86390 1
515261 99515261 1001 86380 86390 1
515138 99515138 1001 86380 86390 1
515151 99515151 1001 86380 86390 1
515811 99515811 1001 86380 86390 1
515721 99515721 1001 86380 86390 1
515779 99515779 1001 86380 86390 1
516388 99516388 1001 86380 86390 1
516150 99516150 1001 86380 86390 1
515984 99515984 1001 86380 86390 1
515894 99515894 1001 86380 86390 1
515909 99515909 1001 86380 86390 1
516708 99516708 1001 86380 86390 1
516515 99516515 1001 86380 86390 1
516531 99516531 1001 86380 86390 1
517220 99517220 1001 86380 86390 1
517171 99517171 1001 86380 86390 1
517151 99517151 1001 86380 86390 1
516949 99516949 1001 86380 86390 1
516989 99516989 1001 86380 86390 1
517060 99517060 1001 86380 86390 1
516820 99516820 1001 86380 86390 1
516913 99516913 1001 86380 86390 1
516750 99516750 1001 86380 86390 1
516856 99516856 1001 86380 86390 1
517519 99517519 1001 86380 86390 1
517354 99517354 1001 86380 86390 1
518084 99518084 1001 86380 86390 1
518151 99518151 1001 86380 86390 1
517827 99517827 1001 86380 86390 1
517791 99517791 1001 86380 86390 1
517910 99517910 1001 86380 86390 1
517544 99517544 1001 86380 86390 1
517727 99517727 1001 86380 86390 1
517641 99517641 1001 86380 86390 1
517719 99517719 1001 86380 86390 1
518346 99518346 1001 86380 86390 1
518323 99518323 1001 86380 86390 1
518952 99518952 1001 86380 86390 1
518965 99518965 1001 86380 86390 1
518804 99518804 1001 86380 86390 1
518734 99518734 1001 86380 86390 1
518620 99518620 1001 86380 86390 1
518646 99518646 1001 86380 86390 1
518675 99518675 1001 86380 86390 1
518727 99518727 1001 86380 86390 1
518484 99518484 1001 86380 86390 1
518562 99518562 1001 86380 86390 1
518524 99518524 1001 86380 86390 1
518525 99518525 1001 86380 86390 1
518375 99518375 1001 86380 86390 1
518495 99518495 1001 86380 86390 1
519091 99519091 1001 86380 86390 1
519092 99519092 1001 86380 86390 1
519055 99519055 1001 86380 86390 1
519685 99519685 1001 86380 86390 1
519787 99519787 1001 86380 86390 1
519683 99519683 1001 86380 86390 1
519671 99519671 1001 86380 86390 1
519569 99519569 1001 86380 86390 1
519469 99519469 1001 86380 86390 1
519451 99519451 1001 86380 86390 1
519593 99519593 1001 86380 86390 1
519425 99519425 1001 86380 86390 1
519516 99519516 1001 86380 86390 1
519817 99519817 1001 86380 86390 1
520583 99520583 1001 86380 86390 1
520630 99520630 1001 86380 86390 1
520521 99520521 1001 86380 86390 1
520548 99520548 1001 86380 86390 1
520253 99520253 1001 86380 86390 1
520307 99520307 1001 86380 86390 1
520311 99520311 1001 86380 86390 1
520043 99520043 1001 86380 86390 1
520653 99520653 1001 86380 86390 1
520681 99520681 1001 86380 86390 1
520772 99520772 1001 86380 86390 1
521340 99521340 1001 86380 86390 1
521385 99521385 1001 86380 86390 1
521247 99521247 1001 86380 86390 1
521216 99521216 1001 86380 86390 1
521165 99521165 1001 86380 86390 1
520942 99520942 1001 86380 86390 1
521037 99521037 1001 86380 86390 1
521557 99521557 1001 86380 86390 1
521545 99521545 1001 86380 86390 1
521523 99521523 1001 86380 86390 1
521627 99521627 1001 86380 86390 1
521653 99521653 1001 86380 86390 1
522196 99522196 1001 86380 86390 1
522158 99522158 1001 86380 86390 1
521938 99521938 1001 86380 86390 1
521951 99521951 1001 86380 86390 1
521899 99521899 1001 86380 86390 1
521888 99521888 1001 86380 86390 1
521832 99521832 1001 86380 86390 1
521706 99521706 1001 86380 86390 1
521785 99521785 1001 86380 86390 1
522305 99522305 1001 86380 86390 1
522360 99522360 1001 86380 86390 1
522466 99522466 1001 86380 86390 1
522964 99522964 1001 86380 86390 1
523117 99523117 1001 86380 86390 1
522970 99522970 1001 86380 86390 1
523000 99523000 1001 86380 86390 1
522744 99522744 1001 86380 86390 1
522759 99522759 1001 86380 86390 1
522736 99522736 1001 86380 86390 1
522819 99522819 1001 86380 86390 1
522847 99522847 1001 86380 86390 1
522549 99522549 1001 86380 86390 1
522704 99522704 1001 86380 86390 1
522541 99522541 1001 86380 86390 1
522698 99522698 1001 86380 86390 1
522609 99522609 1001 86380 86390 1
522584 99522584 1001 86380 86390 1
523232 99523232 1001 86380 86390 1
523181 99523181 1001 86380 86390 1
523173 99523173 1001 86380 86390 1
523251 99523251 1001 86380 86390 1
523751 99523751 1001 86380 86390 1
523809 99523809 1001 86380 86390 1
523887 99523887 1001 86380 86390 1
523930 99523930 1001 86380 86390 1
523675 99523675 1001 86380 86390 1
523546 99523546 1001 86380 86390 1
523697 99523697 1001 86380 86390 1
523528 99523528 1001 86380 86390 1
523374 99523374 1001 86380 86390 1
523980 99523980 1001 86380 86390 1
523324 99523324 1001 86380 86390 1
524130 99524130 1001 86380 86390 1
524145 99524145 1001 86380 86390 1
524604 99524604 1001 86380 86390 1
524631 99524631 1001 86380 86390 1
524722 99524722 1001 86380 86390 1
524661 99524661 1001 86380 86390 1
524386 99524386 1001 86380 86390 1
524773 99524773 1001 86380 86390 1
524957 99524957 1001 86380 86390 1
525514 99525514 1001 86380 86390 1
525592 99525592 1001 86380 86390 1
525320 99525320 1001 86380 86390 1
525347 99525347 1001 86380 86390 1
525309 99525309 1001 86380 86390 1
525234 99525234 1001 86380 86390 1
525299 99525299 1001 86380 86390 1
525015 99525015 1001 86380 86390 1
525069 99525069 1001 86380 86390 1
525032 99525032 1001 86380 86390 1
525175 99525175 1001 86380 86390 1
525138 99525138 1001 86380 86390 1
525126 99525126 1001 86380 86390 1
525075 99525075 1001 86380 86390 1
525140 99525140 1001 86380 86390 1
525153 99525153 1001 86380 86390 1
525762 99525762 1001 86380 86390 1
525687 99525687 1001 86380 86390 1
525780 99525780 1001 86380 86390 1
525729 99525729 1001 86380 86390 1
525755 99525755 1001 86380 86390 1
525654 99525654 1001 86380 86390 1
526422 99526422 1001 86380 86390 1
526335 99526335 1001 86380 86390 1
526289 99526289 1001 86380 86390 1
526191 99526191 1001 86380 86390 1
526026 99526026 1001 86380 86390 1
526045 99526045 1001 86380 86390 1
525926 99525926 1001 86380 86390 1
526432 99526432 1001 86380 86390 1
526426 99526426 1001 86380 86390 1
526468 99526468 1001 86380 86390 1
527045 99527045 1001 86380 86390 1
527124 99527124 1001 86380 86390 1
527112 99527112 1001 86380 86390 1
527238 99527238 1001 86380 86390 1
526969 99526969 1001 86380 86390 1
526944 99526944 1001 86380 86390 1
526997 99526997 1001 86380 86390 1
526843 99526843 1001 86380 86390 1
526680 99526680 1001 86380 86390 1
526811 99526811 1001 86380 86390 1
526812 99526812 1001 86380 86390 1
526750 99526750 1001 86380 86390 1
528045 99528045 1001 86380 86390 1
527955 99527955 1001 86380 86390 1
527768 99527768 1001 86380 86390 1
527786 99527786 1001 86380 86390 1
527866 99527866 1001 86380 86390 1
527776 99527776 1001 86380 86390 1
527686 99527686 1001 86380 86390 1
527492 99527492 1001 86380 86390 1
527534 99527534 1001 86380 86390 1
527460 99527460 1001 86380 86390 1
527604 99527604 1001 86380 86390 1
527463 99527463 1001 86380 86390 1
528076 99528076 1001 86380 86390 1
528155 99528155 1001 86380 86390 1
528233 99528233 1001 86380 86390 1
528077 99528077 1001 86380 86390 1
528265 99528265 1001 86380 86390 1
528852 99528852 1001 86380 86390 1
528853 99528853 1001 86380 86390 1
528645 99528645 1001 86380 86390 1
528672 99528672 1001 86380 86390 1
528523 99528523 1001 86380 86390 1
528322 99528322 1001 86380 86390 1
528416 99528416 1001 86380 86390 1
528971 99528971 1001 86380 86390 1
528985 99528985 1001 86380 86390 1
529024 99529024 1001 86380 86390 1
529076 99529076 1001 86380 86390 1
529102 99529102 1001 86380 86390 1
529626 99529626 1001 86380 86390 1
529666 99529666 1001 86380 86390 1
529620 99529620 1001 86380 86390 1
529688 99529688 1001 86380 86390 1
529360 99529360 1001 86380 86390 1
529335 99529335 1001 86380 86390 1
529137 99529137 1001 86380 86390 1
529241 99529241 1001 86380 86390 1
529269 99529269 1001 86380 86390 1
529156 99529156 1001 86380 86390 1
529931 99529931 1001 86380 86390 1
529777 99529777 1001 86380 86390 1
529855 99529855 1001 86380 86390 1
529807 99529807 1001 86380 86390 1
529876 99529876 1001 86380 86390 1
529746 99529746 1001 86380 86390 1
530398 99530398 1001 86380 86390 1
530361 99530361 1001 86380 86390 1
530445 99530445 1001 86380 86390 1
530212 99530212 1001 86380 86390 1
530229 99530229 1001 86380 86390 1
529972 99529972 1001 86380 86390 1
530582 99530582 1001 86380 86390 1
530752 99530752 1001 86380 86390 1
531341 99531341 1001 86380 86390 1
531290 99531290 1001 86380 86390 1
531323 99531323 1001 86380 86390 1
531365 99531365 1001 86380 86390 1
531374 99531374 1001 86380 86390 1
531005 99531005 1001 86380 86390 1
531124 99531124 1001 86380 86390 1
531165 99531165 1001 86380 86390 1
531128 99531128 1001 86380 86390 1
531092 99531092 1001 86380 86390 1
531080 99531080 1001 86380 86390 1
531119 99531119 1001 86380 86390 1
531055 99531055 1001 86380 86390 1
531159 99531159 1001 86380 86390 1
530800 99530800 1001 86380 86390 1
530869 99530869 1001 86380 86390 1
530908 99530908 1001 86380 86390 1
530960 99530960 1001 86380 86390 1
530857 99530857 1001 86380 86390 1
530846 99530846 1001 86380 86390 1
531487 99531487 1001 86380 86390 1
532103 99532103 1001 86380 86390 1
532065 99532065 1001 86380 86390 1
532017 99532017 1001 86380 86390 1
532108 99532108 1001 86380 86390 1
531942 99531942 1001 86380 86390 1
531852 99531852 1001 86380 86390 1
531769 99531769 1001 86380 86390 1
532259 99532259 1001 86380 86390 1
532885 99532885 1001 86380 86390 1
533023 99533023 1001 86380 86390 1
532762 99532762 1001 86380 86390 1
532789 99532789 1001 86380 86390 1
532713 99532713 1001 86380 86390 1
532742 99532742 1001 86380 86390 1
532694 99532694 1001 86380 86390 1
532490 99532490 1001 86380 86390 1
532604 99532604 1001 86380 86390 1
533054 99533054 1001 86380 86390 1
533122 99533122 1001 86380 86390 1
533102 99533102 1001 86380 86390 1
533078 99533078 1001 86380 86390 1
533182 99533182 1001 86380 86390 1
533208 99533208 1001 86380 86390 1
533678 99533678 1001 86380 86390 1
533666 99533666 1001 86380 86390 1
533695 99533695 1001 86380 86390 1
533835 99533835 1001 86380 86390 1
533734 99533734 1001 86380 86390 1
533699 99533699 1001 86380 86390 1
533525 99533525 1001 86380 86390 1
533602 99533602 1001 86380 86390 1
533595 99533595 1001 86380 86390 1
533531 99533531 1001 86380 86390 1
533454 99533454 1001 86380 86390 1
533241 99533241 1001 86380 86390 1
533424 99533424 1001 86380 86390 1
533257 99533257 1001 86380 86390 1
534584 99534584 1001 86380 86390 1
534610 99534610 1001 86380 86390 1
534548 99534548 1001 86380 86390 1
534563 99534563 1001 86380 86390 1
534322 99534322 1001 86380 86390 1
534426 99534426 1001 86380 86390 1
534439 99534439 1001 86380 86390 1
534429 99534429 1001 86380 86390 1
534443 99534443 1001 86380 86390 1
534432 99534432 1001 86380 86390 1
534421 99534421 1001 86380 86390 1
534171 99534171 1001 86380 86390 1
534211 99534211 1001 86380 86390 1
534081 99534081 1001 86380 86390 1
534098 99534098 1001 86380 86390 1
534747 99534747 1001 86380 86390 1
534878 99534878 1001 86380 86390 1
534713 99534713 1001 86380 86390 1
534768 99534768 1001 86380 86390 1
534717 99534717 1001 86380 86390 1
534822 99534822 1001 86380 86390 1
535175 99535175 1001 86380 86390 1
535266 99535266 1001 86380 86390 1
535130 99535130 1001 86380 86390 1
535208 99535208 1001 86380 86390 1
535250 99535250 1001 86380 86390 1
535032 99535032 1001 86380 86390 1
534935 99534935 1001 86380 86390 1
535597 99535597 1001 86380 86390 1
535655 99535655 1001 86380 86390 1
535604 99535604 1001 86380 86390 1
536209 99536209 1001 86380 86390 1
536302 99536302 1001 86380 86390 1
536264 99536264 1001 86380 86390 1
536201 99536201 1001 86380 86390 1
536267 99536267 1001 86380 86390 1
536230 99536230 1001 86380 86390 1
536270 99536270 1001 86380 86390 1
536018 99536018 1001 86380 86390 1
535981 99535981 1001 86380 86390 1
536059 99536059 1001 86380 86390 1
536034 99536034 1001 86380 86390 1
535959 99535959 1001 86380 86390 1
535844 99535844 1001 86380 86390 1
535874 99535874 1001 86380 86390 1
535732 99535732 1001 86380 86390 1
535762 99535762 1001 86380 86390 1
535736 99535736 1001 86380 86390 1
535727 99535727 1001 86380 86390 1
536437 99536437 1001 86380 86390 1
536388 99536388 1001 86380 86390 1
536455 99536455 1001 86380 86390 1
536536 99536536 1001 86380 86390 1
536459 99536459 1001 86380 86390 1
536382 99536382 1001 86380 86390 1
537086 99537086 1001 86380 86390 1
537081 99537081 1001 86380 86390 1
536609 99536609 1001 86380 86390 1
536738 99536738 1001 86380 86390 1
536707 99536707 1001 86380 86390 1
537183 99537183 1001 86380 86390 1
537812 99537812 1001 86380 86390 1
537931 99537931 1001 86380 86390 1
537947 99537947 1001 86380 86390 1
537858 99537858 1001 86380 86390 1
537772 99537772 1001 86380 86390 1
537761 99537761 1001 86380 86390 1
537566 99537566 1001 86380 86390 1
538688 99538688 1001 86380 86390 1
538652 99538652 1001 86380 86390 1
538672 99538672 1001 86380 86390 1
538544 99538544 1001 86380 86390 1
538548 99538548 1001 86380 86390 1
538452 99538452 1001 86380 86390 1
538239 99538239 1001 86380 86390 1
538200 99538200 1001 86380 86390 1
538371 99538371 1001 86380 86390 1
538205 99538205 1001 86380 86390 1
538954 99538954 1001 86380 86390 1
538942 99538942 1001 86380 86390 1
538839 99538839 1001 86380 86390 1
538828 99538828 1001 86380 86390 1
539554 99539554 1001 86380 86390 1
539490 99539490 1001 86380 86390 1
539531 99539531 1001 86380 86390 1
539585 99539585 1001 86380 86390 1
539631 99539631 1001 86380 86390 1
539240 99539240 1001 86380 86390 1
539350 99539350 1001 86380 86390 1
539119 99539119 1001 86380 86390 1
539070 99539070 1001 86380 86390 1
539174 99539174 1001 86380 86390 1
539843 99539843 1001 86380 86390 1
540428 99540428 1001 86380 86390 1
540327 99540327 1001 86380 86390 1
540408 99540408 1001 86380 86390 1
540283 99540283 1001 86380 86390 1
540388 99540388 1001 86380 86390 1
540092 99540092 1001 86380 86390 1
540213 99540213 1001 86380 86390 1
540100 99540100 1001 86380 86390 1
539892 99539892 1001 86380 86390 1
539933 99539933 1001 86380 86390 1
540601 99540601 1001 86380 86390 1
541115 99541115 1001 86380 86390 1
541247 99541247 1001 86380 86390 1
540855 99540855 1001 86380 86390 1
540781 99540781 1001 86380 86390 1
540708 99540708 1001 86380 86390 1
541318 99541318 1001 86380 86390 1
541424 99541424 1001 86380 86390 1
541295 99541295 1001 86380 86390 1
541967 99541967 1001 86380 86390 1
541995 99541995 1001 86380 86390 1
542061 99542061 1001 86380 86390 1
542025 99542025 1001 86380 86390 1
541832 99541832 1001 86380 86390 1
541731 99541731 1001 86380 86390 1
541499 99541499 1001 86380 86390 1
541648 99541648 1001 86380 86390 1
542262 99542262 1001 86380 86390 1
542289 99542289 1001 86380 86390 1
542202 99542202 1001 86380 86390 1
542255 99542255 1001 86380 86390 1
542281 99542281 1001 86380 86390 1
542810 99542810 1001 86380 86390 1
542839 99542839 1001 86380 86390 1
542669 99542669 1001 86380 86390 1
542507 99542507 1001 86380 86390 1
542391 99542391 1001 86380 86390 1
542379 99542379 1001 86380 86390 1
543140 99543140 1001 86380 86390 1
543080 99543080 1001 86380 86390 1
543030 99543030 1001 86380 86390 1
543642 99543642 1001 86380 86390 1
543618 99543618 1001 86380 86390 1
543571 99543571 1001 86380 86390 1
543762 99543762 1001 86380 86390 1
543765 99543765 1001 86380 86390 1
543464 99543464 1001 86380 86390 1
543387 99543387 1001 86380 86390 1
543401 99543401 1001 86380 86390 1
543481 99543481 1001 86380 86390 1
543563 99543563 1001 86380 86390 1
543344 99543344 1001 86380 86390 1
543189 99543189 1001 86380 86390 1
543195 99543195 1001 86380 86390 1
543185 99543185 1001 86380 86390 1
543265 99543265 1001 86380 86390 1
543965 99543965 1001 86380 86390 1
543811 99543811 1001 86380 86390 1
543934 99543934 1001 86380 86390 1
543806 99543806 1001 86380 86390 1
544560 99544560 1001 86380 86390 1
544445 99544445 1001 86380 86390 1
544574 99544574 1001 86380 86390 1
544373 99544373 1001 86380 86390 1
544639 99544639 1001 86380 86390 1
525875 859 1001 52427 52726 1
537133 745 1001 57275 57575 1
400123 99400123 1001 86380 86390 1
400225 99400225 1001 86380 86390 1
400325 99400325 1001 86380 86390 1
400425 99400425 1001 86380 86390 1
400439 99400439 1001 86380 86390 1
400860 99400860 1001 86380 86390 1
400964 99400964 1001 86380 86390 1
401054 99401054 1001 86380 86390 1
401188 99401188 1001 86380 86390 1
401253 99401253 1001 86380 86390 1
401717 99401717 1001 86380 86390 1
401970 99401970 1001 86380 86390 1
402274 99402274 1001 86380 86390 1
402226 99402226 1001 86380 86390 1
402722 99402722 1001 86380 86390 1
402742 99402742 1001 86380 86390 1
402737 99402737 1001 86380 86390 1
402829 99402829 1001 86380 86390 1
402911 99402911 1001 86380 86390 1
403052 99403052 1001 86380 86390 1
403339 99403339 1001 86380 86390 1
403373 99403373 1001 86380 86390 1
403509 99403509 1001 86380 86390 1
403582 99403582 1001 86380 86390 1
403770 99403770 1001 86380 86390 1
403910 99403910 1001 86380 86390 1
404031 99404031 1001 86380 86390 1
403953 99403953 1001 86380 86390 1
403937 99403937 1001 86380 86390 1
404106 99404106 1001 86380 86390 1
404274 99404274 1001 86380 86390 1
404428 99404428 1001 86380 86390 1
404383 99404383 1001 86380 86390 1
404637 99404637 1001 86380 86390 1
404724 99404724 1001 86380 86390 1
404747 99404747 1001 86380 86390 1
404693 99404693 1001 86380 86390 1
404826 99404826 1001 86380 86390 1
404919 99404919 1001 86380 86390 1
405144 99405144 1001 86380 86390 1
405466 99405466 1001 86380 86390 1
405567 99405567 1001 86380 86390 1
405674 99405674 1001 86380 86390 1
405705 99405705 1001 86380 86390 1
405823 99405823 1001 86380 86390 1
405931 99405931 1001 86380 86390 1
406041 99406041 1001 86380 86390 1
406029 99406029 1001 86380 86390 1
406140 99406140 1001 86380 86390 1
406242 99406242 1001 86380 86390 1
406381 99406381 1001 86380 86390 1
406312 99406312 1001 86380 86390 1
406578 99406578 1001 86380 86390 1
406613 99406613 1001 86380 86390 1
406632 99406632 1001 86380 86390 1
406767 99406767 1001 86380 86390 1
406827 99406827 1001 86380 86390 1
407079 99407079 1001 86380 86390 1
407177 99407177 1001 86380 86390 1
407152 99407152 1001 86380 86390 1
407319 99407319 1001 86380 86390 1
407632 99407632 1001 86380 86390 1
407718 99407718 1001 86380 86390 1
407672 99407672 1001 86380 86390 1
408320 99408320 1001 86380 86390 1
408350 99408350 1001 86380 86390 1
408511 99408511 1001 86380 86390 1
408556 99408556 1001 86380 86390 1
409023 99409023 1001 86380 86390 1
409316 99409316 1001 86380 86390 1
409569 99409569 1001 86380 86390 1
409702 99409702 1001 86380 86390 1
409709 99409709 1001 86380 86390 1
409893 99409893 1001 86380 86390 1
410203 99410203 1001 86380 86390 1
410508 99410508 1001 86380 86390 1
410784 99410784 1001 86380 86390 1
411459 99411459 1001 86380 86390 1
411440 99411440 1001 86380 86390 1
411857 99411857 1001 86380 86390 1
412100 99412100 1001 86380 86390 1
412232 99412232 1001 86380 86390 1
413307 99413307 1001 86380 86390 1
413539 99413539 1001 86380 86390 1
413162 99413162 1001 86380 86390 1
413247 99413247 1001 86380 86390 1
412917 99412917 1001 86380 86390 1
412484 99412484 1001 86380 86390 1
412652 99412652 1001 86380 86390 1
412600 99412600 1001 86380 86390 1
412883 99412883 1001 86380 86390 1
413726 99413726 1001 86380 86390 1
413736 99413736 1001 86380 86390 1
413773 99413773 1001 86380 86390 1
415030 99415030 1001 86380 86390 1
415269 99415269 1001 86380 86390 1
415147 99415147 1001 86380 86390 1
414801 99414801 1001 86380 86390 1
414512 99414512 1001 86380 86390 1
414561 99414561 1001 86380 86390 1
414317 99414317 1001 86380 86390 1
414236 99414236 1001 86380 86390 1
415548 99415548 1001 86380 86390 1
415574 99415574 1001 86380 86390 1
415576 99415576 1001 86380 86390 1
415497 99415497 1001 86380 86390 1
416982 99416982 1001 86380 86390 1
416993 99416993 1001 86380 86390 1
416363 99416363 1001 86380 86390 1
416480 99416480 1001 86380 86390 1
416527 99416527 1001 86380 86390 1
416390 99416390 1001 86380 86390 1
416268 99416268 1001 86380 86390 1
416250 99416250 1001 86380 86390 1
415955 99415955 1001 86380 86390 1
415932 99415932 1001 86380 86390 1
417254 99417254 1001 86380 86390 1
417075 99417075 1001 86380 86390 1
417397 99417397 1001 86380 86390 1
417472 99417472 1001 86380 86390 1
417428 99417428 1001 86380 86390 1
418655 99418655 1001 86380 86390 1
418755 99418755 1001 86380 86390 1
418601 99418601 1001 86380 86390 1
418559 99418559 1001 86380 86390 1
418721 99418721 1001 86380 86390 1
418196 99418196 1001 86380 86390 1
418060 99418060 1001 86380 86390 1
417939 99417939 1001 86380 86390 1
417690 99417690 1001 86380 86390 1
417901 99417901 1001 86380 86390 1
417811 99417811 1001 86380 86390 1
417672 99417672 1001 86380 86390 1
417626 99417626 1001 86380 86390 1
417733 99417733 1001 86380 86390 1
417935 99417935 1001 86380 86390 1
419157 99419157 1001 86380 86390 1
419044 99419044 1001 86380 86390 1
419154 99419154 1001 86380 86390 1
420386 99420386 1001 86380 86390 1
420063 99420063 1001 86380 86390 1
420211 99420211 1001 86380 86390 1
419942 99419942 1001 86380 86390 1
419950 99419950 1001 86380 86390 1
419445 99419445 1001 86380 86390 1
419470 99419470 1001 86380 86390 1
419268 99419268 1001 86380 86390 1
419497 99419497 1001 86380 86390 1
420806 99420806 1001 86380 86390 1
420649 99420649 1001 86380 86390 1
420709 99420709 1001 86380 86390 1
420777 99420777 1001 86380 86390 1
420730 99420730 1001 86380 86390 1
420481 99420481 1001 86380 86390 1
420829 99420829 1001 86380 86390 1
421717 99421717 1001 86380 86390 1
421881 99421881 1001 86380 86390 1
422113 99422113 1001 86380 86390 1
421604 99421604 1001 86380 86390 1
421473 99421473 1001 86380 86390 1
421502 99421502 1001 86380 86390 1
420910 99420910 1001 86380 86390 1
421118 99421118 1001 86380 86390 1
420918 99420918 1001 86380 86390 1
420971 99420971 1001 86380 86390 1
422402 99422402 1001 86380 86390 1
422228 99422228 1001 86380 86390 1
423458 99423458 1001 86380 86390 1
423652 99423652 1001 86380 86390 1
423307 99423307 1001 86380 86390 1
423436 99423436 1001 86380 86390 1
423623 99423623 1001 86380 86390 1
423668 99423668 1001 86380 86390 1
423088 99423088 1001 86380 86390 1
423173 99423173 1001 86380 86390 1
423242 99423242 1001 86380 86390 1
422939 99422939 1001 86380 86390 1
422938 99422938 1001 86380 86390 1
423919 99423919 1001 86380 86390 1
425328 99425328 1001 86380 86390 1
424731 99424731 1001 86380 86390 1
424800 99424800 1001 86380 86390 1
424761 99424761 1001 86380 86390 1
424912 99424912 1001 86380 86390 1
424971 99424971 1001 86380 86390 1
424207 99424207 1001 86380 86390 1
424273 99424273 1001 86380 86390 1
424298 99424298 1001 86380 86390 1
424158 99424158 1001 86380 86390 1
424193 99424193 1001 86380 86390 1
424356 99424356 1001 86380 86390 1
425495 99425495 1001 86380 86390 1
425785 99425785 1001 86380 86390 1
425578 99425578 1001 86380 86390 1
425651 99425651 1001 86380 86390 1
426854 99426854 1001 86380 86390 1
426351 99426351 1001 86380 86390 1
426484 99426484 1001 86380 86390 1
426365 99426365 1001 86380 86390 1
425937 99425937 1001 86380 86390 1
426250 99426250 1001 86380 86390 1
425960 99425960 1001 86380 86390 1
425987 99425987 1001 86380 86390 1
426096 99426096 1001 86380 86390 1
425978 99425978 1001 86380 86390 1
427500 99427500 1001 86380 86390 1
428592 99428592 1001 86380 86390 1
428708 99428708 1001 86380 86390 1
428512 99428512 1001 86380 86390 1
427995 99427995 1001 86380 86390 1
427901 99427901 1001 86380 86390 1
427806 99427806 1001 86380 86390 1
427907 99427907 1001 86380 86390 1
428941 99428941 1001 86380 86390 1
429095 99429095 1001 86380 86390 1
429124 99429124 1001 86380 86390 1
428852 99428852 1001 86380 86390 1
429165 99429165 1001 86380 86390 1
430273 99430273 1001 86380 86390 1
429727 99429727 1001 86380 86390 1
429747 99429747 1001 86380 86390 1
429847 99429847 1001 86380 86390 1
429412 99429412 1001 86380 86390 1
429275 99429275 1001 86380 86390 1
430770 99430770 1001 86380 86390 1
430387 99430387 1001 86380 86390 1
430649 99430649 1001 86380 86390 1
430496 99430496 1001 86380 86390 1
431994 99431994 1001 86380 86390 1
431973 99431973 1001 86380 86390 1
431506 99431506 1001 86380 86390 1
431635 99431635 1001 86380 86390 1
431035 99431035 1001 86380 86390 1
432115 99432115 1001 86380 86390 1
432380 99432380 1001 86380 86390 1
432470 99432470 1001 86380 86390 1
432419 99432419 1001 86380 86390 1
432422 99432422 1001 86380 86390 1
433400 99433400 1001 86380 86390 1
433449 99433449 1001 86380 86390 1
432942 99432942 1001 86380 86390 1
432866 99432866 1001 86380 86390 1
432686 99432686 1001 86380 86390 1
432710 99432710 1001 86380 86390 1
432640 99432640 1001 86380 86390 1
432549 99432549 1001 86380 86390 1
433783 99433783 1001 86380 86390 1
434065 99434065 1001 86380 86390 1
433943 99433943 1001 86380 86390 1
433843 99433843 1001 86380 86390 1
435399 99435399 1001 86380 86390 1
435402 99435402 1001 86380 86390 1
435120 99435120 1001 86380 86390 1
434719 99434719 1001 86380 86390 1
434280 99434280 1001 86380 86390 1
435628 99435628 1001 86380 86390 1
435779 99435779 1001 86380 86390 1
437077 99437077 1001 86380 86390 1
437095 99437095 1001 86380 86390 1
437009 99437009 1001 86380 86390 1
437114 99437114 1001 86380 86390 1
436908 99436908 1001 86380 86390 1
436593 99436593 1001 86380 86390 1
436574 99436574 1001 86380 86390 1
436311 99436311 1001 86380 86390 1
436044 99436044 1001 86380 86390 1
436278 99436278 1001 86380 86390 1
437219 99437219 1001 86380 86390 1
437277 99437277 1001 86380 86390 1
300036 99300036 1001 86380 86390 1
300001 99300001 1001 86380 86390 1
300573 99300573 1001 86380 86390 1
300605 99300605 1001 86380 86390 1
300609 99300609 1001 86380 86390 1
300324 99300324 1001 86380 86390 1
300428 99300428 1001 86380 86390 1
300301 99300301 1001 86380 86390 1
300202 99300202 1001 86380 86390 1
300833 99300833 1001 86380 86390 1
300798 99300798 1001 86380 86390 1
301438 99301438 1001 86380 86390 1
301452 99301452 1001 86380 86390 1
301495 99301495 1001 86380 86390 1
301544 99301544 1001 86380 86390 1
301247 99301247 1001 86380 86390 1
301331 99301331 1001 86380 86390 1
301335 99301335 1001 86380 86390 1
301115 99301115 1001 86380 86390 1
300947 99300947 1001 86380 86390 1
300981 99300981 1001 86380 86390 1
300956 99300956 1001 86380 86390 1
301720 99301720 1001 86380 86390 1
301583 99301583 1001 86380 86390 1
301663 99301663 1001 86380 86390 1
301691 99301691 1001 86380 86390 1
302347 99302347 1001 86380 86390 1
302302 99302302 1001 86380 86390 1
302127 99302127 1001 86380 86390 1
302170 99302170 1001 86380 86390 1
302145 99302145 1001 86380 86390 1
301943 99301943 1001 86380 86390 1
301807 99301807 1001 86380 86390 1
302420 99302420 1001 86380 86390 1
302511 99302511 1001 86380 86390 1
302462 99302462 1001 86380 86390 1
302476 99302476 1001 86380 86390 1
303177 99303177 1001 86380 86390 1
303018 99303018 1001 86380 86390 1
303083 99303083 1001 86380 86390 1
302897 99302897 1001 86380 86390 1
302853 99302853 1001 86380 86390 1
302639 99302639 1001 86380 86390 1
302665 99302665 1001 86380 86390 1
302597 99302597 1001 86380 86390 1
303388 99303388 1001 86380 86390 1
303396 99303396 1001 86380 86390 1
303931 99303931 1001 86380 86390 1
303923 99303923 1001 86380 86390 1
303828 99303828 1001 86380 86390 1
303817 99303817 1001 86380 86390 1
303783 99303783 1001 86380 86390 1
303584 99303584 1001 86380 86390 1
304107 99304107 1001 86380 86390 1
304073 99304073 1001 86380 86390 1
304216 99304216 1001 86380 86390 1
304166 99304166 1001 86380 86390 1
304749 99304749 1001 86380 86390 1
304538 99304538 1001 86380 86390 1
304460 99304460 1001 86380 86390 1
304469 99304469 1001 86380 86390 1
304290 99304290 1001 86380 86390 1
304271 99304271 1001 86380 86390 1
304909 99304909 1001 86380 86390 1
304935 99304935 1001 86380 86390 1
305016 99305016 1001 86380 86390 1
304991 99304991 1001 86380 86390 1
305680 99305680 1001 86380 86390 1
305312 99305312 1001 86380 86390 1
305351 99305351 1001 86380 86390 1
305331 99305331 1001 86380 86390 1
305425 99305425 1001 86380 86390 1
305168 99305168 1001 86380 86390 1
305185 99305185 1001 86380 86390 1
305135 99305135 1001 86380 86390 1
500092 99500092 1001 86380 86390 1
500003 99500003 1001 86380 86390 1
500776 99500776 1001 86380 86390 1
500634 99500634 1001 86380 86390 1
500785 99500785 1001 86380 86390 1
500689 99500689 1001 86380 86390 1
500532 99500532 1001 86380 86390 1
500494 99500494 1001 86380 86390 1
500406 99500406 1001 86380 86390 1
500204 99500204 1001 86380 86390 1
500853 99500853 1001 86380 86390 1
500831 99500831 1001 86380 86390 1
500896 99500896 1001 86380 86390 1
500871 99500871 1001 86380 86390 1
501500 99501500 1001 86380 86390 1
501439 99501439 1001 86380 86390 1
501376 99501376 1001 86380 86390 1
501233 99501233 1001 86380 86390 1
501199 99501199 1001 86380 86390 1
501093 99501093 1001 86380 86390 1
501223 99501223 1001 86380 86390 1
501820 99501820 1001 86380 86390 1
501800 99501800 1001 86380 86390 1
501672 99501672 1001 86380 86390 1
502430 99502430 1001 86380 86390 1
502274 99502274 1001 86380 86390 1
502339 99502339 1001 86380 86390 1
502333 99502333 1001 86380 86390 1
502398 99502398 1001 86380 86390 1
501872 99501872 1001 86380 86390 1
501937 99501937 1001 86380 86390 1
501964 99501964 1001 86380 86390 1
501875 99501875 1001 86380 86390 1
502005 99502005 1001 86380 86390 1
501891 99501891 1001 86380 86390 1
502023 99502023 1001 86380 86390 1
501855 99501855 1001 86380 86390 1
502618 99502618 1001 86380 86390 1
502569 99502569 1001 86380 86390 1
502590 99502590 1001 86380 86390 1
502539 99502539 1001 86380 86390 1
502957 99502957 1001 86380 86390 1
502920 99502920 1001 86380 86390 1
503051 99503051 1001 86380 86390 1
503078 99503078 1001 86380 86390 1
502684 99502684 1001 86380 86390 1
502711 99502711 1001 86380 86390 1
502718 99502718 1001 86380 86390 1
502731 99502731 1001 86380 86390 1
502783 99502783 1001 86380 86390 1
503396 99503396 1001 86380 86390 1
504015 99504015 1001 86380 86390 1
504020 99504020 1001 86380 86390 1
503722 99503722 1001 86380 86390 1
503751 99503751 1001 86380 86390 1
503909 99503909 1001 86380 86390 1
503602 99503602 1001 86380 86390 1
503660 99503660 1001 86380 86390 1
504248 99504248 1001 86380 86390 1
504190 99504190 1001 86380 86390 1
504754 99504754 1001 86380 86390 1
504846 99504846 1001 86380 86390 1
504920 99504920 1001 86380 86390 1
504532 99504532 1001 86380 86390 1
504586 99504586 1001 86380 86390 1
504665 99504665 1001 86380 86390 1
504542 99504542 1001 86380 86390 1
504478 99504478 1001 86380 86390 1
504338 99504338 1001 86380 86390 1
504419 99504419 1001 86380 86390 1
504409 99504409 1001 86380 86390 1
505096 99505096 1001 86380 86390 1
505006 99505006 1001 86380 86390 1
505097 99505097 1001 86380 86390 1
505023 99505023 1001 86380 86390 1
504998 99504998 1001 86380 86390 1
505090 99505090 1001 86380 86390 1
505026 99505026 1001 86380 86390 1
505766 99505766 1001 86380 86390 1
505427 99505427 1001 86380 86390 1
505319 99505319 1001 86380 86390 1
505191 99505191 1001 86380 86390 1
505339 99505339 1001 86380 86390 1
505289 99505289 1001 86380 86390 1
506299 99506299 1001 86380 86390 1
506277 99506277 1001 86380 86390 1
506334 99506334 1001 86380 86390 1
506208 99506208 1001 86380 86390 1
506088 99506088 1001 86380 86390 1
505987 99505987 1001 86380 86390 1
506687 99506687 1001 86380 86390 1
506740 99506740 1001 86380 86390 1
506702 99506702 1001 86380 86390 1
507310 99507310 1001 86380 86390 1
507363 99507363 1001 86380 86390 1
507376 99507376 1001 86380 86390 1
507351 99507351 1001 86380 86390 1
507369 99507369 1001 86380 86390 1
507344 99507344 1001 86380 86390 1
507035 99507035 1001 86380 86390 1
507193 99507193 1001 86380 86390 1
507069 99507069 1001 86380 86390 1
507060 99507060 1001 86380 86390 1
507189 99507189 1001 86380 86390 1
506904 99506904 1001 86380 86390 1
506854 99506854 1001 86380 86390 1
506987 99506987 1001 86380 86390 1
506926 99506926 1001 86380 86390 1
506991 99506991 1001 86380 86390 1
507548 99507548 1001 86380 86390 1
507602 99507602 1001 86380 86390 1
507424 99507424 1001 86380 86390 1
507425 99507425 1001 86380 86390 1
507607 99507607 1001 86380 86390 1
507507 99507507 1001 86380 86390 1
508048 99508048 1001 86380 86390 1
508235 99508235 1001 86380 86390 1
508206 99508206 1001 86380 86390 1
507854 99507854 1001 86380 86390 1
507894 99507894 1001 86380 86390 1
507972 99507972 1001 86380 86390 1
507974 99507974 1001 86380 86390 1
507744 99507744 1001 86380 86390 1
507732 99507732 1001 86380 86390 1
507708 99507708 1001 86380 86390 1
508440 99508440 1001 86380 86390 1
508389 99508389 1001 86380 86390 1
508351 99508351 1001 86380 86390 1
507836 99507836 1001 86380 86390 1
508383 99508383 1001 86380 86390 1
508894 99508894 1001 86380 86390 1
509021 99509021 1001 86380 86390 1
508693 99508693 1001 86380 86390 1
508723 99508723 1001 86380 86390 1
508598 99508598 1001 86380 86390 1
509154 99509154 1001 86380 86390 1
509233 99509233 1001 86380 86390 1
509733 99509733 1001 86380 86390 1
509873 99509873 1001 86380 86390 1
509840 99509840 1001 86380 86390 1
509634 99509634 1001 86380 86390 1
509492 99509492 1001 86380 86390 1
509487 99509487 1001 86380 86390 1
509398 99509398 1001 86380 86390 1
509388 99509388 1001 86380 86390 1
509311 99509311 1001 86380 86390 1
509940 99509940 1001 86380 86390 1
509930 99509930 1001 86380 86390 1
509961 99509961 1001 86380 86390 1
510591 99510591 1001 86380 86390 1
510530 99510530 1001 86380 86390 1
510568 99510568 1001 86380 86390 1
510366 99510366 1001 86380 86390 1
510435 99510435 1001 86380 86390 1
510387 99510387 1001 86380 86390 1
510337 99510337 1001 86380 86390 1
510377 99510377 1001 86380 86390 1
510210 99510210 1001 86380 86390 1
510164 99510164 1001 86380 86390 1
510754 99510754 1001 86380 86390 1
510767 99510767 1001 86380 86390 1
510730 99510730 1001 86380 86390 1
510809 99510809 1001 86380 86390 1
510890 99510890 1001 86380 86390 1
511490 99511490 1001 86380 86390 1
511443 99511443 1001 86380 86390 1
511513 99511513 1001 86380 86390 1
511234 99511234 1001 86380 86390 1
511229 99511229 1001 86380 86390 1
511105 99511105 1001 86380 86390 1
511043 99511043 1001 86380 86390 1
511603 99511603 1001 86380 86390 1
511720 99511720 1001 86380 86390 1
511592 99511592 1001 86380 86390 1
511660 99511660 1001 86380 86390 1
511689 99511689 1001 86380 86390 1
512328 99512328 1001 86380 86390 1
512176 99512176 1001 86380 86390 1
512350 99512350 1001 86380 86390 1
512219 99512219 1001 86380 86390 1
512182 99512182 1001 86380 86390 1
512326 99512326 1001 86380 86390 1
512020 99512020 1001 86380 86390 1
512046 99512046 1001 86380 86390 1
512098 99512098 1001 86380 86390 1
512074 99512074 1001 86380 86390 1
512076 99512076 1001 86380 86390 1
511918 99511918 1001 86380 86390 1
511815 99511815 1001 86380 86390 1
512495 99512495 1001 86380 86390 1
512424 99512424 1001 86380 86390 1
512502 99512502 1001 86380 86390 1
512412 99512412 1001 86380 86390 1
513057 99513057 1001 86380 86390 1
513163 99513163 1001 86380 86390 1
513088 99513088 1001 86380 86390 1
512823 99512823 1001 86380 86390 1
512811 99512811 1001 86380 86390 1
512993 99512993 1001 86380 86390 1
512826 99512826 1001 86380 86390 1
512772 99512772 1001 86380 86390 1
513207 99513207 1001 86380 86390 1
513351 99513351 1001 86380 86390 1
513364 99513364 1001 86380 86390 1
513276 99513276 1001 86380 86390 1
513848 99513848 1001 86380 86390 1
513736 99513736 1001 86380 86390 1
513753 99513753 1001 86380 86390 1
513715 99513715 1001 86380 86390 1
513641 99513641 1001 86380 86390 1
513470 99513470 1001 86380 86390 1
513536 99513536 1001 86380 86390 1
514087 99514087 1001 86380 86390 1
514194 99514194 1001 86380 86390 1
514680 99514680 1001 86380 86390 1
514775 99514775 1001 86380 86390 1
514790 99514790 1001 86380 86390 1
514851 99514851 1001 86380 86390 1
514663 99514663 1001 86380 86390 1
514514 99514514 1001 86380 86390 1
514632 99514632 1001 86380 86390 1
514569 99514569 1001 86380 86390 1
514276 99514276 1001 86380 86390 1
514433 99514433 1001 86380 86390 1
514266 99514266 1001 86380 86390 1
515048 99515048 1001 86380 86390 1
514947 99514947 1001 86380 86390 1
515518 99515518 1001 86380 86390 1
515587 99515587 1001 86380 86390 1
515588 99515588 1001 86380 86390 1
515551 99515551 1001 86380 86390 1
515377 99515377 1001 86380 86390 1
515435 99515435 1001 86380 86390 1
515210 99515210 1001 86380 86390 1
515824 99515824 1001 86380 86390 1
516368 99516368 1001 86380 86390 1
516416 99516416 1001 86380 86390 1
516326 99516326 1001 86380 86390 1
516187 99516187 1001 86380 86390 1
516243 99516243 1001 86380 86390 1
516206 99516206 1001 86380 86390 1
516146 99516146 1001 86380 86390 1
515970 99515970 1001 86380 86390 1
515905 99515905 1001 86380 86390 1
516004 99516004 1001 86380 86390 1
516651 99516651 1001 86380 86390 1
516616 99516616 1001 86380 86390 1
517155 99517155 1001 86380 86390 1
517200 99517200 1001 86380 86390 1
517314 99517314 1001 86380 86390 1
517254 99517254 1001 86380 86390 1
517216 99517216 1001 86380 86390 1
517326 99517326 1001 86380 86390 1
517025 99517025 1001 86380 86390 1
516782 99516782 1001 86380 86390 1
516879 99516879 1001 86380 86390 1
516765 99516765 1001 86380 86390 1
517527 99517527 1001 86380 86390 1
517505 99517505 1001 86380 86390 1
517383 99517383 1001 86380 86390 1
518046 99518046 1001 86380 86390 1
517990 99517990 1001 86380 86390 1
518106 99518106 1001 86380 86390 1
518094 99518094 1001 86380 86390 1
517993 99517993 1001 86380 86390 1
517700 99517700 1001 86380 86390 1
518329 99518329 1001 86380 86390 1
518203 99518203 1001 86380 86390 1
518345 99518345 1001 86380 86390 1
518309 99518309 1001 86380 86390 1
518324 99518324 1001 86380 86390 1
518299 99518299 1001 86380 86390 1
518984 99518984 1001 86380 86390 1
518987 99518987 1001 86380 86390 1
518887 99518887 1001 86380 86390 1
518813 99518813 1001 86380 86390 1
518699 99518699 1001 86380 86390 1
518564 99518564 1001 86380 86390 1
518398 99518398 1001 86380 86390 1
518479 99518479 1001 86380 86390 1
519145 99519145 1001 86380 86390 1
519044 99519044 1001 86380 86390 1
519057 99519057 1001 86380 86390 1
519074 99519074 1001 86380 86390 1
519672 99519672 1001 86380 86390 1
519647 99519647 1001 86380 86390 1
519235 99519235 1001 86380 86390 1
519268 99519268 1001 86380 86390 1
519373 99519373 1001 86380 86390 1
520485 99520485 1001 86380 86390 1
520537 99520537 1001 86380 86390 1
520578 99520578 1001 86380 86390 1
520475 99520475 1001 86380 86390 1
520567 99520567 1001 86380 86390 1
520561 99520561 1001 86380 86390 1
520244 99520244 1001 86380 86390 1
520057 99520057 1001 86380 86390 1
520110 99520110 1001 86380 86390 1
520177 99520177 1001 86380 86390 1
520218 99520218 1001 86380 86390 1
520207 99520207 1001 86380 86390 1
520117 99520117 1001 86380 86390 1
520782 99520782 1001 86380 86390 1
520770 99520770 1001 86380 86390 1
520783 99520783 1001 86380 86390 1
520674 99520674 1001 86380 86390 1
520752 99520752 1001 86380 86390 1
521303 99521303 1001 86380 86390 1
521322 99521322 1001 86380 86390 1
521157 99521157 1001 86380 86390 1
521080 99521080 1001 86380 86390 1
521119 99521119 1001 86380 86390 1
521099 99521099 1001 86380 86390 1
521004 99521004 1001 86380 86390 1
520888 99520888 1001 86380 86390 1
520940 99520940 1001 86380 86390 1
522168 99522168 1001 86380 86390 1
522235 99522235 1001 86380 86390 1
522250 99522250 1001 86380 86390 1
522047 99522047 1001 86380 86390 1
521750 99521750 1001 86380 86390 1
521757 99521757 1001 86380 86390 1
521694 99521694 1001 86380 86390 1
521812 99521812 1001 86380 86390 1
521683 99521683 1001 86380 86390 1
522367 99522367 1001 86380 86390 1
522458 99522458 1001 86380 86390 1
522471 99522471 1001 86380 86390 1
522306 99522306 1001 86380 86390 1
522412 99522412 1001 86380 86390 1
522338 99522338 1001 86380 86390 1
523100 99523100 1001 86380 86390 1
523104 99523104 1001 86380 86390 1
522974 99522974 1001 86380 86390 1
523001 99523001 1001 86380 86390 1
522873 99522873 1001 86380 86390 1
522707 99522707 1001 86380 86390 1
522802 99522802 1001 86380 86390 1
522844 99522844 1001 86380 86390 1
522500 99522500 1001 86380 86390 1
522606 99522606 1001 86380 86390 1
522685 99522685 1001 86380 86390 1
522612 99522612 1001 86380 86390 1
523284 99523284 1001 86380 86390 1
523170 99523170 1001 86380 86390 1
523276 99523276 1001 86380 86390 1
523267 99523267 1001 86380 86390 1
523873 99523873 1001 86380 86390 1
523745 99523745 1001 86380 86390 1
523923 99523923 1001 86380 86390 1
523876 99523876 1001 86380 86390 1
523649 99523649 1001 86380 86390 1
523653 99523653 1001 86380 86390 1
523645 99523645 1001 86380 86390 1
523388 99523388 1001 86380 86390 1
523945 99523945 1001 86380 86390 1
524088 99524088 1001 86380 86390 1
524712 99524712 1001 86380 86390 1
524414 99524414 1001 86380 86390 1
524455 99524455 1001 86380 86390 1
524561 99524561 1001 86380 86390 1
524459 99524459 1001 86380 86390 1
524343 99524343 1001 86380 86390 1
524228 99524228 1001 86380 86390 1
524334 99524334 1001 86380 86390 1
524218 99524218 1001 86380 86390 1
524309 99524309 1001 86380 86390 1
524194 99524194 1001 86380 86390 1
524337 99524337 1001 86380 86390 1
524299 99524299 1001 86380 86390 1
524814 99524814 1001 86380 86390 1
524933 99524933 1001 86380 86390 1
524857 99524857 1001 86380 86390 1
525404 99525404 1001 86380 86390 1
525405 99525405 1001 86380 86390 1
525509 99525509 1001 86380 86390 1
525535 99525535 1001 86380 86390 1
525586 99525586 1001 86380 86390 1
525402 99525402 1001 86380 86390 1
525170 99525170 1001 86380 86390 1
525058 99525058 1001 86380 86390 1
525176 99525176 1001 86380 86390 1
525112 99525112 1001 86380 86390 1
525010 99525010 1001 86380 86390 1
525632 99525632 1001 86380 86390 1
525636 99525636 1001 86380 86390 1
525694 99525694 1001 86380 86390 1
525748 99525748 1001 86380 86390 1
526312 99526312 1001 86380 86390 1
526279 99526279 1001 86380 86390 1
526087 99526087 1001 86380 86390 1
526161 99526161 1001 86380 86390 1
526162 99526162 1001 86380 86390 1
526019 99526019 1001 86380 86390 1
525804 99525804 1001 86380 86390 1
525817 99525817 1001 86380 86390 1
526007 99526007 1001 86380 86390 1
525865 99525865 1001 86380 86390 1
525956 99525956 1001 86380 86390 1
526620 99526620 1001 86380 86390 1
526454 99526454 1001 86380 86390 1
526428 99526428 1001 86380 86390 1
526624 99526624 1001 86380 86390 1
527149 99527149 1001 86380 86390 1
527232 99527232 1001 86380 86390 1
527077 99527077 1001 86380 86390 1
526967 99526967 1001 86380 86390 1
526961 99526961 1001 86380 86390 1
526705 99526705 1001 86380 86390 1
526718 99526718 1001 86380 86390 1
526822 99526822 1001 86380 86390 1
526816 99526816 1001 86380 86390 1
527344 99527344 1001 86380 86390 1
528033 99528033 1001 86380 86390 1
527996 99527996 1001 86380 86390 1
527714 99527714 1001 86380 86390 1
527780 99527780 1001 86380 86390 1
527692 99527692 1001 86380 86390 1
527774 99527774 1001 86380 86390 1
527813 99527813 1001 86380 86390 1
527738 99527738 1001 86380 86390 1
527505 99527505 1001 86380 86390 1
527520 99527520 1001 86380 86390 1
527575 99527575 1001 86380 86390 1
527640 99527640 1001 86380 86390 1
527555 99527555 1001 86380 86390 1
528085 99528085 1001 86380 86390 1
528112 99528112 1001 86380 86390 1
528167 99528167 1001 86380 86390 1
528232 99528232 1001 86380 86390 1
528245 99528245 1001 86380 86390 1
528104 99528104 1001 86380 86390 1
528173 99528173 1001 86380 86390 1
528174 99528174 1001 86380 86390 1
528838 99528838 1001 86380 86390 1
528749 99528749 1001 86380 86390 1
528876 99528876 1001 86380 86390 1
528878 99528878 1001 86380 86390 1
528793 99528793 1001 86380 86390 1
528819 99528819 1001 86380 86390 1
528460 99528460 1001 86380 86390 1
529073 99529073 1001 86380 86390 1
529049 99529049 1001 86380 86390 1
529050 99529050 1001 86380 86390 1
528974 99528974 1001 86380 86390 1
529653 99529653 1001 86380 86390 1
529550 99529550 1001 86380 86390 1
529705 99529705 1001 86380 86390 1
529528 99529528 1001 86380 86390 1
529712 99529712 1001 86380 86390 1
529584 99529584 1001 86380 86390 1
529470 99529470 1001 86380 86390 1
529451 99529451 1001 86380 86390 1
529256 99529256 1001 86380 86390 1
529828 99529828 1001 86380 86390 1
529841 99529841 1001 86380 86390 1
530399 99530399 1001 86380 86390 1
530364 99530364 1001 86380 86390 1
530443 99530443 1001 86380 86390 1
530421 99530421 1001 86380 86390 1
530422 99530422 1001 86380 86390 1
530260 99530260 1001 86380 86390 1
530317 99530317 1001 86380 86390 1
530075 99530075 1001 86380 86390 1
530015 99530015 1001 86380 86390 1
529983 99529983 1001 86380 86390 1
530650 99530650 1001 86380 86390 1
530702 99530702 1001 86380 86390 1
531305 99531305 1001 86380 86390 1
531351 99531351 1001 86380 86390 1
531332 99531332 1001 86380 86390 1
531210 99531210 1001 86380 86390 1
531136 99531136 1001 86380 86390 1
531073 99531073 1001 86380 86390 1
531112 99531112 1001 86380 86390 1
530983 99530983 1001 86380 86390 1
531066 99531066 1001 86380 86390 1
530826 99530826 1001 86380 86390 1
530815 99530815 1001 86380 86390 1
530920 99530920 1001 86380 86390 1
530909 99530909 1001 86380 86390 1
530937 99530937 1001 86380 86390 1
530887 99530887 1001 86380 86390 1
531521 99531521 1001 86380 86390 1
531407 99531407 1001 86380 86390 1
531549 99531549 1001 86380 86390 1
531385 99531385 1001 86380 86390 1
531531 99531531 1001 86380 86390 1
531778 99531778 1001 86380 86390 1
532211 99532211 1001 86380 86390 1
532279 99532279 1001 86380 86390 1
532357 99532357 1001 86380 86390 1
532725 99532725 1001 86380 86390 1
532648 99532648 1001 86380 86390 1
532688 99532688 1001 86380 86390 1
532768 99532768 1001 86380 86390 1
532756 99532756 1001 86380 86390 1
532680 99532680 1001 86380 86390 1
532445 99532445 1001 86380 86390 1
532448 99532448 1001 86380 86390 1
533123 99533123 1001 86380 86390 1
533033 99533033 1001 86380 86390 1
533073 99533073 1001 86380 86390 1
533126 99533126 1001 86380 86390 1
533194 99533194 1001 86380 86390 1
533117 99533117 1001 86380 86390 1
533040 99533040 1001 86380 86390 1
533677 99533677 1001 86380 86390 1
533782 99533782 1001 86380 86390 1
533784 99533784 1001 86380 86390 1
533720 99533720 1001 86380 86390 1
533674 99533674 1001 86380 86390 1
533767 99533767 1001 86380 86390 1
533472 99533472 1001 86380 86390 1
533485 99533485 1001 86380 86390 1
533550 99533550 1001 86380 86390 1
533591 99533591 1001 86380 86390 1
533573 99533573 1001 86380 86390 1
533322 99533322 1001 86380 86390 1
533945 99533945 1001 86380 86390 1
534041 99534041 1001 86380 86390 1
534507 99534507 1001 86380 86390 1
534645 99534645 1001 86380 86390 1
534382 99534382 1001 86380 86390 1
534193 99534193 1001 86380 86390 1
534246 99534246 1001 86380 86390 1
534199 99534199 1001 86380 86390 1
534213 99534213 1001 86380 86390 1
534773 99534773 1001 86380 86390 1
534709 99534709 1001 86380 86390 1
534696 99534696 1001 86380 86390 1
534852 99534852 1001 86380 86390 1
534701 99534701 1001 86380 86390 1
534794 99534794 1001 86380 86390 1
534885 99534885 1001 86380 86390 1
535383 99535383 1001 86380 86390 1
535436 99535436 1001 86380 86390 1
535359 99535359 1001 86380 86390 1
535485 99535485 1001 86380 86390 1
535438 99535438 1001 86380 86390 1
535351 99535351 1001 86380 86390 1
535352 99535352 1001 86380 86390 1
535268 99535268 1001 86380 86390 1
535220 99535220 1001 86380 86390 1
535118 99535118 1001 86380 86390 1
535172 99535172 1001 86380 86390 1
535070 99535070 1001 86380 86390 1
534931 99534931 1001 86380 86390 1
534963 99534963 1001 86380 86390 1
535016 99535016 1001 86380 86390 1
535004 99535004 1001 86380 86390 1
535546 99535546 1001 86380 86390 1
535536 99535536 1001 86380 86390 1
535549 99535549 1001 86380 86390 1
535551 99535551 1001 86380 86390 1
535591 99535591 1001 86380 86390 1
535606 99535606 1001 86380 86390 1
535556 99535556 1001 86380 86390 1
536265 99536265 1001 86380 86390 1
536052 99536052 1001 86380 86390 1
536037 99536037 1001 86380 86390 1
535795 99535795 1001 86380 86390 1
535821 99535821 1001 86380 86390 1
535902 99535902 1001 86380 86390 1
535760 99535760 1001 86380 86390 1
535890 99535890 1001 86380 86390 1
535880 99535880 1001 86380 86390 1
535764 99535764 1001 86380 86390 1
535868 99535868 1001 86380 86390 1
536389 99536389 1001 86380 86390 1
537141 99537141 1001 86380 86390 1
537119 99537119 1001 86380 86390 1
537095 99537095 1001 86380 86390 1
536950 99536950 1001 86380 86390 1
536847 99536847 1001 86380 86390 1
536822 99536822 1001 86380 86390 1
536724 99536724 1001 86380 86390 1
536739 99536739 1001 86380 86390 1
536549 99536549 1001 86380 86390 1
536566 99536566 1001 86380 86390 1
537230 99537230 1001 86380 86390 1
537310 99537310 1001 86380 86390 1
537913 99537913 1001 86380 86390 1
537845 99537845 1001 86380 86390 1
537774 99537774 1001 86380 86390 1
537775 99537775 1001 86380 86390 1
537561 99537561 1001 86380 86390 1
537565 99537565 1001 86380 86390 1
537373 99537373 1001 86380 86390 1
538138 99538138 1001 86380 86390 1
538144 99538144 1001 86380 86390 1
538183 99538183 1001 86380 86390 1
538783 99538783 1001 86380 86390 1
538625 99538625 1001 86380 86390 1
538685 99538685 1001 86380 86390 1
538505 99538505 1001 86380 86390 1
538576 99538576 1001 86380 86390 1
538434 99538434 1001 86380 86390 1
538474 99538474 1001 86380 86390 1
538568 99538568 1001 86380 86390 1
538206 99538206 1001 86380 86390 1
538383 99538383 1001 86380 86390 1
538881 99538881 1001 86380 86390 1
538998 99538998 1001 86380 86390 1
538999 99538999 1001 86380 86390 1
538937 99538937 1001 86380 86390 1
539444 99539444 1001 86380 86390 1
539510 99539510 1001 86380 86390 1
539267 99539267 1001 86380 86390 1
539233 99539233 1001 86380 86390 1
539264 99539264 1001 86380 86390 1
539110 99539110 1001 86380 86390 1
539075 99539075 1001 86380 86390 1
539180 99539180 1001 86380 86390 1
539208 99539208 1001 86380 86390 1
539183 99539183 1001 86380 86390 1
539158 99539158 1001 86380 86390 1
539211 99539211 1001 86380 86390 1
539756 99539756 1001 86380 86390 1
539818 99539818 1001 86380 86390 1
540289 99540289 1001 86380 86390 1
540293 99540293 1001 86380 86390 1
540451 99540451 1001 86380 86390 1
540350 99540350 1001 86380 86390 1
540158 99540158 1001 86380 86390 1
540226 99540226 1001 86380 86390 1
540084 99540084 1001 86380 86390 1
540175 99540175 1001 86380 86390 1
540188 99540188 1001 86380 86390 1
540169 99540169 1001 86380 86390 1
540030 99540030 1001 86380 86390 1
540622 99540622 1001 86380 86390 1
540664 99540664 1001 86380 86390 1
541112 99541112 1001 86380 86390 1
541264 99541264 1001 86380 86390 1
541270 99541270 1001 86380 86390 1
541288 99541288 1001 86380 86390 1
540700 99540700 1001 86380 86390 1
540769 99540769 1001 86380 86390 1
540798 99540798 1001 86380 86390 1
541330 99541330 1001 86380 86390 1
541485 99541485 1001 86380 86390 1
541436 99541436 1001 86380 86390 1
541496 99541496 1001 86380 86390 1
542029 99542029 1001 86380 86390 1
541991 99541991 1001 86380 86390 1
541945 99541945 1001 86380 86390 1
541935 99541935 1001 86380 86390 1
541822 99541822 1001 86380 86390 1
541837 99541837 1001 86380 86390 1
541799 99541799 1001 86380 86390 1
541801 99541801 1001 86380 86390 1
541511 99541511 1001 86380 86390 1
541551 99541551 1001 86380 86390 1
541616 99541616 1001 86380 86390 1
541676 99541676 1001 86380 86390 1
541704 99541704 1001 86380 86390 1
542195 99542195 1001 86380 86390 1
542131 99542131 1001 86380 86390 1
542122 99542122 1001 86380 86390 1
542829 99542829 1001 86380 86390 1
542856 99542856 1001 86380 86390 1
542850 99542850 1001 86380 86390 1
542601 99542601 1001 86380 86390 1
542668 99542668 1001 86380 86390 1
542656 99542656 1001 86380 86390 1
542682 99542682 1001 86380 86390 1
542522 99542522 1001 86380 86390 1
542368 99542368 1001 86380 86390 1
542386 99542386 1001 86380 86390 1
542491 99542491 1001 86380 86390 1
542958 99542958 1001 86380 86390 1
542947 99542947 1001 86380 86390 1
542976 99542976 1001 86380 86390 1
543121 99543121 1001 86380 86390 1
543661 99543661 1001 86380 86390 1
543415 99543415 1001 86380 86390 1
543368 99543368 1001 86380 86390 1
543273 99543273 1001 86380 86390 1
543339 99543339 1001 86380 86390 1
543288 99543288 1001 86380 86390 1
543975 99543975 1001 86380 86390 1
543886 99543886 1001 86380 86390 1
543782 99543782 1001 86380 86390 1
543879 99543879 1001 86380 86390 1
543972 99543972 1001 86380 86390 1
544570 99544570 1001 86380 86390 1
544540 99544540 1001 86380 86390 1
544399 99544399 1001 86380 86390 1
544543 99544543 1001 86380 86390 1
544506 99544506 1001 86380 86390 1
544266 99544266 1001 86380 86390 1
544359 99544359 1001 86380 86390 1
544080 99544080 1001 86380 86390 1
544658 99544658 1001 86380 86390 1
528623 987 1001 60762 61061 1
531486 862 1002 35371 42625 1
542535 700 1001 68186 68486 1
400105 99400105 1001 86380 86390 1
400179 99400179 1001 86380 86390 1
400386 99400386 1001 86380 86390 1
400725 99400725 1001 86380 86390 1
400749 99400749 1001 86380 86390 1
400944 99400944 1001 86380 86390 1
400941 99400941 1001 86380 86390 1
401124 99401124 1001 86380 86390 1
401076 99401076 1001 86380 86390 1
401170 99401170 1001 86380 86390 1
401332 99401332 1001 86380 86390 1
401466 99401466 1001 86380 86390 1
401444 99401444 1001 86380 86390 1
401763 99401763 1001 86380 86390 1
402072 99402072 1001 86380 86390 1
402331 99402331 1001 86380 86390 1
402422 99402422 1001 86380 86390 1
402481 99402481 1001 86380 86390 1
402395 99402395 1001 86380 86390 1
402837 99402837 1001 86380 86390 1
402897 99402897 1001 86380 86390 1
402982 99402982 1001 86380 86390 1
402929 99402929 1001 86380 86390 1
403093 99403093 1001 86380 86390 1
403668 99403668 1001 86380 86390 1
403838 99403838 1001 86380 86390 1
403923 99403923 1001 86380 86390 1
403827 99403827 1001 86380 86390 1
404003 99404003 1001 86380 86390 1
404167 99404167 1001 86380 86390 1
404322 99404322 1001 86380 86390 1
404384 99404384 1001 86380 86390 1
404437 99404437 1001 86380 86390 1
404667 99404667 1001 86380 86390 1
404715 99404715 1001 86380 86390 1
404908 99404908 1001 86380 86390 1
404864 99404864 1001 86380 86390 1
405278 99405278 1001 86380 86390 1
405280 99405280 1001 86380 86390 1
405529 99405529 1001 86380 86390 1
405607 99405607 1001 86380 86390 1
406007 99406007 1001 86380 86390 1
406391 99406391 1001 86380 86390 1
406331 99406331 1001 86380 86390 1
406820 99406820 1001 86380 86390 1
406819 99406819 1001 86380 86390 1
407052 99407052 1001 86380 86390 1
407325 99407325 1001 86380 86390 1
407355 99407355 1001 86380 86390 1
407630 99407630 1001 86380 86390 1
407635 99407635 1001 86380 86390 1
407665 99407665 1001 86380 86390 1
407804 99407804 1001 86380 86390 1
408017 99408017 1001 86380 86390 1
408098 99408098 1001 86380 86390 1
408157 99408157 1001 86380 86390 1
408240 99408240 1001 86380 86390 1
408241 99408241 1001 86380 86390 1
408292 99408292 1001 86380 86390 1
408326 99408326 1001 86380 86390 1
408355 99408355 1001 86380 86390 1
408376 99408376 1001 86380 86390 1
408316 99408316 1001 86380 86390 1
408428 99408428 1001 86380 86390 1
408756 99408756 1001 86380 86390 1
408782 99408782 1001 86380 86390 1
408899 99408899 1001 86380 86390 1
409150 99409150 1001 86380 86390 1
409324 99409324 1001 86380 86390 1
409468 99409468 1001 86380 86390 1
409531 99409531 1001 86380 86390 1
409649 99409649 1001 86380 86390 1
409817 99409817 1001 86380 86390 1
409829 99409829 1001 86380 86390 1
409860 99409860 1001 86380 86390 1
410098 99410098 1001 86380 86390 1
410144 99410144 1001 86380 86390 1
410230 99410230 1001 86380 86390 1
410454 99410454 1001 86380 86390 1
410754 99410754 1001 86380 86390 1
410858 99410858 1001 86380 86390 1
410892 99410892 1001 86380 86390 1
411072 99411072 1001 86380 86390 1
411384 99411384 1001 86380 86390 1
411605 99411605 1001 86380 86390 1
411565 99411565 1001 86380 86390 1
411965 99411965 1001 86380 86390 1
412132 99412132 1001 86380 86390 1
412258 99412258 1001 86380 86390 1
412378 99412378 1001 86380 86390 1
412464 99412464 1001 86380 86390 1
413403 99413403 1001 86380 86390 1
413404 99413404 1001 86380 86390 1
413533 99413533 1001 86380 86390 1
413440 99413440 1001 86380 86390 1
413360 99413360 1001 86380 86390 1
413129 99413129 1001 86380 86390 1
412579 99412579 1001 86380 86390 1
412821 99412821 1001 86380 86390 1
412850 99412850 1001 86380 86390 1
412677 99412677 1001 86380 86390 1
412679 99412679 1001 86380 86390 1
412736 99412736 1001 86380 86390 1
413991 99413991 1001 86380 86390 1
413842 99413842 1001 86380 86390 1
413929 99413929 1001 86380 86390 1
415171 99415171 1001 86380 86390 1
414715 99414715 1001 86380 86390 1
414728 99414728 1001 86380 86390 1
414834 99414834 1001 86380 86390 1
414201 99414201 1001 86380 86390 1
414168 99414168 1001 86380 86390 1
415381 99415381 1001 86380 86390 1
415590 99415590 1001 86380 86390 1
416956 99416956 1001 86380 86390 1
416283 99416283 1001 86380 86390 1
416411 99416411 1001 86380 86390 1
416210 99416210 1001 86380 86390 1
416121 99416121 1001 86380 86390 1
416126 99416126 1001 86380 86390 1
417126 99417126 1001 86380 86390 1
417010 99417010 1001 86380 86390 1
417060 99417060 1001 86380 86390 1
417042 99417042 1001 86380 86390 1
417552 99417552 1001 86380 86390 1
418458 99418458 1001 86380 86390 1
418435 99418435 1001 86380 86390 1
418681 99418681 1001 86380 86390 1
418705 99418705 1001 86380 86390 1
418587 99418587 1001 86380 86390 1
418385 99418385 1001 86380 86390 1
418429 99418429 1001 86380 86390 1
417734 99417734 1001 86380 86390 1
417978 99417978 1001 86380 86390 1
417646 99417646 1001 86380 86390 1
418978 99418978 1001 86380 86390 1
418912 99418912 1001 86380 86390 1
419040 99419040 1001 86380 86390 1
420333 99420333 1001 86380 86390 1
420154 99420154 1001 86380 86390 1
420143 99420143 1001 86380 86390 1
420030 99420030 1001 86380 86390 1
419823 99419823 1001 86380 86390 1
419651 99419651 1001 86380 86390 1
419991 99419991 1001 86380 86390 1
419654 99419654 1001 86380 86390 1
419450 99419450 1001 86380 86390 1
419216 99419216 1001 86380 86390 1
419392 99419392 1001 86380 86390 1
419525 99419525 1001 86380 86390 1
419557 99419557 1001 86380 86390 1
420615 99420615 1001 86380 86390 1
420677 99420677 1001 86380 86390 1
420719 99420719 1001 86380 86390 1
420687 99420687 1001 86380 86390 1
421888 99421888 1001 86380 86390 1
421967 99421967 1001 86380 86390 1
421903 99421903 1001 86380 86390 1
422012 99422012 1001 86380 86390 1
422084 99422084 1001 86380 86390 1
421426 99421426 1001 86380 86390 1
421352 99421352 1001 86380 86390 1
421625 99421625 1001 86380 86390 1
421146 99421146 1001 86380 86390 1
421188 99421188 1001 86380 86390 1
420954 99420954 1001 86380 86390 1
422433 99422433 1001 86380 86390 1
422332 99422332 1001 86380 86390 1
422488 99422488 1001 86380 86390 1
422179 99422179 1001 86380 86390 1
422454 99422454 1001 86380 86390 1
423610 99423610 1001 86380 86390 1
423646 99423646 1001 86380 86390 1
423738 99423738 1001 86380 86390 1
423245 99423245 1001 86380 86390 1
423289 99423289 1001 86380 86390 1
423252 99423252 1001 86380 86390 1
422783 99422783 1001 86380 86390 1
422671 99422671 1001 86380 86390 1
422674 99422674 1001 86380 86390 1
423916 99423916 1001 86380 86390 1
424098 99424098 1001 86380 86390 1
423944 99423944 1001 86380 86390 1
424123 99424123 1001 86380 86390 1
423847 99423847 1001 86380 86390 1
423775 99423775 1001 86380 86390 1
424133 99424133 1001 86380 86390 1
423840 99423840 1001 86380 86390 1
425148 99425148 1001 86380 86390 1
425198 99425198 1001 86380 86390 1
425205 99425205 1001 86380 86390 1
425286 99425286 1001 86380 86390 1
425346 99425346 1001 86380 86390 1
424754 99424754 1001 86380 86390 1
424930 99424930 1001 86380 86390 1
424938 99424938 1001 86380 86390 1
424847 99424847 1001 86380 86390 1
424344 99424344 1001 86380 86390 1
424391 99424391 1001 86380 86390 1
424439 99424439 1001 86380 86390 1
424231 99424231 1001 86380 86390 1
425565 99425565 1001 86380 86390 1
425005 99425005 1001 86380 86390 1
426596 99426596 1001 86380 86390 1
426583 99426583 1001 86380 86390 1
427312 99427312 1001 86380 86390 1
427321 99427321 1001 86380 86390 1
427150 99427150 1001 86380 86390 1
428515 99428515 1001 86380 86390 1
428057 99428057 1001 86380 86390 1
427732 99427732 1001 86380 86390 1
427689 99427689 1001 86380 86390 1
427799 99427799 1001 86380 86390 1
428993 99428993 1001 86380 86390 1
429090 99429090 1001 86380 86390 1
429121 99429121 1001 86380 86390 1
430027 99430027 1001 86380 86390 1
430036 99430036 1001 86380 86390 1
429811 99429811 1001 86380 86390 1
429887 99429887 1001 86380 86390 1
429863 99429863 1001 86380 86390 1
429607 99429607 1001 86380 86390 1
429544 99429544 1001 86380 86390 1
429178 99429178 1001 86380 86390 1
429542 99429542 1001 86380 86390 1
429543 99429543 1001 86380 86390 1
430456 99430456 1001 86380 86390 1
430527 99430527 1001 86380 86390 1
430511 99430511 1001 86380 86390 1
430690 99430690 1001 86380 86390 1
431771 99431771 1001 86380 86390 1
431795 99431795 1001 86380 86390 1
432041 99432041 1001 86380 86390 1
431979 99431979 1001 86380 86390 1
431287 99431287 1001 86380 86390 1
431361 99431361 1001 86380 86390 1
431614 99431614 1001 86380 86390 1
431095 99431095 1001 86380 86390 1
431021 99431021 1001 86380 86390 1
430822 99430822 1001 86380 86390 1
433378 99433378 1001 86380 86390 1
433098 99433098 1001 86380 86390 1
432907 99432907 1001 86380 86390 1
433165 99433165 1001 86380 86390 1
433298 99433298 1001 86380 86390 1
433277 99433277 1001 86380 86390 1
432778 99432778 1001 86380 86390 1
433734 99433734 1001 86380 86390 1
435106 99435106 1001 86380 86390 1
435056 99435056 1001 86380 86390 1
435135 99435135 1001 86380 86390 1
435229 99435229 1001 86380 86390 1
435044 99435044 1001 86380 86390 1
435208 99435208 1001 86380 86390 1
434902 99434902 1001 86380 86390 1
434877 99434877 1001 86380 86390 1
434630 99434630 1001 86380 86390 1
434832 99434832 1001 86380 86390 1
434261 99434261 1001 86380 86390 1
434453 99434453 1001 86380 86390 1
434211 99434211 1001 86380 86390 1
434327 99434327 1001 86380 86390 1
434497 99434497 1001 86380 86390 1
435510 99435510 1001 86380 86390 1
435645 99435645 1001 86380 86390 1
435494 99435494 1001 86380 86390 1
437005 99437005 1001 86380 86390 1
437134 99437134 1001 86380 86390 1
436365 99436365 1001 86380 86390 1
436438 99436438 1001 86380 86390 1
436441 99436441 1001 86380 86390 1
436287 99436287 1001 86380 86390 1
436312 99436312 1001 86380 86390 1
436216 99436216 1001 86380 86390 1
436100 99436100 1001 86380 86390 1
436217 99436217 1001 86380 86390 1
435936 99435936 1001 86380 86390 1
436046 99436046 1001 86380 86390 1
436005 99436005 1001 86380 86390 1
436335 99436335 1001 86380 86390 1
300697 99300697 1001 86380 86390 1
300703 99300703 1001 86380 86390 1
300414 99300414 1001 86380 86390 1
300363 99300363 1001 86380 86390 1
300247 99300247 1001 86380 86390 1
300769 99300769 1001 86380 86390 1
300862 99300862 1001 86380 86390 1
300760 99300760 1001 86380 86390 1
300737 99300737 1001 86380 86390 1
301178 99301178 1001 86380 86390 1
301322 99301322 1001 86380 86390 1
300960 99300960 1001 86380 86390 1
301102 99301102 1001 86380 86390 1
301005 99301005 1001 86380 86390 1
300945 99300945 1001 86380 86390 1
301740 99301740 1001 86380 86390 1
301611 99301611 1001 86380 86390 1
301601 99301601 1001 86380 86390 1
302318 99302318 1001 86380 86390 1
302283 99302283 1001 86380 86390 1
302367 99302367 1001 86380 86390 1
302338 99302338 1001 86380 86390 1
302374 99302374 1001 86380 86390 1
302058 99302058 1001 86380 86390 1
302053 99302053 1001 86380 86390 1
301944 99301944 1001 86380 86390 1
301896 99301896 1001 86380 86390 1
301871 99301871 1001 86380 86390 1
301952 99301952 1001 86380 86390 1
302393 99302393 1001 86380 86390 1
302550 99302550 1001 86380 86390 1
302412 99302412 1001 86380 86390 1
302464 99302464 1001 86380 86390 1
303023 99303023 1001 86380 86390 1
303063 99303063 1001 86380 86390 1
302958 99302958 1001 86380 86390 1
302894 99302894 1001 86380 86390 1
302743 99302743 1001 86380 86390 1
302745 99302745 1001 86380 86390 1
302694 99302694 1001 86380 86390 1
302669 99302669 1001 86380 86390 1
303303 99303303 1001 86380 86390 1
303252 99303252 1001 86380 86390 1
303370 99303370 1001 86380 86390 1
303358 99303358 1001 86380 86390 1
303957 99303957 1001 86380 86390 1
303842 99303842 1001 86380 86390 1
303921 99303921 1001 86380 86390 1
303980 99303980 1001 86380 86390 1
303531 99303531 1001 86380 86390 1
303605 99303605 1001 86380 86390 1
304043 99304043 1001 86380 86390 1
304214 99304214 1001 86380 86390 1
304150 99304150 1001 86380 86390 1
304099 99304099 1001 86380 86390 1
304164 99304164 1001 86380 86390 1
304091 99304091 1001 86380 86390 1
304837 99304837 1001 86380 86390 1
304664 99304664 1001 86380 86390 1
304524 99304524 1001 86380 86390 1
304550 99304550 1001 86380 86390 1
304648 99304648 1001 86380 86390 1
304547 99304547 1001 86380 86390 1
304342 99304342 1001 86380 86390 1
304371 99304371 1001 86380 86390 1
304346 99304346 1001 86380 86390 1
304439 99304439 1001 86380 86390 1
304959 99304959 1001 86380 86390 1
304972 99304972 1001 86380 86390 1
305056 99305056 1001 86380 86390 1
304915 99304915 1001 86380 86390 1
305059 99305059 1001 86380 86390 1
304892 99304892 1001 86380 86390 1
304880 99304880 1001 86380 86390 1
305609 99305609 1001 86380 86390 1
305509 99305509 1001 86380 86390 1
305563 99305563 1001 86380 86390 1
305604 99305604 1001 86380 86390 1
305579 99305579 1001 86380 86390 1
305350 99305350 1001 86380 86390 1
305392 99305392 1001 86380 86390 1
305397 99305397 1001 86380 86390 1
305092 99305092 1001 86380 86390 1
305263 99305263 1001 86380 86390 1
305113 99305113 1001 86380 86390 1
500113 99500113 1001 86380 86390 1
500147 99500147 1001 86380 86390 1
500019 99500019 1001 86380 86390 1
500764 99500764 1001 86380 86390 1
500652 99500652 1001 86380 86390 1
500678 99500678 1001 86380 86390 1
500669 99500669 1001 86380 86390 1
500552 99500552 1001 86380 86390 1
500245 99500245 1001 86380 86390 1
500273 99500273 1001 86380 86390 1
500391 99500391 1001 86380 86390 1
500199 99500199 1001 86380 86390 1
500972 99500972 1001 86380 86390 1
500938 99500938 1001 86380 86390 1
500977 99500977 1001 86380 86390 1
501566 99501566 1001 86380 86390 1
501543 99501543 1001 86380 86390 1
501387 99501387 1001 86380 86390 1
501337 99501337 1001 86380 86390 1
501377 99501377 1001 86380 86390 1
501021 99501021 1001 86380 86390 1
501143 99501143 1001 86380 86390 1
501779 99501779 1001 86380 86390 1
501645 99501645 1001 86380 86390 1
502323 99502323 1001 86380 86390 1
502433 99502433 1001 86380 86390 1
502439 99502439 1001 86380 86390 1
502426 99502426 1001 86380 86390 1
502054 99502054 1001 86380 86390 1
502249 99502249 1001 86380 86390 1
502122 99502122 1001 86380 86390 1
502241 99502241 1001 86380 86390 1
502062 99502062 1001 86380 86390 1
502192 99502192 1001 86380 86390 1
501968 99501968 1001 86380 86390 1
502011 99502011 1001 86380 86390 1
502531 99502531 1001 86380 86390 1
502641 99502641 1001 86380 86390 1
503138 99503138 1001 86380 86390 1
503271 99503271 1001 86380 86390 1
503121 99503121 1001 86380 86390 1
502930 99502930 1001 86380 86390 1
502753 99502753 1001 86380 86390 1
502805 99502805 1001 86380 86390 1
502832 99502832 1001 86380 86390 1
502871 99502871 1001 86380 86390 1
502719 99502719 1001 86380 86390 1
503421 99503421 1001 86380 86390 1
503309 99503309 1001 86380 86390 1
504034 99504034 1001 86380 86390 1
503900 99503900 1001 86380 86390 1
503853 99503853 1001 86380 86390 1
503655 99503655 1001 86380 86390 1
503646 99503646 1001 86380 86390 1
503585 99503585 1001 86380 86390 1
504192 99504192 1001 86380 86390 1
504297 99504297 1001 86380 86390 1
504221 99504221 1001 86380 86390 1
504200 99504200 1001 86380 86390 1
504942 99504942 1001 86380 86390 1
504869 99504869 1001 86380 86390 1
504794 99504794 1001 86380 86390 1
504872 99504872 1001 86380 86390 1
504808 99504808 1001 86380 86390 1
504773 99504773 1001 86380 86390 1
504716 99504716 1001 86380 86390 1
504704 99504704 1001 86380 86390 1
504541 99504541 1001 86380 86390 1
504379 99504379 1001 86380 86390 1
504472 99504472 1001 86380 86390 1
504460 99504460 1001 86380 86390 1
504993 99504993 1001 86380 86390 1
504959 99504959 1001 86380 86390 1
505141 99505141 1001 86380 86390 1
505590 99505590 1001 86380 86390 1
505478 99505478 1001 86380 86390 1
505493 99505493 1001 86380 86390 1
505369 99505369 1001 86380 86390 1
505279 99505279 1001 86380 86390 1
505292 99505292 1001 86380 86390 1
505333 99505333 1001 86380 86390 1
505353 99505353 1001 86380 86390 1
505909 99505909 1001 86380 86390 1
505961 99505961 1001 86380 86390 1
505793 99505793 1001 86380 86390 1
505806 99505806 1001 86380 86390 1
505949 99505949 1001 86380 86390 1
505849 99505849 1001 86380 86390 1
505850 99505850 1001 86380 86390 1
505825 99505825 1001 86380 86390 1
505814 99505814 1001 86380 86390 1
505815 99505815 1001 86380 86390 1
505828 99505828 1001 86380 86390 1
506545 99506545 1001 86380 86390 1
506468 99506468 1001 86380 86390 1
506495 99506495 1001 86380 86390 1
506497 99506497 1001 86380 86390 1
506396 99506396 1001 86380 86390 1
506289 99506289 1001 86380 86390 1
506199 99506199 1001 86380 86390 1
506318 99506318 1001 86380 86390 1
506254 99506254 1001 86380 86390 1
506234 99506234 1001 86380 86390 1
506615 99506615 1001 86380 86390 1
507306 99507306 1001 86380 86390 1
507295 99507295 1001 86380 86390 1
507413 99507413 1001 86380 86390 1
507023 99507023 1001 86380 86390 1
507037 99507037 1001 86380 86390 1
507207 99507207 1001 86380 86390 1
507107 99507107 1001 86380 86390 1
507187 99507187 1001 86380 86390 1
507137 99507137 1001 86380 86390 1
506956 99506956 1001 86380 86390 1
506834 99506834 1001 86380 86390 1
507476 99507476 1001 86380 86390 1
507555 99507555 1001 86380 86390 1
508205 99508205 1001 86380 86390 1
508029 99508029 1001 86380 86390 1
507882 99507882 1001 86380 86390 1
507813 99507813 1001 86380 86390 1
507724 99507724 1001 86380 86390 1
507831 99507831 1001 86380 86390 1
507639 99507639 1001 86380 86390 1
508414 99508414 1001 86380 86390 1
508367 99508367 1001 86380 86390 1
508319 99508319 1001 86380 86390 1
508345 99508345 1001 86380 86390 1
508320 99508320 1001 86380 86390 1
509002 99509002 1001 86380 86390 1
508990 99508990 1001 86380 86390 1
508913 99508913 1001 86380 86390 1
508716 99508716 1001 86380 86390 1
508743 99508743 1001 86380 86390 1
508861 99508861 1001 86380 86390 1
508476 99508476 1001 86380 86390 1
509112 99509112 1001 86380 86390 1
509159 99509159 1001 86380 86390 1
509185 99509185 1001 86380 86390 1
509797 99509797 1001 86380 86390 1
509760 99509760 1001 86380 86390 1
509698 99509698 1001 86380 86390 1
509699 99509699 1001 86380 86390 1
509881 99509881 1001 86380 86390 1
509704 99509704 1001 86380 86390 1
509847 99509847 1001 86380 86390 1
509623 99509623 1001 86380 86390 1
509664 99509664 1001 86380 86390 1
509536 99509536 1001 86380 86390 1
509335 99509335 1001 86380 86390 1
509413 99509413 1001 86380 86390 1
509414 99509414 1001 86380 86390 1
510004 99510004 1001 86380 86390 1
509928 99509928 1001 86380 86390 1
510032 99510032 1001 86380 86390 1
509997 99509997 1001 86380 86390 1
510102 99510102 1001 86380 86390 1
510534 99510534 1001 86380 86390 1
510664 99510664 1001 86380 86390 1
510639 99510639 1001 86380 86390 1
510459 99510459 1001 86380 86390 1
510383 99510383 1001 86380 86390 1
510109 99510109 1001 86380 86390 1
510242 99510242 1001 86380 86390 1
510268 99510268 1001 86380 86390 1
510883 99510883 1001 86380 86390 1
510875 99510875 1001 86380 86390 1
510876 99510876 1001 86380 86390 1
511385 99511385 1001 86380 86390 1
511374 99511374 1001 86380 86390 1
511508 99511508 1001 86380 86390 1
511432 99511432 1001 86380 86390 1
510959 99510959 1001 86380 86390 1
511116 99511116 1001 86380 86390 1
511133 99511133 1001 86380 86390 1
511617 99511617 1001 86380 86390 1
511661 99511661 1001 86380 86390 1
512205 99512205 1001 86380 86390 1
512371 99512371 1001 86380 86390 1
512222 99512222 1001 86380 86390 1
512006 99512006 1001 86380 86390 1
512034 99512034 1001 86380 86390 1
512062 99512062 1001 86380 86390 1
511989 99511989 1001 86380 86390 1
511802 99511802 1001 86380 86390 1
512466 99512466 1001 86380 86390 1
512416 99512416 1001 86380 86390 1
512545 99512545 1001 86380 86390 1
512413 99512413 1001 86380 86390 1
513026 99513026 1001 86380 86390 1
513116 99513116 1001 86380 86390 1
513045 99513045 1001 86380 86390 1
512844 99512844 1001 86380 86390 1
512977 99512977 1001 86380 86390 1
512941 99512941 1001 86380 86390 1
512812 99512812 1001 86380 86390 1
512945 99512945 1001 86380 86390 1
512958 99512958 1001 86380 86390 1
512731 99512731 1001 86380 86390 1
512667 99512667 1001 86380 86390 1
512785 99512785 1001 86380 86390 1
513279 99513279 1001 86380 86390 1
513229 99513229 1001 86380 86390 1
513298 99513298 1001 86380 86390 1
513343 99513343 1001 86380 86390 1
513981 99513981 1001 86380 86390 1
513972 99513972 1001 86380 86390 1
514026 99514026 1001 86380 86390 1
513901 99513901 1001 86380 86390 1
513659 99513659 1001 86380 86390 1
513694 99513694 1001 86380 86390 1
513431 99513431 1001 86380 86390 1
514180 99514180 1001 86380 86390 1
514156 99514156 1001 86380 86390 1
514820 99514820 1001 86380 86390 1
514681 99514681 1001 86380 86390 1
514670 99514670 1001 86380 86390 1
514844 99514844 1001 86380 86390 1
514848 99514848 1001 86380 86390 1
514486 99514486 1001 86380 86390 1
514594 99514594 1001 86380 86390 1
514504 99514504 1001 86380 86390 1
514547 99514547 1001 86380 86390 1
514343 99514343 1001 86380 86390 1
514410 99514410 1001 86380 86390 1
514258 99514258 1001 86380 86390 1
514920 99514920 1001 86380 86390 1
515040 99515040 1001 86380 86390 1
514901 99514901 1001 86380 86390 1
515032 99515032 1001 86380 86390 1
515058 99515058 1001 86380 86390 1
514917 99514917 1001 86380 86390 1
515493 99515493 1001 86380 86390 1
515625 99515625 1001 86380 86390 1
515485 99515485 1001 86380 86390 1
515579 99515579 1001 86380 86390 1
515452 99515452 1001 86380 86390 1
515272 99515272 1001 86380 86390 1
515289 99515289 1001 86380 86390 1
515342 99515342 1001 86380 86390 1
515394 99515394 1001 86380 86390 1
515409 99515409 1001 86380 86390 1
515422 99515422 1001 86380 86390 1
515372 99515372 1001 86380 86390 1
515476 99515476 1001 86380 86390 1
515167 99515167 1001 86380 86390 1
515097 99515097 1001 86380 86390 1
515253 99515253 1001 86380 86390 1
515837 99515837 1001 86380 86390 1
515773 99515773 1001 86380 86390 1
515695 99515695 1001 86380 86390 1
515873 99515873 1001 86380 86390 1
516397 99516397 1001 86380 86390 1
516135 99516135 1001 86380 86390 1
516103 99516103 1001 86380 86390 1
516131 99516131 1001 86380 86390 1
516186 99516186 1001 86380 86390 1
515954 99515954 1001 86380 86390 1
515957 99515957 1001 86380 86390 1
515997 99515997 1001 86380 86390 1
515975 99515975 1001 86380 86390 1
516068 99516068 1001 86380 86390 1
516535 99516535 1001 86380 86390 1
516601 99516601 1001 86380 86390 1
516596 99516596 1001 86380 86390 1
516518 99516518 1001 86380 86390 1
517245 99517245 1001 86380 86390 1
517183 99517183 1001 86380 86390 1
517291 99517291 1001 86380 86390 1
517323 99517323 1001 86380 86390 1
517095 99517095 1001 86380 86390 1
516922 99516922 1001 86380 86390 1
516884 99516884 1001 86380 86390 1
516785 99516785 1001 86380 86390 1
516724 99516724 1001 86380 86390 1
516869 99516869 1001 86380 86390 1
517516 99517516 1001 86380 86390 1
517364 99517364 1001 86380 86390 1
517390 99517390 1001 86380 86390 1
518036 99518036 1001 86380 86390 1
518027 99518027 1001 86380 86390 1
518066 99518066 1001 86380 86390 1
517978 99517978 1001 86380 86390 1
518030 99518030 1001 86380 86390 1
517894 99517894 1001 86380 86390 1
517862 99517862 1001 86380 86390 1
517876 99517876 1001 86380 86390 1
517671 99517671 1001 86380 86390 1
518266 99518266 1001 86380 86390 1
518192 99518192 1001 86380 86390 1
518877 99518877 1001 86380 86390 1
518801 99518801 1001 86380 86390 1
518976 99518976 1001 86380 86390 1
518883 99518883 1001 86380 86390 1
518884 99518884 1001 86380 86390 1
518653 99518653 1001 86380 86390 1
518710 99518710 1001 86380 86390 1
518712 99518712 1001 86380 86390 1
518725 99518725 1001 86380 86390 1
518741 99518741 1001 86380 86390 1
518496 99518496 1001 86380 86390 1
518446 99518446 1001 86380 86390 1
518411 99518411 1001 86380 86390 1
518416 99518416 1001 86380 86390 1
518520 99518520 1001 86380 86390 1
519136 99519136 1001 86380 86390 1
519702 99519702 1001 86380 86390 1
519542 99519542 1001 86380 86390 1
519335 99519335 1001 86380 86390 1
519274 99519274 1001 86380 86390 1
519223 99519223 1001 86380 86390 1
519394 99519394 1001 86380 86390 1
519254 99519254 1001 86380 86390 1
519855 99519855 1001 86380 86390 1
519883 99519883 1001 86380 86390 1
519847 99519847 1001 86380 86390 1
519938 99519938 1001 86380 86390 1
520459 99520459 1001 86380 86390 1
520605 99520605 1001 86380 86390 1
520437 99520437 1001 86380 86390 1
520439 99520439 1001 86380 86390 1
520383 99520383 1001 86380 86390 1
520435 99520435 1001 86380 86390 1
520360 99520360 1001 86380 86390 1
520367 99520367 1001 86380 86390 1
520329 99520329 1001 86380 86390 1
520070 99520070 1001 86380 86390 1
520124 99520124 1001 86380 86390 1
520150 99520150 1001 86380 86390 1
520170 99520170 1001 86380 86390 1
520121 99520121 1001 86380 86390 1
520643 99520643 1001 86380 86390 1
520696 99520696 1001 86380 86390 1
521325 99521325 1001 86380 86390 1
521364 99521364 1001 86380 86390 1
521394 99521394 1001 86380 86390 1
521332 99521332 1001 86380 86390 1
521335 99521335 1001 86380 86390 1
521085 99521085 1001 86380 86390 1
520990 99520990 1001 86380 86390 1
520855 99520855 1001 86380 86390 1
521659 99521659 1001 86380 86390 1
521660 99521660 1001 86380 86390 1
521468 99521468 1001 86380 86390 1
521587 99521587 1001 86380 86390 1
522195 99522195 1001 86380 86390 1
522275 99522275 1001 86380 86390 1
522133 99522133 1001 86380 86390 1
522281 99522281 1001 86380 86390 1
522213 99522213 1001 86380 86390 1
522063 99522063 1001 86380 86390 1
521973 99521973 1001 86380 86390 1
522027 99522027 1001 86380 86390 1
522016 99522016 1001 86380 86390 1
522042 99522042 1001 86380 86390 1
521953 99521953 1001 86380 86390 1
522046 99522046 1001 86380 86390 1
521943 99521943 1001 86380 86390 1
521736 99521736 1001 86380 86390 1
521788 99521788 1001 86380 86390 1
521782 99521782 1001 86380 86390 1
521821 99521821 1001 86380 86390 1
521875 99521875 1001 86380 86390 1
522393 99522393 1001 86380 86390 1
522381 99522381 1001 86380 86390 1
522490 99522490 1001 86380 86390 1
523116 99523116 1001 86380 86390 1
523085 99523085 1001 86380 86390 1
522916 99522916 1001 86380 86390 1
522912 99522912 1001 86380 86390 1
522745 99522745 1001 86380 86390 1
522853 99522853 1001 86380 86390 1
522908 99522908 1001 86380 86390 1
522566 99522566 1001 86380 86390 1
523130 99523130 1001 86380 86390 1
523766 99523766 1001 86380 86390 1
523833 99523833 1001 86380 86390 1
523927 99523927 1001 86380 86390 1
523904 99523904 1001 86380 86390 1
523789 99523789 1001 86380 86390 1
523574 99523574 1001 86380 86390 1
523614 99523614 1001 86380 86390 1
523592 99523592 1001 86380 86390 1
523647 99523647 1001 86380 86390 1
523413 99523413 1001 86380 86390 1
524049 99524049 1001 86380 86390 1
524102 99524102 1001 86380 86390 1
524055 99524055 1001 86380 86390 1
524068 99524068 1001 86380 86390 1
524607 99524607 1001 86380 86390 1
524492 99524492 1001 86380 86390 1
524204 99524204 1001 86380 86390 1
524165 99524165 1001 86380 86390 1
524186 99524186 1001 86380 86390 1
524264 99524264 1001 86380 86390 1
524929 99524929 1001 86380 86390 1
524896 99524896 1001 86380 86390 1
525581 99525581 1001 86380 86390 1
525095 99525095 1001 86380 86390 1
524979 99524979 1001 86380 86390 1
525019 99525019 1001 86380 86390 1
525071 99525071 1001 86380 86390 1
524984 99524984 1001 86380 86390 1
524998 99524998 1001 86380 86390 1
525155 99525155 1001 86380 86390 1
525156 99525156 1001 86380 86390 1
525680 99525680 1001 86380 86390 1
525719 99525719 1001 86380 86390 1
526308 99526308 1001 86380 86390 1
526360 99526360 1001 86380 86390 1
526391 99526391 1001 86380 86390 1
526222 99526222 1001 86380 86390 1
526247 99526247 1001 86380 86390 1
526299 99526299 1001 86380 86390 1
526035 99526035 1001 86380 86390 1
526111 99526111 1001 86380 86390 1
526112 99526112 1001 86380 86390 1
525866 99525866 1001 86380 86390 1
525932 99525932 1001 86380 86390 1
525982 99525982 1001 86380 86390 1
526460 99526460 1001 86380 86390 1
526448 99526448 1001 86380 86390 1
526582 99526582 1001 86380 86390 1
527136 99527136 1001 86380 86390 1
527101 99527101 1001 86380 86390 1
526914 99526914 1001 86380 86390 1
526940 99526940 1001 86380 86390 1
527013 99527013 1001 86380 86390 1
526938 99526938 1001 86380 86390 1
526835 99526835 1001 86380 86390 1
526669 99526669 1001 86380 86390 1
526768 99526768 1001 86380 86390 1
527339 99527339 1001 86380 86390 1
527398 99527398 1001 86380 86390 1
527309 99527309 1001 86380 86390 1
527985 99527985 1001 86380 86390 1
527986 99527986 1001 86380 86390 1
527929 99527929 1001 86380 86390 1
528071 99528071 1001 86380 86390 1
527818 99527818 1001 86380 86390 1
527836 99527836 1001 86380 86390 1
527748 99527748 1001 86380 86390 1
527561 99527561 1001 86380 86390 1
528123 99528123 1001 86380 86390 1
528266 99528266 1001 86380 86390 1
528270 99528270 1001 86380 86390 1
528146 99528146 1001 86380 86390 1
528733 99528733 1001 86380 86390 1
528717 99528717 1001 86380 86390 1
528797 99528797 1001 86380 86390 1
528618 99528618 1001 86380 86390 1
528572 99528572 1001 86380 86390 1
528616 99528616 1001 86380 86390 1
528370 99528370 1001 86380 86390 1
528388 99528388 1001 86380 86390 1
529054 99529054 1001 86380 86390 1
529020 99529020 1001 86380 86390 1
528930 99528930 1001 86380 86390 1
528932 99528932 1001 86380 86390 1
529562 99529562 1001 86380 86390 1
529716 99529716 1001 86380 86390 1
529687 99529687 1001 86380 86390 1
529495 99529495 1001 86380 86390 1
529331 99529331 1001 86380 86390 1
529373 99529373 1001 86380 86390 1
529374 99529374 1001 86380 86390 1
529400 99529400 1001 86380 86390 1
529439 99529439 1001 86380 86390 1
529275 99529275 1001 86380 86390 1
529198 99529198 1001 86380 86390 1
529225 99529225 1001 86380 86390 1
529195 99529195 1001 86380 86390 1
529183 99529183 1001 86380 86390 1
529821 99529821 1001 86380 86390 1
529758 99529758 1001 86380 86390 1
529798 99529798 1001 86380 86390 1
529864 99529864 1001 86380 86390 1
530490 99530490 1001 86380 86390 1
530493 99530493 1001 86380 86390 1
530392 99530392 1001 86380 86390 1
530532 99530532 1001 86380 86390 1
530193 99530193 1001 86380 86390 1
530312 99530312 1001 86380 86390 1
530275 99530275 1001 86380 86390 1
530288 99530288 1001 86380 86390 1
530173 99530173 1001 86380 86390 1
530189 99530189 1001 86380 86390 1
529964 99529964 1001 86380 86390 1
530016 99530016 1001 86380 86390 1
530580 99530580 1001 86380 86390 1
530738 99530738 1001 86380 86390 1
530740 99530740 1001 86380 86390 1
530624 99530624 1001 86380 86390 1
531245 99531245 1001 86380 86390 1
531364 99531364 1001 86380 86390 1
531209 99531209 1001 86380 86390 1
531149 99531149 1001 86380 86390 1
531115 99531115 1001 86380 86390 1
530987 99530987 1001 86380 86390 1
531121 99531121 1001 86380 86390 1
530784 99530784 1001 86380 86390 1
530829 99530829 1001 86380 86390 1
530820 99530820 1001 86380 86390 1
531542 99531542 1001 86380 86390 1
531555 99531555 1001 86380 86390 1
532191 99532191 1001 86380 86390 1
532192 99532192 1001 86380 86390 1
532124 99532124 1001 86380 86390 1
531806 99531806 1001 86380 86390 1
531995 99531995 1001 86380 86390 1
531971 99531971 1001 86380 86390 1
531895 99531895 1001 86380 86390 1
531921 99531921 1001 86380 86390 1
531636 99531636 1001 86380 86390 1
531740 99531740 1001 86380 86390 1
531628 99531628 1001 86380 86390 1
531773 99531773 1001 86380 86390 1
531593 99531593 1001 86380 86390 1
531750 99531750 1001 86380 86390 1
532320 99532320 1001 86380 86390 1
532340 99532340 1001 86380 86390 1
532315 99532315 1001 86380 86390 1
532946 99532946 1001 86380 86390 1
532883 99532883 1001 86380 86390 1
532924 99532924 1001 86380 86390 1
532683 99532683 1001 86380 86390 1
532649 99532649 1001 86380 86390 1
532808 99532808 1001 86380 86390 1
532721 99532721 1001 86380 86390 1
532416 99532416 1001 86380 86390 1
532421 99532421 1001 86380 86390 1
532499 99532499 1001 86380 86390 1
533109 99533109 1001 86380 86390 1
533187 99533187 1001 86380 86390 1
533140 99533140 1001 86380 86390 1
533193 99533193 1001 86380 86390 1
533814 99533814 1001 86380 86390 1
533673 99533673 1001 86380 86390 1
533687 99533687 1001 86380 86390 1
533851 99533851 1001 86380 86390 1
533780 99533780 1001 86380 86390 1
533474 99533474 1001 86380 86390 1
533263 99533263 1001 86380 86390 1
533316 99533316 1001 86380 86390 1
533432 99533432 1001 86380 86390 1
533278 99533278 1001 86380 86390 1
533368 99533368 1001 86380 86390 1
533319 99533319 1001 86380 86390 1
533309 99533309 1001 86380 86390 1
533244 99533244 1001 86380 86390 1
533362 99533362 1001 86380 86390 1
534621 99534621 1001 86380 86390 1
534625 99534625 1001 86380 86390 1
534673 99534673 1001 86380 86390 1
534348 99534348 1001 86380 86390 1
534383 99534383 1001 86380 86390 1
534425 99534425 1001 86380 86390 1
534118 99534118 1001 86380 86390 1
534093 99534093 1001 86380 86390 1
534256 99534256 1001 86380 86390 1
534798 99534798 1001 86380 86390 1
534749 99534749 1001 86380 86390 1
535343 99535343 1001 86380 86390 1
535334 99535334 1001 86380 86390 1
535213 99535213 1001 86380 86390 1
535174 99535174 1001 86380 86390 1
534953 99534953 1001 86380 86390 1
534945 99534945 1001 86380 86390 1
534946 99534946 1001 86380 86390 1
534974 99534974 1001 86380 86390 1
534936 99534936 1001 86380 86390 1
535093 99535093 1001 86380 86390 1
535559 99535559 1001 86380 86390 1
535695 99535695 1001 86380 86390 1
535543 99535543 1001 86380 86390 1
536159 99536159 1001 86380 86390 1
536027 99536027 1001 86380 86390 1
536015 99536015 1001 86380 86390 1
536045 99536045 1001 86380 86390 1
536085 99536085 1001 86380 86390 1
536012 99536012 1001 86380 86390 1
535805 99535805 1001 86380 86390 1
535913 99535913 1001 86380 86390 1
535903 99535903 1001 86380 86390 1
535893 99535893 1001 86380 86390 1
535855 99535855 1001 86380 86390 1
535921 99535921 1001 86380 86390 1
536375 99536375 1001 86380 86390 1
536363 99536363 1001 86380 86390 1
536408 99536408 1001 86380 86390 1
536343 99536343 1001 86380 86390 1
536975 99536975 1001 86380 86390 1
536989 99536989 1001 86380 86390 1
537045 99537045 1001 86380 86390 1
536872 99536872 1001 86380 86390 1
536916 99536916 1001 86380 86390 1
536584 99536584 1001 86380 86390 1
536650 99536650 1001 86380 86390 1
536741 99536741 1001 86380 86390 1
537314 99537314 1001 86380 86390 1
537200 99537200 1001 86380 86390 1
537213 99537213 1001 86380 86390 1
537295 99537295 1001 86380 86390 1
537297 99537297 1001 86380 86390 1
537338 99537338 1001 86380 86390 1
537838 99537838 1001 86380 86390 1
537718 99537718 1001 86380 86390 1
537656 99537656 1001 86380 86390 1
537722 99537722 1001 86380 86390 1
537686 99537686 1001 86380 86390 1
537712 99537712 1001 86380 86390 1
537380 99537380 1001 86380 86390 1
537396 99537396 1001 86380 86390 1
537461 99537461 1001 86380 86390 1
537443 99537443 1001 86380 86390 1
538088 99538088 1001 86380 86390 1
538081 99538081 1001 86380 86390 1
538152 99538152 1001 86380 86390 1
538166 99538166 1001 86380 86390 1
538163 99538163 1001 86380 86390 1
538623 99538623 1001 86380 86390 1
538701 99538701 1001 86380 86390 1
538702 99538702 1001 86380 86390 1
538445 99538445 1001 86380 86390 1
538406 99538406 1001 86380 86390 1
538562 99538562 1001 86380 86390 1
538514 99538514 1001 86380 86390 1
538502 99538502 1001 86380 86390 1
538379 99538379 1001 86380 86390 1
538211 99538211 1001 86380 86390 1
538291 99538291 1001 86380 86390 1
538356 99538356 1001 86380 86390 1
538967 99538967 1001 86380 86390 1
538955 99538955 1001 86380 86390 1
538918 99538918 1001 86380 86390 1
539009 99539009 1001 86380 86390 1
538961 99538961 1001 86380 86390 1
538874 99538874 1001 86380 86390 1
538927 99538927 1001 86380 86390 1
539578 99539578 1001 86380 86390 1
539455 99539455 1001 86380 86390 1
539700 99539700 1001 86380 86390 1
539765 99539765 1001 86380 86390 1
539701 99539701 1001 86380 86390 1
540438 99540438 1001 86380 86390 1
540278 99540278 1001 86380 86390 1
540449 99540449 1001 86380 86390 1
540398 99540398 1001 86380 86390 1
540176 99540176 1001 86380 86390 1
540114 99540114 1001 86380 86390 1
539859 99539859 1001 86380 86390 1
539888 99539888 1001 86380 86390 1
539966 99539966 1001 86380 86390 1
539928 99539928 1001 86380 86390 1
540474 99540474 1001 86380 86390 1
541246 99541246 1001 86380 86390 1
541183 99541183 1001 86380 86390 1
540957 99540957 1001 86380 86390 1
541016 99541016 1001 86380 86390 1
540856 99540856 1001 86380 86390 1
540851 99540851 1001 86380 86390 1
541433 99541433 1001 86380 86390 1
541486 99541486 1001 86380 86390 1
541465 99541465 1001 86380 86390 1
541427 99541427 1001 86380 86390 1
541299 99541299 1001 86380 86390 1
542094 99542094 1001 86380 86390 1
542096 99542096 1001 86380 86390 1
541931 99541931 1001 86380 86390 1
542076 99542076 1001 86380 86390 1
542038 99542038 1001 86380 86390 1
541976 99541976 1001 86380 86390 1
541913 99541913 1001 86380 86390 1
541746 99541746 1001 86380 86390 1
541802 99541802 1001 86380 86390 1
541764 99541764 1001 86380 86390 1
541819 99541819 1001 86380 86390 1
541640 99541640 1001 86380 86390 1
541525 99541525 1001 86380 86390 1
541631 99541631 1001 86380 86390 1
542130 99542130 1001 86380 86390 1
542320 99542320 1001 86380 86390 1
542126 99542126 1001 86380 86390 1
542166 99542166 1001 86380 86390 1
542779 99542779 1001 86380 86390 1
542742 99542742 1001 86380 86390 1
542700 99542700 1001 86380 86390 1
542560 99542560 1001 86380 86390 1
542641 99542641 1001 86380 86390 1
542378 99542378 1001 86380 86390 1
542355 99542355 1001 86380 86390 1
542407 99542407 1001 86380 86390 1
542447 99542447 1001 86380 86390 1
543071 99543071 1001 86380 86390 1
543102 99543102 1001 86380 86390 1
543025 99543025 1001 86380 86390 1
542962 99542962 1001 86380 86390 1
543695 99543695 1001 86380 86390 1
543741 99543741 1001 86380 86390 1
543543 99543543 1001 86380 86390 1
543433 99543433 1001 86380 86390 1
543264 99543264 1001 86380 86390 1
543864 99543864 1001 86380 86390 1
543877 99543877 1001 86380 86390 1
543828 99543828 1001 86380 86390 1
543841 99543841 1001 86380 86390 1
543777 99543777 1001 86380 86390 1
544483 99544483 1001 86380 86390 1
544453 99544453 1001 86380 86390 1
544099 99544099 1001 86380 86390 1
544064 99544064 1001 86380 86390 1
544710 99544710 1001 86380 86390 1
544677 99544677 1001 86380 86390 1
544718 99544718 1001 86380 86390 1
404097 604 1001 73920 83997 1
427066 221 1001 42120 42477 1
525867 649 1001 26797 27096 1
400112 99400112 1001 86380 86390 1
400103 99400103 1001 86380 86390 1
400070 99400070 1001 86380 86390 1
400075 99400075 1001 86380 86390 1
400130 99400130 1001 86380 86390 1
400275 99400275 1001 86380 86390 1
400486 99400486 1001 86380 86390 1
400609 99400609 1001 86380 86390 1
400684 99400684 1001 86380 86390 1
400932 99400932 1001 86380 86390 1
401023 99401023 1001 86380 86390 1
401142 99401142 1001 86380 86390 1
401229 99401229 1001 86380 86390 1
401291 99401291 1001 86380 86390 1
401432 99401432 1001 86380 86390 1
401787 99401787 1001 86380 86390 1
401930 99401930 1001 86380 86390 1
401896 99401896 1001 86380 86390 1
402013 99402013 1001 86380 86390 1
402093 99402093 1001 86380 86390 1
402386 99402386 1001 86380 86390 1
402916 99402916 1001 86380 86390 1
403106 99403106 1001 86380 86390 1
403413 99403413 1001 86380 86390 1
403739 99403739 1001 86380 86390 1
403906 99403906 1001 86380 86390 1
403843 99403843 1001 86380 86390 1
403925 99403925 1001 86380 86390 1
403984 99403984 1001 86380 86390 1
404649 99404649 1001 86380 86390 1
404804 99404804 1001 86380 86390 1
404879 99404879 1001 86380 86390 1
404858 99404858 1001 86380 86390 1
404923 99404923 1001 86380 86390 1
404970 99404970 1001 86380 86390 1
405090 99405090 1001 86380 86390 1
405164 99405164 1001 86380 86390 1
405152 99405152 1001 86380 86390 1
405584 99405584 1001 86380 86390 1
405619 99405619 1001 86380 86390 1
405740 99405740 1001 86380 86390 1
405669 99405669 1001 86380 86390 1
405846 99405846 1001 86380 86390 1
405962 99405962 1001 86380 86390 1
405974 99405974 1001 86380 86390 1
405895 99405895 1001 86380 86390 1
406249 99406249 1001 86380 86390 1
406255 99406255 1001 86380 86390 1
406539 99406539 1001 86380 86390 1
406722 99406722 1001 86380 86390 1
406842 99406842 1001 86380 86390 1
406983 99406983 1001 86380 86390 1
406986 99406986 1001 86380 86390 1
407504 99407504 1001 86380 86390 1
407484 99407484 1001 86380 86390 1
407802 99407802 1001 86380 86390 1
407831 99407831 1001 86380 86390 1
408411 99408411 1001 86380 86390 1
408625 99408625 1001 86380 86390 1
408637 99408637 1001 86380 86390 1
408748 99408748 1001 86380 86390 1
408943 99408943 1001 86380 86390 1
409062 99409062 1001 86380 86390 1
408981 99408981 1001 86380 86390 1
409480 99409480 1001 86380 86390 1
409449 99409449 1001 86380 86390 1
409489 99409489 1001 86380 86390 1
409437 99409437 1001 86380 86390 1
409583 99409583 1001 86380 86390 1
409589 99409589 1001 86380 86390 1
409757 99409757 1001 86380 86390 1
409926 99409926 1001 86380 86390 1
410095 99410095 1001 86380 86390 1
410193 99410193 1001 86380 86390 1
410363 99410363 1001 86380 86390 1
410705 99410705 1001 86380 86390 1
410644 99410644 1001 86380 86390 1
410879 99410879 1001 86380 86390 1
410881 99410881 1001 86380 86390 1
410949 99410949 1001 86380 86390 1
410975 99410975 1001 86380 86390 1
411079 99411079 1001 86380 86390 1
411091 99411091 1001 86380 86390 1
411171 99411171 1001 86380 86390 1
411193 99411193 1001 86380 86390 1
411232 99411232 1001 86380 86390 1
411385 99411385 1001 86380 86390 1
411661 99411661 1001 86380 86390 1
411825 99411825 1001 86380 86390 1
412017 99412017 1001 86380 86390 1
412185 99412185 1001 86380 86390 1
412445 99412445 1001 86380 86390 1
413527 99413527 1001 86380 86390 1
413505 99413505 1001 86380 86390 1
413470 99413470 1001 86380 86390 1
413189 99413189 1001 86380 86390 1
412547 99412547 1001 86380 86390 1
412529 99412529 1001 86380 86390 1
412669 99412669 1001 86380 86390 1
412564 99412564 1001 86380 86390 1
412660 99412660 1001 86380 86390 1
413872 99413872 1001 86380 86390 1
413764 99413764 1001 86380 86390 1
414067 99414067 1001 86380 86390 1
414082 99414082 1001 86380 86390 1
415259 99415259 1001 86380 86390 1
415008 99415008 1001 86380 86390 1
415101 99415101 1001 86380 86390 1
414707 99414707 1001 86380 86390 1
414886 99414886 1001 86380 86390 1
414421 99414421 1001 86380 86390 1
414128 99414128 1001 86380 86390 1
414440 99414440 1001 86380 86390 1
414442 99414442 1001 86380 86390 1
414269 99414269 1001 86380 86390 1
415620 99415620 1001 86380 86390 1
416439 99416439 1001 86380 86390 1
416392 99416392 1001 86380 86390 1
415820 99415820 1001 86380 86390 1
417258 99417258 1001 86380 86390 1
417263 99417263 1001 86380 86390 1
417102 99417102 1001 86380 86390 1
417276 99417276 1001 86380 86390 1
417499 99417499 1001 86380 86390 1
417606 99417606 1001 86380 86390 1
417510 99417510 1001 86380 86390 1
417468 99417468 1001 86380 86390 1
418500 99418500 1001 86380 86390 1
418491 99418491 1001 86380 86390 1
418591 99418591 1001 86380 86390 1
418711 99418711 1001 86380 86390 1
418138 99418138 1001 86380 86390 1
418214 99418214 1001 86380 86390 1
418071 99418071 1001 86380 86390 1
418072 99418072 1001 86380 86390 1
417866 99417866 1001 86380 86390 1
417674 99417674 1001 86380 86390 1
417914 99417914 1001 86380 86390 1
418920 99418920 1001 86380 86390 1
419150 99419150 1001 86380 86390 1
420217 99420217 1001 86380 86390 1
420369 99420369 1001 86380 86390 1
420044 99420044 1001 86380 86390 1
419591 99419591 1001 86380 86390 1
419215 99419215 1001 86380 86390 1
420584 99420584 1001 86380 86390 1
420499 99420499 1001 86380 86390 1
422049 99422049 1001 86380 86390 1
422021 99422021 1001 86380 86390 1
421171 99421171 1001 86380 86390 1
421178 99421178 1001 86380 86390 1
421043 99421043 1001 86380 86390 1
422479 99422479 1001 86380 86390 1
422507 99422507 1001 86380 86390 1
422150 99422150 1001 86380 86390 1
422155 99422155 1001 86380 86390 1
423469 99423469 1001 86380 86390 1
423643 99423643 1001 86380 86390 1
423178 99423178 1001 86380 86390 1
423261 99423261 1001 86380 86390 1
422559 99422559 1001 86380 86390 1
422732 99422732 1001 86380 86390 1
422930 99422930 1001 86380 86390 1
422691 99422691 1001 86380 86390 1
424075 99424075 1001 86380 86390 1
423784 99423784 1001 86380 86390 1
424005 99424005 1001 86380 86390 1
425196 99425196 1001 86380 86390 1
425153 99425153 1001 86380 86390 1
425288 99425288 1001 86380 86390 1
425271 99425271 1001 86380 86390 1
424596 99424596 1001 86380 86390 1
424689 99424689 1001 86380 86390 1
424949 99424949 1001 86380 86390 1
424417 99424417 1001 86380 86390 1
424161 99424161 1001 86380 86390 1
426840 99426840 1001 86380 86390 1
427117 99427117 1001 86380 86390 1
426698 99426698 1001 86380 86390 1
426929 99426929 1001 86380 86390 1
426374 99426374 1001 86380 86390 1
426673 99426673 1001 86380 86390 1
426586 99426586 1001 86380 86390 1
426066 99426066 1001 86380 86390 1
425871 99425871 1001 86380 86390 1
426002 99426002 1001 86380 86390 1
426059 99426059 1001 86380 86390 1
425932 99425932 1001 86380 86390 1
427346 99427346 1001 86380 86390 1
427484 99427484 1001 86380 86390 1
427506 99427506 1001 86380 86390 1
428476 99428476 1001 86380 86390 1
428411 99428411 1001 86380 86390 1
428278 99428278 1001 86380 86390 1
428189 99428189 1001 86380 86390 1
428336 99428336 1001 86380 86390 1
427624 99427624 1001 86380 86390 1
427677 99427677 1001 86380 86390 1
427826 99427826 1001 86380 86390 1
427791 99427791 1001 86380 86390 1
429126 99429126 1001 86380 86390 1
428772 99428772 1001 86380 86390 1
429030 99429030 1001 86380 86390 1
428983 99428983 1001 86380 86390 1
430268 99430268 1001 86380 86390 1
429991 99429991 1001 86380 86390 1
430153 99430153 1001 86380 86390 1
429862 99429862 1001 86380 86390 1
429702 99429702 1001 86380 86390 1
429729 99429729 1001 86380 86390 1
429498 99429498 1001 86380 86390 1
429370 99429370 1001 86380 86390 1
429371 99429371 1001 86380 86390 1
430509 99430509 1001 86380 86390 1
430561 99430561 1001 86380 86390 1
430595 99430595 1001 86380 86390 1
430626 99430626 1001 86380 86390 1
430470 99430470 1001 86380 86390 1
430629 99430629 1001 86380 86390 1
430653 99430653 1001 86380 86390 1
431766 99431766 1001 86380 86390 1
431943 99431943 1001 86380 86390 1
431565 99431565 1001 86380 86390 1
431573 99431573 1001 86380 86390 1
430866 99430866 1001 86380 86390 1
430970 99430970 1001 86380 86390 1
431098 99431098 1001 86380 86390 1
431112 99431112 1001 86380 86390 1
432412 99432412 1001 86380 86390 1
433347 99433347 1001 86380 86390 1
433572 99433572 1001 86380 86390 1
432965 99432965 1001 86380 86390 1
433139 99433139 1001 86380 86390 1
432996 99432996 1001 86380 86390 1
433054 99433054 1001 86380 86390 1
433146 99433146 1001 86380 86390 1
432665 99432665 1001 86380 86390 1
432831 99432831 1001 86380 86390 1
432565 99432565 1001 86380 86390 1
432835 99432835 1001 86380 86390 1
432712 99432712 1001 86380 86390 1
432622 99432622 1001 86380 86390 1
432662 99432662 1001 86380 86390 1
433969 99433969 1001 86380 86390 1
434105 99434105 1001 86380 86390 1
434013 99434013 1001 86380 86390 1
434033 99434033 1001 86380 86390 1
435037 99435037 1001 86380 86390 1
434747 99434747 1001 86380 86390 1
434725 99434725 1001 86380 86390 1
434614 99434614 1001 86380 86390 1
434201 99434201 1001 86380 86390 1
434406 99434406 1001 86380 86390 1
434428 99434428 1001 86380 86390 1
434248 99434248 1001 86380 86390 1
434448 99434448 1001 86380 86390 1
435460 99435460 1001 86380 86390 1
435601 99435601 1001 86380 86390 1
435474 99435474 1001 86380 86390 1
436863 99436863 1001 86380 86390 1
436880 99436880 1001 86380 86390 1
436948 99436948 1001 86380 86390 1
436345 99436345 1001 86380 86390 1
436532 99436532 1001 86380 86390 1
436537 99436537 1001 86380 86390 1
436022 99436022 1001 86380 86390 1
435923 99435923 1001 86380 86390 1
300096 99300096 1001 86380 86390 1
300709 99300709 1001 86380 86390 1
300485 99300485 1001 86380 86390 1
300452 99300452 1001 86380 86390 1
300388 99300388 1001 86380 86390 1
300506 99300506 1001 86380 86390 1
300169 99300169 1001 86380 86390 1
300171 99300171 1001 86380 86390 1
300809 99300809 1001 86380 86390 1
301387 99301387 1001 86380 86390 1
301352 99301352 1001 86380 86390 1
301405 99301405 1001 86380 86390 1
301279 99301279 1001 86380 86390 1
301216 99301216 1001 86380 86390 1
301089 99301089 1001 86380 86390 1
301025 99301025 1001 86380 86390 1
301077 99301077 1001 86380 86390 1
301131 99301131 1001 86380 86390 1
301595 99301595 1001 86380 86390 1
302325 99302325 1001 86380 86390 1
302237 99302237 1001 86380 86390 1
302079 99302079 1001 86380 86390 1
302118 99302118 1001 86380 86390 1
302131 99302131 1001 86380 86390 1
302044 99302044 1001 86380 86390 1
301878 99301878 1001 86380 86390 1
301762 99301762 1001 86380 86390 1
301949 99301949 1001 86380 86390 1
301781 99301781 1001 86380 86390 1
301950 99301950 1001 86380 86390 1
301771 99301771 1001 86380 86390 1
302472 99302472 1001 86380 86390 1
302408 99302408 1001 86380 86390 1
302538 99302538 1001 86380 86390 1
302552 99302552 1001 86380 86390 1
302386 99302386 1001 86380 86390 1
302441 99302441 1001 86380 86390 1
303042 99303042 1001 86380 86390 1
303062 99303062 1001 86380 86390 1
302819 99302819 1001 86380 86390 1
302885 99302885 1001 86380 86390 1
302799 99302799 1001 86380 86390 1
302959 99302959 1001 86380 86390 1
302722 99302722 1001 86380 86390 1
302752 99302752 1001 86380 86390 1
303375 99303375 1001 86380 86390 1
303234 99303234 1001 86380 86390 1
303355 99303355 1001 86380 86390 1
303356 99303356 1001 86380 86390 1
303933 99303933 1001 86380 86390 1
304007 99304007 1001 86380 86390 1
303654 99303654 1001 86380 86390 1
303798 99303798 1001 86380 86390 1
303553 99303553 1001 86380 86390 1
304231 99304231 1001 86380 86390 1
304222 99304222 1001 86380 86390 1
304235 99304235 1001 86380 86390 1
304748 99304748 1001 86380 86390 1
304794 99304794 1001 86380 86390 1
304461 99304461 1001 86380 86390 1
304610 99304610 1001 86380 86390 1
304341 99304341 1001 86380 86390 1
304401 99304401 1001 86380 86390 1
305058 99305058 1001 86380 86390 1
305519 99305519 1001 86380 86390 1
305522 99305522 1001 86380 86390 1
305659 99305659 1001 86380 86390 1
305529 99305529 1001 86380 86390 1
305375 99305375 1001 86380 86390 1
305362 99305362 1001 86380 86390 1
305132 99305132 1001 86380 86390 1
305189 99305189 1001 86380 86390 1
500159 99500159 1001 86380 86390 1
500187 99500187 1001 86380 86390 1
500775 99500775 1001 86380 86390 1
500402 99500402 1001 86380 86390 1
500322 99500322 1001 86380 86390 1
500221 99500221 1001 86380 86390 1
500366 99500366 1001 86380 86390 1
500267 99500267 1001 86380 86390 1
500384 99500384 1001 86380 86390 1
501011 99501011 1001 86380 86390 1
500830 99500830 1001 86380 86390 1
500990 99500990 1001 86380 86390 1
501458 99501458 1001 86380 86390 1
501592 99501592 1001 86380 86390 1
501615 99501615 1001 86380 86390 1
501587 99501587 1001 86380 86390 1
501212 99501212 1001 86380 86390 1
501650 99501650 1001 86380 86390 1
501703 99501703 1001 86380 86390 1
501770 99501770 1001 86380 86390 1
501667 99501667 1001 86380 86390 1
501776 99501776 1001 86380 86390 1
502388 99502388 1001 86380 86390 1
502393 99502393 1001 86380 86390 1
502442 99502442 1001 86380 86390 1
502399 99502399 1001 86380 86390 1
502174 99502174 1001 86380 86390 1
502097 99502097 1001 86380 86390 1
502529 99502529 1001 86380 86390 1
502507 99502507 1001 86380 86390 1
503254 99503254 1001 86380 86390 1
503128 99503128 1001 86380 86390 1
503117 99503117 1001 86380 86390 1
503156 99503156 1001 86380 86390 1
503234 99503234 1001 86380 86390 1
503275 99503275 1001 86380 86390 1
503107 99503107 1001 86380 86390 1
503054 99503054 1001 86380 86390 1
503017 99503017 1001 86380 86390 1
502729 99502729 1001 86380 86390 1
502693 99502693 1001 86380 86390 1
502876 99502876 1001 86380 86390 1
503406 99503406 1001 86380 86390 1
503355 99503355 1001 86380 86390 1
503331 99503331 1001 86380 86390 1
503349 99503349 1001 86380 86390 1
503378 99503378 1001 86380 86390 1
503976 99503976 1001 86380 86390 1
503925 99503925 1001 86380 86390 1
503956 99503956 1001 86380 86390 1
504065 99504065 1001 86380 86390 1
503776 99503776 1001 86380 86390 1
503635 99503635 1001 86380 86390 1
503674 99503674 1001 86380 86390 1
503520 99503520 1001 86380 86390 1
504244 99504244 1001 86380 86390 1
504143 99504143 1001 86380 86390 1
504121 99504121 1001 86380 86390 1
504188 99504188 1001 86380 86390 1
504881 99504881 1001 86380 86390 1
504625 99504625 1001 86380 86390 1
504653 99504653 1001 86380 86390 1
504679 99504679 1001 86380 86390 1
504642 99504642 1001 86380 86390 1
504694 99504694 1001 86380 86390 1
504540 99504540 1001 86380 86390 1
504620 99504620 1001 86380 86390 1
504956 99504956 1001 86380 86390 1
504958 99504958 1001 86380 86390 1
505577 99505577 1001 86380 86390 1
505622 99505622 1001 86380 86390 1
505701 99505701 1001 86380 86390 1
505585 99505585 1001 86380 86390 1
505558 99505558 1001 86380 86390 1
505533 99505533 1001 86380 86390 1
505432 99505432 1001 86380 86390 1
505293 99505293 1001 86380 86390 1
505217 99505217 1001 86380 86390 1
505311 99505311 1001 86380 86390 1
505171 99505171 1001 86380 86390 1
505819 99505819 1001 86380 86390 1
505940 99505940 1001 86380 86390 1
505958 99505958 1001 86380 86390 1
506578 99506578 1001 86380 86390 1
506397 99506397 1001 86380 86390 1
506438 99506438 1001 86380 86390 1
506440 99506440 1001 86380 86390 1
506236 99506236 1001 86380 86390 1
506092 99506092 1001 86380 86390 1
506788 99506788 1001 86380 86390 1
506686 99506686 1001 86380 86390 1
506611 99506611 1001 86380 86390 1
506667 99506667 1001 86380 86390 1
506695 99506695 1001 86380 86390 1
507039 99507039 1001 86380 86390 1
507046 99507046 1001 86380 86390 1
506869 99506869 1001 86380 86390 1
506807 99506807 1001 86380 86390 1
506876 99506876 1001 86380 86390 1
507526 99507526 1001 86380 86390 1
507481 99507481 1001 86380 86390 1
508055 99508055 1001 86380 86390 1
508113 99508113 1001 86380 86390 1
508243 99508243 1001 86380 86390 1
507990 99507990 1001 86380 86390 1
507954 99507954 1001 86380 86390 1
507730 99507730 1001 86380 86390 1
507715 99507715 1001 86380 86390 1
508299 99508299 1001 86380 86390 1
508328 99508328 1001 86380 86390 1
508380 99508380 1001 86380 86390 1
508356 99508356 1001 86380 86390 1
508448 99508448 1001 86380 86390 1
508346 99508346 1001 86380 86390 1
508922 99508922 1001 86380 86390 1
508966 99508966 1001 86380 86390 1
508869 99508869 1001 86380 86390 1
508857 99508857 1001 86380 86390 1
508845 99508845 1001 86380 86390 1
508706 99508706 1001 86380 86390 1
508777 99508777 1001 86380 86390 1
508572 99508572 1001 86380 86390 1
508631 99508631 1001 86380 86390 1
509124 99509124 1001 86380 86390 1
509127 99509127 1001 86380 86390 1
509230 99509230 1001 86380 86390 1
509257 99509257 1001 86380 86390 1
509262 99509262 1001 86380 86390 1
509094 99509094 1001 86380 86390 1
509108 99509108 1001 86380 86390 1
509173 99509173 1001 86380 86390 1
509849 99509849 1001 86380 86390 1
509828 99509828 1001 86380 86390 1
509765 99509765 1001 86380 86390 1
509743 99509743 1001 86380 86390 1
509660 99509660 1001 86380 86390 1
509628 99509628 1001 86380 86390 1
510054 99510054 1001 86380 86390 1
510085 99510085 1001 86380 86390 1
510586 99510586 1001 86380 86390 1
510561 99510561 1001 86380 86390 1
510628 99510628 1001 86380 86390 1
510605 99510605 1001 86380 86390 1
510473 99510473 1001 86380 86390 1
510370 99510370 1001 86380 86390 1
510464 99510464 1001 86380 86390 1
510452 99510452 1001 86380 86390 1
510507 99510507 1001 86380 86390 1
510188 99510188 1001 86380 86390 1
510192 99510192 1001 86380 86390 1
510295 99510295 1001 86380 86390 1
510206 99510206 1001 86380 86390 1
510284 99510284 1001 86380 86390 1
510914 99510914 1001 86380 86390 1
511551 99511551 1001 86380 86390 1
511420 99511420 1001 86380 86390 1
511422 99511422 1001 86380 86390 1
511217 99511217 1001 86380 86390 1
511158 99511158 1001 86380 86390 1
510996 99510996 1001 86380 86390 1
511047 99511047 1001 86380 86390 1
511722 99511722 1001 86380 86390 1
511710 99511710 1001 86380 86390 1
511676 99511676 1001 86380 86390 1
511587 99511587 1001 86380 86390 1
512204 99512204 1001 86380 86390 1
512297 99512297 1001 86380 86390 1
512136 99512136 1001 86380 86390 1
511995 99511995 1001 86380 86390 1
512060 99512060 1001 86380 86390 1
512064 99512064 1001 86380 86390 1
511988 99511988 1001 86380 86390 1
511889 99511889 1001 86380 86390 1
511844 99511844 1001 86380 86390 1
511898 99511898 1001 86380 86390 1
512483 99512483 1001 86380 86390 1
512435 99512435 1001 86380 86390 1
512436 99512436 1001 86380 86390 1
512463 99512463 1001 86380 86390 1
513107 99513107 1001 86380 86390 1
513046 99513046 1001 86380 86390 1
512843 99512843 1001 86380 86390 1
512818 99512818 1001 86380 86390 1
512880 99512880 1001 86380 86390 1
512609 99512609 1001 86380 86390 1
512702 99512702 1001 86380 86390 1
512613 99512613 1001 86380 86390 1
512601 99512601 1001 86380 86390 1
513292 99513292 1001 86380 86390 1
513398 99513398 1001 86380 86390 1
513273 99513273 1001 86380 86390 1
513304 99513304 1001 86380 86390 1
513941 99513941 1001 86380 86390 1
513943 99513943 1001 86380 86390 1
513870 99513870 1001 86380 86390 1
513910 99513910 1001 86380 86390 1
514023 99514023 1001 86380 86390 1
513826 99513826 1001 86380 86390 1
513817 99513817 1001 86380 86390 1
513649 99513649 1001 86380 86390 1
513705 99513705 1001 86380 86390 1
513497 99513497 1001 86380 86390 1
514094 99514094 1001 86380 86390 1
514059 99514059 1001 86380 86390 1
514138 99514138 1001 86380 86390 1
514050 99514050 1001 86380 86390 1
514143 99514143 1001 86380 86390 1
514683 99514683 1001 86380 86390 1
514627 99514627 1001 86380 86390 1
514479 99514479 1001 86380 86390 1
515041 99515041 1001 86380 86390 1
515666 99515666 1001 86380 86390 1
515523 99515523 1001 86380 86390 1
515511 99515511 1001 86380 86390 1
515578 99515578 1001 86380 86390 1
515566 99515566 1001 86380 86390 1
515413 99515413 1001 86380 86390 1
515346 99515346 1001 86380 86390 1
515164 99515164 1001 86380 86390 1
515684 99515684 1001 86380 86390 1
515883 99515883 1001 86380 86390 1
516355 99516355 1001 86380 86390 1
516447 99516447 1001 86380 86390 1
516323 99516323 1001 86380 86390 1
516200 99516200 1001 86380 86390 1
516292 99516292 1001 86380 86390 1
516099 99516099 1001 86380 86390 1
516157 99516157 1001 86380 86390 1
516034 99516034 1001 86380 86390 1
515948 99515948 1001 86380 86390 1
516052 99516052 1001 86380 86390 1
516664 99516664 1001 86380 86390 1
516593 99516593 1001 86380 86390 1
516622 99516622 1001 86380 86390 1
517187 99517187 1001 86380 86390 1
517189 99517189 1001 86380 86390 1
517267 99517267 1001 86380 86390 1
517327 99517327 1001 86380 86390 1
517037 99517037 1001 86380 86390 1
516895 99516895 1001 86380 86390 1
516886 99516886 1001 86380 86390 1
516901 99516901 1001 86380 86390 1
516890 99516890 1001 86380 86390 1
516839 99516839 1001 86380 86390 1
516735 99516735 1001 86380 86390 1
517398 99517398 1001 86380 86390 1
517373 99517373 1001 86380 86390 1
517416 99517416 1001 86380 86390 1
518062 99518062 1001 86380 86390 1
518150 99518150 1001 86380 86390 1
517992 99517992 1001 86380 86390 1
518018 99518018 1001 86380 86390 1
517883 99517883 1001 86380 86390 1
517683 99517683 1001 86380 86390 1
517558 99517558 1001 86380 86390 1
517625 99517625 1001 86380 86390 1
517551 99517551 1001 86380 86390 1
518258 99518258 1001 86380 86390 1
518786 99518786 1001 86380 86390 1
518977 99518977 1001 86380 86390 1
518981 99518981 1001 86380 86390 1
518668 99518668 1001 86380 86390 1
518606 99518606 1001 86380 86390 1
518697 99518697 1001 86380 86390 1
518726 99518726 1001 86380 86390 1
518766 99518766 1001 86380 86390 1
518568 99518568 1001 86380 86390 1
519170 99519170 1001 86380 86390 1
519031 99519031 1001 86380 86390 1
519059 99519059 1001 86380 86390 1
519111 99519111 1001 86380 86390 1
519151 99519151 1001 86380 86390 1
519766 99519766 1001 86380 86390 1
519366 99519366 1001 86380 86390 1
519200 99519200 1001 86380 86390 1
519838 99519838 1001 86380 86390 1
519825 99519825 1001 86380 86390 1
519919 99519919 1001 86380 86390 1
520456 99520456 1001 86380 86390 1
520366 99520366 1001 86380 86390 1
520034 99520034 1001 86380 86390 1
520023 99520023 1001 86380 86390 1
520145 99520145 1001 86380 86390 1
520158 99520158 1001 86380 86390 1
520734 99520734 1001 86380 86390 1
520798 99520798 1001 86380 86390 1
520837 99520837 1001 86380 86390 1
520761 99520761 1001 86380 86390 1
520802 99520802 1001 86380 86390 1
521268 99521268 1001 86380 86390 1
521374 99521374 1001 86380 86390 1
521414 99521414 1001 86380 86390 1
521062 99521062 1001 86380 86390 1
521179 99521179 1001 86380 86390 1
521117 99521117 1001 86380 86390 1
520936 99520936 1001 86380 86390 1
520951 99520951 1001 86380 86390 1
521047 99521047 1001 86380 86390 1
521619 99521619 1001 86380 86390 1
521632 99521632 1001 86380 86390 1
521594 99521594 1001 86380 86390 1
521607 99521607 1001 86380 86390 1
521535 99521535 1001 86380 86390 1
522267 99522267 1001 86380 86390 1
522222 99522222 1001 86380 86390 1
522282 99522282 1001 86380 86390 1
521921 99521921 1001 86380 86390 1
522302 99522302 1001 86380 86390 1
522310 99522310 1001 86380 86390 1
522427 99522427 1001 86380 86390 1
522928 99522928 1001 86380 86390 1
523091 99523091 1001 86380 86390 1
523022 99523022 1001 86380 86390 1
523105 99523105 1001 86380 86390 1
523025 99523025 1001 86380 86390 1
522876 99522876 1001 86380 86390 1
522727 99522727 1001 86380 86390 1
522642 99522642 1001 86380 86390 1
522539 99522539 1001 86380 86390 1
522579 99522579 1001 86380 86390 1
522696 99522696 1001 86380 86390 1
522557 99522557 1001 86380 86390 1
522637 99522637 1001 86380 86390 1
522509 99522509 1001 86380 86390 1
523154 99523154 1001 86380 86390 1
523778 99523778 1001 86380 86390 1
523755 99523755 1001 86380 86390 1
523851 99523851 1001 86380 86390 1
523710 99523710 1001 86380 86390 1
523415 99523415 1001 86380 86390 1
523519 99523519 1001 86380 86390 1
523442 99523442 1001 86380 86390 1
523327 99523327 1001 86380 86390 1
523424 99523424 1001 86380 86390 1
524060 99524060 1001 86380 86390 1
524024 99524024 1001 86380 86390 1
524267 99524267 1001 86380 86390 1
524180 99524180 1001 86380 86390 1
524325 99524325 1001 86380 86390 1
524338 99524338 1001 86380 86390 1
524223 99524223 1001 86380 86390 1
524276 99524276 1001 86380 86390 1
524330 99524330 1001 86380 86390 1
524962 99524962 1001 86380 86390 1
524891 99524891 1001 86380 86390 1
525497 99525497 1001 86380 86390 1
525449 99525449 1001 86380 86390 1
525438 99525438 1001 86380 86390 1
525491 99525491 1001 86380 86390 1
525480 99525480 1001 86380 86390 1
525249 99525249 1001 86380 86390 1
525220 99525220 1001 86380 86390 1
525131 99525131 1001 86380 86390 1
525029 99525029 1001 86380 86390 1
525004 99525004 1001 86380 86390 1
525801 99525801 1001 86380 86390 1
525711 99525711 1001 86380 86390 1
525727 99525727 1001 86380 86390 1
525766 99525766 1001 86380 86390 1
526135 99526135 1001 86380 86390 1
526176 99526176 1001 86380 86390 1
526034 99526034 1001 86380 86390 1
525827 99525827 1001 86380 86390 1
525958 99525958 1001 86380 86390 1
525997 99525997 1001 86380 86390 1
526512 99526512 1001 86380 86390 1
526423 99526423 1001 86380 86390 1
526427 99526427 1001 86380 86390 1
526560 99526560 1001 86380 86390 1
526522 99526522 1001 86380 86390 1
527095 99527095 1001 86380 86390 1
527211 99527211 1001 86380 86390 1
527222 99527222 1001 86380 86390 1
527206 99527206 1001 86380 86390 1
527235 99527235 1001 86380 86390 1
526896 99526896 1001 86380 86390 1
527016 99527016 1001 86380 86390 1
526710 99526710 1001 86380 86390 1
526751 99526751 1001 86380 86390 1
526717 99526717 1001 86380 86390 1
526743 99526743 1001 86380 86390 1
527275 99527275 1001 86380 86390 1
527909 99527909 1001 86380 86390 1
528042 99528042 1001 86380 86390 1
527924 99527924 1001 86380 86390 1
528004 99528004 1001 86380 86390 1
528065 99528065 1001 86380 86390 1
527795 99527795 1001 86380 86390 1
527710 99527710 1001 86380 86390 1
527763 99527763 1001 86380 86390 1
527815 99527815 1001 86380 86390 1
527531 99527531 1001 86380 86390 1
527469 99527469 1001 86380 86390 1
527514 99527514 1001 86380 86390 1
527618 99527618 1001 86380 86390 1
528154 99528154 1001 86380 86390 1
528180 99528180 1001 86380 86390 1
528168 99528168 1001 86380 86390 1
528096 99528096 1001 86380 86390 1
528708 99528708 1001 86380 86390 1
528786 99528786 1001 86380 86390 1
528787 99528787 1001 86380 86390 1
528712 99528712 1001 86380 86390 1
528880 99528880 1001 86380 86390 1
528780 99528780 1001 86380 86390 1
528729 99528729 1001 86380 86390 1
528893 99528893 1001 86380 86390 1
528665 99528665 1001 86380 86390 1
528538 99528538 1001 86380 86390 1
528590 99528590 1001 86380 86390 1
528357 99528357 1001 86380 86390 1
528281 99528281 1001 86380 86390 1
528412 99528412 1001 86380 86390 1
528351 99528351 1001 86380 86390 1
528417 99528417 1001 86380 86390 1
528419 99528419 1001 86380 86390 1
529030 99529030 1001 86380 86390 1
529694 99529694 1001 86380 86390 1
529536 99529536 1001 86380 86390 1
529563 99529563 1001 86380 86390 1
529686 99529686 1001 86380 86390 1
529353 99529353 1001 86380 86390 1
529330 99529330 1001 86380 86390 1
529320 99529320 1001 86380 86390 1
529334 99529334 1001 86380 86390 1
529504 99529504 1001 86380 86390 1
529363 99529363 1001 86380 86390 1
529365 99529365 1001 86380 86390 1
529119 99529119 1001 86380 86390 1
529200 99529200 1001 86380 86390 1
529899 99529899 1001 86380 86390 1
530528 99530528 1001 86380 86390 1
530391 99530391 1001 86380 86390 1
530534 99530534 1001 86380 86390 1
530394 99530394 1001 86380 86390 1
530168 99530168 1001 86380 86390 1
530146 99530146 1001 86380 86390 1
530204 99530204 1001 86380 86390 1
530113 99530113 1001 86380 86390 1
530126 99530126 1001 86380 86390 1
530025 99530025 1001 86380 86390 1
530051 99530051 1001 86380 86390 1
530679 99530679 1001 86380 86390 1
530711 99530711 1001 86380 86390 1
530621 99530621 1001 86380 86390 1
531202 99531202 1001 86380 86390 1
531271 99531271 1001 86380 86390 1
531194 99531194 1001 86380 86390 1
531235 99531235 1001 86380 86390 1
531198 99531198 1001 86380 86390 1
530980 99530980 1001 86380 86390 1
531072 99531072 1001 86380 86390 1
531047 99531047 1001 86380 86390 1
531168 99531168 1001 86380 86390 1
531041 99531041 1001 86380 86390 1
530825 99530825 1001 86380 86390 1
530840 99530840 1001 86380 86390 1
531458 99531458 1001 86380 86390 1
531578 99531578 1001 86380 86390 1
532002 99532002 1001 86380 86390 1
531924 99531924 1001 86380 86390 1
531808 99531808 1001 86380 86390 1
531992 99531992 1001 86380 86390 1
531980 99531980 1001 86380 86390 1
531930 99531930 1001 86380 86390 1
531815 99531815 1001 86380 86390 1
531714 99531714 1001 86380 86390 1
531597 99531597 1001 86380 86390 1
532399 99532399 1001 86380 86390 1
532338 99532338 1001 86380 86390 1
532969 99532969 1001 86380 86390 1
532854 99532854 1001 86380 86390 1
532919 99532919 1001 86380 86390 1
532988 99532988 1001 86380 86390 1
533019 99533019 1001 86380 86390 1
532837 99532837 1001 86380 86390 1
532889 99532889 1001 86380 86390 1
532765 99532765 1001 86380 86390 1
532758 99532758 1001 86380 86390 1
532734 99532734 1001 86380 86390 1
532494 99532494 1001 86380 86390 1
532443 99532443 1001 86380 86390 1
532434 99532434 1001 86380 86390 1
533035 99533035 1001 86380 86390 1
533157 99533157 1001 86380 86390 1
533706 99533706 1001 86380 86390 1
533812 99533812 1001 86380 86390 1
533710 99533710 1001 86380 86390 1
533766 99533766 1001 86380 86390 1
533552 99533552 1001 86380 86390 1
533547 99533547 1001 86380 86390 1
533410 99533410 1001 86380 86390 1
533274 99533274 1001 86380 86390 1
533365 99533365 1001 86380 86390 1
533906 99533906 1001 86380 86390 1
533979 99533979 1001 86380 86390 1
533928 99533928 1001 86380 86390 1
534046 99534046 1001 86380 86390 1
534021 99534021 1001 86380 86390 1
534503 99534503 1001 86380 86390 1
534500 99534500 1001 86380 86390 1
534469 99534469 1001 86380 86390 1
534356 99534356 1001 86380 86390 1
534308 99534308 1001 86380 86390 1
534321 99534321 1001 86380 86390 1
534089 99534089 1001 86380 86390 1
534223 99534223 1001 86380 86390 1
534225 99534225 1001 86380 86390 1
534241 99534241 1001 86380 86390 1
534748 99534748 1001 86380 86390 1
534788 99534788 1001 86380 86390 1
534845 99534845 1001 86380 86390 1
534769 99534769 1001 86380 86390 1
534770 99534770 1001 86380 86390 1
535214 99535214 1001 86380 86390 1
535282 99535282 1001 86380 86390 1
535119 99535119 1001 86380 86390 1
534982 99534982 1001 86380 86390 1
534997 99534997 1001 86380 86390 1
535064 99535064 1001 86380 86390 1
535558 99535558 1001 86380 86390 1
535584 99535584 1001 86380 86390 1
535533 99535533 1001 86380 86390 1
535715 99535715 1001 86380 86390 1
535668 99535668 1001 86380 86390 1
536322 99536322 1001 86380 86390 1
536002 99536002 1001 86380 86390 1
536094 99536094 1001 86380 86390 1
536127 99536127 1001 86380 86390 1
535740 99535740 1001 86380 86390 1
536475 99536475 1001 86380 86390 1
536515 99536515 1001 86380 86390 1
536517 99536517 1001 86380 86390 1
536353 99536353 1001 86380 86390 1
536483 99536483 1001 86380 86390 1
537099 99537099 1001 86380 86390 1
536980 99536980 1001 86380 86390 1
537096 99537096 1001 86380 86390 1
536815 99536815 1001 86380 86390 1
536659 99536659 1001 86380 86390 1
536585 99536585 1001 86380 86390 1
536642 99536642 1001 86380 86390 1
536604 99536604 1001 86380 86390 1
536617 99536617 1001 86380 86390 1
537265 99537265 1001 86380 86390 1
537358 99537358 1001 86380 86390 1
537168 99537168 1001 86380 86390 1
537273 99537273 1001 86380 86390 1
537223 99537223 1001 86380 86390 1
537861 99537861 1001 86380 86390 1
537891 99537891 1001 86380 86390 1
537969 99537969 1001 86380 86390 1
537895 99537895 1001 86380 86390 1
537667 99537667 1001 86380 86390 1
537577 99537577 1001 86380 86390 1
537777 99537777 1001 86380 86390 1
537727 99537727 1001 86380 86390 1
537525 99537525 1001 86380 86390 1
538070 99538070 1001 86380 86390 1
538157 99538157 1001 86380 86390 1
538160 99538160 1001 86380 86390 1
538737 99538737 1001 86380 86390 1
538776 99538776 1001 86380 86390 1
538674 99538674 1001 86380 86390 1
538419 99538419 1001 86380 86390 1
538420 99538420 1001 86380 86390 1
538396 99538396 1001 86380 86390 1
538359 99538359 1001 86380 86390 1
538880 99538880 1001 86380 86390 1
539004 99539004 1001 86380 86390 1
539515 99539515 1001 86380 86390 1
539452 99539452 1001 86380 86390 1
539543 99539543 1001 86380 86390 1
539519 99539519 1001 86380 86390 1
539521 99539521 1001 86380 86390 1
539537 99539537 1001 86380 86390 1
539427 99539427 1001 86380 86390 1
539263 99539263 1001 86380 86390 1
539291 99539291 1001 86380 86390 1
539330 99539330 1001 86380 86390 1
539085 99539085 1001 86380 86390 1
539100 99539100 1001 86380 86390 1
539126 99539126 1001 86380 86390 1
539153 99539153 1001 86380 86390 1
539219 99539219 1001 86380 86390 1
539689 99539689 1001 86380 86390 1
539755 99539755 1001 86380 86390 1
539774 99539774 1001 86380 86390 1
539750 99539750 1001 86380 86390 1
539791 99539791 1001 86380 86390 1
540301 99540301 1001 86380 86390 1
540452 99540452 1001 86380 86390 1
540295 99540295 1001 86380 86390 1
540070 99540070 1001 86380 86390 1
540201 99540201 1001 86380 86390 1
540195 99540195 1001 86380 86390 1
540045 99540045 1001 86380 86390 1
540561 99540561 1001 86380 86390 1
540626 99540626 1001 86380 86390 1
540471 99540471 1001 86380 86390 1
541105 99541105 1001 86380 86390 1
541131 99541131 1001 86380 86390 1
541250 99541250 1001 86380 86390 1
541122 99541122 1001 86380 86390 1
540922 99540922 1001 86380 86390 1
540917 99540917 1001 86380 86390 1
540805 99540805 1001 86380 86390 1
540793 99540793 1001 86380 86390 1
540806 99540806 1001 86380 86390 1
540692 99540692 1001 86380 86390 1
541420 99541420 1001 86380 86390 1
541447 99541447 1001 86380 86390 1
541370 99541370 1001 86380 86390 1
542085 99542085 1001 86380 86390 1
541928 99541928 1001 86380 86390 1
542032 99542032 1001 86380 86390 1
542077 99542077 1001 86380 86390 1
542027 99542027 1001 86380 86390 1
541895 99541895 1001 86380 86390 1
541594 99541594 1001 86380 86390 1
541675 99541675 1001 86380 86390 1
541508 99541508 1001 86380 86390 1
542206 99542206 1001 86380 86390 1
542220 99542220 1001 86380 86390 1
542818 99542818 1001 86380 86390 1
542873 99542873 1001 86380 86390 1
542613 99542613 1001 86380 86390 1
542719 99542719 1001 86380 86390 1
542607 99542607 1001 86380 86390 1
542493 99542493 1001 86380 86390 1
542404 99542404 1001 86380 86390 1
542430 99542430 1001 86380 86390 1
542419 99542419 1001 86380 86390 1
543099 99543099 1001 86380 86390 1
543112 99543112 1001 86380 86390 1
543074 99543074 1001 86380 86390 1
543011 99543011 1001 86380 86390 1
542946 99542946 1001 86380 86390 1
543028 99543028 1001 86380 86390 1
542965 99542965 1001 86380 86390 1
543651 99543651 1001 86380 86390 1
543641 99543641 1001 86380 86390 1
543667 99543667 1001 86380 86390 1
543529 99543529 1001 86380 86390 1
543499 99543499 1001 86380 86390 1
543243 99543243 1001 86380 86390 1
543245 99543245 1001 86380 86390 1
543226 99543226 1001 86380 86390 1
543924 99543924 1001 86380 86390 1
543967 99543967 1001 86380 86390 1
543839 99543839 1001 86380 86390 1
543907 99543907 1001 86380 86390 1
544573 99544573 1001 86380 86390 1
544381 99544381 1001 86380 86390 1
544234 99544234 1001 86380 86390 1
544158 99544158 1001 86380 86390 1
544720 99544720 1001 86380 86390 1
423120 238 1001 420 1077 1
406705 1111 1001 1500 2397 1
500565 810 1002 59765 68757 1
509022 698 1002 39382 50958 1
520246 1033 1001 28051 28350 1
528343 966 1001 52711 53011 1
400310 99400310 1001 86380 86390 1
400780 99400780 1001 86380 86390 1
400852 99400852 1001 86380 86390 1
401261 99401261 1001 86380 86390 1
401348 99401348 1001 86380 86390 1
401464 99401464 1001 86380 86390 1
401625 99401625 1001 86380 86390 1
401764 99401764 1001 86380 86390 1
401900 99401900 1001 86380 86390 1
402191 99402191 1001 86380 86390 1
402320 99402320 1001 86380 86390 1
402325 99402325 1001 86380 86390 1
402500 99402500 1001 86380 86390 1
402731 99402731 1001 86380 86390 1
402872 99402872 1001 86380 86390 1
402931 99402931 1001 86380 86390 1
403121 99403121 1001 86380 86390 1
403256 99403256 1001 86380 86390 1
403380 99403380 1001 86380 86390 1
403352 99403352 1001 86380 86390 1
403361 99403361 1001 86380 86390 1
403519 99403519 1001 86380 86390 1
403581 99403581 1001 86380 86390 1
403698 99403698 1001 86380 86390 1
403679 99403679 1001 86380 86390 1
403703 99403703 1001 86380 86390 1
403978 99403978 1001 86380 86390 1
404102 99404102 1001 86380 86390 1
404353 99404353 1001 86380 86390 1
404455 99404455 1001 86380 86390 1
404701 99404701 1001 86380 86390 1
404789 99404789 1001 86380 86390 1
405000 99405000 1001 86380 86390 1
405027 99405027 1001 86380 86390 1
405191 99405191 1001 86380 86390 1
405384 99405384 1001 86380 86390 1
405387 99405387 1001 86380 86390 1
405839 99405839 1001 86380 86390 1
405940 99405940 1001 86380 86390 1
405996 99405996 1001 86380 86390 1
406253 99406253 1001 86380 86390 1
406212 99406212 1001 86380 86390 1
406492 99406492 1001 86380 86390 1
406708 99406708 1001 86380 86390 1
406664 99406664 1001 86380 86390 1
406667 99406667 1001 86380 86390 1
406752 99406752 1001 86380 86390 1
407188 99407188 1001 86380 86390 1
407276 99407276 1001 86380 86390 1
407308 99407308 1001 86380 86390 1
407363 99407363 1001 86380 86390 1
407470 99407470 1001 86380 86390 1
407506 99407506 1001 86380 86390 1
407774 99407774 1001 86380 86390 1
407895 99407895 1001 86380 86390 1
408049 99408049 1001 86380 86390 1
408174 99408174 1001 86380 86390 1
408238 99408238 1001 86380 86390 1
408357 99408357 1001 86380 86390 1
408446 99408446 1001 86380 86390 1
408547 99408547 1001 86380 86390 1
408714 99408714 1001 86380 86390 1
408700 99408700 1001 86380 86390 1
409070 99409070 1001 86380 86390 1
409007 99409007 1001 86380 86390 1
409225 99409225 1001 86380 86390 1
409439 99409439 1001 86380 86390 1
409470 99409470 1001 86380 86390 1
409561 99409561 1001 86380 86390 1
409626 99409626 1001 86380 86390 1
409699 99409699 1001 86380 86390 1
409730 99409730 1001 86380 86390 1
409838 99409838 1001 86380 86390 1
409964 99409964 1001 86380 86390 1
410044 99410044 1001 86380 86390 1
410060 99410060 1001 86380 86390 1
410205 99410205 1001 86380 86390 1
410122 99410122 1001 86380 86390 1
410213 99410213 1001 86380 86390 1
410111 99410111 1001 86380 86390 1
410309 99410309 1001 86380 86390 1
410806 99410806 1001 86380 86390 1
410968 99410968 1001 86380 86390 1
411138 99411138 1001 86380 86390 1
411573 99411573 1001 86380 86390 1
411581 99411581 1001 86380 86390 1
411616 99411616 1001 86380 86390 1
411698 99411698 1001 86380 86390 1
411656 99411656 1001 86380 86390 1
412055 99412055 1001 86380 86390 1
412133 99412133 1001 86380 86390 1
412342 99412342 1001 86380 86390 1
412288 99412288 1001 86380 86390 1
413356 99413356 1001 86380 86390 1
413490 99413490 1001 86380 86390 1
412952 99412952 1001 86380 86390 1
413084 99413084 1001 86380 86390 1
413087 99413087 1001 86380 86390 1
413272 99413272 1001 86380 86390 1
412774 99412774 1001 86380 86390 1
412641 99412641 1001 86380 86390 1
412495 99412495 1001 86380 86390 1
412795 99412795 1001 86380 86390 1
413812 99413812 1001 86380 86390 1
414107 99414107 1001 86380 86390 1
413799 99413799 1001 86380 86390 1
414976 99414976 1001 86380 86390 1
415136 99415136 1001 86380 86390 1
414962 99414962 1001 86380 86390 1
414705 99414705 1001 86380 86390 1
414808 99414808 1001 86380 86390 1
414494 99414494 1001 86380 86390 1
414312 99414312 1001 86380 86390 1
414349 99414349 1001 86380 86390 1
415450 99415450 1001 86380 86390 1
415704 99415704 1001 86380 86390 1
415390 99415390 1001 86380 86390 1
415484 99415484 1001 86380 86390 1
415712 99415712 1001 86380 86390 1
415436 99415436 1001 86380 86390 1
415333 99415333 1001 86380 86390 1
415595 99415595 1001 86380 86390 1
416845 99416845 1001 86380 86390 1
416624 99416624 1001 86380 86390 1
416823 99416823 1001 86380 86390 1
416546 99416546 1001 86380 86390 1
416401 99416401 1001 86380 86390 1
416175 99416175 1001 86380 86390 1
416180 99416180 1001 86380 86390 1
415777 99415777 1001 86380 86390 1
416057 99416057 1001 86380 86390 1
415854 99415854 1001 86380 86390 1
416107 99416107 1001 86380 86390 1
417063 99417063 1001 86380 86390 1
417222 99417222 1001 86380 86390 1
417040 99417040 1001 86380 86390 1
417132 99417132 1001 86380 86390 1
417548 99417548 1001 86380 86390 1
417567 99417567 1001 86380 86390 1
418483 99418483 1001 86380 86390 1
418487 99418487 1001 86380 86390 1
418219 99418219 1001 86380 86390 1
418080 99418080 1001 86380 86390 1
418222 99418222 1001 86380 86390 1
418399 99418399 1001 86380 86390 1
418052 99418052 1001 86380 86390 1
417661 99417661 1001 86380 86390 1
417714 99417714 1001 86380 86390 1
418011 99418011 1001 86380 86390 1
418027 99418027 1001 86380 86390 1
418847 99418847 1001 86380 86390 1
418887 99418887 1001 86380 86390 1
419037 99419037 1001 86380 86390 1
419143 99419143 1001 86380 86390 1
418806 99418806 1001 86380 86390 1
418864 99418864 1001 86380 86390 1
420075 99420075 1001 86380 86390 1
420182 99420182 1001 86380 86390 1
420314 99420314 1001 86380 86390 1
420226 99420226 1001 86380 86390 1
420090 99420090 1001 86380 86390 1
419730 99419730 1001 86380 86390 1
419891 99419891 1001 86380 86390 1
419328 99419328 1001 86380 86390 1
419411 99419411 1001 86380 86390 1
420538 99420538 1001 86380 86390 1
420712 99420712 1001 86380 86390 1
420780 99420780 1001 86380 86390 1
420758 99420758 1001 86380 86390 1
420506 99420506 1001 86380 86390 1
421771 99421771 1001 86380 86390 1
422011 99422011 1001 86380 86390 1
421782 99421782 1001 86380 86390 1
422081 99422081 1001 86380 86390 1
421787 99421787 1001 86380 86390 1
421439 99421439 1001 86380 86390 1
421624 99421624 1001 86380 86390 1
421360 99421360 1001 86380 86390 1
421332 99421332 1001 86380 86390 1
421190 99421190 1001 86380 86390 1
422216 99422216 1001 86380 86390 1
422464 99422464 1001 86380 86390 1
422124 99422124 1001 86380 86390 1
423690 99423690 1001 86380 86390 1
423705 99423705 1001 86380 86390 1
423714 99423714 1001 86380 86390 1
423496 99423496 1001 86380 86390 1
423535 99423535 1001 86380 86390 1
423300 99423300 1001 86380 86390 1
423767 99423767 1001 86380 86390 1
423844 99423844 1001 86380 86390 1
423971 99423971 1001 86380 86390 1
425028 99425028 1001 86380 86390 1
425259 99425259 1001 86380 86390 1
425132 99425132 1001 86380 86390 1
425161 99425161 1001 86380 86390 1
424732 99424732 1001 86380 86390 1
424484 99424484 1001 86380 86390 1
425737 99425737 1001 86380 86390 1
425581 99425581 1001 86380 86390 1
425478 99425478 1001 86380 86390 1
426764 99426764 1001 86380 86390 1
426717 99426717 1001 86380 86390 1
426768 99426768 1001 86380 86390 1
426756 99426756 1001 86380 86390 1
426371 99426371 1001 86380 86390 1
426454 99426454 1001 86380 86390 1
426649 99426649 1001 86380 86390 1
426655 99426655 1001 86380 86390 1
426587 99426587 1001 86380 86390 1
426220 99426220 1001 86380 86390 1
426067 99426067 1001 86380 86390 1
426129 99426129 1001 86380 86390 1
426106 99426106 1001 86380 86390 1
427528 99427528 1001 86380 86390 1
427397 99427397 1001 86380 86390 1
427519 99427519 1001 86380 86390 1
427276 99427276 1001 86380 86390 1
427472 99427472 1001 86380 86390 1
428572 99428572 1001 86380 86390 1
427968 99427968 1001 86380 86390 1
428239 99428239 1001 86380 86390 1
428049 99428049 1001 86380 86390 1
428330 99428330 1001 86380 86390 1
428937 99428937 1001 86380 86390 1
429097 99429097 1001 86380 86390 1
430246 99430246 1001 86380 86390 1
430005 99430005 1001 86380 86390 1
429682 99429682 1001 86380 86390 1
429569 99429569 1001 86380 86390 1
429616 99429616 1001 86380 86390 1
429621 99429621 1001 86380 86390 1
429723 99429723 1001 86380 86390 1
429945 99429945 1001 86380 86390 1
429870 99429870 1001 86380 86390 1
429408 99429408 1001 86380 86390 1
429179 99429179 1001 86380 86390 1
429353 99429353 1001 86380 86390 1
430531 99430531 1001 86380 86390 1
430403 99430403 1001 86380 86390 1
431984 99431984 1001 86380 86390 1
431860 99431860 1001 86380 86390 1
431741 99431741 1001 86380 86390 1
431942 99431942 1001 86380 86390 1
432006 99432006 1001 86380 86390 1
431607 99431607 1001 86380 86390 1
431602 99431602 1001 86380 86390 1
430856 99430856 1001 86380 86390 1
431077 99431077 1001 86380 86390 1
432249 99432249 1001 86380 86390 1
432101 99432101 1001 86380 86390 1
432228 99432228 1001 86380 86390 1
432136 99432136 1001 86380 86390 1
433726 99433726 1001 86380 86390 1
433470 99433470 1001 86380 86390 1
433537 99433537 1001 86380 86390 1
433336 99433336 1001 86380 86390 1
433266 99433266 1001 86380 86390 1
433118 99433118 1001 86380 86390 1
433287 99433287 1001 86380 86390 1
432493 99432493 1001 86380 86390 1
432777 99432777 1001 86380 86390 1
432592 99432592 1001 86380 86390 1
432547 99432547 1001 86380 86390 1
433318 99433318 1001 86380 86390 1
434074 99434074 1001 86380 86390 1
433905 99433905 1001 86380 86390 1
435046 99435046 1001 86380 86390 1
434637 99434637 1001 86380 86390 1
434639 99434639 1001 86380 86390 1
434627 99434627 1001 86380 86390 1
434989 99434989 1001 86380 86390 1
434319 99434319 1001 86380 86390 1
434354 99434354 1001 86380 86390 1
434415 99434415 1001 86380 86390 1
434578 99434578 1001 86380 86390 1
434419 99434419 1001 86380 86390 1
435709 99435709 1001 86380 86390 1
435877 99435877 1001 86380 86390 1
435742 99435742 1001 86380 86390 1
436811 99436811 1001 86380 86390 1
436666 99436666 1001 86380 86390 1
436133 99436133 1001 86380 86390 1
436244 99436244 1001 86380 86390 1
437217 99437217 1001 86380 86390 1
437160 99437160 1001 86380 86390 1
300039 99300039 1001 86380 86390 1
300065 99300065 1001 86380 86390 1
300561 99300561 1001 86380 86390 1
300642 99300642 1001 86380 86390 1
300460 99300460 1001 86380 86390 1
300332 99300332 1001 86380 86390 1
300475 99300475 1001 86380 86390 1
300386 99300386 1001 86380 86390 1
300226 99300226 1001 86380 86390 1
300112 99300112 1001 86380 86390 1
300777 99300777 1001 86380 86390 1
300784 99300784 1001 86380 86390 1
300863 99300863 1001 86380 86390 1
300839 99300839 1001 86380 86390 1
301454 99301454 1001 86380 86390 1
301271 99301271 1001 86380 86390 1
301340 99301340 1001 86380 86390 1
301329 99301329 1001 86380 86390 1
301213 99301213 1001 86380 86390 1
301283 99301283 1001 86380 86390 1
301118 99301118 1001 86380 86390 1
300950 99300950 1001 86380 86390 1
301603 99301603 1001 86380 86390 1
301632 99301632 1001 86380 86390 1
301350 99301350 1001 86380 86390 1
301662 99301662 1001 86380 86390 1
302215 99302215 1001 86380 86390 1
302359 99302359 1001 86380 86390 1
302249 99302249 1001 86380 86390 1
302276 99302276 1001 86380 86390 1
301778 99301778 1001 86380 86390 1
301770 99301770 1001 86380 86390 1
302490 99302490 1001 86380 86390 1
303027 99303027 1001 86380 86390 1
303174 99303174 1001 86380 86390 1
303184 99303184 1001 86380 86390 1
303033 99303033 1001 86380 86390 1
303073 99303073 1001 86380 86390 1
302836 99302836 1001 86380 86390 1
302843 99302843 1001 86380 86390 1
303255 99303255 1001 86380 86390 1
303218 99303218 1001 86380 86390 1
303299 99303299 1001 86380 86390 1
303866 99303866 1001 86380 86390 1
303854 99303854 1001 86380 86390 1
303908 99303908 1001 86380 86390 1
303678 99303678 1001 86380 86390 1
303717 99303717 1001 86380 86390 1
303656 99303656 1001 86380 86390 1
303529 99303529 1001 86380 86390 1
303429 99303429 1001 86380 86390 1
303473 99303473 1001 86380 86390 1
304172 99304172 1001 86380 86390 1
304136 99304136 1001 86380 86390 1
304104 99304104 1001 86380 86390 1
304655 99304655 1001 86380 86390 1
304785 99304785 1001 86380 86390 1
304799 99304799 1001 86380 86390 1
304842 99304842 1001 86380 86390 1
304727 99304727 1001 86380 86390 1
304728 99304728 1001 86380 86390 1
304510 99304510 1001 86380 86390 1
304630 99304630 1001 86380 86390 1
304328 99304328 1001 86380 86390 1
304406 99304406 1001 86380 86390 1
304421 99304421 1001 86380 86390 1
304285 99304285 1001 86380 86390 1
305028 99305028 1001 86380 86390 1
304990 99304990 1001 86380 86390 1
304861 99304861 1001 86380 86390 1
304979 99304979 1001 86380 86390 1
305504 99305504 1001 86380 86390 1
305512 99305512 1001 86380 86390 1
305670 99305670 1001 86380 86390 1
305567 99305567 1001 86380 86390 1
305646 99305646 1001 86380 86390 1
305142 99305142 1001 86380 86390 1
305235 99305235 1001 86380 86390 1
305214 99305214 1001 86380 86390 1
305240 99305240 1001 86380 86390 1
305216 99305216 1001 86380 86390 1
305075 99305075 1001 86380 86390 1
500075 99500075 1001 86380 86390 1
305689 99305689 1001 86380 86390 1
500777 99500777 1001 86380 86390 1
500621 99500621 1001 86380 86390 1
500650 99500650 1001 86380 86390 1
500730 99500730 1001 86380 86390 1
500666 99500666 1001 86380 86390 1
500706 99500706 1001 86380 86390 1
500543 99500543 1001 86380 86390 1
500608 99500608 1001 86380 86390 1
500441 99500441 1001 86380 86390 1
500521 99500521 1001 86380 86390 1
500451 99500451 1001 86380 86390 1
500260 99500260 1001 86380 86390 1
500352 99500352 1001 86380 86390 1
500353 99500353 1001 86380 86390 1
500392 99500392 1001 86380 86390 1
500315 99500315 1001 86380 86390 1
500979 99500979 1001 86380 86390 1
501497 99501497 1001 86380 86390 1
501468 99501468 1001 86380 86390 1
501444 99501444 1001 86380 86390 1
501252 99501252 1001 86380 86390 1
501409 99501409 1001 86380 86390 1
501269 99501269 1001 86380 86390 1
501347 99501347 1001 86380 86390 1
501031 99501031 1001 86380 86390 1
501165 99501165 1001 86380 86390 1
501104 99501104 1001 86380 86390 1
501066 99501066 1001 86380 86390 1
501722 99501722 1001 86380 86390 1
501684 99501684 1001 86380 86390 1
501700 99501700 1001 86380 86390 1
502378 99502378 1001 86380 86390 1
502357 99502357 1001 86380 86390 1
502332 99502332 1001 86380 86390 1
502248 99502248 1001 86380 86390 1
502099 99502099 1001 86380 86390 1
502181 99502181 1001 86380 86390 1
502019 99502019 1001 86380 86390 1
501981 99501981 1001 86380 86390 1
501892 99501892 1001 86380 86390 1
501920 99501920 1001 86380 86390 1
501845 99501845 1001 86380 86390 1
502506 99502506 1001 86380 86390 1
502532 99502532 1001 86380 86390 1
502597 99502597 1001 86380 86390 1
502623 99502623 1001 86380 86390 1
502588 99502588 1001 86380 86390 1
503178 99503178 1001 86380 86390 1
503146 99503146 1001 86380 86390 1
502880 99502880 1001 86380 86390 1
503031 99503031 1001 86380 86390 1
502735 99502735 1001 86380 86390 1
502801 99502801 1001 86380 86390 1
502764 99502764 1001 86380 86390 1
502739 99502739 1001 86380 86390 1
502779 99502779 1001 86380 86390 1
502781 99502781 1001 86380 86390 1
502758 99502758 1001 86380 86390 1
503315 99503315 1001 86380 86390 1
503342 99503342 1001 86380 86390 1
503400 99503400 1001 86380 86390 1
503351 99503351 1001 86380 86390 1
503313 99503313 1001 86380 86390 1
503978 99503978 1001 86380 86390 1
504030 99504030 1001 86380 86390 1
504070 99504070 1001 86380 86390 1
503995 99503995 1001 86380 86390 1
503998 99503998 1001 86380 86390 1
503974 99503974 1001 86380 86390 1
503756 99503756 1001 86380 86390 1
503537 99503537 1001 86380 86390 1
503563 99503563 1001 86380 86390 1
503578 99503578 1001 86380 86390 1
503504 99503504 1001 86380 86390 1
503584 99503584 1001 86380 86390 1
503661 99503661 1001 86380 86390 1
504265 99504265 1001 86380 86390 1
504910 99504910 1001 86380 86390 1
504756 99504756 1001 86380 86390 1
504758 99504758 1001 86380 86390 1
504798 99504798 1001 86380 86390 1
504827 99504827 1001 86380 86390 1
504892 99504892 1001 86380 86390 1
504533 99504533 1001 86380 86390 1
504565 99504565 1001 86380 86390 1
504618 99504618 1001 86380 86390 1
504736 99504736 1001 86380 86390 1
504659 99504659 1001 86380 86390 1
504403 99504403 1001 86380 86390 1
504507 99504507 1001 86380 86390 1
504395 99504395 1001 86380 86390 1
504330 99504330 1001 86380 86390 1
504476 99504476 1001 86380 86390 1
505122 99505122 1001 86380 86390 1
505020 99505020 1001 86380 86390 1
505024 99505024 1001 86380 86390 1
505063 99505063 1001 86380 86390 1
505147 99505147 1001 86380 86390 1
505604 99505604 1001 86380 86390 1
505744 99505744 1001 86380 86390 1
505713 99505713 1001 86380 86390 1
505751 99505751 1001 86380 86390 1
505663 99505663 1001 86380 86390 1
505440 99505440 1001 86380 86390 1
505455 99505455 1001 86380 86390 1
505278 99505278 1001 86380 86390 1
505280 99505280 1001 86380 86390 1
505205 99505205 1001 86380 86390 1
505298 99505298 1001 86380 86390 1
505248 99505248 1001 86380 86390 1
505962 99505962 1001 86380 86390 1
505777 99505777 1001 86380 86390 1
506510 99506510 1001 86380 86390 1
506576 99506576 1001 86380 86390 1
506588 99506588 1001 86380 86390 1
506237 99506237 1001 86380 86390 1
506263 99506263 1001 86380 86390 1
506241 99506241 1001 86380 86390 1
506294 99506294 1001 86380 86390 1
506284 99506284 1001 86380 86390 1
506206 99506206 1001 86380 86390 1
506195 99506195 1001 86380 86390 1
506079 99506079 1001 86380 86390 1
506118 99506118 1001 86380 86390 1
506028 99506028 1001 86380 86390 1
506069 99506069 1001 86380 86390 1
506100 99506100 1001 86380 86390 1
506036 99506036 1001 86380 86390 1
506090 99506090 1001 86380 86390 1
506780 99506780 1001 86380 86390 1
506616 99506616 1001 86380 86390 1
507097 99507097 1001 86380 86390 1
507175 99507175 1001 86380 86390 1
507059 99507059 1001 86380 86390 1
506829 99506829 1001 86380 86390 1
507458 99507458 1001 86380 86390 1
507423 99507423 1001 86380 86390 1
507516 99507516 1001 86380 86390 1
508199 99508199 1001 86380 86390 1
508073 99508073 1001 86380 86390 1
508043 99508043 1001 86380 86390 1
507849 99507849 1001 86380 86390 1
507865 99507865 1001 86380 86390 1
507843 99507843 1001 86380 86390 1
508028 99508028 1001 86380 86390 1
507707 99507707 1001 86380 86390 1
507787 99507787 1001 86380 86390 1
508249 99508249 1001 86380 86390 1
508381 99508381 1001 86380 86390 1
509011 99509011 1001 86380 86390 1
508910 99508910 1001 86380 86390 1
509053 99509053 1001 86380 86390 1
509063 99509063 1001 86380 86390 1
508833 99508833 1001 86380 86390 1
508785 99508785 1001 86380 86390 1
508712 99508712 1001 86380 86390 1
508469 99508469 1001 86380 86390 1
508579 99508579 1001 86380 86390 1
508503 99508503 1001 86380 86390 1
508542 99508542 1001 86380 86390 1
509137 99509137 1001 86380 86390 1
509241 99509241 1001 86380 86390 1
509167 99509167 1001 86380 86390 1
509118 99509118 1001 86380 86390 1
509170 99509170 1001 86380 86390 1
509145 99509145 1001 86380 86390 1
509096 99509096 1001 86380 86390 1
509827 99509827 1001 86380 86390 1
509726 99509726 1001 86380 86390 1
509587 99509587 1001 86380 86390 1
509422 99509422 1001 86380 86390 1
509448 99509448 1001 86380 86390 1
509429 99509429 1001 86380 86390 1
509417 99509417 1001 86380 86390 1
510068 99510068 1001 86380 86390 1
509913 99509913 1001 86380 86390 1
509954 99509954 1001 86380 86390 1
510100 99510100 1001 86380 86390 1
510010 99510010 1001 86380 86390 1
510649 99510649 1001 86380 86390 1
510576 99510576 1001 86380 86390 1
510540 99510540 1001 86380 86390 1
510360 99510360 1001 86380 86390 1
510399 99510399 1001 86380 86390 1
510479 99510479 1001 86380 86390 1
510223 99510223 1001 86380 86390 1
510867 99510867 1001 86380 86390 1
510818 99510818 1001 86380 86390 1
510755 99510755 1001 86380 86390 1
510897 99510897 1001 86380 86390 1
510911 99510911 1001 86380 86390 1
511411 99511411 1001 86380 86390 1
511492 99511492 1001 86380 86390 1
511415 99511415 1001 86380 86390 1
511379 99511379 1001 86380 86390 1
511436 99511436 1001 86380 86390 1
511232 99511232 1001 86380 86390 1
511260 99511260 1001 86380 86390 1
511314 99511314 1001 86380 86390 1
511052 99511052 1001 86380 86390 1
511055 99511055 1001 86380 86390 1
511111 99511111 1001 86380 86390 1
510969 99510969 1001 86380 86390 1
511708 99511708 1001 86380 86390 1
511556 99511556 1001 86380 86390 1
511713 99511713 1001 86380 86390 1
511599 99511599 1001 86380 86390 1
511742 99511742 1001 86380 86390 1
512343 99512343 1001 86380 86390 1
512269 99512269 1001 86380 86390 1
512207 99512207 1001 86380 86390 1
512262 99512262 1001 86380 86390 1
512314 99512314 1001 86380 86390 1
511978 99511978 1001 86380 86390 1
511979 99511979 1001 86380 86390 1
512152 99512152 1001 86380 86390 1
512119 99512119 1001 86380 86390 1
511809 99511809 1001 86380 86390 1
511936 99511936 1001 86380 86390 1
512454 99512454 1001 86380 86390 1
512430 99512430 1001 86380 86390 1
512496 99512496 1001 86380 86390 1
512478 99512478 1001 86380 86390 1
513001 99513001 1001 86380 86390 1
513108 99513108 1001 86380 86390 1
513139 99513139 1001 86380 86390 1
512795 99512795 1001 86380 86390 1
512864 99512864 1001 86380 86390 1
512827 99512827 1001 86380 86390 1
512728 99512728 1001 86380 86390 1
512595 99512595 1001 86380 86390 1
512660 99512660 1001 86380 86390 1
513253 99513253 1001 86380 86390 1
512584 99512584 1001 86380 86390 1
513336 99513336 1001 86380 86390 1
513380 99513380 1001 86380 86390 1
513969 99513969 1001 86380 86390 1
513841 99513841 1001 86380 86390 1
513862 99513862 1001 86380 86390 1
513875 99513875 1001 86380 86390 1
513437 99513437 1001 86380 86390 1
513543 99513543 1001 86380 86390 1
513454 99513454 1001 86380 86390 1
513480 99513480 1001 86380 86390 1
513469 99513469 1001 86380 86390 1
513433 99513433 1001 86380 86390 1
514222 99514222 1001 86380 86390 1
514202 99514202 1001 86380 86390 1
514168 99514168 1001 86380 86390 1
514607 99514607 1001 86380 86390 1
514328 99514328 1001 86380 86390 1
514264 99514264 1001 86380 86390 1
514407 99514407 1001 86380 86390 1
514411 99514411 1001 86380 86390 1
514933 99514933 1001 86380 86390 1
515001 99515001 1001 86380 86390 1
514874 99514874 1001 86380 86390 1
514978 99514978 1001 86380 86390 1
514992 99514992 1001 86380 86390 1
515552 99515552 1001 86380 86390 1
515439 99515439 1001 86380 86390 1
515305 99515305 1001 86380 86390 1
515130 99515130 1001 86380 86390 1
515264 99515264 1001 86380 86390 1
515073 99515073 1001 86380 86390 1
515774 99515774 1001 86380 86390 1
515800 99515800 1001 86380 86390 1
515740 99515740 1001 86380 86390 1
515831 99515831 1001 86380 86390 1
516387 99516387 1001 86380 86390 1
516400 99516400 1001 86380 86390 1
516401 99516401 1001 86380 86390 1
516255 99516255 1001 86380 86390 1
516031 99516031 1001 86380 86390 1
515942 99515942 1001 86380 86390 1
515981 99515981 1001 86380 86390 1
515939 99515939 1001 86380 86390 1
516626 99516626 1001 86380 86390 1
516712 99516712 1001 86380 86390 1
517297 99517297 1001 86380 86390 1
517201 99517201 1001 86380 86390 1
517281 99517281 1001 86380 86390 1
517000 99517000 1001 86380 86390 1
517052 99517052 1001 86380 86390 1
516975 99516975 1001 86380 86390 1
517118 99517118 1001 86380 86390 1
517010 99517010 1001 86380 86390 1
517062 99517062 1001 86380 86390 1
516972 99516972 1001 86380 86390 1
516960 99516960 1001 86380 86390 1
516973 99516973 1001 86380 86390 1
516844 99516844 1001 86380 86390 1
516776 99516776 1001 86380 86390 1
517492 99517492 1001 86380 86390 1
518126 99518126 1001 86380 86390 1
518074 99518074 1001 86380 86390 1
517962 99517962 1001 86380 86390 1
518016 99518016 1001 86380 86390 1
518019 99518019 1001 86380 86390 1
517813 99517813 1001 86380 86390 1
517853 99517853 1001 86380 86390 1
517845 99517845 1001 86380 86390 1
517874 99517874 1001 86380 86390 1
517618 99517618 1001 86380 86390 1
518365 99518365 1001 86380 86390 1
518269 99518269 1001 86380 86390 1
518296 99518296 1001 86380 86390 1
518313 99518313 1001 86380 86390 1
518579 99518579 1001 86380 86390 1
518658 99518658 1001 86380 86390 1
518594 99518594 1001 86380 86390 1
518374 99518374 1001 86380 86390 1
519062 99519062 1001 86380 86390 1
519163 99519163 1001 86380 86390 1
519742 99519742 1001 86380 86390 1
519755 99519755 1001 86380 86390 1
519707 99519707 1001 86380 86390 1
519530 99519530 1001 86380 86390 1
519428 99519428 1001 86380 86390 1
519474 99519474 1001 86380 86390 1
519578 99519578 1001 86380 86390 1
519331 99519331 1001 86380 86390 1
519229 99519229 1001 86380 86390 1
519853 99519853 1001 86380 86390 1
520499 99520499 1001 86380 86390 1
520540 99520540 1001 86380 86390 1
520482 99520482 1001 86380 86390 1
520097 99520097 1001 86380 86390 1
520102 99520102 1001 86380 86390 1
520196 99520196 1001 86380 86390 1
520159 99520159 1001 86380 86390 1
520831 99520831 1001 86380 86390 1
520703 99520703 1001 86380 86390 1
520712 99520712 1001 86380 86390 1
521448 99521448 1001 86380 86390 1
521344 99521344 1001 86380 86390 1
521109 99521109 1001 86380 86390 1
521103 99521103 1001 86380 86390 1
520889 99520889 1001 86380 86390 1
521010 99521010 1001 86380 86390 1
521508 99521508 1001 86380 86390 1
521586 99521586 1001 86380 86390 1
521574 99521574 1001 86380 86390 1
522255 99522255 1001 86380 86390 1
522160 99522160 1001 86380 86390 1
522148 99522148 1001 86380 86390 1
521999 99521999 1001 86380 86390 1
522080 99522080 1001 86380 86390 1
521887 99521887 1001 86380 86390 1
521930 99521930 1001 86380 86390 1
521995 99521995 1001 86380 86390 1
521672 99521672 1001 86380 86390 1
521818 99521818 1001 86380 86390 1
521844 99521844 1001 86380 86390 1
521794 99521794 1001 86380 86390 1
521747 99521747 1001 86380 86390 1
521825 99521825 1001 86380 86390 1
522333 99522333 1001 86380 86390 1
522950 99522950 1001 86380 86390 1
523055 99523055 1001 86380 86390 1
522915 99522915 1001 86380 86390 1
522966 99522966 1001 86380 86390 1
523005 99523005 1001 86380 86390 1
523057 99523057 1001 86380 86390 1
522967 99522967 1001 86380 86390 1
522993 99522993 1001 86380 86390 1
523007 99523007 1001 86380 86390 1
523059 99523059 1001 86380 86390 1
523008 99523008 1001 86380 86390 1
523034 99523034 1001 86380 86390 1
522945 99522945 1001 86380 86390 1
523110 99523110 1001 86380 86390 1
522900 99522900 1001 86380 86390 1
522812 99522812 1001 86380 86390 1
522891 99522891 1001 86380 86390 1
522892 99522892 1001 86380 86390 1
522846 99522846 1001 86380 86390 1
522556 99522556 1001 86380 86390 1
522518 99522518 1001 86380 86390 1
522600 99522600 1001 86380 86390 1
523171 99523171 1001 86380 86390 1
523225 99523225 1001 86380 86390 1
523307 99523307 1001 86380 86390 1
523854 99523854 1001 86380 86390 1
523907 99523907 1001 86380 86390 1
523916 99523916 1001 86380 86390 1
523783 99523783 1001 86380 86390 1
523673 99523673 1001 86380 86390 1
523366 99523366 1001 86380 86390 1
523496 99523496 1001 86380 86390 1
523394 99523394 1001 86380 86390 1
524114 99524114 1001 86380 86390 1
523947 99523947 1001 86380 86390 1
524078 99524078 1001 86380 86390 1
524053 99524053 1001 86380 86390 1
524004 99524004 1001 86380 86390 1
524737 99524737 1001 86380 86390 1
524709 99524709 1001 86380 86390 1
524624 99524624 1001 86380 86390 1
524663 99524663 1001 86380 86390 1
524678 99524678 1001 86380 86390 1
524717 99524717 1001 86380 86390 1
524384 99524384 1001 86380 86390 1
524449 99524449 1001 86380 86390 1
524358 99524358 1001 86380 86390 1
524467 99524467 1001 86380 86390 1
524457 99524457 1001 86380 86390 1
524318 99524318 1001 86380 86390 1
524312 99524312 1001 86380 86390 1
524156 99524156 1001 86380 86390 1
524197 99524197 1001 86380 86390 1
524806 99524806 1001 86380 86390 1
524798 99524798 1001 86380 86390 1
524879 99524879 1001 86380 86390 1
524790 99524790 1001 86380 86390 1
[truncated: 4,095,961 more chars]
