# Supplementary material for: Fast and near-optimal monitoring for healthcare acquired infection outbreaks
Source: PLoS Comput Biol. 2019 Sep 16;15(9):e1007284. doi: 10.1371/journal.pcbi.1007284 (PMC6762212; doi:10.1371/journal.pcbi.1007284)
Supplement: S2 Data — (ZIP) [file pcbi.1007284.s007.zip › MobilityLogs2/HAISE_Carilion_all_visits_day_106.txt]

#Person location Sublocation StartTime EndTime Type
528662 1039 1001 44985 45084 1
531505 964 1001 27261 27561 1
534263 847 1001 45960 46260 1
400001 99400001 1001 86380 86390 1
400022 99400022 1001 86380 86390 1
400062 99400062 1001 86380 86390 1
400415 99400415 1001 86380 86390 1
400559 99400559 1001 86380 86390 1
400658 99400658 1001 86380 86390 1
400822 99400822 1001 86380 86390 1
400742 99400742 1001 86380 86390 1
400880 99400880 1001 86380 86390 1
400938 99400938 1001 86380 86390 1
400944 99400944 1001 86380 86390 1
401146 99401146 1001 86380 86390 1
401498 99401498 1001 86380 86390 1
401592 99401592 1001 86380 86390 1
401787 99401787 1001 86380 86390 1
401899 99401899 1001 86380 86390 1
401879 99401879 1001 86380 86390 1
401942 99401942 1001 86380 86390 1
401984 99401984 1001 86380 86390 1
402104 99402104 1001 86380 86390 1
402546 99402546 1001 86380 86390 1
402626 99402626 1001 86380 86390 1
402705 99402705 1001 86380 86390 1
402829 99402829 1001 86380 86390 1
402854 99402854 1001 86380 86390 1
403170 99403170 1001 86380 86390 1
403256 99403256 1001 86380 86390 1
403380 99403380 1001 86380 86390 1
403395 99403395 1001 86380 86390 1
403530 99403530 1001 86380 86390 1
403491 99403491 1001 86380 86390 1
403796 99403796 1001 86380 86390 1
403805 99403805 1001 86380 86390 1
403860 99403860 1001 86380 86390 1
403962 99403962 1001 86380 86390 1
403934 99403934 1001 86380 86390 1
404122 99404122 1001 86380 86390 1
404244 99404244 1001 86380 86390 1
404176 99404176 1001 86380 86390 1
404471 99404471 1001 86380 86390 1
404432 99404432 1001 86380 86390 1
404487 99404487 1001 86380 86390 1
404685 99404685 1001 86380 86390 1
404622 99404622 1001 86380 86390 1
404768 99404768 1001 86380 86390 1
404701 99404701 1001 86380 86390 1
404751 99404751 1001 86380 86390 1
404835 99404835 1001 86380 86390 1
404837 99404837 1001 86380 86390 1
404793 99404793 1001 86380 86390 1
404919 99404919 1001 86380 86390 1
405080 99405080 1001 86380 86390 1
405049 99405049 1001 86380 86390 1
405128 99405128 1001 86380 86390 1
405162 99405162 1001 86380 86390 1
405193 99405193 1001 86380 86390 1
405198 99405198 1001 86380 86390 1
405238 99405238 1001 86380 86390 1
405402 99405402 1001 86380 86390 1
405337 99405337 1001 86380 86390 1
405510 99405510 1001 86380 86390 1
405650 99405650 1001 86380 86390 1
405637 99405637 1001 86380 86390 1
405705 99405705 1001 86380 86390 1
405820 99405820 1001 86380 86390 1
405832 99405832 1001 86380 86390 1
406086 99406086 1001 86380 86390 1
406270 99406270 1001 86380 86390 1
406384 99406384 1001 86380 86390 1
406421 99406421 1001 86380 86390 1
406715 99406715 1001 86380 86390 1
407154 99407154 1001 86380 86390 1
407361 99407361 1001 86380 86390 1
407437 99407437 1001 86380 86390 1
407244 99407244 1001 86380 86390 1
407377 99407377 1001 86380 86390 1
407688 99407688 1001 86380 86390 1
407869 99407869 1001 86380 86390 1
407760 99407760 1001 86380 86390 1
407962 99407962 1001 86380 86390 1
408394 99408394 1001 86380 86390 1
408414 99408414 1001 86380 86390 1
408488 99408488 1001 86380 86390 1
408496 99408496 1001 86380 86390 1
408730 99408730 1001 86380 86390 1
408925 99408925 1001 86380 86390 1
409007 99409007 1001 86380 86390 1
409478 99409478 1001 86380 86390 1
409711 99409711 1001 86380 86390 1
409958 99409958 1001 86380 86390 1
410051 99410051 1001 86380 86390 1
410117 99410117 1001 86380 86390 1
410160 99410160 1001 86380 86390 1
410423 99410423 1001 86380 86390 1
410455 99410455 1001 86380 86390 1
410539 99410539 1001 86380 86390 1
410824 99410824 1001 86380 86390 1
410855 99410855 1001 86380 86390 1
411149 99411149 1001 86380 86390 1
411522 99411522 1001 86380 86390 1
411471 99411471 1001 86380 86390 1
411473 99411473 1001 86380 86390 1
411793 99411793 1001 86380 86390 1
411878 99411878 1001 86380 86390 1
411997 99411997 1001 86380 86390 1
412140 99412140 1001 86380 86390 1
412105 99412105 1001 86380 86390 1
412272 99412272 1001 86380 86390 1
412339 99412339 1001 86380 86390 1
412470 99412470 1001 86380 86390 1
413471 99413471 1001 86380 86390 1
413627 99413627 1001 86380 86390 1
413525 99413525 1001 86380 86390 1
413459 99413459 1001 86380 86390 1
413353 99413353 1001 86380 86390 1
413511 99413511 1001 86380 86390 1
413260 99413260 1001 86380 86390 1
413163 99413163 1001 86380 86390 1
413092 99413092 1001 86380 86390 1
413130 99413130 1001 86380 86390 1
412607 99412607 1001 86380 86390 1
412802 99412802 1001 86380 86390 1
412674 99412674 1001 86380 86390 1
412531 99412531 1001 86380 86390 1
412602 99412602 1001 86380 86390 1
413964 99413964 1001 86380 86390 1
413802 99413802 1001 86380 86390 1
413889 99413889 1001 86380 86390 1
414061 99414061 1001 86380 86390 1
413956 99413956 1001 86380 86390 1
413909 99413909 1001 86380 86390 1
414001 99414001 1001 86380 86390 1
413856 99413856 1001 86380 86390 1
414082 99414082 1001 86380 86390 1
414958 99414958 1001 86380 86390 1
414959 99414959 1001 86380 86390 1
415109 99415109 1001 86380 86390 1
414674 99414674 1001 86380 86390 1
414803 99414803 1001 86380 86390 1
414188 99414188 1001 86380 86390 1
414269 99414269 1001 86380 86390 1
415372 99415372 1001 86380 86390 1
415426 99415426 1001 86380 86390 1
415555 99415555 1001 86380 86390 1
416843 99416843 1001 86380 86390 1
416187 99416187 1001 86380 86390 1
416291 99416291 1001 86380 86390 1
415930 99415930 1001 86380 86390 1
415958 99415958 1001 86380 86390 1
415835 99415835 1001 86380 86390 1
416094 99416094 1001 86380 86390 1
415816 99415816 1001 86380 86390 1
415889 99415889 1001 86380 86390 1
416047 99416047 1001 86380 86390 1
415822 99415822 1001 86380 86390 1
415801 99415801 1001 86380 86390 1
415900 99415900 1001 86380 86390 1
417280 99417280 1001 86380 86390 1
417361 99417361 1001 86380 86390 1
417153 99417153 1001 86380 86390 1
417301 99417301 1001 86380 86390 1
418622 99418622 1001 86380 86390 1
418743 99418743 1001 86380 86390 1
418510 99418510 1001 86380 86390 1
418663 99418663 1001 86380 86390 1
418177 99418177 1001 86380 86390 1
418163 99418163 1001 86380 86390 1
418336 99418336 1001 86380 86390 1
418397 99418397 1001 86380 86390 1
418422 99418422 1001 86380 86390 1
418424 99418424 1001 86380 86390 1
418124 99418124 1001 86380 86390 1
417765 99417765 1001 86380 86390 1
417678 99417678 1001 86380 86390 1
418005 99418005 1001 86380 86390 1
417620 99417620 1001 86380 86390 1
418016 99418016 1001 86380 86390 1
417756 99417756 1001 86380 86390 1
417700 99417700 1001 86380 86390 1
417732 99417732 1001 86380 86390 1
418906 99418906 1001 86380 86390 1
418990 99418990 1001 86380 86390 1
420179 99420179 1001 86380 86390 1
420366 99420366 1001 86380 86390 1
420414 99420414 1001 86380 86390 1
420135 99420135 1001 86380 86390 1
420429 99420429 1001 86380 86390 1
420074 99420074 1001 86380 86390 1
419714 99419714 1001 86380 86390 1
419689 99419689 1001 86380 86390 1
419450 99419450 1001 86380 86390 1
419470 99419470 1001 86380 86390 1
419593 99419593 1001 86380 86390 1
419277 99419277 1001 86380 86390 1
419308 99419308 1001 86380 86390 1
419555 99419555 1001 86380 86390 1
419258 99419258 1001 86380 86390 1
420632 99420632 1001 86380 86390 1
420554 99420554 1001 86380 86390 1
421819 99421819 1001 86380 86390 1
421456 99421456 1001 86380 86390 1
421182 99421182 1001 86380 86390 1
420899 99420899 1001 86380 86390 1
420952 99420952 1001 86380 86390 1
420960 99420960 1001 86380 86390 1
420855 99420855 1001 86380 86390 1
422435 99422435 1001 86380 86390 1
422524 99422524 1001 86380 86390 1
422454 99422454 1001 86380 86390 1
423508 99423508 1001 86380 86390 1
423398 99423398 1001 86380 86390 1
423304 99423304 1001 86380 86390 1
423108 99423108 1001 86380 86390 1
423289 99423289 1001 86380 86390 1
422964 99422964 1001 86380 86390 1
422853 99422853 1001 86380 86390 1
422632 99422632 1001 86380 86390 1
422688 99422688 1001 86380 86390 1
422583 99422583 1001 86380 86390 1
422846 99422846 1001 86380 86390 1
422867 99422867 1001 86380 86390 1
423951 99423951 1001 86380 86390 1
424880 99424880 1001 86380 86390 1
424934 99424934 1001 86380 86390 1
424826 99424826 1001 86380 86390 1
424789 99424789 1001 86380 86390 1
424943 99424943 1001 86380 86390 1
424999 99424999 1001 86380 86390 1
424636 99424636 1001 86380 86390 1
424190 99424190 1001 86380 86390 1
424425 99424425 1001 86380 86390 1
424542 99424542 1001 86380 86390 1
425558 99425558 1001 86380 86390 1
425604 99425604 1001 86380 86390 1
427032 99427032 1001 86380 86390 1
426865 99426865 1001 86380 86390 1
426943 99426943 1001 86380 86390 1
427049 99427049 1001 86380 86390 1
427061 99427061 1001 86380 86390 1
426592 99426592 1001 86380 86390 1
426326 99426326 1001 86380 86390 1
426522 99426522 1001 86380 86390 1
426307 99426307 1001 86380 86390 1
426051 99426051 1001 86380 86390 1
426232 99426232 1001 86380 86390 1
425851 99425851 1001 86380 86390 1
426241 99426241 1001 86380 86390 1
427369 99427369 1001 86380 86390 1
427489 99427489 1001 86380 86390 1
427271 99427271 1001 86380 86390 1
427356 99427356 1001 86380 86390 1
427182 99427182 1001 86380 86390 1
427306 99427306 1001 86380 86390 1
428675 99428675 1001 86380 86390 1
428424 99428424 1001 86380 86390 1
428410 99428410 1001 86380 86390 1
428616 99428616 1001 86380 86390 1
428144 99428144 1001 86380 86390 1
428177 99428177 1001 86380 86390 1
427732 99427732 1001 86380 86390 1
427671 99427671 1001 86380 86390 1
428799 99428799 1001 86380 86390 1
429872 99429872 1001 86380 86390 1
429586 99429586 1001 86380 86390 1
429675 99429675 1001 86380 86390 1
429869 99429869 1001 86380 86390 1
429919 99429919 1001 86380 86390 1
429325 99429325 1001 86380 86390 1
429303 99429303 1001 86380 86390 1
429235 99429235 1001 86380 86390 1
430390 99430390 1001 86380 86390 1
431654 99431654 1001 86380 86390 1
432015 99432015 1001 86380 86390 1
432048 99432048 1001 86380 86390 1
431061 99431061 1001 86380 86390 1
430998 99430998 1001 86380 86390 1
431024 99431024 1001 86380 86390 1
430960 99430960 1001 86380 86390 1
432326 99432326 1001 86380 86390 1
432061 99432061 1001 86380 86390 1
432097 99432097 1001 86380 86390 1
432106 99432106 1001 86380 86390 1
433660 99433660 1001 86380 86390 1
433329 99433329 1001 86380 86390 1
433047 99433047 1001 86380 86390 1
432603 99432603 1001 86380 86390 1
433898 99433898 1001 86380 86390 1
434007 99434007 1001 86380 86390 1
435433 99435433 1001 86380 86390 1
435158 99435158 1001 86380 86390 1
435135 99435135 1001 86380 86390 1
435201 99435201 1001 86380 86390 1
435233 99435233 1001 86380 86390 1
434917 99434917 1001 86380 86390 1
434840 99434840 1001 86380 86390 1
434921 99434921 1001 86380 86390 1
434630 99434630 1001 86380 86390 1
434770 99434770 1001 86380 86390 1
434909 99434909 1001 86380 86390 1
434727 99434727 1001 86380 86390 1
434778 99434778 1001 86380 86390 1
434217 99434217 1001 86380 86390 1
435510 99435510 1001 86380 86390 1
435544 99435544 1001 86380 86390 1
435701 99435701 1001 86380 86390 1
435599 99435599 1001 86380 86390 1
435867 99435867 1001 86380 86390 1
435439 99435439 1001 86380 86390 1
435837 99435837 1001 86380 86390 1
435553 99435553 1001 86380 86390 1
435841 99435841 1001 86380 86390 1
436919 99436919 1001 86380 86390 1
436963 99436963 1001 86380 86390 1
436845 99436845 1001 86380 86390 1
436880 99436880 1001 86380 86390 1
437012 99437012 1001 86380 86390 1
436366 99436366 1001 86380 86390 1
436529 99436529 1001 86380 86390 1
436357 99436357 1001 86380 86390 1
436215 99436215 1001 86380 86390 1
436328 99436328 1001 86380 86390 1
436028 99436028 1001 86380 86390 1
300067 99300067 1001 86380 86390 1
300017 99300017 1001 86380 86390 1
437229 99437229 1001 86380 86390 1
300599 99300599 1001 86380 86390 1
300539 99300539 1001 86380 86390 1
300528 99300528 1001 86380 86390 1
300351 99300351 1001 86380 86390 1
300431 99300431 1001 86380 86390 1
300203 99300203 1001 86380 86390 1
300309 99300309 1001 86380 86390 1
300209 99300209 1001 86380 86390 1
300235 99300235 1001 86380 86390 1
300777 99300777 1001 86380 86390 1
300869 99300869 1001 86380 86390 1
300848 99300848 1001 86380 86390 1
301478 99301478 1001 86380 86390 1
301488 99301488 1001 86380 86390 1
301271 99301271 1001 86380 86390 1
301298 99301298 1001 86380 86390 1
301274 99301274 1001 86380 86390 1
301171 99301171 1001 86380 86390 1
300985 99300985 1001 86380 86390 1
301089 99301089 1001 86380 86390 1
301129 99301129 1001 86380 86390 1
301003 99301003 1001 86380 86390 1
300953 99300953 1001 86380 86390 1
300954 99300954 1001 86380 86390 1
300968 99300968 1001 86380 86390 1
301626 99301626 1001 86380 86390 1
301975 99301975 1001 86380 86390 1
302030 99302030 1001 86380 86390 1
301785 99301785 1001 86380 86390 1
301947 99301947 1001 86380 86390 1
301860 99301860 1001 86380 86390 1
301926 99301926 1001 86380 86390 1
301760 99301760 1001 86380 86390 1
302487 99302487 1001 86380 86390 1
302410 99302410 1001 86380 86390 1
302463 99302463 1001 86380 86390 1
302528 99302528 1001 86380 86390 1
303054 99303054 1001 86380 86390 1
303198 99303198 1001 86380 86390 1
303114 99303114 1001 86380 86390 1
302822 99302822 1001 86380 86390 1
302912 99302912 1001 86380 86390 1
302811 99302811 1001 86380 86390 1
302611 99302611 1001 86380 86390 1
302668 99302668 1001 86380 86390 1
302682 99302682 1001 86380 86390 1
302760 99302760 1001 86380 86390 1
302700 99302700 1001 86380 86390 1
303377 99303377 1001 86380 86390 1
303313 99303313 1001 86380 86390 1
303236 99303236 1001 86380 86390 1
303852 99303852 1001 86380 86390 1
303963 99303963 1001 86380 86390 1
303864 99303864 1001 86380 86390 1
303736 99303736 1001 86380 86390 1
303823 99303823 1001 86380 86390 1
303799 99303799 1001 86380 86390 1
303453 99303453 1001 86380 86390 1
304060 99304060 1001 86380 86390 1
304192 99304192 1001 86380 86390 1
304169 99304169 1001 86380 86390 1
304195 99304195 1001 86380 86390 1
304131 99304131 1001 86380 86390 1
304054 99304054 1001 86380 86390 1
304655 99304655 1001 86380 86390 1
304714 99304714 1001 86380 86390 1
304464 99304464 1001 86380 86390 1
304478 99304478 1001 86380 86390 1
304289 99304289 1001 86380 86390 1
304318 99304318 1001 86380 86390 1
304358 99304358 1001 86380 86390 1
304268 99304268 1001 86380 86390 1
304349 99304349 1001 86380 86390 1
304363 99304363 1001 86380 86390 1
304886 99304886 1001 86380 86390 1
304928 99304928 1001 86380 86390 1
305008 99305008 1001 86380 86390 1
305505 99305505 1001 86380 86390 1
305603 99305603 1001 86380 86390 1
305566 99305566 1001 86380 86390 1
305491 99305491 1001 86380 86390 1
305449 99305449 1001 86380 86390 1
305258 99305258 1001 86380 86390 1
305081 99305081 1001 86380 86390 1
500660 99500660 1001 86380 86390 1
500651 99500651 1001 86380 86390 1
500792 99500792 1001 86380 86390 1
500756 99500756 1001 86380 86390 1
500669 99500669 1001 86380 86390 1
500556 99500556 1001 86380 86390 1
500582 99500582 1001 86380 86390 1
500500 99500500 1001 86380 86390 1
500552 99500552 1001 86380 86390 1
500376 99500376 1001 86380 86390 1
500302 99500302 1001 86380 86390 1
500845 99500845 1001 86380 86390 1
501015 99501015 1001 86380 86390 1
500848 99500848 1001 86380 86390 1
501016 99501016 1001 86380 86390 1
501488 99501488 1001 86380 86390 1
501452 99501452 1001 86380 86390 1
501441 99501441 1001 86380 86390 1
501387 99501387 1001 86380 86390 1
501350 99501350 1001 86380 86390 1
501313 99501313 1001 86380 86390 1
501326 99501326 1001 86380 86390 1
501392 99501392 1001 86380 86390 1
501303 99501303 1001 86380 86390 1
501085 99501085 1001 86380 86390 1
501104 99501104 1001 86380 86390 1
501145 99501145 1001 86380 86390 1
501435 99501435 1001 86380 86390 1
501718 99501718 1001 86380 86390 1
501823 99501823 1001 86380 86390 1
501787 99501787 1001 86380 86390 1
501738 99501738 1001 86380 86390 1
502275 99502275 1001 86380 86390 1
502224 99502224 1001 86380 86390 1
502114 99502114 1001 86380 86390 1
502116 99502116 1001 86380 86390 1
501999 99501999 1001 86380 86390 1
501913 99501913 1001 86380 86390 1
502030 99502030 1001 86380 86390 1
501943 99501943 1001 86380 86390 1
502580 99502580 1001 86380 86390 1
502619 99502619 1001 86380 86390 1
502627 99502627 1001 86380 86390 1
503254 99503254 1001 86380 86390 1
503258 99503258 1001 86380 86390 1
503155 99503155 1001 86380 86390 1
503181 99503181 1001 86380 86390 1
503001 99503001 1001 86380 86390 1
502898 99502898 1001 86380 86390 1
502735 99502735 1001 86380 86390 1
502793 99502793 1001 86380 86390 1
503381 99503381 1001 86380 86390 1
503349 99503349 1001 86380 86390 1
503429 99503429 1001 86380 86390 1
503494 99503494 1001 86380 86390 1
503963 99503963 1001 86380 86390 1
504006 99504006 1001 86380 86390 1
503924 99503924 1001 86380 86390 1
503824 99503824 1001 86380 86390 1
503760 99503760 1001 86380 86390 1
503844 99503844 1001 86380 86390 1
503565 99503565 1001 86380 86390 1
504188 99504188 1001 86380 86390 1
504228 99504228 1001 86380 86390 1
504879 99504879 1001 86380 86390 1
504892 99504892 1001 86380 86390 1
504712 99504712 1001 86380 86390 1
504558 99504558 1001 86380 86390 1
504677 99504677 1001 86380 86390 1
504655 99504655 1001 86380 86390 1
504331 99504331 1001 86380 86390 1
505003 99505003 1001 86380 86390 1
505146 99505146 1001 86380 86390 1
505634 99505634 1001 86380 86390 1
505612 99505612 1001 86380 86390 1
505626 99505626 1001 86380 86390 1
505395 99505395 1001 86380 86390 1
505408 99505408 1001 86380 86390 1
505229 99505229 1001 86380 86390 1
505234 99505234 1001 86380 86390 1
505809 99505809 1001 86380 86390 1
505966 99505966 1001 86380 86390 1
505929 99505929 1001 86380 86390 1
506595 99506595 1001 86380 86390 1
506398 99506398 1001 86380 86390 1
506453 99506453 1001 86380 86390 1
506325 99506325 1001 86380 86390 1
506253 99506253 1001 86380 86390 1
506269 99506269 1001 86380 86390 1
506004 99506004 1001 86380 86390 1
506056 99506056 1001 86380 86390 1
506735 99506735 1001 86380 86390 1
506799 99506799 1001 86380 86390 1
507231 99507231 1001 86380 86390 1
507334 99507334 1001 86380 86390 1
507378 99507378 1001 86380 86390 1
507102 99507102 1001 86380 86390 1
507115 99507115 1001 86380 86390 1
507120 99507120 1001 86380 86390 1
506881 99506881 1001 86380 86390 1
506934 99506934 1001 86380 86390 1
506975 99506975 1001 86380 86390 1
507006 99507006 1001 86380 86390 1
507449 99507449 1001 86380 86390 1
507554 99507554 1001 86380 86390 1
507582 99507582 1001 86380 86390 1
507482 99507482 1001 86380 86390 1
508111 99508111 1001 86380 86390 1
508112 99508112 1001 86380 86390 1
508075 99508075 1001 86380 86390 1
508170 99508170 1001 86380 86390 1
507865 99507865 1001 86380 86390 1
507852 99507852 1001 86380 86390 1
508014 99508014 1001 86380 86390 1
507734 99507734 1001 86380 86390 1
507763 99507763 1001 86380 86390 1
508297 99508297 1001 86380 86390 1
508336 99508336 1001 86380 86390 1
508272 99508272 1001 86380 86390 1
508377 99508377 1001 86380 86390 1
508442 99508442 1001 86380 86390 1
508296 99508296 1001 86380 86390 1
509073 99509073 1001 86380 86390 1
509013 99509013 1001 86380 86390 1
509031 99509031 1001 86380 86390 1
508955 99508955 1001 86380 86390 1
508715 99508715 1001 86380 86390 1
508741 99508741 1001 86380 86390 1
508814 99508814 1001 86380 86390 1
508468 99508468 1001 86380 86390 1
509141 99509141 1001 86380 86390 1
509220 99509220 1001 86380 86390 1
509090 99509090 1001 86380 86390 1
509135 99509135 1001 86380 86390 1
509868 99509868 1001 86380 86390 1
509751 99509751 1001 86380 86390 1
509795 99509795 1001 86380 86390 1
509896 99509896 1001 86380 86390 1
509558 99509558 1001 86380 86390 1
509574 99509574 1001 86380 86390 1
509639 99509639 1001 86380 86390 1
509524 99509524 1001 86380 86390 1
509512 99509512 1001 86380 86390 1
509475 99509475 1001 86380 86390 1
509413 99509413 1001 86380 86390 1
509377 99509377 1001 86380 86390 1
509340 99509340 1001 86380 86390 1
509924 99509924 1001 86380 86390 1
509958 99509958 1001 86380 86390 1
509934 99509934 1001 86380 86390 1
510614 99510614 1001 86380 86390 1
510528 99510528 1001 86380 86390 1
510607 99510607 1001 86380 86390 1
510446 99510446 1001 86380 86390 1
510362 99510362 1001 86380 86390 1
510157 99510157 1001 86380 86390 1
510210 99510210 1001 86380 86390 1
510290 99510290 1001 86380 86390 1
510895 99510895 1001 86380 86390 1
511518 99511518 1001 86380 86390 1
511530 99511530 1001 86380 86390 1
511353 99511353 1001 86380 86390 1
511470 99511470 1001 86380 86390 1
511458 99511458 1001 86380 86390 1
511324 99511324 1001 86380 86390 1
511199 99511199 1001 86380 86390 1
511305 99511305 1001 86380 86390 1
510970 99510970 1001 86380 86390 1
511088 99511088 1001 86380 86390 1
511588 99511588 1001 86380 86390 1
511652 99511652 1001 86380 86390 1
512214 99512214 1001 86380 86390 1
512324 99512324 1001 86380 86390 1
512339 99512339 1001 86380 86390 1
512074 99512074 1001 86380 86390 1
511780 99511780 1001 86380 86390 1
512548 99512548 1001 86380 86390 1
512420 99512420 1001 86380 86390 1
512381 99512381 1001 86380 86390 1
512527 99512527 1001 86380 86390 1
512555 99512555 1001 86380 86390 1
512543 99512543 1001 86380 86390 1
513089 99513089 1001 86380 86390 1
513018 99513018 1001 86380 86390 1
513058 99513058 1001 86380 86390 1
512796 99512796 1001 86380 86390 1
512927 99512927 1001 86380 86390 1
512917 99512917 1001 86380 86390 1
512855 99512855 1001 86380 86390 1
512757 99512757 1001 86380 86390 1
512603 99512603 1001 86380 86390 1
512591 99512591 1001 86380 86390 1
513240 99513240 1001 86380 86390 1
513305 99513305 1001 86380 86390 1
513308 99513308 1001 86380 86390 1
513351 99513351 1001 86380 86390 1
513955 99513955 1001 86380 86390 1
513947 99513947 1001 86380 86390 1
513927 99513927 1001 86380 86390 1
513773 99513773 1001 86380 86390 1
513748 99513748 1001 86380 86390 1
513633 99513633 1001 86380 86390 1
513704 99513704 1001 86380 86390 1
513679 99513679 1001 86380 86390 1
513692 99513692 1001 86380 86390 1
513487 99513487 1001 86380 86390 1
513578 99513578 1001 86380 86390 1
513541 99513541 1001 86380 86390 1
513529 99513529 1001 86380 86390 1
513609 99513609 1001 86380 86390 1
513481 99513481 1001 86380 86390 1
513445 99513445 1001 86380 86390 1
514196 99514196 1001 86380 86390 1
514070 99514070 1001 86380 86390 1
514162 99514162 1001 86380 86390 1
514033 99514033 1001 86380 86390 1
514099 99514099 1001 86380 86390 1
514735 99514735 1001 86380 86390 1
514536 99514536 1001 86380 86390 1
514609 99514609 1001 86380 86390 1
514534 99514534 1001 86380 86390 1
514305 99514305 1001 86380 86390 1
514321 99514321 1001 86380 86390 1
514297 99514297 1001 86380 86390 1
514970 99514970 1001 86380 86390 1
514909 99514909 1001 86380 86390 1
514981 99514981 1001 86380 86390 1
515582 99515582 1001 86380 86390 1
515285 99515285 1001 86380 86390 1
515294 99515294 1001 86380 86390 1
515154 99515154 1001 86380 86390 1
515119 99515119 1001 86380 86390 1
515080 99515080 1001 86380 86390 1
515227 99515227 1001 86380 86390 1
515215 99515215 1001 86380 86390 1
515177 99515177 1001 86380 86390 1
515759 99515759 1001 86380 86390 1
515699 99515699 1001 86380 86390 1
516451 99516451 1001 86380 86390 1
516278 99516278 1001 86380 86390 1
516255 99516255 1001 86380 86390 1
516117 99516117 1001 86380 86390 1
516030 99516030 1001 86380 86390 1
515894 99515894 1001 86380 86390 1
516611 99516611 1001 86380 86390 1
516677 99516677 1001 86380 86390 1
516626 99516626 1001 86380 86390 1
516653 99516653 1001 86380 86390 1
516589 99516589 1001 86380 86390 1
516616 99516616 1001 86380 86390 1
517272 99517272 1001 86380 86390 1
517214 99517214 1001 86380 86390 1
517240 99517240 1001 86380 86390 1
516979 99516979 1001 86380 86390 1
517060 99517060 1001 86380 86390 1
517010 99517010 1001 86380 86390 1
516730 99516730 1001 86380 86390 1
516775 99516775 1001 86380 86390 1
517531 99517531 1001 86380 86390 1
517481 99517481 1001 86380 86390 1
517404 99517404 1001 86380 86390 1
517444 99517444 1001 86380 86390 1
517422 99517422 1001 86380 86390 1
518073 99518073 1001 86380 86390 1
518104 99518104 1001 86380 86390 1
518151 99518151 1001 86380 86390 1
517814 99517814 1001 86380 86390 1
517866 99517866 1001 86380 86390 1
517948 99517948 1001 86380 86390 1
517903 99517903 1001 86380 86390 1
517683 99517683 1001 86380 86390 1
517609 99517609 1001 86380 86390 1
517741 99517741 1001 86380 86390 1
517638 99517638 1001 86380 86390 1
517547 99517547 1001 86380 86390 1
517666 99517666 1001 86380 86390 1
518288 99518288 1001 86380 86390 1
518362 99518362 1001 86380 86390 1
518222 99518222 1001 86380 86390 1
518870 99518870 1001 86380 86390 1
518663 99518663 1001 86380 86390 1
518501 99518501 1001 86380 86390 1
518416 99518416 1001 86380 86390 1
519083 99519083 1001 86380 86390 1
519137 99519137 1001 86380 86390 1
519504 99519504 1001 86380 86390 1
519403 99519403 1001 86380 86390 1
519598 99519598 1001 86380 86390 1
519434 99519434 1001 86380 86390 1
519284 99519284 1001 86380 86390 1
519233 99519233 1001 86380 86390 1
519251 99519251 1001 86380 86390 1
519239 99519239 1001 86380 86390 1
519215 99519215 1001 86380 86390 1
519216 99519216 1001 86380 86390 1
519889 99519889 1001 86380 86390 1
519852 99519852 1001 86380 86390 1
519886 99519886 1001 86380 86390 1
520438 99520438 1001 86380 86390 1
520574 99520574 1001 86380 86390 1
520536 99520536 1001 86380 86390 1
520336 99520336 1001 86380 86390 1
520298 99520298 1001 86380 86390 1
520261 99520261 1001 86380 86390 1
520036 99520036 1001 86380 86390 1
520029 99520029 1001 86380 86390 1
520134 99520134 1001 86380 86390 1
520741 99520741 1001 86380 86390 1
520716 99520716 1001 86380 86390 1
520709 99520709 1001 86380 86390 1
521433 99521433 1001 86380 86390 1
521265 99521265 1001 86380 86390 1
521223 99521223 1001 86380 86390 1
521120 99521120 1001 86380 86390 1
521251 99521251 1001 86380 86390 1
521175 99521175 1001 86380 86390 1
521232 99521232 1001 86380 86390 1
520927 99520927 1001 86380 86390 1
520864 99520864 1001 86380 86390 1
520959 99520959 1001 86380 86390 1
521647 99521647 1001 86380 86390 1
521544 99521544 1001 86380 86390 1
521586 99521586 1001 86380 86390 1
521539 99521539 1001 86380 86390 1
521656 99521656 1001 86380 86390 1
522100 99522100 1001 86380 86390 1
522129 99522129 1001 86380 86390 1
522246 99522246 1001 86380 86390 1
522222 99522222 1001 86380 86390 1
522159 99522159 1001 86380 86390 1
522134 99522134 1001 86380 86390 1
522214 99522214 1001 86380 86390 1
521905 99521905 1001 86380 86390 1
521958 99521958 1001 86380 86390 1
522003 99522003 1001 86380 86390 1
521737 99521737 1001 86380 86390 1
521824 99521824 1001 86380 86390 1
521735 99521735 1001 86380 86390 1
522302 99522302 1001 86380 86390 1
522476 99522476 1001 86380 86390 1
522439 99522439 1001 86380 86390 1
522377 99522377 1001 86380 86390 1
523086 99523086 1001 86380 86390 1
523020 99523020 1001 86380 86390 1
523037 99523037 1001 86380 86390 1
523077 99523077 1001 86380 86390 1
523114 99523114 1001 86380 86390 1
522875 99522875 1001 86380 86390 1
522888 99522888 1001 86380 86390 1
522738 99522738 1001 86380 86390 1
522881 99522881 1001 86380 86390 1
522779 99522779 1001 86380 86390 1
522884 99522884 1001 86380 86390 1
522549 99522549 1001 86380 86390 1
522556 99522556 1001 86380 86390 1
522598 99522598 1001 86380 86390 1
522599 99522599 1001 86380 86390 1
523313 99523313 1001 86380 86390 1
523172 99523172 1001 86380 86390 1
523200 99523200 1001 86380 86390 1
523880 99523880 1001 86380 86390 1
523765 99523765 1001 86380 86390 1
523857 99523857 1001 86380 86390 1
523883 99523883 1001 86380 86390 1
523820 99523820 1001 86380 86390 1
523877 99523877 1001 86380 86390 1
523675 99523675 1001 86380 86390 1
523572 99523572 1001 86380 86390 1
523702 99523702 1001 86380 86390 1
523656 99523656 1001 86380 86390 1
523683 99523683 1001 86380 86390 1
523620 99523620 1001 86380 86390 1
523555 99523555 1001 86380 86390 1
523528 99523528 1001 86380 86390 1
524112 99524112 1001 86380 86390 1
524063 99524063 1001 86380 86390 1
524769 99524769 1001 86380 86390 1
524655 99524655 1001 86380 86390 1
524605 99524605 1001 86380 86390 1
524672 99524672 1001 86380 86390 1
524612 99524612 1001 86380 86390 1
524500 99524500 1001 86380 86390 1
524468 99524468 1001 86380 86390 1
524548 99524548 1001 86380 86390 1
524198 99524198 1001 86380 86390 1
524834 99524834 1001 86380 86390 1
524836 99524836 1001 86380 86390 1
524889 99524889 1001 86380 86390 1
524941 99524941 1001 86380 86390 1
525576 99525576 1001 86380 86390 1
525542 99525542 1001 86380 86390 1
525263 99525263 1001 86380 86390 1
525225 99525225 1001 86380 86390 1
525267 99525267 1001 86380 86390 1
525332 99525332 1001 86380 86390 1
525373 99525373 1001 86380 86390 1
525221 99525221 1001 86380 86390 1
525171 99525171 1001 86380 86390 1
524978 99524978 1001 86380 86390 1
525164 99525164 1001 86380 86390 1
525739 99525739 1001 86380 86390 1
526240 99526240 1001 86380 86390 1
526036 99526036 1001 86380 86390 1
526183 99526183 1001 86380 86390 1
526124 99526124 1001 86380 86390 1
525896 99525896 1001 86380 86390 1
525845 99525845 1001 86380 86390 1
525989 99525989 1001 86380 86390 1
525888 99525888 1001 86380 86390 1
527096 99527096 1001 86380 86390 1
527078 99527078 1001 86380 86390 1
527239 99527239 1001 86380 86390 1
527067 99527067 1001 86380 86390 1
527106 99527106 1001 86380 86390 1
526982 99526982 1001 86380 86390 1
526845 99526845 1001 86380 86390 1
526771 99526771 1001 86380 86390 1
526711 99526711 1001 86380 86390 1
526777 99526777 1001 86380 86390 1
526805 99526805 1001 86380 86390 1
526730 99526730 1001 86380 86390 1
527396 99527396 1001 86380 86390 1
528031 99528031 1001 86380 86390 1
527904 99527904 1001 86380 86390 1
527753 99527753 1001 86380 86390 1
527731 99527731 1001 86380 86390 1
527667 99527667 1001 86380 86390 1
527712 99527712 1001 86380 86390 1
527764 99527764 1001 86380 86390 1
527777 99527777 1001 86380 86390 1
527584 99527584 1001 86380 86390 1
527547 99527547 1001 86380 86390 1
528222 99528222 1001 86380 86390 1
528843 99528843 1001 86380 86390 1
528634 99528634 1001 86380 86390 1
528635 99528635 1001 86380 86390 1
528650 99528650 1001 86380 86390 1
528508 99528508 1001 86380 86390 1
528346 99528346 1001 86380 86390 1
529079 99529079 1001 86380 86390 1
529016 99529016 1001 86380 86390 1
529049 99529049 1001 86380 86390 1
529667 99529667 1001 86380 86390 1
529660 99529660 1001 86380 86390 1
529342 99529342 1001 86380 86390 1
529334 99529334 1001 86380 86390 1
529517 99529517 1001 86380 86390 1
529274 99529274 1001 86380 86390 1
529287 99529287 1001 86380 86390 1
529251 99529251 1001 86380 86390 1
529254 99529254 1001 86380 86390 1
529256 99529256 1001 86380 86390 1
529143 99529143 1001 86380 86390 1
529208 99529208 1001 86380 86390 1
529286 99529286 1001 86380 86390 1
529738 99529738 1001 86380 86390 1
530416 99530416 1001 86380 86390 1
530457 99530457 1001 86380 86390 1
530384 99530384 1001 86380 86390 1
530220 99530220 1001 86380 86390 1
530314 99530314 1001 86380 86390 1
530238 99530238 1001 86380 86390 1
530102 99530102 1001 86380 86390 1
529973 99529973 1001 86380 86390 1
530138 99530138 1001 86380 86390 1
530658 99530658 1001 86380 86390 1
530724 99530724 1001 86380 86390 1
530714 99530714 1001 86380 86390 1
531227 99531227 1001 86380 86390 1
531253 99531253 1001 86380 86390 1
531178 99531178 1001 86380 86390 1
531256 99531256 1001 86380 86390 1
531148 99531148 1001 86380 86390 1
531024 99531024 1001 86380 86390 1
530989 99530989 1001 86380 86390 1
530760 99530760 1001 86380 86390 1
530819 99530819 1001 86380 86390 1
531494 99531494 1001 86380 86390 1
531451 99531451 1001 86380 86390 1
532078 99532078 1001 86380 86390 1
532175 99532175 1001 86380 86390 1
532015 99532015 1001 86380 86390 1
531886 99531886 1001 86380 86390 1
532218 99532218 1001 86380 86390 1
532222 99532222 1001 86380 86390 1
532240 99532240 1001 86380 86390 1
532828 99532828 1001 86380 86390 1
532914 99532914 1001 86380 86390 1
532800 99532800 1001 86380 86390 1
532737 99532737 1001 86380 86390 1
532717 99532717 1001 86380 86390 1
532783 99532783 1001 86380 86390 1
532612 99532612 1001 86380 86390 1
533058 99533058 1001 86380 86390 1
533125 99533125 1001 86380 86390 1
533216 99533216 1001 86380 86390 1
533051 99533051 1001 86380 86390 1
533220 99533220 1001 86380 86390 1
533104 99533104 1001 86380 86390 1
533841 99533841 1001 86380 86390 1
533662 99533662 1001 86380 86390 1
533726 99533726 1001 86380 86390 1
533549 99533549 1001 86380 86390 1
533460 99533460 1001 86380 86390 1
533592 99533592 1001 86380 86390 1
533645 99533645 1001 86380 86390 1
533465 99533465 1001 86380 86390 1
533647 99533647 1001 86380 86390 1
533240 99533240 1001 86380 86390 1
533253 99533253 1001 86380 86390 1
533256 99533256 1001 86380 86390 1
533336 99533336 1001 86380 86390 1
533869 99533869 1001 86380 86390 1
533999 99533999 1001 86380 86390 1
533870 99533870 1001 86380 86390 1
533861 99533861 1001 86380 86390 1
533968 99533968 1001 86380 86390 1
534633 99534633 1001 86380 86390 1
534559 99534559 1001 86380 86390 1
534615 99534615 1001 86380 86390 1
534439 99534439 1001 86380 86390 1
534299 99534299 1001 86380 86390 1
534286 99534286 1001 86380 86390 1
534353 99534353 1001 86380 86390 1
534435 99534435 1001 86380 86390 1
534307 99534307 1001 86380 86390 1
534321 99534321 1001 86380 86390 1
534386 99534386 1001 86380 86390 1
534184 99534184 1001 86380 86390 1
534213 99534213 1001 86380 86390 1
534765 99534765 1001 86380 86390 1
535509 99535509 1001 86380 86390 1
535448 99535448 1001 86380 86390 1
535492 99535492 1001 86380 86390 1
535328 99535328 1001 86380 86390 1
535240 99535240 1001 86380 86390 1
535138 99535138 1001 86380 86390 1
535205 99535205 1001 86380 86390 1
535182 99535182 1001 86380 86390 1
535197 99535197 1001 86380 86390 1
535211 99535211 1001 86380 86390 1
535302 99535302 1001 86380 86390 1
535148 99535148 1001 86380 86390 1
535020 99535020 1001 86380 86390 1
534891 99534891 1001 86380 86390 1
535650 99535650 1001 86380 86390 1
535612 99535612 1001 86380 86390 1
535555 99535555 1001 86380 86390 1
535595 99535595 1001 86380 86390 1
535544 99535544 1001 86380 86390 1
536302 99536302 1001 86380 86390 1
536061 99536061 1001 86380 86390 1
535910 99535910 1001 86380 86390 1
535734 99535734 1001 86380 86390 1
536515 99536515 1001 86380 86390 1
536132 99536132 1001 86380 86390 1
536371 99536371 1001 86380 86390 1
537139 99537139 1001 86380 86390 1
536991 99536991 1001 86380 86390 1
536827 99536827 1001 86380 86390 1
536880 99536880 1001 86380 86390 1
536543 99536543 1001 86380 86390 1
536626 99536626 1001 86380 86390 1
536641 99536641 1001 86380 86390 1
537340 99537340 1001 86380 86390 1
537186 99537186 1001 86380 86390 1
537293 99537293 1001 86380 86390 1
537222 99537222 1001 86380 86390 1
537223 99537223 1001 86380 86390 1
537352 99537352 1001 86380 86390 1
537874 99537874 1001 86380 86390 1
537787 99537787 1001 86380 86390 1
537877 99537877 1001 86380 86390 1
537615 99537615 1001 86380 86390 1
537616 99537616 1001 86380 86390 1
537606 99537606 1001 86380 86390 1
537678 99537678 1001 86380 86390 1
537460 99537460 1001 86380 86390 1
537478 99537478 1001 86380 86390 1
537491 99537491 1001 86380 86390 1
538121 99538121 1001 86380 86390 1
538148 99538148 1001 86380 86390 1
538765 99538765 1001 86380 86390 1
538619 99538619 1001 86380 86390 1
538644 99538644 1001 86380 86390 1
538479 99538479 1001 86380 86390 1
538584 99538584 1001 86380 86390 1
538559 99538559 1001 86380 86390 1
538423 99538423 1001 86380 86390 1
538235 99538235 1001 86380 86390 1
538864 99538864 1001 86380 86390 1
538883 99538883 1001 86380 86390 1
538897 99538897 1001 86380 86390 1
538988 99538988 1001 86380 86390 1
538991 99538991 1001 86380 86390 1
539465 99539465 1001 86380 86390 1
539623 99539623 1001 86380 86390 1
539268 99539268 1001 86380 86390 1
539288 99539288 1001 86380 86390 1
539250 99539250 1001 86380 86390 1
539290 99539290 1001 86380 86390 1
539150 99539150 1001 86380 86390 1
539203 99539203 1001 86380 86390 1
539101 99539101 1001 86380 86390 1
539702 99539702 1001 86380 86390 1
539650 99539650 1001 86380 86390 1
539774 99539774 1001 86380 86390 1
539792 99539792 1001 86380 86390 1
540434 99540434 1001 86380 86390 1
540384 99540384 1001 86380 86390 1
540452 99540452 1001 86380 86390 1
540123 99540123 1001 86380 86390 1
540111 99540111 1001 86380 86390 1
539965 99539965 1001 86380 86390 1
539944 99539944 1001 86380 86390 1
540573 99540573 1001 86380 86390 1
541167 99541167 1001 86380 86390 1
541032 99541032 1001 86380 86390 1
540890 99540890 1001 86380 86390 1
540879 99540879 1001 86380 86390 1
540803 99540803 1001 86380 86390 1
541483 99541483 1001 86380 86390 1
541953 99541953 1001 86380 86390 1
541966 99541966 1001 86380 86390 1
542098 99542098 1001 86380 86390 1
542009 99542009 1001 86380 86390 1
541809 99541809 1001 86380 86390 1
541719 99541719 1001 86380 86390 1
541627 99541627 1001 86380 86390 1
541604 99541604 1001 86380 86390 1
542284 99542284 1001 86380 86390 1
542235 99542235 1001 86380 86390 1
542313 99542313 1001 86380 86390 1
542177 99542177 1001 86380 86390 1
542268 99542268 1001 86380 86390 1
542296 99542296 1001 86380 86390 1
542795 99542795 1001 86380 86390 1
542661 99542661 1001 86380 86390 1
542636 99542636 1001 86380 86390 1
542611 99542611 1001 86380 86390 1
542627 99542627 1001 86380 86390 1
542653 99542653 1001 86380 86390 1
542590 99542590 1001 86380 86390 1
542609 99542609 1001 86380 86390 1
542363 99542363 1001 86380 86390 1
542450 99542450 1001 86380 86390 1
542334 99542334 1001 86380 86390 1
542335 99542335 1001 86380 86390 1
543150 99543150 1001 86380 86390 1
543008 99543008 1001 86380 86390 1
543048 99543048 1001 86380 86390 1
543140 99543140 1001 86380 86390 1
543141 99543141 1001 86380 86390 1
543038 99543038 1001 86380 86390 1
543014 99543014 1001 86380 86390 1
542951 99542951 1001 86380 86390 1
543618 99543618 1001 86380 86390 1
543587 99543587 1001 86380 86390 1
543387 99543387 1001 86380 86390 1
543427 99543427 1001 86380 86390 1
543254 99543254 1001 86380 86390 1
543216 99543216 1001 86380 86390 1
543800 99543800 1001 86380 86390 1
543802 99543802 1001 86380 86390 1
544522 99544522 1001 86380 86390 1
544572 99544572 1001 86380 86390 1
544554 99544554 1001 86380 86390 1
544379 99544379 1001 86380 86390 1
544331 99544331 1001 86380 86390 1
544254 99544254 1001 86380 86390 1
544298 99544298 1001 86380 86390 1
544208 99544208 1001 86380 86390 1
544073 99544073 1001 86380 86390 1
544038 99544038 1001 86380 86390 1
544612 99544612 1001 86380 86390 1
544653 99544653 1001 86380 86390 1
544719 99544719 1001 86380 86390 1
544606 99544606 1001 86380 86390 1
520207 1059 1001 34461 34760 1
523064 1106 1001 26848 27147 1
400609 99400609 1001 86380 86390 1
400664 99400664 1001 86380 86390 1
400645 99400645 1001 86380 86390 1
400802 99400802 1001 86380 86390 1
400808 99400808 1001 86380 86390 1
401150 99401150 1001 86380 86390 1
401235 99401235 1001 86380 86390 1
401280 99401280 1001 86380 86390 1
401565 99401565 1001 86380 86390 1
401627 99401627 1001 86380 86390 1
402170 99402170 1001 86380 86390 1
402210 99402210 1001 86380 86390 1
402289 99402289 1001 86380 86390 1
402352 99402352 1001 86380 86390 1
402422 99402422 1001 86380 86390 1
402475 99402475 1001 86380 86390 1
402559 99402559 1001 86380 86390 1
403063 99403063 1001 86380 86390 1
403440 99403440 1001 86380 86390 1
403438 99403438 1001 86380 86390 1
403482 99403482 1001 86380 86390 1
403702 99403702 1001 86380 86390 1
403839 99403839 1001 86380 86390 1
403869 99403869 1001 86380 86390 1
403848 99403848 1001 86380 86390 1
404110 99404110 1001 86380 86390 1
404062 99404062 1001 86380 86390 1
404241 99404241 1001 86380 86390 1
404276 99404276 1001 86380 86390 1
404442 99404442 1001 86380 86390 1
404389 99404389 1001 86380 86390 1
404402 99404402 1001 86380 86390 1
404520 99404520 1001 86380 86390 1
404733 99404733 1001 86380 86390 1
404877 99404877 1001 86380 86390 1
404935 99404935 1001 86380 86390 1
405016 99405016 1001 86380 86390 1
405412 99405412 1001 86380 86390 1
405649 99405649 1001 86380 86390 1
405709 99405709 1001 86380 86390 1
405743 99405743 1001 86380 86390 1
405978 99405978 1001 86380 86390 1
405895 99405895 1001 86380 86390 1
406025 99406025 1001 86380 86390 1
406001 99406001 1001 86380 86390 1
406127 99406127 1001 86380 86390 1
406266 99406266 1001 86380 86390 1
406465 99406465 1001 86380 86390 1
406760 99406760 1001 86380 86390 1
406907 99406907 1001 86380 86390 1
407094 99407094 1001 86380 86390 1
407414 99407414 1001 86380 86390 1
407443 99407443 1001 86380 86390 1
407626 99407626 1001 86380 86390 1
407858 99407858 1001 86380 86390 1
407950 99407950 1001 86380 86390 1
408203 99408203 1001 86380 86390 1
408151 99408151 1001 86380 86390 1
408755 99408755 1001 86380 86390 1
408980 99408980 1001 86380 86390 1
409255 99409255 1001 86380 86390 1
409242 99409242 1001 86380 86390 1
409311 99409311 1001 86380 86390 1
409439 99409439 1001 86380 86390 1
409434 99409434 1001 86380 86390 1
409611 99409611 1001 86380 86390 1
409734 99409734 1001 86380 86390 1
410044 99410044 1001 86380 86390 1
410145 99410145 1001 86380 86390 1
410406 99410406 1001 86380 86390 1
410219 99410219 1001 86380 86390 1
410592 99410592 1001 86380 86390 1
410799 99410799 1001 86380 86390 1
410783 99410783 1001 86380 86390 1
410791 99410791 1001 86380 86390 1
411204 99411204 1001 86380 86390 1
411160 99411160 1001 86380 86390 1
411138 99411138 1001 86380 86390 1
411307 99411307 1001 86380 86390 1
411310 99411310 1001 86380 86390 1
411238 99411238 1001 86380 86390 1
411480 99411480 1001 86380 86390 1
411448 99411448 1001 86380 86390 1
411835 99411835 1001 86380 86390 1
412102 99412102 1001 86380 86390 1
412294 99412294 1001 86380 86390 1
412326 99412326 1001 86380 86390 1
412341 99412341 1001 86380 86390 1
412441 99412441 1001 86380 86390 1
413645 99413645 1001 86380 86390 1
413649 99413649 1001 86380 86390 1
413502 99413502 1001 86380 86390 1
413437 99413437 1001 86380 86390 1
412997 99412997 1001 86380 86390 1
412929 99412929 1001 86380 86390 1
412553 99412553 1001 86380 86390 1
412731 99412731 1001 86380 86390 1
412736 99412736 1001 86380 86390 1
414011 99414011 1001 86380 86390 1
413786 99413786 1001 86380 86390 1
413972 99413972 1001 86380 86390 1
414100 99414100 1001 86380 86390 1
413876 99413876 1001 86380 86390 1
415172 99415172 1001 86380 86390 1
415300 99415300 1001 86380 86390 1
415072 99415072 1001 86380 86390 1
414721 99414721 1001 86380 86390 1
414293 99414293 1001 86380 86390 1
414371 99414371 1001 86380 86390 1
414391 99414391 1001 86380 86390 1
414245 99414245 1001 86380 86390 1
415675 99415675 1001 86380 86390 1
415534 99415534 1001 86380 86390 1
415542 99415542 1001 86380 86390 1
416344 99416344 1001 86380 86390 1
416285 99416285 1001 86380 86390 1
416237 99416237 1001 86380 86390 1
416230 99416230 1001 86380 86390 1
416108 99416108 1001 86380 86390 1
415747 99415747 1001 86380 86390 1
415973 99415973 1001 86380 86390 1
417368 99417368 1001 86380 86390 1
417605 99417605 1001 86380 86390 1
417504 99417504 1001 86380 86390 1
417514 99417514 1001 86380 86390 1
417440 99417440 1001 86380 86390 1
418486 99418486 1001 86380 86390 1
418439 99418439 1001 86380 86390 1
418646 99418646 1001 86380 86390 1
418688 99418688 1001 86380 86390 1
418034 99418034 1001 86380 86390 1
418149 99418149 1001 86380 86390 1
418386 99418386 1001 86380 86390 1
417893 99417893 1001 86380 86390 1
419074 99419074 1001 86380 86390 1
419192 99419192 1001 86380 86390 1
418907 99418907 1001 86380 86390 1
418985 99418985 1001 86380 86390 1
418831 99418831 1001 86380 86390 1
418948 99418948 1001 86380 86390 1
420400 99420400 1001 86380 86390 1
420101 99420101 1001 86380 86390 1
420367 99420367 1001 86380 86390 1
419967 99419967 1001 86380 86390 1
419960 99419960 1001 86380 86390 1
419382 99419382 1001 86380 86390 1
420562 99420562 1001 86380 86390 1
420718 99420718 1001 86380 86390 1
420820 99420820 1001 86380 86390 1
420730 99420730 1001 86380 86390 1
420826 99420826 1001 86380 86390 1
421689 99421689 1001 86380 86390 1
421945 99421945 1001 86380 86390 1
421933 99421933 1001 86380 86390 1
421453 99421453 1001 86380 86390 1
421395 99421395 1001 86380 86390 1
421615 99421615 1001 86380 86390 1
421319 99421319 1001 86380 86390 1
421592 99421592 1001 86380 86390 1
421379 99421379 1001 86380 86390 1
421449 99421449 1001 86380 86390 1
420988 99420988 1001 86380 86390 1
421163 99421163 1001 86380 86390 1
421138 99421138 1001 86380 86390 1
422160 99422160 1001 86380 86390 1
422194 99422194 1001 86380 86390 1
422386 99422386 1001 86380 86390 1
422263 99422263 1001 86380 86390 1
422207 99422207 1001 86380 86390 1
422136 99422136 1001 86380 86390 1
422960 99422960 1001 86380 86390 1
422966 99422966 1001 86380 86390 1
423234 99423234 1001 86380 86390 1
422623 99422623 1001 86380 86390 1
422837 99422837 1001 86380 86390 1
422606 99422606 1001 86380 86390 1
422663 99422663 1001 86380 86390 1
423965 99423965 1001 86380 86390 1
423873 99423873 1001 86380 86390 1
423782 99423782 1001 86380 86390 1
425009 99425009 1001 86380 86390 1
425016 99425016 1001 86380 86390 1
425244 99425244 1001 86380 86390 1
424689 99424689 1001 86380 86390 1
424655 99424655 1001 86380 86390 1
424793 99424793 1001 86380 86390 1
424794 99424794 1001 86380 86390 1
424297 99424297 1001 86380 86390 1
424273 99424273 1001 86380 86390 1
424399 99424399 1001 86380 86390 1
424302 99424302 1001 86380 86390 1
424446 99424446 1001 86380 86390 1
424582 99424582 1001 86380 86390 1
424255 99424255 1001 86380 86390 1
425495 99425495 1001 86380 86390 1
425505 99425505 1001 86380 86390 1
425750 99425750 1001 86380 86390 1
425515 99425515 1001 86380 86390 1
425670 99425670 1001 86380 86390 1
425467 99425467 1001 86380 86390 1
427005 99427005 1001 86380 86390 1
426851 99426851 1001 86380 86390 1
427015 99427015 1001 86380 86390 1
426369 99426369 1001 86380 86390 1
426336 99426336 1001 86380 86390 1
426587 99426587 1001 86380 86390 1
426684 99426684 1001 86380 86390 1
425974 99425974 1001 86380 86390 1
426004 99426004 1001 86380 86390 1
427342 99427342 1001 86380 86390 1
427416 99427416 1001 86380 86390 1
427438 99427438 1001 86380 86390 1
427353 99427353 1001 86380 86390 1
427466 99427466 1001 86380 86390 1
428497 99428497 1001 86380 86390 1
428590 99428590 1001 86380 86390 1
428562 99428562 1001 86380 86390 1
428256 99428256 1001 86380 86390 1
428257 99428257 1001 86380 86390 1
428159 99428159 1001 86380 86390 1
427975 99427975 1001 86380 86390 1
428332 99428332 1001 86380 86390 1
427602 99427602 1001 86380 86390 1
427781 99427781 1001 86380 86390 1
427572 99427572 1001 86380 86390 1
428782 99428782 1001 86380 86390 1
428941 99428941 1001 86380 86390 1
428795 99428795 1001 86380 86390 1
428775 99428775 1001 86380 86390 1
429963 99429963 1001 86380 86390 1
429734 99429734 1001 86380 86390 1
429699 99429699 1001 86380 86390 1
429771 99429771 1001 86380 86390 1
429345 99429345 1001 86380 86390 1
429177 99429177 1001 86380 86390 1
429275 99429275 1001 86380 86390 1
429376 99429376 1001 86380 86390 1
430506 99430506 1001 86380 86390 1
430496 99430496 1001 86380 86390 1
432242 99432242 1001 86380 86390 1
432209 99432209 1001 86380 86390 1
432417 99432417 1001 86380 86390 1
432386 99432386 1001 86380 86390 1
433585 99433585 1001 86380 86390 1
433726 99433726 1001 86380 86390 1
433486 99433486 1001 86380 86390 1
433586 99433586 1001 86380 86390 1
433641 99433641 1001 86380 86390 1
433160 99433160 1001 86380 86390 1
433297 99433297 1001 86380 86390 1
433057 99433057 1001 86380 86390 1
433231 99433231 1001 86380 86390 1
433060 99433060 1001 86380 86390 1
432981 99432981 1001 86380 86390 1
432845 99432845 1001 86380 86390 1
432723 99432723 1001 86380 86390 1
432511 99432511 1001 86380 86390 1
432738 99432738 1001 86380 86390 1
434003 99434003 1001 86380 86390 1
433923 99433923 1001 86380 86390 1
434051 99434051 1001 86380 86390 1
433798 99433798 1001 86380 86390 1
435055 99435055 1001 86380 86390 1
435229 99435229 1001 86380 86390 1
435351 99435351 1001 86380 86390 1
435308 99435308 1001 86380 86390 1
435102 99435102 1001 86380 86390 1
434924 99434924 1001 86380 86390 1
434396 99434396 1001 86380 86390 1
434386 99434386 1001 86380 86390 1
434390 99434390 1001 86380 86390 1
434559 99434559 1001 86380 86390 1
435683 99435683 1001 86380 86390 1
435631 99435631 1001 86380 86390 1
435586 99435586 1001 86380 86390 1
435564 99435564 1001 86380 86390 1
437156 99437156 1001 86380 86390 1
436991 99436991 1001 86380 86390 1
436903 99436903 1001 86380 86390 1
436347 99436347 1001 86380 86390 1
436133 99436133 1001 86380 86390 1
436168 99436168 1001 86380 86390 1
436077 99436077 1001 86380 86390 1
300093 99300093 1001 86380 86390 1
300023 99300023 1001 86380 86390 1
437179 99437179 1001 86380 86390 1
300066 99300066 1001 86380 86390 1
300606 99300606 1001 86380 86390 1
300688 99300688 1001 86380 86390 1
300471 99300471 1001 86380 86390 1
300366 99300366 1001 86380 86390 1
300278 99300278 1001 86380 86390 1
300906 99300906 1001 86380 86390 1
300803 99300803 1001 86380 86390 1
300806 99300806 1001 86380 86390 1
300875 99300875 1001 86380 86390 1
300837 99300837 1001 86380 86390 1
300747 99300747 1001 86380 86390 1
300775 99300775 1001 86380 86390 1
301480 99301480 1001 86380 86390 1
301417 99301417 1001 86380 86390 1
301193 99301193 1001 86380 86390 1
301286 99301286 1001 86380 86390 1
301199 99301199 1001 86380 86390 1
301293 99301293 1001 86380 86390 1
301205 99301205 1001 86380 86390 1
301063 99301063 1001 86380 86390 1
301044 99301044 1001 86380 86390 1
301099 99301099 1001 86380 86390 1
301642 99301642 1001 86380 86390 1
301578 99301578 1001 86380 86390 1
301720 99301720 1001 86380 86390 1
301631 99301631 1001 86380 86390 1
301142 99301142 1001 86380 86390 1
302253 99302253 1001 86380 86390 1
302266 99302266 1001 86380 86390 1
302241 99302241 1001 86380 86390 1
302353 99302353 1001 86380 86390 1
302334 99302334 1001 86380 86390 1
302359 99302359 1001 86380 86390 1
302220 99302220 1001 86380 86390 1
302033 99302033 1001 86380 86390 1
302015 99302015 1001 86380 86390 1
302135 99302135 1001 86380 86390 1
301928 99301928 1001 86380 86390 1
301813 99301813 1001 86380 86390 1
301874 99301874 1001 86380 86390 1
302547 99302547 1001 86380 86390 1
302550 99302550 1001 86380 86390 1
302540 99302540 1001 86380 86390 1
303117 99303117 1001 86380 86390 1
303050 99303050 1001 86380 86390 1
303064 99303064 1001 86380 86390 1
302820 99302820 1001 86380 86390 1
302937 99302937 1001 86380 86390 1
302901 99302901 1001 86380 86390 1
302947 99302947 1001 86380 86390 1
302999 99302999 1001 86380 86390 1
302638 99302638 1001 86380 86390 1
302678 99302678 1001 86380 86390 1
303854 99303854 1001 86380 86390 1
303929 99303929 1001 86380 86390 1
303710 99303710 1001 86380 86390 1
303725 99303725 1001 86380 86390 1
303652 99303652 1001 86380 86390 1
303784 99303784 1001 86380 86390 1
303629 99303629 1001 86380 86390 1
303619 99303619 1001 86380 86390 1
303544 99303544 1001 86380 86390 1
303482 99303482 1001 86380 86390 1
303618 99303618 1001 86380 86390 1
304202 99304202 1001 86380 86390 1
304229 99304229 1001 86380 86390 1
304223 99304223 1001 86380 86390 1
304746 99304746 1001 86380 86390 1
304628 99304628 1001 86380 86390 1
304641 99304641 1001 86380 86390 1
304583 99304583 1001 86380 86390 1
304380 99304380 1001 86380 86390 1
304257 99304257 1001 86380 86390 1
304935 99304935 1001 86380 86390 1
304912 99304912 1001 86380 86390 1
304877 99304877 1001 86380 86390 1
305519 99305519 1001 86380 86390 1
305547 99305547 1001 86380 86390 1
305612 99305612 1001 86380 86390 1
305498 99305498 1001 86380 86390 1
305675 99305675 1001 86380 86390 1
305580 99305580 1001 86380 86390 1
305285 99305285 1001 86380 86390 1
305441 99305441 1001 86380 86390 1
305405 99305405 1001 86380 86390 1
305432 99305432 1001 86380 86390 1
305348 99305348 1001 86380 86390 1
305113 99305113 1001 86380 86390 1
305191 99305191 1001 86380 86390 1
500155 99500155 1001 86380 86390 1
500170 99500170 1001 86380 86390 1
500712 99500712 1001 86380 86390 1
500801 99500801 1001 86380 86390 1
500619 99500619 1001 86380 86390 1
500596 99500596 1001 86380 86390 1
500407 99500407 1001 86380 86390 1
500219 99500219 1001 86380 86390 1
500349 99500349 1001 86380 86390 1
500324 99500324 1001 86380 86390 1
500236 99500236 1001 86380 86390 1
500224 99500224 1001 86380 86390 1
500330 99500330 1001 86380 86390 1
500201 99500201 1001 86380 86390 1
500306 99500306 1001 86380 86390 1
500242 99500242 1001 86380 86390 1
500359 99500359 1001 86380 86390 1
500844 99500844 1001 86380 86390 1
500899 99500899 1001 86380 86390 1
501525 99501525 1001 86380 86390 1
501503 99501503 1001 86380 86390 1
501491 99501491 1001 86380 86390 1
501480 99501480 1001 86380 86390 1
501293 99501293 1001 86380 86390 1
501324 99501324 1001 86380 86390 1
501039 99501039 1001 86380 86390 1
501208 99501208 1001 86380 86390 1
501766 99501766 1001 86380 86390 1
501758 99501758 1001 86380 86390 1
501643 99501643 1001 86380 86390 1
501814 99501814 1001 86380 86390 1
501659 99501659 1001 86380 86390 1
502350 99502350 1001 86380 86390 1
502274 99502274 1001 86380 86390 1
502439 99502439 1001 86380 86390 1
502316 99502316 1001 86380 86390 1
502319 99502319 1001 86380 86390 1
502154 99502154 1001 86380 86390 1
501980 99501980 1001 86380 86390 1
501866 99501866 1001 86380 86390 1
501919 99501919 1001 86380 86390 1
501869 99501869 1001 86380 86390 1
502517 99502517 1001 86380 86390 1
502468 99502468 1001 86380 86390 1
502653 99502653 1001 86380 86390 1
502524 99502524 1001 86380 86390 1
503242 99503242 1001 86380 86390 1
503147 99503147 1001 86380 86390 1
502962 99502962 1001 86380 86390 1
503068 99503068 1001 86380 86390 1
502736 99502736 1001 86380 86390 1
502848 99502848 1001 86380 86390 1
502771 99502771 1001 86380 86390 1
503329 99503329 1001 86380 86390 1
503977 99503977 1001 86380 86390 1
504035 99504035 1001 86380 86390 1
504075 99504075 1001 86380 86390 1
503821 99503821 1001 86380 86390 1
503892 99503892 1001 86380 86390 1
503751 99503751 1001 86380 86390 1
503870 99503870 1001 86380 86390 1
503600 99503600 1001 86380 86390 1
503588 99503588 1001 86380 86390 1
503551 99503551 1001 86380 86390 1
504140 99504140 1001 86380 86390 1
504222 99504222 1001 86380 86390 1
504118 99504118 1001 86380 86390 1
504288 99504288 1001 86380 86390 1
504138 99504138 1001 86380 86390 1
504880 99504880 1001 86380 86390 1
504803 99504803 1001 86380 86390 1
504768 99504768 1001 86380 86390 1
504795 99504795 1001 86380 86390 1
504701 99504701 1001 86380 86390 1
504616 99504616 1001 86380 86390 1
504580 99504580 1001 86380 86390 1
504505 99504505 1001 86380 86390 1
504340 99504340 1001 86380 86390 1
504398 99504398 1001 86380 86390 1
504529 99504529 1001 86380 86390 1
504334 99504334 1001 86380 86390 1
505100 99505100 1001 86380 86390 1
505114 99505114 1001 86380 86390 1
504973 99504973 1001 86380 86390 1
505115 99505115 1001 86380 86390 1
505054 99505054 1001 86380 86390 1
505119 99505119 1001 86380 86390 1
505654 99505654 1001 86380 86390 1
505670 99505670 1001 86380 86390 1
505700 99505700 1001 86380 86390 1
505636 99505636 1001 86380 86390 1
505731 99505731 1001 86380 86390 1
505539 99505539 1001 86380 86390 1
505426 99505426 1001 86380 86390 1
505179 99505179 1001 86380 86390 1
505326 99505326 1001 86380 86390 1
505302 99505302 1001 86380 86390 1
505793 99505793 1001 86380 86390 1
505811 99505811 1001 86380 86390 1
506556 99506556 1001 86380 86390 1
506383 99506383 1001 86380 86390 1
506242 99506242 1001 86380 86390 1
506320 99506320 1001 86380 86390 1
506117 99506117 1001 86380 86390 1
506159 99506159 1001 86380 86390 1
506173 99506173 1001 86380 86390 1
506036 99506036 1001 86380 86390 1
506605 99506605 1001 86380 86390 1
506763 99506763 1001 86380 86390 1
506766 99506766 1001 86380 86390 1
506624 99506624 1001 86380 86390 1
506715 99506715 1001 86380 86390 1
506679 99506679 1001 86380 86390 1
507223 99507223 1001 86380 86390 1
507328 99507328 1001 86380 86390 1
507413 99507413 1001 86380 86390 1
507064 99507064 1001 86380 86390 1
507207 99507207 1001 86380 86390 1
507171 99507171 1001 86380 86390 1
507059 99507059 1001 86380 86390 1
506900 99506900 1001 86380 86390 1
507569 99507569 1001 86380 86390 1
507557 99507557 1001 86380 86390 1
507612 99507612 1001 86380 86390 1
508184 99508184 1001 86380 86390 1
508172 99508172 1001 86380 86390 1
508231 99508231 1001 86380 86390 1
508181 99508181 1001 86380 86390 1
507990 99507990 1001 86380 86390 1
507932 99507932 1001 86380 86390 1
508038 99508038 1001 86380 86390 1
507705 99507705 1001 86380 86390 1
507682 99507682 1001 86380 86390 1
507828 99507828 1001 86380 86390 1
507716 99507716 1001 86380 86390 1
508349 99508349 1001 86380 86390 1
508339 99508339 1001 86380 86390 1
508419 99508419 1001 86380 86390 1
508253 99508253 1001 86380 86390 1
508892 99508892 1001 86380 86390 1
509072 99509072 1001 86380 86390 1
508754 99508754 1001 86380 86390 1
508663 99508663 1001 86380 86390 1
508848 99508848 1001 86380 86390 1
508710 99508710 1001 86380 86390 1
508585 99508585 1001 86380 86390 1
508523 99508523 1001 86380 86390 1
508499 99508499 1001 86380 86390 1
508527 99508527 1001 86380 86390 1
509088 99509088 1001 86380 86390 1
509261 99509261 1001 86380 86390 1
509173 99509173 1001 86380 86390 1
509755 99509755 1001 86380 86390 1
509732 99509732 1001 86380 86390 1
509656 99509656 1001 86380 86390 1
509620 99509620 1001 86380 86390 1
509633 99509633 1001 86380 86390 1
509662 99509662 1001 86380 86390 1
509415 99509415 1001 86380 86390 1
509442 99509442 1001 86380 86390 1
509949 99509949 1001 86380 86390 1
510015 99510015 1001 86380 86390 1
510056 99510056 1001 86380 86390 1
510009 99510009 1001 86380 86390 1
509997 99509997 1001 86380 86390 1
510587 99510587 1001 86380 86390 1
510552 99510552 1001 86380 86390 1
510529 99510529 1001 86380 86390 1
510469 99510469 1001 86380 86390 1
510496 99510496 1001 86380 86390 1
510347 99510347 1001 86380 86390 1
510439 99510439 1001 86380 86390 1
510249 99510249 1001 86380 86390 1
510107 99510107 1001 86380 86390 1
510289 99510289 1001 86380 86390 1
510831 99510831 1001 86380 86390 1
510729 99510729 1001 86380 86390 1
511549 99511549 1001 86380 86390 1
511387 99511387 1001 86380 86390 1
511402 99511402 1001 86380 86390 1
511170 99511170 1001 86380 86390 1
511303 99511303 1001 86380 86390 1
511268 99511268 1001 86380 86390 1
511062 99511062 1001 86380 86390 1
510933 99510933 1001 86380 86390 1
511129 99511129 1001 86380 86390 1
511040 99511040 1001 86380 86390 1
511097 99511097 1001 86380 86390 1
511682 99511682 1001 86380 86390 1
511581 99511581 1001 86380 86390 1
511715 99511715 1001 86380 86390 1
512282 99512282 1001 86380 86390 1
512018 99512018 1001 86380 86390 1
511998 99511998 1001 86380 86390 1
512054 99512054 1001 86380 86390 1
511939 99511939 1001 86380 86390 1
511927 99511927 1001 86380 86390 1
511815 99511815 1001 86380 86390 1
511871 99511871 1001 86380 86390 1
511951 99511951 1001 86380 86390 1
512564 99512564 1001 86380 86390 1
513077 99513077 1001 86380 86390 1
513121 99513121 1001 86380 86390 1
512857 99512857 1001 86380 86390 1
512861 99512861 1001 86380 86390 1
512851 99512851 1001 86380 86390 1
512920 99512920 1001 86380 86390 1
512618 99512618 1001 86380 86390 1
512657 99512657 1001 86380 86390 1
513364 99513364 1001 86380 86390 1
513391 99513391 1001 86380 86390 1
514002 99514002 1001 86380 86390 1
513855 99513855 1001 86380 86390 1
513844 99513844 1001 86380 86390 1
513849 99513849 1001 86380 86390 1
513696 99513696 1001 86380 86390 1
513725 99513725 1001 86380 86390 1
513729 99513729 1001 86380 86390 1
513798 99513798 1001 86380 86390 1
513528 99513528 1001 86380 86390 1
513567 99513567 1001 86380 86390 1
513425 99513425 1001 86380 86390 1
513506 99513506 1001 86380 86390 1
514134 99514134 1001 86380 86390 1
514075 99514075 1001 86380 86390 1
514205 99514205 1001 86380 86390 1
514794 99514794 1001 86380 86390 1
514856 99514856 1001 86380 86390 1
514656 99514656 1001 86380 86390 1
514844 99514844 1001 86380 86390 1
514445 99514445 1001 86380 86390 1
514481 99514481 1001 86380 86390 1
514585 99514585 1001 86380 86390 1
514637 99514637 1001 86380 86390 1
514431 99514431 1001 86380 86390 1
514406 99514406 1001 86380 86390 1
514433 99514433 1001 86380 86390 1
514422 99514422 1001 86380 86390 1
514254 99514254 1001 86380 86390 1
514959 99514959 1001 86380 86390 1
515028 99515028 1001 86380 86390 1
515029 99515029 1001 86380 86390 1
515044 99515044 1001 86380 86390 1
515613 99515613 1001 86380 86390 1
515478 99515478 1001 86380 86390 1
515417 99515417 1001 86380 86390 1
515409 99515409 1001 86380 86390 1
515435 99515435 1001 86380 86390 1
515476 99515476 1001 86380 86390 1
515236 99515236 1001 86380 86390 1
515094 99515094 1001 86380 86390 1
515798 99515798 1001 86380 86390 1
515688 99515688 1001 86380 86390 1
516323 99516323 1001 86380 86390 1
516313 99516313 1001 86380 86390 1
516502 99516502 1001 86380 86390 1
516303 99516303 1001 86380 86390 1
516250 99516250 1001 86380 86390 1
516173 99516173 1001 86380 86390 1
516186 99516186 1001 86380 86390 1
516009 99516009 1001 86380 86390 1
515907 99515907 1001 86380 86390 1
516026 99516026 1001 86380 86390 1
516598 99516598 1001 86380 86390 1
516513 99516513 1001 86380 86390 1
516554 99516554 1001 86380 86390 1
517194 99517194 1001 86380 86390 1
517178 99517178 1001 86380 86390 1
517331 99517331 1001 86380 86390 1
517017 99517017 1001 86380 86390 1
517110 99517110 1001 86380 86390 1
516905 99516905 1001 86380 86390 1
517386 99517386 1001 86380 86390 1
517466 99517466 1001 86380 86390 1
517532 99517532 1001 86380 86390 1
518024 99518024 1001 86380 86390 1
518141 99518141 1001 86380 86390 1
518041 99518041 1001 86380 86390 1
518057 99518057 1001 86380 86390 1
517801 99517801 1001 86380 86390 1
517777 99517777 1001 86380 86390 1
517829 99517829 1001 86380 86390 1
517870 99517870 1001 86380 86390 1
517786 99517786 1001 86380 86390 1
517955 99517955 1001 86380 86390 1
517549 99517549 1001 86380 86390 1
518210 99518210 1001 86380 86390 1
518224 99518224 1001 86380 86390 1
518240 99518240 1001 86380 86390 1
518229 99518229 1001 86380 86390 1
518840 99518840 1001 86380 86390 1
518931 99518931 1001 86380 86390 1
518947 99518947 1001 86380 86390 1
518607 99518607 1001 86380 86390 1
518586 99518586 1001 86380 86390 1
518379 99518379 1001 86380 86390 1
518384 99518384 1001 86380 86390 1
518490 99518490 1001 86380 86390 1
518556 99518556 1001 86380 86390 1
518988 99518988 1001 86380 86390 1
519021 99519021 1001 86380 86390 1
519620 99519620 1001 86380 86390 1
519775 99519775 1001 86380 86390 1
519478 99519478 1001 86380 86390 1
519546 99519546 1001 86380 86390 1
519287 99519287 1001 86380 86390 1
519275 99519275 1001 86380 86390 1
519342 99519342 1001 86380 86390 1
519940 99519940 1001 86380 86390 1
519922 99519922 1001 86380 86390 1
520014 99520014 1001 86380 86390 1
519834 99519834 1001 86380 86390 1
520541 99520541 1001 86380 86390 1
520595 99520595 1001 86380 86390 1
520625 99520625 1001 86380 86390 1
520455 99520455 1001 86380 86390 1
520507 99520507 1001 86380 86390 1
520469 99520469 1001 86380 86390 1
520560 99520560 1001 86380 86390 1
520395 99520395 1001 86380 86390 1
520357 99520357 1001 86380 86390 1
520240 99520240 1001 86380 86390 1
520387 99520387 1001 86380 86390 1
520284 99520284 1001 86380 86390 1
520388 99520388 1001 86380 86390 1
520403 99520403 1001 86380 86390 1
520378 99520378 1001 86380 86390 1
520097 99520097 1001 86380 86390 1
520153 99520153 1001 86380 86390 1
520170 99520170 1001 86380 86390 1
520145 99520145 1001 86380 86390 1
520094 99520094 1001 86380 86390 1
520651 99520651 1001 86380 86390 1
520652 99520652 1001 86380 86390 1
520642 99520642 1001 86380 86390 1
521424 99521424 1001 86380 86390 1
521295 99521295 1001 86380 86390 1
521399 99521399 1001 86380 86390 1
521208 99521208 1001 86380 86390 1
521261 99521261 1001 86380 86390 1
521231 99521231 1001 86380 86390 1
521244 99521244 1001 86380 86390 1
520851 99520851 1001 86380 86390 1
521490 99521490 1001 86380 86390 1
521506 99521506 1001 86380 86390 1
521550 99521550 1001 86380 86390 1
522258 99522258 1001 86380 86390 1
522220 99522220 1001 86380 86390 1
522183 99522183 1001 86380 86390 1
521931 99521931 1001 86380 86390 1
522000 99522000 1001 86380 86390 1
521950 99521950 1001 86380 86390 1
521912 99521912 1001 86380 86390 1
521929 99521929 1001 86380 86390 1
521969 99521969 1001 86380 86390 1
521831 99521831 1001 86380 86390 1
521825 99521825 1001 86380 86390 1
522928 99522928 1001 86380 86390 1
523091 99523091 1001 86380 86390 1
522797 99522797 1001 86380 86390 1
522868 99522868 1001 86380 86390 1
522885 99522885 1001 86380 86390 1
522597 99522597 1001 86380 86390 1
523312 99523312 1001 86380 86390 1
523236 99523236 1001 86380 86390 1
523906 99523906 1001 86380 86390 1
523895 99523895 1001 86380 86390 1
523885 99523885 1001 86380 86390 1
523808 99523808 1001 86380 86390 1
523847 99523847 1001 86380 86390 1
523760 99523760 1001 86380 86390 1
523814 99523814 1001 86380 86390 1
523674 99523674 1001 86380 86390 1
523545 99523545 1001 86380 86390 1
523631 99523631 1001 86380 86390 1
523415 99523415 1001 86380 86390 1
523354 99523354 1001 86380 86390 1
523420 99523420 1001 86380 86390 1
523424 99523424 1001 86380 86390 1
524122 99524122 1001 86380 86390 1
524034 99524034 1001 86380 86390 1
524100 99524100 1001 86380 86390 1
523972 99523972 1001 86380 86390 1
524026 99524026 1001 86380 86390 1
524130 99524130 1001 86380 86390 1
524603 99524603 1001 86380 86390 1
524616 99524616 1001 86380 86390 1
524707 99524707 1001 86380 86390 1
524711 99524711 1001 86380 86390 1
524759 99524759 1001 86380 86390 1
524663 99524663 1001 86380 86390 1
524487 99524487 1001 86380 86390 1
524414 99524414 1001 86380 86390 1
524415 99524415 1001 86380 86390 1
524558 99524558 1001 86380 86390 1
524258 99524258 1001 86380 86390 1
524300 99524300 1001 86380 86390 1
524185 99524185 1001 86380 86390 1
524806 99524806 1001 86380 86390 1
524871 99524871 1001 86380 86390 1
524797 99524797 1001 86380 86390 1
524901 99524901 1001 86380 86390 1
524779 99524779 1001 86380 86390 1
525524 99525524 1001 86380 86390 1
525588 99525588 1001 86380 86390 1
525530 99525530 1001 86380 86390 1
525466 99525466 1001 86380 86390 1
525544 99525544 1001 86380 86390 1
525480 99525480 1001 86380 86390 1
525493 99525493 1001 86380 86390 1
525365 99525365 1001 86380 86390 1
525366 99525366 1001 86380 86390 1
525382 99525382 1001 86380 86390 1
525228 99525228 1001 86380 86390 1
525141 99525141 1001 86380 86390 1
525181 99525181 1001 86380 86390 1
525091 99525091 1001 86380 86390 1
525608 99525608 1001 86380 86390 1
525712 99525712 1001 86380 86390 1
525690 99525690 1001 86380 86390 1
525800 99525800 1001 86380 86390 1
526242 99526242 1001 86380 86390 1
526334 99526334 1001 86380 86390 1
526280 99526280 1001 86380 86390 1
526103 99526103 1001 86380 86390 1
526069 99526069 1001 86380 86390 1
526112 99526112 1001 86380 86390 1
526151 99526151 1001 86380 86390 1
525955 99525955 1001 86380 86390 1
526473 99526473 1001 86380 86390 1
526540 99526540 1001 86380 86390 1
526553 99526553 1001 86380 86390 1
526479 99526479 1001 86380 86390 1
527212 99527212 1001 86380 86390 1
527105 99527105 1001 86380 86390 1
527008 99527008 1001 86380 86390 1
526843 99526843 1001 86380 86390 1
526650 99526650 1001 86380 86390 1
526819 99526819 1001 86380 86390 1
527320 99527320 1001 86380 86390 1
527321 99527321 1001 86380 86390 1
527972 99527972 1001 86380 86390 1
527906 99527906 1001 86380 86390 1
527714 99527714 1001 86380 86390 1
527792 99527792 1001 86380 86390 1
527785 99527785 1001 86380 86390 1
527775 99527775 1001 86380 86390 1
527583 99527583 1001 86380 86390 1
527470 99527470 1001 86380 86390 1
528113 99528113 1001 86380 86390 1
528104 99528104 1001 86380 86390 1
528095 99528095 1001 86380 86390 1
528264 99528264 1001 86380 86390 1
528838 99528838 1001 86380 86390 1
528732 99528732 1001 86380 86390 1
528810 99528810 1001 86380 86390 1
528568 99528568 1001 86380 86390 1
528543 99528543 1001 86380 86390 1
528548 99528548 1001 86380 86390 1
528562 99528562 1001 86380 86390 1
528320 99528320 1001 86380 86390 1
528424 99528424 1001 86380 86390 1
528321 99528321 1001 86380 86390 1
528407 99528407 1001 86380 86390 1
528981 99528981 1001 86380 86390 1
528996 99528996 1001 86380 86390 1
528906 99528906 1001 86380 86390 1
528971 99528971 1001 86380 86390 1
528986 99528986 1001 86380 86390 1
529712 99529712 1001 86380 86390 1
529135 99529135 1001 86380 86390 1
529163 99529163 1001 86380 86390 1
529774 99529774 1001 86380 86390 1
530438 99530438 1001 86380 86390 1
530401 99530401 1001 86380 86390 1
530393 99530393 1001 86380 86390 1
530273 99530273 1001 86380 86390 1
530187 99530187 1001 86380 86390 1
530229 99530229 1001 86380 86390 1
530307 99530307 1001 86380 86390 1
529997 99529997 1001 86380 86390 1
530062 99530062 1001 86380 86390 1
530000 99530000 1001 86380 86390 1
530641 99530641 1001 86380 86390 1
530660 99530660 1001 86380 86390 1
530674 99530674 1001 86380 86390 1
530588 99530588 1001 86380 86390 1
531200 99531200 1001 86380 86390 1
531293 99531293 1001 86380 86390 1
531364 99531364 1001 86380 86390 1
531018 99531018 1001 86380 86390 1
530973 99530973 1001 86380 86390 1
531158 99531158 1001 86380 86390 1
530956 99530956 1001 86380 86390 1
530895 99530895 1001 86380 86390 1
531403 99531403 1001 86380 86390 1
531507 99531507 1001 86380 86390 1
531498 99531498 1001 86380 86390 1
531448 99531448 1001 86380 86390 1
531500 99531500 1001 86380 86390 1
531501 99531501 1001 86380 86390 1
531384 99531384 1001 86380 86390 1
531452 99531452 1001 86380 86390 1
532110 99532110 1001 86380 86390 1
532195 99532195 1001 86380 86390 1
531987 99531987 1001 86380 86390 1
531963 99531963 1001 86380 86390 1
531862 99531862 1001 86380 86390 1
531903 99531903 1001 86380 86390 1
531891 99531891 1001 86380 86390 1
531985 99531985 1001 86380 86390 1
531649 99531649 1001 86380 86390 1
531599 99531599 1001 86380 86390 1
531772 99531772 1001 86380 86390 1
531646 99531646 1001 86380 86390 1
532868 99532868 1001 86380 86390 1
532896 99532896 1001 86380 86390 1
533022 99533022 1001 86380 86390 1
532862 99532862 1001 86380 86390 1
532802 99532802 1001 86380 86390 1
532702 99532702 1001 86380 86390 1
532794 99532794 1001 86380 86390 1
532770 99532770 1001 86380 86390 1
532455 99532455 1001 86380 86390 1
532508 99532508 1001 86380 86390 1
532587 99532587 1001 86380 86390 1
532485 99532485 1001 86380 86390 1
532614 99532614 1001 86380 86390 1
532603 99532603 1001 86380 86390 1
533215 99533215 1001 86380 86390 1
533138 99533138 1001 86380 86390 1
533061 99533061 1001 86380 86390 1
533166 99533166 1001 86380 86390 1
533770 99533770 1001 86380 86390 1
533835 99533835 1001 86380 86390 1
533697 99533697 1001 86380 86390 1
533844 99533844 1001 86380 86390 1
533847 99533847 1001 86380 86390 1
533850 99533850 1001 86380 86390 1
533819 99533819 1001 86380 86390 1
533461 99533461 1001 86380 86390 1
533605 99533605 1001 86380 86390 1
533541 99533541 1001 86380 86390 1
533555 99533555 1001 86380 86390 1
533518 99533518 1001 86380 86390 1
533467 99533467 1001 86380 86390 1
533468 99533468 1001 86380 86390 1
533598 99533598 1001 86380 86390 1
533932 99533932 1001 86380 86390 1
533946 99533946 1001 86380 86390 1
533925 99533925 1001 86380 86390 1
533964 99533964 1001 86380 86390 1
534517 99534517 1001 86380 86390 1
534549 99534549 1001 86380 86390 1
534628 99534628 1001 86380 86390 1
534578 99534578 1001 86380 86390 1
534489 99534489 1001 86380 86390 1
534232 99534232 1001 86380 86390 1
534157 99534157 1001 86380 86390 1
534785 99534785 1001 86380 86390 1
534798 99534798 1001 86380 86390 1
534867 99534867 1001 86380 86390 1
534782 99534782 1001 86380 86390 1
535443 99535443 1001 86380 86390 1
535469 99535469 1001 86380 86390 1
535222 99535222 1001 86380 86390 1
535147 99535147 1001 86380 86390 1
535083 99535083 1001 86380 86390 1
534956 99534956 1001 86380 86390 1
535077 99535077 1001 86380 86390 1
535547 99535547 1001 86380 86390 1
535629 99535629 1001 86380 86390 1
535644 99535644 1001 86380 86390 1
536202 99536202 1001 86380 86390 1
536205 99536205 1001 86380 86390 1
535980 99535980 1001 86380 86390 1
535882 99535882 1001 86380 86390 1
536486 99536486 1001 86380 86390 1
537105 99537105 1001 86380 86390 1
537157 99537157 1001 86380 86390 1
536931 99536931 1001 86380 86390 1
536567 99536567 1001 86380 86390 1
536556 99536556 1001 86380 86390 1
536715 99536715 1001 86380 86390 1
537321 99537321 1001 86380 86390 1
537192 99537192 1001 86380 86390 1
537207 99537207 1001 86380 86390 1
537236 99537236 1001 86380 86390 1
537836 99537836 1001 86380 86390 1
537963 99537963 1001 86380 86390 1
537621 99537621 1001 86380 86390 1
537765 99537765 1001 86380 86390 1
537425 99537425 1001 86380 86390 1
537532 99537532 1001 86380 86390 1
538015 99538015 1001 86380 86390 1
538166 99538166 1001 86380 86390 1
538096 99538096 1001 86380 86390 1
538680 99538680 1001 86380 86390 1
538746 99538746 1001 86380 86390 1
538557 99538557 1001 86380 86390 1
538470 99538470 1001 86380 86390 1
538418 99538418 1001 86380 86390 1
538354 99538354 1001 86380 86390 1
538319 99538319 1001 86380 86390 1
538332 99538332 1001 86380 86390 1
538307 99538307 1001 86380 86390 1
538831 99538831 1001 86380 86390 1
538845 99538845 1001 86380 86390 1
539576 99539576 1001 86380 86390 1
539616 99539616 1001 86380 86390 1
539626 99539626 1001 86380 86390 1
539496 99539496 1001 86380 86390 1
539373 99539373 1001 86380 86390 1
539374 99539374 1001 86380 86390 1
539400 99539400 1001 86380 86390 1
539324 99539324 1001 86380 86390 1
539263 99539263 1001 86380 86390 1
539394 99539394 1001 86380 86390 1
539114 99539114 1001 86380 86390 1
539076 99539076 1001 86380 86390 1
539037 99539037 1001 86380 86390 1
539199 99539199 1001 86380 86390 1
539775 99539775 1001 86380 86390 1
539801 99539801 1001 86380 86390 1
539660 99539660 1001 86380 86390 1
539805 99539805 1001 86380 86390 1
540290 99540290 1001 86380 86390 1
540310 99540310 1001 86380 86390 1
540072 99540072 1001 86380 86390 1
540113 99540113 1001 86380 86390 1
540103 99540103 1001 86380 86390 1
540001 99540001 1001 86380 86390 1
540027 99540027 1001 86380 86390 1
539862 99539862 1001 86380 86390 1
539982 99539982 1001 86380 86390 1
539905 99539905 1001 86380 86390 1
540575 99540575 1001 86380 86390 1
540472 99540472 1001 86380 86390 1
540670 99540670 1001 86380 86390 1
541100 99541100 1001 86380 86390 1
541221 99541221 1001 86380 86390 1
541052 99541052 1001 86380 86390 1
541001 99541001 1001 86380 86390 1
541054 99541054 1001 86380 86390 1
540856 99540856 1001 86380 86390 1
540768 99540768 1001 86380 86390 1
540782 99540782 1001 86380 86390 1
541458 99541458 1001 86380 86390 1
541318 99541318 1001 86380 86390 1
541408 99541408 1001 86380 86390 1
541363 99541363 1001 86380 86390 1
541430 99541430 1001 86380 86390 1
542019 99542019 1001 86380 86390 1
541876 99541876 1001 86380 86390 1
541889 99541889 1001 86380 86390 1
541839 99541839 1001 86380 86390 1
541776 99541776 1001 86380 86390 1
541738 99541738 1001 86380 86390 1
541712 99541712 1001 86380 86390 1
541530 99541530 1001 86380 86390 1
541686 99541686 1001 86380 86390 1
542258 99542258 1001 86380 86390 1
542271 99542271 1001 86380 86390 1
542144 99542144 1001 86380 86390 1
542237 99542237 1001 86380 86390 1
542179 99542179 1001 86380 86390 1
542819 99542819 1001 86380 86390 1
542873 99542873 1001 86380 86390 1
542863 99542863 1001 86380 86390 1
542839 99542839 1001 86380 86390 1
542906 99542906 1001 86380 86390 1
542337 99542337 1001 86380 86390 1
542988 99542988 1001 86380 86390 1
543610 99543610 1001 86380 86390 1
543675 99543675 1001 86380 86390 1
543716 99543716 1001 86380 86390 1
543730 99543730 1001 86380 86390 1
543475 99543475 1001 86380 86390 1
543470 99543470 1001 86380 86390 1
543248 99543248 1001 86380 86390 1
543808 99543808 1001 86380 86390 1
543966 99543966 1001 86380 86390 1
543778 99543778 1001 86380 86390 1
543857 99543857 1001 86380 86390 1
543792 99543792 1001 86380 86390 1
544541 99544541 1001 86380 86390 1
544356 99544356 1001 86380 86390 1
544383 99544383 1001 86380 86390 1
544387 99544387 1001 86380 86390 1
544297 99544297 1001 86380 86390 1
544109 99544109 1001 86380 86390 1
543994 99543994 1001 86380 86390 1
544167 99544167 1001 86380 86390 1
543986 99543986 1001 86380 86390 1
544026 99544026 1001 86380 86390 1
414066 788 1001 64560 80697 1
400386 875 1001 660 4377 1
422405 680 1001 32580 42717 1
534260 731 1002 32937 38149 1
400092 99400092 1001 86380 86390 1
400320 99400320 1001 86380 86390 1
400330 99400330 1001 86380 86390 1
400391 99400391 1001 86380 86390 1
400589 99400589 1001 86380 86390 1
400614 99400614 1001 86380 86390 1
400616 99400616 1001 86380 86390 1
400550 99400550 1001 86380 86390 1
400634 99400634 1001 86380 86390 1
400721 99400721 1001 86380 86390 1
400775 99400775 1001 86380 86390 1
400902 99400902 1001 86380 86390 1
400909 99400909 1001 86380 86390 1
400832 99400832 1001 86380 86390 1
401048 99401048 1001 86380 86390 1
401267 99401267 1001 86380 86390 1
401219 99401219 1001 86380 86390 1
401189 99401189 1001 86380 86390 1
401250 99401250 1001 86380 86390 1
401342 99401342 1001 86380 86390 1
401402 99401402 1001 86380 86390 1
401749 99401749 1001 86380 86390 1
401846 99401846 1001 86380 86390 1
402002 99402002 1001 86380 86390 1
402098 99402098 1001 86380 86390 1
402223 99402223 1001 86380 86390 1
402195 99402195 1001 86380 86390 1
402337 99402337 1001 86380 86390 1
402464 99402464 1001 86380 86390 1
402712 99402712 1001 86380 86390 1
402696 99402696 1001 86380 86390 1
402986 99402986 1001 86380 86390 1
402915 99402915 1001 86380 86390 1
403189 99403189 1001 86380 86390 1
403143 99403143 1001 86380 86390 1
403174 99403174 1001 86380 86390 1
403122 99403122 1001 86380 86390 1
403312 99403312 1001 86380 86390 1
403213 99403213 1001 86380 86390 1
403373 99403373 1001 86380 86390 1
403514 99403514 1001 86380 86390 1
403599 99403599 1001 86380 86390 1
403581 99403581 1001 86380 86390 1
403679 99403679 1001 86380 86390 1
403963 99403963 1001 86380 86390 1
404052 99404052 1001 86380 86390 1
404230 99404230 1001 86380 86390 1
404553 99404553 1001 86380 86390 1
404379 99404379 1001 86380 86390 1
404675 99404675 1001 86380 86390 1
404606 99404606 1001 86380 86390 1
404728 99404728 1001 86380 86390 1
404759 99404759 1001 86380 86390 1
404806 99404806 1001 86380 86390 1
404811 99404811 1001 86380 86390 1
404905 99404905 1001 86380 86390 1
404953 99404953 1001 86380 86390 1
405007 99405007 1001 86380 86390 1
405104 99405104 1001 86380 86390 1
405134 99405134 1001 86380 86390 1
405323 99405323 1001 86380 86390 1
405729 99405729 1001 86380 86390 1
405828 99405828 1001 86380 86390 1
405942 99405942 1001 86380 86390 1
405996 99405996 1001 86380 86390 1
406076 99406076 1001 86380 86390 1
406034 99406034 1001 86380 86390 1
406114 99406114 1001 86380 86390 1
406281 99406281 1001 86380 86390 1
406182 99406182 1001 86380 86390 1
406346 99406346 1001 86380 86390 1
406334 99406334 1001 86380 86390 1
406555 99406555 1001 86380 86390 1
406854 99406854 1001 86380 86390 1
407057 99407057 1001 86380 86390 1
407174 99407174 1001 86380 86390 1
407341 99407341 1001 86380 86390 1
407383 99407383 1001 86380 86390 1
407433 99407433 1001 86380 86390 1
407577 99407577 1001 86380 86390 1
407587 99407587 1001 86380 86390 1
407588 99407588 1001 86380 86390 1
407896 99407896 1001 86380 86390 1
407888 99407888 1001 86380 86390 1
408035 99408035 1001 86380 86390 1
408169 99408169 1001 86380 86390 1
408350 99408350 1001 86380 86390 1
409137 99409137 1001 86380 86390 1
409243 99409243 1001 86380 86390 1
409266 99409266 1001 86380 86390 1
409271 99409271 1001 86380 86390 1
409529 99409529 1001 86380 86390 1
409575 99409575 1001 86380 86390 1
409577 99409577 1001 86380 86390 1
409618 99409618 1001 86380 86390 1
409641 99409641 1001 86380 86390 1
409763 99409763 1001 86380 86390 1
409853 99409853 1001 86380 86390 1
410099 99410099 1001 86380 86390 1
410057 99410057 1001 86380 86390 1
410213 99410213 1001 86380 86390 1
410141 99410141 1001 86380 86390 1
410285 99410285 1001 86380 86390 1
410621 99410621 1001 86380 86390 1
410732 99410732 1001 86380 86390 1
410853 99410853 1001 86380 86390 1
410904 99410904 1001 86380 86390 1
410988 99410988 1001 86380 86390 1
410997 99410997 1001 86380 86390 1
411084 99411084 1001 86380 86390 1
411235 99411235 1001 86380 86390 1
411459 99411459 1001 86380 86390 1
412075 99412075 1001 86380 86390 1
412070 99412070 1001 86380 86390 1
412217 99412217 1001 86380 86390 1
412203 99412203 1001 86380 86390 1
412332 99412332 1001 86380 86390 1
412438 99412438 1001 86380 86390 1
413685 99413685 1001 86380 86390 1
413214 99413214 1001 86380 86390 1
413050 99413050 1001 86380 86390 1
413051 99413051 1001 86380 86390 1
413235 99413235 1001 86380 86390 1
412868 99412868 1001 86380 86390 1
412709 99412709 1001 86380 86390 1
412570 99412570 1001 86380 86390 1
415198 99415198 1001 86380 86390 1
415303 99415303 1001 86380 86390 1
414962 99414962 1001 86380 86390 1
414883 99414883 1001 86380 86390 1
414834 99414834 1001 86380 86390 1
414158 99414158 1001 86380 86390 1
414247 99414247 1001 86380 86390 1
414316 99414316 1001 86380 86390 1
414423 99414423 1001 86380 86390 1
414217 99414217 1001 86380 86390 1
415505 99415505 1001 86380 86390 1
415609 99415609 1001 86380 86390 1
415632 99415632 1001 86380 86390 1
415331 99415331 1001 86380 86390 1
416782 99416782 1001 86380 86390 1
417000 99417000 1001 86380 86390 1
416813 99416813 1001 86380 86390 1
416619 99416619 1001 86380 86390 1
416971 99416971 1001 86380 86390 1
416549 99416549 1001 86380 86390 1
416217 99416217 1001 86380 86390 1
416408 99416408 1001 86380 86390 1
416488 99416488 1001 86380 86390 1
415910 99415910 1001 86380 86390 1
415937 99415937 1001 86380 86390 1
417117 99417117 1001 86380 86390 1
417222 99417222 1001 86380 86390 1
417276 99417276 1001 86380 86390 1
417251 99417251 1001 86380 86390 1
418474 99418474 1001 86380 86390 1
418719 99418719 1001 86380 86390 1
418720 99418720 1001 86380 86390 1
418792 99418792 1001 86380 86390 1
418218 99418218 1001 86380 86390 1
418057 99418057 1001 86380 86390 1
418181 99418181 1001 86380 86390 1
418211 99418211 1001 86380 86390 1
417716 99417716 1001 86380 86390 1
417944 99417944 1001 86380 86390 1
417785 99417785 1001 86380 86390 1
418975 99418975 1001 86380 86390 1
420446 99420446 1001 86380 86390 1
420268 99420268 1001 86380 86390 1
419491 99419491 1001 86380 86390 1
419295 99419295 1001 86380 86390 1
419409 99419409 1001 86380 86390 1
419578 99419578 1001 86380 86390 1
419282 99419282 1001 86380 86390 1
420661 99420661 1001 86380 86390 1
420705 99420705 1001 86380 86390 1
421818 99421818 1001 86380 86390 1
421951 99421951 1001 86380 86390 1
421881 99421881 1001 86380 86390 1
421737 99421737 1001 86380 86390 1
421687 99421687 1001 86380 86390 1
421270 99421270 1001 86380 86390 1
421382 99421382 1001 86380 86390 1
421580 99421580 1001 86380 86390 1
420896 99420896 1001 86380 86390 1
420953 99420953 1001 86380 86390 1
421006 99421006 1001 86380 86390 1
422336 99422336 1001 86380 86390 1
422154 99422154 1001 86380 86390 1
422378 99422378 1001 86380 86390 1
423713 99423713 1001 86380 86390 1
423005 99423005 1001 86380 86390 1
423252 99423252 1001 86380 86390 1
423297 99423297 1001 86380 86390 1
422810 99422810 1001 86380 86390 1
422650 99422650 1001 86380 86390 1
424090 99424090 1001 86380 86390 1
423787 99423787 1001 86380 86390 1
423839 99423839 1001 86380 86390 1
423880 99423880 1001 86380 86390 1
425372 99425372 1001 86380 86390 1
425052 99425052 1001 86380 86390 1
425335 99425335 1001 86380 86390 1
425356 99425356 1001 86380 86390 1
425371 99425371 1001 86380 86390 1
424957 99424957 1001 86380 86390 1
424803 99424803 1001 86380 86390 1
424884 99424884 1001 86380 86390 1
424838 99424838 1001 86380 86390 1
424608 99424608 1001 86380 86390 1
424528 99424528 1001 86380 86390 1
424199 99424199 1001 86380 86390 1
425561 99425561 1001 86380 86390 1
425791 99425791 1001 86380 86390 1
425398 99425398 1001 86380 86390 1
426974 99426974 1001 86380 86390 1
426739 99426739 1001 86380 86390 1
426740 99426740 1001 86380 86390 1
426645 99426645 1001 86380 86390 1
426310 99426310 1001 86380 86390 1
426637 99426637 1001 86380 86390 1
426048 99426048 1001 86380 86390 1
425841 99425841 1001 86380 86390 1
425870 99425870 1001 86380 86390 1
426073 99426073 1001 86380 86390 1
426206 99426206 1001 86380 86390 1
426263 99426263 1001 86380 86390 1
426213 99426213 1001 86380 86390 1
427401 99427401 1001 86380 86390 1
428039 99428039 1001 86380 86390 1
428044 99428044 1001 86380 86390 1
428275 99428275 1001 86380 86390 1
427674 99427674 1001 86380 86390 1
427808 99427808 1001 86380 86390 1
427818 99427818 1001 86380 86390 1
429017 99429017 1001 86380 86390 1
429100 99429100 1001 86380 86390 1
429021 99429021 1001 86380 86390 1
428828 99428828 1001 86380 86390 1
428792 99428792 1001 86380 86390 1
429103 99429103 1001 86380 86390 1
428922 99428922 1001 86380 86390 1
429859 99429859 1001 86380 86390 1
429824 99429824 1001 86380 86390 1
429466 99429466 1001 86380 86390 1
429551 99429551 1001 86380 86390 1
429296 99429296 1001 86380 86390 1
429280 99429280 1001 86380 86390 1
429305 99429305 1001 86380 86390 1
429384 99429384 1001 86380 86390 1
430792 99430792 1001 86380 86390 1
430555 99430555 1001 86380 86390 1
430645 99430645 1001 86380 86390 1
431764 99431764 1001 86380 86390 1
432049 99432049 1001 86380 86390 1
431303 99431303 1001 86380 86390 1
431062 99431062 1001 86380 86390 1
431172 99431172 1001 86380 86390 1
431243 99431243 1001 86380 86390 1
430896 99430896 1001 86380 86390 1
430985 99430985 1001 86380 86390 1
432375 99432375 1001 86380 86390 1
432141 99432141 1001 86380 86390 1
433615 99433615 1001 86380 86390 1
433521 99433521 1001 86380 86390 1
433553 99433553 1001 86380 86390 1
433053 99433053 1001 86380 86390 1
433277 99433277 1001 86380 86390 1
433029 99433029 1001 86380 86390 1
432912 99432912 1001 86380 86390 1
432915 99432915 1001 86380 86390 1
433009 99433009 1001 86380 86390 1
433309 99433309 1001 86380 86390 1
432942 99432942 1001 86380 86390 1
432624 99432624 1001 86380 86390 1
432651 99432651 1001 86380 86390 1
432662 99432662 1001 86380 86390 1
434096 99434096 1001 86380 86390 1
434029 99434029 1001 86380 86390 1
435108 99435108 1001 86380 86390 1
435109 99435109 1001 86380 86390 1
435134 99435134 1001 86380 86390 1
435070 99435070 1001 86380 86390 1
434629 99434629 1001 86380 86390 1
434590 99434590 1001 86380 86390 1
434428 99434428 1001 86380 86390 1
434148 99434148 1001 86380 86390 1
434300 99434300 1001 86380 86390 1
435440 99435440 1001 86380 86390 1
435665 99435665 1001 86380 86390 1
435618 99435618 1001 86380 86390 1
436953 99436953 1001 86380 86390 1
436788 99436788 1001 86380 86390 1
436865 99436865 1001 86380 86390 1
436490 99436490 1001 86380 86390 1
436563 99436563 1001 86380 86390 1
436418 99436418 1001 86380 86390 1
436564 99436564 1001 86380 86390 1
436571 99436571 1001 86380 86390 1
436673 99436673 1001 86380 86390 1
436288 99436288 1001 86380 86390 1
437185 99437185 1001 86380 86390 1
300064 99300064 1001 86380 86390 1
300625 99300625 1001 86380 86390 1
300536 99300536 1001 86380 86390 1
300641 99300641 1001 86380 86390 1
300604 99300604 1001 86380 86390 1
300684 99300684 1001 86380 86390 1
300711 99300711 1001 86380 86390 1
300556 99300556 1001 86380 86390 1
300445 99300445 1001 86380 86390 1
300523 99300523 1001 86380 86390 1
300343 99300343 1001 86380 86390 1
300345 99300345 1001 86380 86390 1
300488 99300488 1001 86380 86390 1
300191 99300191 1001 86380 86390 1
300246 99300246 1001 86380 86390 1
300274 99300274 1001 86380 86390 1
300820 99300820 1001 86380 86390 1
300797 99300797 1001 86380 86390 1
300800 99300800 1001 86380 86390 1
301375 99301375 1001 86380 86390 1
301497 99301497 1001 86380 86390 1
301463 99301463 1001 86380 86390 1
301237 99301237 1001 86380 86390 1
301213 99301213 1001 86380 86390 1
300946 99300946 1001 86380 86390 1
301016 99301016 1001 86380 86390 1
301029 99301029 1001 86380 86390 1
301121 99301121 1001 86380 86390 1
300995 99300995 1001 86380 86390 1
301101 99301101 1001 86380 86390 1
301730 99301730 1001 86380 86390 1
302196 99302196 1001 86380 86390 1
302059 99302059 1001 86380 86390 1
302094 99302094 1001 86380 86390 1
301942 99301942 1001 86380 86390 1
301841 99301841 1001 86380 86390 1
301854 99301854 1001 86380 86390 1
301932 99301932 1001 86380 86390 1
301793 99301793 1001 86380 86390 1
302516 99302516 1001 86380 86390 1
303105 99303105 1001 86380 86390 1
303051 99303051 1001 86380 86390 1
303103 99303103 1001 86380 86390 1
302988 99302988 1001 86380 86390 1
302982 99302982 1001 86380 86390 1
302768 99302768 1001 86380 86390 1
302603 99302603 1001 86380 86390 1
302605 99302605 1001 86380 86390 1
302696 99302696 1001 86380 86390 1
302633 99302633 1001 86380 86390 1
303349 99303349 1001 86380 86390 1
303897 99303897 1001 86380 86390 1
303839 99303839 1001 86380 86390 1
303814 99303814 1001 86380 86390 1
303709 99303709 1001 86380 86390 1
303580 99303580 1001 86380 86390 1
303464 99303464 1001 86380 86390 1
303505 99303505 1001 86380 86390 1
303454 99303454 1001 86380 86390 1
303506 99303506 1001 86380 86390 1
303484 99303484 1001 86380 86390 1
304050 99304050 1001 86380 86390 1
304077 99304077 1001 86380 86390 1
304669 99304669 1001 86380 86390 1
304839 99304839 1001 86380 86390 1
304794 99304794 1001 86380 86390 1
304614 99304614 1001 86380 86390 1
304529 99304529 1001 86380 86390 1
304394 99304394 1001 86380 86390 1
304364 99304364 1001 86380 86390 1
304910 99304910 1001 86380 86390 1
304872 99304872 1001 86380 86390 1
305055 99305055 1001 86380 86390 1
304927 99304927 1001 86380 86390 1
304942 99304942 1001 86380 86390 1
305495 99305495 1001 86380 86390 1
305536 99305536 1001 86380 86390 1
305528 99305528 1001 86380 86390 1
305414 99305414 1001 86380 86390 1
305313 99305313 1001 86380 86390 1
305339 99305339 1001 86380 86390 1
305380 99305380 1001 86380 86390 1
305458 99305458 1001 86380 86390 1
305476 99305476 1001 86380 86390 1
305128 99305128 1001 86380 86390 1
305155 99305155 1001 86380 86390 1
305184 99305184 1001 86380 86390 1
305096 99305096 1001 86380 86390 1
305122 99305122 1001 86380 86390 1
305267 99305267 1001 86380 86390 1
500113 99500113 1001 86380 86390 1
500168 99500168 1001 86380 86390 1
305688 99305688 1001 86380 86390 1
500133 99500133 1001 86380 86390 1
500073 99500073 1001 86380 86390 1
500779 99500779 1001 86380 86390 1
500638 99500638 1001 86380 86390 1
500799 99500799 1001 86380 86390 1
500493 99500493 1001 86380 86390 1
500506 99500506 1001 86380 86390 1
500559 99500559 1001 86380 86390 1
500265 99500265 1001 86380 86390 1
500333 99500333 1001 86380 86390 1
500890 99500890 1001 86380 86390 1
500934 99500934 1001 86380 86390 1
501524 99501524 1001 86380 86390 1
501481 99501481 1001 86380 86390 1
501559 99501559 1001 86380 86390 1
501631 99501631 1001 86380 86390 1
501521 99501521 1001 86380 86390 1
501535 99501535 1001 86380 86390 1
501242 99501242 1001 86380 86390 1
501399 99501399 1001 86380 86390 1
501349 99501349 1001 86380 86390 1
501248 99501248 1001 86380 86390 1
501249 99501249 1001 86380 86390 1
501366 99501366 1001 86380 86390 1
501237 99501237 1001 86380 86390 1
501091 99501091 1001 86380 86390 1
501081 99501081 1001 86380 86390 1
501780 99501780 1001 86380 86390 1
501704 99501704 1001 86380 86390 1
501826 99501826 1001 86380 86390 1
501750 99501750 1001 86380 86390 1
502428 99502428 1001 86380 86390 1
502420 99502420 1001 86380 86390 1
502382 99502382 1001 86380 86390 1
502373 99502373 1001 86380 86390 1
502117 99502117 1001 86380 86390 1
502186 99502186 1001 86380 86390 1
502071 99502071 1001 86380 86390 1
502180 99502180 1001 86380 86390 1
501857 99501857 1001 86380 86390 1
501937 99501937 1001 86380 86390 1
501865 99501865 1001 86380 86390 1
502035 99502035 1001 86380 86390 1
501894 99501894 1001 86380 86390 1
501920 99501920 1001 86380 86390 1
502617 99502617 1001 86380 86390 1
502658 99502658 1001 86380 86390 1
502571 99502571 1001 86380 86390 1
502598 99502598 1001 86380 86390 1
502655 99502655 1001 86380 86390 1
503240 99503240 1001 86380 86390 1
503113 99503113 1001 86380 86390 1
503250 99503250 1001 86380 86390 1
503239 99503239 1001 86380 86390 1
503047 99503047 1001 86380 86390 1
502891 99502891 1001 86380 86390 1
502933 99502933 1001 86380 86390 1
503037 99503037 1001 86380 86390 1
502973 99502973 1001 86380 86390 1
502986 99502986 1001 86380 86390 1
502882 99502882 1001 86380 86390 1
502940 99502940 1001 86380 86390 1
502954 99502954 1001 86380 86390 1
502818 99502818 1001 86380 86390 1
503390 99503390 1001 86380 86390 1
503938 99503938 1001 86380 86390 1
504071 99504071 1001 86380 86390 1
503997 99503997 1001 86380 86390 1
504108 99504108 1001 86380 86390 1
504077 99504077 1001 86380 86390 1
504065 99504065 1001 86380 86390 1
503720 99503720 1001 86380 86390 1
503627 99503627 1001 86380 86390 1
503590 99503590 1001 86380 86390 1
503581 99503581 1001 86380 86390 1
503610 99503610 1001 86380 86390 1
503520 99503520 1001 86380 86390 1
504145 99504145 1001 86380 86390 1
504147 99504147 1001 86380 86390 1
504162 99504162 1001 86380 86390 1
504230 99504230 1001 86380 86390 1
504282 99504282 1001 86380 86390 1
504766 99504766 1001 86380 86390 1
504754 99504754 1001 86380 86390 1
504746 99504746 1001 86380 86390 1
504594 99504594 1001 86380 86390 1
504441 99504441 1001 86380 86390 1
504442 99504442 1001 86380 86390 1
504339 99504339 1001 86380 86390 1
505113 99505113 1001 86380 86390 1
505065 99505065 1001 86380 86390 1
505603 99505603 1001 86380 86390 1
505659 99505659 1001 86380 86390 1
505753 99505753 1001 86380 86390 1
505637 99505637 1001 86380 86390 1
505715 99505715 1001 86380 86390 1
505486 99505486 1001 86380 86390 1
505529 99505529 1001 86380 86390 1
505418 99505418 1001 86380 86390 1
505350 99505350 1001 86380 86390 1
505824 99505824 1001 86380 86390 1
505902 99505902 1001 86380 86390 1
505826 99505826 1001 86380 86390 1
506520 99506520 1001 86380 86390 1
506510 99506510 1001 86380 86390 1
506423 99506423 1001 86380 86390 1
506368 99506368 1001 86380 86390 1
506191 99506191 1001 86380 86390 1
506017 99506017 1001 86380 86390 1
506011 99506011 1001 86380 86390 1
506697 99506697 1001 86380 86390 1
506646 99506646 1001 86380 86390 1
506643 99506643 1001 86380 86390 1
507422 99507422 1001 86380 86390 1
507350 99507350 1001 86380 86390 1
507403 99507403 1001 86380 86390 1
507379 99507379 1001 86380 86390 1
507203 99507203 1001 86380 86390 1
507209 99507209 1001 86380 86390 1
507056 99507056 1001 86380 86390 1
507008 99507008 1001 86380 86390 1
507009 99507009 1001 86380 86390 1
506914 99506914 1001 86380 86390 1
506916 99506916 1001 86380 86390 1
508133 99508133 1001 86380 86390 1
508207 99508207 1001 86380 86390 1
508196 99508196 1001 86380 86390 1
508030 99508030 1001 86380 86390 1
507914 99507914 1001 86380 86390 1
507889 99507889 1001 86380 86390 1
507954 99507954 1001 86380 86390 1
507868 99507868 1001 86380 86390 1
507947 99507947 1001 86380 86390 1
507809 99507809 1001 86380 86390 1
507696 99507696 1001 86380 86390 1
507697 99507697 1001 86380 86390 1
507789 99507789 1001 86380 86390 1
507790 99507790 1001 86380 86390 1
507817 99507817 1001 86380 86390 1
508390 99508390 1001 86380 86390 1
508394 99508394 1001 86380 86390 1
508251 99508251 1001 86380 86390 1
508317 99508317 1001 86380 86390 1
508382 99508382 1001 86380 86390 1
508902 99508902 1001 86380 86390 1
508878 99508878 1001 86380 86390 1
509007 99509007 1001 86380 86390 1
508893 99508893 1001 86380 86390 1
508833 99508833 1001 86380 86390 1
508705 99508705 1001 86380 86390 1
508744 99508744 1001 86380 86390 1
508785 99508785 1001 86380 86390 1
508695 99508695 1001 86380 86390 1
508786 99508786 1001 86380 86390 1
508596 99508596 1001 86380 86390 1
508495 99508495 1001 86380 86390 1
508543 99508543 1001 86380 86390 1
509235 99509235 1001 86380 86390 1
509197 99509197 1001 86380 86390 1
509133 99509133 1001 86380 86390 1
509570 99509570 1001 86380 86390 1
509571 99509571 1001 86380 86390 1
509588 99509588 1001 86380 86390 1
509436 99509436 1001 86380 86390 1
509333 99509333 1001 86380 86390 1
509339 99509339 1001 86380 86390 1
510096 99510096 1001 86380 86390 1
510097 99510097 1001 86380 86390 1
510034 99510034 1001 86380 86390 1
510023 99510023 1001 86380 86390 1
510075 99510075 1001 86380 86390 1
510653 99510653 1001 86380 86390 1
510551 99510551 1001 86380 86390 1
510590 99510590 1001 86380 86390 1
510720 99510720 1001 86380 86390 1
510722 99510722 1001 86380 86390 1
510431 99510431 1001 86380 86390 1
510457 99510457 1001 86380 86390 1
510510 99510510 1001 86380 86390 1
510251 99510251 1001 86380 86390 1
510152 99510152 1001 86380 86390 1
510168 99510168 1001 86380 86390 1
510917 99510917 1001 86380 86390 1
510824 99510824 1001 86380 86390 1
511503 99511503 1001 86380 86390 1
511523 99511523 1001 86380 86390 1
511526 99511526 1001 86380 86390 1
511167 99511167 1001 86380 86390 1
511169 99511169 1001 86380 86390 1
511234 99511234 1001 86380 86390 1
511313 99511313 1001 86380 86390 1
511187 99511187 1001 86380 86390 1
511009 99511009 1001 86380 86390 1
511026 99511026 1001 86380 86390 1
510948 99510948 1001 86380 86390 1
510988 99510988 1001 86380 86390 1
511695 99511695 1001 86380 86390 1
511754 99511754 1001 86380 86390 1
512265 99512265 1001 86380 86390 1
512253 99512253 1001 86380 86390 1
511969 99511969 1001 86380 86390 1
512102 99512102 1001 86380 86390 1
511805 99511805 1001 86380 86390 1
512390 99512390 1001 86380 86390 1
512546 99512546 1001 86380 86390 1
512515 99512515 1001 86380 86390 1
512541 99512541 1001 86380 86390 1
513078 99513078 1001 86380 86390 1
513117 99513117 1001 86380 86390 1
513072 99513072 1001 86380 86390 1
513140 99513140 1001 86380 86390 1
512835 99512835 1001 86380 86390 1
512978 99512978 1001 86380 86390 1
512865 99512865 1001 86380 86390 1
512982 99512982 1001 86380 86390 1
512905 99512905 1001 86380 86390 1
512801 99512801 1001 86380 86390 1
512689 99512689 1001 86380 86390 1
512627 99512627 1001 86380 86390 1
512789 99512789 1001 86380 86390 1
513370 99513370 1001 86380 86390 1
513396 99513396 1001 86380 86390 1
513231 99513231 1001 86380 86390 1
513311 99513311 1001 86380 86390 1
513263 99513263 1001 86380 86390 1
513211 99513211 1001 86380 86390 1
513984 99513984 1001 86380 86390 1
514014 99514014 1001 86380 86390 1
513833 99513833 1001 86380 86390 1
513897 99513897 1001 86380 86390 1
513950 99513950 1001 86380 86390 1
513782 99513782 1001 86380 86390 1
513438 99513438 1001 86380 86390 1
513573 99513573 1001 86380 86390 1
513535 99513535 1001 86380 86390 1
514120 99514120 1001 86380 86390 1
514159 99514159 1001 86380 86390 1
514187 99514187 1001 86380 86390 1
514150 99514150 1001 86380 86390 1
514228 99514228 1001 86380 86390 1
514100 99514100 1001 86380 86390 1
514218 99514218 1001 86380 86390 1
514796 99514796 1001 86380 86390 1
514667 99514667 1001 86380 86390 1
514775 99514775 1001 86380 86390 1
514568 99514568 1001 86380 86390 1
514559 99514559 1001 86380 86390 1
514333 99514333 1001 86380 86390 1
514311 99514311 1001 86380 86390 1
514971 99514971 1001 86380 86390 1
515012 99515012 1001 86380 86390 1
514889 99514889 1001 86380 86390 1
514994 99514994 1001 86380 86390 1
515574 99515574 1001 86380 86390 1
515600 99515600 1001 86380 86390 1
515601 99515601 1001 86380 86390 1
515628 99515628 1001 86380 86390 1
515432 99515432 1001 86380 86390 1
515420 99515420 1001 86380 86390 1
515421 99515421 1001 86380 86390 1
515231 99515231 1001 86380 86390 1
515103 99515103 1001 86380 86390 1
515149 99515149 1001 86380 86390 1
515138 99515138 1001 86380 86390 1
515760 99515760 1001 86380 86390 1
515827 99515827 1001 86380 86390 1
515857 99515857 1001 86380 86390 1
515741 99515741 1001 86380 86390 1
516317 99516317 1001 86380 86390 1
516488 99516488 1001 86380 86390 1
516304 99516304 1001 86380 86390 1
516188 99516188 1001 86380 86390 1
516179 99516179 1001 86380 86390 1
516182 99516182 1001 86380 86390 1
516249 99516249 1001 86380 86390 1
516172 99516172 1001 86380 86390 1
515980 99515980 1001 86380 86390 1
515925 99515925 1001 86380 86390 1
516545 99516545 1001 86380 86390 1
516600 99516600 1001 86380 86390 1
516669 99516669 1001 86380 86390 1
516566 99516566 1001 86380 86390 1
516542 99516542 1001 86380 86390 1
517220 99517220 1001 86380 86390 1
517250 99517250 1001 86380 86390 1
517148 99517148 1001 86380 86390 1
517213 99517213 1001 86380 86390 1
517255 99517255 1001 86380 86390 1
517296 99517296 1001 86380 86390 1
517000 99517000 1001 86380 86390 1
517040 99517040 1001 86380 86390 1
517002 99517002 1001 86380 86390 1
516947 99516947 1001 86380 86390 1
516806 99516806 1001 86380 86390 1
516734 99516734 1001 86380 86390 1
516765 99516765 1001 86380 86390 1
516882 99516882 1001 86380 86390 1
517477 99517477 1001 86380 86390 1
517413 99517413 1001 86380 86390 1
517494 99517494 1001 86380 86390 1
518158 99518158 1001 86380 86390 1
517958 99517958 1001 86380 86390 1
517907 99517907 1001 86380 86390 1
517920 99517920 1001 86380 86390 1
517937 99517937 1001 86380 86390 1
517822 99517822 1001 86380 86390 1
517660 99517660 1001 86380 86390 1
517661 99517661 1001 86380 86390 1
517577 99517577 1001 86380 86390 1
517708 99517708 1001 86380 86390 1
518925 99518925 1001 86380 86390 1
518868 99518868 1001 86380 86390 1
518616 99518616 1001 86380 86390 1
518644 99518644 1001 86380 86390 1
518698 99518698 1001 86380 86390 1
518711 99518711 1001 86380 86390 1
518422 99518422 1001 86380 86390 1
518397 99518397 1001 86380 86390 1
518450 99518450 1001 86380 86390 1
518571 99518571 1001 86380 86390 1
519036 99519036 1001 86380 86390 1
518367 99518367 1001 86380 86390 1
519041 99519041 1001 86380 86390 1
519054 99519054 1001 86380 86390 1
519184 99519184 1001 86380 86390 1
519112 99519112 1001 86380 86390 1
519035 99519035 1001 86380 86390 1
519813 99519813 1001 86380 86390 1
519612 99519612 1001 86380 86390 1
519637 99519637 1001 86380 86390 1
519626 99519626 1001 86380 86390 1
519745 99519745 1001 86380 86390 1
519506 99519506 1001 86380 86390 1
519457 99519457 1001 86380 86390 1
519525 99519525 1001 86380 86390 1
519578 99519578 1001 86380 86390 1
519450 99519450 1001 86380 86390 1
519283 99519283 1001 86380 86390 1
519285 99519285 1001 86380 86390 1
519849 99519849 1001 86380 86390 1
519873 99519873 1001 86380 86390 1
519951 99519951 1001 86380 86390 1
520617 99520617 1001 86380 86390 1
520440 99520440 1001 86380 86390 1
520467 99520467 1001 86380 86390 1
520573 99520573 1001 86380 86390 1
520304 99520304 1001 86380 86390 1
520257 99520257 1001 86380 86390 1
520404 99520404 1001 86380 86390 1
520249 99520249 1001 86380 86390 1
520265 99520265 1001 86380 86390 1
520278 99520278 1001 86380 86390 1
520098 99520098 1001 86380 86390 1
520023 99520023 1001 86380 86390 1
520180 99520180 1001 86380 86390 1
520053 99520053 1001 86380 86390 1
520681 99520681 1001 86380 86390 1
521286 99521286 1001 86380 86390 1
521340 99521340 1001 86380 86390 1
521356 99521356 1001 86380 86390 1
521400 99521400 1001 86380 86390 1
521027 99521027 1001 86380 86390 1
520967 99520967 1001 86380 86390 1
521046 99521046 1001 86380 86390 1
521021 99521021 1001 86380 86390 1
521048 99521048 1001 86380 86390 1
520857 99520857 1001 86380 86390 1
521579 99521579 1001 86380 86390 1
521515 99521515 1001 86380 86390 1
521508 99521508 1001 86380 86390 1
521469 99521469 1001 86380 86390 1
521590 99521590 1001 86380 86390 1
522259 99522259 1001 86380 86390 1
522191 99522191 1001 86380 86390 1
522168 99522168 1001 86380 86390 1
522185 99522185 1001 86380 86390 1
522097 99522097 1001 86380 86390 1
522008 99522008 1001 86380 86390 1
522009 99522009 1001 86380 86390 1
522010 99522010 1001 86380 86390 1
522026 99522026 1001 86380 86390 1
521975 99521975 1001 86380 86390 1
521924 99521924 1001 86380 86390 1
522069 99522069 1001 86380 86390 1
521765 99521765 1001 86380 86390 1
521793 99521793 1001 86380 86390 1
521746 99521746 1001 86380 86390 1
522471 99522471 1001 86380 86390 1
522310 99522310 1001 86380 86390 1
522952 99522952 1001 86380 86390 1
523031 99523031 1001 86380 86390 1
522967 99522967 1001 86380 86390 1
523099 99523099 1001 86380 86390 1
522971 99522971 1001 86380 86390 1
523023 99523023 1001 86380 86390 1
523053 99523053 1001 86380 86390 1
522906 99522906 1001 86380 86390 1
522818 99522818 1001 86380 86390 1
522555 99522555 1001 86380 86390 1
522543 99522543 1001 86380 86390 1
522637 99522637 1001 86380 86390 1
523157 99523157 1001 86380 86390 1
523132 99523132 1001 86380 86390 1
523289 99523289 1001 86380 86390 1
523160 99523160 1001 86380 86390 1
523190 99523190 1001 86380 86390 1
523791 99523791 1001 86380 86390 1
523922 99523922 1001 86380 86390 1
523887 99523887 1001 86380 86390 1
523900 99523900 1001 86380 86390 1
523759 99523759 1001 86380 86390 1
523733 99523733 1001 86380 86390 1
523669 99523669 1001 86380 86390 1
523621 99523621 1001 86380 86390 1
523454 99523454 1001 86380 86390 1
523378 99523378 1001 86380 86390 1
523333 99523333 1001 86380 86390 1
523412 99523412 1001 86380 86390 1
524142 99524142 1001 86380 86390 1
524756 99524756 1001 86380 86390 1
524679 99524679 1001 86380 86390 1
524369 99524369 1001 86380 86390 1
524392 99524392 1001 86380 86390 1
524497 99524497 1001 86380 86390 1
524176 99524176 1001 86380 86390 1
524206 99524206 1001 86380 86390 1
524898 99524898 1001 86380 86390 1
524906 99524906 1001 86380 86390 1
524973 99524973 1001 86380 86390 1
525519 99525519 1001 86380 86390 1
525438 99525438 1001 86380 86390 1
525531 99525531 1001 86380 86390 1
525185 99525185 1001 86380 86390 1
525203 99525203 1001 86380 86390 1
525282 99525282 1001 86380 86390 1
525299 99525299 1001 86380 86390 1
525122 99525122 1001 86380 86390 1
525117 99525117 1001 86380 86390 1
525645 99525645 1001 86380 86390 1
525620 99525620 1001 86380 86390 1
525635 99525635 1001 86380 86390 1
525636 99525636 1001 86380 86390 1
525691 99525691 1001 86380 86390 1
525730 99525730 1001 86380 86390 1
526394 99526394 1001 86380 86390 1
526327 99526327 1001 86380 86390 1
526415 99526415 1001 86380 86390 1
526370 99526370 1001 86380 86390 1
526165 99526165 1001 86380 86390 1
526090 99526090 1001 86380 86390 1
526055 99526055 1001 86380 86390 1
526057 99526057 1001 86380 86390 1
525866 99525866 1001 86380 86390 1
525957 99525957 1001 86380 86390 1
525970 99525970 1001 86380 86390 1
525815 99525815 1001 86380 86390 1
525958 99525958 1001 86380 86390 1
525934 99525934 1001 86380 86390 1
525858 99525858 1001 86380 86390 1
525939 99525939 1001 86380 86390 1
526004 99526004 1001 86380 86390 1
526538 99526538 1001 86380 86390 1
526488 99526488 1001 86380 86390 1
527052 99527052 1001 86380 86390 1
527104 99527104 1001 86380 86390 1
526901 99526901 1001 86380 86390 1
526877 99526877 1001 86380 86390 1
526995 99526995 1001 86380 86390 1
526894 99526894 1001 86380 86390 1
526960 99526960 1001 86380 86390 1
527014 99527014 1001 86380 86390 1
526732 99526732 1001 86380 86390 1
526708 99526708 1001 86380 86390 1
526637 99526637 1001 86380 86390 1
526664 99526664 1001 86380 86390 1
526677 99526677 1001 86380 86390 1
527414 99527414 1001 86380 86390 1
527377 99527377 1001 86380 86390 1
527357 99527357 1001 86380 86390 1
528011 99528011 1001 86380 86390 1
528073 99528073 1001 86380 86390 1
527900 99527900 1001 86380 86390 1
527891 99527891 1001 86380 86390 1
527919 99527919 1001 86380 86390 1
527795 99527795 1001 86380 86390 1
527718 99527718 1001 86380 86390 1
527771 99527771 1001 86380 86390 1
527811 99527811 1001 86380 86390 1
527824 99527824 1001 86380 86390 1
527760 99527760 1001 86380 86390 1
527773 99527773 1001 86380 86390 1
527670 99527670 1001 86380 86390 1
527574 99527574 1001 86380 86390 1
527524 99527524 1001 86380 86390 1
527516 99527516 1001 86380 86390 1
527478 99527478 1001 86380 86390 1
528214 99528214 1001 86380 86390 1
528258 99528258 1001 86380 86390 1
528144 99528144 1001 86380 86390 1
528186 99528186 1001 86380 86390 1
528764 99528764 1001 86380 86390 1
528829 99528829 1001 86380 86390 1
528657 99528657 1001 86380 86390 1
528649 99528649 1001 86380 86390 1
528675 99528675 1001 86380 86390 1
528624 99528624 1001 86380 86390 1
528549 99528549 1001 86380 86390 1
528524 99528524 1001 86380 86390 1
528654 99528654 1001 86380 86390 1
528476 99528476 1001 86380 86390 1
528336 99528336 1001 86380 86390 1
528389 99528389 1001 86380 86390 1
528964 99528964 1001 86380 86390 1
528915 99528915 1001 86380 86390 1
529089 99529089 1001 86380 86390 1
528923 99528923 1001 86380 86390 1
529572 99529572 1001 86380 86390 1
529612 99529612 1001 86380 86390 1
529652 99529652 1001 86380 86390 1
529619 99529619 1001 86380 86390 1
529711 99529711 1001 86380 86390 1
529718 99529718 1001 86380 86390 1
529434 99529434 1001 86380 86390 1
529317 99529317 1001 86380 86390 1
529474 99529474 1001 86380 86390 1
529475 99529475 1001 86380 86390 1
529183 99529183 1001 86380 86390 1
529312 99529312 1001 86380 86390 1
529817 99529817 1001 86380 86390 1
529753 99529753 1001 86380 86390 1
529781 99529781 1001 86380 86390 1
529808 99529808 1001 86380 86390 1
529730 99529730 1001 86380 86390 1
529736 99529736 1001 86380 86390 1
530506 99530506 1001 86380 86390 1
530430 99530430 1001 86380 86390 1
530407 99530407 1001 86380 86390 1
530548 99530548 1001 86380 86390 1
530245 99530245 1001 86380 86390 1
530169 99530169 1001 86380 86390 1
530326 99530326 1001 86380 86390 1
530293 99530293 1001 86380 86390 1
530611 99530611 1001 86380 86390 1
530690 99530690 1001 86380 86390 1
530755 99530755 1001 86380 86390 1
530640 99530640 1001 86380 86390 1
531251 99531251 1001 86380 86390 1
531357 99531357 1001 86380 86390 1
531141 99531141 1001 86380 86390 1
531040 99531040 1001 86380 86390 1
530864 99530864 1001 86380 86390 1
530801 99530801 1001 86380 86390 1
530840 99530840 1001 86380 86390 1
530858 99530858 1001 86380 86390 1
530782 99530782 1001 86380 86390 1
531473 99531473 1001 86380 86390 1
531582 99531582 1001 86380 86390 1
532027 99532027 1001 86380 86390 1
532079 99532079 1001 86380 86390 1
532045 99532045 1001 86380 86390 1
532009 99532009 1001 86380 86390 1
532075 99532075 1001 86380 86390 1
531912 99531912 1001 86380 86390 1
531612 99531612 1001 86380 86390 1
531756 99531756 1001 86380 86390 1
531785 99531785 1001 86380 86390 1
531674 99531674 1001 86380 86390 1
532272 99532272 1001 86380 86390 1
532389 99532389 1001 86380 86390 1
532377 99532377 1001 86380 86390 1
532235 99532235 1001 86380 86390 1
532365 99532365 1001 86380 86390 1
532265 99532265 1001 86380 86390 1
532835 99532835 1001 86380 86390 1
532901 99532901 1001 86380 86390 1
532790 99532790 1001 86380 86390 1
532742 99532742 1001 86380 86390 1
532744 99532744 1001 86380 86390 1
532449 99532449 1001 86380 86390 1
532466 99532466 1001 86380 86390 1
532459 99532459 1001 86380 86390 1
533158 99533158 1001 86380 86390 1
533175 99533175 1001 86380 86390 1
533100 99533100 1001 86380 86390 1
533716 99533716 1001 86380 86390 1
533756 99533756 1001 86380 86390 1
533769 99533769 1001 86380 86390 1
533681 99533681 1001 86380 86390 1
533753 99533753 1001 86380 86390 1
533272 99533272 1001 86380 86390 1
534053 99534053 1001 86380 86390 1
533889 99533889 1001 86380 86390 1
533931 99533931 1001 86380 86390 1
534604 99534604 1001 86380 86390 1
534416 99534416 1001 86380 86390 1
534407 99534407 1001 86380 86390 1
534344 99534344 1001 86380 86390 1
534109 99534109 1001 86380 86390 1
534162 99534162 1001 86380 86390 1
534230 99534230 1001 86380 86390 1
534703 99534703 1001 86380 86390 1
534730 99534730 1001 86380 86390 1
534860 99534860 1001 86380 86390 1
535476 99535476 1001 86380 86390 1
535506 99535506 1001 86380 86390 1
535285 99535285 1001 86380 86390 1
535275 99535275 1001 86380 86390 1
534966 99534966 1001 86380 86390 1
534909 99534909 1001 86380 86390 1
535043 99535043 1001 86380 86390 1
535523 99535523 1001 86380 86390 1
535692 99535692 1001 86380 86390 1
535709 99535709 1001 86380 86390 1
536273 99536273 1001 86380 86390 1
536134 99536134 1001 86380 86390 1
536314 99536314 1001 86380 86390 1
536317 99536317 1001 86380 86390 1
536268 99536268 1001 86380 86390 1
535977 99535977 1001 86380 86390 1
536023 99536023 1001 86380 86390 1
535857 99535857 1001 86380 86390 1
535886 99535886 1001 86380 86390 1
535899 99535899 1001 86380 86390 1
535854 99535854 1001 86380 86390 1
535724 99535724 1001 86380 86390 1
536503 99536503 1001 86380 86390 1
536384 99536384 1001 86380 86390 1
537133 99537133 1001 86380 86390 1
537076 99537076 1001 86380 86390 1
536894 99536894 1001 86380 86390 1
536781 99536781 1001 86380 86390 1
536846 99536846 1001 86380 86390 1
536647 99536647 1001 86380 86390 1
536703 99536703 1001 86380 86390 1
537358 99537358 1001 86380 86390 1
537346 99537346 1001 86380 86390 1
537927 99537927 1001 86380 86390 1
537968 99537968 1001 86380 86390 1
537802 99537802 1001 86380 86390 1
537881 99537881 1001 86380 86390 1
537984 99537984 1001 86380 86390 1
537630 99537630 1001 86380 86390 1
537632 99537632 1001 86380 86390 1
537774 99537774 1001 86380 86390 1
537687 99537687 1001 86380 86390 1
537739 99537739 1001 86380 86390 1
537714 99537714 1001 86380 86390 1
537488 99537488 1001 86380 86390 1
537387 99537387 1001 86380 86390 1
537442 99537442 1001 86380 86390 1
538014 99538014 1001 86380 86390 1
538006 99538006 1001 86380 86390 1
538686 99538686 1001 86380 86390 1
538636 99538636 1001 86380 86390 1
538701 99538701 1001 86380 86390 1
538704 99538704 1001 86380 86390 1
538794 99538794 1001 86380 86390 1
538692 99538692 1001 86380 86390 1
538642 99538642 1001 86380 86390 1
538454 99538454 1001 86380 86390 1
538483 99538483 1001 86380 86390 1
538471 99538471 1001 86380 86390 1
538433 99538433 1001 86380 86390 1
538498 99538498 1001 86380 86390 1
538515 99538515 1001 86380 86390 1
538569 99538569 1001 86380 86390 1
538366 99538366 1001 86380 86390 1
538982 99538982 1001 86380 86390 1
538896 99538896 1001 86380 86390 1
539013 99539013 1001 86380 86390 1
538912 99538912 1001 86380 86390 1
539559 99539559 1001 86380 86390 1
539457 99539457 1001 86380 86390 1
539346 99539346 1001 86380 86390 1
539390 99539390 1001 86380 86390 1
539264 99539264 1001 86380 86390 1
539227 99539227 1001 86380 86390 1
539189 99539189 1001 86380 86390 1
539155 99539155 1001 86380 86390 1
539158 99539158 1001 86380 86390 1
539029 99539029 1001 86380 86390 1
539226 99539226 1001 86380 86390 1
539834 99539834 1001 86380 86390 1
540401 99540401 1001 86380 86390 1
540107 99540107 1001 86380 86390 1
540173 99540173 1001 86380 86390 1
540032 99540032 1001 86380 86390 1
539930 99539930 1001 86380 86390 1
540545 99540545 1001 86380 86390 1
540623 99540623 1001 86380 86390 1
540496 99540496 1001 86380 86390 1
540631 99540631 1001 86380 86390 1
541215 99541215 1001 86380 86390 1
541088 99541088 1001 86380 86390 1
540986 99540986 1001 86380 86390 1
540922 99540922 1001 86380 86390 1
540910 99540910 1001 86380 86390 1
540818 99540818 1001 86380 86390 1
540732 99540732 1001 86380 86390 1
540708 99540708 1001 86380 86390 1
540734 99540734 1001 86380 86390 1
540837 99540837 1001 86380 86390 1
541293 99541293 1001 86380 86390 1
541309 99541309 1001 86380 86390 1
541376 99541376 1001 86380 86390 1
542058 99542058 1001 86380 86390 1
541902 99541902 1001 86380 86390 1
541709 99541709 1001 86380 86390 1
541801 99541801 1001 86380 86390 1
541842 99541842 1001 86380 86390 1
541717 99541717 1001 86380 86390 1
541537 99541537 1001 86380 86390 1
541602 99541602 1001 86380 86390 1
541538 99541538 1001 86380 86390 1
541564 99541564 1001 86380 86390 1
541546 99541546 1001 86380 86390 1
542206 99542206 1001 86380 86390 1
542159 99542159 1001 86380 86390 1
542292 99542292 1001 86380 86390 1
542763 99542763 1001 86380 86390 1
542630 99542630 1001 86380 86390 1
542468 99542468 1001 86380 86390 1
542345 99542345 1001 86380 86390 1
542358 99542358 1001 86380 86390 1
542991 99542991 1001 86380 86390 1
543617 99543617 1001 86380 86390 1
543589 99543589 1001 86380 86390 1
543540 99543540 1001 86380 86390 1
543439 99543439 1001 86380 86390 1
543378 99543378 1001 86380 86390 1
543294 99543294 1001 86380 86390 1
543164 99543164 1001 86380 86390 1
543336 99543336 1001 86380 86390 1
543913 99543913 1001 86380 86390 1
543828 99543828 1001 86380 86390 1
543946 99543946 1001 86380 86390 1
544417 99544417 1001 86380 86390 1
544521 99544521 1001 86380 86390 1
544406 99544406 1001 86380 86390 1
544397 99544397 1001 86380 86390 1
544212 99544212 1001 86380 86390 1
544241 99544241 1001 86380 86390 1
544270 99544270 1001 86380 86390 1
544247 99544247 1001 86380 86390 1
544171 99544171 1001 86380 86390 1
544068 99544068 1001 86380 86390 1
544133 99544133 1001 86380 86390 1
544124 99544124 1001 86380 86390 1
543987 99543987 1001 86380 86390 1
544610 99544610 1001 86380 86390 1
417946 209 1001 72900 74037 1
431266 383 1001 79320 79917 1
500855 1031 1001 62570 62870 1
517405 1064 1001 31077 31377 1
542728 958 1002 62898 64272 1
400208 99400208 1001 86380 86390 1
400373 99400373 1001 86380 86390 1
400665 99400665 1001 86380 86390 1
400749 99400749 1001 86380 86390 1
400813 99400813 1001 86380 86390 1
400950 99400950 1001 86380 86390 1
401049 99401049 1001 86380 86390 1
401230 99401230 1001 86380 86390 1
401212 99401212 1001 86380 86390 1
401305 99401305 1001 86380 86390 1
401344 99401344 1001 86380 86390 1
401510 99401510 1001 86380 86390 1
401525 99401525 1001 86380 86390 1
401840 99401840 1001 86380 86390 1
402062 99402062 1001 86380 86390 1
402012 99402012 1001 86380 86390 1
402093 99402093 1001 86380 86390 1
402264 99402264 1001 86380 86390 1
402336 99402336 1001 86380 86390 1
402275 99402275 1001 86380 86390 1
402877 99402877 1001 86380 86390 1
403152 99403152 1001 86380 86390 1
403339 99403339 1001 86380 86390 1
403676 99403676 1001 86380 86390 1
403708 99403708 1001 86380 86390 1
403734 99403734 1001 86380 86390 1
403837 99403837 1001 86380 86390 1
403894 99403894 1001 86380 86390 1
404011 99404011 1001 86380 86390 1
404103 99404103 1001 86380 86390 1
404338 99404338 1001 86380 86390 1
404527 99404527 1001 86380 86390 1
404609 99404609 1001 86380 86390 1
404711 99404711 1001 86380 86390 1
405034 99405034 1001 86380 86390 1
405374 99405374 1001 86380 86390 1
406075 99406075 1001 86380 86390 1
406063 99406063 1001 86380 86390 1
406174 99406174 1001 86380 86390 1
406403 99406403 1001 86380 86390 1
406395 99406395 1001 86380 86390 1
406660 99406660 1001 86380 86390 1
407079 99407079 1001 86380 86390 1
407194 99407194 1001 86380 86390 1
407300 99407300 1001 86380 86390 1
407496 99407496 1001 86380 86390 1
407680 99407680 1001 86380 86390 1
408004 99408004 1001 86380 86390 1
408186 99408186 1001 86380 86390 1
408292 99408292 1001 86380 86390 1
408249 99408249 1001 86380 86390 1
408387 99408387 1001 86380 86390 1
408335 99408335 1001 86380 86390 1
408731 99408731 1001 86380 86390 1
408677 99408677 1001 86380 86390 1
408778 99408778 1001 86380 86390 1
408818 99408818 1001 86380 86390 1
409041 99409041 1001 86380 86390 1
409043 99409043 1001 86380 86390 1
409055 99409055 1001 86380 86390 1
409489 99409489 1001 86380 86390 1
409506 99409506 1001 86380 86390 1
409569 99409569 1001 86380 86390 1
409723 99409723 1001 86380 86390 1
409730 99409730 1001 86380 86390 1
409800 99409800 1001 86380 86390 1
409887 99409887 1001 86380 86390 1
409962 99409962 1001 86380 86390 1
409899 99409899 1001 86380 86390 1
409993 99409993 1001 86380 86390 1
410205 99410205 1001 86380 86390 1
410265 99410265 1001 86380 86390 1
410385 99410385 1001 86380 86390 1
410473 99410473 1001 86380 86390 1
410632 99410632 1001 86380 86390 1
410756 99410756 1001 86380 86390 1
410948 99410948 1001 86380 86390 1
411255 99411255 1001 86380 86390 1
411546 99411546 1001 86380 86390 1
411899 99411899 1001 86380 86390 1
411975 99411975 1001 86380 86390 1
412154 99412154 1001 86380 86390 1
413376 99413376 1001 86380 86390 1
413503 99413503 1001 86380 86390 1
413465 99413465 1001 86380 86390 1
412887 99412887 1001 86380 86390 1
413060 99413060 1001 86380 86390 1
413172 99413172 1001 86380 86390 1
413077 99413077 1001 86380 86390 1
412900 99412900 1001 86380 86390 1
412639 99412639 1001 86380 86390 1
412619 99412619 1001 86380 86390 1
412646 99412646 1001 86380 86390 1
412489 99412489 1001 86380 86390 1
413986 99413986 1001 86380 86390 1
413785 99413785 1001 86380 86390 1
413289 99413289 1001 86380 86390 1
413839 99413839 1001 86380 86390 1
414068 99414068 1001 86380 86390 1
413854 99413854 1001 86380 86390 1
414027 99414027 1001 86380 86390 1
413962 99413962 1001 86380 86390 1
415084 99415084 1001 86380 86390 1
415020 99415020 1001 86380 86390 1
414703 99414703 1001 86380 86390 1
414198 99414198 1001 86380 86390 1
414252 99414252 1001 86380 86390 1
414275 99414275 1001 86380 86390 1
414382 99414382 1001 86380 86390 1
414332 99414332 1001 86380 86390 1
414143 99414143 1001 86380 86390 1
414445 99414445 1001 86380 86390 1
414155 99414155 1001 86380 86390 1
415499 99415499 1001 86380 86390 1
415450 99415450 1001 86380 86390 1
415373 99415373 1001 86380 86390 1
415470 99415470 1001 86380 86390 1
416637 99416637 1001 86380 86390 1
416784 99416784 1001 86380 86390 1
416908 99416908 1001 86380 86390 1
416950 99416950 1001 86380 86390 1
416616 99416616 1001 86380 86390 1
416965 99416965 1001 86380 86390 1
416601 99416601 1001 86380 86390 1
416463 99416463 1001 86380 86390 1
416480 99416480 1001 86380 86390 1
415865 99415865 1001 86380 86390 1
416096 99416096 1001 86380 86390 1
416127 99416127 1001 86380 86390 1
415940 99415940 1001 86380 86390 1
417073 99417073 1001 86380 86390 1
417094 99417094 1001 86380 86390 1
417248 99417248 1001 86380 86390 1
417604 99417604 1001 86380 86390 1
417582 99417582 1001 86380 86390 1
418526 99418526 1001 86380 86390 1
418528 99418528 1001 86380 86390 1
418532 99418532 1001 86380 86390 1
418461 99418461 1001 86380 86390 1
418442 99418442 1001 86380 86390 1
418791 99418791 1001 86380 86390 1
418796 99418796 1001 86380 86390 1
418193 99418193 1001 86380 86390 1
418391 99418391 1001 86380 86390 1
418119 99418119 1001 86380 86390 1
417611 99417611 1001 86380 86390 1
417854 99417854 1001 86380 86390 1
418903 99418903 1001 86380 86390 1
418843 99418843 1001 86380 86390 1
420063 99420063 1001 86380 86390 1
420420 99420420 1001 86380 86390 1
419949 99419949 1001 86380 86390 1
419869 99419869 1001 86380 86390 1
419964 99419964 1001 86380 86390 1
419322 99419322 1001 86380 86390 1
419296 99419296 1001 86380 86390 1
419328 99419328 1001 86380 86390 1
419362 99419362 1001 86380 86390 1
419623 99419623 1001 86380 86390 1
420675 99420675 1001 86380 86390 1
420565 99420565 1001 86380 86390 1
421941 99421941 1001 86380 86390 1
422011 99422011 1001 86380 86390 1
421876 99421876 1001 86380 86390 1
421994 99421994 1001 86380 86390 1
421549 99421549 1001 86380 86390 1
421458 99421458 1001 86380 86390 1
421576 99421576 1001 86380 86390 1
421492 99421492 1001 86380 86390 1
421063 99421063 1001 86380 86390 1
421099 99421099 1001 86380 86390 1
421016 99421016 1001 86380 86390 1
421241 99421241 1001 86380 86390 1
421115 99421115 1001 86380 86390 1
420884 99420884 1001 86380 86390 1
420939 99420939 1001 86380 86390 1
421253 99421253 1001 86380 86390 1
422433 99422433 1001 86380 86390 1
422125 99422125 1001 86380 86390 1
423337 99423337 1001 86380 86390 1
423694 99423694 1001 86380 86390 1
423391 99423391 1001 86380 86390 1
423647 99423647 1001 86380 86390 1
423201 99423201 1001 86380 86390 1
423186 99423186 1001 86380 86390 1
423794 99423794 1001 86380 86390 1
423874 99423874 1001 86380 86390 1
424027 99424027 1001 86380 86390 1
423902 99423902 1001 86380 86390 1
425321 99425321 1001 86380 86390 1
425043 99425043 1001 86380 86390 1
424612 99424612 1001 86380 86390 1
424667 99424667 1001 86380 86390 1
424762 99424762 1001 86380 86390 1
424992 99424992 1001 86380 86390 1
424830 99424830 1001 86380 86390 1
424658 99424658 1001 86380 86390 1
424390 99424390 1001 86380 86390 1
424408 99424408 1001 86380 86390 1
424557 99424557 1001 86380 86390 1
425529 99425529 1001 86380 86390 1
425566 99425566 1001 86380 86390 1
425591 99425591 1001 86380 86390 1
425677 99425677 1001 86380 86390 1
425702 99425702 1001 86380 86390 1
425816 99425816 1001 86380 86390 1
425626 99425626 1001 86380 86390 1
426738 99426738 1001 86380 86390 1
426292 99426292 1001 86380 86390 1
426299 99426299 1001 86380 86390 1
426670 99426670 1001 86380 86390 1
425938 99425938 1001 86380 86390 1
426187 99426187 1001 86380 86390 1
425896 99425896 1001 86380 86390 1
426070 99426070 1001 86380 86390 1
426256 99426256 1001 86380 86390 1
426139 99426139 1001 86380 86390 1
427197 99427197 1001 86380 86390 1
427488 99427488 1001 86380 86390 1
427156 99427156 1001 86380 86390 1
427157 99427157 1001 86380 86390 1
427277 99427277 1001 86380 86390 1
427255 99427255 1001 86380 86390 1
428632 99428632 1001 86380 86390 1
428476 99428476 1001 86380 86390 1
428682 99428682 1001 86380 86390 1
428532 99428532 1001 86380 86390 1
428731 99428731 1001 86380 86390 1
428120 99428120 1001 86380 86390 1
428282 99428282 1001 86380 86390 1
428222 99428222 1001 86380 86390 1
427910 99427910 1001 86380 86390 1
427717 99427717 1001 86380 86390 1
429076 99429076 1001 86380 86390 1
429165 99429165 1001 86380 86390 1
430241 99430241 1001 86380 86390 1
430195 99430195 1001 86380 86390 1
430258 99430258 1001 86380 86390 1
430284 99430284 1001 86380 86390 1
430355 99430355 1001 86380 86390 1
429983 99429983 1001 86380 86390 1
429858 99429858 1001 86380 86390 1
429883 99429883 1001 86380 86390 1
429623 99429623 1001 86380 86390 1
429917 99429917 1001 86380 86390 1
429751 99429751 1001 86380 86390 1
429465 99429465 1001 86380 86390 1
429471 99429471 1001 86380 86390 1
429375 99429375 1001 86380 86390 1
429446 99429446 1001 86380 86390 1
429404 99429404 1001 86380 86390 1
430701 99430701 1001 86380 86390 1
430686 99430686 1001 86380 86390 1
431794 99431794 1001 86380 86390 1
431862 99431862 1001 86380 86390 1
431644 99431644 1001 86380 86390 1
431400 99431400 1001 86380 86390 1
430996 99430996 1001 86380 86390 1
431199 99431199 1001 86380 86390 1
431245 99431245 1001 86380 86390 1
431218 99431218 1001 86380 86390 1
431165 99431165 1001 86380 86390 1
432396 99432396 1001 86380 86390 1
432427 99432427 1001 86380 86390 1
432374 99432374 1001 86380 86390 1
432183 99432183 1001 86380 86390 1
432334 99432334 1001 86380 86390 1
432393 99432393 1001 86380 86390 1
432318 99432318 1001 86380 86390 1
433549 99433549 1001 86380 86390 1
433618 99433618 1001 86380 86390 1
433306 99433306 1001 86380 86390 1
432839 99432839 1001 86380 86390 1
432872 99432872 1001 86380 86390 1
432576 99432576 1001 86380 86390 1
433900 99433900 1001 86380 86390 1
434130 99434130 1001 86380 86390 1
434108 99434108 1001 86380 86390 1
435379 99435379 1001 86380 86390 1
435145 99435145 1001 86380 86390 1
435124 99435124 1001 86380 86390 1
434934 99434934 1001 86380 86390 1
434343 99434343 1001 86380 86390 1
434187 99434187 1001 86380 86390 1
434193 99434193 1001 86380 86390 1
434165 99434165 1001 86380 86390 1
435765 99435765 1001 86380 86390 1
435461 99435461 1001 86380 86390 1
435632 99435632 1001 86380 86390 1
435476 99435476 1001 86380 86390 1
435452 99435452 1001 86380 86390 1
436916 99436916 1001 86380 86390 1
436769 99436769 1001 86380 86390 1
437031 99437031 1001 86380 86390 1
436864 99436864 1001 86380 86390 1
436517 99436517 1001 86380 86390 1
436483 99436483 1001 86380 86390 1
436193 99436193 1001 86380 86390 1
436295 99436295 1001 86380 86390 1
436158 99436158 1001 86380 86390 1
436258 99436258 1001 86380 86390 1
436005 99436005 1001 86380 86390 1
437325 99437325 1001 86380 86390 1
300098 99300098 1001 86380 86390 1
300562 99300562 1001 86380 86390 1
300669 99300669 1001 86380 86390 1
300645 99300645 1001 86380 86390 1
300344 99300344 1001 86380 86390 1
300323 99300323 1001 86380 86390 1
300169 99300169 1001 86380 86390 1
300222 99300222 1001 86380 86390 1
300854 99300854 1001 86380 86390 1
300893 99300893 1001 86380 86390 1
300829 99300829 1001 86380 86390 1
301496 99301496 1001 86380 86390 1
301437 99301437 1001 86380 86390 1
301548 99301548 1001 86380 86390 1
301567 99301567 1001 86380 86390 1
301583 99301583 1001 86380 86390 1
301753 99301753 1001 86380 86390 1
301598 99301598 1001 86380 86390 1
301576 99301576 1001 86380 86390 1
302239 99302239 1001 86380 86390 1
302243 99302243 1001 86380 86390 1
302296 99302296 1001 86380 86390 1
302097 99302097 1001 86380 86390 1
302163 99302163 1001 86380 86390 1
302151 99302151 1001 86380 86390 1
302050 99302050 1001 86380 86390 1
301974 99301974 1001 86380 86390 1
302157 99302157 1001 86380 86390 1
301878 99301878 1001 86380 86390 1
301948 99301948 1001 86380 86390 1
301913 99301913 1001 86380 86390 1
302533 99302533 1001 86380 86390 1
302427 99302427 1001 86380 86390 1
303039 99303039 1001 86380 86390 1
303069 99303069 1001 86380 86390 1
303167 99303167 1001 86380 86390 1
302874 99302874 1001 86380 86390 1
302978 99302978 1001 86380 86390 1
302744 99302744 1001 86380 86390 1
302670 99302670 1001 86380 86390 1
302722 99302722 1001 86380 86390 1
302620 99302620 1001 86380 86390 1
303395 99303395 1001 86380 86390 1
304000 99304000 1001 86380 86390 1
304015 99304015 1001 86380 86390 1
303898 99303898 1001 86380 86390 1
303979 99303979 1001 86380 86390 1
303791 99303791 1001 86380 86390 1
303809 99303809 1001 86380 86390 1
303695 99303695 1001 86380 86390 1
303515 99303515 1001 86380 86390 1
303553 99303553 1001 86380 86390 1
304046 99304046 1001 86380 86390 1
304233 99304233 1001 86380 86390 1
304681 99304681 1001 86380 86390 1
304747 99304747 1001 86380 86390 1
304816 99304816 1001 86380 86390 1
304506 99304506 1001 86380 86390 1
304597 99304597 1001 86380 86390 1
304437 99304437 1001 86380 86390 1
304243 99304243 1001 86380 86390 1
304348 99304348 1001 86380 86390 1
304325 99304325 1001 86380 86390 1
304301 99304301 1001 86380 86390 1
304909 99304909 1001 86380 86390 1
304870 99304870 1001 86380 86390 1
305027 99305027 1001 86380 86390 1
305492 99305492 1001 86380 86390 1
305482 99305482 1001 86380 86390 1
305573 99305573 1001 86380 86390 1
305627 99305627 1001 86380 86390 1
305419 99305419 1001 86380 86390 1
305156 99305156 1001 86380 86390 1
305158 99305158 1001 86380 86390 1
305107 99305107 1001 86380 86390 1
305200 99305200 1001 86380 86390 1
500103 99500103 1001 86380 86390 1
500143 99500143 1001 86380 86390 1
500068 99500068 1001 86380 86390 1
500003 99500003 1001 86380 86390 1
500147 99500147 1001 86380 86390 1
500136 99500136 1001 86380 86390 1
500671 99500671 1001 86380 86390 1
500732 99500732 1001 86380 86390 1
500564 99500564 1001 86380 86390 1
500375 99500375 1001 86380 86390 1
500275 99500275 1001 86380 86390 1
500301 99500301 1001 86380 86390 1
500199 99500199 1001 86380 86390 1
500382 99500382 1001 86380 86390 1
500930 99500930 1001 86380 86390 1
500906 99500906 1001 86380 86390 1
501013 99501013 1001 86380 86390 1
501539 99501539 1001 86380 86390 1
501611 99501611 1001 86380 86390 1
501450 99501450 1001 86380 86390 1
501544 99501544 1001 86380 86390 1
501274 99501274 1001 86380 86390 1
501429 99501429 1001 86380 86390 1
501250 99501250 1001 86380 86390 1
501329 99501329 1001 86380 86390 1
501179 99501179 1001 86380 86390 1
501168 99501168 1001 86380 86390 1
501054 99501054 1001 86380 86390 1
501843 99501843 1001 86380 86390 1
501756 99501756 1001 86380 86390 1
502292 99502292 1001 86380 86390 1
502307 99502307 1001 86380 86390 1
502245 99502245 1001 86380 86390 1
502029 99502029 1001 86380 86390 1
502008 99502008 1001 86380 86390 1
502047 99502047 1001 86380 86390 1
501984 99501984 1001 86380 86390 1
502661 99502661 1001 86380 86390 1
502591 99502591 1001 86380 86390 1
503222 99503222 1001 86380 86390 1
503133 99503133 1001 86380 86390 1
503237 99503237 1001 86380 86390 1
502919 99502919 1001 86380 86390 1
503015 99503015 1001 86380 86390 1
502980 99502980 1001 86380 86390 1
502864 99502864 1001 86380 86390 1
502686 99502686 1001 86380 86390 1
502860 99502860 1001 86380 86390 1
502734 99502734 1001 86380 86390 1
503431 99503431 1001 86380 86390 1
503380 99503380 1001 86380 86390 1
503475 99503475 1001 86380 86390 1
503399 99503399 1001 86380 86390 1
503950 99503950 1001 86380 86390 1
504105 99504105 1001 86380 86390 1
504109 99504109 1001 86380 86390 1
503732 99503732 1001 86380 86390 1
503875 99503875 1001 86380 86390 1
503653 99503653 1001 86380 86390 1
503667 99503667 1001 86380 86390 1
503528 99503528 1001 86380 86390 1
503530 99503530 1001 86380 86390 1
503647 99503647 1001 86380 86390 1
503532 99503532 1001 86380 86390 1
503648 99503648 1001 86380 86390 1
504172 99504172 1001 86380 86390 1
504289 99504289 1001 86380 86390 1
504863 99504863 1001 86380 86390 1
504902 99504902 1001 86380 86390 1
504673 99504673 1001 86380 86390 1
504676 99504676 1001 86380 86390 1
504374 99504374 1001 86380 86390 1
504493 99504493 1001 86380 86390 1
504496 99504496 1001 86380 86390 1
504983 99504983 1001 86380 86390 1
505081 99505081 1001 86380 86390 1
505707 99505707 1001 86380 86390 1
505568 99505568 1001 86380 86390 1
505595 99505595 1001 86380 86390 1
505572 99505572 1001 86380 86390 1
505584 99505584 1001 86380 86390 1
505688 99505688 1001 86380 86390 1
505690 99505690 1001 86380 86390 1
505614 99505614 1001 86380 86390 1
505409 99505409 1001 86380 86390 1
505540 99505540 1001 86380 86390 1
505373 99505373 1001 86380 86390 1
505425 99505425 1001 86380 86390 1
505439 99505439 1001 86380 86390 1
505454 99505454 1001 86380 86390 1
505231 99505231 1001 86380 86390 1
505312 99505312 1001 86380 86390 1
505867 99505867 1001 86380 86390 1
506405 99506405 1001 86380 86390 1
506497 99506497 1001 86380 86390 1
506409 99506409 1001 86380 86390 1
506424 99506424 1001 86380 86390 1
506450 99506450 1001 86380 86390 1
506466 99506466 1001 86380 86390 1
506307 99506307 1001 86380 86390 1
506298 99506298 1001 86380 86390 1
506158 99506158 1001 86380 86390 1
506139 99506139 1001 86380 86390 1
507346 99507346 1001 86380 86390 1
507219 99507219 1001 86380 86390 1
507312 99507312 1001 86380 86390 1
507237 99507237 1001 86380 86390 1
507202 99507202 1001 86380 86390 1
506935 99506935 1001 86380 86390 1
507597 99507597 1001 86380 86390 1
507456 99507456 1001 86380 86390 1
507430 99507430 1001 86380 86390 1
507547 99507547 1001 86380 86390 1
508094 99508094 1001 86380 86390 1
508048 99508048 1001 86380 86390 1
508191 99508191 1001 86380 86390 1
508116 99508116 1001 86380 86390 1
508007 99508007 1001 86380 86390 1
508022 99508022 1001 86380 86390 1
507692 99507692 1001 86380 86390 1
507784 99507784 1001 86380 86390 1
507735 99507735 1001 86380 86390 1
507749 99507749 1001 86380 86390 1
507698 99507698 1001 86380 86390 1
507713 99507713 1001 86380 86390 1
508420 99508420 1001 86380 86390 1
508423 99508423 1001 86380 86390 1
508425 99508425 1001 86380 86390 1
509065 99509065 1001 86380 86390 1
508918 99508918 1001 86380 86390 1
508832 99508832 1001 86380 86390 1
508745 99508745 1001 86380 86390 1
508864 99508864 1001 86380 86390 1
508623 99508623 1001 86380 86390 1
508508 99508508 1001 86380 86390 1
508562 99508562 1001 86380 86390 1
509113 99509113 1001 86380 86390 1
509161 99509161 1001 86380 86390 1
509774 99509774 1001 86380 86390 1
509898 99509898 1001 86380 86390 1
509609 99509609 1001 86380 86390 1
509425 99509425 1001 86380 86390 1
510054 99510054 1001 86380 86390 1
509990 99509990 1001 86380 86390 1
510055 99510055 1001 86380 86390 1
510081 99510081 1001 86380 86390 1
510070 99510070 1001 86380 86390 1
509971 99509971 1001 86380 86390 1
509919 99509919 1001 86380 86390 1
510665 99510665 1001 86380 86390 1
510627 99510627 1001 86380 86390 1
510682 99510682 1001 86380 86390 1
510418 99510418 1001 86380 86390 1
510342 99510342 1001 86380 86390 1
510438 99510438 1001 86380 86390 1
510492 99510492 1001 86380 86390 1
510237 99510237 1001 86380 86390 1
510256 99510256 1001 86380 86390 1
510126 99510126 1001 86380 86390 1
510181 99510181 1001 86380 86390 1
510894 99510894 1001 86380 86390 1
510845 99510845 1001 86380 86390 1
510914 99510914 1001 86380 86390 1
511412 99511412 1001 86380 86390 1
511442 99511442 1001 86380 86390 1
511223 99511223 1001 86380 86390 1
511236 99511236 1001 86380 86390 1
511080 99511080 1001 86380 86390 1
511093 99511093 1001 86380 86390 1
510952 99510952 1001 86380 86390 1
510994 99510994 1001 86380 86390 1
511738 99511738 1001 86380 86390 1
512307 99512307 1001 86380 86390 1
512334 99512334 1001 86380 86390 1
512249 99512249 1001 86380 86390 1
512122 99512122 1001 86380 86390 1
512048 99512048 1001 86380 86390 1
512130 99512130 1001 86380 86390 1
512081 99512081 1001 86380 86390 1
511848 99511848 1001 86380 86390 1
511785 99511785 1001 86380 86390 1
511765 99511765 1001 86380 86390 1
511898 99511898 1001 86380 86390 1
512520 99512520 1001 86380 86390 1
512435 99512435 1001 86380 86390 1
513037 99513037 1001 86380 86390 1
513094 99513094 1001 86380 86390 1
513098 99513098 1001 86380 86390 1
512910 99512910 1001 86380 86390 1
512847 99512847 1001 86380 86390 1
512900 99512900 1001 86380 86390 1
512809 99512809 1001 86380 86390 1
512878 99512878 1001 86380 86390 1
512610 99512610 1001 86380 86390 1
512651 99512651 1001 86380 86390 1
512744 99512744 1001 86380 86390 1
512732 99512732 1001 86380 86390 1
512684 99512684 1001 86380 86390 1
512646 99512646 1001 86380 86390 1
512594 99512594 1001 86380 86390 1
513270 99513270 1001 86380 86390 1
513286 99513286 1001 86380 86390 1
514003 99514003 1001 86380 86390 1
513847 99513847 1001 86380 86390 1
513913 99513913 1001 86380 86390 1
513712 99513712 1001 86380 86390 1
513703 99513703 1001 86380 86390 1
513477 99513477 1001 86380 86390 1
514510 99514510 1001 86380 86390 1
514538 99514538 1001 86380 86390 1
514474 99514474 1001 86380 86390 1
514506 99514506 1001 86380 86390 1
514256 99514256 1001 86380 86390 1
514374 99514374 1001 86380 86390 1
514390 99514390 1001 86380 86390 1
515039 99515039 1001 86380 86390 1
515033 99515033 1001 86380 86390 1
515683 99515683 1001 86380 86390 1
515654 99515654 1001 86380 86390 1
515453 99515453 1001 86380 86390 1
515466 99515466 1001 86380 86390 1
515342 99515342 1001 86380 86390 1
515474 99515474 1001 86380 86390 1
515319 99515319 1001 86380 86390 1
515450 99515450 1001 86380 86390 1
515373 99515373 1001 86380 86390 1
515282 99515282 1001 86380 86390 1
515197 99515197 1001 86380 86390 1
515264 99515264 1001 86380 86390 1
515188 99515188 1001 86380 86390 1
515696 99515696 1001 86380 86390 1
515828 99515828 1001 86380 86390 1
515726 99515726 1001 86380 86390 1
515831 99515831 1001 86380 86390 1
515870 99515870 1001 86380 86390 1
515845 99515845 1001 86380 86390 1
515702 99515702 1001 86380 86390 1
515704 99515704 1001 86380 86390 1
516355 99516355 1001 86380 86390 1
516384 99516384 1001 86380 86390 1
516244 99516244 1001 86380 86390 1
516289 99516289 1001 86380 86390 1
516635 99516635 1001 86380 86390 1
517261 99517261 1001 86380 86390 1
517251 99517251 1001 86380 86390 1
517056 99517056 1001 86380 86390 1
517058 99517058 1001 86380 86390 1
517098 99517098 1001 86380 86390 1
516997 99516997 1001 86380 86390 1
517103 99517103 1001 86380 86390 1
516742 99516742 1001 86380 86390 1
516860 99516860 1001 86380 86390 1
516824 99516824 1001 86380 86390 1
516760 99516760 1001 86380 86390 1
516838 99516838 1001 86380 86390 1
516737 99516737 1001 86380 86390 1
517497 99517497 1001 86380 86390 1
517395 99517395 1001 86380 86390 1
518123 99518123 1001 86380 86390 1
517969 99517969 1001 86380 86390 1
518087 99518087 1001 86380 86390 1
518147 99518147 1001 86380 86390 1
517980 99517980 1001 86380 86390 1
517548 99517548 1001 86380 86390 1
517591 99517591 1001 86380 86390 1
518266 99518266 1001 86380 86390 1
518163 99518163 1001 86380 86390 1
518338 99518338 1001 86380 86390 1
518833 99518833 1001 86380 86390 1
518924 99518924 1001 86380 86390 1
518823 99518823 1001 86380 86390 1
518815 99518815 1001 86380 86390 1
518893 99518893 1001 86380 86390 1
518410 99518410 1001 86380 86390 1
519166 99519166 1001 86380 86390 1
519064 99519064 1001 86380 86390 1
519165 99519165 1001 86380 86390 1
519764 99519764 1001 86380 86390 1
519794 99519794 1001 86380 86390 1
519719 99519719 1001 86380 86390 1
519800 99519800 1001 86380 86390 1
519670 99519670 1001 86380 86390 1
519809 99519809 1001 86380 86390 1
519435 99519435 1001 86380 86390 1
519449 99519449 1001 86380 86390 1
519323 99519323 1001 86380 86390 1
519264 99519264 1001 86380 86390 1
519355 99519355 1001 86380 86390 1
519825 99519825 1001 86380 86390 1
519893 99519893 1001 86380 86390 1
519868 99519868 1001 86380 86390 1
519883 99519883 1001 86380 86390 1
520001 99520001 1001 86380 86390 1
519899 99519899 1001 86380 86390 1
520612 99520612 1001 86380 86390 1
520492 99520492 1001 86380 86390 1
520480 99520480 1001 86380 86390 1
520586 99520586 1001 86380 86390 1
520254 99520254 1001 86380 86390 1
520294 99520294 1001 86380 86390 1
520423 99520423 1001 86380 86390 1
520213 99520213 1001 86380 86390 1
520670 99520670 1001 86380 86390 1
520827 99520827 1001 86380 86390 1
520829 99520829 1001 86380 86390 1
521465 99521465 1001 86380 86390 1
521275 99521275 1001 86380 86390 1
521366 99521366 1001 86380 86390 1
521445 99521445 1001 86380 86390 1
521396 99521396 1001 86380 86390 1
521222 99521222 1001 86380 86390 1
521108 99521108 1001 86380 86390 1
521097 99521097 1001 86380 86390 1
521089 99521089 1001 86380 86390 1
521245 99521245 1001 86380 86390 1
520929 99520929 1001 86380 86390 1
520845 99520845 1001 86380 86390 1
521597 99521597 1001 86380 86390 1
522189 99522189 1001 86380 86390 1
522149 99522149 1001 86380 86390 1
521996 99521996 1001 86380 86390 1
522051 99522051 1001 86380 86390 1
521917 99521917 1001 86380 86390 1
521712 99521712 1001 86380 86390 1
521689 99521689 1001 86380 86390 1
521718 99521718 1001 86380 86390 1
521822 99521822 1001 86380 86390 1
521696 99521696 1001 86380 86390 1
522497 99522497 1001 86380 86390 1
522327 99522327 1001 86380 86390 1
523055 99523055 1001 86380 86390 1
522978 99522978 1001 86380 86390 1
523076 99523076 1001 86380 86390 1
522948 99522948 1001 86380 86390 1
522887 99522887 1001 86380 86390 1
522811 99522811 1001 86380 86390 1
522720 99522720 1001 86380 86390 1
522691 99522691 1001 86380 86390 1
522683 99522683 1001 86380 86390 1
522593 99522593 1001 86380 86390 1
523271 99523271 1001 86380 86390 1
523175 99523175 1001 86380 86390 1
523907 99523907 1001 86380 86390 1
523858 99523858 1001 86380 86390 1
523873 99523873 1001 86380 86390 1
523822 99523822 1001 86380 86390 1
523823 99523823 1001 86380 86390 1
523596 99523596 1001 86380 86390 1
523567 99523567 1001 86380 86390 1
523429 99523429 1001 86380 86390 1
523443 99523443 1001 86380 86390 1
523343 99523343 1001 86380 86390 1
523357 99523357 1001 86380 86390 1
523373 99523373 1001 86380 86390 1
524107 99524107 1001 86380 86390 1
524082 99524082 1001 86380 86390 1
524595 99524595 1001 86380 86390 1
524512 99524512 1001 86380 86390 1
524435 99524435 1001 86380 86390 1
524517 99524517 1001 86380 86390 1
524375 99524375 1001 86380 86390 1
524390 99524390 1001 86380 86390 1
524481 99524481 1001 86380 86390 1
524162 99524162 1001 86380 86390 1
524177 99524177 1001 86380 86390 1
524165 99524165 1001 86380 86390 1
524197 99524197 1001 86380 86390 1
524819 99524819 1001 86380 86390 1
525474 99525474 1001 86380 86390 1
525583 99525583 1001 86380 86390 1
525195 99525195 1001 86380 86390 1
525094 99525094 1001 86380 86390 1
525009 99525009 1001 86380 86390 1
525699 99525699 1001 86380 86390 1
525609 99525609 1001 86380 86390 1
525675 99525675 1001 86380 86390 1
526255 99526255 1001 86380 86390 1
526384 99526384 1001 86380 86390 1
526061 99526061 1001 86380 86390 1
526091 99526091 1001 86380 86390 1
526208 99526208 1001 86380 86390 1
526120 99526120 1001 86380 86390 1
526017 99526017 1001 86380 86390 1
526085 99526085 1001 86380 86390 1
525987 99525987 1001 86380 86390 1
525885 99525885 1001 86380 86390 1
525953 99525953 1001 86380 86390 1
526499 99526499 1001 86380 86390 1
526619 99526619 1001 86380 86390 1
526620 99526620 1001 86380 86390 1
526596 99526596 1001 86380 86390 1
526430 99526430 1001 86380 86390 1
526547 99526547 1001 86380 86390 1
527109 99527109 1001 86380 86390 1
527119 99527119 1001 86380 86390 1
526629 99526629 1001 86380 86390 1
526687 99526687 1001 86380 86390 1
526795 99526795 1001 86380 86390 1
527300 99527300 1001 86380 86390 1
527392 99527392 1001 86380 86390 1
527393 99527393 1001 86380 86390 1
527294 99527294 1001 86380 86390 1
528003 99528003 1001 86380 86390 1
528056 99528056 1001 86380 86390 1
527861 99527861 1001 86380 86390 1
527748 99527748 1001 86380 86390 1
527571 99527571 1001 86380 86390 1
527537 99527537 1001 86380 86390 1
527464 99527464 1001 86380 86390 1
527608 99527608 1001 86380 86390 1
528845 99528845 1001 86380 86390 1
528646 99528646 1001 86380 86390 1
528660 99528660 1001 86380 86390 1
528507 99528507 1001 86380 86390 1
528521 99528521 1001 86380 86390 1
528574 99528574 1001 86380 86390 1
528412 99528412 1001 86380 86390 1
528282 99528282 1001 86380 86390 1
528312 99528312 1001 86380 86390 1
528381 99528381 1001 86380 86390 1
529041 99529041 1001 86380 86390 1
529005 99529005 1001 86380 86390 1
528980 99528980 1001 86380 86390 1
528994 99528994 1001 86380 86390 1
529010 99529010 1001 86380 86390 1
529663 99529663 1001 86380 86390 1
529525 99529525 1001 86380 86390 1
529577 99529577 1001 86380 86390 1
529382 99529382 1001 86380 86390 1
529454 99529454 1001 86380 86390 1
529279 99529279 1001 86380 86390 1
529177 99529177 1001 86380 86390 1
529126 99529126 1001 86380 86390 1
529234 99529234 1001 86380 86390 1
529880 99529880 1001 86380 86390 1
529794 99529794 1001 86380 86390 1
529839 99529839 1001 86380 86390 1
530524 99530524 1001 86380 86390 1
530532 99530532 1001 86380 86390 1
530473 99530473 1001 86380 86390 1
530144 99530144 1001 86380 86390 1
530161 99530161 1001 86380 86390 1
530330 99530330 1001 86380 86390 1
530345 99530345 1001 86380 86390 1
530055 99530055 1001 86380 86390 1
530047 99530047 1001 86380 86390 1
530112 99530112 1001 86380 86390 1
530731 99530731 1001 86380 86390 1
530680 99530680 1001 86380 86390 1
530694 99530694 1001 86380 86390 1
530564 99530564 1001 86380 86390 1
531204 99531204 1001 86380 86390 1
531192 99531192 1001 86380 86390 1
531361 99531361 1001 86380 86390 1
531374 99531374 1001 86380 86390 1
530943 99530943 1001 86380 86390 1
530906 99530906 1001 86380 86390 1
530945 99530945 1001 86380 86390 1
530804 99530804 1001 86380 86390 1
530768 99530768 1001 86380 86390 1
530834 99530834 1001 86380 86390 1
531493 99531493 1001 86380 86390 1
531486 99531486 1001 86380 86390 1
532034 99532034 1001 86380 86390 1
532010 99532010 1001 86380 86390 1
531936 99531936 1001 86380 86390 1
531879 99531879 1001 86380 86390 1
531828 99531828 1001 86380 86390 1
531908 99531908 1001 86380 86390 1
531817 99531817 1001 86380 86390 1
531701 99531701 1001 86380 86390 1
531663 99531663 1001 86380 86390 1
531677 99531677 1001 86380 86390 1
531692 99531692 1001 86380 86390 1
531763 99531763 1001 86380 86390 1
532348 99532348 1001 86380 86390 1
532349 99532349 1001 86380 86390 1
532311 99532311 1001 86380 86390 1
532210 99532210 1001 86380 86390 1
532263 99532263 1001 86380 86390 1
532264 99532264 1001 86380 86390 1
533023 99533023 1001 86380 86390 1
532723 99532723 1001 86380 86390 1
532691 99532691 1001 86380 86390 1
532464 99532464 1001 86380 86390 1
532565 99532565 1001 86380 86390 1
533224 99533224 1001 86380 86390 1
533218 99533218 1001 86380 86390 1
533655 99533655 1001 86380 86390 1
533785 99533785 1001 86380 86390 1
533672 99533672 1001 86380 86390 1
533804 99533804 1001 86380 86390 1
533563 99533563 1001 86380 86390 1
533451 99533451 1001 86380 86390 1
533507 99533507 1001 86380 86390 1
533371 99533371 1001 86380 86390 1
533246 99533246 1001 86380 86390 1
533430 99533430 1001 86380 86390 1
533878 99533878 1001 86380 86390 1
534659 99534659 1001 86380 86390 1
534587 99534587 1001 86380 86390 1
534665 99534665 1001 86380 86390 1
534538 99534538 1001 86380 86390 1
534526 99534526 1001 86380 86390 1
534367 99534367 1001 86380 86390 1
534103 99534103 1001 86380 86390 1
534116 99534116 1001 86380 86390 1
534877 99534877 1001 86380 86390 1
534741 99534741 1001 86380 86390 1
535321 99535321 1001 86380 86390 1
535413 99535413 1001 86380 86390 1
535431 99535431 1001 86380 86390 1
535278 99535278 1001 86380 86390 1
535202 99535202 1001 86380 86390 1
535284 99535284 1001 86380 86390 1
535276 99535276 1001 86380 86390 1
535160 99535160 1001 86380 86390 1
534929 99534929 1001 86380 86390 1
535306 99535306 1001 86380 86390 1
535660 99535660 1001 86380 86390 1
536210 99536210 1001 86380 86390 1
536230 99536230 1001 86380 86390 1
536060 99536060 1001 86380 86390 1
535900 99535900 1001 86380 86390 1
535918 99535918 1001 86380 86390 1
535776 99535776 1001 86380 86390 1
535802 99535802 1001 86380 86390 1
535829 99535829 1001 86380 86390 1
535920 99535920 1001 86380 86390 1
536404 99536404 1001 86380 86390 1
536522 99536522 1001 86380 86390 1
536380 99536380 1001 86380 86390 1
537159 99537159 1001 86380 86390 1
536990 99536990 1001 86380 86390 1
536831 99536831 1001 86380 86390 1
536934 99536934 1001 86380 86390 1
536898 99536898 1001 86380 86390 1
536903 99536903 1001 86380 86390 1
536657 99536657 1001 86380 86390 1
536635 99536635 1001 86380 86390 1
536586 99536586 1001 86380 86390 1
536565 99536565 1001 86380 86390 1
537172 99537172 1001 86380 86390 1
537315 99537315 1001 86380 86390 1
537331 99537331 1001 86380 86390 1
537285 99537285 1001 86380 86390 1
537299 99537299 1001 86380 86390 1
537833 99537833 1001 86380 86390 1
537819 99537819 1001 86380 86390 1
537845 99537845 1001 86380 86390 1
537601 99537601 1001 86380 86390 1
537614 99537614 1001 86380 86390 1
537610 99537610 1001 86380 86390 1
537778 99537778 1001 86380 86390 1
537650 99537650 1001 86380 86390 1
537612 99537612 1001 86380 86390 1
537664 99537664 1001 86380 86390 1
537639 99537639 1001 86380 86390 1
537561 99537561 1001 86380 86390 1
537562 99537562 1001 86380 86390 1
537433 99537433 1001 86380 86390 1
537564 99537564 1001 86380 86390 1
537502 99537502 1001 86380 86390 1
538026 99538026 1001 86380 86390 1
538058 99538058 1001 86380 86390 1
538033 99538033 1001 86380 86390 1
538165 99538165 1001 86380 86390 1
538780 99538780 1001 86380 86390 1
538799 99538799 1001 86380 86390 1
538681 99538681 1001 86380 86390 1
538520 99538520 1001 86380 86390 1
538457 99538457 1001 86380 86390 1
538510 99538510 1001 86380 86390 1
538552 99538552 1001 86380 86390 1
538437 99538437 1001 86380 86390 1
538566 99538566 1001 86380 86390 1
538425 99538425 1001 86380 86390 1
538336 99538336 1001 86380 86390 1
538314 99538314 1001 86380 86390 1
538264 99538264 1001 86380 86390 1
538382 99538382 1001 86380 86390 1
538398 99538398 1001 86380 86390 1
538815 99538815 1001 86380 86390 1
538985 99538985 1001 86380 86390 1
538922 99538922 1001 86380 86390 1
538961 99538961 1001 86380 86390 1
539474 99539474 1001 86380 86390 1
539357 99539357 1001 86380 86390 1
539315 99539315 1001 86380 86390 1
539304 99539304 1001 86380 86390 1
539356 99539356 1001 86380 86390 1
539644 99539644 1001 86380 86390 1
539818 99539818 1001 86380 86390 1
540327 99540327 1001 86380 86390 1
540436 99540436 1001 86380 86390 1
540443 99540443 1001 86380 86390 1
540284 99540284 1001 86380 86390 1
540350 99540350 1001 86380 86390 1
540170 99540170 1001 86380 86390 1
540093 99540093 1001 86380 86390 1
540254 99540254 1001 86380 86390 1
539946 99539946 1001 86380 86390 1
540560 99540560 1001 86380 86390 1
540616 99540616 1001 86380 86390 1
541168 99541168 1001 86380 86390 1
541170 99541170 1001 86380 86390 1
541222 99541222 1001 86380 86390 1
541150 99541150 1001 86380 86390 1
540999 99540999 1001 86380 86390 1
540976 99540976 1001 86380 86390 1
540900 99540900 1001 86380 86390 1
540870 99540870 1001 86380 86390 1
540760 99540760 1001 86380 86390 1
541453 99541453 1001 86380 86390 1
541915 99541915 1001 86380 86390 1
541997 99541997 1001 86380 86390 1
541897 99541897 1001 86380 86390 1
541730 99541730 1001 86380 86390 1
541632 99541632 1001 86380 86390 1
541506 99541506 1001 86380 86390 1
541637 99541637 1001 86380 86390 1
541689 99541689 1001 86380 86390 1
542155 99542155 1001 86380 86390 1
542259 99542259 1001 86380 86390 1
542131 99542131 1001 86380 86390 1
542185 99542185 1001 86380 86390 1
542266 99542266 1001 86380 86390 1
542163 99542163 1001 86380 86390 1
542192 99542192 1001 86380 86390 1
542816 99542816 1001 86380 86390 1
542784 99542784 1001 86380 86390 1
542702 99542702 1001 86380 86390 1
542617 99542617 1001 86380 86390 1
542539 99542539 1001 86380 86390 1
542659 99542659 1001 86380 86390 1
542467 99542467 1001 86380 86390 1
543099 99543099 1001 86380 86390 1
543029 99543029 1001 86380 86390 1
543055 99543055 1001 86380 86390 1
542978 99542978 1001 86380 86390 1
543109 99543109 1001 86380 86390 1
543683 99543683 1001 86380 86390 1
543673 99543673 1001 86380 86390 1
543728 99543728 1001 86380 86390 1
543693 99543693 1001 86380 86390 1
543285 99543285 1001 86380 86390 1
543196 99543196 1001 86380 86390 1
543197 99543197 1001 86380 86390 1
543159 99543159 1001 86380 86390 1
543304 99543304 1001 86380 86390 1
543910 99543910 1001 86380 86390 1
543929 99543929 1001 86380 86390 1
543883 99543883 1001 86380 86390 1
544547 99544547 1001 86380 86390 1
544498 99544498 1001 86380 86390 1
544589 99544589 1001 86380 86390 1
544288 99544288 1001 86380 86390 1
544204 99544204 1001 86380 86390 1
544015 99544015 1001 86380 86390 1
544057 99544057 1001 86380 86390 1
544180 99544180 1001 86380 86390 1
544739 99544739 1001 86380 86390 1
544741 99544741 1001 86380 86390 1
414829 883 1001 60660 64977 1
503678 792 1002 68011 70934 1
528652 606 1001 39627 39926 1
528652 606 1002 39937 47901 1
531507 1122 1001 68268 68567 1
542716 1111 1002 54234 59651 1
400301 99400301 1001 86380 86390 1
400597 99400597 1001 86380 86390 1
400657 99400657 1001 86380 86390 1
400907 99400907 1001 86380 86390 1
400888 99400888 1001 86380 86390 1
401281 99401281 1001 86380 86390 1
401437 99401437 1001 86380 86390 1
401440 99401440 1001 86380 86390 1
401425 99401425 1001 86380 86390 1
401666 99401666 1001 86380 86390 1
402227 99402227 1001 86380 86390 1
402320 99402320 1001 86380 86390 1
402476 99402476 1001 86380 86390 1
402526 99402526 1001 86380 86390 1
402679 99402679 1001 86380 86390 1
402647 99402647 1001 86380 86390 1
402848 99402848 1001 86380 86390 1
403119 99403119 1001 86380 86390 1
403120 99403120 1001 86380 86390 1
403264 99403264 1001 86380 86390 1
403507 99403507 1001 86380 86390 1
403582 99403582 1001 86380 86390 1
403584 99403584 1001 86380 86390 1
403680 99403680 1001 86380 86390 1
403691 99403691 1001 86380 86390 1
403883 99403883 1001 86380 86390 1
403868 99403868 1001 86380 86390 1
404111 99404111 1001 86380 86390 1
404041 99404041 1001 86380 86390 1
404126 99404126 1001 86380 86390 1
404364 99404364 1001 86380 86390 1
404376 99404376 1001 86380 86390 1
404455 99404455 1001 86380 86390 1
404618 99404618 1001 86380 86390 1
404901 99404901 1001 86380 86390 1
405257 99405257 1001 86380 86390 1
405633 99405633 1001 86380 86390 1
405789 99405789 1001 86380 86390 1
405949 99405949 1001 86380 86390 1
405975 99405975 1001 86380 86390 1
405899 99405899 1001 86380 86390 1
406020 99406020 1001 86380 86390 1
406068 99406068 1001 86380 86390 1
406131 99406131 1001 86380 86390 1
406212 99406212 1001 86380 86390 1
406308 99406308 1001 86380 86390 1
406657 99406657 1001 86380 86390 1
406714 99406714 1001 86380 86390 1
406816 99406816 1001 86380 86390 1
407170 99407170 1001 86380 86390 1
407350 99407350 1001 86380 86390 1
407548 99407548 1001 86380 86390 1
407665 99407665 1001 86380 86390 1
407959 99407959 1001 86380 86390 1
407938 99407938 1001 86380 86390 1
408089 99408089 1001 86380 86390 1
408175 99408175 1001 86380 86390 1
408204 99408204 1001 86380 86390 1
408294 99408294 1001 86380 86390 1
408287 99408287 1001 86380 86390 1
408608 99408608 1001 86380 86390 1
408599 99408599 1001 86380 86390 1
408863 99408863 1001 86380 86390 1
408871 99408871 1001 86380 86390 1
409058 99409058 1001 86380 86390 1
409094 99409094 1001 86380 86390 1
409202 99409202 1001 86380 86390 1
409380 99409380 1001 86380 86390 1
409300 99409300 1001 86380 86390 1
409500 99409500 1001 86380 86390 1
409888 99409888 1001 86380 86390 1
409980 99409980 1001 86380 86390 1
410071 99410071 1001 86380 86390 1
410187 99410187 1001 86380 86390 1
410193 99410193 1001 86380 86390 1
410299 99410299 1001 86380 86390 1
410333 99410333 1001 86380 86390 1
410319 99410319 1001 86380 86390 1
410544 99410544 1001 86380 86390 1
410641 99410641 1001 86380 86390 1
410835 99410835 1001 86380 86390 1
411057 99411057 1001 86380 86390 1
411087 99411087 1001 86380 86390 1
411465 99411465 1001 86380 86390 1
411470 99411470 1001 86380 86390 1
411423 99411423 1001 86380 86390 1
411498 99411498 1001 86380 86390 1
411474 99411474 1001 86380 86390 1
411551 99411551 1001 86380 86390 1
411722 99411722 1001 86380 86390 1
411777 99411777 1001 86380 86390 1
411925 99411925 1001 86380 86390 1
412455 99412455 1001 86380 86390 1
413590 99413590 1001 86380 86390 1
413400 99413400 1001 86380 86390 1
413565 99413565 1001 86380 86390 1
413478 99413478 1001 86380 86390 1
413322 99413322 1001 86380 86390 1
413487 99413487 1001 86380 86390 1
413213 99413213 1001 86380 86390 1
413239 99413239 1001 86380 86390 1
413059 99413059 1001 86380 86390 1
412584 99412584 1001 86380 86390 1
412871 99412871 1001 86380 86390 1
412654 99412654 1001 86380 86390 1
412600 99412600 1001 86380 86390 1
412521 99412521 1001 86380 86390 1
414101 99414101 1001 86380 86390 1
415168 99415168 1001 86380 86390 1
415273 99415273 1001 86380 86390 1
415019 99415019 1001 86380 86390 1
415184 99415184 1001 86380 86390 1
415239 99415239 1001 86380 86390 1
415090 99415090 1001 86380 86390 1
414855 99414855 1001 86380 86390 1
414911 99414911 1001 86380 86390 1
414562 99414562 1001 86380 86390 1
414352 99414352 1001 86380 86390 1
414494 99414494 1001 86380 86390 1
415425 99415425 1001 86380 86390 1
416885 99416885 1001 86380 86390 1
416936 99416936 1001 86380 86390 1
416615 99416615 1001 86380 86390 1
416646 99416646 1001 86380 86390 1
416896 99416896 1001 86380 86390 1
416899 99416899 1001 86380 86390 1
416983 99416983 1001 86380 86390 1
416256 99416256 1001 86380 86390 1
416293 99416293 1001 86380 86390 1
416170 99416170 1001 86380 86390 1
416203 99416203 1001 86380 86390 1
416032 99416032 1001 86380 86390 1
416114 99416114 1001 86380 86390 1
417345 99417345 1001 86380 86390 1
417274 99417274 1001 86380 86390 1
417451 99417451 1001 86380 86390 1
417503 99417503 1001 86380 86390 1
417525 99417525 1001 86380 86390 1
417491 99417491 1001 86380 86390 1
417597 99417597 1001 86380 86390 1
417494 99417494 1001 86380 86390 1
418598 99418598 1001 86380 86390 1
418536 99418536 1001 86380 86390 1
418657 99418657 1001 86380 86390 1
418135 99418135 1001 86380 86390 1
418059 99418059 1001 86380 86390 1
418087 99418087 1001 86380 86390 1
418404 99418404 1001 86380 86390 1
417870 99417870 1001 86380 86390 1
417645 99417645 1001 86380 86390 1
418891 99418891 1001 86380 86390 1
418965 99418965 1001 86380 86390 1
418919 99418919 1001 86380 86390 1
419154 99419154 1001 86380 86390 1
420363 99420363 1001 86380 86390 1
419631 99419631 1001 86380 86390 1
419976 99419976 1001 86380 86390 1
419559 99419559 1001 86380 86390 1
419509 99419509 1001 86380 86390 1
420799 99420799 1001 86380 86390 1
421944 99421944 1001 86380 86390 1
421726 99421726 1001 86380 86390 1
421700 99421700 1001 86380 86390 1
421148 99421148 1001 86380 86390 1
421247 99421247 1001 86380 86390 1
421228 99421228 1001 86380 86390 1
422201 99422201 1001 86380 86390 1
422155 99422155 1001 86380 86390 1
422322 99422322 1001 86380 86390 1
423750 99423750 1001 86380 86390 1
423413 99423413 1001 86380 86390 1
423419 99423419 1001 86380 86390 1
423274 99423274 1001 86380 86390 1
423039 99423039 1001 86380 86390 1
423145 99423145 1001 86380 86390 1
422551 99422551 1001 86380 86390 1
422679 99422679 1001 86380 86390 1
422671 99422671 1001 86380 86390 1
422711 99422711 1001 86380 86390 1
423963 99423963 1001 86380 86390 1
423775 99423775 1001 86380 86390 1
423854 99423854 1001 86380 86390 1
425325 99425325 1001 86380 86390 1
425340 99425340 1001 86380 86390 1
425238 99425238 1001 86380 86390 1
424871 99424871 1001 86380 86390 1
424296 99424296 1001 86380 86390 1
424478 99424478 1001 86380 86390 1
427014 99427014 1001 86380 86390 1
427062 99427062 1001 86380 86390 1
426300 99426300 1001 86380 86390 1
426634 99426634 1001 86380 86390 1
426660 99426660 1001 86380 86390 1
426069 99426069 1001 86380 86390 1
425918 99425918 1001 86380 86390 1
425995 99425995 1001 86380 86390 1
426144 99426144 1001 86380 86390 1
426268 99426268 1001 86380 86390 1
427507 99427507 1001 86380 86390 1
427318 99427318 1001 86380 86390 1
427439 99427439 1001 86380 86390 1
427177 99427177 1001 86380 86390 1
427303 99427303 1001 86380 86390 1
427123 99427123 1001 86380 86390 1
427472 99427472 1001 86380 86390 1
427130 99427130 1001 86380 86390 1
428423 99428423 1001 86380 86390 1
428579 99428579 1001 86380 86390 1
428488 99428488 1001 86380 86390 1
428420 99428420 1001 86380 86390 1
428006 99428006 1001 86380 86390 1
427934 99427934 1001 86380 86390 1
427657 99427657 1001 86380 86390 1
427762 99427762 1001 86380 86390 1
427919 99427919 1001 86380 86390 1
428992 99428992 1001 86380 86390 1
429066 99429066 1001 86380 86390 1
428947 99428947 1001 86380 86390 1
428852 99428852 1001 86380 86390 1
429064 99429064 1001 86380 86390 1
430298 99430298 1001 86380 86390 1
430074 99430074 1001 86380 86390 1
430170 99430170 1001 86380 86390 1
430009 99430009 1001 86380 86390 1
430206 99430206 1001 86380 86390 1
430114 99430114 1001 86380 86390 1
429840 99429840 1001 86380 86390 1
429605 99429605 1001 86380 86390 1
429849 99429849 1001 86380 86390 1
429344 99429344 1001 86380 86390 1
429440 99429440 1001 86380 86390 1
430576 99430576 1001 86380 86390 1
431970 99431970 1001 86380 86390 1
431525 99431525 1001 86380 86390 1
431362 99431362 1001 86380 86390 1
431494 99431494 1001 86380 86390 1
431496 99431496 1001 86380 86390 1
431366 99431366 1001 86380 86390 1
431394 99431394 1001 86380 86390 1
431642 99431642 1001 86380 86390 1
431068 99431068 1001 86380 86390 1
430832 99430832 1001 86380 86390 1
431250 99431250 1001 86380 86390 1
430837 99430837 1001 86380 86390 1
431140 99431140 1001 86380 86390 1
432270 99432270 1001 86380 86390 1
432328 99432328 1001 86380 86390 1
432137 99432137 1001 86380 86390 1
433412 99433412 1001 86380 86390 1
433587 99433587 1001 86380 86390 1
433400 99433400 1001 86380 86390 1
433383 99433383 1001 86380 86390 1
433447 99433447 1001 86380 86390 1
433188 99433188 1001 86380 86390 1
433052 99433052 1001 86380 86390 1
433143 99433143 1001 86380 86390 1
433265 99433265 1001 86380 86390 1
432928 99432928 1001 86380 86390 1
432730 99432730 1001 86380 86390 1
433967 99433967 1001 86380 86390 1
434072 99434072 1001 86380 86390 1
434127 99434127 1001 86380 86390 1
433871 99433871 1001 86380 86390 1
433823 99433823 1001 86380 86390 1
433877 99433877 1001 86380 86390 1
435132 99435132 1001 86380 86390 1
435120 99435120 1001 86380 86390 1
435071 99435071 1001 86380 86390 1
434927 99434927 1001 86380 86390 1
434138 99434138 1001 86380 86390 1
434141 99434141 1001 86380 86390 1
434327 99434327 1001 86380 86390 1
434570 99434570 1001 86380 86390 1
434356 99434356 1001 86380 86390 1
434525 99434525 1001 86380 86390 1
434555 99434555 1001 86380 86390 1
434249 99434249 1001 86380 86390 1
435643 99435643 1001 86380 86390 1
435866 99435866 1001 86380 86390 1
435478 99435478 1001 86380 86390 1
436863 99436863 1001 86380 86390 1
436996 99436996 1001 86380 86390 1
436377 99436377 1001 86380 86390 1
436469 99436469 1001 86380 86390 1
435936 99435936 1001 86380 86390 1
436029 99436029 1001 86380 86390 1
436088 99436088 1001 86380 86390 1
435921 99435921 1001 86380 86390 1
437345 99437345 1001 86380 86390 1
300053 99300053 1001 86380 86390 1
300639 99300639 1001 86380 86390 1
300621 99300621 1001 86380 86390 1
300674 99300674 1001 86380 86390 1
300650 99300650 1001 86380 86390 1
300355 99300355 1001 86380 86390 1
300474 99300474 1001 86380 86390 1
300436 99300436 1001 86380 86390 1
300359 99300359 1001 86380 86390 1
300514 99300514 1001 86380 86390 1
300477 99300477 1001 86380 86390 1
300482 99300482 1001 86380 86390 1
300270 99300270 1001 86380 86390 1
300232 99300232 1001 86380 86390 1
300862 99300862 1001 86380 86390 1
300762 99300762 1001 86380 86390 1
301456 99301456 1001 86380 86390 1
301512 99301512 1001 86380 86390 1
301314 99301314 1001 86380 86390 1
300987 99300987 1001 86380 86390 1
301065 99301065 1001 86380 86390 1
301078 99301078 1001 86380 86390 1
300975 99300975 1001 86380 86390 1
300949 99300949 1001 86380 86390 1
301033 99301033 1001 86380 86390 1
300970 99300970 1001 86380 86390 1
301617 99301617 1001 86380 86390 1
301695 99301695 1001 86380 86390 1
301579 99301579 1001 86380 86390 1
301726 99301726 1001 86380 86390 1
301679 99301679 1001 86380 86390 1
302342 99302342 1001 86380 86390 1
302361 99302361 1001 86380 86390 1
302365 99302365 1001 86380 86390 1
302183 99302183 1001 86380 86390 1
302006 99302006 1001 86380 86390 1
302020 99302020 1001 86380 86390 1
302072 99302072 1001 86380 86390 1
301996 99301996 1001 86380 86390 1
302103 99302103 1001 86380 86390 1
301943 99301943 1001 86380 86390 1
301922 99301922 1001 86380 86390 1
301767 99301767 1001 86380 86390 1
302418 99302418 1001 86380 86390 1
302419 99302419 1001 86380 86390 1
302523 99302523 1001 86380 86390 1
302393 99302393 1001 86380 86390 1
302576 99302576 1001 86380 86390 1
302518 99302518 1001 86380 86390 1
303130 99303130 1001 86380 86390 1
303029 99303029 1001 86380 86390 1
303181 99303181 1001 86380 86390 1
303100 99303100 1001 86380 86390 1
302858 99302858 1001 86380 86390 1
302923 99302923 1001 86380 86390 1
302936 99302936 1001 86380 86390 1
302796 99302796 1001 86380 86390 1
302952 99302952 1001 86380 86390 1
302895 99302895 1001 86380 86390 1
302731 99302731 1001 86380 86390 1
302714 99302714 1001 86380 86390 1
303361 99303361 1001 86380 86390 1
302794 99302794 1001 86380 86390 1
303311 99303311 1001 86380 86390 1
303894 99303894 1001 86380 86390 1
303876 99303876 1001 86380 86390 1
303698 99303698 1001 86380 86390 1
303808 99303808 1001 86380 86390 1
303584 99303584 1001 86380 86390 1
303535 99303535 1001 86380 86390 1
303497 99303497 1001 86380 86390 1
303459 99303459 1001 86380 86390 1
303512 99303512 1001 86380 86390 1
304189 99304189 1001 86380 86390 1
304179 99304179 1001 86380 86390 1
304065 99304065 1001 86380 86390 1
304707 99304707 1001 86380 86390 1
304671 99304671 1001 86380 86390 1
304567 99304567 1001 86380 86390 1
304544 99304544 1001 86380 86390 1
304635 99304635 1001 86380 86390 1
304470 99304470 1001 86380 86390 1
304290 99304290 1001 86380 86390 1
304316 99304316 1001 86380 86390 1
304284 99304284 1001 86380 86390 1
304273 99304273 1001 86380 86390 1
304312 99304312 1001 86380 86390 1
304934 99304934 1001 86380 86390 1
304991 99304991 1001 86380 86390 1
304874 99304874 1001 86380 86390 1
304916 99304916 1001 86380 86390 1
305047 99305047 1001 86380 86390 1
305496 99305496 1001 86380 86390 1
305436 99305436 1001 86380 86390 1
305411 99305411 1001 86380 86390 1
305294 99305294 1001 86380 86390 1
305452 99305452 1001 86380 86390 1
305206 99305206 1001 86380 86390 1
305069 99305069 1001 86380 86390 1
500041 99500041 1001 86380 86390 1
500109 99500109 1001 86380 86390 1
500726 99500726 1001 86380 86390 1
500692 99500692 1001 86380 86390 1
500809 99500809 1001 86380 86390 1
500595 99500595 1001 86380 86390 1
500516 99500516 1001 86380 86390 1
500606 99500606 1001 86380 86390 1
500354 99500354 1001 86380 86390 1
500991 99500991 1001 86380 86390 1
500888 99500888 1001 86380 86390 1
500863 99500863 1001 86380 86390 1
500895 99500895 1001 86380 86390 1
500985 99500985 1001 86380 86390 1
500948 99500948 1001 86380 86390 1
501384 99501384 1001 86380 86390 1
501099 99501099 1001 86380 86390 1
501742 99501742 1001 86380 86390 1
501709 99501709 1001 86380 86390 1
501789 99501789 1001 86380 86390 1
501661 99501661 1001 86380 86390 1
502376 99502376 1001 86380 86390 1
502338 99502338 1001 86380 86390 1
502301 99502301 1001 86380 86390 1
502314 99502314 1001 86380 86390 1
502396 99502396 1001 86380 86390 1
502196 99502196 1001 86380 86390 1
502108 99502108 1001 86380 86390 1
502192 99502192 1001 86380 86390 1
501859 99501859 1001 86380 86390 1
502520 99502520 1001 86380 86390 1
502665 99502665 1001 86380 86390 1
503143 99503143 1001 86380 86390 1
503073 99503073 1001 86380 86390 1
503030 99503030 1001 86380 86390 1
502774 99502774 1001 86380 86390 1
502803 99502803 1001 86380 86390 1
502779 99502779 1001 86380 86390 1
503353 99503353 1001 86380 86390 1
503492 99503492 1001 86380 86390 1
503311 99503311 1001 86380 86390 1
503493 99503493 1001 86380 86390 1
503326 99503326 1001 86380 86390 1
504070 99504070 1001 86380 86390 1
503918 99503918 1001 86380 86390 1
503982 99503982 1001 86380 86390 1
503717 99503717 1001 86380 86390 1
503763 99503763 1001 86380 86390 1
503880 99503880 1001 86380 86390 1
503767 99503767 1001 86380 86390 1
503587 99503587 1001 86380 86390 1
503679 99503679 1001 86380 86390 1
503576 99503576 1001 86380 86390 1
503617 99503617 1001 86380 86390 1
503527 99503527 1001 86380 86390 1
503697 99503697 1001 86380 86390 1
504272 99504272 1001 86380 86390 1
504796 99504796 1001 86380 86390 1
504587 99504587 1001 86380 86390 1
504704 99504704 1001 86380 86390 1
504614 99504614 1001 86380 86390 1
504705 99504705 1001 86380 86390 1
504667 99504667 1001 86380 86390 1
504629 99504629 1001 86380 86390 1
504466 99504466 1001 86380 86390 1
504955 99504955 1001 86380 86390 1
505049 99505049 1001 86380 86390 1
504948 99504948 1001 86380 86390 1
505732 99505732 1001 86380 86390 1
505686 99505686 1001 86380 86390 1
505649 99505649 1001 86380 86390 1
505516 99505516 1001 86380 86390 1
505504 99505504 1001 86380 86390 1
505520 99505520 1001 86380 86390 1
505420 99505420 1001 86380 86390 1
505536 99505536 1001 86380 86390 1
505265 99505265 1001 86380 86390 1
505228 99505228 1001 86380 86390 1
505306 99505306 1001 86380 86390 1
505319 99505319 1001 86380 86390 1
505333 99505333 1001 86380 86390 1
505183 99505183 1001 86380 86390 1
505857 99505857 1001 86380 86390 1
505861 99505861 1001 86380 86390 1
506558 99506558 1001 86380 86390 1
506479 99506479 1001 86380 86390 1
506235 99506235 1001 86380 86390 1
506326 99506326 1001 86380 86390 1
506327 99506327 1001 86380 86390 1
506250 99506250 1001 86380 86390 1
506358 99506358 1001 86380 86390 1
506183 99506183 1001 86380 86390 1
506125 99506125 1001 86380 86390 1
506154 99506154 1001 86380 86390 1
506752 99506752 1001 86380 86390 1
506625 99506625 1001 86380 86390 1
506682 99506682 1001 86380 86390 1
507392 99507392 1001 86380 86390 1
507296 99507296 1001 86380 86390 1
507287 99507287 1001 86380 86390 1
507275 99507275 1001 86380 86390 1
507227 99507227 1001 86380 86390 1
507161 99507161 1001 86380 86390 1
506907 99506907 1001 86380 86390 1
506861 99506861 1001 86380 86390 1
506864 99506864 1001 86380 86390 1
507561 99507561 1001 86380 86390 1
507513 99507513 1001 86380 86390 1
507606 99507606 1001 86380 86390 1
507490 99507490 1001 86380 86390 1
507534 99507534 1001 86380 86390 1
508057 99508057 1001 86380 86390 1
508084 99508084 1001 86380 86390 1
508087 99508087 1001 86380 86390 1
508154 99508154 1001 86380 86390 1
508064 99508064 1001 86380 86390 1
507977 99507977 1001 86380 86390 1
507930 99507930 1001 86380 86390 1
507693 99507693 1001 86380 86390 1
507826 99507826 1001 86380 86390 1
507728 99507728 1001 86380 86390 1
507767 99507767 1001 86380 86390 1
508418 99508418 1001 86380 86390 1
508330 99508330 1001 86380 86390 1
508435 99508435 1001 86380 86390 1
508913 99508913 1001 86380 86390 1
508876 99508876 1001 86380 86390 1
508917 99508917 1001 86380 86390 1
508673 99508673 1001 86380 86390 1
508649 99508649 1001 86380 86390 1
508510 99508510 1001 86380 86390 1
508620 99508620 1001 86380 86390 1
509226 99509226 1001 86380 86390 1
509189 99509189 1001 86380 86390 1
509269 99509269 1001 86380 86390 1
509076 99509076 1001 86380 86390 1
509092 99509092 1001 86380 86390 1
509183 99509183 1001 86380 86390 1
509159 99509159 1001 86380 86390 1
509827 99509827 1001 86380 86390 1
509699 99509699 1001 86380 86390 1
509819 99509819 1001 86380 86390 1
509782 99509782 1001 86380 86390 1
509835 99509835 1001 86380 86390 1
509547 99509547 1001 86380 86390 1
509400 99509400 1001 86380 86390 1
509403 99509403 1001 86380 86390 1
510095 99510095 1001 86380 86390 1
510697 99510697 1001 86380 86390 1
510527 99510527 1001 86380 86390 1
510340 99510340 1001 86380 86390 1
510521 99510521 1001 86380 86390 1
510367 99510367 1001 86380 86390 1
510486 99510486 1001 86380 86390 1
510422 99510422 1001 86380 86390 1
510375 99510375 1001 86380 86390 1
510376 99510376 1001 86380 86390 1
510185 99510185 1001 86380 86390 1
510176 99510176 1001 86380 86390 1
510267 99510267 1001 86380 86390 1
510245 99510245 1001 86380 86390 1
510805 99510805 1001 86380 86390 1
510818 99510818 1001 86380 86390 1
510740 99510740 1001 86380 86390 1
510923 99510923 1001 86380 86390 1
510822 99510822 1001 86380 86390 1
511479 99511479 1001 86380 86390 1
511462 99511462 1001 86380 86390 1
511217 99511217 1001 86380 86390 1
511176 99511176 1001 86380 86390 1
511255 99511255 1001 86380 86390 1
510971 99510971 1001 86380 86390 1
511126 99511126 1001 86380 86390 1
511083 99511083 1001 86380 86390 1
511591 99511591 1001 86380 86390 1
511606 99511606 1001 86380 86390 1
511736 99511736 1001 86380 86390 1
511585 99511585 1001 86380 86390 1
512331 99512331 1001 86380 86390 1
512161 99512161 1001 86380 86390 1
512144 99512144 1001 86380 86390 1
511825 99511825 1001 86380 86390 1
511769 99511769 1001 86380 86390 1
511925 99511925 1001 86380 86390 1
512558 99512558 1001 86380 86390 1
513044 99513044 1001 86380 86390 1
512930 99512930 1001 86380 86390 1
512641 99512641 1001 86380 86390 1
512772 99512772 1001 86380 86390 1
512621 99512621 1001 86380 86390 1
512698 99512698 1001 86380 86390 1
512673 99512673 1001 86380 86390 1
513254 99513254 1001 86380 86390 1
513242 99513242 1001 86380 86390 1
512792 99512792 1001 86380 86390 1
513315 99513315 1001 86380 86390 1
513367 99513367 1001 86380 86390 1
513330 99513330 1001 86380 86390 1
513949 99513949 1001 86380 86390 1
513661 99513661 1001 86380 86390 1
513652 99513652 1001 86380 86390 1
513469 99513469 1001 86380 86390 1
513457 99513457 1001 86380 86390 1
513510 99513510 1001 86380 86390 1
513616 99513616 1001 86380 86390 1
514093 99514093 1001 86380 86390 1
514043 99514043 1001 86380 86390 1
514176 99514176 1001 86380 86390 1
514193 99514193 1001 86380 86390 1
514670 99514670 1001 86380 86390 1
514723 99514723 1001 86380 86390 1
514535 99514535 1001 86380 86390 1
514486 99514486 1001 86380 86390 1
514567 99514567 1001 86380 86390 1
514345 99514345 1001 86380 86390 1
514436 99514436 1001 86380 86390 1
514387 99514387 1001 86380 86390 1
514323 99514323 1001 86380 86390 1
514893 99514893 1001 86380 86390 1
514908 99514908 1001 86380 86390 1
514923 99514923 1001 86380 86390 1
514925 99514925 1001 86380 86390 1
514866 99514866 1001 86380 86390 1
515658 99515658 1001 86380 86390 1
515309 99515309 1001 86380 86390 1
515470 99515470 1001 86380 86390 1
515473 99515473 1001 86380 86390 1
515344 99515344 1001 86380 86390 1
515271 99515271 1001 86380 86390 1
515801 99515801 1001 86380 86390 1
515854 99515854 1001 86380 86390 1
516367 99516367 1001 86380 86390 1
516307 99516307 1001 86380 86390 1
516320 99516320 1001 86380 86390 1
516311 99516311 1001 86380 86390 1
516150 99516150 1001 86380 86390 1
516100 99516100 1001 86380 86390 1
516269 99516269 1001 86380 86390 1
516101 99516101 1001 86380 86390 1
516103 99516103 1001 86380 86390 1
516116 99516116 1001 86380 86390 1
516104 99516104 1001 86380 86390 1
515901 99515901 1001 86380 86390 1
516032 99516032 1001 86380 86390 1
517133 99517133 1001 86380 86390 1
517026 99517026 1001 86380 86390 1
516941 99516941 1001 86380 86390 1
517124 99517124 1001 86380 86390 1
517115 99517115 1001 86380 86390 1
516902 99516902 1001 86380 86390 1
516722 99516722 1001 86380 86390 1
516801 99516801 1001 86380 86390 1
518140 99518140 1001 86380 86390 1
518118 99518118 1001 86380 86390 1
517696 99517696 1001 86380 86390 1
518197 99518197 1001 86380 86390 1
517541 99517541 1001 86380 86390 1
518256 99518256 1001 86380 86390 1
518166 99518166 1001 86380 86390 1
518951 99518951 1001 86380 86390 1
518928 99518928 1001 86380 86390 1
518866 99518866 1001 86380 86390 1
518970 99518970 1001 86380 86390 1
518908 99518908 1001 86380 86390 1
518588 99518588 1001 86380 86390 1
518630 99518630 1001 86380 86390 1
518622 99518622 1001 86380 86390 1
518739 99518739 1001 86380 86390 1
518755 99518755 1001 86380 86390 1
518563 99518563 1001 86380 86390 1
518476 99518476 1001 86380 86390 1
518413 99518413 1001 86380 86390 1
519027 99519027 1001 86380 86390 1
519164 99519164 1001 86380 86390 1
519676 99519676 1001 86380 86390 1
519785 99519785 1001 86380 86390 1
519652 99519652 1001 86380 86390 1
519721 99519721 1001 86380 86390 1
519761 99519761 1001 86380 86390 1
519405 99519405 1001 86380 86390 1
519486 99519486 1001 86380 86390 1
519461 99519461 1001 86380 86390 1
519318 99519318 1001 86380 86390 1
519386 99519386 1001 86380 86390 1
520610 99520610 1001 86380 86390 1
520568 99520568 1001 86380 86390 1
520495 99520495 1001 86380 86390 1
520497 99520497 1001 86380 86390 1
520307 99520307 1001 86380 86390 1
520432 99520432 1001 86380 86390 1
520190 99520190 1001 86380 86390 1
520101 99520101 1001 86380 86390 1
520730 99520730 1001 86380 86390 1
520775 99520775 1001 86380 86390 1
520660 99520660 1001 86380 86390 1
520843 99520843 1001 86380 86390 1
521407 99521407 1001 86380 86390 1
521260 99521260 1001 86380 86390 1
521082 99521082 1001 86380 86390 1
521186 99521186 1001 86380 86390 1
521084 99521084 1001 86380 86390 1
521201 99521201 1001 86380 86390 1
521254 99521254 1001 86380 86390 1
521063 99521063 1001 86380 86390 1
520975 99520975 1001 86380 86390 1
521014 99521014 1001 86380 86390 1
520872 99520872 1001 86380 86390 1
520905 99520905 1001 86380 86390 1
520958 99520958 1001 86380 86390 1
520920 99520920 1001 86380 86390 1
521504 99521504 1001 86380 86390 1
521599 99521599 1001 86380 86390 1
521512 99521512 1001 86380 86390 1
521669 99521669 1001 86380 86390 1
522047 99522047 1001 86380 86390 1
521933 99521933 1001 86380 86390 1
521994 99521994 1001 86380 86390 1
521672 99521672 1001 86380 86390 1
521704 99521704 1001 86380 86390 1
522478 99522478 1001 86380 86390 1
522469 99522469 1001 86380 86390 1
523117 99523117 1001 86380 86390 1
522866 99522866 1001 86380 86390 1
523273 99523273 1001 86380 86390 1
523248 99523248 1001 86380 86390 1
523274 99523274 1001 86380 86390 1
523867 99523867 1001 86380 86390 1
523756 99523756 1001 86380 86390 1
523745 99523745 1001 86380 86390 1
523930 99523930 1001 86380 86390 1
523573 99523573 1001 86380 86390 1
523576 99523576 1001 86380 86390 1
523568 99523568 1001 86380 86390 1
523506 99523506 1001 86380 86390 1
523456 99523456 1001 86380 86390 1
523471 99523471 1001 86380 86390 1
523967 99523967 1001 86380 86390 1
524149 99524149 1001 86380 86390 1
524020 99524020 1001 86380 86390 1
523969 99523969 1001 86380 86390 1
524140 99524140 1001 86380 86390 1
524108 99524108 1001 86380 86390 1
523992 99523992 1001 86380 86390 1
524731 99524731 1001 86380 86390 1
524732 99524732 1001 86380 86390 1
524467 99524467 1001 86380 86390 1
524523 99524523 1001 86380 86390 1
524191 99524191 1001 86380 86390 1
524166 99524166 1001 86380 86390 1
524199 99524199 1001 86380 86390 1
524924 99524924 1001 86380 86390 1
524809 99524809 1001 86380 86390 1
525532 99525532 1001 86380 86390 1
525240 99525240 1001 86380 86390 1
525334 99525334 1001 86380 86390 1
525347 99525347 1001 86380 86390 1
525244 99525244 1001 86380 86390 1
525067 99525067 1001 86380 86390 1
525157 99525157 1001 86380 86390 1
525016 99525016 1001 86380 86390 1
525021 99525021 1001 86380 86390 1
526295 99526295 1001 86380 86390 1
526335 99526335 1001 86380 86390 1
526299 99526299 1001 86380 86390 1
526403 99526403 1001 86380 86390 1
526035 99526035 1001 86380 86390 1
526117 99526117 1001 86380 86390 1
526105 99526105 1001 86380 86390 1
526068 99526068 1001 86380 86390 1
526171 99526171 1001 86380 86390 1
525870 99525870 1001 86380 86390 1
526446 99526446 1001 86380 86390 1
526614 99526614 1001 86380 86390 1
526517 99526517 1001 86380 86390 1
526469 99526469 1001 86380 86390 1
526457 99526457 1001 86380 86390 1
526626 99526626 1001 86380 86390 1
527201 99527201 1001 86380 86390 1
527234 99527234 1001 86380 86390 1
527182 99527182 1001 86380 86390 1
526849 99526849 1001 86380 86390 1
526870 99526870 1001 86380 86390 1
526701 99526701 1001 86380 86390 1
527362 99527362 1001 86380 86390 1
527369 99527369 1001 86380 86390 1
527345 99527345 1001 86380 86390 1
527710 99527710 1001 86380 86390 1
527674 99527674 1001 86380 86390 1
527507 99527507 1001 86380 86390 1
527598 99527598 1001 86380 86390 1
528097 99528097 1001 86380 86390 1
528138 99528138 1001 86380 86390 1
528190 99528190 1001 86380 86390 1
528165 99528165 1001 86380 86390 1
528191 99528191 1001 86380 86390 1
528243 99528243 1001 86380 86390 1
528710 99528710 1001 86380 86390 1
528594 99528594 1001 86380 86390 1
528681 99528681 1001 86380 86390 1
528287 99528287 1001 86380 86390 1
528303 99528303 1001 86380 86390 1
528989 99528989 1001 86380 86390 1
529015 99529015 1001 86380 86390 1
528697 99528697 1001 86380 86390 1
528968 99528968 1001 86380 86390 1
529073 99529073 1001 86380 86390 1
529544 99529544 1001 86380 86390 1
529557 99529557 1001 86380 86390 1
529533 99529533 1001 86380 86390 1
529456 99529456 1001 86380 86390 1
529480 99529480 1001 86380 86390 1
529172 99529172 1001 86380 86390 1
529200 99529200 1001 86380 86390 1
529114 99529114 1001 86380 86390 1
529196 99529196 1001 86380 86390 1
529790 99529790 1001 86380 86390 1
529818 99529818 1001 86380 86390 1
529826 99529826 1001 86380 86390 1
530542 99530542 1001 86380 86390 1
530501 99530501 1001 86380 86390 1
530202 99530202 1001 86380 86390 1
530242 99530242 1001 86380 86390 1
530191 99530191 1001 86380 86390 1
530052 99530052 1001 86380 86390 1
529990 99529990 1001 86380 86390 1
530134 99530134 1001 86380 86390 1
529994 99529994 1001 86380 86390 1
530141 99530141 1001 86380 86390 1
530644 99530644 1001 86380 86390 1
530688 99530688 1001 86380 86390 1
530740 99530740 1001 86380 86390 1
530741 99530741 1001 86380 86390 1
531326 99531326 1001 86380 86390 1
531340 99531340 1001 86380 86390 1
531086 99531086 1001 86380 86390 1
531004 99531004 1001 86380 86390 1
530862 99530862 1001 86380 86390 1
530787 99530787 1001 86380 86390 1
531419 99531419 1001 86380 86390 1
531581 99531581 1001 86380 86390 1
532025 99532025 1001 86380 86390 1
532193 99532193 1001 86380 86390 1
531884 99531884 1001 86380 86390 1
531796 99531796 1001 86380 86390 1
531876 99531876 1001 86380 86390 1
531967 99531967 1001 86380 86390 1
531747 99531747 1001 86380 86390 1
531644 99531644 1001 86380 86390 1
531789 99531789 1001 86380 86390 1
532396 99532396 1001 86380 86390 1
532229 99532229 1001 86380 86390 1
532368 99532368 1001 86380 86390 1
532252 99532252 1001 86380 86390 1
533030 99533030 1001 86380 86390 1
532884 99532884 1001 86380 86390 1
532925 99532925 1001 86380 86390 1
532620 99532620 1001 86380 86390 1
532680 99532680 1001 86380 86390 1
532566 99532566 1001 86380 86390 1
532481 99532481 1001 86380 86390 1
532470 99532470 1001 86380 86390 1
532536 99532536 1001 86380 86390 1
533106 99533106 1001 86380 86390 1
532619 99532619 1001 86380 86390 1
533213 99533213 1001 86380 86390 1
533164 99533164 1001 86380 86390 1
533130 99533130 1001 86380 86390 1
533718 99533718 1001 86380 86390 1
533802 99533802 1001 86380 86390 1
533751 99533751 1001 86380 86390 1
533778 99533778 1001 86380 86390 1
533502 99533502 1001 86380 86390 1
533450 99533450 1001 86380 86390 1
533477 99533477 1001 86380 86390 1
533493 99533493 1001 86380 86390 1
533547 99533547 1001 86380 86390 1
533238 99533238 1001 86380 86390 1
533304 99533304 1001 86380 86390 1
533330 99533330 1001 86380 86390 1
533437 99533437 1001 86380 86390 1
533348 99533348 1001 86380 86390 1
533312 99533312 1001 86380 86390 1
533351 99533351 1001 86380 86390 1
533653 99533653 1001 86380 86390 1
533963 99533963 1001 86380 86390 1
533994 99533994 1001 86380 86390 1
534539 99534539 1001 86380 86390 1
534466 99534466 1001 86380 86390 1
534357 99534357 1001 86380 86390 1
534461 99534461 1001 86380 86390 1
534410 99534410 1001 86380 86390 1
534308 99534308 1001 86380 86390 1
534252 99534252 1001 86380 86390 1
534150 99534150 1001 86380 86390 1
534724 99534724 1001 86380 86390 1
534716 99534716 1001 86380 86390 1
534835 99534835 1001 86380 86390 1
535368 99535368 1001 86380 86390 1
535372 99535372 1001 86380 86390 1
535325 99535325 1001 86380 86390 1
535292 99535292 1001 86380 86390 1
535259 99535259 1001 86380 86390 1
535198 99535198 1001 86380 86390 1
535096 99535096 1001 86380 86390 1
535019 99535019 1001 86380 86390 1
534981 99534981 1001 86380 86390 1
535046 99535046 1001 86380 86390 1
534905 99534905 1001 86380 86390 1
535001 99535001 1001 86380 86390 1
534950 99534950 1001 86380 86390 1
535560 99535560 1001 86380 86390 1
536191 99536191 1001 86380 86390 1
536328 99536328 1001 86380 86390 1
535989 99535989 1001 86380 86390 1
536037 99536037 1001 86380 86390 1
535935 99535935 1001 86380 86390 1
535767 99535767 1001 86380 86390 1
535850 99535850 1001 86380 86390 1
535803 99535803 1001 86380 86390 1
536354 99536354 1001 86380 86390 1
536395 99536395 1001 86380 86390 1
536421 99536421 1001 86380 86390 1
537125 99537125 1001 86380 86390 1
537154 99537154 1001 86380 86390 1
536967 99536967 1001 86380 86390 1
536867 99536867 1001 86380 86390 1
536845 99536845 1001 86380 86390 1
536849 99536849 1001 86380 86390 1
536875 99536875 1001 86380 86390 1
536710 99536710 1001 86380 86390 1
536725 99536725 1001 86380 86390 1
536609 99536609 1001 86380 86390 1
537332 99537332 1001 86380 86390 1
537203 99537203 1001 86380 86390 1
537364 99537364 1001 86380 86390 1
537834 99537834 1001 86380 86390 1
537962 99537962 1001 86380 86390 1
537971 99537971 1001 86380 86390 1
537668 99537668 1001 86380 86390 1
537752 99537752 1001 86380 86390 1
537715 99537715 1001 86380 86390 1
537565 99537565 1001 86380 86390 1
537463 99537463 1001 86380 86390 1
537479 99537479 1001 86380 86390 1
537403 99537403 1001 86380 86390 1
538081 99538081 1001 86380 86390 1
538192 99538192 1001 86380 86390 1
538090 99538090 1001 86380 86390 1
538172 99538172 1001 86380 86390 1
538734 99538734 1001 86380 86390 1
538422 99538422 1001 86380 86390 1
538285 99538285 1001 86380 86390 1
538301 99538301 1001 86380 86390 1
538369 99538369 1001 86380 86390 1
538241 99538241 1001 86380 86390 1
538889 99538889 1001 86380 86390 1
538919 99538919 1001 86380 86390 1
538934 99538934 1001 86380 86390 1
538862 99538862 1001 86380 86390 1
539606 99539606 1001 86380 86390 1
539595 99539595 1001 86380 86390 1
539558 99539558 1001 86380 86390 1
539572 99539572 1001 86380 86390 1
539445 99539445 1001 86380 86390 1
539253 99539253 1001 86380 86390 1
539341 99539341 1001 86380 86390 1
539355 99539355 1001 86380 86390 1
539215 99539215 1001 86380 86390 1
539151 99539151 1001 86380 86390 1
539039 99539039 1001 86380 86390 1
539185 99539185 1001 86380 86390 1
539721 99539721 1001 86380 86390 1
540263 99540263 1001 86380 86390 1
540322 99540322 1001 86380 86390 1
540426 99540426 1001 86380 86390 1
540249 99540249 1001 86380 86390 1
540134 99540134 1001 86380 86390 1
540014 99540014 1001 86380 86390 1
539950 99539950 1001 86380 86390 1
539957 99539957 1001 86380 86390 1
539970 99539970 1001 86380 86390 1
539868 99539868 1001 86380 86390 1
540635 99540635 1001 86380 86390 1
540469 99540469 1001 86380 86390 1
540667 99540667 1001 86380 86390 1
541229 99541229 1001 86380 86390 1
541114 99541114 1001 86380 86390 1
541179 99541179 1001 86380 86390 1
541218 99541218 1001 86380 86390 1
541130 99541130 1001 86380 86390 1
541276 99541276 1001 86380 86390 1
541010 99541010 1001 86380 86390 1
541036 99541036 1001 86380 86390 1
540907 99540907 1001 86380 86390 1
540930 99540930 1001 86380 86390 1
541034 99541034 1001 86380 86390 1
540762 99540762 1001 86380 86390 1
540869 99540869 1001 86380 86390 1
540754 99540754 1001 86380 86390 1
540716 99540716 1001 86380 86390 1
540704 99540704 1001 86380 86390 1
540770 99540770 1001 86380 86390 1
540785 99540785 1001 86380 86390 1
540865 99540865 1001 86380 86390 1
541445 99541445 1001 86380 86390 1
541304 99541304 1001 86380 86390 1
541489 99541489 1001 86380 86390 1
541390 99541390 1001 86380 86390 1
541470 99541470 1001 86380 86390 1
542056 99542056 1001 86380 86390 1
542006 99542006 1001 86380 86390 1
542096 99542096 1001 86380 86390 1
542047 99542047 1001 86380 86390 1
541960 99541960 1001 86380 86390 1
542040 99542040 1001 86380 86390 1
541732 99541732 1001 86380 86390 1
541721 99541721 1001 86380 86390 1
541903 99541903 1001 86380 86390 1
541750 99541750 1001 86380 86390 1
541705 99541705 1001 86380 86390 1
541542 99541542 1001 86380 86390 1
541582 99541582 1001 86380 86390 1
541574 99541574 1001 86380 86390 1
542221 99542221 1001 86380 86390 1
542130 99542130 1001 86380 86390 1
542158 99542158 1001 86380 86390 1
542236 99542236 1001 86380 86390 1
542289 99542289 1001 86380 86390 1
542230 99542230 1001 86380 86390 1
542127 99542127 1001 86380 86390 1
542778 99542778 1001 86380 86390 1
542920 99542920 1001 86380 86390 1
542875 99542875 1001 86380 86390 1
542799 99542799 1001 86380 86390 1
542866 99542866 1001 86380 86390 1
542585 99542585 1001 86380 86390 1
542689 99542689 1001 86380 86390 1
542602 99542602 1001 86380 86390 1
542643 99542643 1001 86380 86390 1
542721 99542721 1001 86380 86390 1
542415 99542415 1001 86380 86390 1
542351 99542351 1001 86380 86390 1
542442 99542442 1001 86380 86390 1
542481 99542481 1001 86380 86390 1
542325 99542325 1001 86380 86390 1
542378 99542378 1001 86380 86390 1
542353 99542353 1001 86380 86390 1
542482 99542482 1001 86380 86390 1
542458 99542458 1001 86380 86390 1
542342 99542342 1001 86380 86390 1
542993 99542993 1001 86380 86390 1
543025 99543025 1001 86380 86390 1
543003 99543003 1001 86380 86390 1
543096 99543096 1001 86380 86390 1
543754 99543754 1001 86380 86390 1
543600 99543600 1001 86380 86390 1
543641 99543641 1001 86380 86390 1
543410 99543410 1001 86380 86390 1
543552 99543552 1001 86380 86390 1
543489 99543489 1001 86380 86390 1
543399 99543399 1001 86380 86390 1
543457 99543457 1001 86380 86390 1
543524 99543524 1001 86380 86390 1
543245 99543245 1001 86380 86390 1
543338 99543338 1001 86380 86390 1
543187 99543187 1001 86380 86390 1
543833 99543833 1001 86380 86390 1
543782 99543782 1001 86380 86390 1
543786 99543786 1001 86380 86390 1
544416 99544416 1001 86380 86390 1
544596 99544596 1001 86380 86390 1
544485 99544485 1001 86380 86390 1
544556 99544556 1001 86380 86390 1
544415 99544415 1001 86380 86390 1
544237 99544237 1001 86380 86390 1
544382 99544382 1001 86380 86390 1
544325 99544325 1001 86380 86390 1
544176 99544176 1001 86380 86390 1
544153 99544153 1001 86380 86390 1
544063 99544063 1001 86380 86390 1
544027 99544027 1001 86380 86390 1
544648 99544648 1001 86380 86390 1
425000 220 1001 76920 78357 1
435082 911 1001 65520 69117 1
511876 471 1001 34456 34755 1
517444 621 1001 28664 28963 1
400002 99400002 1001 86380 86390 1
400053 99400053 1001 86380 86390 1
400247 99400247 1001 86380 86390 1
400389 99400389 1001 86380 86390 1
400689 99400689 1001 86380 86390 1
400936 99400936 1001 86380 86390 1
400861 99400861 1001 86380 86390 1
401203 99401203 1001 86380 86390 1
401236 99401236 1001 86380 86390 1
401268 99401268 1001 86380 86390 1
401158 99401158 1001 86380 86390 1
401657 99401657 1001 86380 86390 1
402123 99402123 1001 86380 86390 1
402293 99402293 1001 86380 86390 1
402276 99402276 1001 86380 86390 1
402356 99402356 1001 86380 86390 1
402381 99402381 1001 86380 86390 1
402392 99402392 1001 86380 86390 1
402565 99402565 1001 86380 86390 1
402796 99402796 1001 86380 86390 1
402880 99402880 1001 86380 86390 1
402911 99402911 1001 86380 86390 1
403335 99403335 1001 86380 86390 1
403725 99403725 1001 86380 86390 1
403643 99403643 1001 86380 86390 1
403907 99403907 1001 86380 86390 1
404383 99404383 1001 86380 86390 1
405109 99405109 1001 86380 86390 1
405106 99405106 1001 86380 86390 1
405391 99405391 1001 86380 86390 1
405567 99405567 1001 86380 86390 1
405837 99405837 1001 86380 86390 1
405861 99405861 1001 86380 86390 1
405871 99405871 1001 86380 86390 1
406209 99406209 1001 86380 86390 1
406543 99406543 1001 86380 86390 1
406923 99406923 1001 86380 86390 1
406869 99406869 1001 86380 86390 1
406846 99406846 1001 86380 86390 1
406964 99406964 1001 86380 86390 1
407078 99407078 1001 86380 86390 1
407256 99407256 1001 86380 86390 1
407498 99407498 1001 86380 86390 1
407709 99407709 1001 86380 86390 1
407874 99407874 1001 86380 86390 1
408289 99408289 1001 86380 86390 1
408243 99408243 1001 86380 86390 1
408312 99408312 1001 86380 86390 1
408410 99408410 1001 86380 86390 1
408579 99408579 1001 86380 86390 1
408944 99408944 1001 86380 86390 1
408974 99408974 1001 86380 86390 1
409127 99409127 1001 86380 86390 1
409156 99409156 1001 86380 86390 1
409308 99409308 1001 86380 86390 1
409658 99409658 1001 86380 86390 1
409727 99409727 1001 86380 86390 1
409948 99409948 1001 86380 86390 1
410008 99410008 1001 86380 86390 1
410236 99410236 1001 86380 86390 1
410845 99410845 1001 86380 86390 1
410865 99410865 1001 86380 86390 1
410976 99410976 1001 86380 86390 1
411061 99411061 1001 86380 86390 1
411355 99411355 1001 86380 86390 1
411406 99411406 1001 86380 86390 1
411336 99411336 1001 86380 86390 1
411415 99411415 1001 86380 86390 1
411377 99411377 1001 86380 86390 1
411466 99411466 1001 86380 86390 1
411622 99411622 1001 86380 86390 1
411714 99411714 1001 86380 86390 1
411713 99411713 1001 86380 86390 1
411778 99411778 1001 86380 86390 1
411865 99411865 1001 86380 86390 1
412083 99412083 1001 86380 86390 1
412222 99412222 1001 86380 86390 1
412311 99412311 1001 86380 86390 1
412316 99412316 1001 86380 86390 1
412340 99412340 1001 86380 86390 1
412347 99412347 1001 86380 86390 1
413292 99413292 1001 86380 86390 1
412889 99412889 1001 86380 86390 1
413039 99413039 1001 86380 86390 1
413247 99413247 1001 86380 86390 1
413227 99413227 1001 86380 86390 1
412992 99412992 1001 86380 86390 1
413098 99413098 1001 86380 86390 1
412820 99412820 1001 86380 86390 1
412809 99412809 1001 86380 86390 1
413969 99413969 1001 86380 86390 1
415118 99415118 1001 86380 86390 1
415136 99415136 1001 86380 86390 1
414638 99414638 1001 86380 86390 1
414781 99414781 1001 86380 86390 1
414582 99414582 1001 86380 86390 1
414140 99414140 1001 86380 86390 1
414277 99414277 1001 86380 86390 1
414366 99414366 1001 86380 86390 1
414234 99414234 1001 86380 86390 1
414505 99414505 1001 86380 86390 1
415488 99415488 1001 86380 86390 1
415661 99415661 1001 86380 86390 1
415715 99415715 1001 86380 86390 1
415568 99415568 1001 86380 86390 1
416694 99416694 1001 86380 86390 1
416944 99416944 1001 86380 86390 1
416718 99416718 1001 86380 86390 1
416151 99416151 1001 86380 86390 1
416038 99416038 1001 86380 86390 1
417335 99417335 1001 86380 86390 1
417223 99417223 1001 86380 86390 1
417130 99417130 1001 86380 86390 1
417419 99417419 1001 86380 86390 1
418742 99418742 1001 86380 86390 1
418460 99418460 1001 86380 86390 1
418656 99418656 1001 86380 86390 1
418247 99418247 1001 86380 86390 1
418179 99418179 1001 86380 86390 1
418221 99418221 1001 86380 86390 1
418206 99418206 1001 86380 86390 1
418118 99418118 1001 86380 86390 1
417962 99417962 1001 86380 86390 1
417805 99417805 1001 86380 86390 1
417624 99417624 1001 86380 86390 1
417650 99417650 1001 86380 86390 1
417630 99417630 1001 86380 86390 1
419054 99419054 1001 86380 86390 1
419100 99419100 1001 86380 86390 1
418821 99418821 1001 86380 86390 1
418943 99418943 1001 86380 86390 1
420325 99420325 1001 86380 86390 1
420006 99420006 1001 86380 86390 1
419987 99419987 1001 86380 86390 1
419427 99419427 1001 86380 86390 1
419389 99419389 1001 86380 86390 1
419476 99419476 1001 86380 86390 1
419370 99419370 1001 86380 86390 1
420516 99420516 1001 86380 86390 1
420449 99420449 1001 86380 86390 1
421799 99421799 1001 86380 86390 1
422084 99422084 1001 86380 86390 1
421537 99421537 1001 86380 86390 1
421380 99421380 1001 86380 86390 1
421146 99421146 1001 86380 86390 1
420861 99420861 1001 86380 86390 1
421213 99421213 1001 86380 86390 1
420933 99420933 1001 86380 86390 1
421222 99421222 1001 86380 86390 1
421161 99421161 1001 86380 86390 1
421055 99421055 1001 86380 86390 1
420938 99420938 1001 86380 86390 1
422356 99422356 1001 86380 86390 1
422470 99422470 1001 86380 86390 1
423584 99423584 1001 86380 86390 1
423022 99423022 1001 86380 86390 1
422945 99422945 1001 86380 86390 1
423115 99423115 1001 86380 86390 1
422976 99422976 1001 86380 86390 1
422834 99422834 1001 86380 86390 1
422729 99422729 1001 86380 86390 1
422887 99422887 1001 86380 86390 1
422617 99422617 1001 86380 86390 1
423943 99423943 1001 86380 86390 1
425273 99425273 1001 86380 86390 1
425336 99425336 1001 86380 86390 1
425108 99425108 1001 86380 86390 1
425200 99425200 1001 86380 86390 1
425260 99425260 1001 86380 86390 1
424763 99424763 1001 86380 86390 1
424675 99424675 1001 86380 86390 1
424626 99424626 1001 86380 86390 1
424915 99424915 1001 86380 86390 1
424184 99424184 1001 86380 86390 1
424416 99424416 1001 86380 86390 1
424232 99424232 1001 86380 86390 1
425401 99425401 1001 86380 86390 1
426816 99426816 1001 86380 86390 1
427043 99427043 1001 86380 86390 1
426876 99426876 1001 86380 86390 1
427075 99427075 1001 86380 86390 1
427115 99427115 1001 86380 86390 1
426652 99426652 1001 86380 86390 1
426677 99426677 1001 86380 86390 1
426096 99426096 1001 86380 86390 1
427376 99427376 1001 86380 86390 1
428490 99428490 1001 86380 86390 1
428541 99428541 1001 86380 86390 1
428487 99428487 1001 86380 86390 1
428662 99428662 1001 86380 86390 1
427995 99427995 1001 86380 86390 1
427874 99427874 1001 86380 86390 1
427554 99427554 1001 86380 86390 1
427606 99427606 1001 86380 86390 1
427907 99427907 1001 86380 86390 1
427745 99427745 1001 86380 86390 1
428789 99428789 1001 86380 86390 1
428924 99428924 1001 86380 86390 1
428859 99428859 1001 86380 86390 1
430103 99430103 1001 86380 86390 1
429759 99429759 1001 86380 86390 1
429741 99429741 1001 86380 86390 1
429676 99429676 1001 86380 86390 1
429704 99429704 1001 86380 86390 1
429503 99429503 1001 86380 86390 1
429204 99429204 1001 86380 86390 1
429193 99429193 1001 86380 86390 1
430402 99430402 1001 86380 86390 1
430438 99430438 1001 86380 86390 1
430798 99430798 1001 86380 86390 1
432002 99432002 1001 86380 86390 1
431837 99431837 1001 86380 86390 1
431778 99431778 1001 86380 86390 1
431583 99431583 1001 86380 86390 1
431333 99431333 1001 86380 86390 1
431468 99431468 1001 86380 86390 1
431577 99431577 1001 86380 86390 1
431144 99431144 1001 86380 86390 1
431171 99431171 1001 86380 86390 1
430875 99430875 1001 86380 86390 1
432154 99432154 1001 86380 86390 1
432414 99432414 1001 86380 86390 1
432384 99432384 1001 86380 86390 1
432365 99432365 1001 86380 86390 1
432480 99432480 1001 86380 86390 1
433361 99433361 1001 86380 86390 1
433678 99433678 1001 86380 86390 1
433472 99433472 1001 86380 86390 1
433540 99433540 1001 86380 86390 1
433018 99433018 1001 86380 86390 1
433292 99433292 1001 86380 86390 1
432963 99432963 1001 86380 86390 1
432826 99432826 1001 86380 86390 1
432737 99432737 1001 86380 86390 1
433837 99433837 1001 86380 86390 1
434100 99434100 1001 86380 86390 1
433770 99433770 1001 86380 86390 1
434060 99434060 1001 86380 86390 1
435256 99435256 1001 86380 86390 1
435408 99435408 1001 86380 86390 1
435208 99435208 1001 86380 86390 1
434784 99434784 1001 86380 86390 1
434978 99434978 1001 86380 86390 1
434289 99434289 1001 86380 86390 1
435526 99435526 1001 86380 86390 1
435495 99435495 1001 86380 86390 1
435447 99435447 1001 86380 86390 1
437147 99437147 1001 86380 86390 1
436854 99436854 1001 86380 86390 1
436917 99436917 1001 86380 86390 1
436593 99436593 1001 86380 86390 1
436503 99436503 1001 86380 86390 1
436711 99436711 1001 86380 86390 1
436621 99436621 1001 86380 86390 1
436238 99436238 1001 86380 86390 1
436102 99436102 1001 86380 86390 1
436061 99436061 1001 86380 86390 1
300095 99300095 1001 86380 86390 1
300024 99300024 1001 86380 86390 1
300000 99300000 1001 86380 86390 1
300040 99300040 1001 86380 86390 1
300700 99300700 1001 86380 86390 1
300552 99300552 1001 86380 86390 1
300726 99300726 1001 86380 86390 1
300335 99300335 1001 86380 86390 1
300453 99300453 1001 86380 86390 1
300520 99300520 1001 86380 86390 1
300289 99300289 1001 86380 86390 1
300204 99300204 1001 86380 86390 1
300154 99300154 1001 86380 86390 1
300297 99300297 1001 86380 86390 1
300260 99300260 1001 86380 86390 1
300261 99300261 1001 86380 86390 1
300287 99300287 1001 86380 86390 1
300776 99300776 1001 86380 86390 1
301521 99301521 1001 86380 86390 1
301494 99301494 1001 86380 86390 1
301538 99301538 1001 86380 86390 1
301399 99301399 1001 86380 86390 1
301284 99301284 1001 86380 86390 1
301157 99301157 1001 86380 86390 1
301158 99301158 1001 86380 86390 1
301250 99301250 1001 86380 86390 1
301340 99301340 1001 86380 86390 1
301094 99301094 1001 86380 86390 1
301070 99301070 1001 86380 86390 1
301135 99301135 1001 86380 86390 1
301071 99301071 1001 86380 86390 1
302202 99302202 1001 86380 86390 1
302178 99302178 1001 86380 86390 1
302247 99302247 1001 86380 86390 1
302060 99302060 1001 86380 86390 1
302023 99302023 1001 86380 86390 1
302037 99302037 1001 86380 86390 1
302013 99302013 1001 86380 86390 1
302171 99302171 1001 86380 86390 1
302173 99302173 1001 86380 86390 1
301816 99301816 1001 86380 86390 1
301901 99301901 1001 86380 86390 1
302431 99302431 1001 86380 86390 1
302551 99302551 1001 86380 86390 1
302505 99302505 1001 86380 86390 1
303171 99303171 1001 86380 86390 1
303191 99303191 1001 86380 86390 1
303099 99303099 1001 86380 86390 1
302957 99302957 1001 86380 86390 1
302687 99302687 1001 86380 86390 1
303295 99303295 1001 86380 86390 1
303347 99303347 1001 86380 86390 1
303336 99303336 1001 86380 86390 1
303365 99303365 1001 86380 86390 1
303317 99303317 1001 86380 86390 1
303917 99303917 1001 86380 86390 1
304002 99304002 1001 86380 86390 1
303936 99303936 1001 86380 86390 1
303633 99303633 1001 86380 86390 1
303660 99303660 1001 86380 86390 1
303674 99303674 1001 86380 86390 1
303778 99303778 1001 86380 86390 1
303821 99303821 1001 86380 86390 1
303414 99303414 1001 86380 86390 1
303443 99303443 1001 86380 86390 1
303474 99303474 1001 86380 86390 1
304156 99304156 1001 86380 86390 1
304052 99304052 1001 86380 86390 1
304797 99304797 1001 86380 86390 1
304694 99304694 1001 86380 86390 1
304684 99304684 1001 86380 86390 1
304501 99304501 1001 86380 86390 1
304612 99304612 1001 86380 86390 1
304277 99304277 1001 86380 86390 1
304398 99304398 1001 86380 86390 1
304271 99304271 1001 86380 86390 1
304361 99304361 1001 86380 86390 1
304428 99304428 1001 86380 86390 1
305031 99305031 1001 86380 86390 1
305653 99305653 1001 86380 86390 1
305546 99305546 1001 86380 86390 1
305549 99305549 1001 86380 86390 1
305632 99305632 1001 86380 86390 1
305333 99305333 1001 86380 86390 1
305264 99305264 1001 86380 86390 1
500171 99500171 1001 86380 86390 1
500149 99500149 1001 86380 86390 1
500685 99500685 1001 86380 86390 1
500688 99500688 1001 86380 86390 1
500625 99500625 1001 86380 86390 1
500641 99500641 1001 86380 86390 1
500607 99500607 1001 86380 86390 1
500492 99500492 1001 86380 86390 1
500519 99500519 1001 86380 86390 1
500496 99500496 1001 86380 86390 1
500471 99500471 1001 86380 86390 1
500578 99500578 1001 86380 86390 1
500410 99500410 1001 86380 86390 1
500205 99500205 1001 86380 86390 1
500259 99500259 1001 86380 86390 1
500274 99500274 1001 86380 86390 1
500392 99500392 1001 86380 86390 1
500962 99500962 1001 86380 86390 1
500912 99500912 1001 86380 86390 1
501471 99501471 1001 86380 86390 1
501622 99501622 1001 86380 86390 1
501420 99501420 1001 86380 86390 1
501396 99501396 1001 86380 86390 1
501333 99501333 1001 86380 86390 1
501109 99501109 1001 86380 86390 1
501217 99501217 1001 86380 86390 1
501063 99501063 1001 86380 86390 1
501157 99501157 1001 86380 86390 1
501701 99501701 1001 86380 86390 1
501664 99501664 1001 86380 86390 1
501640 99501640 1001 86380 86390 1
501809 99501809 1001 86380 86390 1
502398 99502398 1001 86380 86390 1
502251 99502251 1001 86380 86390 1
502165 99502165 1001 86380 86390 1
502090 99502090 1001 86380 86390 1
501861 99501861 1001 86380 86390 1
502004 99502004 1001 86380 86390 1
501903 99501903 1001 86380 86390 1
502007 99502007 1001 86380 86390 1
501917 99501917 1001 86380 86390 1
501995 99501995 1001 86380 86390 1
501934 99501934 1001 86380 86390 1
502540 99502540 1001 86380 86390 1
502498 99502498 1001 86380 86390 1
503176 99503176 1001 86380 86390 1
503260 99503260 1001 86380 86390 1
503061 99503061 1001 86380 86390 1
502972 99502972 1001 86380 86390 1
503011 99503011 1001 86380 86390 1
503069 99503069 1001 86380 86390 1
502967 99502967 1001 86380 86390 1
502709 99502709 1001 86380 86390 1
502725 99502725 1001 86380 86390 1
502870 99502870 1001 86380 86390 1
503327 99503327 1001 86380 86390 1
503328 99503328 1001 86380 86390 1
503369 99503369 1001 86380 86390 1
503331 99503331 1001 86380 86390 1
503297 99503297 1001 86380 86390 1
503427 99503427 1001 86380 86390 1
503442 99503442 1001 86380 86390 1
503299 99503299 1001 86380 86390 1
503339 99503339 1001 86380 86390 1
504083 99504083 1001 86380 86390 1
503928 99503928 1001 86380 86390 1
503946 99503946 1001 86380 86390 1
504000 99504000 1001 86380 86390 1
503889 99503889 1001 86380 86390 1
503708 99503708 1001 86380 86390 1
503790 99503790 1001 86380 86390 1
503896 99503896 1001 86380 86390 1
503540 99503540 1001 86380 86390 1
504300 99504300 1001 86380 86390 1
504200 99504200 1001 86380 86390 1
504802 99504802 1001 86380 86390 1
504911 99504911 1001 86380 86390 1
504882 99504882 1001 86380 86390 1
504913 99504913 1001 86380 86390 1
504574 99504574 1001 86380 86390 1
504549 99504549 1001 86380 86390 1
504697 99504697 1001 86380 86390 1
504518 99504518 1001 86380 86390 1
504381 99504381 1001 86380 86390 1
504488 99504488 1001 86380 86390 1
505019 99505019 1001 86380 86390 1
505085 99505085 1001 86380 86390 1
505066 99505066 1001 86380 86390 1
504950 99504950 1001 86380 86390 1
505615 99505615 1001 86380 86390 1
505693 99505693 1001 86380 86390 1
505720 99505720 1001 86380 86390 1
505594 99505594 1001 86380 86390 1
505672 99505672 1001 86380 86390 1
505751 99505751 1001 86380 86390 1
505434 99505434 1001 86380 86390 1
505490 99505490 1001 86380 86390 1
505537 99505537 1001 86380 86390 1
505163 99505163 1001 86380 86390 1
505225 99505225 1001 86380 86390 1
505898 99505898 1001 86380 86390 1
505940 99505940 1001 86380 86390 1
505893 99505893 1001 86380 86390 1
506484 99506484 1001 86380 86390 1
506378 99506378 1001 86380 86390 1
506201 99506201 1001 86380 86390 1
506345 99506345 1001 86380 86390 1
506193 99506193 1001 86380 86390 1
506208 99506208 1001 86380 86390 1
506121 99506121 1001 86380 86390 1
506113 99506113 1001 86380 86390 1
506181 99506181 1001 86380 86390 1
506599 99506599 1001 86380 86390 1
507283 99507283 1001 86380 86390 1
507232 99507232 1001 86380 86390 1
507279 99507279 1001 86380 86390 1
507049 99507049 1001 86380 86390 1
507076 99507076 1001 86380 86390 1
507110 99507110 1001 86380 86390 1
506973 99506973 1001 86380 86390 1
506987 99506987 1001 86380 86390 1
506950 99506950 1001 86380 86390 1
506941 99506941 1001 86380 86390 1
506838 99506838 1001 86380 86390 1
507601 99507601 1001 86380 86390 1
507480 99507480 1001 86380 86390 1
508070 99508070 1001 86380 86390 1
508218 99508218 1001 86380 86390 1
508175 99508175 1001 86380 86390 1
508204 99508204 1001 86380 86390 1
508205 99508205 1001 86380 86390 1
508103 99508103 1001 86380 86390 1
508209 99508209 1001 86380 86390 1
508029 99508029 1001 86380 86390 1
507904 99507904 1001 86380 86390 1
507948 99507948 1001 86380 86390 1
507989 99507989 1001 86380 86390 1
507860 99507860 1001 86380 86390 1
508355 99508355 1001 86380 86390 1
508835 99508835 1001 86380 86390 1
508787 99508787 1001 86380 86390 1
508815 99508815 1001 86380 86390 1
508725 99508725 1001 86380 86390 1
508505 99508505 1001 86380 86390 1
508589 99508589 1001 86380 86390 1
509186 99509186 1001 86380 86390 1
509837 99509837 1001 86380 86390 1
509786 99509786 1001 86380 86390 1
509838 99509838 1001 86380 86390 1
509843 99509843 1001 86380 86390 1
509716 99509716 1001 86380 86390 1
509729 99509729 1001 86380 86390 1
509510 99509510 1001 86380 86390 1
509640 99509640 1001 86380 86390 1
509666 99509666 1001 86380 86390 1
509577 99509577 1001 86380 86390 1
509454 99509454 1001 86380 86390 1
509417 99509417 1001 86380 86390 1
509367 99509367 1001 86380 86390 1
509432 99509432 1001 86380 86390 1
510083 99510083 1001 86380 86390 1
510084 99510084 1001 86380 86390 1
509972 99509972 1001 86380 86390 1
510024 99510024 1001 86380 86390 1
510689 99510689 1001 86380 86390 1
510615 99510615 1001 86380 86390 1
510526 99510526 1001 86380 86390 1
510606 99510606 1001 86380 86390 1
510430 99510430 1001 86380 86390 1
510405 99510405 1001 86380 86390 1
510461 99510461 1001 86380 86390 1
510487 99510487 1001 86380 86390 1
510476 99510476 1001 86380 86390 1
510386 99510386 1001 86380 86390 1
510481 99510481 1001 86380 86390 1
510158 99510158 1001 86380 86390 1
510287 99510287 1001 86380 86390 1
510202 99510202 1001 86380 86390 1
510268 99510268 1001 86380 86390 1
510178 99510178 1001 86380 86390 1
510918 99510918 1001 86380 86390 1
510841 99510841 1001 86380 86390 1
511439 99511439 1001 86380 86390 1
511444 99511444 1001 86380 86390 1
511435 99511435 1001 86380 86390 1
511550 99511550 1001 86380 86390 1
511265 99511265 1001 86380 86390 1
511292 99511292 1001 86380 86390 1
511190 99511190 1001 86380 86390 1
511078 99511078 1001 86380 86390 1
511057 99511057 1001 86380 86390 1
510956 99510956 1001 86380 86390 1
511564 99511564 1001 86380 86390 1
511629 99511629 1001 86380 86390 1
511570 99511570 1001 86380 86390 1
511637 99511637 1001 86380 86390 1
512287 99512287 1001 86380 86390 1
512313 99512313 1001 86380 86390 1
512340 99512340 1001 86380 86390 1
512046 99512046 1001 86380 86390 1
512149 99512149 1001 86380 86390 1
512011 99512011 1001 86380 86390 1
512065 99512065 1001 86380 86390 1
512040 99512040 1001 86380 86390 1
511773 99511773 1001 86380 86390 1
511768 99511768 1001 86380 86390 1
511950 99511950 1001 86380 86390 1
513198 99513198 1001 86380 86390 1
512989 99512989 1001 86380 86390 1
512953 99512953 1001 86380 86390 1
512812 99512812 1001 86380 86390 1
512704 99512704 1001 86380 86390 1
512655 99512655 1001 86380 86390 1
512708 99512708 1001 86380 86390 1
512736 99512736 1001 86380 86390 1
512634 99512634 1001 86380 86390 1
513244 99513244 1001 86380 86390 1
513232 99513232 1001 86380 86390 1
513404 99513404 1001 86380 86390 1
513368 99513368 1001 86380 86390 1
513653 99513653 1001 86380 86390 1
513539 99513539 1001 86380 86390 1
513542 99513542 1001 86380 86390 1
513556 99513556 1001 86380 86390 1
513600 99513600 1001 86380 86390 1
513447 99513447 1001 86380 86390 1
513435 99513435 1001 86380 86390 1
514052 99514052 1001 86380 86390 1
514705 99514705 1001 86380 86390 1
514810 99514810 1001 86380 86390 1
514675 99514675 1001 86380 86390 1
514791 99514791 1001 86380 86390 1
514627 99514627 1001 86380 86390 1
514533 99514533 1001 86380 86390 1
514455 99514455 1001 86380 86390 1
514378 99514378 1001 86380 86390 1
514357 99514357 1001 86380 86390 1
514346 99514346 1001 86380 86390 1
514348 99514348 1001 86380 86390 1
514896 99514896 1001 86380 86390 1
515025 99515025 1001 86380 86390 1
515051 99515051 1001 86380 86390 1
514989 99514989 1001 86380 86390 1
514873 99514873 1001 86380 86390 1
514968 99514968 1001 86380 86390 1
515619 99515619 1001 86380 86390 1
515493 99515493 1001 86380 86390 1
515520 99515520 1001 86380 86390 1
515495 99515495 1001 86380 86390 1
515573 99515573 1001 86380 86390 1
515291 99515291 1001 86380 86390 1
515358 99515358 1001 86380 86390 1
515166 99515166 1001 86380 86390 1
515220 99515220 1001 86380 86390 1
515130 99515130 1001 86380 86390 1
515222 99515222 1001 86380 86390 1
515250 99515250 1001 86380 86390 1
515698 99515698 1001 86380 86390 1
515729 99515729 1001 86380 86390 1
516390 99516390 1001 86380 86390 1
516469 99516469 1001 86380 86390 1
516152 99516152 1001 86380 86390 1
516270 99516270 1001 86380 86390 1
516236 99516236 1001 86380 86390 1
516057 99516057 1001 86380 86390 1
515967 99515967 1001 86380 86390 1
515960 99515960 1001 86380 86390 1
515949 99515949 1001 86380 86390 1
516590 99516590 1001 86380 86390 1
517232 99517232 1001 86380 86390 1
517168 99517168 1001 86380 86390 1
517169 99517169 1001 86380 86390 1
517215 99517215 1001 86380 86390 1
517280 99517280 1001 86380 86390 1
517022 99517022 1001 86380 86390 1
517049 99517049 1001 86380 86390 1
517129 99517129 1001 86380 86390 1
516848 99516848 1001 86380 86390 1
516836 99516836 1001 86380 86390 1
517401 99517401 1001 86380 86390 1
517376 99517376 1001 86380 86390 1
517519 99517519 1001 86380 86390 1
517392 99517392 1001 86380 86390 1
517419 99517419 1001 86380 86390 1
518038 99518038 1001 86380 86390 1
518117 99518117 1001 86380 86390 1
517989 99517989 1001 86380 86390 1
518043 99518043 1001 86380 86390 1
517918 99517918 1001 86380 86390 1
517946 99517946 1001 86380 86390 1
517947 99517947 1001 86380 86390 1
517792 99517792 1001 86380 86390 1
517877 99517877 1001 86380 86390 1
517553 99517553 1001 86380 86390 1
517698 99517698 1001 86380 86390 1
517582 99517582 1001 86380 86390 1
517663 99517663 1001 86380 86390 1
517717 99517717 1001 86380 86390 1
517563 99517563 1001 86380 86390 1
518343 99518343 1001 86380 86390 1
518320 99518320 1001 86380 86390 1
518308 99518308 1001 86380 86390 1
518846 99518846 1001 86380 86390 1
518624 99518624 1001 86380 86390 1
518598 99518598 1001 86380 86390 1
518543 99518543 1001 86380 86390 1
518442 99518442 1001 86380 86390 1
518520 99518520 1001 86380 86390 1
519147 99519147 1001 86380 86390 1
519122 99519122 1001 86380 86390 1
519152 99519152 1001 86380 86390 1
519777 99519777 1001 86380 86390 1
519780 99519780 1001 86380 86390 1
519727 99519727 1001 86380 86390 1
519729 99519729 1001 86380 86390 1
519769 99519769 1001 86380 86390 1
519640 99519640 1001 86380 86390 1
519543 99519543 1001 86380 86390 1
519533 99519533 1001 86380 86390 1
519431 99519431 1001 86380 86390 1
519496 99519496 1001 86380 86390 1
519522 99519522 1001 86380 86390 1
519601 99519601 1001 86380 86390 1
519515 99519515 1001 86380 86390 1
519581 99519581 1001 86380 86390 1
519231 99519231 1001 86380 86390 1
519374 99519374 1001 86380 86390 1
519248 99519248 1001 86380 86390 1
519301 99519301 1001 86380 86390 1
519327 99519327 1001 86380 86390 1
519931 99519931 1001 86380 86390 1
519934 99519934 1001 86380 86390 1
519923 99519923 1001 86380 86390 1
519822 99519822 1001 86380 86390 1
520503 99520503 1001 86380 86390 1
520356 99520356 1001 86380 86390 1
520368 99520368 1001 86380 86390 1
520165 99520165 1001 86380 86390 1
520686 99520686 1001 86380 86390 1
521263 99521263 1001 86380 86390 1
521304 99521304 1001 86380 86390 1
521196 99521196 1001 86380 86390 1
521160 99521160 1001 86380 86390 1
521212 99521212 1001 86380 86390 1
521225 99521225 1001 86380 86390 1
521178 99521178 1001 86380 86390 1
521077 99521077 1001 86380 86390 1
520897 99520897 1001 86380 86390 1
520962 99520962 1001 86380 86390 1
520992 99520992 1001 86380 86390 1
520982 99520982 1001 86380 86390 1
520996 99520996 1001 86380 86390 1
521010 99521010 1001 86380 86390 1
520921 99520921 1001 86380 86390 1
521502 99521502 1001 86380 86390 1
521557 99521557 1001 86380 86390 1
521533 99521533 1001 86380 86390 1
521468 99521468 1001 86380 86390 1
521665 99521665 1001 86380 86390 1
521499 99521499 1001 86380 86390 1
522124 99522124 1001 86380 86390 1
522156 99522156 1001 86380 86390 1
522131 99522131 1001 86380 86390 1
521948 99521948 1001 86380 86390 1
521901 99521901 1001 86380 86390 1
521865 99521865 1001 86380 86390 1
521742 99521742 1001 86380 86390 1
521794 99521794 1001 86380 86390 1
521859 99521859 1001 86380 86390 1
522344 99522344 1001 86380 86390 1
522435 99522435 1001 86380 86390 1
522346 99522346 1001 86380 86390 1
522479 99522479 1001 86380 86390 1
522404 99522404 1001 86380 86390 1
522494 99522494 1001 86380 86390 1
522977 99522977 1001 86380 86390 1
522804 99522804 1001 86380 86390 1
522717 99522717 1001 86380 86390 1
522685 99522685 1001 86380 86390 1
522505 99522505 1001 86380 86390 1
522587 99522587 1001 86380 86390 1
523270 99523270 1001 86380 86390 1
523240 99523240 1001 86380 86390 1
523139 99523139 1001 86380 86390 1
523941 99523941 1001 86380 86390 1
523816 99523816 1001 86380 86390 1
523919 99523919 1001 86380 86390 1
523798 99523798 1001 86380 86390 1
523905 99523905 1001 86380 86390 1
523337 99523337 1001 86380 86390 1
523404 99523404 1001 86380 86390 1
523353 99523353 1001 86380 86390 1
523522 99523522 1001 86380 86390 1
523499 99523499 1001 86380 86390 1
524047 99524047 1001 86380 86390 1
524039 99524039 1001 86380 86390 1
523988 99523988 1001 86380 86390 1
524053 99524053 1001 86380 86390 1
524041 99524041 1001 86380 86390 1
523991 99523991 1001 86380 86390 1
524608 99524608 1001 86380 86390 1
524762 99524762 1001 86380 86390 1
524448 99524448 1001 86380 86390 1
524374 99524374 1001 86380 86390 1
524444 99524444 1001 86380 86390 1
524279 99524279 1001 86380 86390 1
524195 99524195 1001 86380 86390 1
524173 99524173 1001 86380 86390 1
524252 99524252 1001 86380 86390 1
524855 99524855 1001 86380 86390 1
525459 99525459 1001 86380 86390 1
525586 99525586 1001 86380 86390 1
525591 99525591 1001 86380 86390 1
525196 99525196 1001 86380 86390 1
525270 99525270 1001 86380 86390 1
525260 99525260 1001 86380 86390 1
525059 99525059 1001 86380 86390 1
525698 99525698 1001 86380 86390 1
525611 99525611 1001 86380 86390 1
525767 99525767 1001 86380 86390 1
525703 99525703 1001 86380 86390 1
526364 99526364 1001 86380 86390 1
526228 99526228 1001 86380 86390 1
526048 99526048 1001 86380 86390 1
526044 99526044 1001 86380 86390 1
526071 99526071 1001 86380 86390 1
525931 99525931 1001 86380 86390 1
525829 99525829 1001 86380 86390 1
525984 99525984 1001 86380 86390 1
525913 99525913 1001 86380 86390 1
525979 99525979 1001 86380 86390 1
525851 99525851 1001 86380 86390 1
525942 99525942 1001 86380 86390 1
526458 99526458 1001 86380 86390 1
526524 99526524 1001 86380 86390 1
526010 99526010 1001 86380 86390 1
526461 99526461 1001 86380 86390 1
526450 99526450 1001 86380 86390 1
526489 99526489 1001 86380 86390 1
526543 99526543 1001 86380 86390 1
527058 99527058 1001 86380 86390 1
527163 99527163 1001 86380 86390 1
526913 99526913 1001 86380 86390 1
526966 99526966 1001 86380 86390 1
526837 99526837 1001 86380 86390 1
526685 99526685 1001 86380 86390 1
527375 99527375 1001 86380 86390 1
527368 99527368 1001 86380 86390 1
527420 99527420 1001 86380 86390 1
527386 99527386 1001 86380 86390 1
527966 99527966 1001 86380 86390 1
527856 99527856 1001 86380 86390 1
527730 99527730 1001 86380 86390 1
527809 99527809 1001 86380 86390 1
527687 99527687 1001 86380 86390 1
527632 99527632 1001 86380 86390 1
528128 99528128 1001 86380 86390 1
528105 99528105 1001 86380 86390 1
528234 99528234 1001 86380 86390 1
528260 99528260 1001 86380 86390 1
528183 99528183 1001 86380 86390 1
528740 99528740 1001 86380 86390 1
528821 99528821 1001 86380 86390 1
528506 99528506 1001 86380 86390 1
528448 99528448 1001 86380 86390 1
528462 99528462 1001 86380 86390 1
528309 99528309 1001 86380 86390 1
528376 99528376 1001 86380 86390 1
528428 99528428 1001 86380 86390 1
528483 99528483 1001 86380 86390 1
528330 99528330 1001 86380 86390 1
528927 99528927 1001 86380 86390 1
528979 99528979 1001 86380 86390 1
529061 99529061 1001 86380 86390 1
529576 99529576 1001 86380 86390 1
529486 99529486 1001 86380 86390 1
529333 99529333 1001 86380 86390 1
529425 99529425 1001 86380 86390 1
529442 99529442 1001 86380 86390 1
529263 99529263 1001 86380 86390 1
529134 99529134 1001 86380 86390 1
529229 99529229 1001 86380 86390 1
529243 99529243 1001 86380 86390 1
529285 99529285 1001 86380 86390 1
529131 99529131 1001 86380 86390 1
529919 99529919 1001 86380 86390 1
529908 99529908 1001 86380 86390 1
529831 99529831 1001 86380 86390 1
529851 99529851 1001 86380 86390 1
530374 99530374 1001 86380 86390 1
530154 99530154 1001 86380 86390 1
530165 99530165 1001 86380 86390 1
529971 99529971 1001 86380 86390 1
530025 99530025 1001 86380 86390 1
530119 99530119 1001 86380 86390 1
530628 99530628 1001 86380 86390 1
530629 99530629 1001 86380 86390 1
530568 99530568 1001 86380 86390 1
530687 99530687 1001 86380 86390 1
530752 99530752 1001 86380 86390 1
530600 99530600 1001 86380 86390 1
530678 99530678 1001 86380 86390 1
530691 99530691 1001 86380 86390 1
531202 99531202 1001 86380 86390 1
531281 99531281 1001 86380 86390 1
531282 99531282 1001 86380 86390 1
531308 99531308 1001 86380 86390 1
530992 99530992 1001 86380 86390 1
531115 99531115 1001 86380 86390 1
531091 99531091 1001 86380 86390 1
531081 99531081 1001 86380 86390 1
530794 99530794 1001 86380 86390 1
531483 99531483 1001 86380 86390 1
531380 99531380 1001 86380 86390 1
531567 99531567 1001 86380 86390 1
532057 99532057 1001 86380 86390 1
532070 99532070 1001 86380 86390 1
532164 99532164 1001 86380 86390 1
532048 99532048 1001 86380 86390 1
531870 99531870 1001 86380 86390 1
531816 99531816 1001 86380 86390 1
531687 99531687 1001 86380 86390 1
532319 99532319 1001 86380 86390 1
532230 99532230 1001 86380 86390 1
532842 99532842 1001 86380 86390 1
532915 99532915 1001 86380 86390 1
532688 99532688 1001 86380 86390 1
532823 99532823 1001 86380 86390 1
532720 99532720 1001 86380 86390 1
532475 99532475 1001 86380 86390 1
532467 99532467 1001 86380 86390 1
532547 99532547 1001 86380 86390 1
533132 99533132 1001 86380 86390 1
533161 99533161 1001 86380 86390 1
533201 99533201 1001 86380 86390 1
533192 99533192 1001 86380 86390 1
533117 99533117 1001 86380 86390 1
533823 99533823 1001 86380 86390 1
533842 99533842 1001 86380 86390 1
533728 99533728 1001 86380 86390 1
533497 99533497 1001 86380 86390 1
533510 99533510 1001 86380 86390 1
533614 99533614 1001 86380 86390 1
533530 99533530 1001 86380 86390 1
533250 99533250 1001 86380 86390 1
533323 99533323 1001 86380 86390 1
533959 99533959 1001 86380 86390 1
533896 99533896 1001 86380 86390 1
533902 99533902 1001 86380 86390 1
534519 99534519 1001 86380 86390 1
534558 99534558 1001 86380 86390 1
534637 99534637 1001 86380 86390 1
534612 99534612 1001 86380 86390 1
534613 99534613 1001 86380 86390 1
534537 99534537 1001 86380 86390 1
534602 99534602 1001 86380 86390 1
534474 99534474 1001 86380 86390 1
534071 99534071 1001 86380 86390 1
534256 99534256 1001 86380 86390 1
534762 99534762 1001 86380 86390 1
534818 99534818 1001 86380 86390 1
534883 99534883 1001 86380 86390 1
534756 99534756 1001 86380 86390 1
535396 99535396 1001 86380 86390 1
535319 99535319 1001 86380 86390 1
535437 99535437 1001 86380 86390 1
535403 99535403 1001 86380 86390 1
535243 99535243 1001 86380 86390 1
535130 99535130 1001 86380 86390 1
535144 99535144 1001 86380 86390 1
535249 99535249 1001 86380 86390 1
534982 99534982 1001 86380 86390 1
535008 99535008 1001 86380 86390 1
535041 99535041 1001 86380 86390 1
535664 99535664 1001 86380 86390 1
535666 99535666 1001 86380 86390 1
535643 99535643 1001 86380 86390 1
535530 99535530 1001 86380 86390 1
535686 99535686 1001 86380 86390 1
536286 99536286 1001 86380 86390 1
536248 99536248 1001 86380 86390 1
535939 99535939 1001 86380 86390 1
536072 99536072 1001 86380 86390 1
536048 99536048 1001 86380 86390 1
536115 99536115 1001 86380 86390 1
535757 99535757 1001 86380 86390 1
535825 99535825 1001 86380 86390 1
535738 99535738 1001 86380 86390 1
535907 99535907 1001 86380 86390 1
536358 99536358 1001 86380 86390 1
537044 99537044 1001 86380 86390 1
536752 99536752 1001 86380 86390 1
536909 99536909 1001 86380 86390 1
536772 99536772 1001 86380 86390 1
536671 99536671 1001 86380 86390 1
536634 99536634 1001 86380 86390 1
536650 99536650 1001 86380 86390 1
536745 99536745 1001 86380 86390 1
536720 99536720 1001 86380 86390 1
537307 99537307 1001 86380 86390 1
537246 99537246 1001 86380 86390 1
537951 99537951 1001 86380 86390 1
537988 99537988 1001 86380 86390 1
537813 99537813 1001 86380 86390 1
537975 99537975 1001 86380 86390 1
537792 99537792 1001 86380 86390 1
537909 99537909 1001 86380 86390 1
537734 99537734 1001 86380 86390 1
537700 99537700 1001 86380 86390 1
537638 99537638 1001 86380 86390 1
537438 99537438 1001 86380 86390 1
538062 99538062 1001 86380 86390 1
538728 99538728 1001 86380 86390 1
538788 99538788 1001 86380 86390 1
538791 99538791 1001 86380 86390 1
538773 99538773 1001 86380 86390 1
538696 99538696 1001 86380 86390 1
538209 99538209 1001 86380 86390 1
538254 99538254 1001 86380 86390 1
538270 99538270 1001 86380 86390 1
538918 99538918 1001 86380 86390 1
538906 99538906 1001 86380 86390 1
539589 99539589 1001 86380 86390 1
539438 99539438 1001 86380 86390 1
539359 99539359 1001 86380 86390 1
539372 99539372 1001 86380 86390 1
539233 99539233 1001 86380 86390 1
539235 99539235 1001 86380 86390 1
539433 99539433 1001 86380 86390 1
539048 99539048 1001 86380 86390 1
539132 99539132 1001 86380 86390 1
539174 99539174 1001 86380 86390 1
539651 99539651 1001 86380 86390 1
539709 99539709 1001 86380 86390 1
540325 99540325 1001 86380 86390 1
540326 99540326 1001 86380 86390 1
540420 99540420 1001 86380 86390 1
540448 99540448 1001 86380 86390 1
540400 99540400 1001 86380 86390 1
540198 99540198 1001 86380 86390 1
540136 99540136 1001 86380 86390 1
540241 99540241 1001 86380 86390 1
540077 99540077 1001 86380 86390 1
539886 99539886 1001 86380 86390 1
540607 99540607 1001 86380 86390 1
540642 99540642 1001 86380 86390 1
541140 99541140 1001 86380 86390 1
541231 99541231 1001 86380 86390 1
541200 99541200 1001 86380 86390 1
540974 99540974 1001 86380 86390 1
540940 99540940 1001 86380 86390 1
540992 99540992 1001 86380 86390 1
541073 99541073 1001 86380 86390 1
540764 99540764 1001 86380 86390 1
540847 99540847 1001 86380 86390 1
540707 99540707 1001 86380 86390 1
541401 99541401 1001 86380 86390 1
541351 99541351 1001 86380 86390 1
541990 99541990 1001 86380 86390 1
541919 99541919 1001 86380 86390 1
542095 99542095 1001 86380 86390 1
542099 99542099 1001 86380 86390 1
541984 99541984 1001 86380 86390 1
541746 99541746 1001 86380 86390 1
541812 99541812 1001 86380 86390 1
541841 99541841 1001 86380 86390 1
541793 99541793 1001 86380 86390 1
541820 99541820 1001 86380 86390 1
541523 99541523 1001 86380 86390 1
541618 99541618 1001 86380 86390 1
541697 99541697 1001 86380 86390 1
541659 99541659 1001 86380 86390 1
541518 99541518 1001 86380 86390 1
541586 99541586 1001 86380 86390 1
542157 99542157 1001 86380 86390 1
542275 99542275 1001 86380 86390 1
542244 99542244 1001 86380 86390 1
542783 99542783 1001 86380 86390 1
542809 99542809 1001 86380 86390 1
542759 99542759 1001 86380 86390 1
542904 99542904 1001 86380 86390 1
542715 99542715 1001 86380 86390 1
542613 99542613 1001 86380 86390 1
542538 99542538 1001 86380 86390 1
542644 99542644 1001 86380 86390 1
542418 99542418 1001 86380 86390 1
542510 99542510 1001 86380 86390 1
542332 99542332 1001 86380 86390 1
543113 99543113 1001 86380 86390 1
543040 99543040 1001 86380 86390 1
543079 99543079 1001 86380 86390 1
543733 99543733 1001 86380 86390 1
543612 99543612 1001 86380 86390 1
543625 99543625 1001 86380 86390 1
543575 99543575 1001 86380 86390 1
543766 99543766 1001 86380 86390 1
543465 99543465 1001 86380 86390 1
543377 99543377 1001 86380 86390 1
543382 99543382 1001 86380 86390 1
543151 99543151 1001 86380 86390 1
543258 99543258 1001 86380 86390 1
543312 99543312 1001 86380 86390 1
543223 99543223 1001 86380 86390 1
543302 99543302 1001 86380 86390 1
543884 99543884 1001 86380 86390 1
543781 99543781 1001 86380 86390 1
543846 99543846 1001 86380 86390 1
543872 99543872 1001 86380 86390 1
543809 99543809 1001 86380 86390 1
543783 99543783 1001 86380 86390 1
543969 99543969 1001 86380 86390 1
544595 99544595 1001 86380 86390 1
544550 99544550 1001 86380 86390 1
544409 99544409 1001 86380 86390 1
544500 99544500 1001 86380 86390 1
544464 99544464 1001 86380 86390 1
544249 99544249 1001 86380 86390 1
544200 99544200 1001 86380 86390 1
544306 99544306 1001 86380 86390 1
544309 99544309 1001 86380 86390 1
544388 99544388 1001 86380 86390 1
544350 99544350 1001 86380 86390 1
544313 99544313 1001 86380 86390 1
544080 99544080 1001 86380 86390 1
544059 99544059 1001 86380 86390 1
544117 99544117 1001 86380 86390 1
544715 99544715 1001 86380 86390 1
544729 99544729 1001 86380 86390 1
544605 99544605 1001 86380 86390 1
414895 1140 1001 28260 28737 1
431964 677 1001 66060 68937 1
509022 698 1002 38604 41668 1
523064 1106 1002 27158 38176 1
525860 732 1001 47418 47717 1
400006 99400006 1001 86380 86390 1
400318 99400318 1001 86380 86390 1
400377 99400377 1001 86380 86390 1
400537 99400537 1001 86380 86390 1
400596 99400596 1001 86380 86390 1
400910 99400910 1001 86380 86390 1
401119 99401119 1001 86380 86390 1
401170 99401170 1001 86380 86390 1
401345 99401345 1001 86380 86390 1
401503 99401503 1001 86380 86390 1
401556 99401556 1001 86380 86390 1
401512 99401512 1001 86380 86390 1
401717 99401717 1001 86380 86390 1
401731 99401731 1001 86380 86390 1
401962 99401962 1001 86380 86390 1
402271 99402271 1001 86380 86390 1
402689 99402689 1001 86380 86390 1
402886 99402886 1001 86380 86390 1
403036 99403036 1001 86380 86390 1
403137 99403137 1001 86380 86390 1
403297 99403297 1001 86380 86390 1
403384 99403384 1001 86380 86390 1
403597 99403597 1001 86380 86390 1
403760 99403760 1001 86380 86390 1
403833 99403833 1001 86380 86390 1
404001 99404001 1001 86380 86390 1
404157 99404157 1001 86380 86390 1
404475 99404475 1001 86380 86390 1
404461 99404461 1001 86380 86390 1
404544 99404544 1001 86380 86390 1
404679 99404679 1001 86380 86390 1
404684 99404684 1001 86380 86390 1
404647 99404647 1001 86380 86390 1
404743 99404743 1001 86380 86390 1
404797 99404797 1001 86380 86390 1
405030 99405030 1001 86380 86390 1
405182 99405182 1001 86380 86390 1
405252 99405252 1001 86380 86390 1
405485 99405485 1001 86380 86390 1
405428 99405428 1001 86380 86390 1
405505 99405505 1001 86380 86390 1
405625 99405625 1001 86380 86390 1
405700 99405700 1001 86380 86390 1
405733 99405733 1001 86380 86390 1
405776 99405776 1001 86380 86390 1
405925 99405925 1001 86380 86390 1
405951 99405951 1001 86380 86390 1
405901 99405901 1001 86380 86390 1
406007 99406007 1001 86380 86390 1
406787 99406787 1001 86380 86390 1
406820 99406820 1001 86380 86390 1
406878 99406878 1001 86380 86390 1
406973 99406973 1001 86380 86390 1
407069 99407069 1001 86380 86390 1
407261 99407261 1001 86380 86390 1
407602 99407602 1001 86380 86390 1
407616 99407616 1001 86380 86390 1
407811 99407811 1001 86380 86390 1
408134 99408134 1001 86380 86390 1
408136 99408136 1001 86380 86390 1
408252 99408252 1001 86380 86390 1
408322 99408322 1001 86380 86390 1
408426 99408426 1001 86380 86390 1
408830 99408830 1001 86380 86390 1
408883 99408883 1001 86380 86390 1
409110 99409110 1001 86380 86390 1
409216 99409216 1001 86380 86390 1
409198 99409198 1001 86380 86390 1
409364 99409364 1001 86380 86390 1
410002 99410002 1001 86380 86390 1
410058 99410058 1001 86380 86390 1
410158 99410158 1001 86380 86390 1
410174 99410174 1001 86380 86390 1
410278 99410278 1001 86380 86390 1
410490 99410490 1001 86380 86390 1
410528 99410528 1001 86380 86390 1
410800 99410800 1001 86380 86390 1
410892 99410892 1001 86380 86390 1
410995 99410995 1001 86380 86390 1
411021 99411021 1001 86380 86390 1
411288 99411288 1001 86380 86390 1
411244 99411244 1001 86380 86390 1
411408 99411408 1001 86380 86390 1
411344 99411344 1001 86380 86390 1
411547 99411547 1001 86380 86390 1
411615 99411615 1001 86380 86390 1
411558 99411558 1001 86380 86390 1
411715 99411715 1001 86380 86390 1
411838 99411838 1001 86380 86390 1
411750 99411750 1001 86380 86390 1
411789 99411789 1001 86380 86390 1
412274 99412274 1001 86380 86390 1
413453 99413453 1001 86380 86390 1
413390 99413390 1001 86380 86390 1
413611 99413611 1001 86380 86390 1
413225 99413225 1001 86380 86390 1
412918 99412918 1001 86380 86390 1
413052 99413052 1001 86380 86390 1
413255 99413255 1001 86380 86390 1
412703 99412703 1001 86380 86390 1
412657 99412657 1001 86380 86390 1
412659 99412659 1001 86380 86390 1
412768 99412768 1001 86380 86390 1
413779 99413779 1001 86380 86390 1
413781 99413781 1001 86380 86390 1
413846 99413846 1001 86380 86390 1
414105 99414105 1001 86380 86390 1
413709 99413709 1001 86380 86390 1
415034 99415034 1001 86380 86390 1
414953 99414953 1001 86380 86390 1
415277 99415277 1001 86380 86390 1
415042 99415042 1001 86380 86390 1
414935 99414935 1001 86380 86390 1
415183 99415183 1001 86380 86390 1
414616 99414616 1001 86380 86390 1
414593 99414593 1001 86380 86390 1
414899 99414899 1001 86380 86390 1
414236 99414236 1001 86380 86390 1
414264 99414264 1001 86380 86390 1
414195 99414195 1001 86380 86390 1
415620 99415620 1001 86380 86390 1
415590 99415590 1001 86380 86390 1
416698 99416698 1001 86380 86390 1
416884 99416884 1001 86380 86390 1
416888 99416888 1001 86380 86390 1
416986 99416986 1001 86380 86390 1
416521 99416521 1001 86380 86390 1
416289 99416289 1001 86380 86390 1
416458 99416458 1001 86380 86390 1
416339 99416339 1001 86380 86390 1
416079 99416079 1001 86380 86390 1
415932 99415932 1001 86380 86390 1
415961 99415961 1001 86380 86390 1
415753 99415753 1001 86380 86390 1
415727 99415727 1001 86380 86390 1
417050 99417050 1001 86380 86390 1
417360 99417360 1001 86380 86390 1
417109 99417109 1001 86380 86390 1
417444 99417444 1001 86380 86390 1
417583 99417583 1001 86380 86390 1
417530 99417530 1001 86380 86390 1
417586 99417586 1001 86380 86390 1
418715 99418715 1001 86380 86390 1
418683 99418683 1001 86380 86390 1
418587 99418587 1001 86380 86390 1
418164 99418164 1001 86380 86390 1
418060 99418060 1001 86380 86390 1
418000 99418000 1001 86380 86390 1
417820 99417820 1001 86380 86390 1
417896 99417896 1001 86380 86390 1
417942 99417942 1001 86380 86390 1
417685 99417685 1001 86380 86390 1
417799 99417799 1001 86380 86390 1
417669 99417669 1001 86380 86390 1
418911 99418911 1001 86380 86390 1
418912 99418912 1001 86380 86390 1
418989 99418989 1001 86380 86390 1
419037 99419037 1001 86380 86390 1
418896 99418896 1001 86380 86390 1
420126 99420126 1001 86380 86390 1
420081 99420081 1001 86380 86390 1
420182 99420182 1001 86380 86390 1
420283 99420283 1001 86380 86390 1
420369 99420369 1001 86380 86390 1
420425 99420425 1001 86380 86390 1
419786 99419786 1001 86380 86390 1
419977 99419977 1001 86380 86390 1
419767 99419767 1001 86380 86390 1
419544 99419544 1001 86380 86390 1
419594 99419594 1001 86380 86390 1
420788 99420788 1001 86380 86390 1
420453 99420453 1001 86380 86390 1
421814 99421814 1001 86380 86390 1
422043 99422043 1001 86380 86390 1
422007 99422007 1001 86380 86390 1
421825 99421825 1001 86380 86390 1
421856 99421856 1001 86380 86390 1
422021 99422021 1001 86380 86390 1
421322 99421322 1001 86380 86390 1
421365 99421365 1001 86380 86390 1
421119 99421119 1001 86380 86390 1
421013 99421013 1001 86380 86390 1
421121 99421121 1001 86380 86390 1
421245 99421245 1001 86380 86390 1
421217 99421217 1001 86380 86390 1
420846 99420846 1001 86380 86390 1
421008 99421008 1001 86380 86390 1
421227 99421227 1001 86380 86390 1
422192 99422192 1001 86380 86390 1
422196 99422196 1001 86380 86390 1
422461 99422461 1001 86380 86390 1
422448 99422448 1001 86380 86390 1
423635 99423635 1001 86380 86390 1
423720 99423720 1001 86380 86390 1
423471 99423471 1001 86380 86390 1
422948 99422948 1001 86380 86390 1
423205 99423205 1001 86380 86390 1
422971 99422971 1001 86380 86390 1
423166 99423166 1001 86380 86390 1
422939 99422939 1001 86380 86390 1
422905 99422905 1001 86380 86390 1
422748 99422748 1001 86380 86390 1
422731 99422731 1001 86380 86390 1
422838 99422838 1001 86380 86390 1
423938 99423938 1001 86380 86390 1
423866 99423866 1001 86380 86390 1
423796 99423796 1001 86380 86390 1
424020 99424020 1001 86380 86390 1
424108 99424108 1001 86380 86390 1
425123 99425123 1001 86380 86390 1
425225 99425225 1001 86380 86390 1
425286 99425286 1001 86380 86390 1
425114 99425114 1001 86380 86390 1
425118 99425118 1001 86380 86390 1
425319 99425319 1001 86380 86390 1
424909 99424909 1001 86380 86390 1
424593 99424593 1001 86380 86390 1
424765 99424765 1001 86380 86390 1
424681 99424681 1001 86380 86390 1
424998 99424998 1001 86380 86390 1
424315 99424315 1001 86380 86390 1
424530 99424530 1001 86380 86390 1
424439 99424439 1001 86380 86390 1
424228 99424228 1001 86380 86390 1
424164 99424164 1001 86380 86390 1
425611 99425611 1001 86380 86390 1
425672 99425672 1001 86380 86390 1
426789 99426789 1001 86380 86390 1
426980 99426980 1001 86380 86390 1
426434 99426434 1001 86380 86390 1
426655 99426655 1001 86380 86390 1
426076 99426076 1001 86380 86390 1
426168 99426168 1001 86380 86390 1
426106 99426106 1001 86380 86390 1
427241 99427241 1001 86380 86390 1
427361 99427361 1001 86380 86390 1
428600 99428600 1001 86380 86390 1
428041 99428041 1001 86380 86390 1
428289 99428289 1001 86380 86390 1
428074 99428074 1001 86380 86390 1
427752 99427752 1001 86380 86390 1
427631 99427631 1001 86380 86390 1
427588 99427588 1001 86380 86390 1
427763 99427763 1001 86380 86390 1
428763 99428763 1001 86380 86390 1
429067 99429067 1001 86380 86390 1
429098 99429098 1001 86380 86390 1
428827 99428827 1001 86380 86390 1
429129 99429129 1001 86380 86390 1
429157 99429157 1001 86380 86390 1
429035 99429035 1001 86380 86390 1
430093 99430093 1001 86380 86390 1
430069 99430069 1001 86380 86390 1
430319 99430319 1001 86380 86390 1
430126 99430126 1001 86380 86390 1
430059 99430059 1001 86380 86390 1
429949 99429949 1001 86380 86390 1
429608 99429608 1001 86380 86390 1
429798 99429798 1001 86380 86390 1
429265 99429265 1001 86380 86390 1
429224 99429224 1001 86380 86390 1
429348 99429348 1001 86380 86390 1
429556 99429556 1001 86380 86390 1
429398 99429398 1001 86380 86390 1
429416 99429416 1001 86380 86390 1
430704 99430704 1001 86380 86390 1
430380 99430380 1001 86380 86390 1
430381 99430381 1001 86380 86390 1
430464 99430464 1001 86380 86390 1
431975 99431975 1001 86380 86390 1
431625 99431625 1001 86380 86390 1
431457 99431457 1001 86380 86390 1
431510 99431510 1001 86380 86390 1
431271 99431271 1001 86380 86390 1
431389 99431389 1001 86380 86390 1
431072 99431072 1001 86380 86390 1
431157 99431157 1001 86380 86390 1
430906 99430906 1001 86380 86390 1
431112 99431112 1001 86380 86390 1
431141 99431141 1001 86380 86390 1
432219 99432219 1001 86380 86390 1
432363 99432363 1001 86380 86390 1
432389 99432389 1001 86380 86390 1
433434 99433434 1001 86380 86390 1
433411 99433411 1001 86380 86390 1
433556 99433556 1001 86380 86390 1
433350 99433350 1001 86380 86390 1
433649 99433649 1001 86380 86390 1
433717 99433717 1001 86380 86390 1
432947 99432947 1001 86380 86390 1
433216 99433216 1001 86380 86390 1
433219 99433219 1001 86380 86390 1
433235 99433235 1001 86380 86390 1
433154 99433154 1001 86380 86390 1
432824 99432824 1001 86380 86390 1
432552 99432552 1001 86380 86390 1
432649 99432649 1001 86380 86390 1
432767 99432767 1001 86380 86390 1
433864 99433864 1001 86380 86390 1
433838 99433838 1001 86380 86390 1
433840 99433840 1001 86380 86390 1
435081 99435081 1001 86380 86390 1
435157 99435157 1001 86380 86390 1
435025 99435025 1001 86380 86390 1
434738 99434738 1001 86380 86390 1
434699 99434699 1001 86380 86390 1
434287 99434287 1001 86380 86390 1
434540 99434540 1001 86380 86390 1
434388 99434388 1001 86380 86390 1
434528 99434528 1001 86380 86390 1
434419 99434419 1001 86380 86390 1
435651 99435651 1001 86380 86390 1
435527 99435527 1001 86380 86390 1
435816 99435816 1001 86380 86390 1
435879 99435879 1001 86380 86390 1
437101 99437101 1001 86380 86390 1
436992 99436992 1001 86380 86390 1
436656 99436656 1001 86380 86390 1
436493 99436493 1001 86380 86390 1
436666 99436666 1001 86380 86390 1
436528 99436528 1001 86380 86390 1
436560 99436560 1001 86380 86390 1
436413 99436413 1001 86380 86390 1
436128 99436128 1001 86380 86390 1
436265 99436265 1001 86380 86390 1
300016 99300016 1001 86380 86390 1
300030 99300030 1001 86380 86390 1
437359 99437359 1001 86380 86390 1
300013 99300013 1001 86380 86390 1
300564 99300564 1001 86380 86390 1
300629 99300629 1001 86380 86390 1
300610 99300610 1001 86380 86390 1
300421 99300421 1001 86380 86390 1
300438 99300438 1001 86380 86390 1
300452 99300452 1001 86380 86390 1
300324 99300324 1001 86380 86390 1
300392 99300392 1001 86380 86390 1
300129 99300129 1001 86380 86390 1
300194 99300194 1001 86380 86390 1
300855 99300855 1001 86380 86390 1
300779 99300779 1001 86380 86390 1
300755 99300755 1001 86380 86390 1
300772 99300772 1001 86380 86390 1
301518 99301518 1001 86380 86390 1
301455 99301455 1001 86380 86390 1
301381 99301381 1001 86380 86390 1
301371 99301371 1001 86380 86390 1
301552 99301552 1001 86380 86390 1
301386 99301386 1001 86380 86390 1
301412 99301412 1001 86380 86390 1
301310 99301310 1001 86380 86390 1
301273 99301273 1001 86380 86390 1
301338 99301338 1001 86380 86390 1
301191 99301191 1001 86380 86390 1
301073 99301073 1001 86380 86390 1
301605 99301605 1001 86380 86390 1
301683 99301683 1001 86380 86390 1
301580 99301580 1001 86380 86390 1
301684 99301684 1001 86380 86390 1
301672 99301672 1001 86380 86390 1
301663 99301663 1001 86380 86390 1
301706 99301706 1001 86380 86390 1
302348 99302348 1001 86380 86390 1
302367 99302367 1001 86380 86390 1
302300 99302300 1001 86380 86390 1
302224 99302224 1001 86380 86390 1
302276 99302276 1001 86380 86390 1
302139 99302139 1001 86380 86390 1
301997 99301997 1001 86380 86390 1
302128 99302128 1001 86380 86390 1
302044 99302044 1001 86380 86390 1
301806 99301806 1001 86380 86390 1
301780 99301780 1001 86380 86390 1
301846 99301846 1001 86380 86390 1
301962 99301962 1001 86380 86390 1
301783 99301783 1001 86380 86390 1
302458 99302458 1001 86380 86390 1
302514 99302514 1001 86380 86390 1
302490 99302490 1001 86380 86390 1
303085 99303085 1001 86380 86390 1
303137 99303137 1001 86380 86390 1
303086 99303086 1001 86380 86390 1
302806 99302806 1001 86380 86390 1
302816 99302816 1001 86380 86390 1
302817 99302817 1001 86380 86390 1
302973 99302973 1001 86380 86390 1
302883 99302883 1001 86380 86390 1
302615 99302615 1001 86380 86390 1
302643 99302643 1001 86380 86390 1
302591 99302591 1001 86380 86390 1
303243 99303243 1001 86380 86390 1
303964 99303964 1001 86380 86390 1
303836 99303836 1001 86380 86390 1
303875 99303875 1001 86380 86390 1
303953 99303953 1001 86380 86390 1
303889 99303889 1001 86380 86390 1
303968 99303968 1001 86380 86390 1
303801 99303801 1001 86380 86390 1
303665 99303665 1001 86380 86390 1
303770 99303770 1001 86380 86390 1
303491 99303491 1001 86380 86390 1
303426 99303426 1001 86380 86390 1
303586 99303586 1001 86380 86390 1
304070 99304070 1001 86380 86390 1
304074 99304074 1001 86380 86390 1
304093 99304093 1001 86380 86390 1
304814 99304814 1001 86380 86390 1
304755 99304755 1001 86380 86390 1
304820 99304820 1001 86380 86390 1
304511 99304511 1001 86380 86390 1
304563 99304563 1001 86380 86390 1
304592 99304592 1001 86380 86390 1
304594 99304594 1001 86380 86390 1
304649 99304649 1001 86380 86390 1
304624 99304624 1001 86380 86390 1
304367 99304367 1001 86380 86390 1
304250 99304250 1001 86380 86390 1
304382 99304382 1001 86380 86390 1
304247 99304247 1001 86380 86390 1
304923 99304923 1001 86380 86390 1
304976 99304976 1001 86380 86390 1
304899 99304899 1001 86380 86390 1
304967 99304967 1001 86380 86390 1
305324 99305324 1001 86380 86390 1
305443 99305443 1001 86380 86390 1
305356 99305356 1001 86380 86390 1
305438 99305438 1001 86380 86390 1
305310 99305310 1001 86380 86390 1
305115 99305115 1001 86380 86390 1
305220 99305220 1001 86380 86390 1
305189 99305189 1001 86380 86390 1
305112 99305112 1001 86380 86390 1
305218 99305218 1001 86380 86390 1
500012 99500012 1001 86380 86390 1
500154 99500154 1001 86380 86390 1
500130 99500130 1001 86380 86390 1
500083 99500083 1001 86380 86390 1
500188 99500188 1001 86380 86390 1
500737 99500737 1001 86380 86390 1
500622 99500622 1001 86380 86390 1
500753 99500753 1001 86380 86390 1
500642 99500642 1001 86380 86390 1
500709 99500709 1001 86380 86390 1
500608 99500608 1001 86380 86390 1
500489 99500489 1001 86380 86390 1
500282 99500282 1001 86380 86390 1
500237 99500237 1001 86380 86390 1
500369 99500369 1001 86380 86390 1
500968 99500968 1001 86380 86390 1
501484 99501484 1001 86380 86390 1
501497 99501497 1001 86380 86390 1
501614 99501614 1001 86380 86390 1
501541 99501541 1001 86380 86390 1
501530 99501530 1001 86380 86390 1
501494 99501494 1001 86380 86390 1
501078 99501078 1001 86380 86390 1
501195 99501195 1001 86380 86390 1
501690 99501690 1001 86380 86390 1
501820 99501820 1001 86380 86390 1
501668 99501668 1001 86380 86390 1
501746 99501746 1001 86380 86390 1
501683 99501683 1001 86380 86390 1
501658 99501658 1001 86380 86390 1
501840 99501840 1001 86380 86390 1
502427 99502427 1001 86380 86390 1
502287 99502287 1001 86380 86390 1
502442 99502442 1001 86380 86390 1
502455 99502455 1001 86380 86390 1
502068 99502068 1001 86380 86390 1
502098 99502098 1001 86380 86390 1
502215 99502215 1001 86380 86390 1
502101 99502101 1001 86380 86390 1
502028 99502028 1001 86380 86390 1
501952 99501952 1001 86380 86390 1
501849 99501849 1001 86380 86390 1
501889 99501889 1001 86380 86390 1
501994 99501994 1001 86380 86390 1
502514 99502514 1001 86380 86390 1
502566 99502566 1001 86380 86390 1
502567 99502567 1001 86380 86390 1
502622 99502622 1001 86380 86390 1
502639 99502639 1001 86380 86390 1
502537 99502537 1001 86380 86390 1
502603 99502603 1001 86380 86390 1
503190 99503190 1001 86380 86390 1
503263 99503263 1001 86380 86390 1
503246 99503246 1001 86380 86390 1
503236 99503236 1001 86380 86390 1
503185 99503185 1001 86380 86390 1
502998 99502998 1001 86380 86390 1
503016 99503016 1001 86380 86390 1
503055 99503055 1001 86380 86390 1
502813 99502813 1001 86380 86390 1
502755 99502755 1001 86380 86390 1
502783 99502783 1001 86380 86390 1
503407 99503407 1001 86380 86390 1
503448 99503448 1001 86380 86390 1
503310 99503310 1001 86380 86390 1
503376 99503376 1001 86380 86390 1
503964 99503964 1001 86380 86390 1
503965 99503965 1001 86380 86390 1
503722 99503722 1001 86380 86390 1
503827 99503827 1001 86380 86390 1
503832 99503832 1001 86380 86390 1
503574 99503574 1001 86380 86390 1
503601 99503601 1001 86380 86390 1
503593 99503593 1001 86380 86390 1
503606 99503606 1001 86380 86390 1
503650 99503650 1001 86380 86390 1
504246 99504246 1001 86380 86390 1
504299 99504299 1001 86380 86390 1
504306 99504306 1001 86380 86390 1
504776 99504776 1001 86380 86390 1
504602 99504602 1001 86380 86390 1
504707 99504707 1001 86380 86390 1
504618 99504618 1001 86380 86390 1
504645 99504645 1001 86380 86390 1
504555 99504555 1001 86380 86390 1
504456 99504456 1001 86380 86390 1
504410 99504410 1001 86380 86390 1
504992 99504992 1001 86380 86390 1
505072 99505072 1001 86380 86390 1
505077 99505077 1001 86380 86390 1
505091 99505091 1001 86380 86390 1
505043 99505043 1001 86380 86390 1
505656 99505656 1001 86380 86390 1
505682 99505682 1001 86380 86390 1
505574 99505574 1001 86380 86390 1
505421 99505421 1001 86380 86390 1
505435 99505435 1001 86380 86390 1
505410 99505410 1001 86380 86390 1
505271 99505271 1001 86380 86390 1
505246 99505246 1001 86380 86390 1
505272 99505272 1001 86380 86390 1
505170 99505170 1001 86380 86390 1
505831 99505831 1001 86380 86390 1
505795 99505795 1001 86380 86390 1
505825 99505825 1001 86380 86390 1
505928 99505928 1001 86380 86390 1
505877 99505877 1001 86380 86390 1
505802 99505802 1001 86380 86390 1
506428 99506428 1001 86380 86390 1
506495 99506495 1001 86380 86390 1
506536 99506536 1001 86380 86390 1
506421 99506421 1001 86380 86390 1
506474 99506474 1001 86380 86390 1
506582 99506582 1001 86380 86390 1
506412 99506412 1001 86380 86390 1
506586 99506586 1001 86380 86390 1
506589 99506589 1001 86380 86390 1
506277 99506277 1001 86380 86390 1
506252 99506252 1001 86380 86390 1
506344 99506344 1001 86380 86390 1
506357 99506357 1001 86380 86390 1
506323 99506323 1001 86380 86390 1
506349 99506349 1001 86380 86390 1
506376 99506376 1001 86380 86390 1
506040 99506040 1001 86380 86390 1
506146 99506146 1001 86380 86390 1
506122 99506122 1001 86380 86390 1
506174 99506174 1001 86380 86390 1
506059 99506059 1001 86380 86390 1
506102 99506102 1001 86380 86390 1
506621 99506621 1001 86380 86390 1
506622 99506622 1001 86380 86390 1
506714 99506714 1001 86380 86390 1
506655 99506655 1001 86380 86390 1
507387 99507387 1001 86380 86390 1
507316 99507316 1001 86380 86390 1
507239 99507239 1001 86380 86390 1
507253 99507253 1001 86380 86390 1
507146 99507146 1001 86380 86390 1
507095 99507095 1001 86380 86390 1
507148 99507148 1001 86380 86390 1
507215 99507215 1001 86380 86390 1
506917 99506917 1001 86380 86390 1
506893 99506893 1001 86380 86390 1
506948 99506948 1001 86380 86390 1
506887 99506887 1001 86380 86390 1
506902 99506902 1001 86380 86390 1
507616 99507616 1001 86380 86390 1
507500 99507500 1001 86380 86390 1
507530 99507530 1001 86380 86390 1
507533 99507533 1001 86380 86390 1
508096 99508096 1001 86380 86390 1
508097 99508097 1001 86380 86390 1
508201 99508201 1001 86380 86390 1
508114 99508114 1001 86380 86390 1
507952 99507952 1001 86380 86390 1
507915 99507915 1001 86380 86390 1
507907 99507907 1001 86380 86390 1
507985 99507985 1001 86380 86390 1
507924 99507924 1001 86380 86390 1
507829 99507829 1001 86380 86390 1
508348 99508348 1001 86380 86390 1
508301 99508301 1001 86380 86390 1
508277 99508277 1001 86380 86390 1
509041 99509041 1001 86380 86390 1
509029 99509029 1001 86380 86390 1
508943 99508943 1001 86380 86390 1
508747 99508747 1001 86380 86390 1
508604 99508604 1001 86380 86390 1
509151 99509151 1001 86380 86390 1
509262 99509262 1001 86380 86390 1
509797 99509797 1001 86380 86390 1
509849 99509849 1001 86380 86390 1
509865 99509865 1001 86380 86390 1
509801 99509801 1001 86380 86390 1
509529 99509529 1001 86380 86390 1
509622 99509622 1001 86380 86390 1
509493 99509493 1001 86380 86390 1
509637 99509637 1001 86380 86390 1
509676 99509676 1001 86380 86390 1
509564 99509564 1001 86380 86390 1
509406 99509406 1001 86380 86390 1
510074 99510074 1001 86380 86390 1
510103 99510103 1001 86380 86390 1
510650 99510650 1001 86380 86390 1
510676 99510676 1001 86380 86390 1
510550 99510550 1001 86380 86390 1
510703 99510703 1001 86380 86390 1
510540 99510540 1001 86380 86390 1
510618 99510618 1001 86380 86390 1
510620 99510620 1001 86380 86390 1
510608 99510608 1001 86380 86390 1
510373 99510373 1001 86380 86390 1
510377 99510377 1001 86380 86390 1
510109 99510109 1001 86380 86390 1
510291 99510291 1001 86380 86390 1
510801 99510801 1001 86380 86390 1
510763 99510763 1001 86380 86390 1
510867 99510867 1001 86380 86390 1
510843 99510843 1001 86380 86390 1
510847 99510847 1001 86380 86390 1
510731 99510731 1001 86380 86390 1
510913 99510913 1001 86380 86390 1
510916 99510916 1001 86380 86390 1
511373 99511373 1001 86380 86390 1
511493 99511493 1001 86380 86390 1
511457 99511457 1001 86380 86390 1
511406 99511406 1001 86380 86390 1
511471 99511471 1001 86380 86390 1
511547 99511547 1001 86380 86390 1
511409 99511409 1001 86380 86390 1
511230 99511230 1001 86380 86390 1
511196 99511196 1001 86380 86390 1
511197 99511197 1001 86380 86390 1
511278 99511278 1001 86380 86390 1
511029 99511029 1001 86380 86390 1
511019 99511019 1001 86380 86390 1
511681 99511681 1001 86380 86390 1
511707 99511707 1001 86380 86390 1
511670 99511670 1001 86380 86390 1
511687 99511687 1001 86380 86390 1
511701 99511701 1001 86380 86390 1
511572 99511572 1001 86380 86390 1
512224 99512224 1001 86380 86390 1
512349 99512349 1001 86380 86390 1
512242 99512242 1001 86380 86390 1
512269 99512269 1001 86380 86390 1
512270 99512270 1001 86380 86390 1
512233 99512233 1001 86380 86390 1
512325 99512325 1001 86380 86390 1
512338 99512338 1001 86380 86390 1
511993 99511993 1001 86380 86390 1
512006 99512006 1001 86380 86390 1
512075 99512075 1001 86380 86390 1
511810 99511810 1001 86380 86390 1
511915 99511915 1001 86380 86390 1
511903 99511903 1001 86380 86390 1
511911 99511911 1001 86380 86390 1
512444 99512444 1001 86380 86390 1
512511 99512511 1001 86380 86390 1
512970 99512970 1001 86380 86390 1
512675 99512675 1001 86380 86390 1
512753 99512753 1001 86380 86390 1
512645 99512645 1001 86380 86390 1
512776 99512776 1001 86380 86390 1
512777 99512777 1001 86380 86390 1
513207 99513207 1001 86380 86390 1
513326 99513326 1001 86380 86390 1
513840 99513840 1001 86380 86390 1
513983 99513983 1001 86380 86390 1
513834 99513834 1001 86380 86390 1
513713 99513713 1001 86380 86390 1
513781 99513781 1001 86380 86390 1
513579 99513579 1001 86380 86390 1
513426 99513426 1001 86380 86390 1
513419 99513419 1001 86380 86390 1
514045 99514045 1001 86380 86390 1
514671 99514671 1001 86380 86390 1
514697 99514697 1001 86380 86390 1
514749 99514749 1001 86380 86390 1
514726 99514726 1001 86380 86390 1
514816 99514816 1001 86380 86390 1
514572 99514572 1001 86380 86390 1
514238 99514238 1001 86380 86390 1
514434 99514434 1001 86380 86390 1
514255 99514255 1001 86380 86390 1
514996 99514996 1001 86380 86390 1
515046 99515046 1001 86380 86390 1
514865 99514865 1001 86380 86390 1
515595 99515595 1001 86380 86390 1
515513 99515513 1001 86380 86390 1
515464 99515464 1001 86380 86390 1
515439 99515439 1001 86380 86390 1
515401 99515401 1001 86380 86390 1
515405 99515405 1001 86380 86390 1
515258 99515258 1001 86380 86390 1
515155 99515155 1001 86380 86390 1
515147 99515147 1001 86380 86390 1
515070 99515070 1001 86380 86390 1
515200 99515200 1001 86380 86390 1
515214 99515214 1001 86380 86390 1
515099 99515099 1001 86380 86390 1
515216 99515216 1001 86380 86390 1
515722 99515722 1001 86380 86390 1
515791 99515791 1001 86380 86390 1
516419 99516419 1001 86380 86390 1
516204 99516204 1001 86380 86390 1
516020 99516020 1001 86380 86390 1
515971 99515971 1001 86380 86390 1
516023 99516023 1001 86380 86390 1
516088 99516088 1001 86380 86390 1
515999 99515999 1001 86380 86390 1
516027 99516027 1001 86380 86390 1
516559 99516559 1001 86380 86390 1
517196 99517196 1001 86380 86390 1
517235 99517235 1001 86380 86390 1
517305 99517305 1001 86380 86390 1
517147 99517147 1001 86380 86390 1
517173 99517173 1001 86380 86390 1
517314 99517314 1001 86380 86390 1
517045 99517045 1001 86380 86390 1
517123 99517123 1001 86380 86390 1
517127 99517127 1001 86380 86390 1
516973 99516973 1001 86380 86390 1
516782 99516782 1001 86380 86390 1
516719 99516719 1001 86380 86390 1
516797 99516797 1001 86380 86390 1
516802 99516802 1001 86380 86390 1
516816 99516816 1001 86380 86390 1
517345 99517345 1001 86380 86390 1
517522 99517522 1001 86380 86390 1
517963 99517963 1001 86380 86390 1
518105 99518105 1001 86380 86390 1
517843 99517843 1001 86380 86390 1
517890 99517890 1001 86380 86390 1
517646 99517646 1001 86380 86390 1
517726 99517726 1001 86380 86390 1
518341 99518341 1001 86380 86390 1
518326 99518326 1001 86380 86390 1
518899 99518899 1001 86380 86390 1
518972 99518972 1001 86380 86390 1
518894 99518894 1001 86380 86390 1
518921 99518921 1001 86380 86390 1
518857 99518857 1001 86380 86390 1
518909 99518909 1001 86380 86390 1
518731 99518731 1001 86380 86390 1
518722 99518722 1001 86380 86390 1
518405 99518405 1001 86380 86390 1
518414 99518414 1001 86380 86390 1
519156 99519156 1001 86380 86390 1
519737 99519737 1001 86380 86390 1
519622 99519622 1001 86380 86390 1
519742 99519742 1001 86380 86390 1
519456 99519456 1001 86380 86390 1
519436 99519436 1001 86380 86390 1
519553 99519553 1001 86380 86390 1
519214 99519214 1001 86380 86390 1
519307 99519307 1001 86380 86390 1
519866 99519866 1001 86380 86390 1
519905 99519905 1001 86380 86390 1
519906 99519906 1001 86380 86390 1
519908 99519908 1001 86380 86390 1
520622 99520622 1001 86380 86390 1
520557 99520557 1001 86380 86390 1
520571 99520571 1001 86380 86390 1
520458 99520458 1001 86380 86390 1
520409 99520409 1001 86380 86390 1
520306 99520306 1001 86380 86390 1
520148 99520148 1001 86380 86390 1
520188 99520188 1001 86380 86390 1
520139 99520139 1001 86380 86390 1
520140 99520140 1001 86380 86390 1
520680 99520680 1001 86380 86390 1
520785 99520785 1001 86380 86390 1
520655 99520655 1001 86380 86390 1
520695 99520695 1001 86380 86390 1
521429 99521429 1001 86380 86390 1
521420 99521420 1001 86380 86390 1
521372 99521372 1001 86380 86390 1
521110 99521110 1001 86380 86390 1
521154 99521154 1001 86380 86390 1
521040 99521040 1001 86380 86390 1
520879 99520879 1001 86380 86390 1
521051 99521051 1001 86380 86390 1
521580 99521580 1001 86380 86390 1
521507 99521507 1001 86380 86390 1
521667 99521667 1001 86380 86390 1
521474 99521474 1001 86380 86390 1
522125 99522125 1001 86380 86390 1
522190 99522190 1001 86380 86390 1
522240 99522240 1001 86380 86390 1
522253 99522253 1001 86380 86390 1
521892 99521892 1001 86380 86390 1
521932 99521932 1001 86380 86390 1
521946 99521946 1001 86380 86390 1
521963 99521963 1001 86380 86390 1
521900 99521900 1001 86380 86390 1
522018 99522018 1001 86380 86390 1
522033 99522033 1001 86380 86390 1
521706 99521706 1001 86380 86390 1
521720 99521720 1001 86380 86390 1
521722 99521722 1001 86380 86390 1
522381 99522381 1001 86380 86390 1
522351 99522351 1001 86380 86390 1
522950 99522950 1001 86380 86390 1
523015 99523015 1001 86380 86390 1
523082 99523082 1001 86380 86390 1
522966 99522966 1001 86380 86390 1
523058 99523058 1001 86380 86390 1
522929 99522929 1001 86380 86390 1
523102 99523102 1001 86380 86390 1
523065 99523065 1001 86380 86390 1
522874 99522874 1001 86380 86390 1
522746 99522746 1001 86380 86390 1
522711 99522711 1001 86380 86390 1
522763 99522763 1001 86380 86390 1
522867 99522867 1001 86380 86390 1
522806 99522806 1001 86380 86390 1
522871 99522871 1001 86380 86390 1
522846 99522846 1001 86380 86390 1
522562 99522562 1001 86380 86390 1
522629 99522629 1001 86380 86390 1
522513 99522513 1001 86380 86390 1
522671 99522671 1001 86380 86390 1
522609 99522609 1001 86380 86390 1
522674 99522674 1001 86380 86390 1
522573 99522573 1001 86380 86390 1
523129 99523129 1001 86380 86390 1
523188 99523188 1001 86380 86390 1
523815 99523815 1001 86380 86390 1
523840 99523840 1001 86380 86390 1
523687 99523687 1001 86380 86390 1
523671 99523671 1001 86380 86390 1
523504 99523504 1001 86380 86390 1
523427 99523427 1001 86380 86390 1
523364 99523364 1001 86380 86390 1
523332 99523332 1001 86380 86390 1
523335 99523335 1001 86380 86390 1
524673 99524673 1001 86380 86390 1
524382 99524382 1001 86380 86390 1
524551 99524551 1001 86380 86390 1
524428 99524428 1001 86380 86390 1
524299 99524299 1001 86380 86390 1
524341 99524341 1001 86380 86390 1
524952 99524952 1001 86380 86390 1
524770 99524770 1001 86380 86390 1
524930 99524930 1001 86380 86390 1
524802 99524802 1001 86380 86390 1
524970 99524970 1001 86380 86390 1
525471 99525471 1001 86380 86390 1
525567 99525567 1001 86380 86390 1
525421 99525421 1001 86380 86390 1
525577 99525577 1001 86380 86390 1
525514 99525514 1001 86380 86390 1
525388 99525388 1001 86380 86390 1
525312 99525312 1001 86380 86390 1
525027 99525027 1001 86380 86390 1
525131 99525131 1001 86380 86390 1
524998 99524998 1001 86380 86390 1
525012 99525012 1001 86380 86390 1
525612 99525612 1001 86380 86390 1
525677 99525677 1001 86380 86390 1
525683 99525683 1001 86380 86390 1
526323 99526323 1001 86380 86390 1
526375 99526375 1001 86380 86390 1
526417 99526417 1001 86380 86390 1
526066 99526066 1001 86380 86390 1
526058 99526058 1001 86380 86390 1
526110 99526110 1001 86380 86390 1
525996 99525996 1001 86380 86390 1
525907 99525907 1001 86380 86390 1
525928 99525928 1001 86380 86390 1
525839 99525839 1001 86380 86390 1
526615 99526615 1001 86380 86390 1
526606 99526606 1001 86380 86390 1
526529 99526529 1001 86380 86390 1
526495 99526495 1001 86380 86390 1
527206 99527206 1001 86380 86390 1
527118 99527118 1001 86380 86390 1
526978 99526978 1001 86380 86390 1
526956 99526956 1001 86380 86390 1
526918 99526918 1001 86380 86390 1
526718 99526718 1001 86380 86390 1
526798 99526798 1001 86380 86390 1
526709 99526709 1001 86380 86390 1
526672 99526672 1001 86380 86390 1
526635 99526635 1001 86380 86390 1
527354 99527354 1001 86380 86390 1
528041 99528041 1001 86380 86390 1
527830 99527830 1001 86380 86390 1
527680 99527680 1001 86380 86390 1
527681 99527681 1001 86380 86390 1
527852 99527852 1001 86380 86390 1
527506 99527506 1001 86380 86390 1
527498 99527498 1001 86380 86390 1
527616 99527616 1001 86380 86390 1
527607 99527607 1001 86380 86390 1
528221 99528221 1001 86380 86390 1
528080 99528080 1001 86380 86390 1
528159 99528159 1001 86380 86390 1
528213 99528213 1001 86380 86390 1
528825 99528825 1001 86380 86390 1
528527 99528527 1001 86380 86390 1
528659 99528659 1001 86380 86390 1
528647 99528647 1001 86380 86390 1
528465 99528465 1001 86380 86390 1
528284 99528284 1001 86380 86390 1
528328 99528328 1001 86380 86390 1
529095 99529095 1001 86380 86390 1
529085 99529085 1001 86380 86390 1
528998 99528998 1001 86380 86390 1
528961 99528961 1001 86380 86390 1
529534 99529534 1001 86380 86390 1
529645 99529645 1001 86380 86390 1
529719 99529719 1001 86380 86390 1
529423 99529423 1001 86380 86390 1
529518 99529518 1001 86380 86390 1
529441 99529441 1001 86380 86390 1
529391 99529391 1001 86380 86390 1
529169 99529169 1001 86380 86390 1
529892 99529892 1001 86380 86390 1
529895 99529895 1001 86380 86390 1
529930 99529930 1001 86380 86390 1
530465 99530465 1001 86380 86390 1
530379 99530379 1001 86380 86390 1
530543 99530543 1001 86380 86390 1
530396 99530396 1001 86380 86390 1
530322 99530322 1001 86380 86390 1
530301 99530301 1001 86380 86390 1
530214 99530214 1001 86380 86390 1
530079 99530079 1001 86380 86390 1
530682 99530682 1001 86380 86390 1
530584 99530584 1001 86380 86390 1
530729 99530729 1001 86380 86390 1
530704 99530704 1001 86380 86390 1
531188 99531188 1001 86380 86390 1
531241 99531241 1001 86380 86390 1
531286 99531286 1001 86380 86390 1
531045 99531045 1001 86380 86390 1
531167 99531167 1001 86380 86390 1
530849 99530849 1001 86380 86390 1
530838 99530838 1001 86380 86390 1
530916 99530916 1001 86380 86390 1
530881 99530881 1001 86380 86390 1
531481 99531481 1001 86380 86390 1
531175 99531175 1001 86380 86390 1
531526 99531526 1001 86380 86390 1
532172 99532172 1001 86380 86390 1
532159 99532159 1001 86380 86390 1
532113 99532113 1001 86380 86390 1
531929 99531929 1001 86380 86390 1
531981 99531981 1001 86380 86390 1
531662 99531662 1001 86380 86390 1
531650 99531650 1001 86380 86390 1
531781 99531781 1001 86380 86390 1
531691 99531691 1001 86380 86390 1
531653 99531653 1001 86380 86390 1
531706 99531706 1001 86380 86390 1
531645 99531645 1001 86380 86390 1
532271 99532271 1001 86380 86390 1
532207 99532207 1001 86380 86390 1
532226 99532226 1001 86380 86390 1
532921 99532921 1001 86380 86390 1
532647 99532647 1001 86380 86390 1
532673 99532673 1001 86380 86390 1
532699 99532699 1001 86380 86390 1
532530 99532530 1001 86380 86390 1
532457 99532457 1001 86380 86390 1
532473 99532473 1001 86380 86390 1
532448 99532448 1001 86380 86390 1
532827 99532827 1001 86380 86390 1
533066 99533066 1001 86380 86390 1
533824 99533824 1001 86380 86390 1
533733 99533733 1001 86380 86390 1
533661 99533661 1001 86380 86390 1
533496 99533496 1001 86380 86390 1
533509 99533509 1001 86380 86390 1
533567 99533567 1001 86380 86390 1
533262 99533262 1001 86380 86390 1
533249 99533249 1001 86380 86390 1
533278 99533278 1001 86380 86390 1
533317 99533317 1001 86380 86390 1
533271 99533271 1001 86380 86390 1
534013 99534013 1001 86380 86390 1
534041 99534041 1001 86380 86390 1
533953 99533953 1001 86380 86390 1
534620 99534620 1001 86380 86390 1
534609 99534609 1001 86380 86390 1
534658 99534658 1001 86380 86390 1
534496 99534496 1001 86380 86390 1
534576 99534576 1001 86380 86390 1
534566 99534566 1001 86380 86390 1
534452 99534452 1001 86380 86390 1
534311 99534311 1001 86380 86390 1
534339 99534339 1001 86380 86390 1
534275 99534275 1001 86380 86390 1
534381 99534381 1001 86380 86390 1
534396 99534396 1001 86380 86390 1
534422 99534422 1001 86380 86390 1
534306 99534306 1001 86380 86390 1
534333 99534333 1001 86380 86390 1
534246 99534246 1001 86380 86390 1
534182 99534182 1001 86380 86390 1
534268 99534268 1001 86380 86390 1
534784 99534784 1001 86380 86390 1
534733 99534733 1001 86380 86390 1
534799 99534799 1001 86380 86390 1
534701 99534701 1001 86380 86390 1
534767 99534767 1001 86380 86390 1
534833 99534833 1001 86380 86390 1
534873 99534873 1001 86380 86390 1
535397 99535397 1001 86380 86390 1
535481 99535481 1001 86380 86390 1
535201 99535201 1001 86380 86390 1
535214 99535214 1001 86380 86390 1
535152 99535152 1001 86380 86390 1
535142 99535142 1001 86380 86390 1
534953 99534953 1001 86380 86390 1
535037 99535037 1001 86380 86390 1
534895 99534895 1001 86380 86390 1
535637 99535637 1001 86380 86390 1
535614 99535614 1001 86380 86390 1
535556 99535556 1001 86380 86390 1
535687 99535687 1001 86380 86390 1
536173 99536173 1001 86380 86390 1
536240 99536240 1001 86380 86390 1
535975 99535975 1001 86380 86390 1
536092 99536092 1001 86380 86390 1
535819 99535819 1001 86380 86390 1
535769 99535769 1001 86380 86390 1
535737 99535737 1001 86380 86390 1
535855 99535855 1001 86380 86390 1
536501 99536501 1001 86380 86390 1
536484 99536484 1001 86380 86390 1
537089 99537089 1001 86380 86390 1
536974 99536974 1001 86380 86390 1
536832 99536832 1001 86380 86390 1
536794 99536794 1001 86380 86390 1
536672 99536672 1001 86380 86390 1
536596 99536596 1001 86380 86390 1
536610 99536610 1001 86380 86390 1
536572 99536572 1001 86380 86390 1
536677 99536677 1001 86380 86390 1
536628 99536628 1001 86380 86390 1
537335 99537335 1001 86380 86390 1
537196 99537196 1001 86380 86390 1
537959 99537959 1001 86380 86390 1
537949 99537949 1001 86380 86390 1
537744 99537744 1001 86380 86390 1
537608 99537608 1001 86380 86390 1
537704 99537704 1001 86380 86390 1
537575 99537575 1001 86380 86390 1
537452 99537452 1001 86380 86390 1
538030 99538030 1001 86380 86390 1
538082 99538082 1001 86380 86390 1
538059 99538059 1001 86380 86390 1
538092 99538092 1001 86380 86390 1
538187 99538187 1001 86380 86390 1
538776 99538776 1001 86380 86390 1
538699 99538699 1001 86380 86390 1
538687 99538687 1001 86380 86390 1
538676 99538676 1001 86380 86390 1
538804 99538804 1001 86380 86390 1
538682 99538682 1001 86380 86390 1
538429 99538429 1001 86380 86390 1
538468 99538468 1001 86380 86390 1
538388 99538388 1001 86380 86390 1
538247 99538247 1001 86380 86390 1
538379 99538379 1001 86380 86390 1
538345 99538345 1001 86380 86390 1
538281 99538281 1001 86380 86390 1
538295 99538295 1001 86380 86390 1
538231 99538231 1001 86380 86390 1
538194 99538194 1001 86380 86390 1
538865 99538865 1001 86380 86390 1
538904 99538904 1001 86380 86390 1
538860 99538860 1001 86380 86390 1
538939 99538939 1001 86380 86390 1
539460 99539460 1001 86380 86390 1
539563 99539563 1001 86380 86390 1
539543 99539543 1001 86380 86390 1
539633 99539633 1001 86380 86390 1
539511 99539511 1001 86380 86390 1
539266 99539266 1001 86380 86390 1
539242 99539242 1001 86380 86390 1
539412 99539412 1001 86380 86390 1
539231 99539231 1001 86380 86390 1
539330 99539330 1001 86380 86390 1
539204 99539204 1001 86380 86390 1
539195 99539195 1001 86380 86390 1
539041 99539041 1001 86380 86390 1
539730 99539730 1001 86380 86390 1
539837 99539837 1001 86380 86390 1
539646 99539646 1001 86380 86390 1
539673 99539673 1001 86380 86390 1
539776 99539776 1001 86380 86390 1
539725 99539725 1001 86380 86390 1
539843 99539843 1001 86380 86390 1
540302 99540302 1001 86380 86390 1
540368 99540368 1001 86380 86390 1
540330 99540330 1001 86380 86390 1
540374 99540374 1001 86380 86390 1
540080 99540080 1001 86380 86390 1
540069 99540069 1001 86380 86390 1
540084 99540084 1001 86380 86390 1
540230 99540230 1001 86380 86390 1
540179 99540179 1001 86380 86390 1
540244 99540244 1001 86380 86390 1
540041 99540041 1001 86380 86390 1
539980 99539980 1001 86380 86390 1
540048 99540048 1001 86380 86390 1
540010 99540010 1001 86380 86390 1
539986 99539986 1001 86380 86390 1
539935 99539935 1001 86380 86390 1
540054 99540054 1001 86380 86390 1
540559 99540559 1001 86380 86390 1
540487 99540487 1001 86380 86390 1
541102 99541102 1001 86380 86390 1
541265 99541265 1001 86380 86390 1
541118 99541118 1001 86380 86390 1
541037 99541037 1001 86380 86390 1
540884 99540884 1001 86380 86390 1
541002 99541002 1001 86380 86390 1
540690 99540690 1001 86380 86390 1
541472 99541472 1001 86380 86390 1
541384 99541384 1001 86380 86390 1
541825 99541825 1001 86380 86390 1
541829 99541829 1001 86380 86390 1
541608 99541608 1001 86380 86390 1
542308 99542308 1001 86380 86390 1
542231 99542231 1001 86380 86390 1
542856 99542856 1001 86380 86390 1
542806 99542806 1001 86380 86390 1
542758 99542758 1001 86380 86390 1
542901 99542901 1001 86380 86390 1
542587 99542587 1001 86380 86390 1
542565 99542565 1001 86380 86390 1
542698 99542698 1001 86380 86390 1
542699 99542699 1001 86380 86390 1
542445 99542445 1001 86380 86390 1
542485 99542485 1001 86380 86390 1
542524 99542524 1001 86380 86390 1
543042 99543042 1001 86380 86390 1
542965 99542965 1001 86380 86390 1
543057 99543057 1001 86380 86390 1
543590 99543590 1001 86380 86390 1
543718 99543718 1001 86380 86390 1
543501 99543501 1001 86380 86390 1
543437 99543437 1001 86380 86390 1
543555 99543555 1001 86380 86390 1
543560 99543560 1001 86380 86390 1
543551 99543551 1001 86380 86390 1
543308 99543308 1001 86380 86390 1
543329 99543329 1001 86380 86390 1
543785 99543785 1001 86380 86390 1
543805 99543805 1001 86380 86390 1
544523 99544523 1001 86380 86390 1
544519 99544519 1001 86380 86390 1
544340 99544340 1001 86380 86390 1
544198 99544198 1001 86380 86390 1
544213 99544213 1001 86380 86390 1
544002 99544002 1001 86380 86390 1
543993 99543993 1001 86380 86390 1
544660 99544660 1001 86380 86390 1
544651 99544651 1001 86380 86390 1
544677 99544677 1001 86380 86390 1
544626 99544626 1001 86380 86390 1
544639 99544639 1001 86380 86390 1
544705 99544705 1001 86380 86390 1
544733 99544733 1001 86380 86390 1
544695 99544695 1001 86380 86390 1
544721 99544721 1001 86380 86390 1
424369 440 1001 1020 1617 1
400068 99400068 1001 86380 86390 1
400106 99400106 1001 86380 86390 1
400149 99400149 1001 86380 86390 1
400280 99400280 1001 86380 86390 1
400294 99400294 1001 86380 86390 1
400426 99400426 1001 86380 86390 1
400322 99400322 1001 86380 86390 1
400670 99400670 1001 86380 86390 1
400824 99400824 1001 86380 86390 1
400911 99400911 1001 86380 86390 1
401009 99401009 1001 86380 86390 1
400960 99400960 1001 86380 86390 1
401000 99401000 1001 86380 86390 1
401287 99401287 1001 86380 86390 1
401339 99401339 1001 86380 86390 1
401369 99401369 1001 86380 86390 1
401579 99401579 1001 86380 86390 1
401564 99401564 1001 86380 86390 1
401589 99401589 1001 86380 86390 1
402048 99402048 1001 86380 86390 1
401968 99401968 1001 86380 86390 1
402162 99402162 1001 86380 86390 1
402121 99402121 1001 86380 86390 1
402453 99402453 1001 86380 86390 1
402676 99402676 1001 86380 86390 1
402835 99402835 1001 86380 86390 1
402862 99402862 1001 86380 86390 1
402863 99402863 1001 86380 86390 1
403077 99403077 1001 86380 86390 1
403003 99403003 1001 86380 86390 1
403562 99403562 1001 86380 86390 1
403574 99403574 1001 86380 86390 1
403645 99403645 1001 86380 86390 1
404169 99404169 1001 86380 86390 1
404250 99404250 1001 86380 86390 1
404186 99404186 1001 86380 86390 1
404357 99404357 1001 86380 86390 1
404384 99404384 1001 86380 86390 1
404706 99404706 1001 86380 86390 1
404822 99404822 1001 86380 86390 1
405032 99405032 1001 86380 86390 1
405573 99405573 1001 86380 86390 1
405659 99405659 1001 86380 86390 1
405663 99405663 1001 86380 86390 1
405748 99405748 1001 86380 86390 1
406103 99406103 1001 86380 86390 1
406321 99406321 1001 86380 86390 1
406413 99406413 1001 86380 86390 1
406548 99406548 1001 86380 86390 1
406531 99406531 1001 86380 86390 1
406836 99406836 1001 86380 86390 1
407004 99407004 1001 86380 86390 1
407428 99407428 1001 86380 86390 1
407416 99407416 1001 86380 86390 1
407417 99407417 1001 86380 86390 1
407682 99407682 1001 86380 86390 1
407697 99407697 1001 86380 86390 1
407800 99407800 1001 86380 86390 1
407882 99407882 1001 86380 86390 1
408042 99408042 1001 86380 86390 1
408159 99408159 1001 86380 86390 1
408096 99408096 1001 86380 86390 1
408319 99408319 1001 86380 86390 1
408524 99408524 1001 86380 86390 1
408743 99408743 1001 86380 86390 1
408997 99408997 1001 86380 86390 1
409053 99409053 1001 86380 86390 1
409453 99409453 1001 86380 86390 1
409477 99409477 1001 86380 86390 1
409674 99409674 1001 86380 86390 1
409664 99409664 1001 86380 86390 1
410420 99410420 1001 86380 86390 1
410491 99410491 1001 86380 86390 1
410898 99410898 1001 86380 86390 1
410958 99410958 1001 86380 86390 1
410941 99410941 1001 86380 86390 1
411442 99411442 1001 86380 86390 1
411705 99411705 1001 86380 86390 1
412046 99412046 1001 86380 86390 1
412023 99412023 1001 86380 86390 1
412035 99412035 1001 86380 86390 1
412167 99412167 1001 86380 86390 1
412137 99412137 1001 86380 86390 1
412338 99412338 1001 86380 86390 1
412345 99412345 1001 86380 86390 1
412469 99412469 1001 86380 86390 1
413544 99413544 1001 86380 86390 1
413383 99413383 1001 86380 86390 1
413302 99413302 1001 86380 86390 1
412904 99412904 1001 86380 86390 1
413244 99413244 1001 86380 86390 1
412913 99412913 1001 86380 86390 1
413119 99413119 1001 86380 86390 1
412665 99412665 1001 86380 86390 1
412884 99412884 1001 86380 86390 1
412725 99412725 1001 86380 86390 1
412516 99412516 1001 86380 86390 1
413798 99413798 1001 86380 86390 1
414107 99414107 1001 86380 86390 1
415076 99415076 1001 86380 86390 1
414735 99414735 1001 86380 86390 1
414821 99414821 1001 86380 86390 1
414617 99414617 1001 86380 86390 1
414527 99414527 1001 86380 86390 1
414207 99414207 1001 86380 86390 1
414213 99414213 1001 86380 86390 1
414174 99414174 1001 86380 86390 1
414500 99414500 1001 86380 86390 1
415574 99415574 1001 86380 86390 1
415601 99415601 1001 86380 86390 1
415323 99415323 1001 86380 86390 1
415354 99415354 1001 86380 86390 1
415689 99415689 1001 86380 86390 1
416613 99416613 1001 86380 86390 1
416911 99416911 1001 86380 86390 1
416771 99416771 1001 86380 86390 1
416607 99416607 1001 86380 86390 1
416162 99416162 1001 86380 86390 1
416559 99416559 1001 86380 86390 1
416490 99416490 1001 86380 86390 1
416040 99416040 1001 86380 86390 1
415939 99415939 1001 86380 86390 1
416107 99416107 1001 86380 86390 1
417232 99417232 1001 86380 86390 1
417048 99417048 1001 86380 86390 1
417391 99417391 1001 86380 86390 1
418670 99418670 1001 86380 86390 1
418588 99418588 1001 86380 86390 1
418782 99418782 1001 86380 86390 1
418613 99418613 1001 86380 86390 1
418217 99418217 1001 86380 86390 1
418284 99418284 1001 86380 86390 1
418182 99418182 1001 86380 86390 1
418046 99418046 1001 86380 86390 1
418054 99418054 1001 86380 86390 1
417704 99417704 1001 86380 86390 1
417677 99417677 1001 86380 86390 1
417890 99417890 1001 86380 86390 1
417652 99417652 1001 86380 86390 1
417914 99417914 1001 86380 86390 1
418981 99418981 1001 86380 86390 1
419079 99419079 1001 86380 86390 1
420216 99420216 1001 86380 86390 1
420309 99420309 1001 86380 86390 1
420337 99420337 1001 86380 86390 1
420198 99420198 1001 86380 86390 1
420421 99420421 1001 86380 86390 1
420104 99420104 1001 86380 86390 1
420167 99420167 1001 86380 86390 1
419720 99419720 1001 86380 86390 1
419805 99419805 1001 86380 86390 1
419913 99419913 1001 86380 86390 1
419710 99419710 1001 86380 86390 1
419651 99419651 1001 86380 86390 1
419819 99419819 1001 86380 86390 1
419580 99419580 1001 86380 86390 1
419620 99419620 1001 86380 86390 1
420586 99420586 1001 86380 86390 1
420816 99420816 1001 86380 86390 1
420655 99420655 1001 86380 86390 1
420821 99420821 1001 86380 86390 1
421742 99421742 1001 86380 86390 1
422080 99422080 1001 86380 86390 1
421787 99421787 1001 86380 86390 1
421346 99421346 1001 86380 86390 1
421487 99421487 1001 86380 86390 1
421464 99421464 1001 86380 86390 1
421191 99421191 1001 86380 86390 1
421022 99421022 1001 86380 86390 1
422166 99422166 1001 86380 86390 1
422338 99422338 1001 86380 86390 1
422522 99422522 1001 86380 86390 1
423716 99423716 1001 86380 86390 1
423722 99423722 1001 86380 86390 1
423287 99423287 1001 86380 86390 1
422963 99422963 1001 86380 86390 1
423156 99423156 1001 86380 86390 1
422994 99422994 1001 86380 86390 1
422723 99422723 1001 86380 86390 1
422929 99422929 1001 86380 86390 1
422941 99422941 1001 86380 86390 1
423753 99423753 1001 86380 86390 1
423781 99423781 1001 86380 86390 1
423863 99423863 1001 86380 86390 1
425330 99425330 1001 86380 86390 1
425111 99425111 1001 86380 86390 1
425351 99425351 1001 86380 86390 1
424730 99424730 1001 86380 86390 1
424975 99424975 1001 86380 86390 1
424590 99424590 1001 86380 86390 1
424526 99424526 1001 86380 86390 1
425405 99425405 1001 86380 86390 1
425605 99425605 1001 86380 86390 1
425800 99425800 1001 86380 86390 1
426744 99426744 1001 86380 86390 1
426923 99426923 1001 86380 86390 1
427094 99427094 1001 86380 86390 1
426345 99426345 1001 86380 86390 1
426604 99426604 1001 86380 86390 1
426333 99426333 1001 86380 86390 1
427133 99427133 1001 86380 86390 1
428501 99428501 1001 86380 86390 1
428531 99428531 1001 86380 86390 1
428317 99428317 1001 86380 86390 1
427955 99427955 1001 86380 86390 1
428101 99428101 1001 86380 86390 1
428197 99428197 1001 86380 86390 1
428053 99428053 1001 86380 86390 1
427597 99427597 1001 86380 86390 1
427689 99427689 1001 86380 86390 1
427695 99427695 1001 86380 86390 1
428942 99428942 1001 86380 86390 1
428953 99428953 1001 86380 86390 1
430277 99430277 1001 86380 86390 1
429903 99429903 1001 86380 86390 1
429678 99429678 1001 86380 86390 1
429607 99429607 1001 86380 86390 1
429797 99429797 1001 86380 86390 1
429730 99429730 1001 86380 86390 1
429337 99429337 1001 86380 86390 1
429262 99429262 1001 86380 86390 1
430578 99430578 1001 86380 86390 1
430750 99430750 1001 86380 86390 1
431981 99431981 1001 86380 86390 1
431696 99431696 1001 86380 86390 1
431703 99431703 1001 86380 86390 1
431306 99431306 1001 86380 86390 1
431308 99431308 1001 86380 86390 1
431536 99431536 1001 86380 86390 1
431145 99431145 1001 86380 86390 1
430849 99430849 1001 86380 86390 1
431246 99431246 1001 86380 86390 1
431259 99431259 1001 86380 86390 1
433676 99433676 1001 86380 86390 1
433642 99433642 1001 86380 86390 1
433352 99433352 1001 86380 86390 1
433504 99433504 1001 86380 86390 1
433193 99433193 1001 86380 86390 1
433173 99433173 1001 86380 86390 1
432609 99432609 1001 86380 86390 1
432673 99432673 1001 86380 86390 1
432881 99432881 1001 86380 86390 1
432863 99432863 1001 86380 86390 1
432763 99432763 1001 86380 86390 1
433912 99433912 1001 86380 86390 1
433831 99433831 1001 86380 86390 1
434067 99434067 1001 86380 86390 1
435286 99435286 1001 86380 86390 1
435406 99435406 1001 86380 86390 1
435360 99435360 1001 86380 86390 1
434625 99434625 1001 86380 86390 1
434876 99434876 1001 86380 86390 1
434866 99434866 1001 86380 86390 1
434227 99434227 1001 86380 86390 1
434339 99434339 1001 86380 86390 1
434286 99434286 1001 86380 86390 1
435630 99435630 1001 86380 86390 1
435445 99435445 1001 86380 86390 1
435446 99435446 1001 86380 86390 1
435616 99435616 1001 86380 86390 1
437035 99437035 1001 86380 86390 1
436461 99436461 1001 86380 86390 1
436376 99436376 1001 86380 86390 1
436164 99436164 1001 86380 86390 1
435927 99435927 1001 86380 86390 1
436182 99436182 1001 86380 86390 1
435999 99435999 1001 86380 86390 1
300602 99300602 1001 86380 86390 1
300558 99300558 1001 86380 86390 1
300636 99300636 1001 86380 86390 1
300663 99300663 1001 86380 86390 1
300441 99300441 1001 86380 86390 1
300201 99300201 1001 86380 86390 1
300141 99300141 1001 86380 86390 1
300769 99300769 1001 86380 86390 1
300901 99300901 1001 86380 86390 1
301425 99301425 1001 86380 86390 1
301519 99301519 1001 86380 86390 1
301369 99301369 1001 86380 86390 1
301384 99301384 1001 86380 86390 1
301372 99301372 1001 86380 86390 1
301424 99301424 1001 86380 86390 1
301264 99301264 1001 86380 86390 1
300976 99300976 1001 86380 86390 1
301582 99301582 1001 86380 86390 1
301699 99301699 1001 86380 86390 1
301635 99301635 1001 86380 86390 1
301752 99301752 1001 86380 86390 1
302267 99302267 1001 86380 86390 1
302280 99302280 1001 86380 86390 1
302319 99302319 1001 86380 86390 1
302371 99302371 1001 86380 86390 1
302375 99302375 1001 86380 86390 1
302130 99302130 1001 86380 86390 1
302040 99302040 1001 86380 86390 1
301811 99301811 1001 86380 86390 1
301838 99301838 1001 86380 86390 1
301882 99301882 1001 86380 86390 1
301939 99301939 1001 86380 86390 1
302584 99302584 1001 86380 86390 1
302446 99302446 1001 86380 86390 1
302538 99302538 1001 86380 86390 1
302493 99302493 1001 86380 86390 1
303176 99303176 1001 86380 86390 1
303046 99303046 1001 86380 86390 1
303194 99303194 1001 86380 86390 1
302969 99302969 1001 86380 86390 1
302970 99302970 1001 86380 86390 1
302716 99302716 1001 86380 86390 1
302743 99302743 1001 86380 86390 1
302751 99302751 1001 86380 86390 1
302753 99302753 1001 86380 86390 1
303323 99303323 1001 86380 86390 1
303391 99303391 1001 86380 86390 1
303930 99303930 1001 86380 86390 1
303907 99303907 1001 86380 86390 1
303884 99303884 1001 86380 86390 1
304025 99304025 1001 86380 86390 1
303671 99303671 1001 86380 86390 1
303661 99303661 1001 86380 86390 1
303816 99303816 1001 86380 86390 1
303628 99303628 1001 86380 86390 1
303582 99303582 1001 86380 86390 1
303496 99303496 1001 86380 86390 1
303446 99303446 1001 86380 86390 1
303420 99303420 1001 86380 86390 1
303461 99303461 1001 86380 86390 1
304058 99304058 1001 86380 86390 1
304098 99304098 1001 86380 86390 1
304215 99304215 1001 86380 86390 1
304190 99304190 1001 86380 86390 1
304182 99304182 1001 86380 86390 1
304234 99304234 1001 86380 86390 1
304157 99304157 1001 86380 86390 1
304659 99304659 1001 86380 86390 1
304763 99304763 1001 86380 86390 1
304764 99304764 1001 86380 86390 1
304848 99304848 1001 86380 86390 1
304753 99304753 1001 86380 86390 1
304741 99304741 1001 86380 86390 1
304806 99304806 1001 86380 86390 1
304448 99304448 1001 86380 86390 1
304518 99304518 1001 86380 86390 1
304571 99304571 1001 86380 86390 1
304341 99304341 1001 86380 86390 1
304408 99304408 1001 86380 86390 1
305026 99305026 1001 86380 86390 1
305582 99305582 1001 86380 86390 1
305623 99305623 1001 86380 86390 1
305638 99305638 1001 86380 86390 1
305538 99305538 1001 86380 86390 1
305591 99305591 1001 86380 86390 1
305527 99305527 1001 86380 86390 1
305440 99305440 1001 86380 86390 1
305286 99305286 1001 86380 86390 1
305392 99305392 1001 86380 86390 1
305446 99305446 1001 86380 86390 1
305210 99305210 1001 86380 86390 1
500063 99500063 1001 86380 86390 1
500064 99500064 1001 86380 86390 1
500110 99500110 1001 86380 86390 1
500716 99500716 1001 86380 86390 1
500693 99500693 1001 86380 86390 1
500444 99500444 1001 86380 86390 1
500483 99500483 1001 86380 86390 1
500347 99500347 1001 86380 86390 1
500210 99500210 1001 86380 86390 1
500277 99500277 1001 86380 86390 1
500213 99500213 1001 86380 86390 1
500252 99500252 1001 86380 86390 1
500318 99500318 1001 86380 86390 1
500862 99500862 1001 86380 86390 1
500955 99500955 1001 86380 86390 1
500840 99500840 1001 86380 86390 1
501003 99501003 1001 86380 86390 1
501449 99501449 1001 86380 86390 1
501612 99501612 1001 86380 86390 1
501581 99501581 1001 86380 86390 1
501584 99501584 1001 86380 86390 1
501587 99501587 1001 86380 86390 1
501150 99501150 1001 86380 86390 1
501151 99501151 1001 86380 86390 1
501203 99501203 1001 86380 86390 1
501105 99501105 1001 86380 86390 1
501748 99501748 1001 86380 86390 1
502281 99502281 1001 86380 86390 1
502248 99502248 1001 86380 86390 1
502073 99502073 1001 86380 86390 1
503192 99503192 1001 86380 86390 1
503231 99503231 1001 86380 86390 1
503094 99503094 1001 86380 86390 1
503022 99503022 1001 86380 86390 1
502894 99502894 1001 86380 86390 1
502921 99502921 1001 86380 86390 1
502842 99502842 1001 86380 86390 1
502705 99502705 1001 86380 86390 1
502851 99502851 1001 86380 86390 1
503302 99503302 1001 86380 86390 1
503304 99503304 1001 86380 86390 1
503377 99503377 1001 86380 86390 1
503416 99503416 1001 86380 86390 1
503989 99503989 1001 86380 86390 1
503922 99503922 1001 86380 86390 1
503718 99503718 1001 86380 86390 1
503884 99503884 1001 86380 86390 1
503655 99503655 1001 86380 86390 1
503658 99503658 1001 86380 86390 1
503609 99503609 1001 86380 86390 1
503651 99503651 1001 86380 86390 1
504316 99504316 1001 86380 86390 1
504265 99504265 1001 86380 86390 1
504294 99504294 1001 86380 86390 1
504763 99504763 1001 86380 86390 1
504817 99504817 1001 86380 86390 1
504912 99504912 1001 86380 86390 1
504741 99504741 1001 86380 86390 1
504756 99504756 1001 86380 86390 1
504847 99504847 1001 86380 86390 1
504838 99504838 1001 86380 86390 1
504597 99504597 1001 86380 86390 1
504670 99504670 1001 86380 86390 1
504619 99504619 1001 86380 86390 1
504465 99504465 1001 86380 86390 1
504362 99504362 1001 86380 86390 1
504414 99504414 1001 86380 86390 1
504402 99504402 1001 86380 86390 1
504404 99504404 1001 86380 86390 1
504418 99504418 1001 86380 86390 1
504514 99504514 1001 86380 86390 1
504451 99504451 1001 86380 86390 1
505123 99505123 1001 86380 86390 1
505129 99505129 1001 86380 86390 1
505108 99505108 1001 86380 86390 1
505706 99505706 1001 86380 86390 1
505661 99505661 1001 86380 86390 1
505538 99505538 1001 86380 86390 1
505463 99505463 1001 86380 86390 1
505466 99505466 1001 86380 86390 1
505485 99505485 1001 86380 86390 1
505278 99505278 1001 86380 86390 1
505202 99505202 1001 86380 86390 1
505334 99505334 1001 86380 86390 1
505165 99505165 1001 86380 86390 1
505875 99505875 1001 86380 86390 1
506041 99506041 1001 86380 86390 1
506132 99506132 1001 86380 86390 1
505978 99505978 1001 86380 86390 1
506147 99506147 1001 86380 86390 1
506020 99506020 1001 86380 86390 1
506008 99506008 1001 86380 86390 1
506749 99506749 1001 86380 86390 1
506693 99506693 1001 86380 86390 1
506759 99506759 1001 86380 86390 1
507242 99507242 1001 86380 86390 1
507314 99507314 1001 86380 86390 1
507263 99507263 1001 86380 86390 1
507369 99507369 1001 86380 86390 1
507240 99507240 1001 86380 86390 1
507166 99507166 1001 86380 86390 1
507092 99507092 1001 86380 86390 1
506830 99506830 1001 86380 86390 1
507555 99507555 1001 86380 86390 1
508067 99508067 1001 86380 86390 1
508158 99508158 1001 86380 86390 1
507913 99507913 1001 86380 86390 1
507941 99507941 1001 86380 86390 1
507855 99507855 1001 86380 86390 1
507898 99507898 1001 86380 86390 1
507760 99507760 1001 86380 86390 1
508439 99508439 1001 86380 86390 1
508274 99508274 1001 86380 86390 1
508365 99508365 1001 86380 86390 1
508304 99508304 1001 86380 86390 1
508397 99508397 1001 86380 86390 1
508449 99508449 1001 86380 86390 1
508308 99508308 1001 86380 86390 1
509002 99509002 1001 86380 86390 1
509054 99509054 1001 86380 86390 1
508824 99508824 1001 86380 86390 1
508595 99508595 1001 86380 86390 1
508648 99508648 1001 86380 86390 1
508615 99508615 1001 86380 86390 1
509099 99509099 1001 86380 86390 1
509089 99509089 1001 86380 86390 1
509232 99509232 1001 86380 86390 1
509117 99509117 1001 86380 86390 1
509143 99509143 1001 86380 86390 1
509859 99509859 1001 86380 86390 1
509892 99509892 1001 86380 86390 1
509671 99509671 1001 86380 86390 1
509672 99509672 1001 86380 86390 1
509549 99509549 1001 86380 86390 1
509359 99509359 1001 86380 86390 1
509376 99509376 1001 86380 86390 1
509328 99509328 1001 86380 86390 1
509407 99509407 1001 86380 86390 1
509356 99509356 1001 86380 86390 1
510063 99510063 1001 86380 86390 1
509909 99509909 1001 86380 86390 1
510561 99510561 1001 86380 86390 1
510626 99510626 1001 86380 86390 1
510630 99510630 1001 86380 86390 1
510315 99510315 1001 86380 86390 1
510407 99510407 1001 86380 86390 1
510170 99510170 1001 86380 86390 1
510743 99510743 1001 86380 86390 1
511349 99511349 1001 86380 86390 1
511415 99511415 1001 86380 86390 1
511332 99511332 1001 86380 86390 1
511010 99511010 1001 86380 86390 1
511617 99511617 1001 86380 86390 1
511689 99511689 1001 86380 86390 1
512116 99512116 1001 86380 86390 1
512142 99512142 1001 86380 86390 1
512145 99512145 1001 86380 86390 1
511926 99511926 1001 86380 86390 1
511839 99511839 1001 86380 86390 1
511828 99511828 1001 86380 86390 1
511959 99511959 1001 86380 86390 1
511766 99511766 1001 86380 86390 1
512545 99512545 1001 86380 86390 1
512572 99512572 1001 86380 86390 1
512560 99512560 1001 86380 86390 1
512471 99512471 1001 86380 86390 1
512488 99512488 1001 86380 86390 1
512413 99512413 1001 86380 86390 1
513090 99513090 1001 86380 86390 1
513056 99513056 1001 86380 86390 1
512926 99512926 1001 86380 86390 1
512980 99512980 1001 86380 86390 1
512993 99512993 1001 86380 86390 1
512968 99512968 1001 86380 86390 1
512817 99512817 1001 86380 86390 1
512609 99512609 1001 86380 86390 1
512693 99512693 1001 86380 86390 1
512697 99512697 1001 86380 86390 1
512750 99512750 1001 86380 86390 1
513375 99513375 1001 86380 86390 1
513273 99513273 1001 86380 86390 1
513365 99513365 1001 86380 86390 1
513877 99513877 1001 86380 86390 1
513916 99513916 1001 86380 86390 1
513636 99513636 1001 86380 86390 1
513715 99513715 1001 86380 86390 1
513767 99513767 1001 86380 86390 1
513436 99513436 1001 86380 86390 1
513449 99513449 1001 86380 86390 1
513465 99513465 1001 86380 86390 1
513478 99513478 1001 86380 86390 1
513443 99513443 1001 86380 86390 1
513458 99513458 1001 86380 86390 1
514132 99514132 1001 86380 86390 1
514145 99514145 1001 86380 86390 1
514055 99514055 1001 86380 86390 1
514042 99514042 1001 86380 86390 1
514036 99514036 1001 86380 86390 1
514102 99514102 1001 86380 86390 1
514116 99514116 1001 86380 86390 1
514104 99514104 1001 86380 86390 1
514802 99514802 1001 86380 86390 1
514753 99514753 1001 86380 86390 1
514574 99514574 1001 86380 86390 1
514501 99514501 1001 86380 86390 1
514518 99514518 1001 86380 86390 1
514249 99514249 1001 86380 86390 1
514419 99514419 1001 86380 86390 1
514303 99514303 1001 86380 86390 1
514385 99514385 1001 86380 86390 1
514282 99514282 1001 86380 86390 1
514429 99514429 1001 86380 86390 1
514894 99514894 1001 86380 86390 1
514948 99514948 1001 86380 86390 1
515041 99515041 1001 86380 86390 1
515059 99515059 1001 86380 86390 1
515568 99515568 1001 86380 86390 1
515558 99515558 1001 86380 86390 1
515657 99515657 1001 86380 86390 1
515674 99515674 1001 86380 86390 1
515527 99515527 1001 86380 86390 1
515643 99515643 1001 86380 86390 1
515404 99515404 1001 86380 86390 1
515460 99515460 1001 86380 86390 1
515170 99515170 1001 86380 86390 1
515124 99515124 1001 86380 86390 1
515072 99515072 1001 86380 86390 1
515203 99515203 1001 86380 86390 1
515784 99515784 1001 86380 86390 1
515823 99515823 1001 86380 86390 1
515695 99515695 1001 86380 86390 1
515864 99515864 1001 86380 86390 1
515716 99515716 1001 86380 86390 1
515757 99515757 1001 86380 86390 1
516479 99516479 1001 86380 86390 1
516254 99516254 1001 86380 86390 1
516193 99516193 1001 86380 86390 1
515979 99515979 1001 86380 86390 1
515954 99515954 1001 86380 86390 1
516038 99516038 1001 86380 86390 1
516040 99516040 1001 86380 86390 1
516568 99516568 1001 86380 86390 1
517158 99517158 1001 86380 86390 1
517200 99517200 1001 86380 86390 1
517269 99517269 1001 86380 86390 1
517153 99517153 1001 86380 86390 1
517167 99517167 1001 86380 86390 1
517180 99517180 1001 86380 86390 1
516962 99516962 1001 86380 86390 1
516933 99516933 1001 86380 86390 1
517037 99517037 1001 86380 86390 1
516960 99516960 1001 86380 86390 1
516754 99516754 1001 86380 86390 1
516768 99516768 1001 86380 86390 1
516822 99516822 1001 86380 86390 1
516828 99516828 1001 86380 86390 1
517411 99517411 1001 86380 86390 1
517367 99517367 1001 86380 86390 1
517473 99517473 1001 86380 86390 1
517977 99517977 1001 86380 86390 1
518019 99518019 1001 86380 86390 1
517813 99517813 1001 86380 86390 1
517895 99517895 1001 86380 86390 1
517819 99517819 1001 86380 86390 1
517849 99517849 1001 86380 86390 1
517631 99517631 1001 86380 86390 1
517570 99517570 1001 86380 86390 1
517613 99517613 1001 86380 86390 1
517640 99517640 1001 86380 86390 1
517706 99517706 1001 86380 86390 1
517656 99517656 1001 86380 86390 1
518270 99518270 1001 86380 86390 1
518258 99518258 1001 86380 86390 1
518207 99518207 1001 86380 86390 1
518233 99518233 1001 86380 86390 1
518895 99518895 1001 86380 86390 1
518858 99518858 1001 86380 86390 1
518760 99518760 1001 86380 86390 1
518684 99518684 1001 86380 86390 1
518697 99518697 1001 86380 86390 1
518609 99518609 1001 86380 86390 1
518674 99518674 1001 86380 86390 1
518489 99518489 1001 86380 86390 1
518440 99518440 1001 86380 86390 1
519062 99519062 1001 86380 86390 1
518575 99518575 1001 86380 86390 1
519171 99519171 1001 86380 86390 1
519120 99519120 1001 86380 86390 1
519059 99519059 1001 86380 86390 1
519688 99519688 1001 86380 86390 1
519786 99519786 1001 86380 86390 1
519521 99519521 1001 86380 86390 1
519547 99519547 1001 86380 86390 1
519539 99519539 1001 86380 86390 1
519566 99519566 1001 86380 86390 1
519361 99519361 1001 86380 86390 1
519256 99519256 1001 86380 86390 1
519308 99519308 1001 86380 86390 1
519903 99519903 1001 86380 86390 1
520566 99520566 1001 86380 86390 1
520452 99520452 1001 86380 86390 1
520465 99520465 1001 86380 86390 1
520470 99520470 1001 86380 86390 1
520360 99520360 1001 86380 86390 1
520259 99520259 1001 86380 86390 1
520274 99520274 1001 86380 86390 1
520329 99520329 1001 86380 86390 1
520175 99520175 1001 86380 86390 1
520100 99520100 1001 86380 86390 1
520217 99520217 1001 86380 86390 1
520120 99520120 1001 86380 86390 1
520702 99520702 1001 86380 86390 1
520799 99520799 1001 86380 86390 1
521378 99521378 1001 86380 86390 1
521392 99521392 1001 86380 86390 1
521384 99521384 1001 86380 86390 1
521346 99521346 1001 86380 86390 1
521197 99521197 1001 86380 86390 1
521148 99521148 1001 86380 86390 1
521229 99521229 1001 86380 86390 1
521257 99521257 1001 86380 86390 1
520943 99520943 1001 86380 86390 1
520970 99520970 1001 86380 86390 1
521477 99521477 1001 86380 86390 1
521595 99521595 1001 86380 86390 1
522289 99522289 1001 86380 86390 1
522151 99522151 1001 86380 86390 1
522242 99522242 1001 86380 86390 1
522130 99522130 1001 86380 86390 1
522198 99522198 1001 86380 86390 1
522224 99522224 1001 86380 86390 1
521814 99521814 1001 86380 86390 1
521879 99521879 1001 86380 86390 1
521678 99521678 1001 86380 86390 1
522412 99522412 1001 86380 86390 1
522443 99522443 1001 86380 86390 1
523019 99523019 1001 86380 86390 1
523071 99523071 1001 86380 86390 1
522998 99522998 1001 86380 86390 1
522873 99522873 1001 86380 86390 1
522822 99522822 1001 86380 86390 1
522849 99522849 1001 86380 86390 1
522798 99522798 1001 86380 86390 1
522829 99522829 1001 86380 86390 1
522894 99522894 1001 86380 86390 1
522780 99522780 1001 86380 86390 1
522756 99522756 1001 86380 86390 1
522614 99522614 1001 86380 86390 1
522692 99522692 1001 86380 86390 1
522525 99522525 1001 86380 86390 1
522684 99522684 1001 86380 86390 1
522700 99522700 1001 86380 86390 1
523177 99523177 1001 86380 86390 1
523230 99523230 1001 86380 86390 1
523127 99523127 1001 86380 86390 1
523690 99523690 1001 86380 86390 1
523628 99523628 1001 86380 86390 1
523684 99523684 1001 86380 86390 1
523607 99523607 1001 86380 86390 1
523633 99523633 1001 86380 86390 1
523659 99523659 1001 86380 86390 1
523401 99523401 1001 86380 86390 1
523496 99523496 1001 86380 86390 1
524124 99524124 1001 86380 86390 1
524086 99524086 1001 86380 86390 1
524088 99524088 1001 86380 86390 1
524011 99524011 1001 86380 86390 1
524681 99524681 1001 86380 86390 1
524601 99524601 1001 86380 86390 1
524705 99524705 1001 86380 86390 1
524409 99524409 1001 86380 86390 1
524459 99524459 1001 86380 86390 1
524203 99524203 1001 86380 86390 1
524183 99524183 1001 86380 86390 1
524818 99524818 1001 86380 86390 1
525523 99525523 1001 86380 86390 1
525472 99525472 1001 86380 86390 1
525485 99525485 1001 86380 86390 1
525460 99525460 1001 86380 86390 1
525499 99525499 1001 86380 86390 1
525397 99525397 1001 86380 86390 1
525590 99525590 1001 86380 86390 1
525222 99525222 1001 86380 86390 1
525375 99525375 1001 86380 86390 1
525066 99525066 1001 86380 86390 1
525057 99525057 1001 86380 86390 1
525149 99525149 1001 86380 86390 1
525607 99525607 1001 86380 86390 1
525776 99525776 1001 86380 86390 1
525649 99525649 1001 86380 86390 1
525650 99525650 1001 86380 86390 1
525678 99525678 1001 86380 86390 1
526231 99526231 1001 86380 86390 1
526374 99526374 1001 86380 86390 1
526288 99526288 1001 86380 86390 1
526250 99526250 1001 86380 86390 1
526289 99526289 1001 86380 86390 1
526328 99526328 1001 86380 86390 1
526168 99526168 1001 86380 86390 1
526159 99526159 1001 86380 86390 1
526125 99526125 1001 86380 86390 1
526138 99526138 1001 86380 86390 1
525837 99525837 1001 86380 86390 1
526485 99526485 1001 86380 86390 1
526616 99526616 1001 86380 86390 1
526539 99526539 1001 86380 86390 1
526624 99526624 1001 86380 86390 1
526560 99526560 1001 86380 86390 1
527247 99527247 1001 86380 86390 1
527135 99527135 1001 86380 86390 1
527089 99527089 1001 86380 86390 1
527080 99527080 1001 86380 86390 1
526863 99526863 1001 86380 86390 1
526872 99526872 1001 86380 86390 1
526683 99526683 1001 86380 86390 1
526762 99526762 1001 86380 86390 1
526724 99526724 1001 86380 86390 1
526792 99526792 1001 86380 86390 1
527444 99527444 1001 86380 86390 1
527985 99527985 1001 86380 86390 1
527999 99527999 1001 86380 86390 1
528057 99528057 1001 86380 86390 1
528020 99528020 1001 86380 86390 1
527879 99527879 1001 86380 86390 1
527893 99527893 1001 86380 86390 1
527758 99527758 1001 86380 86390 1
527750 99527750 1001 86380 86390 1
527609 99527609 1001 86380 86390 1
527567 99527567 1001 86380 86390 1
528149 99528149 1001 86380 86390 1
528215 99528215 1001 86380 86390 1
528228 99528228 1001 86380 86390 1
528112 99528112 1001 86380 86390 1
528272 99528272 1001 86380 86390 1
528237 99528237 1001 86380 86390 1
528160 99528160 1001 86380 86390 1
528263 99528263 1001 86380 86390 1
528763 99528763 1001 86380 86390 1
528857 99528857 1001 86380 86390 1
528645 99528645 1001 86380 86390 1
528559 99528559 1001 86380 86390 1
528361 99528361 1001 86380 86390 1
528416 99528416 1001 86380 86390 1
528378 99528378 1001 86380 86390 1
528418 99528418 1001 86380 86390 1
528459 99528459 1001 86380 86390 1
529054 99529054 1001 86380 86390 1
529080 99529080 1001 86380 86390 1
529081 99529081 1001 86380 86390 1
528914 99528914 1001 86380 86390 1
528941 99528941 1001 86380 86390 1
528930 99528930 1001 86380 86390 1
529101 99529101 1001 86380 86390 1
529726 99529726 1001 86380 86390 1
529666 99529666 1001 86380 86390 1
529607 99529607 1001 86380 86390 1
529545 99529545 1001 86380 86390 1
529675 99529675 1001 86380 86390 1
529457 99529457 1001 86380 86390 1
529367 99529367 1001 86380 86390 1
529393 99529393 1001 86380 86390 1
529396 99529396 1001 86380 86390 1
529490 99529490 1001 86380 86390 1
529224 99529224 1001 86380 86390 1
529175 99529175 1001 86380 86390 1
529201 99529201 1001 86380 86390 1
529164 99529164 1001 86380 86390 1
529311 99529311 1001 86380 86390 1
529129 99529129 1001 86380 86390 1
529841 99529841 1001 86380 86390 1
529842 99529842 1001 86380 86390 1
529792 99529792 1001 86380 86390 1
529871 99529871 1001 86380 86390 1
529838 99529838 1001 86380 86390 1
530431 99530431 1001 86380 86390 1
530218 99530218 1001 86380 86390 1
530183 99530183 1001 86380 86390 1
530157 99530157 1001 86380 86390 1
530210 99530210 1001 86380 86390 1
530331 99530331 1001 86380 86390 1
529958 99529958 1001 86380 86390 1
530113 99530113 1001 86380 86390 1
530091 99530091 1001 86380 86390 1
529949 99529949 1001 86380 86390 1
530105 99530105 1001 86380 86390 1
530031 99530031 1001 86380 86390 1
530083 99530083 1001 86380 86390 1
529993 99529993 1001 86380 86390 1
530084 99530084 1001 86380 86390 1
530681 99530681 1001 86380 86390 1
530632 99530632 1001 86380 86390 1
530624 99530624 1001 86380 86390 1
530716 99530716 1001 86380 86390 1
531315 99531315 1001 86380 86390 1
531196 99531196 1001 86380 86390 1
531008 99531008 1001 86380 86390 1
531171 99531171 1001 86380 86390 1
531082 99531082 1001 86380 86390 1
530820 99530820 1001 86380 86390 1
530913 99530913 1001 86380 86390 1
531573 99531573 1001 86380 86390 1
531393 99531393 1001 86380 86390 1
531525 99531525 1001 86380 86390 1
532154 99532154 1001 86380 86390 1
532066 99532066 1001 86380 86390 1
532069 99532069 1001 86380 86390 1
532136 99532136 1001 86380 86390 1
531872 99531872 1001 86380 86390 1
531841 99531841 1001 86380 86390 1
531640 99531640 1001 86380 86390 1
532296 99532296 1001 86380 86390 1
532234 99532234 1001 86380 86390 1
532223 99532223 1001 86380 86390 1
532838 99532838 1001 86380 86390 1
532652 99532652 1001 86380 86390 1
532679 99532679 1001 86380 86390 1
532592 99532592 1001 86380 86390 1
532412 99532412 1001 86380 86390 1
533134 99533134 1001 86380 86390 1
533086 99533086 1001 86380 86390 1
533724 99533724 1001 86380 86390 1
533601 99533601 1001 86380 86390 1
533486 99533486 1001 86380 86390 1
533500 99533500 1001 86380 86390 1
533565 99533565 1001 86380 86390 1
533534 99533534 1001 86380 86390 1
533427 99533427 1001 86380 86390 1
534005 99534005 1001 86380 86390 1
533863 99533863 1001 86380 86390 1
533892 99533892 1001 86380 86390 1
534582 99534582 1001 86380 86390 1
534557 99534557 1001 86380 86390 1
534482 99534482 1001 86380 86390 1
534599 99534599 1001 86380 86390 1
534638 99534638 1001 86380 86390 1
534337 99534337 1001 86380 86390 1
534318 99534318 1001 86380 86390 1
534345 99534345 1001 86380 86390 1
534118 99534118 1001 86380 86390 1
534175 99534175 1001 86380 86390 1
535459 99535459 1001 86380 86390 1
535331 99535331 1001 86380 86390 1
535393 99535393 1001 86380 86390 1
535124 99535124 1001 86380 86390 1
535150 99535150 1001 86380 86390 1
535133 99535133 1001 86380 86390 1
535018 99535018 1001 86380 86390 1
535003 99535003 1001 86380 86390 1
535016 99535016 1001 86380 86390 1
536303 99536303 1001 86380 86390 1
536171 99536171 1001 86380 86390 1
536274 99536274 1001 86380 86390 1
536323 99536323 1001 86380 86390 1
535962 99535962 1001 86380 86390 1
536053 99536053 1001 86380 86390 1
536105 99536105 1001 86380 86390 1
536041 99536041 1001 86380 86390 1
536109 99536109 1001 86380 86390 1
535967 99535967 1001 86380 86390 1
536102 99536102 1001 86380 86390 1
535923 99535923 1001 86380 86390 1
535770 99535770 1001 86380 86390 1
536374 99536374 1001 86380 86390 1
536517 99536517 1001 86380 86390 1
536366 99536366 1001 86380 86390 1
536460 99536460 1001 86380 86390 1
536370 99536370 1001 86380 86390 1
537060 99537060 1001 86380 86390 1
537022 99537022 1001 86380 86390 1
537083 99537083 1001 86380 86390 1
536778 99536778 1001 86380 86390 1
536554 99536554 1001 86380 86390 1
536597 99536597 1001 86380 86390 1
536729 99536729 1001 86380 86390 1
536721 99536721 1001 86380 86390 1
537188 99537188 1001 86380 86390 1
537282 99537282 1001 86380 86390 1
537334 99537334 1001 86380 86390 1
537182 99537182 1001 86380 86390 1
537937 99537937 1001 86380 86390 1
537823 99537823 1001 86380 86390 1
537786 99537786 1001 86380 86390 1
537973 99537973 1001 86380 86390 1
537685 99537685 1001 86380 86390 1
537665 99537665 1001 86380 86390 1
537550 99537550 1001 86380 86390 1
537384 99537384 1001 86380 86390 1
537476 99537476 1001 86380 86390 1
537529 99537529 1001 86380 86390 1
537375 99537375 1001 86380 86390 1
537505 99537505 1001 86380 86390 1
537389 99537389 1001 86380 86390 1
537546 99537546 1001 86380 86390 1
537404 99537404 1001 86380 86390 1
537991 99537991 1001 86380 86390 1
538153 99538153 1001 86380 86390 1
538091 99538091 1001 86380 86390 1
538663 99538663 1001 86380 86390 1
538679 99538679 1001 86380 86390 1
538806 99538806 1001 86380 86390 1
538805 99538805 1001 86380 86390 1
538645 99538645 1001 86380 86390 1
538431 99538431 1001 86380 86390 1
538420 99538420 1001 86380 86390 1
538503 99538503 1001 86380 86390 1
538543 99538543 1001 86380 86390 1
538246 99538246 1001 86380 86390 1
538365 99538365 1001 86380 86390 1
538276 99538276 1001 86380 86390 1
538331 99538331 1001 86380 86390 1
538383 99538383 1001 86380 86390 1
538242 99538242 1001 86380 86390 1
539018 99539018 1001 86380 86390 1
538925 99538925 1001 86380 86390 1
539577 99539577 1001 86380 86390 1
539541 99539541 1001 86380 86390 1
539439 99539439 1001 86380 86390 1
539451 99539451 1001 86380 86390 1
539570 99539570 1001 86380 86390 1
539280 99539280 1001 86380 86390 1
539353 99539353 1001 86380 86390 1
539214 99539214 1001 86380 86390 1
539063 99539063 1001 86380 86390 1
539205 99539205 1001 86380 86390 1
539654 99539654 1001 86380 86390 1
539762 99539762 1001 86380 86390 1
540343 99540343 1001 86380 86390 1
540396 99540396 1001 86380 86390 1
540283 99540283 1001 86380 86390 1
540273 99540273 1001 86380 86390 1
540298 99540298 1001 86380 86390 1
540157 99540157 1001 86380 86390 1
540095 99540095 1001 86380 86390 1
540139 99540139 1001 86380 86390 1
539938 99539938 1001 86380 86390 1
539927 99539927 1001 86380 86390 1
539968 99539968 1001 86380 86390 1
540505 99540505 1001 86380 86390 1
540480 99540480 1001 86380 86390 1
540521 99540521 1001 86380 86390 1
540653 99540653 1001 86380 86390 1
540511 99540511 1001 86380 86390 1
541181 99541181 1001 86380 86390 1
541197 99541197 1001 86380 86390 1
541040 99541040 1001 86380 86390 1
540912 99540912 1001 86380 86390 1
541067 99541067 1001 86380 86390 1
541071 99541071 1001 86380 86390 1
540698 99540698 1001 86380 86390 1
540747 99540747 1001 86380 86390 1
541473 99541473 1001 86380 86390 1
541450 99541450 1001 86380 86390 1
541479 99541479 1001 86380 86390 1
541299 99541299 1001 86380 86390 1
541954 99541954 1001 86380 86390 1
542048 99542048 1001 86380 86390 1
541874 99541874 1001 86380 86390 1
541762 99541762 1001 86380 86390 1
541866 99541866 1001 86380 86390 1
541715 99541715 1001 86380 86390 1
541667 99541667 1001 86380 86390 1
541580 99541580 1001 86380 86390 1
541570 99541570 1001 86380 86390 1
541622 99541622 1001 86380 86390 1
541573 99541573 1001 86380 86390 1
541638 99541638 1001 86380 86390 1
542168 99542168 1001 86380 86390 1
542148 99542148 1001 86380 86390 1
542291 99542291 1001 86380 86390 1
542150 99542150 1001 86380 86390 1
542124 99542124 1001 86380 86390 1
542896 99542896 1001 86380 86390 1
542599 99542599 1001 86380 86390 1
542691 99542691 1001 86380 86390 1
542730 99542730 1001 86380 86390 1
542566 99542566 1001 86380 86390 1
542621 99542621 1001 86380 86390 1
542506 99542506 1001 86380 86390 1
542393 99542393 1001 86380 86390 1
542475 99542475 1001 86380 86390 1
542438 99542438 1001 86380 86390 1
543118 99543118 1001 86380 86390 1
543015 99543015 1001 86380 86390 1
543769 99543769 1001 86380 86390 1
543619 99543619 1001 86380 86390 1
543651 99543651 1001 86380 86390 1
543443 99543443 1001 86380 86390 1
543562 99543562 1001 86380 86390 1
543435 99543435 1001 86380 86390 1
543383 99543383 1001 86380 86390 1
543357 99543357 1001 86380 86390 1
543293 99543293 1001 86380 86390 1
543327 99543327 1001 86380 86390 1
543238 99543238 1001 86380 86390 1
543330 99543330 1001 86380 86390 1
543162 99543162 1001 86380 86390 1
543892 99543892 1001 86380 86390 1
544577 99544577 1001 86380 86390 1
544412 99544412 1001 86380 86390 1
544303 99544303 1001 86380 86390 1
544355 99544355 1001 86380 86390 1
544199 99544199 1001 86380 86390 1
544358 99544358 1001 86380 86390 1
544255 99544255 1001 86380 86390 1
544230 99544230 1001 86380 86390 1
544287 99544287 1001 86380 86390 1
544003 99544003 1001 86380 86390 1
544146 99544146 1001 86380 86390 1
543980 99543980 1001 86380 86390 1
544679 99544679 1001 86380 86390 1
410960 383 1001 79320 80157 1
517382 618 1002 32683 38054 1
537175 1063 1001 36973 37272 1
400121 99400121 1001 86380 86390 1
400073 99400073 1001 86380 86390 1
400213 99400213 1001 86380 86390 1
400215 99400215 1001 86380 86390 1
400129 99400129 1001 86380 86390 1
400260 99400260 1001 86380 86390 1
400287 99400287 1001 86380 86390 1
400354 99400354 1001 86380 86390 1
400335 99400335 1001 86380 86390 1
400359 99400359 1001 86380 86390 1
400381 99400381 1001 86380 86390 1
400649 99400649 1001 86380 86390 1
401101 99401101 1001 86380 86390 1
401229 99401229 1001 86380 86390 1
401234 99401234 1001 86380 86390 1
401335 99401335 1001 86380 86390 1
401790 99401790 1001 86380 86390 1
402071 99402071 1001 86380 86390 1
402179 99402179 1001 86380 86390 1
402251 99402251 1001 86380 86390 1
402450 99402450 1001 86380 86390 1
402395 99402395 1001 86380 86390 1
402955 99402955 1001 86380 86390 1
403324 99403324 1001 86380 86390 1
403342 99403342 1001 86380 86390 1
403415 99403415 1001 86380 86390 1
403477 99403477 1001 86380 86390 1
403685 99403685 1001 86380 86390 1
403836 99403836 1001 86380 86390 1
404145 99404145 1001 86380 86390 1
404193 99404193 1001 86380 86390 1
404742 99404742 1001 86380 86390 1
404991 99404991 1001 86380 86390 1
405095 99405095 1001 86380 86390 1
405435 99405435 1001 86380 86390 1
405507 99405507 1001 86380 86390 1
405514 99405514 1001 86380 86390 1
405755 99405755 1001 86380 86390 1
405940 99405940 1001 86380 86390 1
406132 99406132 1001 86380 86390 1
406303 99406303 1001 86380 86390 1
406342 99406342 1001 86380 86390 1
406729 99406729 1001 86380 86390 1
407114 99407114 1001 86380 86390 1
407326 99407326 1001 86380 86390 1
407367 99407367 1001 86380 86390 1
407357 99407357 1001 86380 86390 1
407661 99407661 1001 86380 86390 1
407637 99407637 1001 86380 86390 1
408126 99408126 1001 86380 86390 1
408224 99408224 1001 86380 86390 1
408520 99408520 1001 86380 86390 1
408471 99408471 1001 86380 86390 1
408693 99408693 1001 86380 86390 1
408771 99408771 1001 86380 86390 1
408896 99408896 1001 86380 86390 1
408985 99408985 1001 86380 86390 1
409013 99409013 1001 86380 86390 1
409037 99409037 1001 86380 86390 1
409121 99409121 1001 86380 86390 1
409547 99409547 1001 86380 86390 1
409909 99409909 1001 86380 86390 1
410444 99410444 1001 86380 86390 1
410487 99410487 1001 86380 86390 1
410527 99410527 1001 86380 86390 1
410554 99410554 1001 86380 86390 1
410530 99410530 1001 86380 86390 1
410864 99410864 1001 86380 86390 1
411046 99411046 1001 86380 86390 1
411206 99411206 1001 86380 86390 1
411308 99411308 1001 86380 86390 1
411379 99411379 1001 86380 86390 1
411458 99411458 1001 86380 86390 1
411823 99411823 1001 86380 86390 1
411808 99411808 1001 86380 86390 1
411898 99411898 1001 86380 86390 1
411881 99411881 1001 86380 86390 1
411883 99411883 1001 86380 86390 1
412032 99412032 1001 86380 86390 1
412243 99412243 1001 86380 86390 1
412200 99412200 1001 86380 86390 1
412417 99412417 1001 86380 86390 1
412408 99412408 1001 86380 86390 1
413698 99413698 1001 86380 86390 1
413480 99413480 1001 86380 86390 1
413539 99413539 1001 86380 86390 1
413056 99413056 1001 86380 86390 1
413084 99413084 1001 86380 86390 1
413115 99413115 1001 86380 86390 1
413245 99413245 1001 86380 86390 1
413049 99413049 1001 86380 86390 1
414064 99414064 1001 86380 86390 1
413762 99413762 1001 86380 86390 1
413928 99413928 1001 86380 86390 1
413959 99413959 1001 86380 86390 1
415099 99415099 1001 86380 86390 1
415070 99415070 1001 86380 86390 1
415291 99415291 1001 86380 86390 1
414838 99414838 1001 86380 86390 1
414664 99414664 1001 86380 86390 1
414903 99414903 1001 86380 86390 1
414197 99414197 1001 86380 86390 1
414407 99414407 1001 86380 86390 1
414151 99414151 1001 86380 86390 1
414312 99414312 1001 86380 86390 1
415621 99415621 1001 86380 86390 1
416932 99416932 1001 86380 86390 1
416887 99416887 1001 86380 86390 1
416948 99416948 1001 86380 86390 1
416663 99416663 1001 86380 86390 1
416966 99416966 1001 86380 86390 1
416979 99416979 1001 86380 86390 1
416689 99416689 1001 86380 86390 1
416923 99416923 1001 86380 86390 1
416352 99416352 1001 86380 86390 1
416144 99416144 1001 86380 86390 1
416148 99416148 1001 86380 86390 1
416390 99416390 1001 86380 86390 1
416310 99416310 1001 86380 86390 1
416057 99416057 1001 86380 86390 1
417376 99417376 1001 86380 86390 1
417021 99417021 1001 86380 86390 1
417380 99417380 1001 86380 86390 1
417173 99417173 1001 86380 86390 1
417396 99417396 1001 86380 86390 1
417483 99417483 1001 86380 86390 1
417435 99417435 1001 86380 86390 1
417468 99417468 1001 86380 86390 1
418615 99418615 1001 86380 86390 1
418432 99418432 1001 86380 86390 1
418379 99418379 1001 86380 86390 1
418186 99418186 1001 86380 86390 1
418427 99418427 1001 86380 86390 1
418214 99418214 1001 86380 86390 1
418246 99418246 1001 86380 86390 1
418429 99418429 1001 86380 86390 1
417966 99417966 1001 86380 86390 1
417850 99417850 1001 86380 86390 1
417753 99417753 1001 86380 86390 1
417781 99417781 1001 86380 86390 1
417757 99417757 1001 86380 86390 1
419087 99419087 1001 86380 86390 1
420277 99420277 1001 86380 86390 1
420385 99420385 1001 86380 86390 1
419912 99419912 1001 86380 86390 1
419884 99419884 1001 86380 86390 1
419703 99419703 1001 86380 86390 1
419537 99419537 1001 86380 86390 1
419318 99419318 1001 86380 86390 1
419508 99419508 1001 86380 86390 1
420559 99420559 1001 86380 86390 1
420651 99420651 1001 86380 86390 1
420507 99420507 1001 86380 86390 1
420688 99420688 1001 86380 86390 1
421817 99421817 1001 86380 86390 1
422037 99422037 1001 86380 86390 1
421824 99421824 1001 86380 86390 1
421398 99421398 1001 86380 86390 1
421461 99421461 1001 86380 86390 1
421673 99421673 1001 86380 86390 1
421475 99421475 1001 86380 86390 1
421037 99421037 1001 86380 86390 1
421255 99421255 1001 86380 86390 1
420964 99420964 1001 86380 86390 1
421039 99421039 1001 86380 86390 1
420901 99420901 1001 86380 86390 1
421133 99421133 1001 86380 86390 1
420877 99420877 1001 86380 86390 1
420879 99420879 1001 86380 86390 1
422401 99422401 1001 86380 86390 1
422272 99422272 1001 86380 86390 1
422283 99422283 1001 86380 86390 1
422256 99422256 1001 86380 86390 1
422348 99422348 1001 86380 86390 1
423488 99423488 1001 86380 86390 1
423653 99423653 1001 86380 86390 1
423309 99423309 1001 86380 86390 1
423340 99423340 1001 86380 86390 1
423244 99423244 1001 86380 86390 1
423300 99423300 1001 86380 86390 1
423242 99423242 1001 86380 86390 1
422815 99422815 1001 86380 86390 1
424083 99424083 1001 86380 86390 1
423805 99423805 1001 86380 86390 1
425122 99425122 1001 86380 86390 1
424981 99424981 1001 86380 86390 1
424741 99424741 1001 86380 86390 1
424917 99424917 1001 86380 86390 1
424638 99424638 1001 86380 86390 1
424182 99424182 1001 86380 86390 1
424433 99424433 1001 86380 86390 1
424529 99424529 1001 86380 86390 1
424320 99424320 1001 86380 86390 1
424229 99424229 1001 86380 86390 1
424306 99424306 1001 86380 86390 1
424518 99424518 1001 86380 86390 1
425785 99425785 1001 86380 86390 1
425518 99425518 1001 86380 86390 1
425528 99425528 1001 86380 86390 1
425684 99425684 1001 86380 86390 1
427083 99427083 1001 86380 86390 1
426374 99426374 1001 86380 86390 1
426280 99426280 1001 86380 86390 1
426673 99426673 1001 86380 86390 1
426361 99426361 1001 86380 86390 1
426413 99426413 1001 86380 86390 1
426572 99426572 1001 86380 86390 1
425981 99425981 1001 86380 86390 1
425988 99425988 1001 86380 86390 1
427517 99427517 1001 86380 86390 1
427453 99427453 1001 86380 86390 1
428439 99428439 1001 86380 86390 1
428587 99428587 1001 86380 86390 1
428733 99428733 1001 86380 86390 1
428553 99428553 1001 86380 86390 1
428723 99428723 1001 86380 86390 1
428065 99428065 1001 86380 86390 1
427941 99427941 1001 86380 86390 1
428085 99428085 1001 86380 86390 1
427866 99427866 1001 86380 86390 1
427569 99427569 1001 86380 86390 1
427913 99427913 1001 86380 86390 1
427918 99427918 1001 86380 86390 1
427770 99427770 1001 86380 86390 1
428785 99428785 1001 86380 86390 1
429048 99429048 1001 86380 86390 1
428864 99428864 1001 86380 86390 1
430210 99430210 1001 86380 86390 1
430276 99430276 1001 86380 86390 1
430070 99430070 1001 86380 86390 1
429612 99429612 1001 86380 86390 1
429829 99429829 1001 86380 86390 1
429689 99429689 1001 86380 86390 1
429711 99429711 1001 86380 86390 1
429602 99429602 1001 86380 86390 1
429654 99429654 1001 86380 86390 1
429431 99429431 1001 86380 86390 1
429366 99429366 1001 86380 86390 1
429247 99429247 1001 86380 86390 1
429371 99429371 1001 86380 86390 1
429277 99429277 1001 86380 86390 1
429352 99429352 1001 86380 86390 1
429308 99429308 1001 86380 86390 1
430534 99430534 1001 86380 86390 1
431948 99431948 1001 86380 86390 1
432039 99432039 1001 86380 86390 1
431957 99431957 1001 86380 86390 1
431557 99431557 1001 86380 86390 1
431584 99431584 1001 86380 86390 1
431610 99431610 1001 86380 86390 1
431266 99431266 1001 86380 86390 1
431445 99431445 1001 86380 86390 1
431170 99431170 1001 86380 86390 1
431066 99431066 1001 86380 86390 1
430853 99430853 1001 86380 86390 1
431155 99431155 1001 86380 86390 1
432288 99432288 1001 86380 86390 1
432474 99432474 1001 86380 86390 1
433410 99433410 1001 86380 86390 1
433439 99433439 1001 86380 86390 1
433685 99433685 1001 86380 86390 1
433645 99433645 1001 86380 86390 1
433316 99433316 1001 86380 86390 1
433272 99433272 1001 86380 86390 1
433298 99433298 1001 86380 86390 1
433201 99433201 1001 86380 86390 1
433043 99433043 1001 86380 86390 1
432694 99432694 1001 86380 86390 1
433918 99433918 1001 86380 86390 1
433734 99433734 1001 86380 86390 1
433756 99433756 1001 86380 86390 1
433927 99433927 1001 86380 86390 1
435277 99435277 1001 86380 86390 1
435383 99435383 1001 86380 86390 1
434755 99434755 1001 86380 86390 1
434820 99434820 1001 86380 86390 1
434171 99434171 1001 86380 86390 1
434231 99434231 1001 86380 86390 1
435504 99435504 1001 86380 86390 1
435588 99435588 1001 86380 86390 1
436768 99436768 1001 86380 86390 1
437102 99437102 1001 86380 86390 1
436368 99436368 1001 86380 86390 1
436580 99436580 1001 86380 86390 1
436192 99436192 1001 86380 86390 1
436277 99436277 1001 86380 86390 1
436307 99436307 1001 86380 86390 1
437277 99437277 1001 86380 86390 1
300560 99300560 1001 86380 86390 1
300374 99300374 1001 86380 86390 1
300494 99300494 1001 86380 86390 1
300267 99300267 1001 86380 86390 1
300116 99300116 1001 86380 86390 1
300168 99300168 1001 86380 86390 1
300158 99300158 1001 86380 86390 1
300765 99300765 1001 86380 86390 1
300831 99300831 1001 86380 86390 1
300773 99300773 1001 86380 86390 1
301378 99301378 1001 86380 86390 1
301143 99301143 1001 86380 86390 1
301234 99301234 1001 86380 86390 1
300935 99300935 1001 86380 86390 1
300988 99300988 1001 86380 86390 1
301643 99301643 1001 86380 86390 1
301653 99301653 1001 86380 86390 1
302380 99302380 1001 86380 86390 1
302215 99302215 1001 86380 86390 1
302321 99302321 1001 86380 86390 1
302357 99302357 1001 86380 86390 1
302182 99302182 1001 86380 86390 1
302366 99302366 1001 86380 86390 1
302100 99302100 1001 86380 86390 1
302172 99302172 1001 86380 86390 1
302121 99302121 1001 86380 86390 1
301761 99301761 1001 86380 86390 1
301934 99301934 1001 86380 86390 1
301924 99301924 1001 86380 86390 1
302429 99302429 1001 86380 86390 1
302495 99302495 1001 86380 86390 1
302409 99302409 1001 86380 86390 1
302474 99302474 1001 86380 86390 1
302480 99302480 1001 86380 86390 1
303104 99303104 1001 86380 86390 1
303082 99303082 1001 86380 86390 1
302871 99302871 1001 86380 86390 1
302992 99302992 1001 86380 86390 1
302995 99302995 1001 86380 86390 1
302815 99302815 1001 86380 86390 1
303000 99303000 1001 86380 86390 1
302726 99302726 1001 86380 86390 1
302752 99302752 1001 86380 86390 1
302792 99302792 1001 86380 86390 1
303223 99303223 1001 86380 86390 1
303919 99303919 1001 86380 86390 1
303882 99303882 1001 86380 86390 1
303844 99303844 1001 86380 86390 1
303909 99303909 1001 86380 86390 1
303623 99303623 1001 86380 86390 1
303794 99303794 1001 86380 86390 1
303732 99303732 1001 86380 86390 1
303576 99303576 1001 86380 86390 1
304158 99304158 1001 86380 86390 1
304832 99304832 1001 86380 86390 1
304723 99304723 1001 86380 86390 1
304640 99304640 1001 86380 86390 1
304461 99304461 1001 86380 86390 1
304476 99304476 1001 86380 86390 1
304554 99304554 1001 86380 86390 1
304477 99304477 1001 86380 86390 1
304479 99304479 1001 86380 86390 1
304466 99304466 1001 86380 86390 1
304585 99304585 1001 86380 86390 1
304482 99304482 1001 86380 86390 1
304251 99304251 1001 86380 86390 1
304868 99304868 1001 86380 86390 1
304973 99304973 1001 86380 86390 1
305051 99305051 1001 86380 86390 1
305039 99305039 1001 86380 86390 1
304939 99304939 1001 86380 86390 1
305062 99305062 1001 86380 86390 1
305586 99305586 1001 86380 86390 1
305568 99305568 1001 86380 86390 1
305359 99305359 1001 86380 86390 1
305282 99305282 1001 86380 86390 1
305084 99305084 1001 86380 86390 1
305253 99305253 1001 86380 86390 1
500075 99500075 1001 86380 86390 1
500094 99500094 1001 86380 86390 1
305690 99305690 1001 86380 86390 1
500047 99500047 1001 86380 86390 1
500112 99500112 1001 86380 86390 1
500704 99500704 1001 86380 86390 1
500504 99500504 1001 86380 86390 1
500446 99500446 1001 86380 86390 1
500411 99500411 1001 86380 86390 1
500309 99500309 1001 86380 86390 1
500233 99500233 1001 86380 86390 1
500383 99500383 1001 86380 86390 1
501004 99501004 1001 86380 86390 1
500953 99500953 1001 86380 86390 1
500941 99500941 1001 86380 86390 1
501008 99501008 1001 86380 86390 1
501320 99501320 1001 86380 86390 1
501385 99501385 1001 86380 86390 1
501128 99501128 1001 86380 86390 1
501066 99501066 1001 86380 86390 1
501830 99501830 1001 86380 86390 1
501671 99501671 1001 86380 86390 1
502362 99502362 1001 86380 86390 1
502324 99502324 1001 86380 86390 1
502195 99502195 1001 86380 86390 1
502134 99502134 1001 86380 86390 1
502244 99502244 1001 86380 86390 1
502076 99502076 1001 86380 86390 1
501975 99501975 1001 86380 86390 1
501862 99501862 1001 86380 86390 1
501852 99501852 1001 86380 86390 1
501868 99501868 1001 86380 86390 1
502541 99502541 1001 86380 86390 1
502593 99502593 1001 86380 86390 1
502555 99502555 1001 86380 86390 1
502480 99502480 1001 86380 86390 1
503196 99503196 1001 86380 86390 1
502982 99502982 1001 86380 86390 1
503078 99503078 1001 86380 86390 1
503002 99503002 1001 86380 86390 1
503054 99503054 1001 86380 86390 1
502938 99502938 1001 86380 86390 1
503017 99503017 1001 86380 86390 1
503085 99503085 1001 86380 86390 1
502839 99502839 1001 86380 86390 1
502836 99502836 1001 86380 86390 1
503341 99503341 1001 86380 86390 1
503483 99503483 1001 86380 86390 1
503476 99503476 1001 86380 86390 1
503335 99503335 1001 86380 86390 1
503917 99503917 1001 86380 86390 1
503958 99503958 1001 86380 86390 1
503757 99503757 1001 86380 86390 1
503562 99503562 1001 86380 86390 1
503612 99503612 1001 86380 86390 1
504192 99504192 1001 86380 86390 1
504309 99504309 1001 86380 86390 1
504905 99504905 1001 86380 86390 1
504762 99504762 1001 86380 86390 1
504367 99504367 1001 86380 86390 1
504471 99504471 1001 86380 86390 1
504501 99504501 1001 86380 86390 1
504969 99504969 1001 86380 86390 1
505012 99505012 1001 86380 86390 1
505142 99505142 1001 86380 86390 1
505121 99505121 1001 86380 86390 1
505551 99505551 1001 86380 86390 1
505554 99505554 1001 86380 86390 1
505531 99505531 1001 86380 86390 1
505375 99505375 1001 86380 86390 1
505446 99505446 1001 86380 86390 1
505240 99505240 1001 86380 86390 1
505295 99505295 1001 86380 86390 1
505245 99505245 1001 86380 86390 1
505323 99505323 1001 86380 86390 1
505829 99505829 1001 86380 86390 1
506508 99506508 1001 86380 86390 1
506523 99506523 1001 86380 86390 1
506486 99506486 1001 86380 86390 1
506413 99506413 1001 86380 86390 1
506289 99506289 1001 86380 86390 1
506240 99506240 1001 86380 86390 1
506085 99506085 1001 86380 86390 1
506176 99506176 1001 86380 86390 1
507345 99507345 1001 86380 86390 1
507371 99507371 1001 86380 86390 1
507282 99507282 1001 86380 86390 1
507238 99507238 1001 86380 86390 1
507088 99507088 1001 86380 86390 1
507079 99507079 1001 86380 86390 1
507094 99507094 1001 86380 86390 1
506840 99506840 1001 86380 86390 1
506991 99506991 1001 86380 86390 1
506875 99506875 1001 86380 86390 1
506811 99506811 1001 86380 86390 1
507470 99507470 1001 86380 86390 1
507459 99507459 1001 86380 86390 1
507564 99507564 1001 86380 86390 1
507436 99507436 1001 86380 86390 1
507476 99507476 1001 86380 86390 1
508171 99508171 1001 86380 86390 1
508086 99508086 1001 86380 86390 1
508130 99508130 1001 86380 86390 1
507839 99507839 1001 86380 86390 1
507866 99507866 1001 86380 86390 1
507982 99507982 1001 86380 86390 1
507908 99507908 1001 86380 86390 1
507951 99507951 1001 86380 86390 1
507785 99507785 1001 86380 86390 1
507711 99507711 1001 86380 86390 1
507830 99507830 1001 86380 86390 1
508361 99508361 1001 86380 86390 1
508443 99508443 1001 86380 86390 1
508314 99508314 1001 86380 86390 1
508367 99508367 1001 86380 86390 1
508294 99508294 1001 86380 86390 1
508333 99508333 1001 86380 86390 1
508996 99508996 1001 86380 86390 1
508701 99508701 1001 86380 86390 1
508766 99508766 1001 86380 86390 1
508859 99508859 1001 86380 86390 1
508682 99508682 1001 86380 86390 1
508852 99508852 1001 86380 86390 1
508699 99508699 1001 86380 86390 1
508467 99508467 1001 86380 86390 1
508548 99508548 1001 86380 86390 1
508601 99508601 1001 86380 86390 1
508539 99508539 1001 86380 86390 1
508553 99508553 1001 86380 86390 1
509103 99509103 1001 86380 86390 1
509134 99509134 1001 86380 86390 1
509698 99509698 1001 86380 86390 1
509762 99509762 1001 86380 86390 1
509846 99509846 1001 86380 86390 1
509344 99509344 1001 86380 86390 1
509487 99509487 1001 86380 86390 1
509293 99509293 1001 86380 86390 1
509309 99509309 1001 86380 86390 1
509387 99509387 1001 86380 86390 1
509375 99509375 1001 86380 86390 1
509416 99509416 1001 86380 86390 1
509391 99509391 1001 86380 86390 1
509914 99509914 1001 86380 86390 1
510098 99510098 1001 86380 86390 1
509982 99509982 1001 86380 86390 1
510694 99510694 1001 86380 86390 1
510602 99510602 1001 86380 86390 1
510717 99510717 1001 86380 86390 1
510365 99510365 1001 86380 86390 1
510443 99510443 1001 86380 86390 1
510511 99510511 1001 86380 86390 1
510351 99510351 1001 86380 86390 1
510494 99510494 1001 86380 86390 1
510146 99510146 1001 86380 86390 1
510160 99510160 1001 86380 86390 1
510199 99510199 1001 86380 86390 1
510200 99510200 1001 86380 86390 1
510280 99510280 1001 86380 86390 1
510282 99510282 1001 86380 86390 1
510257 99510257 1001 86380 86390 1
510844 99510844 1001 86380 86390 1
510836 99510836 1001 86380 86390 1
510760 99510760 1001 86380 86390 1
511404 99511404 1001 86380 86390 1
511472 99511472 1001 86380 86390 1
511422 99511422 1001 86380 86390 1
511436 99511436 1001 86380 86390 1
511257 99511257 1001 86380 86390 1
511155 99511155 1001 86380 86390 1
510957 99510957 1001 86380 86390 1
511104 99511104 1001 86380 86390 1
511133 99511133 1001 86380 86390 1
511108 99511108 1001 86380 86390 1
511138 99511138 1001 86380 86390 1
511616 99511616 1001 86380 86390 1
512363 99512363 1001 86380 86390 1
512310 99512310 1001 86380 86390 1
512223 99512223 1001 86380 86390 1
512160 99512160 1001 86380 86390 1
512091 99512091 1001 86380 86390 1
512015 99512015 1001 86380 86390 1
512028 99512028 1001 86380 86390 1
512003 99512003 1001 86380 86390 1
511799 99511799 1001 86380 86390 1
511895 99511895 1001 86380 86390 1
511934 99511934 1001 86380 86390 1
511831 99511831 1001 86380 86390 1
511819 99511819 1001 86380 86390 1
511937 99511937 1001 86380 86390 1
512433 99512433 1001 86380 86390 1
512472 99512472 1001 86380 86390 1
512434 99512434 1001 86380 86390 1
512436 99512436 1001 86380 86390 1
512449 99512449 1001 86380 86390 1
513027 99513027 1001 86380 86390 1
512931 99512931 1001 86380 86390 1
513320 99513320 1001 86380 86390 1
513272 99513272 1001 86380 86390 1
513222 99513222 1001 86380 86390 1
513274 99513274 1001 86380 86390 1
514030 99514030 1001 86380 86390 1
513878 99513878 1001 86380 86390 1
513975 99513975 1001 86380 86390 1
513911 99513911 1001 86380 86390 1
513861 99513861 1001 86380 86390 1
513951 99513951 1001 86380 86390 1
514027 99514027 1001 86380 86390 1
513645 99513645 1001 86380 86390 1
513814 99513814 1001 86380 86390 1
513791 99513791 1001 86380 86390 1
513771 99513771 1001 86380 86390 1
513694 99513694 1001 86380 86390 1
513492 99513492 1001 86380 86390 1
513536 99513536 1001 86380 86390 1
514080 99514080 1001 86380 86390 1
514224 99514224 1001 86380 86390 1
514175 99514175 1001 86380 86390 1
514206 99514206 1001 86380 86390 1
514155 99514155 1001 86380 86390 1
514808 99514808 1001 86380 86390 1
514830 99514830 1001 86380 86390 1
514694 99514694 1001 86380 86390 1
514651 99514651 1001 86380 86390 1
514480 99514480 1001 86380 86390 1
514420 99514420 1001 86380 86390 1
514253 99514253 1001 86380 86390 1
514370 99514370 1001 86380 86390 1
514335 99514335 1001 86380 86390 1
514895 99514895 1001 86380 86390 1
515027 99515027 1001 86380 86390 1
515517 99515517 1001 86380 86390 1
515492 99515492 1001 86380 86390 1
515532 99515532 1001 86380 86390 1
515497 99515497 1001 86380 86390 1
515389 99515389 1001 86380 86390 1
515288 99515288 1001 86380 86390 1
515347 99515347 1001 86380 86390 1
515263 99515263 1001 86380 86390 1
515134 99515134 1001 86380 86390 1
515199 99515199 1001 86380 86390 1
515241 99515241 1001 86380 86390 1
515835 99515835 1001 86380 86390 1
515745 99515745 1001 86380 86390 1
515836 99515836 1001 86380 86390 1
515800 99515800 1001 86380 86390 1
515697 99515697 1001 86380 86390 1
515715 99515715 1001 86380 86390 1
516357 99516357 1001 86380 86390 1
516359 99516359 1001 86380 86390 1
516375 99516375 1001 86380 86390 1
516496 99516496 1001 86380 86390 1
516326 99516326 1001 86380 86390 1
516431 99516431 1001 86380 86390 1
516174 99516174 1001 86380 86390 1
516123 99516123 1001 86380 86390 1
516164 99516164 1001 86380 86390 1
516113 99516113 1001 86380 86390 1
515916 99515916 1001 86380 86390 1
515973 99515973 1001 86380 86390 1
516013 99516013 1001 86380 86390 1
515952 99515952 1001 86380 86390 1
516532 99516532 1001 86380 86390 1
516644 99516644 1001 86380 86390 1
516557 99516557 1001 86380 86390 1
517143 99517143 1001 86380 86390 1
517166 99517166 1001 86380 86390 1
517231 99517231 1001 86380 86390 1
517079 99517079 1001 86380 86390 1
517068 99517068 1001 86380 86390 1
517004 99517004 1001 86380 86390 1
516956 99516956 1001 86380 86390 1
516808 99516808 1001 86380 86390 1
516886 99516886 1001 86380 86390 1
516888 99516888 1001 86380 86390 1
516799 99516799 1001 86380 86390 1
517516 99517516 1001 86380 86390 1
517454 99517454 1001 86380 86390 1
517533 99517533 1001 86380 86390 1
517407 99517407 1001 86380 86390 1
517370 99517370 1001 86380 86390 1
518109 99518109 1001 86380 86390 1
517879 99517879 1001 86380 86390 1
517842 99517842 1001 86380 86390 1
517913 99517913 1001 86380 86390 1
517862 99517862 1001 86380 86390 1
517901 99517901 1001 86380 86390 1
517824 99517824 1001 86380 86390 1
517605 99517605 1001 86380 86390 1
517699 99517699 1001 86380 86390 1
517558 99517558 1001 86380 86390 1
517576 99517576 1001 86380 86390 1
517564 99517564 1001 86380 86390 1
518919 99518919 1001 86380 86390 1
518691 99518691 1001 86380 86390 1
518660 99518660 1001 86380 86390 1
518418 99518418 1001 86380 86390 1
518382 99518382 1001 86380 86390 1
518409 99518409 1001 86380 86390 1
518398 99518398 1001 86380 86390 1
518425 99518425 1001 86380 86390 1
519140 99519140 1001 86380 86390 1
519144 99519144 1001 86380 86390 1
519157 99519157 1001 86380 86390 1
519121 99519121 1001 86380 86390 1
519673 99519673 1001 86380 86390 1
519687 99519687 1001 86380 86390 1
519749 99519749 1001 86380 86390 1
519453 99519453 1001 86380 86390 1
519409 99519409 1001 86380 86390 1
519437 99519437 1001 86380 86390 1
519244 99519244 1001 86380 86390 1
519400 99519400 1001 86380 86390 1
519399 99519399 1001 86380 86390 1
519875 99519875 1001 86380 86390 1
519839 99519839 1001 86380 86390 1
519929 99519929 1001 86380 86390 1
519930 99519930 1001 86380 86390 1
519937 99519937 1001 86380 86390 1
519939 99519939 1001 86380 86390 1
520498 99520498 1001 86380 86390 1
520511 99520511 1001 86380 86390 1
520563 99520563 1001 86380 86390 1
520476 99520476 1001 86380 86390 1
520520 99520520 1001 86380 86390 1
520456 99520456 1001 86380 86390 1
520267 99520267 1001 86380 86390 1
520281 99520281 1001 86380 86390 1
520231 99520231 1001 86380 86390 1
520400 99520400 1001 86380 86390 1
520262 99520262 1001 86380 86390 1
520106 99520106 1001 86380 86390 1
520740 99520740 1001 86380 86390 1
520806 99520806 1001 86380 86390 1
520777 99520777 1001 86380 86390 1
521355 99521355 1001 86380 86390 1
521081 99521081 1001 86380 86390 1
521161 99521161 1001 86380 86390 1
521138 99521138 1001 86380 86390 1
521153 99521153 1001 86380 86390 1
521192 99521192 1001 86380 86390 1
521026 99521026 1001 86380 86390 1
520964 99520964 1001 86380 86390 1
520901 99520901 1001 86380 86390 1
520891 99520891 1001 86380 86390 1
521038 99521038 1001 86380 86390 1
521593 99521593 1001 86380 86390 1
521487 99521487 1001 86380 86390 1
522177 99522177 1001 86380 86390 1
522208 99522208 1001 86380 86390 1
521944 99521944 1001 86380 86390 1
521895 99521895 1001 86380 86390 1
521888 99521888 1001 86380 86390 1
521890 99521890 1001 86380 86390 1
521685 99521685 1001 86380 86390 1
521856 99521856 1001 86380 86390 1
521821 99521821 1001 86380 86390 1
521744 99521744 1001 86380 86390 1
521811 99521811 1001 86380 86390 1
522386 99522386 1001 86380 86390 1
522759 99522759 1001 86380 86390 1
522772 99522772 1001 86380 86390 1
522734 99522734 1001 86380 86390 1
522736 99522736 1001 86380 86390 1
522776 99522776 1001 86380 86390 1
522777 99522777 1001 86380 86390 1
522714 99522714 1001 86380 86390 1
522524 99522524 1001 86380 86390 1
522630 99522630 1001 86380 86390 1
523170 99523170 1001 86380 86390 1
523276 99523276 1001 86380 86390 1
523152 99523152 1001 86380 86390 1
523779 99523779 1001 86380 86390 1
523747 99523747 1001 86380 86390 1
523785 99523785 1001 86380 86390 1
523761 99523761 1001 86380 86390 1
523826 99523826 1001 86380 86390 1
523728 99523728 1001 86380 86390 1
523693 99523693 1001 86380 86390 1
523644 99523644 1001 86380 86390 1
523606 99523606 1001 86380 86390 1
523530 99523530 1001 86380 86390 1
523325 99523325 1001 86380 86390 1
523448 99523448 1001 86380 86390 1
523384 99523384 1001 86380 86390 1
523345 99523345 1001 86380 86390 1
523385 99523385 1001 86380 86390 1
524135 99524135 1001 86380 86390 1
523994 99523994 1001 86380 86390 1
524098 99524098 1001 86380 86390 1
523973 99523973 1001 86380 86390 1
524590 99524590 1001 86380 86390 1
524593 99524593 1001 86380 86390 1
524714 99524714 1001 86380 86390 1
524638 99524638 1001 86380 86390 1
524765 99524765 1001 86380 86390 1
524540 99524540 1001 86380 86390 1
524360 99524360 1001 86380 86390 1
524282 99524282 1001 86380 86390 1
524152 99524152 1001 86380 86390 1
524283 99524283 1001 86380 86390 1
524209 99524209 1001 86380 86390 1
524313 99524313 1001 86380 86390 1
524211 99524211 1001 86380 86390 1
524897 99524897 1001 86380 86390 1
524886 99524886 1001 86380 86390 1
524774 99524774 1001 86380 86390 1
524971 99524971 1001 86380 86390 1
524946 99524946 1001 86380 86390 1
524843 99524843 1001 86380 86390 1
525529 99525529 1001 86380 86390 1
525357 99525357 1001 86380 86390 1
525323 99525323 1001 86380 86390 1
525364 99525364 1001 86380 86390 1
525118 99525118 1001 86380 86390 1
525173 99525173 1001 86380 86390 1
525148 99525148 1001 86380 86390 1
525006 99525006 1001 86380 86390 1
525075 99525075 1001 86380 86390 1
524986 99524986 1001 86380 86390 1
525734 99525734 1001 86380 86390 1
526052 99526052 1001 86380 86390 1
526184 99526184 1001 86380 86390 1
526186 99526186 1001 86380 86390 1
526111 99526111 1001 86380 86390 1
526214 99526214 1001 86380 86390 1
526202 99526202 1001 86380 86390 1
526086 99526086 1001 86380 86390 1
525909 99525909 1001 86380 86390 1
525899 99525899 1001 86380 86390 1
525861 99525861 1001 86380 86390 1
525875 99525875 1001 86380 86390 1
526478 99526478 1001 86380 86390 1
526559 99526559 1001 86380 86390 1
527070 99527070 1001 86380 86390 1
527071 99527071 1001 86380 86390 1
527128 99527128 1001 86380 86390 1
527129 99527129 1001 86380 86390 1
526991 99526991 1001 86380 86390 1
526996 99526996 1001 86380 86390 1
526921 99526921 1001 86380 86390 1
526988 99526988 1001 86380 86390 1
526824 99526824 1001 86380 86390 1
526761 99526761 1001 86380 86390 1
526700 99526700 1001 86380 86390 1
527418 99527418 1001 86380 86390 1
527341 99527341 1001 86380 86390 1
528074 99528074 1001 86380 86390 1
527886 99527886 1001 86380 86390 1
527914 99527914 1001 86380 86390 1
528068 99528068 1001 86380 86390 1
527815 99527815 1001 86380 86390 1
527491 99527491 1001 86380 86390 1
527569 99527569 1001 86380 86390 1
528123 99528123 1001 86380 86390 1
528171 99528171 1001 86380 86390 1
528775 99528775 1001 86380 86390 1
528833 99528833 1001 86380 86390 1
528490 99528490 1001 86380 86390 1
528522 99528522 1001 86380 86390 1
528510 99528510 1001 86380 86390 1
528692 99528692 1001 86380 86390 1
528615 99528615 1001 86380 86390 1
528370 99528370 1001 86380 86390 1
528396 99528396 1001 86380 86390 1
528362 99528362 1001 86380 86390 1
528454 99528454 1001 86380 86390 1
529105 99529105 1001 86380 86390 1
529103 99529103 1001 86380 86390 1
529696 99529696 1001 86380 86390 1
529709 99529709 1001 86380 86390 1
529594 99529594 1001 86380 86390 1
529328 99529328 1001 86380 86390 1
529350 99529350 1001 86380 86390 1
529248 99529248 1001 86380 86390 1
529281 99529281 1001 86380 86390 1
529166 99529166 1001 86380 86390 1
529283 99529283 1001 86380 86390 1
529194 99529194 1001 86380 86390 1
529299 99529299 1001 86380 86390 1
529767 99529767 1001 86380 86390 1
529924 99529924 1001 86380 86390 1
529757 99529757 1001 86380 86390 1
529890 99529890 1001 86380 86390 1
530386 99530386 1001 86380 86390 1
530378 99530378 1001 86380 86390 1
530139 99530139 1001 86380 86390 1
529972 99529972 1001 86380 86390 1
529976 99529976 1001 86380 86390 1
530054 99530054 1001 86380 86390 1
530106 99530106 1001 86380 86390 1
530069 99530069 1001 86380 86390 1
530135 99530135 1001 86380 86390 1
530705 99530705 1001 86380 86390 1
530618 99530618 1001 86380 86390 1
530685 99530685 1001 86380 86390 1
530702 99530702 1001 86380 86390 1
531240 99531240 1001 86380 86390 1
531215 99531215 1001 86380 86390 1
531242 99531242 1001 86380 86390 1
531333 99531333 1001 86380 86390 1
530998 99530998 1001 86380 86390 1
531153 99531153 1001 86380 86390 1
531166 99531166 1001 86380 86390 1
530914 99530914 1001 86380 86390 1
530786 99530786 1001 86380 86390 1
530917 99530917 1001 86380 86390 1
530931 99530931 1001 86380 86390 1
530932 99530932 1001 86380 86390 1
530868 99530868 1001 86380 86390 1
531390 99531390 1001 86380 86390 1
531417 99531417 1001 86380 86390 1
532180 99532180 1001 86380 86390 1
532190 99532190 1001 86380 86390 1
532012 99532012 1001 86380 86390 1
531961 99531961 1001 86380 86390 1
531938 99531938 1001 86380 86390 1
531823 99531823 1001 86380 86390 1
531798 99531798 1001 86380 86390 1
531802 99531802 1001 86380 86390 1
531688 99531688 1001 86380 86390 1
531702 99531702 1001 86380 86390 1
531671 99531671 1001 86380 86390 1
532391 99532391 1001 86380 86390 1
532379 99532379 1001 86380 86390 1
532211 99532211 1001 86380 86390 1
532343 99532343 1001 86380 86390 1
532958 99532958 1001 86380 86390 1
532895 99532895 1001 86380 86390 1
532898 99532898 1001 86380 86390 1
532861 99532861 1001 86380 86390 1
532876 99532876 1001 86380 86390 1
532764 99532764 1001 86380 86390 1
532785 99532785 1001 86380 86390 1
532501 99532501 1001 86380 86390 1
532541 99532541 1001 86380 86390 1
532608 99532608 1001 86380 86390 1
532589 99532589 1001 86380 86390 1
532602 99532602 1001 86380 86390 1
532604 99532604 1001 86380 86390 1
533067 99533067 1001 86380 86390 1
533223 99533223 1001 86380 86390 1
533082 99533082 1001 86380 86390 1
533755 99533755 1001 86380 86390 1
533833 99533833 1001 86380 86390 1
533709 99533709 1001 86380 86390 1
533684 99533684 1001 86380 86390 1
533538 99533538 1001 86380 86390 1
533590 99533590 1001 86380 86390 1
533630 99533630 1001 86380 86390 1
533559 99533559 1001 86380 86390 1
533298 99533298 1001 86380 86390 1
533429 99533429 1001 86380 86390 1
533261 99533261 1001 86380 86390 1
534581 99534581 1001 86380 86390 1
534454 99534454 1001 86380 86390 1
534293 99534293 1001 86380 86390 1
534451 99534451 1001 86380 86390 1
534065 99534065 1001 86380 86390 1
534187 99534187 1001 86380 86390 1
534215 99534215 1001 86380 86390 1
534719 99534719 1001 86380 86390 1
534736 99534736 1001 86380 86390 1
534742 99534742 1001 86380 86390 1
535475 99535475 1001 86380 86390 1
535409 99535409 1001 86380 86390 1
535384 99535384 1001 86380 86390 1
535483 99535483 1001 86380 86390 1
535378 99535378 1001 86380 86390 1
535404 99535404 1001 86380 86390 1
535432 99535432 1001 86380 86390 1
535256 99535256 1001 86380 86390 1
535084 99535084 1001 86380 86390 1
534921 99534921 1001 86380 86390 1
535642 99535642 1001 86380 86390 1
535565 99535565 1001 86380 86390 1
535656 99535656 1001 86380 86390 1
536261 99536261 1001 86380 86390 1
536319 99536319 1001 86380 86390 1
536189 99536189 1001 86380 86390 1
536322 99536322 1001 86380 86390 1
536140 99536140 1001 86380 86390 1
536282 99536282 1001 86380 86390 1
536206 99536206 1001 86380 86390 1
536120 99536120 1001 86380 86390 1
536073 99536073 1001 86380 86390 1
535985 99535985 1001 86380 86390 1
535974 99535974 1001 86380 86390 1
535903 99535903 1001 86380 86390 1
535726 99535726 1001 86380 86390 1
535740 99535740 1001 86380 86390 1
536488 99536488 1001 86380 86390 1
536451 99536451 1001 86380 86390 1
536490 99536490 1001 86380 86390 1
536478 99536478 1001 86380 86390 1
536377 99536377 1001 86380 86390 1
536367 99536367 1001 86380 86390 1
536523 99536523 1001 86380 86390 1
536382 99536382 1001 86380 86390 1
537098 99537098 1001 86380 86390 1
537135 99537135 1001 86380 86390 1
537090 99537090 1001 86380 86390 1
537104 99537104 1001 86380 86390 1
536788 99536788 1001 86380 86390 1
536841 99536841 1001 86380 86390 1
536883 99536883 1001 86380 86390 1
536925 99536925 1001 86380 86390 1
536927 99536927 1001 86380 86390 1
536851 99536851 1001 86380 86390 1
536659 99536659 1001 86380 86390 1
536739 99536739 1001 86380 86390 1
536744 99536744 1001 86380 86390 1
537324 99537324 1001 86380 86390 1
537861 99537861 1001 86380 86390 1
537940 99537940 1001 86380 86390 1
537709 99537709 1001 86380 86390 1
537622 99537622 1001 86380 86390 1
537538 99537538 1001 86380 86390 1
537398 99537398 1001 86380 86390 1
537385 99537385 1001 86380 86390 1
538021 99538021 1001 86380 86390 1
538017 99538017 1001 86380 86390 1
538112 99538112 1001 86380 86390 1
538113 99538113 1001 86380 86390 1
538139 99538139 1001 86380 86390 1
538140 99538140 1001 86380 86390 1
538130 99538130 1001 86380 86390 1
538147 99538147 1001 86380 86390 1
538174 99538174 1001 86380 86390 1
538714 99538714 1001 86380 86390 1
538715 99538715 1001 86380 86390 1
538667 99538667 1001 86380 86390 1
538505 99538505 1001 86380 86390 1
538587 99538587 1001 86380 86390 1
538484 99538484 1001 86380 86390 1
538579 99538579 1001 86380 86390 1
538378 99538378 1001 86380 86390 1
538211 99538211 1001 86380 86390 1
538361 99538361 1001 86380 86390 1
538995 99538995 1001 86380 86390 1
538848 99538848 1001 86380 86390 1
539525 99539525 1001 86380 86390 1
539449 99539449 1001 86380 86390 1
539627 99539627 1001 86380 86390 1
539522 99539522 1001 86380 86390 1
539434 99539434 1001 86380 86390 1
539059 99539059 1001 86380 86390 1
539087 99539087 1001 86380 86390 1
539165 99539165 1001 86380 86390 1
539220 99539220 1001 86380 86390 1
539028 99539028 1001 86380 86390 1
539055 99539055 1001 86380 86390 1
539676 99539676 1001 86380 86390 1
539836 99539836 1001 86380 86390 1
539737 99539737 1001 86380 86390 1
539750 99539750 1001 86380 86390 1
539827 99539827 1001 86380 86390 1
540388 99540388 1001 86380 86390 1
540091 99540091 1001 86380 86390 1
540104 99540104 1001 86380 86390 1
539949 99539949 1001 86380 86390 1
540046 99540046 1001 86380 86390 1
540036 99540036 1001 86380 86390 1
540038 99540038 1001 86380 86390 1
540467 99540467 1001 86380 86390 1
540484 99540484 1001 86380 86390 1
541235 99541235 1001 86380 86390 1
541097 99541097 1001 86380 86390 1
540908 99540908 1001 86380 86390 1
541008 99541008 1001 86380 86390 1
540703 99540703 1001 86380 86390 1
541342 99541342 1001 86380 86390 1
541339 99541339 1001 86380 86390 1
541404 99541404 1001 86380 86390 1
541457 99541457 1001 86380 86390 1
542016 99542016 1001 86380 86390 1
542114 99542114 1001 86380 86390 1
542054 99542054 1001 86380 86390 1
541786 99541786 1001 86380 86390 1
541894 99541894 1001 86380 86390 1
541767 99541767 1001 86380 86390 1
541590 99541590 1001 86380 86390 1
541579 99541579 1001 86380 86390 1
541631 99541631 1001 86380 86390 1
542193 99542193 1001 86380 86390 1
542234 99542234 1001 86380 86390 1
542189 99542189 1001 86380 86390 1
542139 99542139 1001 86380 86390 1
542790 99542790 1001 86380 86390 1
542913 99542913 1001 86380 86390 1
542872 99542872 1001 86380 86390 1
542852 99542852 1001 86380 86390 1
542935 99542935 1001 86380 86390 1
542662 99542662 1001 86380 86390 1
542720 99542720 1001 86380 86390 1
542380 99542380 1001 86380 86390 1
542396 99542396 1001 86380 86390 1
542525 99542525 1001 86380 86390 1
542437 99542437 1001 86380 86390 1
543019 99543019 1001 86380 86390 1
542995 99542995 1001 86380 86390 1
543010 99543010 1001 86380 86390 1
543064 99543064 1001 86380 86390 1
542977 99542977 1001 86380 86390 1
543608 99543608 1001 86380 86390 1
543635 99543635 1001 86380 86390 1
543677 99543677 1001 86380 86390 1
543553 99543553 1001 86380 86390 1
543505 99543505 1001 86380 86390 1
543520 99543520 1001 86380 86390 1
543509 99543509 1001 86380 86390 1
543448 99543448 1001 86380 86390 1
543242 99543242 1001 86380 86390 1
543348 99543348 1001 86380 86390 1
543168 99543168 1001 86380 86390 1
543227 99543227 1001 86380 86390 1
543814 99543814 1001 86380 86390 1
543866 99543866 1001 86380 86390 1
543881 99543881 1001 86380 86390 1
543818 99543818 1001 86380 86390 1
543780 99543780 1001 86380 86390 1
544562 99544562 1001 86380 86390 1
544394 99544394 1001 86380 86390 1
544330 99544330 1001 86380 86390 1
544106 99544106 1001 86380 86390 1
544147 99544147 1001 86380 86390 1
544152 99544152 1001 86380 86390 1
544078 99544078 1001 86380 86390 1
544713 99544713 1001 86380 86390 1
544714 99544714 1001 86380 86390 1
410960 235 1001 74700 75837 1
500859 610 1001 43653 43953 1
503622 487 1001 28379 28678 1
517385 599 1001 39313 39612 1
528662 1039 1001 52569 52868 1
400123 99400123 1001 86380 86390 1
400255 99400255 1001 86380 86390 1
400378 99400378 1001 86380 86390 1
400466 99400466 1001 86380 86390 1
400757 99400757 1001 86380 86390 1
400766 99400766 1001 86380 86390 1
401374 99401374 1001 86380 86390 1
401452 99401452 1001 86380 86390 1
401400 99401400 1001 86380 86390 1
401788 99401788 1001 86380 86390 1
401986 99401986 1001 86380 86390 1
402268 99402268 1001 86380 86390 1
402359 99402359 1001 86380 86390 1
402345 99402345 1001 86380 86390 1
402296 99402296 1001 86380 86390 1
402480 99402480 1001 86380 86390 1
402564 99402564 1001 86380 86390 1
402595 99402595 1001 86380 86390 1
402716 99402716 1001 86380 86390 1
402699 99402699 1001 86380 86390 1
403062 99403062 1001 86380 86390 1
403128 99403128 1001 86380 86390 1
403259 99403259 1001 86380 86390 1
403385 99403385 1001 86380 86390 1
403466 99403466 1001 86380 86390 1
403622 99403622 1001 86380 86390 1
403779 99403779 1001 86380 86390 1
403970 99403970 1001 86380 86390 1
404419 99404419 1001 86380 86390 1
404428 99404428 1001 86380 86390 1
404669 99404669 1001 86380 86390 1
404776 99404776 1001 86380 86390 1
404987 99404987 1001 86380 86390 1
405359 99405359 1001 86380 86390 1
405346 99405346 1001 86380 86390 1
405462 99405462 1001 86380 86390 1
405568 99405568 1001 86380 86390 1
405586 99405586 1001 86380 86390 1
405652 99405652 1001 86380 86390 1
405831 99405831 1001 86380 86390 1
406061 99406061 1001 86380 86390 1
406039 99406039 1001 86380 86390 1
406155 99406155 1001 86380 86390 1
406257 99406257 1001 86380 86390 1
406402 99406402 1001 86380 86390 1
406607 99406607 1001 86380 86390 1
406638 99406638 1001 86380 86390 1
406996 99406996 1001 86380 86390 1
407051 99407051 1001 86380 86390 1
407197 99407197 1001 86380 86390 1
407423 99407423 1001 86380 86390 1
407906 99407906 1001 86380 86390 1
408329 99408329 1001 86380 86390 1
408605 99408605 1001 86380 86390 1
408700 99408700 1001 86380 86390 1
408842 99408842 1001 86380 86390 1
408763 99408763 1001 86380 86390 1
408965 99408965 1001 86380 86390 1
408906 99408906 1001 86380 86390 1
408960 99408960 1001 86380 86390 1
409010 99409010 1001 86380 86390 1
409008 99409008 1001 86380 86390 1
409298 99409298 1001 86380 86390 1
409476 99409476 1001 86380 86390 1
409604 99409604 1001 86380 86390 1
409811 99409811 1001 86380 86390 1
410439 99410439 1001 86380 86390 1
410571 99410571 1001 86380 86390 1
411009 99411009 1001 86380 86390 1
410998 99410998 1001 86380 86390 1
411019 99411019 1001 86380 86390 1
411091 99411091 1001 86380 86390 1
411213 99411213 1001 86380 86390 1
411560 99411560 1001 86380 86390 1
411661 99411661 1001 86380 86390 1
411901 99411901 1001 86380 86390 1
412058 99412058 1001 86380 86390 1
411958 99411958 1001 86380 86390 1
412146 99412146 1001 86380 86390 1
412174 99412174 1001 86380 86390 1
412103 99412103 1001 86380 86390 1
412369 99412369 1001 86380 86390 1
412298 99412298 1001 86380 86390 1
413684 99413684 1001 86380 86390 1
413113 99413113 1001 86380 86390 1
412892 99412892 1001 86380 86390 1
412946 99412946 1001 86380 86390 1
412799 99412799 1001 86380 86390 1
413756 99413756 1001 86380 86390 1
413725 99413725 1001 86380 86390 1
413806 99413806 1001 86380 86390 1
413990 99413990 1001 86380 86390 1
413873 99413873 1001 86380 86390 1
414015 99414015 1001 86380 86390 1
415262 99415262 1001 86380 86390 1
414864 99414864 1001 86380 86390 1
414793 99414793 1001 86380 86390 1
414290 99414290 1001 86380 86390 1
414224 99414224 1001 86380 86390 1
414225 99414225 1001 86380 86390 1
414460 99414460 1001 86380 86390 1
414417 99414417 1001 86380 86390 1
414468 99414468 1001 86380 86390 1
415718 99415718 1001 86380 86390 1
415600 99415600 1001 86380 86390 1
415347 99415347 1001 86380 86390 1
415659 99415659 1001 86380 86390 1
415325 99415325 1001 86380 86390 1
415516 99415516 1001 86380 86390 1
415469 99415469 1001 86380 86390 1
415614 99415614 1001 86380 86390 1
416726 99416726 1001 86380 86390 1
416825 99416825 1001 86380 86390 1
416993 99416993 1001 86380 86390 1
416411 99416411 1001 86380 86390 1
415775 99415775 1001 86380 86390 1
415858 99415858 1001 86380 86390 1
415983 99415983 1001 86380 86390 1
416020 99416020 1001 86380 86390 1
416128 99416128 1001 86380 86390 1
415792 99415792 1001 86380 86390 1
415941 99415941 1001 86380 86390 1
417311 99417311 1001 86380 86390 1
417333 99417333 1001 86380 86390 1
417226 99417226 1001 86380 86390 1
418549 99418549 1001 86380 86390 1
418744 99418744 1001 86380 86390 1
418697 99418697 1001 86380 86390 1
418601 99418601 1001 86380 86390 1
418333 99418333 1001 86380 86390 1
418101 99418101 1001 86380 86390 1
417846 99417846 1001 86380 86390 1
417872 99417872 1001 86380 86390 1
419057 99419057 1001 86380 86390 1
420186 99420186 1001 86380 86390 1
420210 99420210 1001 86380 86390 1
420090 99420090 1001 86380 86390 1
419745 99419745 1001 86380 86390 1
419670 99419670 1001 86380 86390 1
420009 99420009 1001 86380 86390 1
419923 99419923 1001 86380 86390 1
419835 99419835 1001 86380 86390 1
419311 99419311 1001 86380 86390 1
419590 99419590 1001 86380 86390 1
420469 99420469 1001 86380 86390 1
421316 99421316 1001 86380 86390 1
421465 99421465 1001 86380 86390 1
422120 99422120 1001 86380 86390 1
422178 99422178 1001 86380 86390 1
422432 99422432 1001 86380 86390 1
422476 99422476 1001 86380 86390 1
423520 99423520 1001 86380 86390 1
423450 99423450 1001 86380 86390 1
423154 99423154 1001 86380 86390 1
423251 99423251 1001 86380 86390 1
422778 99422778 1001 86380 86390 1
422690 99422690 1001 86380 86390 1
423797 99423797 1001 86380 86390 1
424130 99424130 1001 86380 86390 1
424006 99424006 1001 86380 86390 1
425109 99425109 1001 86380 86390 1
425312 99425312 1001 86380 86390 1
425242 99425242 1001 86380 86390 1
424932 99424932 1001 86380 86390 1
424649 99424649 1001 86380 86390 1
424833 99424833 1001 86380 86390 1
424812 99424812 1001 86380 86390 1
424902 99424902 1001 86380 86390 1
424223 99424223 1001 86380 86390 1
424157 99424157 1001 86380 86390 1
424252 99424252 1001 86380 86390 1
425709 99425709 1001 86380 86390 1
425388 99425388 1001 86380 86390 1
425537 99425537 1001 86380 86390 1
426899 99426899 1001 86380 86390 1
426833 99426833 1001 86380 86390 1
426319 99426319 1001 86380 86390 1
426628 99426628 1001 86380 86390 1
426065 99426065 1001 86380 86390 1
426094 99426094 1001 86380 86390 1
425869 99425869 1001 86380 86390 1
425994 99425994 1001 86380 86390 1
425875 99425875 1001 86380 86390 1
425998 99425998 1001 86380 86390 1
427136 99427136 1001 86380 86390 1
427289 99427289 1001 86380 86390 1
427238 99427238 1001 86380 86390 1
427430 99427430 1001 86380 86390 1
427135 99427135 1001 86380 86390 1
428569 99428569 1001 86380 86390 1
428366 99428366 1001 86380 86390 1
428118 99428118 1001 86380 86390 1
428189 99428189 1001 86380 86390 1
428070 99428070 1001 86380 86390 1
428314 99428314 1001 86380 86390 1
427680 99427680 1001 86380 86390 1
427579 99427579 1001 86380 86390 1
427739 99427739 1001 86380 86390 1
427538 99427538 1001 86380 86390 1
427665 99427665 1001 86380 86390 1
427548 99427548 1001 86380 86390 1
427914 99427914 1001 86380 86390 1
428340 99428340 1001 86380 86390 1
428845 99428845 1001 86380 86390 1
428734 99428734 1001 86380 86390 1
428974 99428974 1001 86380 86390 1
429084 99429084 1001 86380 86390 1
428898 99428898 1001 86380 86390 1
430317 99430317 1001 86380 86390 1
430281 99430281 1001 86380 86390 1
430125 99430125 1001 86380 86390 1
430185 99430185 1001 86380 86390 1
429740 99429740 1001 86380 86390 1
429761 99429761 1001 86380 86390 1
429603 99429603 1001 86380 86390 1
429401 99429401 1001 86380 86390 1
429537 99429537 1001 86380 86390 1
429239 99429239 1001 86380 86390 1
430529 99430529 1001 86380 86390 1
430709 99430709 1001 86380 86390 1
430714 99430714 1001 86380 86390 1
430603 99430603 1001 86380 86390 1
431888 99431888 1001 86380 86390 1
431718 99431718 1001 86380 86390 1
431925 99431925 1001 86380 86390 1
431443 99431443 1001 86380 86390 1
431320 99431320 1001 86380 86390 1
431029 99431029 1001 86380 86390 1
431135 99431135 1001 86380 86390 1
432210 99432210 1001 86380 86390 1
432101 99432101 1001 86380 86390 1
433145 99433145 1001 86380 86390 1
432978 99432978 1001 86380 86390 1
434115 99434115 1001 86380 86390 1
434118 99434118 1001 86380 86390 1
433948 99433948 1001 86380 86390 1
434032 99434032 1001 86380 86390 1
435106 99435106 1001 86380 86390 1
435370 99435370 1001 86380 86390 1
435045 99435045 1001 86380 86390 1
435402 99435402 1001 86380 86390 1
434660 99434660 1001 86380 86390 1
434900 99434900 1001 86380 86390 1
434793 99434793 1001 86380 86390 1
434449 99434449 1001 86380 86390 1
434263 99434263 1001 86380 86390 1
434299 99434299 1001 86380 86390 1
434571 99434571 1001 86380 86390 1
435785 99435785 1001 86380 86390 1
435792 99435792 1001 86380 86390 1
435878 99435878 1001 86380 86390 1
435565 99435565 1001 86380 86390 1
436832 99436832 1001 86380 86390 1
437022 99437022 1001 86380 86390 1
436637 99436637 1001 86380 86390 1
436731 99436731 1001 86380 86390 1
436617 99436617 1001 86380 86390 1
436080 99436080 1001 86380 86390 1
436246 99436246 1001 86380 86390 1
436081 99436081 1001 86380 86390 1
435965 99435965 1001 86380 86390 1
436003 99436003 1001 86380 86390 1
300107 99300107 1001 86380 86390 1
437326 99437326 1001 86380 86390 1
300087 99300087 1001 86380 86390 1
437208 99437208 1001 86380 86390 1
300631 99300631 1001 86380 86390 1
300670 99300670 1001 86380 86390 1
300382 99300382 1001 86380 86390 1
300320 99300320 1001 86380 86390 1
300403 99300403 1001 86380 86390 1
300291 99300291 1001 86380 86390 1
300202 99300202 1001 86380 86390 1
300293 99300293 1001 86380 86390 1
300791 99300791 1001 86380 86390 1
300316 99300316 1001 86380 86390 1
300845 99300845 1001 86380 86390 1
300823 99300823 1001 86380 86390 1
300863 99300863 1001 86380 86390 1
301235 99301235 1001 86380 86390 1
301300 99301300 1001 86380 86390 1
301318 99301318 1001 86380 86390 1
301229 99301229 1001 86380 86390 1
301307 99301307 1001 86380 86390 1
301269 99301269 1001 86380 86390 1
301283 99301283 1001 86380 86390 1
301053 99301053 1001 86380 86390 1
301041 99301041 1001 86380 86390 1
300938 99300938 1001 86380 86390 1
301721 99301721 1001 86380 86390 1
301593 99301593 1001 86380 86390 1
301750 99301750 1001 86380 86390 1
301687 99301687 1001 86380 86390 1
302291 99302291 1001 86380 86390 1
302304 99302304 1001 86380 86390 1
302218 99302218 1001 86380 86390 1
302325 99302325 1001 86380 86390 1
302034 99302034 1001 86380 86390 1
302124 99302124 1001 86380 86390 1
302086 99302086 1001 86380 86390 1
302093 99302093 1001 86380 86390 1
301916 99301916 1001 86380 86390 1
301911 99301911 1001 86380 86390 1
302436 99302436 1001 86380 86390 1
303131 99303131 1001 86380 86390 1
303145 99303145 1001 86380 86390 1
303172 99303172 1001 86380 86390 1
303120 99303120 1001 86380 86390 1
303047 99303047 1001 86380 86390 1
303153 99303153 1001 86380 86390 1
302943 99302943 1001 86380 86390 1
302729 99302729 1001 86380 86390 1
302781 99302781 1001 86380 86390 1
302673 99302673 1001 86380 86390 1
303255 99303255 1001 86380 86390 1
303312 99303312 1001 86380 86390 1
303325 99303325 1001 86380 86390 1
303210 99303210 1001 86380 86390 1
303249 99303249 1001 86380 86390 1
303999 99303999 1001 86380 86390 1
303902 99303902 1001 86380 86390 1
303789 99303789 1001 86380 86390 1
303686 99303686 1001 86380 86390 1
303790 99303790 1001 86380 86390 1
303663 99303663 1001 86380 86390 1
303796 99303796 1001 86380 86390 1
303747 99303747 1001 86380 86390 1
303548 99303548 1001 86380 86390 1
303600 99303600 1001 86380 86390 1
303435 99303435 1001 86380 86390 1
304133 99304133 1001 86380 86390 1
304101 99304101 1001 86380 86390 1
304750 99304750 1001 86380 86390 1
304578 99304578 1001 86380 86390 1
304574 99304574 1001 86380 86390 1
304276 99304276 1001 86380 86390 1
304357 99304357 1001 86380 86390 1
304307 99304307 1001 86380 86390 1
304311 99304311 1001 86380 86390 1
304441 99304441 1001 86380 86390 1
305622 99305622 1001 86380 86390 1
305428 99305428 1001 86380 86390 1
305314 99305314 1001 86380 86390 1
305439 99305439 1001 86380 86390 1
305073 99305073 1001 86380 86390 1
305101 99305101 1001 86380 86390 1
500687 99500687 1001 86380 86390 1
500786 99500786 1001 86380 86390 1
500430 99500430 1001 86380 86390 1
500436 99500436 1001 86380 86390 1
500462 99500462 1001 86380 86390 1
500304 99500304 1001 86380 86390 1
500203 99500203 1001 86380 86390 1
500927 99500927 1001 86380 86390 1
500892 99500892 1001 86380 86390 1
500919 99500919 1001 86380 86390 1
500882 99500882 1001 86380 86390 1
501588 99501588 1001 86380 86390 1
501437 99501437 1001 86380 86390 1
501489 99501489 1001 86380 86390 1
501518 99501518 1001 86380 86390 1
501442 99501442 1001 86380 86390 1
501519 99501519 1001 86380 86390 1
501571 99501571 1001 86380 86390 1
501395 99501395 1001 86380 86390 1
501421 99501421 1001 86380 86390 1
501397 99501397 1001 86380 86390 1
501256 99501256 1001 86380 86390 1
501230 99501230 1001 86380 86390 1
501415 99501415 1001 86380 86390 1
501432 99501432 1001 86380 86390 1
501044 99501044 1001 86380 86390 1
501032 99501032 1001 86380 86390 1
501046 99501046 1001 86380 86390 1
501048 99501048 1001 86380 86390 1
501154 99501154 1001 86380 86390 1
501026 99501026 1001 86380 86390 1
501055 99501055 1001 86380 86390 1
501068 99501068 1001 86380 86390 1
501710 99501710 1001 86380 86390 1
501816 99501816 1001 86380 86390 1
502375 99502375 1001 86380 86390 1
502451 99502451 1001 86380 86390 1
502074 99502074 1001 86380 86390 1
502041 99502041 1001 86380 86390 1
502542 99502542 1001 86380 86390 1
502261 99502261 1001 86380 86390 1
502508 99502508 1001 86380 86390 1
502471 99502471 1001 86380 86390 1
502590 99502590 1001 86380 86390 1
503089 99503089 1001 86380 86390 1
503267 99503267 1001 86380 86390 1
503103 99503103 1001 86380 86390 1
503170 99503170 1001 86380 86390 1
503035 99503035 1001 86380 86390 1
503074 99503074 1001 86380 86390 1
502923 99502923 1001 86380 86390 1
502710 99502710 1001 86380 86390 1
502741 99502741 1001 86380 86390 1
502691 99502691 1001 86380 86390 1
502693 99502693 1001 86380 86390 1
503333 99503333 1001 86380 86390 1
503424 99503424 1001 86380 86390 1
503440 99503440 1001 86380 86390 1
503455 99503455 1001 86380 86390 1
504018 99504018 1001 86380 86390 1
503916 99503916 1001 86380 86390 1
503771 99503771 1001 86380 86390 1
503854 99503854 1001 86380 86390 1
503752 99503752 1001 86380 86390 1
503846 99503846 1001 86380 86390 1
503665 99503665 1001 86380 86390 1
503603 99503603 1001 86380 86390 1
503619 99503619 1001 86380 86390 1
503675 99503675 1001 86380 86390 1
503703 99503703 1001 86380 86390 1
504234 99504234 1001 86380 86390 1
504248 99504248 1001 86380 86390 1
504274 99504274 1001 86380 86390 1
504185 99504185 1001 86380 86390 1
504690 99504690 1001 86380 86390 1
504692 99504692 1001 86380 86390 1
504721 99504721 1001 86380 86390 1
504511 99504511 1001 86380 86390 1
504448 99504448 1001 86380 86390 1
505034 99505034 1001 86380 86390 1
505017 99505017 1001 86380 86390 1
505578 99505578 1001 86380 86390 1
505343 99505343 1001 86380 86390 1
505273 99505273 1001 86380 86390 1
505184 99505184 1001 86380 86390 1
505327 99505327 1001 86380 86390 1
505277 99505277 1001 86380 86390 1
505851 99505851 1001 86380 86390 1
505918 99505918 1001 86380 86390 1
505894 99505894 1001 86380 86390 1
506594 99506594 1001 86380 86390 1
506470 99506470 1001 86380 86390 1
506577 99506577 1001 86380 86390 1
506517 99506517 1001 86380 86390 1
506274 99506274 1001 86380 86390 1
506233 99506233 1001 86380 86390 1
506065 99506065 1001 86380 86390 1
506031 99506031 1001 86380 86390 1
506062 99506062 1001 86380 86390 1
506723 99506723 1001 86380 86390 1
506764 99506764 1001 86380 86390 1
506791 99506791 1001 86380 86390 1
506733 99506733 1001 86380 86390 1
507257 99507257 1001 86380 86390 1
507261 99507261 1001 86380 86390 1
507354 99507354 1001 86380 86390 1
507252 99507252 1001 86380 86390 1
507177 99507177 1001 86380 86390 1
507022 99507022 1001 86380 86390 1
507130 99507130 1001 86380 86390 1
507040 99507040 1001 86380 86390 1
507134 99507134 1001 86380 86390 1
507186 99507186 1001 86380 86390 1
507071 99507071 1001 86380 86390 1
507608 99507608 1001 86380 86390 1
507609 99507609 1001 86380 86390 1
507610 99507610 1001 86380 86390 1
507572 99507572 1001 86380 86390 1
508108 99508108 1001 86380 86390 1
508076 99508076 1001 86380 86390 1
507916 99507916 1001 86380 86390 1
507923 99507923 1001 86380 86390 1
507963 99507963 1001 86380 86390 1
507743 99507743 1001 86380 86390 1
507694 99507694 1001 86380 86390 1
508403 99508403 1001 86380 86390 1
508342 99508342 1001 86380 86390 1
508437 99508437 1001 86380 86390 1
508897 99508897 1001 86380 86390 1
509001 99509001 1001 86380 86390 1
508963 99508963 1001 86380 86390 1
508825 99508825 1001 86380 86390 1
508639 99508639 1001 86380 86390 1
508484 99508484 1001 86380 86390 1
509196 99509196 1001 86380 86390 1
509209 99509209 1001 86380 86390 1
509761 99509761 1001 86380 86390 1
509792 99509792 1001 86380 86390 1
509527 99509527 1001 86380 86390 1
509531 99509531 1001 86380 86390 1
509636 99509636 1001 86380 86390 1
509452 99509452 1001 86380 86390 1
509427 99509427 1001 86380 86390 1
509317 99509317 1001 86380 86390 1
510079 99510079 1001 86380 86390 1
510016 99510016 1001 86380 86390 1
509968 99509968 1001 86380 86390 1
509932 99509932 1001 86380 86390 1
509947 99509947 1001 86380 86390 1
510579 99510579 1001 86380 86390 1
510674 99510674 1001 86380 86390 1
510498 99510498 1001 86380 86390 1
510515 99510515 1001 86380 86390 1
510503 99510503 1001 86380 86390 1
510201 99510201 1001 86380 86390 1
510141 99510141 1001 86380 86390 1
510788 99510788 1001 86380 86390 1
510879 99510879 1001 86380 86390 1
510883 99510883 1001 86380 86390 1
510769 99510769 1001 86380 86390 1
510748 99510748 1001 86380 86390 1
511256 99511256 1001 86380 86390 1
511207 99511207 1001 86380 86390 1
511233 99511233 1001 86380 86390 1
511185 99511185 1001 86380 86390 1
511279 99511279 1001 86380 86390 1
511151 99511151 1001 86380 86390 1
511039 99511039 1001 86380 86390 1
511692 99511692 1001 86380 86390 1
511590 99511590 1001 86380 86390 1
511565 99511565 1001 86380 86390 1
511749 99511749 1001 86380 86390 1
511651 99511651 1001 86380 86390 1
512250 99512250 1001 86380 86390 1
512241 99512241 1001 86380 86390 1
511978 99511978 1001 86380 86390 1
512169 99512169 1001 86380 86390 1
512068 99512068 1001 86380 86390 1
511902 99511902 1001 86380 86390 1
511932 99511932 1001 86380 86390 1
512496 99512496 1001 86380 86390 1
512525 99512525 1001 86380 86390 1
513193 99513193 1001 86380 86390 1
512909 99512909 1001 86380 86390 1
512825 99512825 1001 86380 86390 1
512969 99512969 1001 86380 86390 1
512985 99512985 1001 86380 86390 1
512726 99512726 1001 86380 86390 1
512665 99512665 1001 86380 86390 1
512659 99512659 1001 86380 86390 1
513853 99513853 1001 86380 86390 1
513894 99513894 1001 86380 86390 1
513946 99513946 1001 86380 86390 1
513974 99513974 1001 86380 86390 1
513988 99513988 1001 86380 86390 1
513885 99513885 1001 86380 86390 1
513860 99513860 1001 86380 86390 1
513731 99513731 1001 86380 86390 1
513640 99513640 1001 86380 86390 1
513606 99513606 1001 86380 86390 1
513499 99513499 1001 86380 86390 1
514105 99514105 1001 86380 86390 1
514112 99514112 1001 86380 86390 1
514600 99514600 1001 86380 86390 1
514459 99514459 1001 86380 86390 1
514605 99514605 1001 86380 86390 1
514624 99514624 1001 86380 86390 1
514327 99514327 1001 86380 86390 1
514259 99514259 1001 86380 86390 1
515055 99515055 1001 86380 86390 1
515031 99515031 1001 86380 86390 1
515584 99515584 1001 86380 86390 1
515387 99515387 1001 86380 86390 1
515364 99515364 1001 86380 86390 1
515331 99515331 1001 86380 86390 1
515396 99515396 1001 86380 86390 1
515371 99515371 1001 86380 86390 1
515399 99515399 1001 86380 86390 1
515168 99515168 1001 86380 86390 1
515802 99515802 1001 86380 86390 1
515790 99515790 1001 86380 86390 1
516463 99516463 1001 86380 86390 1
516452 99516452 1001 86380 86390 1
516466 99516466 1001 86380 86390 1
516109 99516109 1001 86380 86390 1
516140 99516140 1001 86380 86390 1
516167 99516167 1001 86380 86390 1
516155 99516155 1001 86380 86390 1
516198 99516198 1001 86380 86390 1
516015 99516015 1001 86380 86390 1
516687 99516687 1001 86380 86390 1
516702 99516702 1001 86380 86390 1
516521 99516521 1001 86380 86390 1
516693 99516693 1001 86380 86390 1
516526 99516526 1001 86380 86390 1
516607 99516607 1001 86380 86390 1
516633 99516633 1001 86380 86390 1
516583 99516583 1001 86380 86390 1
517285 99517285 1001 86380 86390 1
517187 99517187 1001 86380 86390 1
516924 99516924 1001 86380 86390 1
516991 99516991 1001 86380 86390 1
516939 99516939 1001 86380 86390 1
517009 99517009 1001 86380 86390 1
516857 99516857 1001 86380 86390 1
516732 99516732 1001 86380 86390 1
516853 99516853 1001 86380 86390 1
517360 99517360 1001 86380 86390 1
517374 99517374 1001 86380 86390 1
517429 99517429 1001 86380 86390 1
517351 99517351 1001 86380 86390 1
518021 99518021 1001 86380 86390 1
517986 99517986 1001 86380 86390 1
518018 99518018 1001 86380 86390 1
517892 99517892 1001 86380 86390 1
517883 99517883 1001 86380 86390 1
517950 99517950 1001 86380 86390 1
517912 99517912 1001 86380 86390 1
517835 99517835 1001 86380 86390 1
517799 99517799 1001 86380 86390 1
517635 99517635 1001 86380 86390 1
517651 99517651 1001 86380 86390 1
517642 99517642 1001 86380 86390 1
518226 99518226 1001 86380 86390 1
518278 99518278 1001 86380 86390 1
518319 99518319 1001 86380 86390 1
518333 99518333 1001 86380 86390 1
518167 99518167 1001 86380 86390 1
518311 99518311 1001 86380 86390 1
518834 99518834 1001 86380 86390 1
518943 99518943 1001 86380 86390 1
518944 99518944 1001 86380 86390 1
518948 99518948 1001 86380 86390 1
518706 99518706 1001 86380 86390 1
518682 99518682 1001 86380 86390 1
518579 99518579 1001 86380 86390 1
518777 99518777 1001 86380 86390 1
518524 99518524 1001 86380 86390 1
519011 99519011 1001 86380 86390 1
519013 99519013 1001 86380 86390 1
519776 99519776 1001 86380 86390 1
519663 99519663 1001 86380 86390 1
519697 99519697 1001 86380 86390 1
519595 99519595 1001 86380 86390 1
519480 99519480 1001 86380 86390 1
519508 99519508 1001 86380 86390 1
519418 99519418 1001 86380 86390 1
519330 99519330 1001 86380 86390 1
519968 99519968 1001 86380 86390 1
519984 99519984 1001 86380 86390 1
520551 99520551 1001 86380 86390 1
520527 99520527 1001 86380 86390 1
520609 99520609 1001 86380 86390 1
520266 99520266 1001 86380 86390 1
520031 99520031 1001 86380 86390 1
520061 99520061 1001 86380 86390 1
520833 99520833 1001 86380 86390 1
520668 99520668 1001 86380 86390 1
520720 99520720 1001 86380 86390 1
520748 99520748 1001 86380 86390 1
520738 99520738 1001 86380 86390 1
520752 99520752 1001 86380 86390 1
521330 99521330 1001 86380 86390 1
521321 99521321 1001 86380 86390 1
521213 99521213 1001 86380 86390 1
521098 99521098 1001 86380 86390 1
521074 99521074 1001 86380 86390 1
522126 99522126 1001 86380 86390 1
522207 99522207 1001 86380 86390 1
522158 99522158 1001 86380 86390 1
522211 99522211 1001 86380 86390 1
522135 99522135 1001 86380 86390 1
521918 99521918 1001 86380 86390 1
521926 99521926 1001 86380 86390 1
521807 99521807 1001 86380 86390 1
521874 99521874 1001 86380 86390 1
522358 99522358 1001 86380 86390 1
522323 99522323 1001 86380 86390 1
522997 99522997 1001 86380 86390 1
522838 99522838 1001 86380 86390 1
522735 99522735 1001 86380 86390 1
522905 99522905 1001 86380 86390 1
522832 99522832 1001 86380 86390 1
522704 99522704 1001 86380 86390 1
522679 99522679 1001 86380 86390 1
522642 99522642 1001 86380 86390 1
522688 99522688 1001 86380 86390 1
523168 99523168 1001 86380 86390 1
523278 99523278 1001 86380 86390 1
523911 99523911 1001 86380 86390 1
523792 99523792 1001 86380 86390 1
523916 99523916 1001 86380 86390 1
523899 99523899 1001 86380 86390 1
523923 99523923 1001 86380 86390 1
523623 99523623 1001 86380 86390 1
523533 99523533 1001 86380 86390 1
523614 99523614 1001 86380 86390 1
523581 99523581 1001 86380 86390 1
523351 99523351 1001 86380 86390 1
523418 99523418 1001 86380 86390 1
523355 99523355 1001 86380 86390 1
524058 99524058 1001 86380 86390 1
524059 99524059 1001 86380 86390 1
524083 99524083 1001 86380 86390 1
524741 99524741 1001 86380 86390 1
524635 99524635 1001 86380 86390 1
524598 99524598 1001 86380 86390 1
524385 99524385 1001 86380 86390 1
524553 99524553 1001 86380 86390 1
524965 99524965 1001 86380 86390 1
524863 99524863 1001 86380 86390 1
525513 99525513 1001 86380 86390 1
525491 99525491 1001 86380 86390 1
525241 99525241 1001 86380 86390 1
524981 99524981 1001 86380 86390 1
525619 99525619 1001 86380 86390 1
525772 99525772 1001 86380 86390 1
525695 99525695 1001 86380 86390 1
526360 99526360 1001 86380 86390 1
526270 99526270 1001 86380 86390 1
526341 99526341 1001 86380 86390 1
526167 99526167 1001 86380 86390 1
526065 99526065 1001 86380 86390 1
526059 99526059 1001 86380 86390 1
526060 99526060 1001 86380 86390 1
525816 99525816 1001 86380 86390 1
525991 99525991 1001 86380 86390 1
525954 99525954 1001 86380 86390 1
527173 99527173 1001 86380 86390 1
527195 99527195 1001 86380 86390 1
527244 99527244 1001 86380 86390 1
526952 99526952 1001 86380 86390 1
527022 99527022 1001 86380 86390 1
526871 99526871 1001 86380 86390 1
526858 99526858 1001 86380 86390 1
526835 99526835 1001 86380 86390 1
526823 99526823 1001 86380 86390 1
526748 99526748 1001 86380 86390 1
526633 99526633 1001 86380 86390 1
526725 99526725 1001 86380 86390 1
526769 99526769 1001 86380 86390 1
527284 99527284 1001 86380 86390 1
527287 99527287 1001 86380 86390 1
527417 99527417 1001 86380 86390 1
527448 99527448 1001 86380 86390 1
527374 99527374 1001 86380 86390 1
528024 99528024 1001 86380 86390 1
527973 99527973 1001 86380 86390 1
527883 99527883 1001 86380 86390 1
527923 99527923 1001 86380 86390 1
527978 99527978 1001 86380 86390 1
528069 99528069 1001 86380 86390 1
527689 99527689 1001 86380 86390 1
527846 99527846 1001 86380 86390 1
527828 99527828 1001 86380 86390 1
527841 99527841 1001 86380 86390 1
527790 99527790 1001 86380 86390 1
527596 99527596 1001 86380 86390 1
527611 99527611 1001 86380 86390 1
527560 99527560 1001 86380 86390 1
528219 99528219 1001 86380 86390 1
528209 99528209 1001 86380 86390 1
528121 99528121 1001 86380 86390 1
528747 99528747 1001 86380 86390 1
528839 99528839 1001 86380 86390 1
528827 99528827 1001 86380 86390 1
528888 99528888 1001 86380 86390 1
528757 99528757 1001 86380 86390 1
528619 99528619 1001 86380 86390 1
528607 99528607 1001 86380 86390 1
528641 99528641 1001 86380 86390 1
529087 99529087 1001 86380 86390 1
529100 99529100 1001 86380 86390 1
528947 99528947 1001 86380 86390 1
529604 99529604 1001 86380 86390 1
529571 99529571 1001 86380 86390 1
529422 99529422 1001 86380 86390 1
529476 99529476 1001 86380 86390 1
529321 99529321 1001 86380 86390 1
529323 99529323 1001 86380 86390 1
529428 99529428 1001 86380 86390 1
529120 99529120 1001 86380 86390 1
529189 99529189 1001 86380 86390 1
529141 99529141 1001 86380 86390 1
529155 99529155 1001 86380 86390 1
529247 99529247 1001 86380 86390 1
529819 99529819 1001 86380 86390 1
529917 99529917 1001 86380 86390 1
530523 99530523 1001 86380 86390 1
530480 99530480 1001 86380 86390 1
530469 99530469 1001 86380 86390 1
530171 99530171 1001 86380 86390 1
530149 99530149 1001 86380 86390 1
530217 99530217 1001 86380 86390 1
530009 99530009 1001 86380 86390 1
530578 99530578 1001 86380 86390 1
530605 99530605 1001 86380 86390 1
530647 99530647 1001 86380 86390 1
531372 99531372 1001 86380 86390 1
531033 99531033 1001 86380 86390 1
530952 99530952 1001 86380 86390 1
530915 99530915 1001 86380 86390 1
530918 99530918 1001 86380 86390 1
530880 99530880 1001 86380 86390 1
530847 99530847 1001 86380 86390 1
531402 99531402 1001 86380 86390 1
531549 99531549 1001 86380 86390 1
531565 99531565 1001 86380 86390 1
531453 99531453 1001 86380 86390 1
532170 99532170 1001 86380 86390 1
532130 99532130 1001 86380 86390 1
532131 99532131 1001 86380 86390 1
532185 99532185 1001 86380 86390 1
532124 99532124 1001 86380 86390 1
532060 99532060 1001 86380 86390 1
532063 99532063 1001 86380 86390 1
531836 99531836 1001 86380 86390 1
531966 99531966 1001 86380 86390 1
531946 99531946 1001 86380 86390 1
531792 99531792 1001 86380 86390 1
531783 99531783 1001 86380 86390 1
531725 99531725 1001 86380 86390 1
532310 99532310 1001 86380 86390 1
532250 99532250 1001 86380 86390 1
532891 99532891 1001 86380 86390 1
532873 99532873 1001 86380 86390 1
532789 99532789 1001 86380 86390 1
532739 99532739 1001 86380 86390 1
532514 99532514 1001 86380 86390 1
532540 99532540 1001 86380 86390 1
532606 99532606 1001 86380 86390 1
532609 99532609 1001 86380 86390 1
532532 99532532 1001 86380 86390 1
532561 99532561 1001 86380 86390 1
532433 99532433 1001 86380 86390 1
533190 99533190 1001 86380 86390 1
533729 99533729 1001 86380 86390 1
533717 99533717 1001 86380 86390 1
533808 99533808 1001 86380 86390 1
533812 99533812 1001 86380 86390 1
533588 99533588 1001 86380 86390 1
533578 99533578 1001 86380 86390 1
533608 99533608 1001 86380 86390 1
533546 99533546 1001 86380 86390 1
533585 99533585 1001 86380 86390 1
533254 99533254 1001 86380 86390 1
533335 99533335 1001 86380 86390 1
533441 99533441 1001 86380 86390 1
534025 99534025 1001 86380 86390 1
533876 99533876 1001 86380 86390 1
534505 99534505 1001 86380 86390 1
534554 99534554 1001 86380 86390 1
534348 99534348 1001 86380 86390 1
534352 99534352 1001 86380 86390 1
534301 99534301 1001 86380 86390 1
534114 99534114 1001 86380 86390 1
534094 99534094 1001 86380 86390 1
534095 99534095 1001 86380 86390 1
534199 99534199 1001 86380 86390 1
534817 99534817 1001 86380 86390 1
534796 99534796 1001 86380 86390 1
535480 99535480 1001 86380 86390 1
535310 99535310 1001 86380 86390 1
535468 99535468 1001 86380 86390 1
535340 99535340 1001 86380 86390 1
535190 99535190 1001 86380 86390 1
535296 99535296 1001 86380 86390 1
535246 99535246 1001 86380 86390 1
535103 99535103 1001 86380 86390 1
535145 99535145 1001 86380 86390 1
534998 99534998 1001 86380 86390 1
534936 99534936 1001 86380 86390 1
535066 99535066 1001 86380 86390 1
534951 99534951 1001 86380 86390 1
535055 99535055 1001 86380 86390 1
535639 99535639 1001 86380 86390 1
535704 99535704 1001 86380 86390 1
536249 99536249 1001 86380 86390 1
536212 99536212 1001 86380 86390 1
536174 99536174 1001 86380 86390 1
536279 99536279 1001 86380 86390 1
535756 99535756 1001 86380 86390 1
535888 99535888 1001 86380 86390 1
535840 99535840 1001 86380 86390 1
536403 99536403 1001 86380 86390 1
536487 99536487 1001 86380 86390 1
537037 99537037 1001 86380 86390 1
537156 99537156 1001 86380 86390 1
536876 99536876 1001 86380 86390 1
536654 99536654 1001 86380 86390 1
536667 99536667 1001 86380 86390 1
537306 99537306 1001 86380 86390 1
537191 99537191 1001 86380 86390 1
537873 99537873 1001 86380 86390 1
537835 99537835 1001 86380 86390 1
537850 99537850 1001 86380 86390 1
537931 99537931 1001 86380 86390 1
537855 99537855 1001 86380 86390 1
537577 99537577 1001 86380 86390 1
537659 99537659 1001 86380 86390 1
537750 99537750 1001 86380 86390 1
537647 99537647 1001 86380 86390 1
537712 99537712 1001 86380 86390 1
537595 99537595 1001 86380 86390 1
537480 99537480 1001 86380 86390 1
537572 99537572 1001 86380 86390 1
537495 99537495 1001 86380 86390 1
538003 99538003 1001 86380 86390 1
538785 99538785 1001 86380 86390 1
538683 99538683 1001 86380 86390 1
538633 99538633 1001 86380 86390 1
538427 99538427 1001 86380 86390 1
538597 99538597 1001 86380 86390 1
538522 99538522 1001 86380 86390 1
538512 99538512 1001 86380 86390 1
538448 99538448 1001 86380 86390 1
538305 99538305 1001 86380 86390 1
538879 99538879 1001 86380 86390 1
538990 99538990 1001 86380 86390 1
538952 99538952 1001 86380 86390 1
539598 99539598 1001 86380 86390 1
539534 99539534 1001 86380 86390 1
539366 99539366 1001 86380 86390 1
539033 99539033 1001 86380 86390 1
539125 99539125 1001 86380 86390 1
539095 99539095 1001 86380 86390 1
539715 99539715 1001 86380 86390 1
539664 99539664 1001 86380 86390 1
539777 99539777 1001 86380 86390 1
540435 99540435 1001 86380 86390 1
540292 99540292 1001 86380 86390 1
540454 99540454 1001 86380 86390 1
540248 99540248 1001 86380 86390 1
540199 99540199 1001 86380 86390 1
540226 99540226 1001 86380 86390 1
540128 99540128 1001 86380 86390 1
539981 99539981 1001 86380 86390 1
539983 99539983 1001 86380 86390 1
539934 99539934 1001 86380 86390 1
540477 99540477 1001 86380 86390 1
540620 99540620 1001 86380 86390 1
540507 99540507 1001 86380 86390 1
540524 99540524 1001 86380 86390 1
540538 99540538 1001 86380 86390 1
541138 99541138 1001 86380 86390 1
541216 99541216 1001 86380 86390 1
541257 99541257 1001 86380 86390 1
541133 99541133 1001 86380 86390 1
540959 99540959 1001 86380 86390 1
541028 99541028 1001 86380 86390 1
540898 99540898 1001 86380 86390 1
540926 99540926 1001 86380 86390 1
540965 99540965 1001 86380 86390 1
541086 99541086 1001 86380 86390 1
540710 99540710 1001 86380 86390 1
540750 99540750 1001 86380 86390 1
540777 99540777 1001 86380 86390 1
540705 99540705 1001 86380 86390 1
540718 99540718 1001 86380 86390 1
541484 99541484 1001 86380 86390 1
541305 99541305 1001 86380 86390 1
541378 99541378 1001 86380 86390 1
542117 99542117 1001 86380 86390 1
542092 99542092 1001 86380 86390 1
541943 99541943 1001 86380 86390 1
542074 99542074 1001 86380 86390 1
542112 99542112 1001 86380 86390 1
541838 99541838 1001 86380 86390 1
541851 99541851 1001 86380 86390 1
541906 99541906 1001 86380 86390 1
541857 99541857 1001 86380 86390 1
541808 99541808 1001 86380 86390 1
541847 99541847 1001 86380 86390 1
541501 99541501 1001 86380 86390 1
542267 99542267 1001 86380 86390 1
542842 99542842 1001 86380 86390 1
542945 99542945 1001 86380 86390 1
542878 99542878 1001 86380 86390 1
542571 99542571 1001 86380 86390 1
542598 99542598 1001 86380 86390 1
542639 99542639 1001 86380 86390 1
542440 99542440 1001 86380 86390 1
542328 99542328 1001 86380 86390 1
542498 99542498 1001 86380 86390 1
542435 99542435 1001 86380 86390 1
542398 99542398 1001 86380 86390 1
543021 99543021 1001 86380 86390 1
542971 99542971 1001 86380 86390 1
543088 99543088 1001 86380 86390 1
543147 99543147 1001 86380 86390 1
542967 99542967 1001 86380 86390 1
543631 99543631 1001 86380 86390 1
543771 99543771 1001 86380 86390 1
543645 99543645 1001 86380 86390 1
543596 99543596 1001 86380 86390 1
543676 99543676 1001 86380 86390 1
543424 99543424 1001 86380 86390 1
543374 99543374 1001 86380 86390 1
543218 99543218 1001 86380 86390 1
543810 99543810 1001 86380 86390 1
543914 99543914 1001 86380 86390 1
543801 99543801 1001 86380 86390 1
543948 99543948 1001 86380 86390 1
544579 99544579 1001 86380 86390 1
544542 99544542 1001 86380 86390 1
544454 99544454 1001 86380 86390 1
544190 99544190 1001 86380 86390 1
544056 99544056 1001 86380 86390 1
544036 99544036 1001 86380 86390 1
544040 99544040 1001 86380 86390 1
419677 255 1001 45180 46257 1
425837 1131 1001 70260 71037 1
542787 633 1002 63403 69760 1
400078 99400078 1001 86380 86390 1
400232 99400232 1001 86380 86390 1
400340 99400340 1001 86380 86390 1
400371 99400371 1001 86380 86390 1
400501 99400501 1001 86380 86390 1
400771 99400771 1001 86380 86390 1
400833 99400833 1001 86380 86390 1
401257 99401257 1001 86380 86390 1
401527 99401527 1001 86380 86390 1
401596 99401596 1001 86380 86390 1
401699 99401699 1001 86380 86390 1
401988 99401988 1001 86380 86390 1
402324 99402324 1001 86380 86390 1
402509 99402509 1001 86380 86390 1
402538 99402538 1001 86380 86390 1
402505 99402505 1001 86380 86390 1
402815 99402815 1001 86380 86390 1
402839 99402839 1001 86380 86390 1
403044 99403044 1001 86380 86390 1
403068 99403068 1001 86380 86390 1
403014 99403014 1001 86380 86390 1
403494 99403494 1001 86380 86390 1
403559 99403559 1001 86380 86390 1
403668 99403668 1001 86380 86390 1
403767 99403767 1001 86380 86390 1
403820 99403820 1001 86380 86390 1
403771 99403771 1001 86380 86390 1
403800 99403800 1001 86380 86390 1
404217 99404217 1001 86380 86390 1
404566 99404566 1001 86380 86390 1
404718 99404718 1001 86380 86390 1
405191 99405191 1001 86380 86390 1
405176 99405176 1001 86380 86390 1
405325 99405325 1001 86380 86390 1
405522 99405522 1001 86380 86390 1
406220 99406220 1001 86380 86390 1
406319 99406319 1001 86380 86390 1
406301 99406301 1001 86380 86390 1
407120 99407120 1001 86380 86390 1
407175 99407175 1001 86380 86390 1
407363 99407363 1001 86380 86390 1
407546 99407546 1001 86380 86390 1
407456 99407456 1001 86380 86390 1
407501 99407501 1001 86380 86390 1
407557 99407557 1001 86380 86390 1
407804 99407804 1001 86380 86390 1
407792 99407792 1001 86380 86390 1
407921 99407921 1001 86380 86390 1
407933 99407933 1001 86380 86390 1
408111 99408111 1001 86380 86390 1
408355 99408355 1001 86380 86390 1
408375 99408375 1001 86380 86390 1
408359 99408359 1001 86380 86390 1
408688 99408688 1001 86380 86390 1
408858 99408858 1001 86380 86390 1
408921 99408921 1001 86380 86390 1
409105 99409105 1001 86380 86390 1
409241 99409241 1001 86380 86390 1
409377 99409377 1001 86380 86390 1
409460 99409460 1001 86380 86390 1
409670 99409670 1001 86380 86390 1
409728 99409728 1001 86380 86390 1
409856 99409856 1001 86380 86390 1
409931 99409931 1001 86380 86390 1
409955 99409955 1001 86380 86390 1
409967 99409967 1001 86380 86390 1
410018 99410018 1001 86380 86390 1
410150 99410150 1001 86380 86390 1
410274 99410274 1001 86380 86390 1
410263 99410263 1001 86380 86390 1
410384 99410384 1001 86380 86390 1
410672 99410672 1001 86380 86390 1
410930 99410930 1001 86380 86390 1
411085 99411085 1001 86380 86390 1
411173 99411173 1001 86380 86390 1
411230 99411230 1001 86380 86390 1
411236 99411236 1001 86380 86390 1
411318 99411318 1001 86380 86390 1
411349 99411349 1001 86380 86390 1
411431 99411431 1001 86380 86390 1
411845 99411845 1001 86380 86390 1
411867 99411867 1001 86380 86390 1
412010 99412010 1001 86380 86390 1
412017 99412017 1001 86380 86390 1
412093 99412093 1001 86380 86390 1
412255 99412255 1001 86380 86390 1
412425 99412425 1001 86380 86390 1
412281 99412281 1001 86380 86390 1
413652 99413652 1001 86380 86390 1
413413 99413413 1001 86380 86390 1
413241 99413241 1001 86380 86390 1
412965 99412965 1001 86380 86390 1
413251 99413251 1001 86380 86390 1
412679 99412679 1001 86380 86390 1
412855 99412855 1001 86380 86390 1
413875 99413875 1001 86380 86390 1
414022 99414022 1001 86380 86390 1
413932 99413932 1001 86380 86390 1
415217 99415217 1001 86380 86390 1
415192 99415192 1001 86380 86390 1
415014 99415014 1001 86380 86390 1
415131 99415131 1001 86380 86390 1
415207 99415207 1001 86380 86390 1
414801 99414801 1001 86380 86390 1
414405 99414405 1001 86380 86390 1
414167 99414167 1001 86380 86390 1
414128 99414128 1001 86380 86390 1
414344 99414344 1001 86380 86390 1
415335 99415335 1001 86380 86390 1
415483 99415483 1001 86380 86390 1
415455 99415455 1001 86380 86390 1
415401 99415401 1001 86380 86390 1
415714 99415714 1001 86380 86390 1
415694 99415694 1001 86380 86390 1
416861 99416861 1001 86380 86390 1
416839 99416839 1001 86380 86390 1
416664 99416664 1001 86380 86390 1
416776 99416776 1001 86380 86390 1
416231 99416231 1001 86380 86390 1
416398 99416398 1001 86380 86390 1
416160 99416160 1001 86380 86390 1
416511 99416511 1001 86380 86390 1
415991 99415991 1001 86380 86390 1
416045 99416045 1001 86380 86390 1
416076 99416076 1001 86380 86390 1
417027 99417027 1001 86380 86390 1
417319 99417319 1001 86380 86390 1
417347 99417347 1001 86380 86390 1
418618 99418618 1001 86380 86390 1
418800 99418800 1001 86380 86390 1
418734 99418734 1001 86380 86390 1
418509 99418509 1001 86380 86390 1
418513 99418513 1001 86380 86390 1
418765 99418765 1001 86380 86390 1
418448 99418448 1001 86380 86390 1
418784 99418784 1001 86380 86390 1
418545 99418545 1001 86380 86390 1
418372 99418372 1001 86380 86390 1
418418 99418418 1001 86380 86390 1
418202 99418202 1001 86380 86390 1
418167 99418167 1001 86380 86390 1
418172 99418172 1001 86380 86390 1
418265 99418265 1001 86380 86390 1
417727 99417727 1001 86380 86390 1
417867 99417867 1001 86380 86390 1
417989 99417989 1001 86380 86390 1
418873 99418873 1001 86380 86390 1
419131 99419131 1001 86380 86390 1
419094 99419094 1001 86380 86390 1
420356 99420356 1001 86380 86390 1
420341 99420341 1001 86380 86390 1
420144 99420144 1001 86380 86390 1
420166 99420166 1001 86380 86390 1
420233 99420233 1001 86380 86390 1
419852 99419852 1001 86380 86390 1
419891 99419891 1001 86380 86390 1
419925 99419925 1001 86380 86390 1
420001 99420001 1001 86380 86390 1
419402 99419402 1001 86380 86390 1
419499 99419499 1001 86380 86390 1
419390 99419390 1001 86380 86390 1
419279 99419279 1001 86380 86390 1
419529 99419529 1001 86380 86390 1
419418 99419418 1001 86380 86390 1
419287 99419287 1001 86380 86390 1
420646 99420646 1001 86380 86390 1
420506 99420506 1001 86380 86390 1
420608 99420608 1001 86380 86390 1
422053 99422053 1001 86380 86390 1
422082 99422082 1001 86380 86390 1
421503 99421503 1001 86380 86390 1
421643 99421643 1001 86380 86390 1
420948 99420948 1001 86380 86390 1
420976 99420976 1001 86380 86390 1
420958 99420958 1001 86380 86390 1
421139 99421139 1001 86380 86390 1
422406 99422406 1001 86380 86390 1
422226 99422226 1001 86380 86390 1
422380 99422380 1001 86380 86390 1
423576 99423576 1001 86380 86390 1
423517 99423517 1001 86380 86390 1
423454 99423454 1001 86380 86390 1
423233 99423233 1001 86380 86390 1
423210 99423210 1001 86380 86390 1
422826 99422826 1001 86380 86390 1
422578 99422578 1001 86380 86390 1
424067 99424067 1001 86380 86390 1
423994 99423994 1001 86380 86390 1
423972 99423972 1001 86380 86390 1
425103 99425103 1001 86380 86390 1
425328 99425328 1001 86380 86390 1
425040 99425040 1001 86380 86390 1
425187 99425187 1001 86380 86390 1
424736 99424736 1001 86380 86390 1
424913 99424913 1001 86380 86390 1
424603 99424603 1001 86380 86390 1
424899 99424899 1001 86380 86390 1
424283 99424283 1001 86380 86390 1
424238 99424238 1001 86380 86390 1
425596 99425596 1001 86380 86390 1
426906 99426906 1001 86380 86390 1
427087 99427087 1001 86380 86390 1
426547 99426547 1001 86380 86390 1
426376 99426376 1001 86380 86390 1
426526 99426526 1001 86380 86390 1
426335 99426335 1001 86380 86390 1
426439 99426439 1001 86380 86390 1
426337 99426337 1001 86380 86390 1
425868 99425868 1001 86380 86390 1
426056 99426056 1001 86380 86390 1
426108 99426108 1001 86380 86390 1
426209 99426209 1001 86380 86390 1
427231 99427231 1001 86380 86390 1
427210 99427210 1001 86380 86390 1
427280 99427280 1001 86380 86390 1
428572 99428572 1001 86380 86390 1
428478 99428478 1001 86380 86390 1
428378 99428378 1001 86380 86390 1
428628 99428628 1001 86380 86390 1
428009 99428009 1001 86380 86390 1
428072 99428072 1001 86380 86390 1
427876 99427876 1001 86380 86390 1
427826 99427826 1001 86380 86390 1
427741 99427741 1001 86380 86390 1
427761 99427761 1001 86380 86390 1
427696 99427696 1001 86380 86390 1
429019 99429019 1001 86380 86390 1
427921 99427921 1001 86380 86390 1
429046 99429046 1001 86380 86390 1
430043 99430043 1001 86380 86390 1
430147 99430147 1001 86380 86390 1
429723 99429723 1001 86380 86390 1
429842 99429842 1001 86380 86390 1
429234 99429234 1001 86380 86390 1
429487 99429487 1001 86380 86390 1
429460 99429460 1001 86380 86390 1
430636 99430636 1001 86380 86390 1
431941 99431941 1001 86380 86390 1
431876 99431876 1001 86380 86390 1
431788 99431788 1001 86380 86390 1
431106 99431106 1001 86380 86390 1
432438 99432438 1001 86380 86390 1
432068 99432068 1001 86380 86390 1
432264 99432264 1001 86380 86390 1
433661 99433661 1001 86380 86390 1
433686 99433686 1001 86380 86390 1
433699 99433699 1001 86380 86390 1
433707 99433707 1001 86380 86390 1
433247 99433247 1001 86380 86390 1
432974 99432974 1001 86380 86390 1
433253 99433253 1001 86380 86390 1
432956 99432956 1001 86380 86390 1
433015 99433015 1001 86380 86390 1
432527 99432527 1001 86380 86390 1
432530 99432530 1001 86380 86390 1
432783 99432783 1001 86380 86390 1
433862 99433862 1001 86380 86390 1
435153 99435153 1001 86380 86390 1
435154 99435154 1001 86380 86390 1
435397 99435397 1001 86380 86390 1
434639 99434639 1001 86380 86390 1
434759 99434759 1001 86380 86390 1
434151 99434151 1001 86380 86390 1
435483 99435483 1001 86380 86390 1
435802 99435802 1001 86380 86390 1
435772 99435772 1001 86380 86390 1
435539 99435539 1001 86380 86390 1
435640 99435640 1001 86380 86390 1
436986 99436986 1001 86380 86390 1
437055 99437055 1001 86380 86390 1
436345 99436345 1001 86380 86390 1
436507 99436507 1001 86380 86390 1
436699 99436699 1001 86380 86390 1
436270 99436270 1001 86380 86390 1
436329 99436329 1001 86380 86390 1
436306 99436306 1001 86380 86390 1
436342 99436342 1001 86380 86390 1
300059 99300059 1001 86380 86390 1
437202 99437202 1001 86380 86390 1
300681 99300681 1001 86380 86390 1
300530 99300530 1001 86380 86390 1
300338 99300338 1001 86380 86390 1
300444 99300444 1001 86380 86390 1
300275 99300275 1001 86380 86390 1
300250 99300250 1001 86380 86390 1
300147 99300147 1001 86380 86390 1
300199 99300199 1001 86380 86390 1
300135 99300135 1001 86380 86390 1
300148 99300148 1001 86380 86390 1
300239 99300239 1001 86380 86390 1
300253 99300253 1001 86380 86390 1
300163 99300163 1001 86380 86390 1
300306 99300306 1001 86380 86390 1
300115 99300115 1001 86380 86390 1
300793 99300793 1001 86380 86390 1
300876 99300876 1001 86380 86390 1
301220 99301220 1001 86380 86390 1
301312 99301312 1001 86380 86390 1
301170 99301170 1001 86380 86390 1
301303 99301303 1001 86380 86390 1
301332 99301332 1001 86380 86390 1
301333 99301333 1001 86380 86390 1
301230 99301230 1001 86380 86390 1
301231 99301231 1001 86380 86390 1
300999 99300999 1001 86380 86390 1
301074 99301074 1001 86380 86390 1
301100 99301100 1001 86380 86390 1
302252 99302252 1001 86380 86390 1
302206 99302206 1001 86380 86390 1
302248 99302248 1001 86380 86390 1
302019 99302019 1001 86380 86390 1
301773 99301773 1001 86380 86390 1
301814 99301814 1001 86380 86390 1
301776 99301776 1001 86380 86390 1
301883 99301883 1001 86380 86390 1
302390 99302390 1001 86380 86390 1
302509 99302509 1001 86380 86390 1
302394 99302394 1001 86380 86390 1
302532 99302532 1001 86380 86390 1
303014 99303014 1001 86380 86390 1
303035 99303035 1001 86380 86390 1
303013 99303013 1001 86380 86390 1
303202 99303202 1001 86380 86390 1
302989 99302989 1001 86380 86390 1
302877 99302877 1001 86380 86390 1
302946 99302946 1001 86380 86390 1
302710 99302710 1001 86380 86390 1
303374 99303374 1001 86380 86390 1
303232 99303232 1001 86380 86390 1
303259 99303259 1001 86380 86390 1
303390 99303390 1001 86380 86390 1
303409 99303409 1001 86380 86390 1
304029 99304029 1001 86380 86390 1
303925 99303925 1001 86380 86390 1
303849 99303849 1001 86380 86390 1
303992 99303992 1001 86380 86390 1
303627 99303627 1001 86380 86390 1
303593 99303593 1001 86380 86390 1
303597 99303597 1001 86380 86390 1
303457 99303457 1001 86380 86390 1
304188 99304188 1001 86380 86390 1
304036 99304036 1001 86380 86390 1
304079 99304079 1001 86380 86390 1
304811 99304811 1001 86380 86390 1
304703 99304703 1001 86380 86390 1
304502 99304502 1001 86380 86390 1
304331 99304331 1001 86380 86390 1
304242 99304242 1001 86380 86390 1
304914 99304914 1001 86380 86390 1
305030 99305030 1001 86380 86390 1
305569 99305569 1001 86380 86390 1
305648 99305648 1001 86380 86390 1
305364 99305364 1001 86380 86390 1
305288 99305288 1001 86380 86390 1
305289 99305289 1001 86380 86390 1
305345 99305345 1001 86380 86390 1
305425 99305425 1001 86380 86390 1
305094 99305094 1001 86380 86390 1
305238 99305238 1001 86380 86390 1
305164 99305164 1001 86380 86390 1
305086 99305086 1001 86380 86390 1
305153 99305153 1001 86380 86390 1
305270 99305270 1001 86380 86390 1
500126 99500126 1001 86380 86390 1
500050 99500050 1001 86380 86390 1
500039 99500039 1001 86380 86390 1
500711 99500711 1001 86380 86390 1
500782 99500782 1001 86380 86390 1
500767 99500767 1001 86380 86390 1
500617 99500617 1001 86380 86390 1
500805 99500805 1001 86380 86390 1
500570 99500570 1001 86380 86390 1
500572 99500572 1001 86380 86390 1
500587 99500587 1001 86380 86390 1
500551 99500551 1001 86380 86390 1
500437 99500437 1001 86380 86390 1
500270 99500270 1001 86380 86390 1
500387 99500387 1001 86380 86390 1
500271 99500271 1001 86380 86390 1
500310 99500310 1001 86380 86390 1
500327 99500327 1001 86380 86390 1
500254 99500254 1001 86380 86390 1
500358 99500358 1001 86380 86390 1
500959 99500959 1001 86380 86390 1
500998 99500998 1001 86380 86390 1
500897 99500897 1001 86380 86390 1
500859 99500859 1001 86380 86390 1
501577 99501577 1001 86380 86390 1
501540 99501540 1001 86380 86390 1
501477 99501477 1001 86380 86390 1
501280 99501280 1001 86380 86390 1
501401 99501401 1001 86380 86390 1
501127 99501127 1001 86380 86390 1
501142 99501142 1001 86380 86390 1
501804 99501804 1001 86380 86390 1
501663 99501663 1001 86380 86390 1
501768 99501768 1001 86380 86390 1
501836 99501836 1001 86380 86390 1
501721 99501721 1001 86380 86390 1
501764 99501764 1001 86380 86390 1
502389 99502389 1001 86380 86390 1
502365 99502365 1001 86380 86390 1
502378 99502378 1001 86380 86390 1
502437 99502437 1001 86380 86390 1
502332 99502332 1001 86380 86390 1
502269 99502269 1001 86380 86390 1
502209 99502209 1001 86380 86390 1
502120 99502120 1001 86380 86390 1
502121 99502121 1001 86380 86390 1
502039 99502039 1001 86380 86390 1
502015 99502015 1001 86380 86390 1
502634 99502634 1001 86380 86390 1
502484 99502484 1001 86380 86390 1
503229 99503229 1001 86380 86390 1
503205 99503205 1001 86380 86390 1
503093 99503093 1001 86380 86390 1
503107 99503107 1001 86380 86390 1
502970 99502970 1001 86380 86390 1
502975 99502975 1001 86380 86390 1
502952 99502952 1001 86380 86390 1
502724 99502724 1001 86380 86390 1
502743 99502743 1001 86380 86390 1
503367 99503367 1001 86380 86390 1
503394 99503394 1001 86380 86390 1
503332 99503332 1001 86380 86390 1
504037 99504037 1001 86380 86390 1
504076 99504076 1001 86380 86390 1
503860 99503860 1001 86380 86390 1
503727 99503727 1001 86380 86390 1
503781 99503781 1001 86380 86390 1
504231 99504231 1001 86380 86390 1
504273 99504273 1001 86380 86390 1
504144 99504144 1001 86380 86390 1
504119 99504119 1001 86380 86390 1
504291 99504291 1001 86380 86390 1
504151 99504151 1001 86380 86390 1
504845 99504845 1001 86380 86390 1
504808 99504808 1001 86380 86390 1
504886 99504886 1001 86380 86390 1
504851 99504851 1001 86380 86390 1
504556 99504556 1001 86380 86390 1
504583 99504583 1001 86380 86390 1
504588 99504588 1001 86380 86390 1
504554 99504554 1001 86380 86390 1
504519 99504519 1001 86380 86390 1
504391 99504391 1001 86380 86390 1
504354 99504354 1001 86380 86390 1
504330 99504330 1001 86380 86390 1
504489 99504489 1001 86380 86390 1
504438 99504438 1001 86380 86390 1
505071 99505071 1001 86380 86390 1
504739 99504739 1001 86380 86390 1
504999 99504999 1001 86380 86390 1
505051 99505051 1001 86380 86390 1
505618 99505618 1001 86380 86390 1
505644 99505644 1001 86380 86390 1
505739 99505739 1001 86380 86390 1
505646 99505646 1001 86380 86390 1
505475 99505475 1001 86380 86390 1
505553 99505553 1001 86380 86390 1
505477 99505477 1001 86380 86390 1
505441 99505441 1001 86380 86390 1
505546 99505546 1001 86380 86390 1
505483 99505483 1001 86380 86390 1
505419 99505419 1001 86380 86390 1
505204 99505204 1001 86380 86390 1
505283 99505283 1001 86380 86390 1
505309 99505309 1001 86380 86390 1
505166 99505166 1001 86380 86390 1
505154 99505154 1001 86380 86390 1
505300 99505300 1001 86380 86390 1
505275 99505275 1001 86380 86390 1
505315 99505315 1001 86380 86390 1
505794 99505794 1001 86380 86390 1
505773 99505773 1001 86380 86390 1
506415 99506415 1001 86380 86390 1
506568 99506568 1001 86380 86390 1
506526 99506526 1001 86380 86390 1
506426 99506426 1001 86380 86390 1
506352 99506352 1001 86380 86390 1
506186 99506186 1001 86380 86390 1
506291 99506291 1001 86380 86390 1
506382 99506382 1001 86380 86390 1
506045 99506045 1001 86380 86390 1
506047 99506047 1001 86380 86390 1
506064 99506064 1001 86380 86390 1
507272 99507272 1001 86380 86390 1
507351 99507351 1001 86380 86390 1
507317 99507317 1001 86380 86390 1
507419 99507419 1001 86380 86390 1
507179 99507179 1001 86380 86390 1
507142 99507142 1001 86380 86390 1
507211 99507211 1001 86380 86390 1
507163 99507163 1001 86380 86390 1
506812 99506812 1001 86380 86390 1
507587 99507587 1001 86380 86390 1
507539 99507539 1001 86380 86390 1
507556 99507556 1001 86380 86390 1
507468 99507468 1001 86380 86390 1
508134 99508134 1001 86380 86390 1
508006 99508006 1001 86380 86390 1
507960 99507960 1001 86380 86390 1
508002 99508002 1001 86380 86390 1
507912 99507912 1001 86380 86390 1
507656 99507656 1001 86380 86390 1
507762 99507762 1001 86380 86390 1
507691 99507691 1001 86380 86390 1
508298 99508298 1001 86380 86390 1
508263 99508263 1001 86380 86390 1
509045 99509045 1001 86380 86390 1
508881 99508881 1001 86380 86390 1
508971 99508971 1001 86380 86390 1
508857 99508857 1001 86380 86390 1
508780 99508780 1001 86380 86390 1
508768 99508768 1001 86380 86390 1
508749 99508749 1001 86380 86390 1
508801 99508801 1001 86380 86390 1
508603 99508603 1001 86380 86390 1
509265 99509265 1001 86380 86390 1
509217 99509217 1001 86380 86390 1
509116 99509116 1001 86380 86390 1
509077 99509077 1001 86380 86390 1
509212 99509212 1001 86380 86390 1
509709 99509709 1001 86380 86390 1
509704 99509704 1001 86380 86390 1
509794 99509794 1001 86380 86390 1
509492 99509492 1001 86380 86390 1
509678 99509678 1001 86380 86390 1
509430 99509430 1001 86380 86390 1
510104 99510104 1001 86380 86390 1
509928 99509928 1001 86380 86390 1
509955 99509955 1001 86380 86390 1
510010 99510010 1001 86380 86390 1
510012 99510012 1001 86380 86390 1
510536 99510536 1001 86380 86390 1
510701 99510701 1001 86380 86390 1
510655 99510655 1001 86380 86390 1
510604 99510604 1001 86380 86390 1
510643 99510643 1001 86380 86390 1
510555 99510555 1001 86380 86390 1
510661 99510661 1001 86380 86390 1
510393 99510393 1001 86380 86390 1
510423 99510423 1001 86380 86390 1
510163 99510163 1001 86380 86390 1
510284 99510284 1001 86380 86390 1
510775 99510775 1001 86380 86390 1
510804 99510804 1001 86380 86390 1
510832 99510832 1001 86380 86390 1
510897 99510897 1001 86380 86390 1
510745 99510745 1001 86380 86390 1
511450 99511450 1001 86380 86390 1
511361 99511361 1001 86380 86390 1
511401 99511401 1001 86380 86390 1
511417 99511417 1001 86380 86390 1
511509 99511509 1001 86380 86390 1
511542 99511542 1001 86380 86390 1
511408 99511408 1001 86380 86390 1
511224 99511224 1001 86380 86390 1
511277 99511277 1001 86380 86390 1
511024 99511024 1001 86380 86390 1
510986 99510986 1001 86380 86390 1
[truncated: 4,087,587 more chars]
