# Supplementary material for: Fast and near-optimal monitoring for healthcare acquired infection outbreaks
Source: PLoS Comput Biol. 2019 Sep 16;15(9):e1007284. doi: 10.1371/journal.pcbi.1007284 (PMC6762212; doi:10.1371/journal.pcbi.1007284)
Supplement: S2 Data — (ZIP) [file pcbi.1007284.s007.zip › MobilityLogs2/HAISE_Carilion_all_visits_day_107.txt]

#Person location Sublocation StartTime EndTime Type
400287 471 1001 240 3057 1
508985 858 1001 53774 54074 1
520160 1121 1001 61069 61369 1
523029 707 1002 32519 35800 1
400106 99400106 1001 86380 86390 1
400200 99400200 1001 86380 86390 1
400255 99400255 1001 86380 86390 1
400518 99400518 1001 86380 86390 1
400791 99400791 1001 86380 86390 1
401002 99401002 1001 86380 86390 1
400941 99400941 1001 86380 86390 1
401339 99401339 1001 86380 86390 1
401562 99401562 1001 86380 86390 1
401620 99401620 1001 86380 86390 1
401715 99401715 1001 86380 86390 1
402106 99402106 1001 86380 86390 1
402320 99402320 1001 86380 86390 1
402363 99402363 1001 86380 86390 1
402424 99402424 1001 86380 86390 1
402538 99402538 1001 86380 86390 1
402765 99402765 1001 86380 86390 1
402892 99402892 1001 86380 86390 1
403030 99403030 1001 86380 86390 1
403107 99403107 1001 86380 86390 1
403298 99403298 1001 86380 86390 1
403225 99403225 1001 86380 86390 1
403301 99403301 1001 86380 86390 1
403378 99403378 1001 86380 86390 1
403364 99403364 1001 86380 86390 1
403507 99403507 1001 86380 86390 1
403685 99403685 1001 86380 86390 1
403838 99403838 1001 86380 86390 1
404027 99404027 1001 86380 86390 1
404418 99404418 1001 86380 86390 1
404399 99404399 1001 86380 86390 1
404383 99404383 1001 86380 86390 1
404436 99404436 1001 86380 86390 1
404544 99404544 1001 86380 86390 1
404552 99404552 1001 86380 86390 1
404653 99404653 1001 86380 86390 1
404655 99404655 1001 86380 86390 1
405106 99405106 1001 86380 86390 1
405261 99405261 1001 86380 86390 1
405343 99405343 1001 86380 86390 1
405397 99405397 1001 86380 86390 1
405658 99405658 1001 86380 86390 1
405654 99405654 1001 86380 86390 1
405782 99405782 1001 86380 86390 1
405891 99405891 1001 86380 86390 1
405764 99405764 1001 86380 86390 1
406007 99406007 1001 86380 86390 1
406185 99406185 1001 86380 86390 1
406263 99406263 1001 86380 86390 1
406308 99406308 1001 86380 86390 1
406449 99406449 1001 86380 86390 1
406922 99406922 1001 86380 86390 1
407099 99407099 1001 86380 86390 1
407078 99407078 1001 86380 86390 1
407416 99407416 1001 86380 86390 1
407493 99407493 1001 86380 86390 1
407535 99407535 1001 86380 86390 1
407541 99407541 1001 86380 86390 1
407630 99407630 1001 86380 86390 1
407587 99407587 1001 86380 86390 1
407932 99407932 1001 86380 86390 1
408140 99408140 1001 86380 86390 1
408134 99408134 1001 86380 86390 1
408276 99408276 1001 86380 86390 1
408486 99408486 1001 86380 86390 1
408688 99408688 1001 86380 86390 1
408803 99408803 1001 86380 86390 1
408797 99408797 1001 86380 86390 1
408960 99408960 1001 86380 86390 1
409100 99409100 1001 86380 86390 1
409462 99409462 1001 86380 86390 1
409472 99409472 1001 86380 86390 1
409506 99409506 1001 86380 86390 1
409973 99409973 1001 86380 86390 1
410228 99410228 1001 86380 86390 1
410300 99410300 1001 86380 86390 1
410226 99410226 1001 86380 86390 1
410330 99410330 1001 86380 86390 1
410458 99410458 1001 86380 86390 1
410608 99410608 1001 86380 86390 1
410782 99410782 1001 86380 86390 1
410799 99410799 1001 86380 86390 1
410810 99410810 1001 86380 86390 1
411012 99411012 1001 86380 86390 1
411097 99411097 1001 86380 86390 1
411147 99411147 1001 86380 86390 1
411341 99411341 1001 86380 86390 1
411456 99411456 1001 86380 86390 1
411613 99411613 1001 86380 86390 1
411536 99411536 1001 86380 86390 1
411805 99411805 1001 86380 86390 1
412013 99412013 1001 86380 86390 1
412221 99412221 1001 86380 86390 1
412236 99412236 1001 86380 86390 1
412325 99412325 1001 86380 86390 1
412334 99412334 1001 86380 86390 1
413420 99413420 1001 86380 86390 1
413112 99413112 1001 86380 86390 1
412934 99412934 1001 86380 86390 1
412968 99412968 1001 86380 86390 1
413079 99413079 1001 86380 86390 1
412665 99412665 1001 86380 86390 1
412530 99412530 1001 86380 86390 1
412564 99412564 1001 86380 86390 1
412600 99412600 1001 86380 86390 1
413840 99413840 1001 86380 86390 1
413992 99413992 1001 86380 86390 1
413974 99413974 1001 86380 86390 1
415138 99415138 1001 86380 86390 1
415195 99415195 1001 86380 86390 1
415231 99415231 1001 86380 86390 1
415207 99415207 1001 86380 86390 1
414533 99414533 1001 86380 86390 1
414731 99414731 1001 86380 86390 1
414561 99414561 1001 86380 86390 1
414754 99414754 1001 86380 86390 1
414123 99414123 1001 86380 86390 1
415700 99415700 1001 86380 86390 1
415577 99415577 1001 86380 86390 1
415710 99415710 1001 86380 86390 1
415585 99415585 1001 86380 86390 1
415333 99415333 1001 86380 86390 1
416736 99416736 1001 86380 86390 1
416909 99416909 1001 86380 86390 1
416437 99416437 1001 86380 86390 1
416487 99416487 1001 86380 86390 1
416227 99416227 1001 86380 86390 1
416137 99416137 1001 86380 86390 1
415915 99415915 1001 86380 86390 1
415981 99415981 1001 86380 86390 1
417289 99417289 1001 86380 86390 1
417193 99417193 1001 86380 86390 1
417426 99417426 1001 86380 86390 1
417514 99417514 1001 86380 86390 1
418652 99418652 1001 86380 86390 1
418655 99418655 1001 86380 86390 1
418461 99418461 1001 86380 86390 1
418109 99418109 1001 86380 86390 1
418070 99418070 1001 86380 86390 1
417695 99417695 1001 86380 86390 1
417754 99417754 1001 86380 86390 1
418998 99418998 1001 86380 86390 1
418967 99418967 1001 86380 86390 1
420267 99420267 1001 86380 86390 1
420190 99420190 1001 86380 86390 1
419847 99419847 1001 86380 86390 1
419851 99419851 1001 86380 86390 1
419827 99419827 1001 86380 86390 1
419950 99419950 1001 86380 86390 1
419903 99419903 1001 86380 86390 1
419519 99419519 1001 86380 86390 1
419409 99419409 1001 86380 86390 1
419302 99419302 1001 86380 86390 1
419282 99419282 1001 86380 86390 1
420618 99420618 1001 86380 86390 1
420549 99420549 1001 86380 86390 1
421866 99421866 1001 86380 86390 1
421745 99421745 1001 86380 86390 1
422056 99422056 1001 86380 86390 1
422113 99422113 1001 86380 86390 1
421391 99421391 1001 86380 86390 1
421478 99421478 1001 86380 86390 1
421371 99421371 1001 86380 86390 1
421646 99421646 1001 86380 86390 1
421231 99421231 1001 86380 86390 1
420915 99420915 1001 86380 86390 1
420918 99420918 1001 86380 86390 1
421007 99421007 1001 86380 86390 1
421252 99421252 1001 86380 86390 1
422477 99422477 1001 86380 86390 1
422495 99422495 1001 86380 86390 1
422473 99422473 1001 86380 86390 1
423412 99423412 1001 86380 86390 1
423340 99423340 1001 86380 86390 1
423710 99423710 1001 86380 86390 1
423713 99423713 1001 86380 86390 1
423737 99423737 1001 86380 86390 1
423431 99423431 1001 86380 86390 1
423028 99423028 1001 86380 86390 1
423295 99423295 1001 86380 86390 1
423182 99423182 1001 86380 86390 1
422690 99422690 1001 86380 86390 1
424042 99424042 1001 86380 86390 1
423981 99423981 1001 86380 86390 1
424863 99424863 1001 86380 86390 1
424744 99424744 1001 86380 86390 1
424875 99424875 1001 86380 86390 1
424500 99424500 1001 86380 86390 1
424415 99424415 1001 86380 86390 1
424310 99424310 1001 86380 86390 1
425417 99425417 1001 86380 86390 1
427113 99427113 1001 86380 86390 1
426865 99426865 1001 86380 86390 1
427038 99427038 1001 86380 86390 1
426654 99426654 1001 86380 86390 1
426655 99426655 1001 86380 86390 1
426684 99426684 1001 86380 86390 1
426318 99426318 1001 86380 86390 1
425937 99425937 1001 86380 86390 1
426270 99426270 1001 86380 86390 1
425969 99425969 1001 86380 86390 1
426106 99426106 1001 86380 86390 1
425855 99425855 1001 86380 86390 1
427315 99427315 1001 86380 86390 1
427513 99427513 1001 86380 86390 1
427377 99427377 1001 86380 86390 1
427407 99427407 1001 86380 86390 1
428512 99428512 1001 86380 86390 1
428122 99428122 1001 86380 86390 1
428085 99428085 1001 86380 86390 1
427648 99427648 1001 86380 86390 1
429098 99429098 1001 86380 86390 1
429028 99429028 1001 86380 86390 1
430142 99430142 1001 86380 86390 1
430243 99430243 1001 86380 86390 1
430327 99430327 1001 86380 86390 1
430161 99430161 1001 86380 86390 1
429690 99429690 1001 86380 86390 1
429390 99429390 1001 86380 86390 1
429496 99429496 1001 86380 86390 1
430527 99430527 1001 86380 86390 1
430516 99430516 1001 86380 86390 1
431708 99431708 1001 86380 86390 1
431699 99431699 1001 86380 86390 1
431895 99431895 1001 86380 86390 1
431718 99431718 1001 86380 86390 1
431606 99431606 1001 86380 86390 1
431381 99431381 1001 86380 86390 1
431392 99431392 1001 86380 86390 1
431451 99431451 1001 86380 86390 1
430943 99430943 1001 86380 86390 1
432304 99432304 1001 86380 86390 1
433338 99433338 1001 86380 86390 1
433134 99433134 1001 86380 86390 1
433253 99433253 1001 86380 86390 1
433007 99433007 1001 86380 86390 1
432729 99432729 1001 86380 86390 1
432884 99432884 1001 86380 86390 1
432640 99432640 1001 86380 86390 1
433934 99433934 1001 86380 86390 1
433948 99433948 1001 86380 86390 1
433745 99433745 1001 86380 86390 1
435339 99435339 1001 86380 86390 1
435370 99435370 1001 86380 86390 1
435146 99435146 1001 86380 86390 1
434842 99434842 1001 86380 86390 1
434788 99434788 1001 86380 86390 1
434885 99434885 1001 86380 86390 1
434173 99434173 1001 86380 86390 1
434174 99434174 1001 86380 86390 1
434358 99434358 1001 86380 86390 1
434255 99434255 1001 86380 86390 1
435757 99435757 1001 86380 86390 1
435595 99435595 1001 86380 86390 1
436779 99436779 1001 86380 86390 1
436980 99436980 1001 86380 86390 1
436782 99436782 1001 86380 86390 1
437048 99437048 1001 86380 86390 1
436773 99436773 1001 86380 86390 1
436396 99436396 1001 86380 86390 1
436462 99436462 1001 86380 86390 1
436235 99436235 1001 86380 86390 1
435909 99435909 1001 86380 86390 1
436112 99436112 1001 86380 86390 1
300081 99300081 1001 86380 86390 1
300071 99300071 1001 86380 86390 1
437198 99437198 1001 86380 86390 1
437305 99437305 1001 86380 86390 1
437286 99437286 1001 86380 86390 1
300535 99300535 1001 86380 86390 1
300565 99300565 1001 86380 86390 1
300594 99300594 1001 86380 86390 1
300410 99300410 1001 86380 86390 1
300398 99300398 1001 86380 86390 1
300402 99300402 1001 86380 86390 1
300519 99300519 1001 86380 86390 1
300150 99300150 1001 86380 86390 1
300255 99300255 1001 86380 86390 1
300204 99300204 1001 86380 86390 1
300284 99300284 1001 86380 86390 1
300272 99300272 1001 86380 86390 1
300751 99300751 1001 86380 86390 1
300754 99300754 1001 86380 86390 1
300875 99300875 1001 86380 86390 1
301413 99301413 1001 86380 86390 1
301478 99301478 1001 86380 86390 1
301467 99301467 1001 86380 86390 1
301370 99301370 1001 86380 86390 1
301383 99301383 1001 86380 86390 1
301168 99301168 1001 86380 86390 1
301327 99301327 1001 86380 86390 1
301147 99301147 1001 86380 86390 1
301280 99301280 1001 86380 86390 1
301093 99301093 1001 86380 86390 1
301106 99301106 1001 86380 86390 1
301016 99301016 1001 86380 86390 1
301029 99301029 1001 86380 86390 1
300967 99300967 1001 86380 86390 1
300980 99300980 1001 86380 86390 1
301072 99301072 1001 86380 86390 1
301126 99301126 1001 86380 86390 1
301592 99301592 1001 86380 86390 1
302231 99302231 1001 86380 86390 1
302071 99302071 1001 86380 86390 1
302110 99302110 1001 86380 86390 1
302153 99302153 1001 86380 86390 1
302116 99302116 1001 86380 86390 1
302118 99302118 1001 86380 86390 1
302108 99302108 1001 86380 86390 1
301920 99301920 1001 86380 86390 1
302422 99302422 1001 86380 86390 1
302454 99302454 1001 86380 86390 1
303135 99303135 1001 86380 86390 1
303125 99303125 1001 86380 86390 1
302923 99302923 1001 86380 86390 1
302834 99302834 1001 86380 86390 1
302795 99302795 1001 86380 86390 1
302824 99302824 1001 86380 86390 1
302855 99302855 1001 86380 86390 1
302742 99302742 1001 86380 86390 1
302617 99302617 1001 86380 86390 1
302605 99302605 1001 86380 86390 1
303359 99303359 1001 86380 86390 1
303375 99303375 1001 86380 86390 1
303932 99303932 1001 86380 86390 1
303862 99303862 1001 86380 86390 1
303967 99303967 1001 86380 86390 1
303713 99303713 1001 86380 86390 1
303727 99303727 1001 86380 86390 1
303640 99303640 1001 86380 86390 1
303643 99303643 1001 86380 86390 1
303413 99303413 1001 86380 86390 1
303431 99303431 1001 86380 86390 1
303540 99303540 1001 86380 86390 1
304096 99304096 1001 86380 86390 1
304109 99304109 1001 86380 86390 1
304227 99304227 1001 86380 86390 1
304191 99304191 1001 86380 86390 1
304039 99304039 1001 86380 86390 1
304053 99304053 1001 86380 86390 1
304680 99304680 1001 86380 86390 1
304772 99304772 1001 86380 86390 1
304712 99304712 1001 86380 86390 1
304794 99304794 1001 86380 86390 1
304641 99304641 1001 86380 86390 1
304570 99304570 1001 86380 86390 1
304610 99304610 1001 86380 86390 1
304381 99304381 1001 86380 86390 1
304396 99304396 1001 86380 86390 1
304256 99304256 1001 86380 86390 1
304245 99304245 1001 86380 86390 1
304249 99304249 1001 86380 86390 1
304353 99304353 1001 86380 86390 1
304975 99304975 1001 86380 86390 1
304877 99304877 1001 86380 86390 1
305285 99305285 1001 86380 86390 1
305443 99305443 1001 86380 86390 1
305444 99305444 1001 86380 86390 1
305436 99305436 1001 86380 86390 1
305116 99305116 1001 86380 86390 1
305204 99305204 1001 86380 86390 1
305179 99305179 1001 86380 86390 1
305192 99305192 1001 86380 86390 1
500152 99500152 1001 86380 86390 1
500082 99500082 1001 86380 86390 1
500763 99500763 1001 86380 86390 1
500634 99500634 1001 86380 86390 1
500614 99500614 1001 86380 86390 1
500626 99500626 1001 86380 86390 1
500595 99500595 1001 86380 86390 1
500506 99500506 1001 86380 86390 1
500416 99500416 1001 86380 86390 1
500337 99500337 1001 86380 86390 1
500333 99500333 1001 86380 86390 1
500887 99500887 1001 86380 86390 1
500978 99500978 1001 86380 86390 1
500856 99500856 1001 86380 86390 1
500990 99500990 1001 86380 86390 1
501566 99501566 1001 86380 86390 1
501354 99501354 1001 86380 86390 1
501150 99501150 1001 86380 86390 1
501022 99501022 1001 86380 86390 1
501704 99501704 1001 86380 86390 1
501653 99501653 1001 86380 86390 1
501706 99501706 1001 86380 86390 1
501784 99501784 1001 86380 86390 1
501720 99501720 1001 86380 86390 1
501760 99501760 1001 86380 86390 1
502254 99502254 1001 86380 86390 1
502205 99502205 1001 86380 86390 1
502194 99502194 1001 86380 86390 1
501876 99501876 1001 86380 86390 1
502045 99502045 1001 86380 86390 1
501996 99501996 1001 86380 86390 1
501934 99501934 1001 86380 86390 1
502606 99502606 1001 86380 86390 1
502529 99502529 1001 86380 86390 1
502520 99502520 1001 86380 86390 1
502577 99502577 1001 86380 86390 1
503115 99503115 1001 86380 86390 1
503105 99503105 1001 86380 86390 1
503184 99503184 1001 86380 86390 1
502917 99502917 1001 86380 86390 1
503044 99503044 1001 86380 86390 1
502855 99502855 1001 86380 86390 1
502691 99502691 1001 86380 86390 1
503472 99503472 1001 86380 86390 1
503488 99503488 1001 86380 86390 1
504003 99504003 1001 86380 86390 1
504018 99504018 1001 86380 86390 1
504057 99504057 1001 86380 86390 1
504100 99504100 1001 86380 86390 1
503796 99503796 1001 86380 86390 1
503800 99503800 1001 86380 86390 1
503652 99503652 1001 86380 86390 1
503681 99503681 1001 86380 86390 1
503695 99503695 1001 86380 86390 1
503622 99503622 1001 86380 86390 1
503507 99503507 1001 86380 86390 1
503637 99503637 1001 86380 86390 1
504166 99504166 1001 86380 86390 1
504130 99504130 1001 86380 86390 1
504263 99504263 1001 86380 86390 1
504225 99504225 1001 86380 86390 1
504253 99504253 1001 86380 86390 1
504242 99504242 1001 86380 86390 1
504769 99504769 1001 86380 86390 1
504825 99504825 1001 86380 86390 1
504537 99504537 1001 86380 86390 1
504591 99504591 1001 86380 86390 1
504483 99504483 1001 86380 86390 1
504458 99504458 1001 86380 86390 1
504436 99504436 1001 86380 86390 1
505111 99505111 1001 86380 86390 1
504971 99504971 1001 86380 86390 1
504984 99504984 1001 86380 86390 1
505024 99505024 1001 86380 86390 1
505050 99505050 1001 86380 86390 1
505132 99505132 1001 86380 86390 1
505069 99505069 1001 86380 86390 1
505635 99505635 1001 86380 86390 1
505755 99505755 1001 86380 86390 1
505565 99505565 1001 86380 86390 1
505475 99505475 1001 86380 86390 1
505322 99505322 1001 86380 86390 1
505311 99505311 1001 86380 86390 1
505326 99505326 1001 86380 86390 1
505883 99505883 1001 86380 86390 1
505780 99505780 1001 86380 86390 1
505860 99505860 1001 86380 86390 1
505785 99505785 1001 86380 86390 1
505890 99505890 1001 86380 86390 1
505932 99505932 1001 86380 86390 1
505973 99505973 1001 86380 86390 1
506577 99506577 1001 86380 86390 1
506325 99506325 1001 86380 86390 1
506351 99506351 1001 86380 86390 1
506377 99506377 1001 86380 86390 1
506261 99506261 1001 86380 86390 1
506353 99506353 1001 86380 86390 1
506337 99506337 1001 86380 86390 1
505976 99505976 1001 86380 86390 1
506042 99506042 1001 86380 86390 1
505983 99505983 1001 86380 86390 1
506154 99506154 1001 86380 86390 1
506711 99506711 1001 86380 86390 1
507346 99507346 1001 86380 86390 1
507309 99507309 1001 86380 86390 1
507248 99507248 1001 86380 86390 1
507250 99507250 1001 86380 86390 1
507380 99507380 1001 86380 86390 1
506999 99506999 1001 86380 86390 1
506897 99506897 1001 86380 86390 1
507004 99507004 1001 86380 86390 1
507450 99507450 1001 86380 86390 1
508119 99508119 1001 86380 86390 1
508190 99508190 1001 86380 86390 1
507969 99507969 1001 86380 86390 1
508026 99508026 1001 86380 86390 1
507884 99507884 1001 86380 86390 1
507666 99507666 1001 86380 86390 1
507758 99507758 1001 86380 86390 1
507759 99507759 1001 86380 86390 1
507772 99507772 1001 86380 86390 1
507793 99507793 1001 86380 86390 1
508427 99508427 1001 86380 86390 1
508262 99508262 1001 86380 86390 1
508398 99508398 1001 86380 86390 1
508972 99508972 1001 86380 86390 1
508882 99508882 1001 86380 86390 1
509057 99509057 1001 86380 86390 1
508915 99508915 1001 86380 86390 1
508859 99508859 1001 86380 86390 1
508809 99508809 1001 86380 86390 1
508771 99508771 1001 86380 86390 1
508725 99508725 1001 86380 86390 1
508574 99508574 1001 86380 86390 1
508498 99508498 1001 86380 86390 1
508567 99508567 1001 86380 86390 1
509175 99509175 1001 86380 86390 1
508662 99508662 1001 86380 86390 1
509247 99509247 1001 86380 86390 1
509707 99509707 1001 86380 86390 1
509780 99509780 1001 86380 86390 1
509526 99509526 1001 86380 86390 1
509567 99509567 1001 86380 86390 1
509580 99509580 1001 86380 86390 1
509490 99509490 1001 86380 86390 1
509679 99509679 1001 86380 86390 1
509668 99509668 1001 86380 86390 1
509361 99509361 1001 86380 86390 1
509311 99509311 1001 86380 86390 1
509315 99509315 1001 86380 86390 1
509368 99509368 1001 86380 86390 1
509952 99509952 1001 86380 86390 1
510031 99510031 1001 86380 86390 1
510032 99510032 1001 86380 86390 1
510009 99510009 1001 86380 86390 1
509974 99509974 1001 86380 86390 1
510611 99510611 1001 86380 86390 1
510360 99510360 1001 86380 86390 1
510504 99510504 1001 86380 86390 1
510251 99510251 1001 86380 86390 1
510155 99510155 1001 86380 86390 1
510286 99510286 1001 86380 86390 1
510753 99510753 1001 86380 86390 1
511453 99511453 1001 86380 86390 1
511457 99511457 1001 86380 86390 1
511114 99511114 1001 86380 86390 1
510933 99510933 1001 86380 86390 1
511024 99511024 1001 86380 86390 1
511076 99511076 1001 86380 86390 1
511102 99511102 1001 86380 86390 1
511040 99511040 1001 86380 86390 1
510976 99510976 1001 86380 86390 1
510966 99510966 1001 86380 86390 1
511138 99511138 1001 86380 86390 1
511683 99511683 1001 86380 86390 1
511662 99511662 1001 86380 86390 1
511585 99511585 1001 86380 86390 1
511730 99511730 1001 86380 86390 1
512198 99512198 1001 86380 86390 1
512265 99512265 1001 86380 86390 1
512349 99512349 1001 86380 86390 1
512269 99512269 1001 86380 86390 1
512309 99512309 1001 86380 86390 1
511992 99511992 1001 86380 86390 1
512096 99512096 1001 86380 86390 1
512122 99512122 1001 86380 86390 1
512090 99512090 1001 86380 86390 1
511876 99511876 1001 86380 86390 1
511853 99511853 1001 86380 86390 1
512432 99512432 1001 86380 86390 1
512407 99512407 1001 86380 86390 1
513076 99513076 1001 86380 86390 1
513064 99513064 1001 86380 86390 1
513103 99513103 1001 86380 86390 1
513178 99513178 1001 86380 86390 1
512858 99512858 1001 86380 86390 1
512807 99512807 1001 86380 86390 1
512966 99512966 1001 86380 86390 1
512932 99512932 1001 86380 86390 1
512662 99512662 1001 86380 86390 1
512729 99512729 1001 86380 86390 1
512679 99512679 1001 86380 86390 1
512630 99512630 1001 86380 86390 1
513230 99513230 1001 86380 86390 1
513315 99513315 1001 86380 86390 1
513341 99513341 1001 86380 86390 1
513918 99513918 1001 86380 86390 1
513946 99513946 1001 86380 86390 1
513935 99513935 1001 86380 86390 1
514019 99514019 1001 86380 86390 1
513695 99513695 1001 86380 86390 1
513737 99513737 1001 86380 86390 1
513767 99513767 1001 86380 86390 1
513532 99513532 1001 86380 86390 1
513495 99513495 1001 86380 86390 1
513535 99513535 1001 86380 86390 1
513600 99513600 1001 86380 86390 1
514058 99514058 1001 86380 86390 1
514179 99514179 1001 86380 86390 1
514703 99514703 1001 86380 86390 1
514755 99514755 1001 86380 86390 1
514807 99514807 1001 86380 86390 1
514830 99514830 1001 86380 86390 1
514625 99514625 1001 86380 86390 1
514640 99514640 1001 86380 86390 1
514519 99514519 1001 86380 86390 1
514265 99514265 1001 86380 86390 1
514428 99514428 1001 86380 86390 1
514287 99514287 1001 86380 86390 1
514906 99514906 1001 86380 86390 1
514870 99514870 1001 86380 86390 1
514948 99514948 1001 86380 86390 1
514992 99514992 1001 86380 86390 1
514942 99514942 1001 86380 86390 1
515033 99515033 1001 86380 86390 1
515555 99515555 1001 86380 86390 1
515622 99515622 1001 86380 86390 1
515510 99515510 1001 86380 86390 1
515577 99515577 1001 86380 86390 1
515578 99515578 1001 86380 86390 1
515343 99515343 1001 86380 86390 1
515408 99515408 1001 86380 86390 1
515279 99515279 1001 86380 86390 1
515308 99515308 1001 86380 86390 1
515270 99515270 1001 86380 86390 1
515133 99515133 1001 86380 86390 1
515175 99515175 1001 86380 86390 1
515151 99515151 1001 86380 86390 1
516319 99516319 1001 86380 86390 1
516400 99516400 1001 86380 86390 1
516349 99516349 1001 86380 86390 1
516496 99516496 1001 86380 86390 1
516149 99516149 1001 86380 86390 1
516203 99516203 1001 86380 86390 1
516112 99516112 1001 86380 86390 1
516154 99516154 1001 86380 86390 1
516155 99516155 1001 86380 86390 1
515941 99515941 1001 86380 86390 1
515978 99515978 1001 86380 86390 1
516614 99516614 1001 86380 86390 1
516554 99516554 1001 86380 86390 1
517285 99517285 1001 86380 86390 1
517178 99517178 1001 86380 86390 1
517328 99517328 1001 86380 86390 1
517034 99517034 1001 86380 86390 1
516831 99516831 1001 86380 86390 1
516847 99516847 1001 86380 86390 1
516783 99516783 1001 86380 86390 1
516823 99516823 1001 86380 86390 1
516890 99516890 1001 86380 86390 1
517539 99517539 1001 86380 86390 1
517429 99517429 1001 86380 86390 1
517432 99517432 1001 86380 86390 1
517355 99517355 1001 86380 86390 1
518022 99518022 1001 86380 86390 1
517986 99517986 1001 86380 86390 1
518116 99518116 1001 86380 86390 1
518065 99518065 1001 86380 86390 1
518028 99518028 1001 86380 86390 1
518118 99518118 1001 86380 86390 1
517977 99517977 1001 86380 86390 1
518069 99518069 1001 86380 86390 1
517943 99517943 1001 86380 86390 1
517752 99517752 1001 86380 86390 1
517950 99517950 1001 86380 86390 1
517633 99517633 1001 86380 86390 1
517610 99517610 1001 86380 86390 1
517715 99517715 1001 86380 86390 1
518358 99518358 1001 86380 86390 1
518203 99518203 1001 86380 86390 1
518247 99518247 1001 86380 86390 1
518196 99518196 1001 86380 86390 1
518872 99518872 1001 86380 86390 1
518911 99518911 1001 86380 86390 1
518875 99518875 1001 86380 86390 1
518966 99518966 1001 86380 86390 1
518793 99518793 1001 86380 86390 1
518805 99518805 1001 86380 86390 1
518857 99518857 1001 86380 86390 1
518691 99518691 1001 86380 86390 1
518694 99518694 1001 86380 86390 1
518457 99518457 1001 86380 86390 1
518562 99518562 1001 86380 86390 1
518370 99518370 1001 86380 86390 1
519017 99519017 1001 86380 86390 1
519777 99519777 1001 86380 86390 1
519652 99519652 1001 86380 86390 1
519733 99519733 1001 86380 86390 1
519557 99519557 1001 86380 86390 1
519558 99519558 1001 86380 86390 1
519469 99519469 1001 86380 86390 1
519219 99519219 1001 86380 86390 1
519342 99519342 1001 86380 86390 1
519866 99519866 1001 86380 86390 1
519958 99519958 1001 86380 86390 1
519936 99519936 1001 86380 86390 1
520464 99520464 1001 86380 86390 1
520556 99520556 1001 86380 86390 1
520583 99520583 1001 86380 86390 1
520454 99520454 1001 86380 86390 1
520384 99520384 1001 86380 86390 1
520256 99520256 1001 86380 86390 1
520263 99520263 1001 86380 86390 1
520064 99520064 1001 86380 86390 1
520025 99520025 1001 86380 86390 1
520792 99520792 1001 86380 86390 1
520844 99520844 1001 86380 86390 1
520715 99520715 1001 86380 86390 1
520705 99520705 1001 86380 86390 1
520813 99520813 1001 86380 86390 1
520815 99520815 1001 86380 86390 1
521432 99521432 1001 86380 86390 1
521131 99521131 1001 86380 86390 1
521135 99521135 1001 86380 86390 1
521214 99521214 1001 86380 86390 1
521076 99521076 1001 86380 86390 1
521130 99521130 1001 86380 86390 1
521000 99521000 1001 86380 86390 1
521015 99521015 1001 86380 86390 1
521028 99521028 1001 86380 86390 1
520980 99520980 1001 86380 86390 1
520957 99520957 1001 86380 86390 1
520857 99520857 1001 86380 86390 1
521490 99521490 1001 86380 86390 1
521481 99521481 1001 86380 86390 1
521470 99521470 1001 86380 86390 1
522248 99522248 1001 86380 86390 1
522061 99522061 1001 86380 86390 1
522054 99522054 1001 86380 86390 1
521951 99521951 1001 86380 86390 1
522068 99522068 1001 86380 86390 1
521779 99521779 1001 86380 86390 1
521838 99521838 1001 86380 86390 1
522460 99522460 1001 86380 86390 1
522449 99522449 1001 86380 86390 1
522360 99522360 1001 86380 86390 1
522429 99522429 1001 86380 86390 1
522916 99522916 1001 86380 86390 1
523071 99523071 1001 86380 86390 1
522981 99522981 1001 86380 86390 1
522961 99522961 1001 86380 86390 1
523053 99523053 1001 86380 86390 1
522745 99522745 1001 86380 86390 1
522900 99522900 1001 86380 86390 1
522850 99522850 1001 86380 86390 1
522893 99522893 1001 86380 86390 1
522738 99522738 1001 86380 86390 1
522507 99522507 1001 86380 86390 1
522690 99522690 1001 86380 86390 1
523196 99523196 1001 86380 86390 1
523304 99523304 1001 86380 86390 1
523764 99523764 1001 86380 86390 1
523831 99523831 1001 86380 86390 1
523739 99523739 1001 86380 86390 1
523689 99523689 1001 86380 86390 1
523606 99523606 1001 86380 86390 1
523352 99523352 1001 86380 86390 1
523410 99523410 1001 86380 86390 1
523374 99523374 1001 86380 86390 1
524140 99524140 1001 86380 86390 1
524128 99524128 1001 86380 86390 1
524133 99524133 1001 86380 86390 1
524718 99524718 1001 86380 86390 1
524731 99524731 1001 86380 86390 1
524570 99524570 1001 86380 86390 1
524595 99524595 1001 86380 86390 1
524551 99524551 1001 86380 86390 1
524479 99524479 1001 86380 86390 1
524240 99524240 1001 86380 86390 1
524228 99524228 1001 86380 86390 1
524349 99524349 1001 86380 86390 1
524285 99524285 1001 86380 86390 1
524195 99524195 1001 86380 86390 1
524211 99524211 1001 86380 86390 1
524315 99524315 1001 86380 86390 1
524847 99524847 1001 86380 86390 1
524927 99524927 1001 86380 86390 1
525468 99525468 1001 86380 86390 1
525517 99525517 1001 86380 86390 1
525158 99525158 1001 86380 86390 1
525173 99525173 1001 86380 86390 1
525148 99525148 1001 86380 86390 1
525065 99525065 1001 86380 86390 1
525738 99525738 1001 86380 86390 1
525184 99525184 1001 86380 86390 1
526422 99526422 1001 86380 86390 1
526327 99526327 1001 86380 86390 1
526226 99526226 1001 86380 86390 1
526180 99526180 1001 86380 86390 1
525880 99525880 1001 86380 86390 1
525972 99525972 1001 86380 86390 1
525817 99525817 1001 86380 86390 1
525947 99525947 1001 86380 86390 1
525927 99525927 1001 86380 86390 1
526005 99526005 1001 86380 86390 1
526447 99526447 1001 86380 86390 1
527245 99527245 1001 86380 86390 1
527164 99527164 1001 86380 86390 1
527243 99527243 1001 86380 86390 1
526842 99526842 1001 86380 86390 1
526896 99526896 1001 86380 86390 1
526897 99526897 1001 86380 86390 1
526696 99526696 1001 86380 86390 1
526832 99526832 1001 86380 86390 1
526768 99526768 1001 86380 86390 1
527349 99527349 1001 86380 86390 1
527289 99527289 1001 86380 86390 1
527330 99527330 1001 86380 86390 1
527307 99527307 1001 86380 86390 1
527959 99527959 1001 86380 86390 1
527921 99527921 1001 86380 86390 1
528039 99528039 1001 86380 86390 1
527990 99527990 1001 86380 86390 1
528059 99528059 1001 86380 86390 1
527752 99527752 1001 86380 86390 1
527859 99527859 1001 86380 86390 1
527758 99527758 1001 86380 86390 1
527707 99527707 1001 86380 86390 1
527839 99527839 1001 86380 86390 1
527775 99527775 1001 86380 86390 1
527536 99527536 1001 86380 86390 1
527576 99527576 1001 86380 86390 1
528085 99528085 1001 86380 86390 1
528078 99528078 1001 86380 86390 1
528174 99528174 1001 86380 86390 1
528723 99528723 1001 86380 86390 1
528871 99528871 1001 86380 86390 1
528702 99528702 1001 86380 86390 1
528831 99528831 1001 86380 86390 1
528544 99528544 1001 86380 86390 1
528687 99528687 1001 86380 86390 1
529066 99529066 1001 86380 86390 1
529045 99529045 1001 86380 86390 1
529058 99529058 1001 86380 86390 1
528997 99528997 1001 86380 86390 1
529076 99529076 1001 86380 86390 1
528986 99528986 1001 86380 86390 1
529000 99529000 1001 86380 86390 1
529524 99529524 1001 86380 86390 1
529575 99529575 1001 86380 86390 1
529563 99529563 1001 86380 86390 1
529602 99529602 1001 86380 86390 1
529643 99529643 1001 86380 86390 1
529621 99529621 1001 86380 86390 1
529545 99529545 1001 86380 86390 1
529687 99529687 1001 86380 86390 1
529662 99529662 1001 86380 86390 1
529437 99529437 1001 86380 86390 1
529491 99529491 1001 86380 86390 1
529352 99529352 1001 86380 86390 1
529145 99529145 1001 86380 86390 1
529121 99529121 1001 86380 86390 1
529910 99529910 1001 86380 86390 1
529759 99529759 1001 86380 86390 1
530412 99530412 1001 86380 86390 1
530400 99530400 1001 86380 86390 1
530362 99530362 1001 86380 86390 1
530480 99530480 1001 86380 86390 1
530356 99530356 1001 86380 86390 1
530410 99530410 1001 86380 86390 1
530168 99530168 1001 86380 86390 1
530290 99530290 1001 86380 86390 1
530202 99530202 1001 86380 86390 1
530025 99530025 1001 86380 86390 1
530671 99530671 1001 86380 86390 1
530582 99530582 1001 86380 86390 1
530673 99530673 1001 86380 86390 1
530622 99530622 1001 86380 86390 1
530649 99530649 1001 86380 86390 1
530600 99530600 1001 86380 86390 1
531307 99531307 1001 86380 86390 1
531194 99531194 1001 86380 86390 1
530992 99530992 1001 86380 86390 1
530969 99530969 1001 86380 86390 1
531000 99531000 1001 86380 86390 1
530928 99530928 1001 86380 86390 1
530815 99530815 1001 86380 86390 1
530961 99530961 1001 86380 86390 1
531546 99531546 1001 86380 86390 1
531391 99531391 1001 86380 86390 1
531475 99531475 1001 86380 86390 1
532108 99532108 1001 86380 86390 1
532045 99532045 1001 86380 86390 1
532136 99532136 1001 86380 86390 1
532000 99532000 1001 86380 86390 1
531972 99531972 1001 86380 86390 1
531665 99531665 1001 86380 86390 1
531757 99531757 1001 86380 86390 1
531713 99531713 1001 86380 86390 1
532206 99532206 1001 86380 86390 1
532311 99532311 1001 86380 86390 1
532402 99532402 1001 86380 86390 1
532407 99532407 1001 86380 86390 1
532967 99532967 1001 86380 86390 1
532903 99532903 1001 86380 86390 1
533000 99533000 1001 86380 86390 1
532868 99532868 1001 86380 86390 1
532778 99532778 1001 86380 86390 1
532767 99532767 1001 86380 86390 1
532641 99532641 1001 86380 86390 1
532425 99532425 1001 86380 86390 1
532549 99532549 1001 86380 86390 1
532446 99532446 1001 86380 86390 1
533093 99533093 1001 86380 86390 1
533207 99533207 1001 86380 86390 1
533794 99533794 1001 86380 86390 1
533822 99533822 1001 86380 86390 1
533671 99533671 1001 86380 86390 1
533603 99533603 1001 86380 86390 1
533642 99533642 1001 86380 86390 1
533567 99533567 1001 86380 86390 1
533645 99533645 1001 86380 86390 1
533633 99533633 1001 86380 86390 1
533242 99533242 1001 86380 86390 1
533282 99533282 1001 86380 86390 1
533372 99533372 1001 86380 86390 1
533438 99533438 1001 86380 86390 1
533951 99533951 1001 86380 86390 1
533991 99533991 1001 86380 86390 1
533863 99533863 1001 86380 86390 1
534570 99534570 1001 86380 86390 1
534541 99534541 1001 86380 86390 1
534387 99534387 1001 86380 86390 1
534415 99534415 1001 86380 86390 1
534420 99534420 1001 86380 86390 1
534223 99534223 1001 86380 86390 1
534254 99534254 1001 86380 86390 1
534073 99534073 1001 86380 86390 1
534732 99534732 1001 86380 86390 1
534736 99534736 1001 86380 86390 1
534763 99534763 1001 86380 86390 1
534685 99534685 1001 86380 86390 1
534698 99534698 1001 86380 86390 1
535331 99535331 1001 86380 86390 1
535307 99535307 1001 86380 86390 1
535463 99535463 1001 86380 86390 1
535314 99535314 1001 86380 86390 1
535419 99535419 1001 86380 86390 1
535445 99535445 1001 86380 86390 1
535187 99535187 1001 86380 86390 1
535129 99535129 1001 86380 86390 1
535120 99535120 1001 86380 86390 1
535148 99535148 1001 86380 86390 1
534892 99534892 1001 86380 86390 1
534960 99534960 1001 86380 86390 1
535558 99535558 1001 86380 86390 1
535587 99535587 1001 86380 86390 1
535692 99535692 1001 86380 86390 1
535629 99535629 1001 86380 86390 1
535695 99535695 1001 86380 86390 1
535670 99535670 1001 86380 86390 1
535516 99535516 1001 86380 86390 1
535648 99535648 1001 86380 86390 1
535977 99535977 1001 86380 86390 1
536047 99536047 1001 86380 86390 1
535871 99535871 1001 86380 86390 1
535802 99535802 1001 86380 86390 1
536488 99536488 1001 86380 86390 1
536531 99536531 1001 86380 86390 1
536433 99536433 1001 86380 86390 1
536434 99536434 1001 86380 86390 1
536513 99536513 1001 86380 86390 1
536992 99536992 1001 86380 86390 1
537155 99537155 1001 86380 86390 1
537157 99537157 1001 86380 86390 1
536943 99536943 1001 86380 86390 1
536568 99536568 1001 86380 86390 1
536555 99536555 1001 86380 86390 1
536613 99536613 1001 86380 86390 1
536603 99536603 1001 86380 86390 1
536644 99536644 1001 86380 86390 1
537284 99537284 1001 86380 86390 1
537326 99537326 1001 86380 86390 1
537961 99537961 1001 86380 86390 1
537969 99537969 1001 86380 86390 1
537820 99537820 1001 86380 86390 1
537683 99537683 1001 86380 86390 1
537686 99537686 1001 86380 86390 1
537661 99537661 1001 86380 86390 1
537587 99537587 1001 86380 86390 1
537511 99537511 1001 86380 86390 1
537533 99537533 1001 86380 86390 1
537521 99537521 1001 86380 86390 1
537573 99537573 1001 86380 86390 1
538185 99538185 1001 86380 86390 1
538724 99538724 1001 86380 86390 1
538725 99538725 1001 86380 86390 1
538813 99538813 1001 86380 86390 1
538740 99538740 1001 86380 86390 1
538768 99538768 1001 86380 86390 1
538627 99538627 1001 86380 86390 1
538640 99538640 1001 86380 86390 1
538710 99538710 1001 86380 86390 1
538659 99538659 1001 86380 86390 1
538418 99538418 1001 86380 86390 1
538603 99538603 1001 86380 86390 1
538449 99538449 1001 86380 86390 1
538327 99538327 1001 86380 86390 1
538380 99538380 1001 86380 86390 1
538305 99538305 1001 86380 86390 1
538824 99538824 1001 86380 86390 1
538946 99538946 1001 86380 86390 1
538844 99538844 1001 86380 86390 1
539015 99539015 1001 86380 86390 1
538888 99538888 1001 86380 86390 1
539373 99539373 1001 86380 86390 1
539335 99539335 1001 86380 86390 1
539084 99539084 1001 86380 86390 1
539021 99539021 1001 86380 86390 1
539128 99539128 1001 86380 86390 1
539154 99539154 1001 86380 86390 1
539186 99539186 1001 86380 86390 1
539031 99539031 1001 86380 86390 1
539741 99539741 1001 86380 86390 1
539716 99539716 1001 86380 86390 1
539693 99539693 1001 86380 86390 1
539765 99539765 1001 86380 86390 1
540068 99540068 1001 86380 86390 1
540136 99540136 1001 86380 86390 1
540253 99540253 1001 86380 86390 1
539898 99539898 1001 86380 86390 1
539989 99539989 1001 86380 86390 1
539887 99539887 1001 86380 86390 1
539966 99539966 1001 86380 86390 1
540010 99540010 1001 86380 86390 1
539946 99539946 1001 86380 86390 1
540542 99540542 1001 86380 86390 1
540571 99540571 1001 86380 86390 1
540663 99540663 1001 86380 86390 1
540573 99540573 1001 86380 86390 1
541260 99541260 1001 86380 86390 1
541241 99541241 1001 86380 86390 1
540944 99540944 1001 86380 86390 1
540933 99540933 1001 86380 86390 1
541064 99541064 1001 86380 86390 1
541028 99541028 1001 86380 86390 1
540929 99540929 1001 86380 86390 1
540955 99540955 1001 86380 86390 1
540890 99540890 1001 86380 86390 1
540698 99540698 1001 86380 86390 1
540732 99540732 1001 86380 86390 1
540836 99540836 1001 86380 86390 1
541317 99541317 1001 86380 86390 1
541395 99541395 1001 86380 86390 1
542082 99542082 1001 86380 86390 1
541980 99541980 1001 86380 86390 1
542009 99542009 1001 86380 86390 1
541813 99541813 1001 86380 86390 1
541679 99541679 1001 86380 86390 1
541510 99541510 1001 86380 86390 1
541673 99541673 1001 86380 86390 1
542221 99542221 1001 86380 86390 1
542122 99542122 1001 86380 86390 1
542239 99542239 1001 86380 86390 1
542137 99542137 1001 86380 86390 1
542152 99542152 1001 86380 86390 1
542283 99542283 1001 86380 86390 1
542820 99542820 1001 86380 86390 1
542932 99542932 1001 86380 86390 1
542938 99542938 1001 86380 86390 1
542880 99542880 1001 86380 86390 1
542732 99542732 1001 86380 86390 1
542555 99542555 1001 86380 86390 1
543007 99543007 1001 86380 86390 1
543101 99543101 1001 86380 86390 1
543066 99543066 1001 86380 86390 1
543002 99543002 1001 86380 86390 1
543106 99543106 1001 86380 86390 1
543620 99543620 1001 86380 86390 1
543719 99543719 1001 86380 86390 1
543514 99543514 1001 86380 86390 1
543364 99543364 1001 86380 86390 1
543446 99543446 1001 86380 86390 1
543474 99543474 1001 86380 86390 1
543192 99543192 1001 86380 86390 1
543257 99543257 1001 86380 86390 1
543309 99543309 1001 86380 86390 1
543302 99543302 1001 86380 86390 1
543794 99543794 1001 86380 86390 1
543820 99543820 1001 86380 86390 1
543782 99543782 1001 86380 86390 1
543970 99543970 1001 86380 86390 1
543791 99543791 1001 86380 86390 1
544534 99544534 1001 86380 86390 1
544460 99544460 1001 86380 86390 1
544415 99544415 1001 86380 86390 1
544467 99544467 1001 86380 86390 1
544211 99544211 1001 86380 86390 1
544243 99544243 1001 86380 86390 1
544232 99544232 1001 86380 86390 1
543993 99543993 1001 86380 86390 1
544058 99544058 1001 86380 86390 1
544150 99544150 1001 86380 86390 1
544008 99544008 1001 86380 86390 1
544075 99544075 1001 86380 86390 1
544050 99544050 1001 86380 86390 1
421583 579 1001 39120 39477 1
412281 1168 1001 49500 52737 1
400471 99400471 1001 86380 86390 1
400642 99400642 1001 86380 86390 1
400757 99400757 1001 86380 86390 1
400910 99400910 1001 86380 86390 1
400948 99400948 1001 86380 86390 1
401184 99401184 1001 86380 86390 1
401320 99401320 1001 86380 86390 1
401369 99401369 1001 86380 86390 1
401478 99401478 1001 86380 86390 1
401552 99401552 1001 86380 86390 1
401585 99401585 1001 86380 86390 1
401878 99401878 1001 86380 86390 1
401896 99401896 1001 86380 86390 1
401991 99401991 1001 86380 86390 1
402023 99402023 1001 86380 86390 1
402104 99402104 1001 86380 86390 1
402139 99402139 1001 86380 86390 1
402222 99402222 1001 86380 86390 1
402195 99402195 1001 86380 86390 1
402464 99402464 1001 86380 86390 1
402571 99402571 1001 86380 86390 1
402498 99402498 1001 86380 86390 1
402660 99402660 1001 86380 86390 1
402667 99402667 1001 86380 86390 1
402781 99402781 1001 86380 86390 1
403016 99403016 1001 86380 86390 1
403192 99403192 1001 86380 86390 1
403148 99403148 1001 86380 86390 1
403150 99403150 1001 86380 86390 1
403581 99403581 1001 86380 86390 1
403750 99403750 1001 86380 86390 1
403755 99403755 1001 86380 86390 1
403927 99403927 1001 86380 86390 1
403910 99403910 1001 86380 86390 1
403827 99403827 1001 86380 86390 1
404052 99404052 1001 86380 86390 1
404390 99404390 1001 86380 86390 1
404618 99404618 1001 86380 86390 1
404806 99404806 1001 86380 86390 1
404982 99404982 1001 86380 86390 1
404943 99404943 1001 86380 86390 1
405072 99405072 1001 86380 86390 1
405017 99405017 1001 86380 86390 1
405431 99405431 1001 86380 86390 1
405479 99405479 1001 86380 86390 1
405661 99405661 1001 86380 86390 1
405637 99405637 1001 86380 86390 1
405714 99405714 1001 86380 86390 1
405837 99405837 1001 86380 86390 1
406032 99406032 1001 86380 86390 1
406177 99406177 1001 86380 86390 1
406553 99406553 1001 86380 86390 1
406711 99406711 1001 86380 86390 1
406696 99406696 1001 86380 86390 1
406867 99406867 1001 86380 86390 1
406896 99406896 1001 86380 86390 1
407015 99407015 1001 86380 86390 1
406953 99406953 1001 86380 86390 1
407207 99407207 1001 86380 86390 1
407335 99407335 1001 86380 86390 1
407263 99407263 1001 86380 86390 1
407440 99407440 1001 86380 86390 1
407465 99407465 1001 86380 86390 1
407869 99407869 1001 86380 86390 1
408111 99408111 1001 86380 86390 1
408370 99408370 1001 86380 86390 1
408375 99408375 1001 86380 86390 1
408315 99408315 1001 86380 86390 1
408540 99408540 1001 86380 86390 1
408606 99408606 1001 86380 86390 1
408761 99408761 1001 86380 86390 1
408883 99408883 1001 86380 86390 1
408998 99408998 1001 86380 86390 1
409155 99409155 1001 86380 86390 1
409077 99409077 1001 86380 86390 1
409282 99409282 1001 86380 86390 1
409476 99409476 1001 86380 86390 1
409414 99409414 1001 86380 86390 1
409508 99409508 1001 86380 86390 1
409628 99409628 1001 86380 86390 1
409778 99409778 1001 86380 86390 1
409787 99409787 1001 86380 86390 1
410008 99410008 1001 86380 86390 1
410012 99410012 1001 86380 86390 1
410287 99410287 1001 86380 86390 1
410335 99410335 1001 86380 86390 1
410376 99410376 1001 86380 86390 1
410709 99410709 1001 86380 86390 1
410667 99410667 1001 86380 86390 1
410858 99410858 1001 86380 86390 1
410818 99410818 1001 86380 86390 1
410992 99410992 1001 86380 86390 1
410995 99410995 1001 86380 86390 1
410998 99410998 1001 86380 86390 1
411046 99411046 1001 86380 86390 1
411078 99411078 1001 86380 86390 1
411136 99411136 1001 86380 86390 1
411282 99411282 1001 86380 86390 1
411271 99411271 1001 86380 86390 1
411483 99411483 1001 86380 86390 1
411741 99411741 1001 86380 86390 1
411745 99411745 1001 86380 86390 1
411846 99411846 1001 86380 86390 1
413504 99413504 1001 86380 86390 1
413260 99413260 1001 86380 86390 1
412775 99412775 1001 86380 86390 1
412491 99412491 1001 86380 86390 1
412521 99412521 1001 86380 86390 1
412788 99412788 1001 86380 86390 1
413802 99413802 1001 86380 86390 1
413888 99413888 1001 86380 86390 1
413873 99413873 1001 86380 86390 1
413740 99413740 1001 86380 86390 1
413749 99413749 1001 86380 86390 1
415213 99415213 1001 86380 86390 1
415272 99415272 1001 86380 86390 1
415212 99415212 1001 86380 86390 1
414735 99414735 1001 86380 86390 1
414575 99414575 1001 86380 86390 1
414910 99414910 1001 86380 86390 1
414277 99414277 1001 86380 86390 1
414259 99414259 1001 86380 86390 1
415432 99415432 1001 86380 86390 1
415688 99415688 1001 86380 86390 1
415714 99415714 1001 86380 86390 1
415590 99415590 1001 86380 86390 1
415643 99415643 1001 86380 86390 1
416812 99416812 1001 86380 86390 1
416806 99416806 1001 86380 86390 1
416546 99416546 1001 86380 86390 1
416232 99416232 1001 86380 86390 1
416269 99416269 1001 86380 86390 1
415806 99415806 1001 86380 86390 1
417327 99417327 1001 86380 86390 1
417186 99417186 1001 86380 86390 1
417368 99417368 1001 86380 86390 1
417573 99417573 1001 86380 86390 1
417586 99417586 1001 86380 86390 1
417588 99417588 1001 86380 86390 1
418677 99418677 1001 86380 86390 1
418163 99418163 1001 86380 86390 1
418174 99418174 1001 86380 86390 1
417816 99417816 1001 86380 86390 1
417823 99417823 1001 86380 86390 1
417716 99417716 1001 86380 86390 1
417668 99417668 1001 86380 86390 1
417752 99417752 1001 86380 86390 1
417780 99417780 1001 86380 86390 1
417948 99417948 1001 86380 86390 1
419050 99419050 1001 86380 86390 1
419061 99419061 1001 86380 86390 1
418918 99418918 1001 86380 86390 1
418813 99418813 1001 86380 86390 1
420329 99420329 1001 86380 86390 1
420445 99420445 1001 86380 86390 1
420122 99420122 1001 86380 86390 1
420066 99420066 1001 86380 86390 1
420036 99420036 1001 86380 86390 1
420038 99420038 1001 86380 86390 1
419891 99419891 1001 86380 86390 1
419678 99419678 1001 86380 86390 1
419791 99419791 1001 86380 86390 1
419869 99419869 1001 86380 86390 1
419997 99419997 1001 86380 86390 1
419545 99419545 1001 86380 86390 1
419558 99419558 1001 86380 86390 1
419207 99419207 1001 86380 86390 1
420795 99420795 1001 86380 86390 1
420780 99420780 1001 86380 86390 1
420684 99420684 1001 86380 86390 1
422086 99422086 1001 86380 86390 1
421482 99421482 1001 86380 86390 1
421507 99421507 1001 86380 86390 1
421461 99421461 1001 86380 86390 1
421623 99421623 1001 86380 86390 1
421520 99421520 1001 86380 86390 1
421308 99421308 1001 86380 86390 1
421534 99421534 1001 86380 86390 1
421147 99421147 1001 86380 86390 1
420977 99420977 1001 86380 86390 1
421022 99421022 1001 86380 86390 1
421164 99421164 1001 86380 86390 1
420850 99420850 1001 86380 86390 1
422271 99422271 1001 86380 86390 1
422220 99422220 1001 86380 86390 1
422201 99422201 1001 86380 86390 1
422155 99422155 1001 86380 86390 1
422522 99422522 1001 86380 86390 1
422497 99422497 1001 86380 86390 1
423504 99423504 1001 86380 86390 1
423681 99423681 1001 86380 86390 1
423319 99423319 1001 86380 86390 1
423327 99423327 1001 86380 86390 1
422854 99422854 1001 86380 86390 1
422637 99422637 1001 86380 86390 1
422542 99422542 1001 86380 86390 1
424067 99424067 1001 86380 86390 1
423998 99423998 1001 86380 86390 1
423856 99423856 1001 86380 86390 1
423840 99423840 1001 86380 86390 1
425325 99425325 1001 86380 86390 1
425104 99425104 1001 86380 86390 1
425032 99425032 1001 86380 86390 1
425019 99425019 1001 86380 86390 1
425212 99425212 1001 86380 86390 1
424803 99424803 1001 86380 86390 1
424625 99424625 1001 86380 86390 1
424813 99424813 1001 86380 86390 1
424846 99424846 1001 86380 86390 1
424637 99424637 1001 86380 86390 1
424243 99424243 1001 86380 86390 1
424459 99424459 1001 86380 86390 1
424564 99424564 1001 86380 86390 1
424195 99424195 1001 86380 86390 1
425558 99425558 1001 86380 86390 1
425712 99425712 1001 86380 86390 1
425536 99425536 1001 86380 86390 1
425480 99425480 1001 86380 86390 1
426910 99426910 1001 86380 86390 1
426792 99426792 1001 86380 86390 1
426954 99426954 1001 86380 86390 1
427061 99427061 1001 86380 86390 1
427066 99427066 1001 86380 86390 1
426547 99426547 1001 86380 86390 1
426383 99426383 1001 86380 86390 1
426218 99426218 1001 86380 86390 1
425841 99425841 1001 86380 86390 1
425995 99425995 1001 86380 86390 1
427529 99427529 1001 86380 86390 1
427379 99427379 1001 86380 86390 1
427475 99427475 1001 86380 86390 1
427410 99427410 1001 86380 86390 1
428579 99428579 1001 86380 86390 1
427988 99427988 1001 86380 86390 1
428316 99428316 1001 86380 86390 1
427897 99427897 1001 86380 86390 1
427708 99427708 1001 86380 86390 1
427670 99427670 1001 86380 86390 1
427891 99427891 1001 86380 86390 1
427548 99427548 1001 86380 86390 1
429053 99429053 1001 86380 86390 1
428955 99428955 1001 86380 86390 1
428750 99428750 1001 86380 86390 1
428983 99428983 1001 86380 86390 1
430103 99430103 1001 86380 86390 1
430153 99430153 1001 86380 86390 1
430129 99430129 1001 86380 86390 1
430158 99430158 1001 86380 86390 1
430237 99430237 1001 86380 86390 1
429770 99429770 1001 86380 86390 1
429678 99429678 1001 86380 86390 1
429366 99429366 1001 86380 86390 1
429527 99429527 1001 86380 86390 1
429183 99429183 1001 86380 86390 1
429212 99429212 1001 86380 86390 1
430484 99430484 1001 86380 86390 1
430395 99430395 1001 86380 86390 1
430745 99430745 1001 86380 86390 1
430724 99430724 1001 86380 86390 1
430752 99430752 1001 86380 86390 1
430452 99430452 1001 86380 86390 1
431835 99431835 1001 86380 86390 1
431897 99431897 1001 86380 86390 1
431932 99431932 1001 86380 86390 1
431980 99431980 1001 86380 86390 1
431328 99431328 1001 86380 86390 1
431400 99431400 1001 86380 86390 1
431629 99431629 1001 86380 86390 1
431293 99431293 1001 86380 86390 1
432396 99432396 1001 86380 86390 1
432201 99432201 1001 86380 86390 1
432123 99432123 1001 86380 86390 1
432290 99432290 1001 86380 86390 1
432279 99432279 1001 86380 86390 1
433298 99433298 1001 86380 86390 1
433196 99433196 1001 86380 86390 1
433312 99433312 1001 86380 86390 1
432675 99432675 1001 86380 86390 1
432759 99432759 1001 86380 86390 1
432893 99432893 1001 86380 86390 1
434062 99434062 1001 86380 86390 1
433733 99433733 1001 86380 86390 1
433821 99433821 1001 86380 86390 1
434080 99434080 1001 86380 86390 1
435043 99435043 1001 86380 86390 1
435332 99435332 1001 86380 86390 1
435070 99435070 1001 86380 86390 1
434924 99434924 1001 86380 86390 1
434651 99434651 1001 86380 86390 1
434734 99434734 1001 86380 86390 1
434176 99434176 1001 86380 86390 1
434280 99434280 1001 86380 86390 1
435729 99435729 1001 86380 86390 1
435778 99435778 1001 86380 86390 1
435640 99435640 1001 86380 86390 1
436805 99436805 1001 86380 86390 1
436895 99436895 1001 86380 86390 1
436809 99436809 1001 86380 86390 1
437007 99437007 1001 86380 86390 1
436888 99436888 1001 86380 86390 1
436949 99436949 1001 86380 86390 1
436563 99436563 1001 86380 86390 1
436548 99436548 1001 86380 86390 1
436638 99436638 1001 86380 86390 1
436672 99436672 1001 86380 86390 1
436482 99436482 1001 86380 86390 1
436646 99436646 1001 86380 86390 1
436244 99436244 1001 86380 86390 1
436157 99436157 1001 86380 86390 1
436183 99436183 1001 86380 86390 1
437224 99437224 1001 86380 86390 1
437227 99437227 1001 86380 86390 1
300672 99300672 1001 86380 86390 1
300595 99300595 1001 86380 86390 1
300623 99300623 1001 86380 86390 1
300585 99300585 1001 86380 86390 1
300381 99300381 1001 86380 86390 1
300317 99300317 1001 86380 86390 1
300358 99300358 1001 86380 86390 1
300503 99300503 1001 86380 86390 1
300518 99300518 1001 86380 86390 1
300148 99300148 1001 86380 86390 1
300176 99300176 1001 86380 86390 1
300177 99300177 1001 86380 86390 1
300232 99300232 1001 86380 86390 1
300233 99300233 1001 86380 86390 1
300817 99300817 1001 86380 86390 1
300768 99300768 1001 86380 86390 1
300873 99300873 1001 86380 86390 1
300774 99300774 1001 86380 86390 1
300930 99300930 1001 86380 86390 1
300815 99300815 1001 86380 86390 1
301431 99301431 1001 86380 86390 1
301382 99301382 1001 86380 86390 1
301550 99301550 1001 86380 86390 1
301303 99301303 1001 86380 86390 1
301152 99301152 1001 86380 86390 1
301135 99301135 1001 86380 86390 1
300954 99300954 1001 86380 86390 1
302352 99302352 1001 86380 86390 1
302365 99302365 1001 86380 86390 1
302299 99302299 1001 86380 86390 1
302060 99302060 1001 86380 86390 1
302104 99302104 1001 86380 86390 1
301826 99301826 1001 86380 86390 1
301762 99301762 1001 86380 86390 1
301830 99301830 1001 86380 86390 1
301793 99301793 1001 86380 86390 1
302442 99302442 1001 86380 86390 1
302484 99302484 1001 86380 86390 1
302396 99302396 1001 86380 86390 1
303173 99303173 1001 86380 86390 1
303116 99303116 1001 86380 86390 1
302854 99302854 1001 86380 86390 1
302844 99302844 1001 86380 86390 1
302870 99302870 1001 86380 86390 1
302651 99302651 1001 86380 86390 1
302747 99302747 1001 86380 86390 1
303229 99303229 1001 86380 86390 1
303387 99303387 1001 86380 86390 1
303355 99303355 1001 86380 86390 1
303343 99303343 1001 86380 86390 1
303998 99303998 1001 86380 86390 1
303858 99303858 1001 86380 86390 1
303861 99303861 1001 86380 86390 1
304023 99304023 1001 86380 86390 1
303851 99303851 1001 86380 86390 1
303726 99303726 1001 86380 86390 1
303630 99303630 1001 86380 86390 1
303760 99303760 1001 86380 86390 1
303464 99303464 1001 86380 86390 1
303479 99303479 1001 86380 86390 1
303422 99303422 1001 86380 86390 1
304139 99304139 1001 86380 86390 1
304204 99304204 1001 86380 86390 1
304179 99304179 1001 86380 86390 1
304232 99304232 1001 86380 86390 1
304827 99304827 1001 86380 86390 1
304763 99304763 1001 86380 86390 1
304739 99304739 1001 86380 86390 1
304271 99304271 1001 86380 86390 1
304247 99304247 1001 86380 86390 1
304946 99304946 1001 86380 86390 1
304238 99304238 1001 86380 86390 1
304929 99304929 1001 86380 86390 1
305509 99305509 1001 86380 86390 1
305510 99305510 1001 86380 86390 1
305353 99305353 1001 86380 86390 1
305336 99305336 1001 86380 86390 1
305079 99305079 1001 86380 86390 1
305067 99305067 1001 86380 86390 1
305126 99305126 1001 86380 86390 1
500077 99500077 1001 86380 86390 1
500003 99500003 1001 86380 86390 1
500069 99500069 1001 86380 86390 1
305693 99305693 1001 86380 86390 1
500750 99500750 1001 86380 86390 1
500654 99500654 1001 86380 86390 1
500657 99500657 1001 86380 86390 1
500403 99500403 1001 86380 86390 1
500588 99500588 1001 86380 86390 1
500476 99500476 1001 86380 86390 1
500580 99500580 1001 86380 86390 1
500338 99500338 1001 86380 86390 1
500290 99500290 1001 86380 86390 1
500958 99500958 1001 86380 86390 1
501611 99501611 1001 86380 86390 1
501296 99501296 1001 86380 86390 1
501416 99501416 1001 86380 86390 1
501102 99501102 1001 86380 86390 1
501206 99501206 1001 86380 86390 1
501705 99501705 1001 86380 86390 1
501797 99501797 1001 86380 86390 1
501660 99501660 1001 86380 86390 1
502362 99502362 1001 86380 86390 1
502464 99502464 1001 86380 86390 1
502303 99502303 1001 86380 86390 1
502446 99502446 1001 86380 86390 1
502308 99502308 1001 86380 86390 1
502373 99502373 1001 86380 86390 1
502198 99502198 1001 86380 86390 1
501872 99501872 1001 86380 86390 1
501914 99501914 1001 86380 86390 1
502005 99502005 1001 86380 86390 1
501893 99501893 1001 86380 86390 1
502604 99502604 1001 86380 86390 1
502644 99502644 1001 86380 86390 1
502494 99502494 1001 86380 86390 1
503190 99503190 1001 86380 86390 1
503179 99503179 1001 86380 86390 1
503269 99503269 1001 86380 86390 1
503133 99503133 1001 86380 86390 1
503225 99503225 1001 86380 86390 1
502904 99502904 1001 86380 86390 1
502977 99502977 1001 86380 86390 1
502828 99502828 1001 86380 86390 1
502844 99502844 1001 86380 86390 1
503426 99503426 1001 86380 86390 1
503337 99503337 1001 86380 86390 1
503300 99503300 1001 86380 86390 1
503758 99503758 1001 86380 86390 1
503719 99503719 1001 86380 86390 1
503726 99503726 1001 86380 86390 1
503574 99503574 1001 86380 86390 1
503591 99503591 1001 86380 86390 1
503579 99503579 1001 86380 86390 1
503685 99503685 1001 86380 86390 1
503583 99503583 1001 86380 86390 1
503661 99503661 1001 86380 86390 1
503688 99503688 1001 86380 86390 1
504180 99504180 1001 86380 86390 1
504146 99504146 1001 86380 86390 1
504202 99504202 1001 86380 86390 1
504905 99504905 1001 86380 86390 1
504907 99504907 1001 86380 86390 1
504751 99504751 1001 86380 86390 1
504855 99504855 1001 86380 86390 1
504811 99504811 1001 86380 86390 1
504877 99504877 1001 86380 86390 1
504570 99504570 1001 86380 86390 1
504635 99504635 1001 86380 86390 1
504636 99504636 1001 86380 86390 1
504646 99504646 1001 86380 86390 1
504426 99504426 1001 86380 86390 1
504421 99504421 1001 86380 86390 1
505072 99505072 1001 86380 86390 1
505061 99505061 1001 86380 86390 1
505062 99505062 1001 86380 86390 1
505066 99505066 1001 86380 86390 1
504949 99504949 1001 86380 86390 1
504989 99504989 1001 86380 86390 1
505500 99505500 1001 86380 86390 1
505438 99505438 1001 86380 86390 1
505344 99505344 1001 86380 86390 1
505269 99505269 1001 86380 86390 1
505282 99505282 1001 86380 86390 1
505271 99505271 1001 86380 86390 1
505276 99505276 1001 86380 86390 1
505782 99505782 1001 86380 86390 1
505868 99505868 1001 86380 86390 1
506403 99506403 1001 86380 86390 1
506470 99506470 1001 86380 86390 1
506504 99506504 1001 86380 86390 1
506364 99506364 1001 86380 86390 1
506302 99506302 1001 86380 86390 1
506381 99506381 1001 86380 86390 1
506282 99506282 1001 86380 86390 1
506321 99506321 1001 86380 86390 1
506232 99506232 1001 86380 86390 1
506106 99506106 1001 86380 86390 1
506165 99506165 1001 86380 86390 1
506737 99506737 1001 86380 86390 1
506756 99506756 1001 86380 86390 1
506628 99506628 1001 86380 86390 1
507347 99507347 1001 86380 86390 1
507335 99507335 1001 86380 86390 1
507237 99507237 1001 86380 86390 1
507150 99507150 1001 86380 86390 1
507541 99507541 1001 86380 86390 1
508072 99508072 1001 86380 86390 1
508060 99508060 1001 86380 86390 1
507848 99507848 1001 86380 86390 1
507870 99507870 1001 86380 86390 1
508012 99508012 1001 86380 86390 1
508000 99508000 1001 86380 86390 1
507846 99507846 1001 86380 86390 1
507925 99507925 1001 86380 86390 1
507823 99507823 1001 86380 86390 1
507747 99507747 1001 86380 86390 1
508263 99508263 1001 86380 86390 1
508305 99508305 1001 86380 86390 1
508255 99508255 1001 86380 86390 1
509013 99509013 1001 86380 86390 1
508804 99508804 1001 86380 86390 1
508676 99508676 1001 86380 86390 1
508821 99508821 1001 86380 86390 1
508472 99508472 1001 86380 86390 1
508539 99508539 1001 86380 86390 1
509278 99509278 1001 86380 86390 1
509112 99509112 1001 86380 86390 1
509193 99509193 1001 86380 86390 1
509145 99509145 1001 86380 86390 1
509877 99509877 1001 86380 86390 1
509832 99509832 1001 86380 86390 1
509895 99509895 1001 86380 86390 1
509650 99509650 1001 86380 86390 1
509655 99509655 1001 86380 86390 1
509437 99509437 1001 86380 86390 1
509367 99509367 1001 86380 86390 1
509406 99509406 1001 86380 86390 1
509975 99509975 1001 86380 86390 1
510079 99510079 1001 86380 86390 1
509982 99509982 1001 86380 86390 1
510099 99510099 1001 86380 86390 1
509971 99509971 1001 86380 86390 1
509934 99509934 1001 86380 86390 1
509921 99509921 1001 86380 86390 1
509935 99509935 1001 86380 86390 1
510629 99510629 1001 86380 86390 1
510543 99510543 1001 86380 86390 1
510430 99510430 1001 86380 86390 1
510483 99510483 1001 86380 86390 1
510331 99510331 1001 86380 86390 1
510493 99510493 1001 86380 86390 1
510843 99510843 1001 86380 86390 1
510844 99510844 1001 86380 86390 1
510727 99510727 1001 86380 86390 1
510768 99510768 1001 86380 86390 1
510781 99510781 1001 86380 86390 1
510875 99510875 1001 86380 86390 1
511166 99511166 1001 86380 86390 1
511296 99511296 1001 86380 86390 1
511310 99511310 1001 86380 86390 1
511171 99511171 1001 86380 86390 1
511041 99511041 1001 86380 86390 1
511068 99511068 1001 86380 86390 1
511034 99511034 1001 86380 86390 1
511648 99511648 1001 86380 86390 1
512346 99512346 1001 86380 86390 1
512279 99512279 1001 86380 86390 1
512231 99512231 1001 86380 86390 1
512338 99512338 1001 86380 86390 1
512112 99512112 1001 86380 86390 1
512164 99512164 1001 86380 86390 1
511973 99511973 1001 86380 86390 1
512026 99512026 1001 86380 86390 1
512105 99512105 1001 86380 86390 1
511815 99511815 1001 86380 86390 1
511921 99511921 1001 86380 86390 1
511821 99511821 1001 86380 86390 1
512565 99512565 1001 86380 86390 1
512384 99512384 1001 86380 86390 1
512530 99512530 1001 86380 86390 1
513102 99513102 1001 86380 86390 1
513179 99513179 1001 86380 86390 1
513096 99513096 1001 86380 86390 1
513162 99513162 1001 86380 86390 1
512947 99512947 1001 86380 86390 1
512987 99512987 1001 86380 86390 1
512863 99512863 1001 86380 86390 1
512700 99512700 1001 86380 86390 1
512766 99512766 1001 86380 86390 1
513362 99513362 1001 86380 86390 1
513238 99513238 1001 86380 86390 1
513393 99513393 1001 86380 86390 1
513944 99513944 1001 86380 86390 1
513843 99513843 1001 86380 86390 1
513773 99513773 1001 86380 86390 1
513775 99513775 1001 86380 86390 1
513701 99513701 1001 86380 86390 1
514236 99514236 1001 86380 86390 1
514167 99514167 1001 86380 86390 1
514782 99514782 1001 86380 86390 1
514681 99514681 1001 86380 86390 1
514659 99514659 1001 86380 86390 1
514561 99514561 1001 86380 86390 1
514518 99514518 1001 86380 86390 1
514571 99514571 1001 86380 86390 1
514381 99514381 1001 86380 86390 1
514395 99514395 1001 86380 86390 1
514321 99514321 1001 86380 86390 1
514912 99514912 1001 86380 86390 1
515042 99515042 1001 86380 86390 1
514927 99514927 1001 86380 86390 1
514928 99514928 1001 86380 86390 1
514980 99514980 1001 86380 86390 1
515607 99515607 1001 86380 86390 1
515570 99515570 1001 86380 86390 1
515524 99515524 1001 86380 86390 1
515477 99515477 1001 86380 86390 1
515454 99515454 1001 86380 86390 1
515339 99515339 1001 86380 86390 1
515417 99515417 1001 86380 86390 1
515392 99515392 1001 86380 86390 1
515397 99515397 1001 86380 86390 1
515071 99515071 1001 86380 86390 1
515087 99515087 1001 86380 86390 1
515774 99515774 1001 86380 86390 1
515777 99515777 1001 86380 86390 1
516458 99516458 1001 86380 86390 1
516504 99516504 1001 86380 86390 1
516215 99516215 1001 86380 86390 1
516293 99516293 1001 86380 86390 1
516204 99516204 1001 86380 86390 1
516114 99516114 1001 86380 86390 1
516194 99516194 1001 86380 86390 1
516116 99516116 1001 86380 86390 1
516260 99516260 1001 86380 86390 1
516249 99516249 1001 86380 86390 1
516084 99516084 1001 86380 86390 1
515977 99515977 1001 86380 86390 1
516684 99516684 1001 86380 86390 1
516607 99516607 1001 86380 86390 1
516608 99516608 1001 86380 86390 1
516622 99516622 1001 86380 86390 1
517306 99517306 1001 86380 86390 1
517146 99517146 1001 86380 86390 1
517243 99517243 1001 86380 86390 1
517065 99517065 1001 86380 86390 1
517015 99517015 1001 86380 86390 1
517032 99517032 1001 86380 86390 1
516908 99516908 1001 86380 86390 1
516885 99516885 1001 86380 86390 1
517515 99517515 1001 86380 86390 1
518134 99518134 1001 86380 86390 1
518106 99518106 1001 86380 86390 1
518018 99518018 1001 86380 86390 1
517858 99517858 1001 86380 86390 1
517925 99517925 1001 86380 86390 1
517837 99517837 1001 86380 86390 1
517864 99517864 1001 86380 86390 1
517644 99517644 1001 86380 86390 1
517609 99517609 1001 86380 86390 1
517544 99517544 1001 86380 86390 1
517689 99517689 1001 86380 86390 1
518184 99518184 1001 86380 86390 1
518337 99518337 1001 86380 86390 1
518846 99518846 1001 86380 86390 1
518943 99518943 1001 86380 86390 1
518655 99518655 1001 86380 86390 1
518748 99518748 1001 86380 86390 1
518606 99518606 1001 86380 86390 1
518634 99518634 1001 86380 86390 1
518585 99518585 1001 86380 86390 1
518689 99518689 1001 86380 86390 1
518729 99518729 1001 86380 86390 1
518768 99518768 1001 86380 86390 1
518405 99518405 1001 86380 86390 1
518510 99518510 1001 86380 86390 1
518397 99518397 1001 86380 86390 1
519029 99519029 1001 86380 86390 1
519173 99519173 1001 86380 86390 1
519109 99519109 1001 86380 86390 1
518995 99518995 1001 86380 86390 1
519810 99519810 1001 86380 86390 1
519689 99519689 1001 86380 86390 1
519641 99519641 1001 86380 86390 1
519799 99519799 1001 86380 86390 1
519620 99519620 1001 86380 86390 1
519533 99519533 1001 86380 86390 1
519568 99519568 1001 86380 86390 1
519298 99519298 1001 86380 86390 1
519308 99519308 1001 86380 86390 1
519953 99519953 1001 86380 86390 1
519850 99519850 1001 86380 86390 1
519915 99519915 1001 86380 86390 1
519995 99519995 1001 86380 86390 1
519879 99519879 1001 86380 86390 1
519815 99519815 1001 86380 86390 1
520515 99520515 1001 86380 86390 1
520594 99520594 1001 86380 86390 1
520571 99520571 1001 86380 86390 1
520562 99520562 1001 86380 86390 1
520337 99520337 1001 86380 86390 1
520274 99520274 1001 86380 86390 1
520406 99520406 1001 86380 86390 1
520188 99520188 1001 86380 86390 1
520073 99520073 1001 86380 86390 1
520685 99520685 1001 86380 86390 1
521428 99521428 1001 86380 86390 1
521390 99521390 1001 86380 86390 1
521281 99521281 1001 86380 86390 1
521308 99521308 1001 86380 86390 1
521463 99521463 1001 86380 86390 1
521272 99521272 1001 86380 86390 1
521105 99521105 1001 86380 86390 1
521122 99521122 1001 86380 86390 1
520988 99520988 1001 86380 86390 1
520859 99520859 1001 86380 86390 1
520966 99520966 1001 86380 86390 1
520906 99520906 1001 86380 86390 1
521023 99521023 1001 86380 86390 1
520985 99520985 1001 86380 86390 1
521572 99521572 1001 86380 86390 1
521654 99521654 1001 86380 86390 1
522260 99522260 1001 86380 86390 1
522213 99522213 1001 86380 86390 1
522001 99522001 1001 86380 86390 1
522027 99522027 1001 86380 86390 1
521965 99521965 1001 86380 86390 1
522081 99522081 1001 86380 86390 1
521914 99521914 1001 86380 86390 1
522020 99522020 1001 86380 86390 1
521777 99521777 1001 86380 86390 1
521875 99521875 1001 86380 86390 1
521735 99521735 1001 86380 86390 1
522457 99522457 1001 86380 86390 1
522354 99522354 1001 86380 86390 1
522320 99522320 1001 86380 86390 1
522926 99522926 1001 86380 86390 1
522967 99522967 1001 86380 86390 1
522923 99522923 1001 86380 86390 1
523039 99523039 1001 86380 86390 1
523113 99523113 1001 86380 86390 1
522906 99522906 1001 86380 86390 1
522739 99522739 1001 86380 86390 1
522832 99522832 1001 86380 86390 1
522542 99522542 1001 86380 86390 1
522505 99522505 1001 86380 86390 1
522586 99522586 1001 86380 86390 1
522638 99522638 1001 86380 86390 1
523212 99523212 1001 86380 86390 1
523294 99523294 1001 86380 86390 1
523243 99523243 1001 86380 86390 1
523767 99523767 1001 86380 86390 1
523835 99523835 1001 86380 86390 1
523928 99523928 1001 86380 86390 1
523838 99523838 1001 86380 86390 1
523730 99523730 1001 86380 86390 1
523536 99523536 1001 86380 86390 1
523563 99523563 1001 86380 86390 1
523630 99523630 1001 86380 86390 1
523582 99523582 1001 86380 86390 1
523660 99523660 1001 86380 86390 1
523338 99523338 1001 86380 86390 1
523379 99523379 1001 86380 86390 1
523355 99523355 1001 86380 86390 1
523513 99523513 1001 86380 86390 1
523501 99523501 1001 86380 86390 1
523477 99523477 1001 86380 86390 1
523516 99523516 1001 86380 86390 1
523347 99523347 1001 86380 86390 1
523968 99523968 1001 86380 86390 1
524086 99524086 1001 86380 86390 1
524760 99524760 1001 86380 86390 1
524371 99524371 1001 86380 86390 1
524511 99524511 1001 86380 86390 1
524169 99524169 1001 86380 86390 1
524330 99524330 1001 86380 86390 1
524924 99524924 1001 86380 86390 1
524937 99524937 1001 86380 86390 1
525520 99525520 1001 86380 86390 1
525404 99525404 1001 86380 86390 1
525514 99525514 1001 86380 86390 1
525399 99525399 1001 86380 86390 1
525233 99525233 1001 86380 86390 1
525272 99525272 1001 86380 86390 1
525107 99525107 1001 86380 86390 1
525031 99525031 1001 86380 86390 1
524984 99524984 1001 86380 86390 1
525077 99525077 1001 86380 86390 1
525104 99525104 1001 86380 86390 1
525632 99525632 1001 86380 86390 1
525622 99525622 1001 86380 86390 1
526320 99526320 1001 86380 86390 1
526297 99526297 1001 86380 86390 1
526342 99526342 1001 86380 86390 1
526267 99526267 1001 86380 86390 1
526026 99526026 1001 86380 86390 1
526053 99526053 1001 86380 86390 1
526105 99526105 1001 86380 86390 1
526094 99526094 1001 86380 86390 1
526082 99526082 1001 86380 86390 1
526424 99526424 1001 86380 86390 1
526607 99526607 1001 86380 86390 1
527218 99527218 1001 86380 86390 1
527151 99527151 1001 86380 86390 1
527142 99527142 1001 86380 86390 1
527144 99527144 1001 86380 86390 1
526918 99526918 1001 86380 86390 1
526919 99526919 1001 86380 86390 1
526945 99526945 1001 86380 86390 1
527040 99527040 1001 86380 86390 1
526760 99526760 1001 86380 86390 1
526730 99526730 1001 86380 86390 1
527326 99527326 1001 86380 86390 1
527384 99527384 1001 86380 86390 1
527897 99527897 1001 86380 86390 1
527992 99527992 1001 86380 86390 1
527981 99527981 1001 86380 86390 1
527818 99527818 1001 86380 86390 1
527870 99527870 1001 86380 86390 1
527767 99527767 1001 86380 86390 1
527663 99527663 1001 86380 86390 1
527796 99527796 1001 86380 86390 1
527710 99527710 1001 86380 86390 1
527684 99527684 1001 86380 86390 1
527686 99527686 1001 86380 86390 1
527651 99527651 1001 86380 86390 1
527613 99527613 1001 86380 86390 1
527601 99527601 1001 86380 86390 1
527568 99527568 1001 86380 86390 1
528245 99528245 1001 86380 86390 1
528233 99528233 1001 86380 86390 1
528208 99528208 1001 86380 86390 1
528811 99528811 1001 86380 86390 1
528760 99528760 1001 86380 86390 1
528788 99528788 1001 86380 86390 1
528517 99528517 1001 86380 86390 1
528539 99528539 1001 86380 86390 1
528339 99528339 1001 86380 86390 1
528459 99528459 1001 86380 86390 1
529015 99529015 1001 86380 86390 1
528980 99528980 1001 86380 86390 1
528903 99528903 1001 86380 86390 1
528916 99528916 1001 86380 86390 1
529560 99529560 1001 86380 86390 1
529564 99529564 1001 86380 86390 1
529617 99529617 1001 86380 86390 1
529707 99529707 1001 86380 86390 1
529670 99529670 1001 86380 86390 1
529530 99529530 1001 86380 86390 1
529647 99529647 1001 86380 86390 1
529419 99529419 1001 86380 86390 1
529409 99529409 1001 86380 86390 1
529449 99529449 1001 86380 86390 1
529464 99529464 1001 86380 86390 1
529503 99529503 1001 86380 86390 1
529262 99529262 1001 86380 86390 1
529250 99529250 1001 86380 86390 1
529120 99529120 1001 86380 86390 1
529126 99529126 1001 86380 86390 1
529827 99529827 1001 86380 86390 1
529763 99529763 1001 86380 86390 1
529856 99529856 1001 86380 86390 1
529766 99529766 1001 86380 86390 1
530492 99530492 1001 86380 86390 1
530498 99530498 1001 86380 86390 1
530421 99530421 1001 86380 86390 1
530263 99530263 1001 86380 86390 1
530042 99530042 1001 86380 86390 1
529966 99529966 1001 86380 86390 1
529983 99529983 1001 86380 86390 1
530719 99530719 1001 86380 86390 1
530749 99530749 1001 86380 86390 1
530660 99530660 1001 86380 86390 1
530637 99530637 1001 86380 86390 1
530653 99530653 1001 86380 86390 1
531351 99531351 1001 86380 86390 1
531285 99531285 1001 86380 86390 1
531325 99531325 1001 86380 86390 1
531108 99531108 1001 86380 86390 1
530881 99530881 1001 86380 86390 1
531472 99531472 1001 86380 86390 1
531486 99531486 1001 86380 86390 1
531397 99531397 1001 86380 86390 1
531466 99531466 1001 86380 86390 1
532051 99532051 1001 86380 86390 1
532133 99532133 1001 86380 86390 1
531948 99531948 1001 86380 86390 1
531969 99531969 1001 86380 86390 1
531931 99531931 1001 86380 86390 1
531767 99531767 1001 86380 86390 1
531718 99531718 1001 86380 86390 1
531771 99531771 1001 86380 86390 1
531708 99531708 1001 86380 86390 1
531607 99531607 1001 86380 86390 1
532280 99532280 1001 86380 86390 1
532268 99532268 1001 86380 86390 1
532350 99532350 1001 86380 86390 1
532222 99532222 1001 86380 86390 1
532369 99532369 1001 86380 86390 1
532969 99532969 1001 86380 86390 1
532983 99532983 1001 86380 86390 1
532947 99532947 1001 86380 86390 1
533021 99533021 1001 86380 86390 1
533023 99533023 1001 86380 86390 1
532672 99532672 1001 86380 86390 1
532678 99532678 1001 86380 86390 1
532449 99532449 1001 86380 86390 1
532584 99532584 1001 86380 86390 1
532469 99532469 1001 86380 86390 1
532508 99532508 1001 86380 86390 1
532470 99532470 1001 86380 86390 1
532535 99532535 1001 86380 86390 1
532524 99532524 1001 86380 86390 1
533054 99533054 1001 86380 86390 1
532411 99532411 1001 86380 86390 1
533043 99533043 1001 86380 86390 1
533096 99533096 1001 86380 86390 1
533811 99533811 1001 86380 86390 1
533639 99533639 1001 86380 86390 1
533564 99533564 1001 86380 86390 1
533475 99533475 1001 86380 86390 1
533560 99533560 1001 86380 86390 1
533411 99533411 1001 86380 86390 1
533295 99533295 1001 86380 86390 1
533285 99533285 1001 86380 86390 1
533237 99533237 1001 86380 86390 1
534026 99534026 1001 86380 86390 1
533993 99533993 1001 86380 86390 1
533970 99533970 1001 86380 86390 1
534566 99534566 1001 86380 86390 1
534367 99534367 1001 86380 86390 1
534306 99534306 1001 86380 86390 1
534397 99534397 1001 86380 86390 1
534399 99534399 1001 86380 86390 1
534127 99534127 1001 86380 86390 1
534156 99534156 1001 86380 86390 1
534264 99534264 1001 86380 86390 1
534161 99534161 1001 86380 86390 1
534110 99534110 1001 86380 86390 1
534839 99534839 1001 86380 86390 1
534814 99534814 1001 86380 86390 1
534792 99534792 1001 86380 86390 1
534741 99534741 1001 86380 86390 1
535175 99535175 1001 86380 86390 1
535131 99535131 1001 86380 86390 1
535105 99535105 1001 86380 86390 1
534981 99534981 1001 86380 86390 1
534943 99534943 1001 86380 86390 1
535093 99535093 1001 86380 86390 1
535573 99535573 1001 86380 86390 1
535618 99535618 1001 86380 86390 1
535619 99535619 1001 86380 86390 1
535634 99535634 1001 86380 86390 1
536135 99536135 1001 86380 86390 1
536174 99536174 1001 86380 86390 1
536150 99536150 1001 86380 86390 1
536229 99536229 1001 86380 86390 1
536242 99536242 1001 86380 86390 1
535949 99535949 1001 86380 86390 1
536095 99536095 1001 86380 86390 1
535957 99535957 1001 86380 86390 1
536010 99536010 1001 86380 86390 1
535835 99535835 1001 86380 86390 1
535877 99535877 1001 86380 86390 1
536436 99536436 1001 86380 86390 1
536452 99536452 1001 86380 86390 1
536384 99536384 1001 86380 86390 1
537010 99537010 1001 86380 86390 1
536979 99536979 1001 86380 86390 1
536956 99536956 1001 86380 86390 1
536785 99536785 1001 86380 86390 1
536890 99536890 1001 86380 86390 1
536878 99536878 1001 86380 86390 1
536637 99536637 1001 86380 86390 1
536743 99536743 1001 86380 86390 1
536680 99536680 1001 86380 86390 1
536618 99536618 1001 86380 86390 1
537165 99537165 1001 86380 86390 1
537257 99537257 1001 86380 86390 1
537311 99537311 1001 86380 86390 1
537953 99537953 1001 86380 86390 1
537844 99537844 1001 86380 86390 1
537628 99537628 1001 86380 86390 1
537707 99537707 1001 86380 86390 1
537676 99537676 1001 86380 86390 1
537690 99537690 1001 86380 86390 1
537600 99537600 1001 86380 86390 1
537498 99537498 1001 86380 86390 1
537447 99537447 1001 86380 86390 1
537538 99537538 1001 86380 86390 1
537437 99537437 1001 86380 86390 1
537508 99537508 1001 86380 86390 1
537560 99537560 1001 86380 86390 1
538005 99538005 1001 86380 86390 1
538638 99538638 1001 86380 86390 1
538741 99538741 1001 86380 86390 1
538652 99538652 1001 86380 86390 1
538756 99538756 1001 86380 86390 1
538666 99538666 1001 86380 86390 1
538681 99538681 1001 86380 86390 1
538620 99538620 1001 86380 86390 1
538762 99538762 1001 86380 86390 1
538479 99538479 1001 86380 86390 1
538517 99538517 1001 86380 86390 1
538278 99538278 1001 86380 86390 1
538200 99538200 1001 86380 86390 1
538398 99538398 1001 86380 86390 1
538905 99538905 1001 86380 86390 1
539016 99539016 1001 86380 86390 1
539620 99539620 1001 86380 86390 1
539505 99539505 1001 86380 86390 1
539320 99539320 1001 86380 86390 1
539321 99539321 1001 86380 86390 1
539387 99539387 1001 86380 86390 1
539363 99539363 1001 86380 86390 1
539301 99539301 1001 86380 86390 1
539061 99539061 1001 86380 86390 1
539204 99539204 1001 86380 86390 1
539055 99539055 1001 86380 86390 1
539690 99539690 1001 86380 86390 1
539794 99539794 1001 86380 86390 1
539791 99539791 1001 86380 86390 1
540212 99540212 1001 86380 86390 1
540111 99540111 1001 86380 86390 1
540254 99540254 1001 86380 86390 1
540217 99540217 1001 86380 86390 1
540230 99540230 1001 86380 86390 1
539871 99539871 1001 86380 86390 1
539949 99539949 1001 86380 86390 1
539924 99539924 1001 86380 86390 1
540530 99540530 1001 86380 86390 1
540494 99540494 1001 86380 86390 1
540533 99540533 1001 86380 86390 1
541220 99541220 1001 86380 86390 1
541172 99541172 1001 86380 86390 1
541173 99541173 1001 86380 86390 1
540945 99540945 1001 86380 86390 1
541065 99541065 1001 86380 86390 1
540990 99540990 1001 86380 86390 1
541029 99541029 1001 86380 86390 1
541033 99541033 1001 86380 86390 1
541046 99541046 1001 86380 86390 1
540723 99540723 1001 86380 86390 1
540787 99540787 1001 86380 86390 1
541369 99541369 1001 86380 86390 1
541486 99541486 1001 86380 86390 1
542019 99542019 1001 86380 86390 1
542096 99542096 1001 86380 86390 1
541931 99541931 1001 86380 86390 1
542100 99542100 1001 86380 86390 1
542025 99542025 1001 86380 86390 1
541948 99541948 1001 86380 86390 1
541905 99541905 1001 86380 86390 1
541738 99541738 1001 86380 86390 1
541594 99541594 1001 86380 86390 1
542323 99542323 1001 86380 86390 1
542222 99542222 1001 86380 86390 1
542858 99542858 1001 86380 86390 1
542886 99542886 1001 86380 86390 1
542929 99542929 1001 86380 86390 1
542798 99542798 1001 86380 86390 1
542937 99542937 1001 86380 86390 1
542892 99542892 1001 86380 86390 1
542533 99542533 1001 86380 86390 1
542628 99542628 1001 86380 86390 1
542619 99542619 1001 86380 86390 1
542440 99542440 1001 86380 86390 1
542345 99542345 1001 86380 86390 1
542463 99542463 1001 86380 86390 1
542999 99542999 1001 86380 86390 1
543052 99543052 1001 86380 86390 1
543144 99543144 1001 86380 86390 1
542964 99542964 1001 86380 86390 1
543520 99543520 1001 86380 86390 1
543368 99543368 1001 86380 86390 1
543395 99543395 1001 86380 86390 1
543292 99543292 1001 86380 86390 1
543283 99543283 1001 86380 86390 1
543173 99543173 1001 86380 86390 1
543949 99543949 1001 86380 86390 1
543945 99543945 1001 86380 86390 1
543870 99543870 1001 86380 86390 1
543922 99543922 1001 86380 86390 1
544483 99544483 1001 86380 86390 1
544540 99544540 1001 86380 86390 1
544557 99544557 1001 86380 86390 1
544200 99544200 1001 86380 86390 1
544184 99544184 1001 86380 86390 1
544038 99544038 1001 86380 86390 1
544619 99544619 1001 86380 86390 1
400070 99400070 1001 86380 86390 1
400216 99400216 1001 86380 86390 1
400271 99400271 1001 86380 86390 1
400358 99400358 1001 86380 86390 1
400394 99400394 1001 86380 86390 1
400452 99400452 1001 86380 86390 1
400516 99400516 1001 86380 86390 1
400676 99400676 1001 86380 86390 1
400711 99400711 1001 86380 86390 1
400638 99400638 1001 86380 86390 1
400720 99400720 1001 86380 86390 1
400837 99400837 1001 86380 86390 1
400912 99400912 1001 86380 86390 1
401558 99401558 1001 86380 86390 1
401662 99401662 1001 86380 86390 1
401608 99401608 1001 86380 86390 1
401807 99401807 1001 86380 86390 1
401777 99401777 1001 86380 86390 1
401871 99401871 1001 86380 86390 1
401853 99401853 1001 86380 86390 1
402273 99402273 1001 86380 86390 1
402501 99402501 1001 86380 86390 1
402687 99402687 1001 86380 86390 1
402796 99402796 1001 86380 86390 1
402880 99402880 1001 86380 86390 1
402981 99402981 1001 86380 86390 1
403250 99403250 1001 86380 86390 1
403380 99403380 1001 86380 86390 1
403729 99403729 1001 86380 86390 1
403691 99403691 1001 86380 86390 1
403762 99403762 1001 86380 86390 1
404056 99404056 1001 86380 86390 1
404458 99404458 1001 86380 86390 1
404530 99404530 1001 86380 86390 1
404659 99404659 1001 86380 86390 1
404903 99404903 1001 86380 86390 1
405086 99405086 1001 86380 86390 1
405042 99405042 1001 86380 86390 1
405350 99405350 1001 86380 86390 1
405670 99405670 1001 86380 86390 1
405773 99405773 1001 86380 86390 1
405869 99405869 1001 86380 86390 1
405962 99405962 1001 86380 86390 1
405950 99405950 1001 86380 86390 1
405938 99405938 1001 86380 86390 1
406132 99406132 1001 86380 86390 1
406182 99406182 1001 86380 86390 1
406384 99406384 1001 86380 86390 1
406402 99406402 1001 86380 86390 1
406439 99406439 1001 86380 86390 1
406607 99406607 1001 86380 86390 1
406698 99406698 1001 86380 86390 1
406680 99406680 1001 86380 86390 1
406738 99406738 1001 86380 86390 1
406937 99406937 1001 86380 86390 1
406979 99406979 1001 86380 86390 1
407065 99407065 1001 86380 86390 1
407106 99407106 1001 86380 86390 1
407552 99407552 1001 86380 86390 1
408000 99408000 1001 86380 86390 1
408059 99408059 1001 86380 86390 1
408157 99408157 1001 86380 86390 1
408235 99408235 1001 86380 86390 1
408287 99408287 1001 86380 86390 1
408242 99408242 1001 86380 86390 1
408213 99408213 1001 86380 86390 1
408604 99408604 1001 86380 86390 1
408530 99408530 1001 86380 86390 1
408726 99408726 1001 86380 86390 1
408762 99408762 1001 86380 86390 1
409027 99409027 1001 86380 86390 1
409151 99409151 1001 86380 86390 1
409115 99409115 1001 86380 86390 1
409660 99409660 1001 86380 86390 1
409807 99409807 1001 86380 86390 1
409834 99409834 1001 86380 86390 1
409868 99409868 1001 86380 86390 1
409907 99409907 1001 86380 86390 1
409955 99409955 1001 86380 86390 1
410104 99410104 1001 86380 86390 1
410117 99410117 1001 86380 86390 1
410126 99410126 1001 86380 86390 1
410274 99410274 1001 86380 86390 1
410444 99410444 1001 86380 86390 1
410488 99410488 1001 86380 86390 1
410571 99410571 1001 86380 86390 1
410788 99410788 1001 86380 86390 1
410769 99410769 1001 86380 86390 1
410877 99410877 1001 86380 86390 1
411061 99411061 1001 86380 86390 1
411068 99411068 1001 86380 86390 1
411070 99411070 1001 86380 86390 1
411144 99411144 1001 86380 86390 1
411195 99411195 1001 86380 86390 1
411112 99411112 1001 86380 86390 1
411371 99411371 1001 86380 86390 1
411444 99411444 1001 86380 86390 1
411825 99411825 1001 86380 86390 1
412140 99412140 1001 86380 86390 1
412219 99412219 1001 86380 86390 1
412252 99412252 1001 86380 86390 1
412446 99412446 1001 86380 86390 1
412371 99412371 1001 86380 86390 1
413293 99413293 1001 86380 86390 1
413394 99413394 1001 86380 86390 1
413330 99413330 1001 86380 86390 1
413060 99413060 1001 86380 86390 1
413151 99413151 1001 86380 86390 1
412929 99412929 1001 86380 86390 1
412500 99412500 1001 86380 86390 1
412489 99412489 1001 86380 86390 1
412837 99412837 1001 86380 86390 1
413781 99413781 1001 86380 86390 1
414113 99414113 1001 86380 86390 1
413973 99413973 1001 86380 86390 1
414041 99414041 1001 86380 86390 1
414067 99414067 1001 86380 86390 1
413933 99413933 1001 86380 86390 1
413744 99413744 1001 86380 86390 1
415177 99415177 1001 86380 86390 1
414893 99414893 1001 86380 86390 1
414766 99414766 1001 86380 86390 1
414625 99414625 1001 86380 86390 1
414602 99414602 1001 86380 86390 1
414815 99414815 1001 86380 86390 1
414326 99414326 1001 86380 86390 1
414232 99414232 1001 86380 86390 1
414254 99414254 1001 86380 86390 1
414438 99414438 1001 86380 86390 1
414214 99414214 1001 86380 86390 1
414131 99414131 1001 86380 86390 1
415449 99415449 1001 86380 86390 1
415338 99415338 1001 86380 86390 1
415401 99415401 1001 86380 86390 1
415383 99415383 1001 86380 86390 1
416941 99416941 1001 86380 86390 1
416758 99416758 1001 86380 86390 1
416592 99416592 1001 86380 86390 1
416140 99416140 1001 86380 86390 1
416408 99416408 1001 86380 86390 1
415784 99415784 1001 86380 86390 1
416086 99416086 1001 86380 86390 1
415941 99415941 1001 86380 86390 1
415953 99415953 1001 86380 86390 1
417063 99417063 1001 86380 86390 1
417047 99417047 1001 86380 86390 1
417181 99417181 1001 86380 86390 1
417349 99417349 1001 86380 86390 1
417472 99417472 1001 86380 86390 1
417523 99417523 1001 86380 86390 1
417515 99417515 1001 86380 86390 1
418767 99418767 1001 86380 86390 1
418341 99418341 1001 86380 86390 1
417961 99417961 1001 86380 86390 1
417874 99417874 1001 86380 86390 1
417625 99417625 1001 86380 86390 1
417732 99417732 1001 86380 86390 1
419167 99419167 1001 86380 86390 1
418896 99418896 1001 86380 86390 1
419071 99419071 1001 86380 86390 1
420288 99420288 1001 86380 86390 1
420268 99420268 1001 86380 86390 1
420167 99420167 1001 86380 86390 1
419800 99419800 1001 86380 86390 1
419820 99419820 1001 86380 86390 1
420004 99420004 1001 86380 86390 1
419888 99419888 1001 86380 86390 1
419651 99419651 1001 86380 86390 1
419813 99419813 1001 86380 86390 1
419625 99419625 1001 86380 86390 1
419248 99419248 1001 86380 86390 1
419217 99419217 1001 86380 86390 1
419433 99419433 1001 86380 86390 1
419330 99419330 1001 86380 86390 1
419615 99419615 1001 86380 86390 1
419368 99419368 1001 86380 86390 1
419229 99419229 1001 86380 86390 1
420538 99420538 1001 86380 86390 1
420704 99420704 1001 86380 86390 1
420558 99420558 1001 86380 86390 1
420705 99420705 1001 86380 86390 1
421431 99421431 1001 86380 86390 1
421302 99421302 1001 86380 86390 1
420940 99420940 1001 86380 86390 1
420967 99420967 1001 86380 86390 1
420883 99420883 1001 86380 86390 1
422409 99422409 1001 86380 86390 1
422348 99422348 1001 86380 86390 1
422185 99422185 1001 86380 86390 1
422209 99422209 1001 86380 86390 1
422159 99422159 1001 86380 86390 1
423022 99423022 1001 86380 86390 1
423094 99423094 1001 86380 86390 1
422987 99422987 1001 86380 86390 1
423261 99423261 1001 86380 86390 1
422751 99422751 1001 86380 86390 1
422632 99422632 1001 86380 86390 1
422608 99422608 1001 86380 86390 1
422900 99422900 1001 86380 86390 1
423816 99423816 1001 86380 86390 1
423879 99423879 1001 86380 86390 1
425218 99425218 1001 86380 86390 1
425350 99425350 1001 86380 86390 1
424667 99424667 1001 86380 86390 1
424994 99424994 1001 86380 86390 1
424278 99424278 1001 86380 86390 1
425782 99425782 1001 86380 86390 1
425539 99425539 1001 86380 86390 1
425649 99425649 1001 86380 86390 1
425466 99425466 1001 86380 86390 1
425794 99425794 1001 86380 86390 1
427021 99427021 1001 86380 86390 1
426888 99426888 1001 86380 86390 1
427100 99427100 1001 86380 86390 1
426518 99426518 1001 86380 86390 1
425886 99425886 1001 86380 86390 1
425853 99425853 1001 86380 86390 1
426059 99426059 1001 86380 86390 1
426004 99426004 1001 86380 86390 1
427528 99427528 1001 86380 86390 1
427168 99427168 1001 86380 86390 1
427424 99427424 1001 86380 86390 1
427212 99427212 1001 86380 86390 1
427361 99427361 1001 86380 86390 1
427665 99427665 1001 86380 86390 1
428767 99428767 1001 86380 86390 1
428836 99428836 1001 86380 86390 1
429145 99429145 1001 86380 86390 1
429036 99429036 1001 86380 86390 1
430190 99430190 1001 86380 86390 1
430210 99430210 1001 86380 86390 1
430317 99430317 1001 86380 86390 1
430102 99430102 1001 86380 86390 1
430229 99430229 1001 86380 86390 1
430188 99430188 1001 86380 86390 1
429619 99429619 1001 86380 86390 1
429641 99429641 1001 86380 86390 1
429820 99429820 1001 86380 86390 1
429918 99429918 1001 86380 86390 1
429401 99429401 1001 86380 86390 1
429193 99429193 1001 86380 86390 1
429461 99429461 1001 86380 86390 1
430574 99430574 1001 86380 86390 1
430711 99430711 1001 86380 86390 1
430730 99430730 1001 86380 86390 1
431860 99431860 1001 86380 86390 1
432008 99432008 1001 86380 86390 1
431945 99431945 1001 86380 86390 1
431874 99431874 1001 86380 86390 1
432039 99432039 1001 86380 86390 1
431608 99431608 1001 86380 86390 1
431439 99431439 1001 86380 86390 1
431571 99431571 1001 86380 86390 1
431541 99431541 1001 86380 86390 1
431640 99431640 1001 86380 86390 1
431272 99431272 1001 86380 86390 1
430870 99430870 1001 86380 86390 1
430975 99430975 1001 86380 86390 1
431066 99431066 1001 86380 86390 1
431070 99431070 1001 86380 86390 1
431074 99431074 1001 86380 86390 1
432102 99432102 1001 86380 86390 1
432189 99432189 1001 86380 86390 1
432194 99432194 1001 86380 86390 1
432137 99432137 1001 86380 86390 1
433533 99433533 1001 86380 86390 1
433378 99433378 1001 86380 86390 1
433330 99433330 1001 86380 86390 1
433708 99433708 1001 86380 86390 1
433407 99433407 1001 86380 86390 1
433359 99433359 1001 86380 86390 1
432953 99432953 1001 86380 86390 1
433145 99433145 1001 86380 86390 1
433006 99433006 1001 86380 86390 1
433124 99433124 1001 86380 86390 1
432917 99432917 1001 86380 86390 1
433205 99433205 1001 86380 86390 1
432962 99432962 1001 86380 86390 1
432663 99432663 1001 86380 86390 1
432826 99432826 1001 86380 86390 1
432564 99432564 1001 86380 86390 1
433778 99433778 1001 86380 86390 1
433968 99433968 1001 86380 86390 1
433991 99433991 1001 86380 86390 1
433877 99433877 1001 86380 86390 1
435368 99435368 1001 86380 86390 1
435158 99435158 1001 86380 86390 1
435008 99435008 1001 86380 86390 1
434646 99434646 1001 86380 86390 1
434691 99434691 1001 86380 86390 1
434769 99434769 1001 86380 86390 1
434802 99434802 1001 86380 86390 1
434468 99434468 1001 86380 86390 1
434550 99434550 1001 86380 86390 1
434362 99434362 1001 86380 86390 1
435522 99435522 1001 86380 86390 1
435561 99435561 1001 86380 86390 1
437080 99437080 1001 86380 86390 1
436873 99436873 1001 86380 86390 1
436917 99436917 1001 86380 86390 1
437101 99437101 1001 86380 86390 1
436940 99436940 1001 86380 86390 1
436881 99436881 1001 86380 86390 1
436867 99436867 1001 86380 86390 1
436376 99436376 1001 86380 86390 1
436018 99436018 1001 86380 86390 1
435917 99435917 1001 86380 86390 1
436083 99436083 1001 86380 86390 1
436065 99436065 1001 86380 86390 1
437210 99437210 1001 86380 86390 1
437194 99437194 1001 86380 86390 1
300064 99300064 1001 86380 86390 1
300092 99300092 1001 86380 86390 1
300575 99300575 1001 86380 86390 1
300617 99300617 1001 86380 86390 1
300633 99300633 1001 86380 86390 1
300663 99300663 1001 86380 86390 1
300350 99300350 1001 86380 86390 1
300327 99300327 1001 86380 86390 1
300134 99300134 1001 86380 86390 1
300117 99300117 1001 86380 86390 1
300854 99300854 1001 86380 86390 1
300880 99300880 1001 86380 86390 1
300803 99300803 1001 86380 86390 1
300729 99300729 1001 86380 86390 1
300784 99300784 1001 86380 86390 1
300811 99300811 1001 86380 86390 1
300850 99300850 1001 86380 86390 1
301469 99301469 1001 86380 86390 1
301444 99301444 1001 86380 86390 1
301537 99301537 1001 86380 86390 1
301369 99301369 1001 86380 86390 1
301540 99301540 1001 86380 86390 1
301500 99301500 1001 86380 86390 1
301193 99301193 1001 86380 86390 1
301012 99301012 1001 86380 86390 1
300936 99300936 1001 86380 86390 1
301071 99301071 1001 86380 86390 1
301021 99301021 1001 86380 86390 1
301709 99301709 1001 86380 86390 1
301633 99301633 1001 86380 86390 1
301685 99301685 1001 86380 86390 1
301583 99301583 1001 86380 86390 1
301713 99301713 1001 86380 86390 1
301754 99301754 1001 86380 86390 1
301756 99301756 1001 86380 86390 1
302240 99302240 1001 86380 86390 1
302217 99302217 1001 86380 86390 1
302054 99302054 1001 86380 86390 1
302107 99302107 1001 86380 86390 1
301843 99301843 1001 86380 86390 1
301937 99301937 1001 86380 86390 1
301938 99301938 1001 86380 86390 1
302507 99302507 1001 86380 86390 1
302490 99302490 1001 86380 86390 1
302452 99302452 1001 86380 86390 1
303039 99303039 1001 86380 86390 1
303170 99303170 1001 86380 86390 1
303016 99303016 1001 86380 86390 1
303034 99303034 1001 86380 86390 1
303023 99303023 1001 86380 86390 1
302821 99302821 1001 86380 86390 1
302904 99302904 1001 86380 86390 1
302909 99302909 1001 86380 86390 1
302659 99302659 1001 86380 86390 1
302791 99302791 1001 86380 86390 1
303336 99303336 1001 86380 86390 1
303275 99303275 1001 86380 86390 1
303304 99303304 1001 86380 86390 1
303922 99303922 1001 86380 86390 1
303835 99303835 1001 86380 86390 1
303877 99303877 1001 86380 86390 1
303670 99303670 1001 86380 86390 1
303644 99303644 1001 86380 86390 1
303581 99303581 1001 86380 86390 1
303474 99303474 1001 86380 86390 1
304211 99304211 1001 86380 86390 1
304162 99304162 1001 86380 86390 1
304693 99304693 1001 86380 86390 1
304812 99304812 1001 86380 86390 1
304671 99304671 1001 86380 86390 1
304631 99304631 1001 86380 86390 1
304581 99304581 1001 86380 86390 1
304543 99304543 1001 86380 86390 1
304303 99304303 1001 86380 86390 1
304408 99304408 1001 86380 86390 1
304961 99304961 1001 86380 86390 1
305002 99305002 1001 86380 86390 1
305031 99305031 1001 86380 86390 1
305044 99305044 1001 86380 86390 1
305609 99305609 1001 86380 86390 1
305494 99305494 1001 86380 86390 1
305548 99305548 1001 86380 86390 1
305281 99305281 1001 86380 86390 1
305323 99305323 1001 86380 86390 1
500180 99500180 1001 86380 86390 1
500468 99500468 1001 86380 86390 1
500585 99500585 1001 86380 86390 1
500511 99500511 1001 86380 86390 1
500361 99500361 1001 86380 86390 1
500271 99500271 1001 86380 86390 1
500344 99500344 1001 86380 86390 1
500280 99500280 1001 86380 86390 1
500939 99500939 1001 86380 86390 1
500831 99500831 1001 86380 86390 1
501014 99501014 1001 86380 86390 1
500819 99500819 1001 86380 86390 1
501002 99501002 1001 86380 86390 1
501589 99501589 1001 86380 86390 1
501596 99501596 1001 86380 86390 1
501558 99501558 1001 86380 86390 1
501468 99501468 1001 86380 86390 1
501420 99501420 1001 86380 86390 1
501843 99501843 1001 86380 86390 1
501811 99501811 1001 86380 86390 1
501661 99501661 1001 86380 86390 1
502305 99502305 1001 86380 86390 1
502295 99502295 1001 86380 86390 1
502458 99502458 1001 86380 86390 1
502067 99502067 1001 86380 86390 1
502106 99502106 1001 86380 86390 1
502215 99502215 1001 86380 86390 1
502255 99502255 1001 86380 86390 1
501955 99501955 1001 86380 86390 1
502035 99502035 1001 86380 86390 1
502036 99502036 1001 86380 86390 1
501867 99501867 1001 86380 86390 1
502669 99502669 1001 86380 86390 1
502492 99502492 1001 86380 86390 1
502628 99502628 1001 86380 86390 1
503254 99503254 1001 86380 86390 1
503034 99503034 1001 86380 86390 1
503010 99503010 1001 86380 86390 1
502963 99502963 1001 86380 86390 1
503070 99503070 1001 86380 86390 1
502696 99502696 1001 86380 86390 1
502846 99502846 1001 86380 86390 1
502798 99502798 1001 86380 86390 1
503467 99503467 1001 86380 86390 1
504040 99504040 1001 86380 86390 1
504002 99504002 1001 86380 86390 1
503917 99503917 1001 86380 86390 1
504033 99504033 1001 86380 86390 1
504110 99504110 1001 86380 86390 1
504000 99504000 1001 86380 86390 1
503722 99503722 1001 86380 86390 1
503725 99503725 1001 86380 86390 1
503883 99503883 1001 86380 86390 1
503832 99503832 1001 86380 86390 1
503551 99503551 1001 86380 86390 1
504219 99504219 1001 86380 86390 1
504170 99504170 1001 86380 86390 1
504235 99504235 1001 86380 86390 1
504817 99504817 1001 86380 86390 1
504797 99504797 1001 86380 86390 1
504799 99504799 1001 86380 86390 1
504715 99504715 1001 86380 86390 1
504612 99504612 1001 86380 86390 1
504550 99504550 1001 86380 86390 1
504376 99504376 1001 86380 86390 1
504456 99504456 1001 86380 86390 1
505129 99505129 1001 86380 86390 1
505080 99505080 1001 86380 86390 1
505120 99505120 1001 86380 86390 1
504978 99504978 1001 86380 86390 1
505572 99505572 1001 86380 86390 1
505718 99505718 1001 86380 86390 1
505470 99505470 1001 86380 86390 1
505345 99505345 1001 86380 86390 1
505192 99505192 1001 86380 86390 1
505185 99505185 1001 86380 86390 1
505861 99505861 1001 86380 86390 1
505900 99505900 1001 86380 86390 1
506438 99506438 1001 86380 86390 1
506273 99506273 1001 86380 86390 1
506286 99506286 1001 86380 86390 1
506315 99506315 1001 86380 86390 1
506239 99506239 1001 86380 86390 1
506279 99506279 1001 86380 86390 1
506307 99506307 1001 86380 86390 1
506109 99506109 1001 86380 86390 1
506075 99506075 1001 86380 86390 1
506012 99506012 1001 86380 86390 1
506685 99506685 1001 86380 86390 1
507414 99507414 1001 86380 86390 1
507240 99507240 1001 86380 86390 1
507033 99507033 1001 86380 86390 1
507485 99507485 1001 86380 86390 1
507556 99507556 1001 86380 86390 1
507508 99507508 1001 86380 86390 1
508107 99508107 1001 86380 86390 1
508179 99508179 1001 86380 86390 1
508054 99508054 1001 86380 86390 1
507991 99507991 1001 86380 86390 1
507902 99507902 1001 86380 86390 1
507880 99507880 1001 86380 86390 1
507958 99507958 1001 86380 86390 1
507682 99507682 1001 86380 86390 1
507825 99507825 1001 86380 86390 1
507709 99507709 1001 86380 86390 1
507711 99507711 1001 86380 86390 1
507660 99507660 1001 86380 86390 1
507662 99507662 1001 86380 86390 1
508366 99508366 1001 86380 86390 1
509039 99509039 1001 86380 86390 1
508767 99508767 1001 86380 86390 1
508664 99508664 1001 86380 86390 1
508719 99508719 1001 86380 86390 1
508695 99508695 1001 86380 86390 1
508747 99508747 1001 86380 86390 1
508495 99508495 1001 86380 86390 1
508485 99508485 1001 86380 86390 1
508564 99508564 1001 86380 86390 1
508565 99508565 1001 86380 86390 1
509252 99509252 1001 86380 86390 1
509238 99509238 1001 86380 86390 1
509812 99509812 1001 86380 86390 1
509711 99509711 1001 86380 86390 1
509886 99509886 1001 86380 86390 1
509719 99509719 1001 86380 86390 1
509578 99509578 1001 86380 86390 1
509659 99509659 1001 86380 86390 1
509372 99509372 1001 86380 86390 1
509296 99509296 1001 86380 86390 1
509480 99509480 1001 86380 86390 1
509455 99509455 1001 86380 86390 1
509366 99509366 1001 86380 86390 1
510067 99510067 1001 86380 86390 1
510056 99510056 1001 86380 86390 1
510082 99510082 1001 86380 86390 1
510051 99510051 1001 86380 86390 1
509948 99509948 1001 86380 86390 1
510564 99510564 1001 86380 86390 1
510386 99510386 1001 86380 86390 1
510312 99510312 1001 86380 86390 1
510302 99510302 1001 86380 86390 1
510180 99510180 1001 86380 86390 1
510853 99510853 1001 86380 86390 1
510909 99510909 1001 86380 86390 1
510871 99510871 1001 86380 86390 1
511528 99511528 1001 86380 86390 1
511391 99511391 1001 86380 86390 1
511542 99511542 1001 86380 86390 1
511511 99511511 1001 86380 86390 1
511243 99511243 1001 86380 86390 1
511340 99511340 1001 86380 86390 1
511333 99511333 1001 86380 86390 1
511050 99511050 1001 86380 86390 1
511058 99511058 1001 86380 86390 1
511046 99511046 1001 86380 86390 1
510995 99510995 1001 86380 86390 1
511719 99511719 1001 86380 86390 1
511720 99511720 1001 86380 86390 1
511618 99511618 1001 86380 86390 1
511713 99511713 1001 86380 86390 1
512377 99512377 1001 86380 86390 1
512200 99512200 1001 86380 86390 1
512370 99512370 1001 86380 86390 1
512185 99512185 1001 86380 86390 1
512249 99512249 1001 86380 86390 1
512022 99512022 1001 86380 86390 1
512062 99512062 1001 86380 86390 1
512052 99512052 1001 86380 86390 1
511900 99511900 1001 86380 86390 1
511913 99511913 1001 86380 86390 1
511926 99511926 1001 86380 86390 1
511936 99511936 1001 86380 86390 1
512473 99512473 1001 86380 86390 1
512554 99512554 1001 86380 86390 1
512491 99512491 1001 86380 86390 1
513141 99513141 1001 86380 86390 1
513193 99513193 1001 86380 86390 1
512914 99512914 1001 86380 86390 1
512639 99512639 1001 86380 86390 1
512699 99512699 1001 86380 86390 1
513231 99513231 1001 86380 86390 1
513336 99513336 1001 86380 86390 1
513237 99513237 1001 86380 86390 1
513887 99513887 1001 86380 86390 1
513684 99513684 1001 86380 86390 1
513743 99513743 1001 86380 86390 1
513669 99513669 1001 86380 86390 1
513423 99513423 1001 86380 86390 1
513577 99513577 1001 86380 86390 1
514131 99514131 1001 86380 86390 1
514157 99514157 1001 86380 86390 1
514096 99514096 1001 86380 86390 1
514149 99514149 1001 86380 86390 1
514689 99514689 1001 86380 86390 1
514704 99514704 1001 86380 86390 1
514725 99514725 1001 86380 86390 1
514713 99514713 1001 86380 86390 1
514486 99514486 1001 86380 86390 1
514451 99514451 1001 86380 86390 1
514635 99514635 1001 86380 86390 1
514572 99514572 1001 86380 86390 1
514508 99514508 1001 86380 86390 1
514316 99514316 1001 86380 86390 1
515672 99515672 1001 86380 86390 1
515456 99515456 1001 86380 86390 1
515358 99515358 1001 86380 86390 1
515218 99515218 1001 86380 86390 1
515154 99515154 1001 86380 86390 1
515193 99515193 1001 86380 86390 1
515122 99515122 1001 86380 86390 1
515266 99515266 1001 86380 86390 1
515241 99515241 1001 86380 86390 1
515748 99515748 1001 86380 86390 1
515880 99515880 1001 86380 86390 1
515702 99515702 1001 86380 86390 1
516341 99516341 1001 86380 86390 1
516508 99516508 1001 86380 86390 1
516346 99516346 1001 86380 86390 1
516360 99516360 1001 86380 86390 1
516399 99516399 1001 86380 86390 1
516414 99516414 1001 86380 86390 1
516214 99516214 1001 86380 86390 1
516048 99516048 1001 86380 86390 1
515964 99515964 1001 86380 86390 1
516678 99516678 1001 86380 86390 1
516511 99516511 1001 86380 86390 1
516602 99516602 1001 86380 86390 1
516525 99516525 1001 86380 86390 1
517202 99517202 1001 86380 86390 1
517013 99517013 1001 86380 86390 1
517130 99517130 1001 86380 86390 1
516979 99516979 1001 86380 86390 1
517073 99517073 1001 86380 86390 1
516958 99516958 1001 86380 86390 1
517128 99517128 1001 86380 86390 1
516986 99516986 1001 86380 86390 1
516910 99516910 1001 86380 86390 1
517498 99517498 1001 86380 86390 1
517789 99517789 1001 86380 86390 1
517890 99517890 1001 86380 86390 1
517620 99517620 1001 86380 86390 1
518186 99518186 1001 86380 86390 1
518355 99518355 1001 86380 86390 1
518218 99518218 1001 86380 86390 1
518959 99518959 1001 86380 86390 1
518962 99518962 1001 86380 86390 1
518866 99518866 1001 86380 86390 1
518745 99518745 1001 86380 86390 1
518758 99518758 1001 86380 86390 1
518664 99518664 1001 86380 86390 1
518755 99518755 1001 86380 86390 1
518522 99518522 1001 86380 86390 1
518389 99518389 1001 86380 86390 1
519076 99519076 1001 86380 86390 1
519130 99519130 1001 86380 86390 1
519067 99519067 1001 86380 86390 1
519093 99519093 1001 86380 86390 1
519161 99519161 1001 86380 86390 1
519085 99519085 1001 86380 86390 1
519739 99519739 1001 86380 86390 1
519792 99519792 1001 86380 86390 1
519603 99519603 1001 86380 86390 1
519539 99519539 1001 86380 86390 1
519409 99519409 1001 86380 86390 1
519438 99519438 1001 86380 86390 1
519299 99519299 1001 86380 86390 1
519338 99519338 1001 86380 86390 1
519315 99519315 1001 86380 86390 1
519928 99519928 1001 86380 86390 1
519877 99519877 1001 86380 86390 1
519869 99519869 1001 86380 86390 1
519988 99519988 1001 86380 86390 1
519912 99519912 1001 86380 86390 1
520483 99520483 1001 86380 86390 1
520317 99520317 1001 86380 86390 1
520357 99520357 1001 86380 86390 1
520433 99520433 1001 86380 86390 1
520193 99520193 1001 86380 86390 1
520052 99520052 1001 86380 86390 1
520198 99520198 1001 86380 86390 1
520744 99520744 1001 86380 86390 1
521285 99521285 1001 86380 86390 1
521350 99521350 1001 86380 86390 1
521438 99521438 1001 86380 86390 1
521372 99521372 1001 86380 86390 1
521454 99521454 1001 86380 86390 1
521184 99521184 1001 86380 86390 1
521081 99521081 1001 86380 86390 1
521203 99521203 1001 86380 86390 1
521204 99521204 1001 86380 86390 1
520909 99520909 1001 86380 86390 1
521027 99521027 1001 86380 86390 1
521019 99521019 1001 86380 86390 1
521567 99521567 1001 86380 86390 1
522290 99522290 1001 86380 86390 1
522233 99522233 1001 86380 86390 1
522130 99522130 1001 86380 86390 1
521934 99521934 1001 86380 86390 1
521981 99521981 1001 86380 86390 1
521774 99521774 1001 86380 86390 1
521813 99521813 1001 86380 86390 1
521803 99521803 1001 86380 86390 1
521793 99521793 1001 86380 86390 1
521858 99521858 1001 86380 86390 1
521695 99521695 1001 86380 86390 1
522446 99522446 1001 86380 86390 1
522384 99522384 1001 86380 86390 1
522450 99522450 1001 86380 86390 1
523067 99523067 1001 86380 86390 1
522918 99522918 1001 86380 86390 1
522986 99522986 1001 86380 86390 1
522838 99522838 1001 86380 86390 1
522762 99522762 1001 86380 86390 1
522712 99522712 1001 86380 86390 1
522871 99522871 1001 86380 86390 1
522692 99522692 1001 86380 86390 1
522552 99522552 1001 86380 86390 1
522592 99522592 1001 86380 86390 1
522689 99522689 1001 86380 86390 1
523270 99523270 1001 86380 86390 1
523206 99523206 1001 86380 86390 1
523316 99523316 1001 86380 86390 1
523188 99523188 1001 86380 86390 1
523152 99523152 1001 86380 86390 1
523884 99523884 1001 86380 86390 1
523795 99523795 1001 86380 86390 1
523783 99523783 1001 86380 86390 1
523903 99523903 1001 86380 86390 1
523814 99523814 1001 86380 86390 1
523827 99523827 1001 86380 86390 1
523705 99523705 1001 86380 86390 1
523617 99523617 1001 86380 86390 1
523375 99523375 1001 86380 86390 1
523365 99523365 1001 86380 86390 1
523405 99523405 1001 86380 86390 1
523381 99523381 1001 86380 86390 1
523449 99523449 1001 86380 86390 1
523334 99523334 1001 86380 86390 1
524058 99524058 1001 86380 86390 1
524008 99524008 1001 86380 86390 1
524049 99524049 1001 86380 86390 1
524075 99524075 1001 86380 86390 1
524024 99524024 1001 86380 86390 1
524117 99524117 1001 86380 86390 1
523989 99523989 1001 86380 86390 1
524672 99524672 1001 86380 86390 1
524666 99524666 1001 86380 86390 1
524397 99524397 1001 86380 86390 1
524424 99524424 1001 86380 86390 1
524292 99524292 1001 86380 86390 1
524305 99524305 1001 86380 86390 1
524222 99524222 1001 86380 86390 1
524251 99524251 1001 86380 86390 1
524316 99524316 1001 86380 86390 1
524780 99524780 1001 86380 86390 1
524874 99524874 1001 86380 86390 1
524849 99524849 1001 86380 86390 1
524957 99524957 1001 86380 86390 1
525566 99525566 1001 86380 86390 1
525486 99525486 1001 86380 86390 1
525464 99525464 1001 86380 86390 1
525479 99525479 1001 86380 86390 1
525492 99525492 1001 86380 86390 1
525300 99525300 1001 86380 86390 1
525249 99525249 1001 86380 86390 1
525214 99525214 1001 86380 86390 1
525292 99525292 1001 86380 86390 1
524992 99524992 1001 86380 86390 1
525136 99525136 1001 86380 86390 1
525099 99525099 1001 86380 86390 1
525074 99525074 1001 86380 86390 1
525142 99525142 1001 86380 86390 1
525611 99525611 1001 86380 86390 1
525600 99525600 1001 86380 86390 1
526273 99526273 1001 86380 86390 1
526350 99526350 1001 86380 86390 1
526328 99526328 1001 86380 86390 1
526050 99526050 1001 86380 86390 1
526206 99526206 1001 86380 86390 1
526081 99526081 1001 86380 86390 1
526098 99526098 1001 86380 86390 1
526163 99526163 1001 86380 86390 1
525908 99525908 1001 86380 86390 1
525808 99525808 1001 86380 86390 1
525886 99525886 1001 86380 86390 1
525899 99525899 1001 86380 86390 1
526458 99526458 1001 86380 86390 1
526484 99526484 1001 86380 86390 1
526464 99526464 1001 86380 86390 1
526556 99526556 1001 86380 86390 1
526456 99526456 1001 86380 86390 1
526548 99526548 1001 86380 86390 1
527174 99527174 1001 86380 86390 1
527228 99527228 1001 86380 86390 1
526901 99526901 1001 86380 86390 1
526982 99526982 1001 86380 86390 1
526845 99526845 1001 86380 86390 1
526654 99526654 1001 86380 86390 1
527337 99527337 1001 86380 86390 1
527371 99527371 1001 86380 86390 1
527282 99527282 1001 86380 86390 1
527993 99527993 1001 86380 86390 1
527822 99527822 1001 86380 86390 1
527696 99527696 1001 86380 86390 1
527503 99527503 1001 86380 86390 1
527542 99527542 1001 86380 86390 1
528267 99528267 1001 86380 86390 1
528186 99528186 1001 86380 86390 1
528213 99528213 1001 86380 86390 1
528786 99528786 1001 86380 86390 1
528860 99528860 1001 86380 86390 1
528784 99528784 1001 86380 86390 1
528540 99528540 1001 86380 86390 1
528305 99528305 1001 86380 86390 1
529019 99529019 1001 86380 86390 1
529012 99529012 1001 86380 86390 1
529625 99529625 1001 86380 86390 1
529588 99529588 1001 86380 86390 1
529693 99529693 1001 86380 86390 1
529579 99529579 1001 86380 86390 1
529346 99529346 1001 86380 86390 1
529453 99529453 1001 86380 86390 1
529350 99529350 1001 86380 86390 1
529146 99529146 1001 86380 86390 1
529140 99529140 1001 86380 86390 1
529117 99529117 1001 86380 86390 1
529909 99529909 1001 86380 86390 1
529782 99529782 1001 86380 86390 1
529927 99529927 1001 86380 86390 1
530381 99530381 1001 86380 86390 1
530545 99530545 1001 86380 86390 1
530347 99530347 1001 86380 86390 1
530248 99530248 1001 86380 86390 1
530293 99530293 1001 86380 86390 1
530128 99530128 1001 86380 86390 1
529951 99529951 1001 86380 86390 1
530580 99530580 1001 86380 86390 1
530583 99530583 1001 86380 86390 1
530640 99530640 1001 86380 86390 1
531328 99531328 1001 86380 86390 1
531356 99531356 1001 86380 86390 1
531357 99531357 1001 86380 86390 1
531360 99531360 1001 86380 86390 1
531261 99531261 1001 86380 86390 1
530839 99530839 1001 86380 86390 1
530930 99530930 1001 86380 86390 1
530829 99530829 1001 86380 86390 1
530935 99530935 1001 86380 86390 1
530872 99530872 1001 86380 86390 1
531442 99531442 1001 86380 86390 1
531503 99531503 1001 86380 86390 1
532103 99532103 1001 86380 86390 1
532035 99532035 1001 86380 86390 1
531597 99531597 1001 86380 86390 1
531654 99531654 1001 86380 86390 1
531670 99531670 1001 86380 86390 1
532320 99532320 1001 86380 86390 1
532240 99532240 1001 86380 86390 1
532989 99532989 1001 86380 86390 1
532803 99532803 1001 86380 86390 1
532718 99532718 1001 86380 86390 1
532733 99532733 1001 86380 86390 1
532669 99532669 1001 86380 86390 1
532734 99532734 1001 86380 86390 1
532531 99532531 1001 86380 86390 1
532486 99532486 1001 86380 86390 1
533145 99533145 1001 86380 86390 1
533171 99533171 1001 86380 86390 1
533218 99533218 1001 86380 86390 1
533524 99533524 1001 86380 86390 1
533476 99533476 1001 86380 86390 1
533556 99533556 1001 86380 86390 1
533570 99533570 1001 86380 86390 1
533456 99533456 1001 86380 86390 1
533239 99533239 1001 86380 86390 1
533335 99533335 1001 86380 86390 1
533909 99533909 1001 86380 86390 1
533962 99533962 1001 86380 86390 1
533988 99533988 1001 86380 86390 1
533905 99533905 1001 86380 86390 1
534542 99534542 1001 86380 86390 1
534594 99534594 1001 86380 86390 1
534482 99534482 1001 86380 86390 1
534430 99534430 1001 86380 86390 1
534394 99534394 1001 86380 86390 1
534471 99534471 1001 86380 86390 1
534370 99534370 1001 86380 86390 1
534260 99534260 1001 86380 86390 1
534177 99534177 1001 86380 86390 1
534813 99534813 1001 86380 86390 1
534880 99534880 1001 86380 86390 1
534751 99534751 1001 86380 86390 1
534727 99534727 1001 86380 86390 1
534742 99534742 1001 86380 86390 1
534821 99534821 1001 86380 86390 1
535346 99535346 1001 86380 86390 1
535489 99535489 1001 86380 86390 1
535402 99535402 1001 86380 86390 1
535214 99535214 1001 86380 86390 1
535138 99535138 1001 86380 86390 1
535127 99535127 1001 86380 86390 1
535192 99535192 1001 86380 86390 1
535181 99535181 1001 86380 86390 1
535301 99535301 1001 86380 86390 1
535107 99535107 1001 86380 86390 1
535033 99535033 1001 86380 86390 1
534969 99534969 1001 86380 86390 1
535065 99535065 1001 86380 86390 1
535081 99535081 1001 86380 86390 1
535588 99535588 1001 86380 86390 1
535608 99535608 1001 86380 86390 1
536194 99536194 1001 86380 86390 1
536221 99536221 1001 86380 86390 1
536149 99536149 1001 86380 86390 1
536279 99536279 1001 86380 86390 1
536204 99536204 1001 86380 86390 1
536015 99536015 1001 86380 86390 1
536029 99536029 1001 86380 86390 1
536069 99536069 1001 86380 86390 1
536113 99536113 1001 86380 86390 1
535823 99535823 1001 86380 86390 1
535881 99535881 1001 86380 86390 1
535726 99535726 1001 86380 86390 1
536528 99536528 1001 86380 86390 1
537013 99537013 1001 86380 86390 1
537040 99537040 1001 86380 86390 1
537070 99537070 1001 86380 86390 1
536827 99536827 1001 86380 86390 1
536944 99536944 1001 86380 86390 1
536824 99536824 1001 86380 86390 1
536621 99536621 1001 86380 86390 1
537189 99537189 1001 86380 86390 1
537279 99537279 1001 86380 86390 1
537206 99537206 1001 86380 86390 1
537798 99537798 1001 86380 86390 1
537733 99537733 1001 86380 86390 1
537621 99537621 1001 86380 86390 1
537728 99537728 1001 86380 86390 1
537554 99537554 1001 86380 86390 1
537387 99537387 1001 86380 86390 1
538080 99538080 1001 86380 86390 1
538072 99538072 1001 86380 86390 1
538099 99538099 1001 86380 86390 1
538136 99538136 1001 86380 86390 1
538701 99538701 1001 86380 86390 1
538753 99538753 1001 86380 86390 1
538676 99538676 1001 86380 86390 1
538766 99538766 1001 86380 86390 1
538785 99538785 1001 86380 86390 1
538742 99538742 1001 86380 86390 1
538730 99538730 1001 86380 86390 1
538414 99538414 1001 86380 86390 1
538454 99538454 1001 86380 86390 1
538566 99538566 1001 86380 86390 1
538284 99538284 1001 86380 86390 1
538384 99538384 1001 86380 86390 1
538194 99538194 1001 86380 86390 1
538817 99538817 1001 86380 86390 1
538990 99538990 1001 86380 86390 1
539640 99539640 1001 86380 86390 1
539632 99539632 1001 86380 86390 1
539600 99539600 1001 86380 86390 1
539307 99539307 1001 86380 86390 1
539411 99539411 1001 86380 86390 1
539347 99539347 1001 86380 86390 1
539386 99539386 1001 86380 86390 1
539375 99539375 1001 86380 86390 1
539340 99539340 1001 86380 86390 1
539432 99539432 1001 86380 86390 1
539251 99539251 1001 86380 86390 1
539110 99539110 1001 86380 86390 1
539068 99539068 1001 86380 86390 1
539795 99539795 1001 86380 86390 1
539733 99539733 1001 86380 86390 1
540444 99540444 1001 86380 86390 1
540382 99540382 1001 86380 86390 1
540161 99540161 1001 86380 86390 1
540137 99540137 1001 86380 86390 1
539872 99539872 1001 86380 86390 1
540045 99540045 1001 86380 86390 1
539917 99539917 1001 86380 86390 1
539943 99539943 1001 86380 86390 1
540026 99540026 1001 86380 86390 1
540039 99540039 1001 86380 86390 1
540555 99540555 1001 86380 86390 1
540544 99540544 1001 86380 86390 1
540262 99540262 1001 86380 86390 1
540470 99540470 1001 86380 86390 1
540576 99540576 1001 86380 86390 1
541216 99541216 1001 86380 86390 1
541238 99541238 1001 86380 86390 1
541188 99541188 1001 86380 86390 1
541253 99541253 1001 86380 86390 1
540963 99540963 1001 86380 86390 1
540833 99540833 1001 86380 86390 1
540873 99540873 1001 86380 86390 1
540799 99540799 1001 86380 86390 1
541406 99541406 1001 86380 86390 1
541484 99541484 1001 86380 86390 1
541413 99541413 1001 86380 86390 1
541440 99541440 1001 86380 86390 1
541467 99541467 1001 86380 86390 1
541981 99541981 1001 86380 86390 1
542037 99542037 1001 86380 86390 1
541986 99541986 1001 86380 86390 1
542116 99542116 1001 86380 86390 1
541784 99541784 1001 86380 86390 1
541865 99541865 1001 86380 86390 1
541816 99541816 1001 86380 86390 1
541739 99541739 1001 86380 86390 1
541884 99541884 1001 86380 86390 1
541729 99541729 1001 86380 86390 1
541653 99541653 1001 86380 86390 1
541565 99541565 1001 86380 86390 1
541656 99541656 1001 86380 86390 1
541688 99541688 1001 86380 86390 1
542141 99542141 1001 86380 86390 1
542154 99542154 1001 86380 86390 1
542287 99542287 1001 86380 86390 1
542289 99542289 1001 86380 86390 1
542134 99542134 1001 86380 86390 1
542856 99542856 1001 86380 86390 1
542818 99542818 1001 86380 86390 1
542935 99542935 1001 86380 86390 1
542703 99542703 1001 86380 86390 1
542653 99542653 1001 86380 86390 1
542735 99542735 1001 86380 86390 1
542723 99542723 1001 86380 86390 1
542647 99542647 1001 86380 86390 1
542712 99542712 1001 86380 86390 1
542368 99542368 1001 86380 86390 1
542369 99542369 1001 86380 86390 1
542514 99542514 1001 86380 86390 1
542502 99542502 1001 86380 86390 1
543011 99543011 1001 86380 86390 1
543026 99543026 1001 86380 86390 1
543039 99543039 1001 86380 86390 1
543095 99543095 1001 86380 86390 1
543694 99543694 1001 86380 86390 1
543647 99543647 1001 86380 86390 1
543751 99543751 1001 86380 86390 1
543610 99543610 1001 86380 86390 1
543678 99543678 1001 86380 86390 1
543576 99543576 1001 86380 86390 1
543552 99543552 1001 86380 86390 1
543411 99543411 1001 86380 86390 1
543496 99543496 1001 86380 86390 1
543445 99543445 1001 86380 86390 1
543485 99543485 1001 86380 86390 1
543447 99543447 1001 86380 86390 1
543176 99543176 1001 86380 86390 1
543205 99543205 1001 86380 86390 1
543314 99543314 1001 86380 86390 1
543885 99543885 1001 86380 86390 1
543965 99543965 1001 86380 86390 1
543958 99543958 1001 86380 86390 1
544594 99544594 1001 86380 86390 1
544595 99544595 1001 86380 86390 1
544451 99544451 1001 86380 86390 1
544279 99544279 1001 86380 86390 1
544028 99544028 1001 86380 86390 1
544131 99544131 1001 86380 86390 1
544096 99544096 1001 86380 86390 1
544045 99544045 1001 86380 86390 1
544110 99544110 1001 86380 86390 1
543996 99543996 1001 86380 86390 1
544129 99544129 1001 86380 86390 1
544633 99544633 1001 86380 86390 1
544606 99544606 1001 86380 86390 1
400287 903 1001 6760 10437 1
432909 1025 1001 74460 76977 1
500807 978 1002 28034 36588 1
509042 941 1001 68395 68695 1
520046 898 1002 46553 52032 1
525873 470 1002 33405 42831 1
400137 99400137 1001 86380 86390 1
400215 99400215 1001 86380 86390 1
400228 99400228 1001 86380 86390 1
400617 99400617 1001 86380 86390 1
400717 99400717 1001 86380 86390 1
400923 99400923 1001 86380 86390 1
400925 99400925 1001 86380 86390 1
401074 99401074 1001 86380 86390 1
401308 99401308 1001 86380 86390 1
401466 99401466 1001 86380 86390 1
401658 99401658 1001 86380 86390 1
401787 99401787 1001 86380 86390 1
402012 99402012 1001 86380 86390 1
402228 99402228 1001 86380 86390 1
402210 99402210 1001 86380 86390 1
402309 99402309 1001 86380 86390 1
402418 99402418 1001 86380 86390 1
402443 99402443 1001 86380 86390 1
402519 99402519 1001 86380 86390 1
402526 99402526 1001 86380 86390 1
402630 99402630 1001 86380 86390 1
403303 99403303 1001 86380 86390 1
403597 99403597 1001 86380 86390 1
403574 99403574 1001 86380 86390 1
403779 99403779 1001 86380 86390 1
403855 99403855 1001 86380 86390 1
403922 99403922 1001 86380 86390 1
404011 99404011 1001 86380 86390 1
404062 99404062 1001 86380 86390 1
404303 99404303 1001 86380 86390 1
404474 99404474 1001 86380 86390 1
404533 99404533 1001 86380 86390 1
404557 99404557 1001 86380 86390 1
404638 99404638 1001 86380 86390 1
404670 99404670 1001 86380 86390 1
405148 99405148 1001 86380 86390 1
405576 99405576 1001 86380 86390 1
405821 99405821 1001 86380 86390 1
405912 99405912 1001 86380 86390 1
406070 99406070 1001 86380 86390 1
406034 99406034 1001 86380 86390 1
406157 99406157 1001 86380 86390 1
406346 99406346 1001 86380 86390 1
406465 99406465 1001 86380 86390 1
406596 99406596 1001 86380 86390 1
406622 99406622 1001 86380 86390 1
406728 99406728 1001 86380 86390 1
406777 99406777 1001 86380 86390 1
406756 99406756 1001 86380 86390 1
407323 99407323 1001 86380 86390 1
407264 99407264 1001 86380 86390 1
407437 99407437 1001 86380 86390 1
407586 99407586 1001 86380 86390 1
407588 99407588 1001 86380 86390 1
407712 99407712 1001 86380 86390 1
407804 99407804 1001 86380 86390 1
407921 99407921 1001 86380 86390 1
408187 99408187 1001 86380 86390 1
408564 99408564 1001 86380 86390 1
408666 99408666 1001 86380 86390 1
409095 99409095 1001 86380 86390 1
409087 99409087 1001 86380 86390 1
409463 99409463 1001 86380 86390 1
409516 99409516 1001 86380 86390 1
409575 99409575 1001 86380 86390 1
409577 99409577 1001 86380 86390 1
409708 99409708 1001 86380 86390 1
409891 99409891 1001 86380 86390 1
409922 99409922 1001 86380 86390 1
409948 99409948 1001 86380 86390 1
410068 99410068 1001 86380 86390 1
410034 99410034 1001 86380 86390 1
410545 99410545 1001 86380 86390 1
410958 99410958 1001 86380 86390 1
411102 99411102 1001 86380 86390 1
411045 99411045 1001 86380 86390 1
411206 99411206 1001 86380 86390 1
411119 99411119 1001 86380 86390 1
411191 99411191 1001 86380 86390 1
411566 99411566 1001 86380 86390 1
411777 99411777 1001 86380 86390 1
411651 99411651 1001 86380 86390 1
412041 99412041 1001 86380 86390 1
412077 99412077 1001 86380 86390 1
412168 99412168 1001 86380 86390 1
412183 99412183 1001 86380 86390 1
412115 99412115 1001 86380 86390 1
412269 99412269 1001 86380 86390 1
412277 99412277 1001 86380 86390 1
412386 99412386 1001 86380 86390 1
412443 99412443 1001 86380 86390 1
413630 99413630 1001 86380 86390 1
413437 99413437 1001 86380 86390 1
413257 99413257 1001 86380 86390 1
412981 99412981 1001 86380 86390 1
413166 99413166 1001 86380 86390 1
413045 99413045 1001 86380 86390 1
412901 99412901 1001 86380 86390 1
412721 99412721 1001 86380 86390 1
412852 99412852 1001 86380 86390 1
412785 99412785 1001 86380 86390 1
413951 99413951 1001 86380 86390 1
413929 99413929 1001 86380 86390 1
413745 99413745 1001 86380 86390 1
414952 99414952 1001 86380 86390 1
415275 99415275 1001 86380 86390 1
414921 99414921 1001 86380 86390 1
414571 99414571 1001 86380 86390 1
414275 99414275 1001 86380 86390 1
414167 99414167 1001 86380 86390 1
414333 99414333 1001 86380 86390 1
415468 99415468 1001 86380 86390 1
416906 99416906 1001 86380 86390 1
416639 99416639 1001 86380 86390 1
416601 99416601 1001 86380 86390 1
416721 99416721 1001 86380 86390 1
416901 99416901 1001 86380 86390 1
416524 99416524 1001 86380 86390 1
416472 99416472 1001 86380 86390 1
416510 99416510 1001 86380 86390 1
415886 99415886 1001 86380 86390 1
415890 99415890 1001 86380 86390 1
415857 99415857 1001 86380 86390 1
416078 99416078 1001 86380 86390 1
417308 99417308 1001 86380 86390 1
417356 99417356 1001 86380 86390 1
417142 99417142 1001 86380 86390 1
417238 99417238 1001 86380 86390 1
417298 99417298 1001 86380 86390 1
417318 99417318 1001 86380 86390 1
417038 99417038 1001 86380 86390 1
417276 99417276 1001 86380 86390 1
417567 99417567 1001 86380 86390 1
417469 99417469 1001 86380 86390 1
418598 99418598 1001 86380 86390 1
418559 99418559 1001 86380 86390 1
418565 99418565 1001 86380 86390 1
418587 99418587 1001 86380 86390 1
418521 99418521 1001 86380 86390 1
418135 99418135 1001 86380 86390 1
419192 99419192 1001 86380 86390 1
418936 99418936 1001 86380 86390 1
418850 99418850 1001 86380 86390 1
418991 99418991 1001 86380 86390 1
419009 99419009 1001 86380 86390 1
418966 99418966 1001 86380 86390 1
420176 99420176 1001 86380 86390 1
419866 99419866 1001 86380 86390 1
419930 99419930 1001 86380 86390 1
419757 99419757 1001 86380 86390 1
419296 99419296 1001 86380 86390 1
419474 99419474 1001 86380 86390 1
419522 99419522 1001 86380 86390 1
419226 99419226 1001 86380 86390 1
420608 99420608 1001 86380 86390 1
420481 99420481 1001 86380 86390 1
420507 99420507 1001 86380 86390 1
421937 99421937 1001 86380 86390 1
421419 99421419 1001 86380 86390 1
420839 99420839 1001 86380 86390 1
420897 99420897 1001 86380 86390 1
420920 99420920 1001 86380 86390 1
422291 99422291 1001 86380 86390 1
423419 99423419 1001 86380 86390 1
423643 99423643 1001 86380 86390 1
423057 99423057 1001 86380 86390 1
423272 99423272 1001 86380 86390 1
423033 99423033 1001 86380 86390 1
423080 99423080 1001 86380 86390 1
422979 99422979 1001 86380 86390 1
422828 99422828 1001 86380 86390 1
422806 99422806 1001 86380 86390 1
423915 99423915 1001 86380 86390 1
424000 99424000 1001 86380 86390 1
424006 99424006 1001 86380 86390 1
425123 99425123 1001 86380 86390 1
425047 99425047 1001 86380 86390 1
425192 99425192 1001 86380 86390 1
425050 99425050 1001 86380 86390 1
425334 99425334 1001 86380 86390 1
424851 99424851 1001 86380 86390 1
424593 99424593 1001 86380 86390 1
424788 99424788 1001 86380 86390 1
424949 99424949 1001 86380 86390 1
424318 99424318 1001 86380 86390 1
424439 99424439 1001 86380 86390 1
424466 99424466 1001 86380 86390 1
424232 99424232 1001 86380 86390 1
425691 99425691 1001 86380 86390 1
425444 99425444 1001 86380 86390 1
425513 99425513 1001 86380 86390 1
425459 99425459 1001 86380 86390 1
425398 99425398 1001 86380 86390 1
427116 99427116 1001 86380 86390 1
427012 99427012 1001 86380 86390 1
426752 99426752 1001 86380 86390 1
426758 99426758 1001 86380 86390 1
426710 99426710 1001 86380 86390 1
426386 99426386 1001 86380 86390 1
426658 99426658 1001 86380 86390 1
426392 99426392 1001 86380 86390 1
426467 99426467 1001 86380 86390 1
425986 99425986 1001 86380 86390 1
427462 99427462 1001 86380 86390 1
427450 99427450 1001 86380 86390 1
427256 99427256 1001 86380 86390 1
428441 99428441 1001 86380 86390 1
428518 99428518 1001 86380 86390 1
428694 99428694 1001 86380 86390 1
428594 99428594 1001 86380 86390 1
428582 99428582 1001 86380 86390 1
428513 99428513 1001 86380 86390 1
428188 99428188 1001 86380 86390 1
427979 99427979 1001 86380 86390 1
428131 99428131 1001 86380 86390 1
428109 99428109 1001 86380 86390 1
427567 99427567 1001 86380 86390 1
427618 99427618 1001 86380 86390 1
429128 99429128 1001 86380 86390 1
428340 99428340 1001 86380 86390 1
428849 99428849 1001 86380 86390 1
429030 99429030 1001 86380 86390 1
428934 99428934 1001 86380 86390 1
430012 99430012 1001 86380 86390 1
429708 99429708 1001 86380 86390 1
429908 99429908 1001 86380 86390 1
429916 99429916 1001 86380 86390 1
429943 99429943 1001 86380 86390 1
429868 99429868 1001 86380 86390 1
429396 99429396 1001 86380 86390 1
429398 99429398 1001 86380 86390 1
429216 99429216 1001 86380 86390 1
429458 99429458 1001 86380 86390 1
429492 99429492 1001 86380 86390 1
430632 99430632 1001 86380 86390 1
430647 99430647 1001 86380 86390 1
430495 99430495 1001 86380 86390 1
431949 99431949 1001 86380 86390 1
432037 99432037 1001 86380 86390 1
431664 99431664 1001 86380 86390 1
431317 99431317 1001 86380 86390 1
431633 99431633 1001 86380 86390 1
431615 99431615 1001 86380 86390 1
430923 99430923 1001 86380 86390 1
431214 99431214 1001 86380 86390 1
431047 99431047 1001 86380 86390 1
430833 99430833 1001 86380 86390 1
430876 99430876 1001 86380 86390 1
430992 99430992 1001 86380 86390 1
430842 99430842 1001 86380 86390 1
432116 99432116 1001 86380 86390 1
432473 99432473 1001 86380 86390 1
432332 99432332 1001 86380 86390 1
433534 99433534 1001 86380 86390 1
433492 99433492 1001 86380 86390 1
433692 99433692 1001 86380 86390 1
433703 99433703 1001 86380 86390 1
433188 99433188 1001 86380 86390 1
432965 99432965 1001 86380 86390 1
433117 99433117 1001 86380 86390 1
432702 99432702 1001 86380 86390 1
432880 99432880 1001 86380 86390 1
432776 99432776 1001 86380 86390 1
432778 99432778 1001 86380 86390 1
434007 99434007 1001 86380 86390 1
433958 99433958 1001 86380 86390 1
435224 99435224 1001 86380 86390 1
434900 99434900 1001 86380 86390 1
434851 99434851 1001 86380 86390 1
434904 99434904 1001 86380 86390 1
434931 99434931 1001 86380 86390 1
434751 99434751 1001 86380 86390 1
434613 99434613 1001 86380 86390 1
434227 99434227 1001 86380 86390 1
434402 99434402 1001 86380 86390 1
434427 99434427 1001 86380 86390 1
434322 99434322 1001 86380 86390 1
434345 99434345 1001 86380 86390 1
434455 99434455 1001 86380 86390 1
434419 99434419 1001 86380 86390 1
435550 99435550 1001 86380 86390 1
435576 99435576 1001 86380 86390 1
435767 99435767 1001 86380 86390 1
435775 99435775 1001 86380 86390 1
435588 99435588 1001 86380 86390 1
436853 99436853 1001 86380 86390 1
437009 99437009 1001 86380 86390 1
436706 99436706 1001 86380 86390 1
436358 99436358 1001 86380 86390 1
436721 99436721 1001 86380 86390 1
436699 99436699 1001 86380 86390 1
436191 99436191 1001 86380 86390 1
436339 99436339 1001 86380 86390 1
436105 99436105 1001 86380 86390 1
435939 99435939 1001 86380 86390 1
436306 99436306 1001 86380 86390 1
437316 99437316 1001 86380 86390 1
437356 99437356 1001 86380 86390 1
300576 99300576 1001 86380 86390 1
300713 99300713 1001 86380 86390 1
300447 99300447 1001 86380 86390 1
300321 99300321 1001 86380 86390 1
300428 99300428 1001 86380 86390 1
300442 99300442 1001 86380 86390 1
300469 99300469 1001 86380 86390 1
300292 99300292 1001 86380 86390 1
300305 99300305 1001 86380 86390 1
300845 99300845 1001 86380 86390 1
300823 99300823 1001 86380 86390 1
300901 99300901 1001 86380 86390 1
300852 99300852 1001 86380 86390 1
301521 99301521 1001 86380 86390 1
301454 99301454 1001 86380 86390 1
301380 99301380 1001 86380 86390 1
301393 99301393 1001 86380 86390 1
301209 99301209 1001 86380 86390 1
301159 99301159 1001 86380 86390 1
301264 99301264 1001 86380 86390 1
301317 99301317 1001 86380 86390 1
301270 99301270 1001 86380 86390 1
301153 99301153 1001 86380 86390 1
301064 99301064 1001 86380 86390 1
301066 99301066 1001 86380 86390 1
301068 99301068 1001 86380 86390 1
301098 99301098 1001 86380 86390 1
301574 99301574 1001 86380 86390 1
302279 99302279 1001 86380 86390 1
302324 99302324 1001 86380 86390 1
302222 99302222 1001 86380 86390 1
302313 99302313 1001 86380 86390 1
302136 99302136 1001 86380 86390 1
301985 99301985 1001 86380 86390 1
302041 99302041 1001 86380 86390 1
302096 99302096 1001 86380 86390 1
301895 99301895 1001 86380 86390 1
301835 99301835 1001 86380 86390 1
301965 99301965 1001 86380 86390 1
302924 99302924 1001 86380 86390 1
302803 99302803 1001 86380 86390 1
303216 99303216 1001 86380 86390 1
303334 99303334 1001 86380 86390 1
304012 99304012 1001 86380 86390 1
303836 99303836 1001 86380 86390 1
304019 99304019 1001 86380 86390 1
303802 99303802 1001 86380 86390 1
303779 99303779 1001 86380 86390 1
303754 99303754 1001 86380 86390 1
303655 99303655 1001 86380 86390 1
303632 99303632 1001 86380 86390 1
303606 99303606 1001 86380 86390 1
303565 99303565 1001 86380 86390 1
304081 99304081 1001 86380 86390 1
304043 99304043 1001 86380 86390 1
304097 99304097 1001 86380 86390 1
304156 99304156 1001 86380 86390 1
304119 99304119 1001 86380 86390 1
304657 99304657 1001 86380 86390 1
304762 99304762 1001 86380 86390 1
304805 99304805 1001 86380 86390 1
304510 99304510 1001 86380 86390 1
304540 99304540 1001 86380 86390 1
304489 99304489 1001 86380 86390 1
304517 99304517 1001 86380 86390 1
304535 99304535 1001 86380 86390 1
304470 99304470 1001 86380 86390 1
304394 99304394 1001 86380 86390 1
304401 99304401 1001 86380 86390 1
304365 99304365 1001 86380 86390 1
304962 99304962 1001 86380 86390 1
305016 99305016 1001 86380 86390 1
305649 99305649 1001 86380 86390 1
305653 99305653 1001 86380 86390 1
305603 99305603 1001 86380 86390 1
305377 99305377 1001 86380 86390 1
305455 99305455 1001 86380 86390 1
305372 99305372 1001 86380 86390 1
305117 99305117 1001 86380 86390 1
305160 99305160 1001 86380 86390 1
305256 99305256 1001 86380 86390 1
305257 99305257 1001 86380 86390 1
500102 99500102 1001 86380 86390 1
500143 99500143 1001 86380 86390 1
500040 99500040 1001 86380 86390 1
500070 99500070 1001 86380 86390 1
500046 99500046 1001 86380 86390 1
500125 99500125 1001 86380 86390 1
500724 99500724 1001 86380 86390 1
500675 99500675 1001 86380 86390 1
500701 99500701 1001 86380 86390 1
500651 99500651 1001 86380 86390 1
500808 99500808 1001 86380 86390 1
500583 99500583 1001 86380 86390 1
500489 99500489 1001 86380 86390 1
500246 99500246 1001 86380 86390 1
500351 99500351 1001 86380 86390 1
500251 99500251 1001 86380 86390 1
500203 99500203 1001 86380 86390 1
500915 99500915 1001 86380 86390 1
500943 99500943 1001 86380 86390 1
500855 99500855 1001 86380 86390 1
501550 99501550 1001 86380 86390 1
501531 99501531 1001 86380 86390 1
501442 99501442 1001 86380 86390 1
501231 99501231 1001 86380 86390 1
501299 99501299 1001 86380 86390 1
501403 99501403 1001 86380 86390 1
501341 99501341 1001 86380 86390 1
501120 99501120 1001 86380 86390 1
501675 99501675 1001 86380 86390 1
501779 99501779 1001 86380 86390 1
501798 99501798 1001 86380 86390 1
501813 99501813 1001 86380 86390 1
501698 99501698 1001 86380 86390 1
502417 99502417 1001 86380 86390 1
502354 99502354 1001 86380 86390 1
502235 99502235 1001 86380 86390 1
502237 99502237 1001 86380 86390 1
502228 99502228 1001 86380 86390 1
501884 99501884 1001 86380 86390 1
502002 99502002 1001 86380 86390 1
502015 99502015 1001 86380 86390 1
501900 99501900 1001 86380 86390 1
502501 99502501 1001 86380 86390 1
502489 99502489 1001 86380 86390 1
502637 99502637 1001 86380 86390 1
503139 99503139 1001 86380 86390 1
503166 99503166 1001 86380 86390 1
503246 99503246 1001 86380 86390 1
503158 99503158 1001 86380 86390 1
503252 99503252 1001 86380 86390 1
502932 99502932 1001 86380 86390 1
502989 99502989 1001 86380 86390 1
502938 99502938 1001 86380 86390 1
502927 99502927 1001 86380 86390 1
502878 99502878 1001 86380 86390 1
502739 99502739 1001 86380 86390 1
502843 99502843 1001 86380 86390 1
503304 99503304 1001 86380 86390 1
503442 99503442 1001 86380 86390 1
504031 99504031 1001 86380 86390 1
504021 99504021 1001 86380 86390 1
504106 99504106 1001 86380 86390 1
503724 99503724 1001 86380 86390 1
503646 99503646 1001 86380 86390 1
504192 99504192 1001 86380 86390 1
504120 99504120 1001 86380 86390 1
504320 99504320 1001 86380 86390 1
504571 99504571 1001 86380 86390 1
504625 99504625 1001 86380 86390 1
504574 99504574 1001 86380 86390 1
504682 99504682 1001 86380 86390 1
504735 99504735 1001 86380 86390 1
504645 99504645 1001 86380 86390 1
504364 99504364 1001 86380 86390 1
504416 99504416 1001 86380 86390 1
504521 99504521 1001 86380 86390 1
504432 99504432 1001 86380 86390 1
504523 99504523 1001 86380 86390 1
504487 99504487 1001 86380 86390 1
505097 99505097 1001 86380 86390 1
504983 99504983 1001 86380 86390 1
505143 99505143 1001 86380 86390 1
505118 99505118 1001 86380 86390 1
505106 99505106 1001 86380 86390 1
505758 99505758 1001 86380 86390 1
505763 99505763 1001 86380 86390 1
505486 99505486 1001 86380 86390 1
505418 99505418 1001 86380 86390 1
505366 99505366 1001 86380 86390 1
505290 99505290 1001 86380 86390 1
505896 99505896 1001 86380 86390 1
505875 99505875 1001 86380 86390 1
505869 99505869 1001 86380 86390 1
505895 99505895 1001 86380 86390 1
506480 99506480 1001 86380 86390 1
506026 99506026 1001 86380 86390 1
505978 99505978 1001 86380 86390 1
506069 99506069 1001 86380 86390 1
505987 99505987 1001 86380 86390 1
506735 99506735 1001 86380 86390 1
506791 99506791 1001 86380 86390 1
506666 99506666 1001 86380 86390 1
506693 99506693 1001 86380 86390 1
507372 99507372 1001 86380 86390 1
507342 99507342 1001 86380 86390 1
507194 99507194 1001 86380 86390 1
507054 99507054 1001 86380 86390 1
507108 99507108 1001 86380 86390 1
507160 99507160 1001 86380 86390 1
507215 99507215 1001 86380 86390 1
506989 99506989 1001 86380 86390 1
507578 99507578 1001 86380 86390 1
507519 99507519 1001 86380 86390 1
507468 99507468 1001 86380 86390 1
508199 99508199 1001 86380 86390 1
507877 99507877 1001 86380 86390 1
507932 99507932 1001 86380 86390 1
508036 99508036 1001 86380 86390 1
507679 99507679 1001 86380 86390 1
507757 99507757 1001 86380 86390 1
507783 99507783 1001 86380 86390 1
507748 99507748 1001 86380 86390 1
507684 99507684 1001 86380 86390 1
507817 99507817 1001 86380 86390 1
508272 99508272 1001 86380 86390 1
508390 99508390 1001 86380 86390 1
508444 99508444 1001 86380 86390 1
508423 99508423 1001 86380 86390 1
508894 99508894 1001 86380 86390 1
508923 99508923 1001 86380 86390 1
508819 99508819 1001 86380 86390 1
508698 99508698 1001 86380 86390 1
508573 99508573 1001 86380 86390 1
508535 99508535 1001 86380 86390 1
508548 99508548 1001 86380 86390 1
508528 99508528 1001 86380 86390 1
509162 99509162 1001 86380 86390 1
509244 99509244 1001 86380 86390 1
509144 99509144 1001 86380 86390 1
509159 99509159 1001 86380 86390 1
509759 99509759 1001 86380 86390 1
509773 99509773 1001 86380 86390 1
509765 99509765 1001 86380 86390 1
509804 99509804 1001 86380 86390 1
509603 99509603 1001 86380 86390 1
509344 99509344 1001 86380 86390 1
509293 99509293 1001 86380 86390 1
509323 99509323 1001 86380 86390 1
509950 99509950 1001 86380 86390 1
510070 99510070 1001 86380 86390 1
510084 99510084 1001 86380 86390 1
509930 99509930 1001 86380 86390 1
509970 99509970 1001 86380 86390 1
509919 99509919 1001 86380 86390 1
510563 99510563 1001 86380 86390 1
510568 99510568 1001 86380 86390 1
510508 99510508 1001 86380 86390 1
510497 99510497 1001 86380 86390 1
510464 99510464 1001 86380 86390 1
510276 99510276 1001 86380 86390 1
510220 99510220 1001 86380 86390 1
510828 99510828 1001 86380 86390 1
510833 99510833 1001 86380 86390 1
510888 99510888 1001 86380 86390 1
510837 99510837 1001 86380 86390 1
511413 99511413 1001 86380 86390 1
511483 99511483 1001 86380 86390 1
511500 99511500 1001 86380 86390 1
511548 99511548 1001 86380 86390 1
511199 99511199 1001 86380 86390 1
511125 99511125 1001 86380 86390 1
511746 99511746 1001 86380 86390 1
511696 99511696 1001 86380 86390 1
511658 99511658 1001 86380 86390 1
512175 99512175 1001 86380 86390 1
512330 99512330 1001 86380 86390 1
512228 99512228 1001 86380 86390 1
512336 99512336 1001 86380 86390 1
512151 99512151 1001 86380 86390 1
512166 99512166 1001 86380 86390 1
512053 99512053 1001 86380 86390 1
512042 99512042 1001 86380 86390 1
511800 99511800 1001 86380 86390 1
511895 99511895 1001 86380 86390 1
511934 99511934 1001 86380 86390 1
511885 99511885 1001 86380 86390 1
512494 99512494 1001 86380 86390 1
512444 99512444 1001 86380 86390 1
512483 99512483 1001 86380 86390 1
513168 99513168 1001 86380 86390 1
513038 99513038 1001 86380 86390 1
513155 99513155 1001 86380 86390 1
513014 99513014 1001 86380 86390 1
513043 99513043 1001 86380 86390 1
513135 99513135 1001 86380 86390 1
512811 99512811 1001 86380 86390 1
512840 99512840 1001 86380 86390 1
512705 99512705 1001 86380 86390 1
512655 99512655 1001 86380 86390 1
512749 99512749 1001 86380 86390 1
512646 99512646 1001 86380 86390 1
513402 99513402 1001 86380 86390 1
513983 99513983 1001 86380 86390 1
513921 99513921 1001 86380 86390 1
513898 99513898 1001 86380 86390 1
513976 99513976 1001 86380 86390 1
513913 99513913 1001 86380 86390 1
513965 99513965 1001 86380 86390 1
513978 99513978 1001 86380 86390 1
513901 99513901 1001 86380 86390 1
513708 99513708 1001 86380 86390 1
513699 99513699 1001 86380 86390 1
513639 99513639 1001 86380 86390 1
513809 99513809 1001 86380 86390 1
513784 99513784 1001 86380 86390 1
513449 99513449 1001 86380 86390 1
513491 99513491 1001 86380 86390 1
513569 99513569 1001 86380 86390 1
513427 99513427 1001 86380 86390 1
513484 99513484 1001 86380 86390 1
514224 99514224 1001 86380 86390 1
514115 99514115 1001 86380 86390 1
514219 99514219 1001 86380 86390 1
514669 99514669 1001 86380 86390 1
514843 99514843 1001 86380 86390 1
514699 99514699 1001 86380 86390 1
514587 99514587 1001 86380 86390 1
514600 99514600 1001 86380 86390 1
514512 99514512 1001 86380 86390 1
514301 99514301 1001 86380 86390 1
514386 99514386 1001 86380 86390 1
515490 99515490 1001 86380 86390 1
515503 99515503 1001 86380 86390 1
515647 99515647 1001 86380 86390 1
515635 99515635 1001 86380 86390 1
515615 99515615 1001 86380 86390 1
515679 99515679 1001 86380 86390 1
515299 99515299 1001 86380 86390 1
515312 99515312 1001 86380 86390 1
515274 99515274 1001 86380 86390 1
515065 99515065 1001 86380 86390 1
515265 99515265 1001 86380 86390 1
515163 99515163 1001 86380 86390 1
515125 99515125 1001 86380 86390 1
515836 99515836 1001 86380 86390 1
515863 99515863 1001 86380 86390 1
515853 99515853 1001 86380 86390 1
515713 99515713 1001 86380 86390 1
515781 99515781 1001 86380 86390 1
516477 99516477 1001 86380 86390 1
516396 99516396 1001 86380 86390 1
516462 99516462 1001 86380 86390 1
516309 99516309 1001 86380 86390 1
516327 99516327 1001 86380 86390 1
516266 99516266 1001 86380 86390 1
516247 99516247 1001 86380 86390 1
516104 99516104 1001 86380 86390 1
515996 99515996 1001 86380 86390 1
516075 99516075 1001 86380 86390 1
515989 99515989 1001 86380 86390 1
516682 99516682 1001 86380 86390 1
517210 99517210 1001 86380 86390 1
517289 99517289 1001 86380 86390 1
516942 99516942 1001 86380 86390 1
516960 99516960 1001 86380 86390 1
517012 99517012 1001 86380 86390 1
516921 99516921 1001 86380 86390 1
516858 99516858 1001 86380 86390 1
516892 99516892 1001 86380 86390 1
516842 99516842 1001 86380 86390 1
517488 99517488 1001 86380 86390 1
517959 99517959 1001 86380 86390 1
518063 99518063 1001 86380 86390 1
518090 99518090 1001 86380 86390 1
517975 99517975 1001 86380 86390 1
518042 99518042 1001 86380 86390 1
518030 99518030 1001 86380 86390 1
517842 99517842 1001 86380 86390 1
517886 99517886 1001 86380 86390 1
517759 99517759 1001 86380 86390 1
517683 99517683 1001 86380 86390 1
517578 99517578 1001 86380 86390 1
517552 99517552 1001 86380 86390 1
518173 99518173 1001 86380 86390 1
518290 99518290 1001 86380 86390 1
518319 99518319 1001 86380 86390 1
518361 99518361 1001 86380 86390 1
518902 99518902 1001 86380 86390 1
518826 99518826 1001 86380 86390 1
518905 99518905 1001 86380 86390 1
518934 99518934 1001 86380 86390 1
518743 99518743 1001 86380 86390 1
518782 99518782 1001 86380 86390 1
518658 99518658 1001 86380 86390 1
518625 99518625 1001 86380 86390 1
519027 99519027 1001 86380 86390 1
519066 99519066 1001 86380 86390 1
519055 99519055 1001 86380 86390 1
519044 99519044 1001 86380 86390 1
519162 99519162 1001 86380 86390 1
519612 99519612 1001 86380 86390 1
519664 99519664 1001 86380 86390 1
519696 99519696 1001 86380 86390 1
519736 99519736 1001 86380 86390 1
519460 99519460 1001 86380 86390 1
519221 99519221 1001 86380 86390 1
519363 99519363 1001 86380 86390 1
519223 99519223 1001 86380 86390 1
519341 99519341 1001 86380 86390 1
519305 99519305 1001 86380 86390 1
519216 99519216 1001 86380 86390 1
520486 99520486 1001 86380 86390 1
520610 99520610 1001 86380 86390 1
520475 99520475 1001 86380 86390 1
520611 99520611 1001 86380 86390 1
520291 99520291 1001 86380 86390 1
520410 99520410 1001 86380 86390 1
520400 99520400 1001 86380 86390 1
520367 99520367 1001 86380 86390 1
520290 99520290 1001 86380 86390 1
520103 99520103 1001 86380 86390 1
520142 99520142 1001 86380 86390 1
520221 99520221 1001 86380 86390 1
520055 99520055 1001 86380 86390 1
520081 99520081 1001 86380 86390 1
520225 99520225 1001 86380 86390 1
520820 99520820 1001 86380 86390 1
520784 99520784 1001 86380 86390 1
520669 99520669 1001 86380 86390 1
521370 99521370 1001 86380 86390 1
521449 99521449 1001 86380 86390 1
521182 99521182 1001 86380 86390 1
521121 99521121 1001 86380 86390 1
521069 99521069 1001 86380 86390 1
521101 99521101 1001 86380 86390 1
520933 99520933 1001 86380 86390 1
521638 99521638 1001 86380 86390 1
522269 99522269 1001 86380 86390 1
521881 99521881 1001 86380 86390 1
522029 99522029 1001 86380 86390 1
521902 99521902 1001 86380 86390 1
521853 99521853 1001 86380 86390 1
521711 99521711 1001 86380 86390 1
521677 99521677 1001 86380 86390 1
521823 99521823 1001 86380 86390 1
521733 99521733 1001 86380 86390 1
522356 99522356 1001 86380 86390 1
522305 99522305 1001 86380 86390 1
522311 99522311 1001 86380 86390 1
522351 99522351 1001 86380 86390 1
522977 99522977 1001 86380 86390 1
523069 99523069 1001 86380 86390 1
522958 99522958 1001 86380 86390 1
523103 99523103 1001 86380 86390 1
522999 99522999 1001 86380 86390 1
522849 99522849 1001 86380 86390 1
522908 99522908 1001 86380 86390 1
522742 99522742 1001 86380 86390 1
522652 99522652 1001 86380 86390 1
522540 99522540 1001 86380 86390 1
522650 99522650 1001 86380 86390 1
523247 99523247 1001 86380 86390 1
523172 99523172 1001 86380 86390 1
523149 99523149 1001 86380 86390 1
523880 99523880 1001 86380 86390 1
523753 99523753 1001 86380 86390 1
523635 99523635 1001 86380 86390 1
523428 99523428 1001 86380 86390 1
523470 99523470 1001 86380 86390 1
523358 99523358 1001 86380 86390 1
523437 99523437 1001 86380 86390 1
524135 99524135 1001 86380 86390 1
524045 99524045 1001 86380 86390 1
524091 99524091 1001 86380 86390 1
524053 99524053 1001 86380 86390 1
524143 99524143 1001 86380 86390 1
524642 99524642 1001 86380 86390 1
524631 99524631 1001 86380 86390 1
524634 99524634 1001 86380 86390 1
524701 99524701 1001 86380 86390 1
524730 99524730 1001 86380 86390 1
524395 99524395 1001 86380 86390 1
524525 99524525 1001 86380 86390 1
524384 99524384 1001 86380 86390 1
524468 99524468 1001 86380 86390 1
524420 99524420 1001 86380 86390 1
524214 99524214 1001 86380 86390 1
524253 99524253 1001 86380 86390 1
524344 99524344 1001 86380 86390 1
524205 99524205 1001 86380 86390 1
524262 99524262 1001 86380 86390 1
524289 99524289 1001 86380 86390 1
524938 99524938 1001 86380 86390 1
524788 99524788 1001 86380 86390 1
524816 99524816 1001 86380 86390 1
524831 99524831 1001 86380 86390 1
524844 99524844 1001 86380 86390 1
525547 99525547 1001 86380 86390 1
525215 99525215 1001 86380 86390 1
525267 99525267 1001 86380 86390 1
525307 99525307 1001 86380 86390 1
525335 99525335 1001 86380 86390 1
525311 99525311 1001 86380 86390 1
524995 99524995 1001 86380 86390 1
524983 99524983 1001 86380 86390 1
525623 99525623 1001 86380 86390 1
525729 99525729 1001 86380 86390 1
526298 99526298 1001 86380 86390 1
526234 99526234 1001 86380 86390 1
526236 99526236 1001 86380 86390 1
526301 99526301 1001 86380 86390 1
526410 99526410 1001 86380 86390 1
526371 99526371 1001 86380 86390 1
526025 99526025 1001 86380 86390 1
526017 99526017 1001 86380 86390 1
526056 99526056 1001 86380 86390 1
526057 99526057 1001 86380 86390 1
526175 99526175 1001 86380 86390 1
525856 99525856 1001 86380 86390 1
525980 99525980 1001 86380 86390 1
526541 99526541 1001 86380 86390 1
526425 99526425 1001 86380 86390 1
527212 99527212 1001 86380 86390 1
527110 99527110 1001 86380 86390 1
527112 99527112 1001 86380 86390 1
527167 99527167 1001 86380 86390 1
526927 99526927 1001 86380 86390 1
527025 99527025 1001 86380 86390 1
527039 99527039 1001 86380 86390 1
526858 99526858 1001 86380 86390 1
526656 99526656 1001 86380 86390 1
526772 99526772 1001 86380 86390 1
526658 99526658 1001 86380 86390 1
526789 99526789 1001 86380 86390 1
526712 99526712 1001 86380 86390 1
526790 99526790 1001 86380 86390 1
527364 99527364 1001 86380 86390 1
527381 99527381 1001 86380 86390 1
527318 99527318 1001 86380 86390 1
527255 99527255 1001 86380 86390 1
527308 99527308 1001 86380 86390 1
527948 99527948 1001 86380 86390 1
528000 99528000 1001 86380 86390 1
527455 99527455 1001 86380 86390 1
527560 99527560 1001 86380 86390 1
527573 99527573 1001 86380 86390 1
527496 99527496 1001 86380 86390 1
527594 99527594 1001 86380 86390 1
527607 99527607 1001 86380 86390 1
527478 99527478 1001 86380 86390 1
527454 99527454 1001 86380 86390 1
528105 99528105 1001 86380 86390 1
528195 99528195 1001 86380 86390 1
528145 99528145 1001 86380 86390 1
528187 99528187 1001 86380 86390 1
528750 99528750 1001 86380 86390 1
528729 99528729 1001 86380 86390 1
528492 99528492 1001 86380 86390 1
528677 99528677 1001 86380 86390 1
528652 99528652 1001 86380 86390 1
528666 99528666 1001 86380 86390 1
528641 99528641 1001 86380 86390 1
528344 99528344 1001 86380 86390 1
528346 99528346 1001 86380 86390 1
528325 99528325 1001 86380 86390 1
528340 99528340 1001 86380 86390 1
528289 99528289 1001 86380 86390 1
528342 99528342 1001 86380 86390 1
528970 99528970 1001 86380 86390 1
528996 99528996 1001 86380 86390 1
529091 99529091 1001 86380 86390 1
529532 99529532 1001 86380 86390 1
529447 99529447 1001 86380 86390 1
529450 99529450 1001 86380 86390 1
529348 99529348 1001 86380 86390 1
529225 99529225 1001 86380 86390 1
529169 99529169 1001 86380 86390 1
529157 99529157 1001 86380 86390 1
529744 99529744 1001 86380 86390 1
530510 99530510 1001 86380 86390 1
530459 99530459 1001 86380 86390 1
530549 99530549 1001 86380 86390 1
530259 99530259 1001 86380 86390 1
530169 99530169 1001 86380 86390 1
530106 99530106 1001 86380 86390 1
530685 99530685 1001 86380 86390 1
530570 99530570 1001 86380 86390 1
530627 99530627 1001 86380 86390 1
531264 99531264 1001 86380 86390 1
531291 99531291 1001 86380 86390 1
531207 99531207 1001 86380 86390 1
531275 99531275 1001 86380 86390 1
531165 99531165 1001 86380 86390 1
531168 99531168 1001 86380 86390 1
530766 99530766 1001 86380 86390 1
531417 99531417 1001 86380 86390 1
531409 99531409 1001 86380 86390 1
531412 99531412 1001 86380 86390 1
531465 99531465 1001 86380 86390 1
532156 99532156 1001 86380 86390 1
532121 99532121 1001 86380 86390 1
532058 99532058 1001 86380 86390 1
532072 99532072 1001 86380 86390 1
531833 99531833 1001 86380 86390 1
531794 99531794 1001 86380 86390 1
531928 99531928 1001 86380 86390 1
531877 99531877 1001 86380 86390 1
531968 99531968 1001 86380 86390 1
531829 99531829 1001 86380 86390 1
532375 99532375 1001 86380 86390 1
532300 99532300 1001 86380 86390 1
532906 99532906 1001 86380 86390 1
533007 99533007 1001 86380 86390 1
532662 99532662 1001 86380 86390 1
532701 99532701 1001 86380 86390 1
532716 99532716 1001 86380 86390 1
532768 99532768 1001 86380 86390 1
532747 99532747 1001 86380 86390 1
532490 99532490 1001 86380 86390 1
532439 99532439 1001 86380 86390 1
532442 99532442 1001 86380 86390 1
532612 99532612 1001 86380 86390 1
533081 99533081 1001 86380 86390 1
533057 99533057 1001 86380 86390 1
533075 99533075 1001 86380 86390 1
533837 99533837 1001 86380 86390 1
533735 99533735 1001 86380 86390 1
533800 99533800 1001 86380 86390 1
533838 99533838 1001 86380 86390 1
533840 99533840 1001 86380 86390 1
533471 99533471 1001 86380 86390 1
533550 99533550 1001 86380 86390 1
533577 99533577 1001 86380 86390 1
533566 99533566 1001 86380 86390 1
533469 99533469 1001 86380 86390 1
533261 99533261 1001 86380 86390 1
534491 99534491 1001 86380 86390 1
534649 99534649 1001 86380 86390 1
534635 99534635 1001 86380 86390 1
534660 99534660 1001 86380 86390 1
534666 99534666 1001 86380 86390 1
534526 99534526 1001 86380 86390 1
534677 99534677 1001 86380 86390 1
534478 99534478 1001 86380 86390 1
534375 99534375 1001 86380 86390 1
534365 99534365 1001 86380 86390 1
534417 99534417 1001 86380 86390 1
534444 99534444 1001 86380 86390 1
534346 99534346 1001 86380 86390 1
534076 99534076 1001 86380 86390 1
534251 99534251 1001 86380 86390 1
534176 99534176 1001 86380 86390 1
534087 99534087 1001 86380 86390 1
534256 99534256 1001 86380 86390 1
535449 99535449 1001 86380 86390 1
535386 99535386 1001 86380 86390 1
535326 99535326 1001 86380 86390 1
535457 99535457 1001 86380 86390 1
535144 99535144 1001 86380 86390 1
535134 99535134 1001 86380 86390 1
535084 99535084 1001 86380 86390 1
535027 99535027 1001 86380 86390 1
535069 99535069 1001 86380 86390 1
535676 99535676 1001 86380 86390 1
535566 99535566 1001 86380 86390 1
535697 99535697 1001 86380 86390 1
535543 99535543 1001 86380 86390 1
536148 99536148 1001 86380 86390 1
536188 99536188 1001 86380 86390 1
536003 99536003 1001 86380 86390 1
535927 99535927 1001 86380 86390 1
535811 99535811 1001 86380 86390 1
535762 99535762 1001 86380 86390 1
535815 99535815 1001 86380 86390 1
537008 99537008 1001 86380 86390 1
536972 99536972 1001 86380 86390 1
537067 99537067 1001 86380 86390 1
537097 99537097 1001 86380 86390 1
536751 99536751 1001 86380 86390 1
536857 99536857 1001 86380 86390 1
536798 99536798 1001 86380 86390 1
536941 99536941 1001 86380 86390 1
536954 99536954 1001 86380 86390 1
536826 99536826 1001 86380 86390 1
536614 99536614 1001 86380 86390 1
536550 99536550 1001 86380 86390 1
536628 99536628 1001 86380 86390 1
536694 99536694 1001 86380 86390 1
536566 99536566 1001 86380 86390 1
537341 99537341 1001 86380 86390 1
537367 99537367 1001 86380 86390 1
537317 99537317 1001 86380 86390 1
537937 99537937 1001 86380 86390 1
537915 99537915 1001 86380 86390 1
537891 99537891 1001 86380 86390 1
537705 99537705 1001 86380 86390 1
537594 99537594 1001 86380 86390 1
537633 99537633 1001 86380 86390 1
537688 99537688 1001 86380 86390 1
537626 99537626 1001 86380 86390 1
537383 99537383 1001 86380 86390 1
537410 99537410 1001 86380 86390 1
538008 99538008 1001 86380 86390 1
538083 99538083 1001 86380 86390 1
538125 99538125 1001 86380 86390 1
538091 99538091 1001 86380 86390 1
538118 99538118 1001 86380 86390 1
538688 99538688 1001 86380 86390 1
538773 99538773 1001 86380 86390 1
538735 99538735 1001 86380 86390 1
538460 99538460 1001 86380 86390 1
538526 99538526 1001 86380 86390 1
538452 99538452 1001 86380 86390 1
538292 99538292 1001 86380 86390 1
538397 99538397 1001 86380 86390 1
539005 99539005 1001 86380 86390 1
538843 99538843 1001 86380 86390 1
538999 99538999 1001 86380 86390 1
538883 99538883 1001 86380 86390 1
539530 99539530 1001 86380 86390 1
539559 99539559 1001 86380 86390 1
539484 99539484 1001 86380 86390 1
539549 99539549 1001 86380 86390 1
539403 99539403 1001 86380 86390 1
539313 99539313 1001 86380 86390 1
539227 99539227 1001 86380 86390 1
539132 99539132 1001 86380 86390 1
539702 99539702 1001 86380 86390 1
539768 99539768 1001 86380 86390 1
539667 99539667 1001 86380 86390 1
539694 99539694 1001 86380 86390 1
539670 99539670 1001 86380 86390 1
539657 99539657 1001 86380 86390 1
540380 99540380 1001 86380 86390 1
540439 99540439 1001 86380 86390 1
540269 99540269 1001 86380 86390 1
540454 99540454 1001 86380 86390 1
540251 99540251 1001 86380 86390 1
540141 99540141 1001 86380 86390 1
539881 99539881 1001 86380 86390 1
539998 99539998 1001 86380 86390 1
539973 99539973 1001 86380 86390 1
540580 99540580 1001 86380 86390 1
540519 99540519 1001 86380 86390 1
540539 99540539 1001 86380 86390 1
540617 99540617 1001 86380 86390 1
541148 99541148 1001 86380 86390 1
541174 99541174 1001 86380 86390 1
541215 99541215 1001 86380 86390 1
541088 99541088 1001 86380 86390 1
540949 99540949 1001 86380 86390 1
541080 99541080 1001 86380 86390 1
541034 99541034 1001 86380 86390 1
540841 99540841 1001 86380 86390 1
540730 99540730 1001 86380 86390 1
540807 99540807 1001 86380 86390 1
540848 99540848 1001 86380 86390 1
540874 99540874 1001 86380 86390 1
540839 99540839 1001 86380 86390 1
541319 99541319 1001 86380 86390 1
541321 99541321 1001 86380 86390 1
541360 99541360 1001 86380 86390 1
541337 99541337 1001 86380 86390 1
541455 99541455 1001 86380 86390 1
542000 99542000 1001 86380 86390 1
542112 99542112 1001 86380 86390 1
541848 99541848 1001 86380 86390 1
541879 99541879 1001 86380 86390 1
541804 99541804 1001 86380 86390 1
541805 99541805 1001 86380 86390 1
541832 99541832 1001 86380 86390 1
541627 99541627 1001 86380 86390 1
541643 99541643 1001 86380 86390 1
541683 99541683 1001 86380 86390 1
541554 99541554 1001 86380 86390 1
541645 99541645 1001 86380 86390 1
542219 99542219 1001 86380 86390 1
542314 99542314 1001 86380 86390 1
542161 99542161 1001 86380 86390 1
542857 99542857 1001 86380 86390 1
542859 99542859 1001 86380 86390 1
542860 99542860 1001 86380 86390 1
542851 99542851 1001 86380 86390 1
542545 99542545 1001 86380 86390 1
542649 99542649 1001 86380 86390 1
542618 99542618 1001 86380 86390 1
542631 99542631 1001 86380 86390 1
542659 99542659 1001 86380 86390 1
542506 99542506 1001 86380 86390 1
542469 99542469 1001 86380 86390 1
542449 99542449 1001 86380 86390 1
542947 99542947 1001 86380 86390 1
542988 99542988 1001 86380 86390 1
542991 99542991 1001 86380 86390 1
543622 99543622 1001 86380 86390 1
543574 99543574 1001 86380 86390 1
543760 99543760 1001 86380 86390 1
543419 99543419 1001 86380 86390 1
543231 99543231 1001 86380 86390 1
543334 99543334 1001 86380 86390 1
543349 99543349 1001 86380 86390 1
543313 99543313 1001 86380 86390 1
543340 99543340 1001 86380 86390 1
543797 99543797 1001 86380 86390 1
543831 99543831 1001 86380 86390 1
544405 99544405 1001 86380 86390 1
544536 99544536 1001 86380 86390 1
544450 99544450 1001 86380 86390 1
544489 99544489 1001 86380 86390 1
544302 99544302 1001 86380 86390 1
544335 99544335 1001 86380 86390 1
544326 99544326 1001 86380 86390 1
544690 99544690 1001 86380 86390 1
544626 99544626 1001 86380 86390 1
544643 99544643 1001 86380 86390 1
411259 389 1001 71760 72357 1
400357 99400357 1001 86380 86390 1
400335 99400335 1001 86380 86390 1
400533 99400533 1001 86380 86390 1
400579 99400579 1001 86380 86390 1
400818 99400818 1001 86380 86390 1
400798 99400798 1001 86380 86390 1
400902 99400902 1001 86380 86390 1
400908 99400908 1001 86380 86390 1
401267 99401267 1001 86380 86390 1
401386 99401386 1001 86380 86390 1
401538 99401538 1001 86380 86390 1
401586 99401586 1001 86380 86390 1
401805 99401805 1001 86380 86390 1
401794 99401794 1001 86380 86390 1
402175 99402175 1001 86380 86390 1
402208 99402208 1001 86380 86390 1
402232 99402232 1001 86380 86390 1
402336 99402336 1001 86380 86390 1
402492 99402492 1001 86380 86390 1
402580 99402580 1001 86380 86390 1
402685 99402685 1001 86380 86390 1
402703 99402703 1001 86380 86390 1
402760 99402760 1001 86380 86390 1
402700 99402700 1001 86380 86390 1
402995 99402995 1001 86380 86390 1
403034 99403034 1001 86380 86390 1
403014 99403014 1001 86380 86390 1
403161 99403161 1001 86380 86390 1
403201 99403201 1001 86380 86390 1
403206 99403206 1001 86380 86390 1
403438 99403438 1001 86380 86390 1
403441 99403441 1001 86380 86390 1
403338 99403338 1001 86380 86390 1
403495 99403495 1001 86380 86390 1
403475 99403475 1001 86380 86390 1
403728 99403728 1001 86380 86390 1
403831 99403831 1001 86380 86390 1
403981 99403981 1001 86380 86390 1
404212 99404212 1001 86380 86390 1
404304 99404304 1001 86380 86390 1
404389 99404389 1001 86380 86390 1
404456 99404456 1001 86380 86390 1
404432 99404432 1001 86380 86390 1
404527 99404527 1001 86380 86390 1
404582 99404582 1001 86380 86390 1
404488 99404488 1001 86380 86390 1
404685 99404685 1001 86380 86390 1
405188 99405188 1001 86380 86390 1
405278 99405278 1001 86380 86390 1
405272 99405272 1001 86380 86390 1
405295 99405295 1001 86380 86390 1
405422 99405422 1001 86380 86390 1
405524 99405524 1001 86380 86390 1
405550 99405550 1001 86380 86390 1
405676 99405676 1001 86380 86390 1
405585 99405585 1001 86380 86390 1
405775 99405775 1001 86380 86390 1
405879 99405879 1001 86380 86390 1
406153 99406153 1001 86380 86390 1
405983 99405983 1001 86380 86390 1
406242 99406242 1001 86380 86390 1
406274 99406274 1001 86380 86390 1
406233 99406233 1001 86380 86390 1
406469 99406469 1001 86380 86390 1
406569 99406569 1001 86380 86390 1
406907 99406907 1001 86380 86390 1
406911 99406911 1001 86380 86390 1
406973 99406973 1001 86380 86390 1
407077 99407077 1001 86380 86390 1
407221 99407221 1001 86380 86390 1
407281 99407281 1001 86380 86390 1
407324 99407324 1001 86380 86390 1
407394 99407394 1001 86380 86390 1
407409 99407409 1001 86380 86390 1
407662 99407662 1001 86380 86390 1
407700 99407700 1001 86380 86390 1
407858 99407858 1001 86380 86390 1
407876 99407876 1001 86380 86390 1
407770 99407770 1001 86380 86390 1
407940 99407940 1001 86380 86390 1
407930 99407930 1001 86380 86390 1
408002 99408002 1001 86380 86390 1
408332 99408332 1001 86380 86390 1
408944 99408944 1001 86380 86390 1
409131 99409131 1001 86380 86390 1
409169 99409169 1001 86380 86390 1
409243 99409243 1001 86380 86390 1
409689 99409689 1001 86380 86390 1
409970 99409970 1001 86380 86390 1
410057 99410057 1001 86380 86390 1
410174 99410174 1001 86380 86390 1
410308 99410308 1001 86380 86390 1
410442 99410442 1001 86380 86390 1
410660 99410660 1001 86380 86390 1
410926 99410926 1001 86380 86390 1
410939 99410939 1001 86380 86390 1
411149 99411149 1001 86380 86390 1
411406 99411406 1001 86380 86390 1
411392 99411392 1001 86380 86390 1
411479 99411479 1001 86380 86390 1
411554 99411554 1001 86380 86390 1
411707 99411707 1001 86380 86390 1
411808 99411808 1001 86380 86390 1
411950 99411950 1001 86380 86390 1
411863 99411863 1001 86380 86390 1
412037 99412037 1001 86380 86390 1
411958 99411958 1001 86380 86390 1
412234 99412234 1001 86380 86390 1
412189 99412189 1001 86380 86390 1
412456 99412456 1001 86380 86390 1
412310 99412310 1001 86380 86390 1
413493 99413493 1001 86380 86390 1
413635 99413635 1001 86380 86390 1
413317 99413317 1001 86380 86390 1
413646 99413646 1001 86380 86390 1
413581 99413581 1001 86380 86390 1
413553 99413553 1001 86380 86390 1
413583 99413583 1001 86380 86390 1
413470 99413470 1001 86380 86390 1
413037 99413037 1001 86380 86390 1
413242 99413242 1001 86380 86390 1
412984 99412984 1001 86380 86390 1
413274 99413274 1001 86380 86390 1
412884 99412884 1001 86380 86390 1
412624 99412624 1001 86380 86390 1
412688 99412688 1001 86380 86390 1
413908 99413908 1001 86380 86390 1
413817 99413817 1001 86380 86390 1
413859 99413859 1001 86380 86390 1
414951 99414951 1001 86380 86390 1
415176 99415176 1001 86380 86390 1
414920 99414920 1001 86380 86390 1
414740 99414740 1001 86380 86390 1
414584 99414584 1001 86380 86390 1
414529 99414529 1001 86380 86390 1
414201 99414201 1001 86380 86390 1
414187 99414187 1001 86380 86390 1
414344 99414344 1001 86380 86390 1
415697 99415697 1001 86380 86390 1
415334 99415334 1001 86380 86390 1
415336 99415336 1001 86380 86390 1
415453 99415453 1001 86380 86390 1
415684 99415684 1001 86380 86390 1
415559 99415559 1001 86380 86390 1
416636 99416636 1001 86380 86390 1
416815 99416815 1001 86380 86390 1
416643 99416643 1001 86380 86390 1
416796 99416796 1001 86380 86390 1
416686 99416686 1001 86380 86390 1
416849 99416849 1001 86380 86390 1
416773 99416773 1001 86380 86390 1
416470 99416470 1001 86380 86390 1
416559 99416559 1001 86380 86390 1
416356 99416356 1001 86380 86390 1
416155 99416155 1001 86380 86390 1
415882 99415882 1001 86380 86390 1
415778 99415778 1001 86380 86390 1
415970 99415970 1001 86380 86390 1
417250 99417250 1001 86380 86390 1
417303 99417303 1001 86380 86390 1
417552 99417552 1001 86380 86390 1
417485 99417485 1001 86380 86390 1
418703 99418703 1001 86380 86390 1
418431 99418431 1001 86380 86390 1
418334 99418334 1001 86380 86390 1
418392 99418392 1001 86380 86390 1
418284 99418284 1001 86380 86390 1
418144 99418144 1001 86380 86390 1
418054 99418054 1001 86380 86390 1
417962 99417962 1001 86380 86390 1
417862 99417862 1001 86380 86390 1
417652 99417652 1001 86380 86390 1
418829 99418829 1001 86380 86390 1
418990 99418990 1001 86380 86390 1
418869 99418869 1001 86380 86390 1
419204 99419204 1001 86380 86390 1
420087 99420087 1001 86380 86390 1
419297 99419297 1001 86380 86390 1
419509 99419509 1001 86380 86390 1
419557 99419557 1001 86380 86390 1
419590 99419590 1001 86380 86390 1
420655 99420655 1001 86380 86390 1
420603 99420603 1001 86380 86390 1
420508 99420508 1001 86380 86390 1
422025 99422025 1001 86380 86390 1
421759 99421759 1001 86380 86390 1
422078 99422078 1001 86380 86390 1
421913 99421913 1001 86380 86390 1
421380 99421380 1001 86380 86390 1
421624 99421624 1001 86380 86390 1
421582 99421582 1001 86380 86390 1
422192 99422192 1001 86380 86390 1
423317 99423317 1001 86380 86390 1
423347 99423347 1001 86380 86390 1
423614 99423614 1001 86380 86390 1
423525 99423525 1001 86380 86390 1
423483 99423483 1001 86380 86390 1
423598 99423598 1001 86380 86390 1
422956 99422956 1001 86380 86390 1
423122 99423122 1001 86380 86390 1
423145 99423145 1001 86380 86390 1
423189 99423189 1001 86380 86390 1
422939 99422939 1001 86380 86390 1
422652 99422652 1001 86380 86390 1
422705 99422705 1001 86380 86390 1
422863 99422863 1001 86380 86390 1
422562 99422562 1001 86380 86390 1
422709 99422709 1001 86380 86390 1
424028 99424028 1001 86380 86390 1
424907 99424907 1001 86380 86390 1
424750 99424750 1001 86380 86390 1
424608 99424608 1001 86380 86390 1
424242 99424242 1001 86380 86390 1
424561 99424561 1001 86380 86390 1
424247 99424247 1001 86380 86390 1
424383 99424383 1001 86380 86390 1
424555 99424555 1001 86380 86390 1
424451 99424451 1001 86380 86390 1
425576 99425576 1001 86380 86390 1
425735 99425735 1001 86380 86390 1
425736 99425736 1001 86380 86390 1
426799 99426799 1001 86380 86390 1
427025 99427025 1001 86380 86390 1
426644 99426644 1001 86380 86390 1
426650 99426650 1001 86380 86390 1
426539 99426539 1001 86380 86390 1
426114 99426114 1001 86380 86390 1
425946 99425946 1001 86380 86390 1
426073 99426073 1001 86380 86390 1
427388 99427388 1001 86380 86390 1
427487 99427487 1001 86380 86390 1
427489 99427489 1001 86380 86390 1
427306 99427306 1001 86380 86390 1
428400 99428400 1001 86380 86390 1
428572 99428572 1001 86380 86390 1
428350 99428350 1001 86380 86390 1
428511 99428511 1001 86380 86390 1
428210 99428210 1001 86380 86390 1
428242 99428242 1001 86380 86390 1
428309 99428309 1001 86380 86390 1
427684 99427684 1001 86380 86390 1
427913 99427913 1001 86380 86390 1
427794 99427794 1001 86380 86390 1
428942 99428942 1001 86380 86390 1
428828 99428828 1001 86380 86390 1
429085 99429085 1001 86380 86390 1
428775 99428775 1001 86380 86390 1
429062 99429062 1001 86380 86390 1
430099 99430099 1001 86380 86390 1
430320 99430320 1001 86380 86390 1
430080 99430080 1001 86380 86390 1
430035 99430035 1001 86380 86390 1
430349 99430349 1001 86380 86390 1
429575 99429575 1001 86380 86390 1
429767 99429767 1001 86380 86390 1
429847 99429847 1001 86380 86390 1
429320 99429320 1001 86380 86390 1
429203 99429203 1001 86380 86390 1
429328 99429328 1001 86380 86390 1
429508 99429508 1001 86380 86390 1
429561 99429561 1001 86380 86390 1
429239 99429239 1001 86380 86390 1
429263 99429263 1001 86380 86390 1
429342 99429342 1001 86380 86390 1
430740 99430740 1001 86380 86390 1
430494 99430494 1001 86380 86390 1
430387 99430387 1001 86380 86390 1
430749 99430749 1001 86380 86390 1
431987 99431987 1001 86380 86390 1
431963 99431963 1001 86380 86390 1
432002 99432002 1001 86380 86390 1
432015 99432015 1001 86380 86390 1
431331 99431331 1001 86380 86390 1
431572 99431572 1001 86380 86390 1
431270 99431270 1001 86380 86390 1
431614 99431614 1001 86380 86390 1
431469 99431469 1001 86380 86390 1
431171 99431171 1001 86380 86390 1
431208 99431208 1001 86380 86390 1
430909 99430909 1001 86380 86390 1
432457 99432457 1001 86380 86390 1
432420 99432420 1001 86380 86390 1
432365 99432365 1001 86380 86390 1
432072 99432072 1001 86380 86390 1
433615 99433615 1001 86380 86390 1
433434 99433434 1001 86380 86390 1
433691 99433691 1001 86380 86390 1
433699 99433699 1001 86380 86390 1
433403 99433403 1001 86380 86390 1
433545 99433545 1001 86380 86390 1
433390 99433390 1001 86380 86390 1
432902 99432902 1001 86380 86390 1
432698 99432698 1001 86380 86390 1
432528 99432528 1001 86380 86390 1
432808 99432808 1001 86380 86390 1
432620 99432620 1001 86380 86390 1
432621 99432621 1001 86380 86390 1
434137 99434137 1001 86380 86390 1
434040 99434040 1001 86380 86390 1
433947 99433947 1001 86380 86390 1
433900 99433900 1001 86380 86390 1
435243 99435243 1001 86380 86390 1
435343 99435343 1001 86380 86390 1
434706 99434706 1001 86380 86390 1
434976 99434976 1001 86380 86390 1
434880 99434880 1001 86380 86390 1
434729 99434729 1001 86380 86390 1
434371 99434371 1001 86380 86390 1
434378 99434378 1001 86380 86390 1
434236 99434236 1001 86380 86390 1
434356 99434356 1001 86380 86390 1
434186 99434186 1001 86380 86390 1
435620 99435620 1001 86380 86390 1
435665 99435665 1001 86380 86390 1
436893 99436893 1001 86380 86390 1
436840 99436840 1001 86380 86390 1
437059 99437059 1001 86380 86390 1
436819 99436819 1001 86380 86390 1
436908 99436908 1001 86380 86390 1
436383 99436383 1001 86380 86390 1
436725 99436725 1001 86380 86390 1
436547 99436547 1001 86380 86390 1
436684 99436684 1001 86380 86390 1
436580 99436580 1001 86380 86390 1
436485 99436485 1001 86380 86390 1
436583 99436583 1001 86380 86390 1
436724 99436724 1001 86380 86390 1
436162 99436162 1001 86380 86390 1
300015 99300015 1001 86380 86390 1
437229 99437229 1001 86380 86390 1
437183 99437183 1001 86380 86390 1
300665 99300665 1001 86380 86390 1
300564 99300564 1001 86380 86390 1
300553 99300553 1001 86380 86390 1
300581 99300581 1001 86380 86390 1
300557 99300557 1001 86380 86390 1
300598 99300598 1001 86380 86390 1
300509 99300509 1001 86380 86390 1
300433 99300433 1001 86380 86390 1
300400 99300400 1001 86380 86390 1
300160 99300160 1001 86380 86390 1
300138 99300138 1001 86380 86390 1
300191 99300191 1001 86380 86390 1
300247 99300247 1001 86380 86390 1
300897 99300897 1001 86380 86390 1
300849 99300849 1001 86380 86390 1
300759 99300759 1001 86380 86390 1
301476 99301476 1001 86380 86390 1
301221 99301221 1001 86380 86390 1
301227 99301227 1001 86380 86390 1
301268 99301268 1001 86380 86390 1
301130 99301130 1001 86380 86390 1
301004 99301004 1001 86380 86390 1
301121 99301121 1001 86380 86390 1
300943 99300943 1001 86380 86390 1
301629 99301629 1001 86380 86390 1
301726 99301726 1001 86380 86390 1
302228 99302228 1001 86380 86390 1
302204 99302204 1001 86380 86390 1
302259 99302259 1001 86380 86390 1
301974 99301974 1001 86380 86390 1
301987 99301987 1001 86380 86390 1
302031 99302031 1001 86380 86390 1
301805 99301805 1001 86380 86390 1
301924 99301924 1001 86380 86390 1
302521 99302521 1001 86380 86390 1
302547 99302547 1001 86380 86390 1
302395 99302395 1001 86380 86390 1
302568 99302568 1001 86380 86390 1
302467 99302467 1001 86380 86390 1
303030 99303030 1001 86380 86390 1
303186 99303186 1001 86380 86390 1
303045 99303045 1001 86380 86390 1
303038 99303038 1001 86380 86390 1
302845 99302845 1001 86380 86390 1
302802 99302802 1001 86380 86390 1
302869 99302869 1001 86380 86390 1
302730 99302730 1001 86380 86390 1
302601 99302601 1001 86380 86390 1
302696 99302696 1001 86380 86390 1
302660 99302660 1001 86380 86390 1
303349 99303349 1001 86380 86390 1
303249 99303249 1001 86380 86390 1
303965 99303965 1001 86380 86390 1
303788 99303788 1001 86380 86390 1
303778 99303778 1001 86380 86390 1
303637 99303637 1001 86380 86390 1
303825 99303825 1001 86380 86390 1
303478 99303478 1001 86380 86390 1
303574 99303574 1001 86380 86390 1
303603 99303603 1001 86380 86390 1
303423 99303423 1001 86380 86390 1
303592 99303592 1001 86380 86390 1
304134 99304134 1001 86380 86390 1
304073 99304073 1001 86380 86390 1
304773 99304773 1001 86380 86390 1
304687 99304687 1001 86380 86390 1
304817 99304817 1001 86380 86390 1
304729 99304729 1001 86380 86390 1
304512 99304512 1001 86380 86390 1
304564 99304564 1001 86380 86390 1
304645 99304645 1001 86380 86390 1
304358 99304358 1001 86380 86390 1
304375 99304375 1001 86380 86390 1
304999 99304999 1001 86380 86390 1
304966 99304966 1001 86380 86390 1
305033 99305033 1001 86380 86390 1
305530 99305530 1001 86380 86390 1
305622 99305622 1001 86380 86390 1
305670 99305670 1001 86380 86390 1
305645 99305645 1001 86380 86390 1
305324 99305324 1001 86380 86390 1
305418 99305418 1001 86380 86390 1
305385 99305385 1001 86380 86390 1
305322 99305322 1001 86380 86390 1
305115 99305115 1001 86380 86390 1
305242 99305242 1001 86380 86390 1
305166 99305166 1001 86380 86390 1
500113 99500113 1001 86380 86390 1
500049 99500049 1001 86380 86390 1
500030 99500030 1001 86380 86390 1
500149 99500149 1001 86380 86390 1
500190 99500190 1001 86380 86390 1
500785 99500785 1001 86380 86390 1
500706 99500706 1001 86380 86390 1
500630 99500630 1001 86380 86390 1
500518 99500518 1001 86380 86390 1
500441 99500441 1001 86380 86390 1
500233 99500233 1001 86380 86390 1
500396 99500396 1001 86380 86390 1
500828 99500828 1001 86380 86390 1
500921 99500921 1001 86380 86390 1
501501 99501501 1001 86380 86390 1
501582 99501582 1001 86380 86390 1
501544 99501544 1001 86380 86390 1
501444 99501444 1001 86380 86390 1
501292 99501292 1001 86380 86390 1
501301 99501301 1001 86380 86390 1
501028 99501028 1001 86380 86390 1
501715 99501715 1001 86380 86390 1
501772 99501772 1001 86380 86390 1
501721 99501721 1001 86380 86390 1
501802 99501802 1001 86380 86390 1
501777 99501777 1001 86380 86390 1
502340 99502340 1001 86380 86390 1
502252 99502252 1001 86380 86390 1
502216 99502216 1001 86380 86390 1
501897 99501897 1001 86380 86390 1
501967 99501967 1001 86380 86390 1
502007 99502007 1001 86380 86390 1
501972 99501972 1001 86380 86390 1
502509 99502509 1001 86380 86390 1
502536 99502536 1001 86380 86390 1
503151 99503151 1001 86380 86390 1
503247 99503247 1001 86380 86390 1
503270 99503270 1001 86380 86390 1
502997 99502997 1001 86380 86390 1
503036 99503036 1001 86380 86390 1
502948 99502948 1001 86380 86390 1
502967 99502967 1001 86380 86390 1
502981 99502981 1001 86380 86390 1
502804 99502804 1001 86380 86390 1
502740 99502740 1001 86380 86390 1
502808 99502808 1001 86380 86390 1
502799 99502799 1001 86380 86390 1
503381 99503381 1001 86380 86390 1
503359 99503359 1001 86380 86390 1
504086 99504086 1001 86380 86390 1
503973 99503973 1001 86380 86390 1
504064 99504064 1001 86380 86390 1
503561 99503561 1001 86380 86390 1
503665 99503665 1001 86380 86390 1
503563 99503563 1001 86380 86390 1
504207 99504207 1001 86380 86390 1
504228 99504228 1001 86380 86390 1
504805 99504805 1001 86380 86390 1
504831 99504831 1001 86380 86390 1
504850 99504850 1001 86380 86390 1
504679 99504679 1001 86380 86390 1
504390 99504390 1001 86380 86390 1
504433 99504433 1001 86380 86390 1
504408 99504408 1001 86380 86390 1
504372 99504372 1001 86380 86390 1
504464 99504464 1001 86380 86390 1
505122 99505122 1001 86380 86390 1
504993 99504993 1001 86380 86390 1
505123 99505123 1001 86380 86390 1
505137 99505137 1001 86380 86390 1
504976 99504976 1001 86380 86390 1
505003 99505003 1001 86380 86390 1
505768 99505768 1001 86380 86390 1
505436 99505436 1001 86380 86390 1
505529 99505529 1001 86380 86390 1
505177 99505177 1001 86380 86390 1
505261 99505261 1001 86380 86390 1
505962 99505962 1001 86380 86390 1
506555 99506555 1001 86380 86390 1
506589 99506589 1001 86380 86390 1
506250 99506250 1001 86380 86390 1
506342 99506342 1001 86380 86390 1
506213 99506213 1001 86380 86390 1
506331 99506331 1001 86380 86390 1
506254 99506254 1001 86380 86390 1
506385 99506385 1001 86380 86390 1
506040 99506040 1001 86380 86390 1
506158 99506158 1001 86380 86390 1
506056 99506056 1001 86380 86390 1
506161 99506161 1001 86380 86390 1
506761 99506761 1001 86380 86390 1
506658 99506658 1001 86380 86390 1
506606 99506606 1001 86380 86390 1
506698 99506698 1001 86380 86390 1
506612 99506612 1001 86380 86390 1
506786 99506786 1001 86380 86390 1
507336 99507336 1001 86380 86390 1
507395 99507395 1001 86380 86390 1
507325 99507325 1001 86380 86390 1
507401 99507401 1001 86380 86390 1
507138 99507138 1001 86380 86390 1
507139 99507139 1001 86380 86390 1
507040 99507040 1001 86380 86390 1
507017 99507017 1001 86380 86390 1
507175 99507175 1001 86380 86390 1
507060 99507060 1001 86380 86390 1
506894 99506894 1001 86380 86390 1
506925 99506925 1001 86380 86390 1
506966 99506966 1001 86380 86390 1
506902 99506902 1001 86380 86390 1
507549 99507549 1001 86380 86390 1
507486 99507486 1001 86380 86390 1
507461 99507461 1001 86380 86390 1
507487 99507487 1001 86380 86390 1
507605 99507605 1001 86380 86390 1
508087 99508087 1001 86380 86390 1
508227 99508227 1001 86380 86390 1
508206 99508206 1001 86380 86390 1
507897 99507897 1001 86380 86390 1
507809 99507809 1001 86380 86390 1
507667 99507667 1001 86380 86390 1
507655 99507655 1001 86380 86390 1
507707 99507707 1001 86380 86390 1
507786 99507786 1001 86380 86390 1
507767 99507767 1001 86380 86390 1
507716 99507716 1001 86380 86390 1
507639 99507639 1001 86380 86390 1
508250 99508250 1001 86380 86390 1
508382 99508382 1001 86380 86390 1
508320 99508320 1001 86380 86390 1
508987 99508987 1001 86380 86390 1
508990 99508990 1001 86380 86390 1
508903 99508903 1001 86380 86390 1
508844 99508844 1001 86380 86390 1
508834 99508834 1001 86380 86390 1
508696 99508696 1001 86380 86390 1
508827 99508827 1001 86380 86390 1
508866 99508866 1001 86380 86390 1
508596 99508596 1001 86380 86390 1
508655 99508655 1001 86380 86390 1
508633 99508633 1001 86380 86390 1
509213 99509213 1001 86380 86390 1
509183 99509183 1001 86380 86390 1
509823 99509823 1001 86380 86390 1
509764 99509764 1001 86380 86390 1
509619 99509619 1001 86380 86390 1
509688 99509688 1001 86380 86390 1
509651 99509651 1001 86380 86390 1
509561 99509561 1001 86380 86390 1
509536 99509536 1001 86380 86390 1
509383 99509383 1001 86380 86390 1
509477 99509477 1001 86380 86390 1
509285 99509285 1001 86380 86390 1
509354 99509354 1001 86380 86390 1
509432 99509432 1001 86380 86390 1
510086 99510086 1001 86380 86390 1
510077 99510077 1001 86380 86390 1
509908 99509908 1001 86380 86390 1
510644 99510644 1001 86380 86390 1
510661 99510661 1001 86380 86390 1
510545 99510545 1001 86380 86390 1
510372 99510372 1001 86380 86390 1
510171 99510171 1001 86380 86390 1
510223 99510223 1001 86380 86390 1
510187 99510187 1001 86380 86390 1
510110 99510110 1001 86380 86390 1
510164 99510164 1001 86380 86390 1
510177 99510177 1001 86380 86390 1
510773 99510773 1001 86380 86390 1
511411 99511411 1001 86380 86390 1
511506 99511506 1001 86380 86390 1
511356 99511356 1001 86380 86390 1
511371 99511371 1001 86380 86390 1
511183 99511183 1001 86380 86390 1
511313 99511313 1001 86380 86390 1
510947 99510947 1001 86380 86390 1
511039 99511039 1001 86380 86390 1
511091 99511091 1001 86380 86390 1
511098 99511098 1001 86380 86390 1
511654 99511654 1001 86380 86390 1
511617 99511617 1001 86380 86390 1
511659 99511659 1001 86380 86390 1
511674 99511674 1001 86380 86390 1
512270 99512270 1001 86380 86390 1
512324 99512324 1001 86380 86390 1
512234 99512234 1001 86380 86390 1
512152 99512152 1001 86380 86390 1
512130 99512130 1001 86380 86390 1
512041 99512041 1001 86380 86390 1
512133 99512133 1001 86380 86390 1
512146 99512146 1001 86380 86390 1
511874 99511874 1001 86380 86390 1
511955 99511955 1001 86380 86390 1
511802 99511802 1001 86380 86390 1
511855 99511855 1001 86380 86390 1
511831 99511831 1001 86380 86390 1
511935 99511935 1001 86380 86390 1
511963 99511963 1001 86380 86390 1
512493 99512493 1001 86380 86390 1
512577 99512577 1001 86380 86390 1
512475 99512475 1001 86380 86390 1
512463 99512463 1001 86380 86390 1
513172 99513172 1001 86380 86390 1
513146 99513146 1001 86380 86390 1
513149 99513149 1001 86380 86390 1
512831 99512831 1001 86380 86390 1
512910 99512910 1001 86380 86390 1
512794 99512794 1001 86380 86390 1
512945 99512945 1001 86380 86390 1
512755 99512755 1001 86380 86390 1
512654 99512654 1001 86380 86390 1
512720 99512720 1001 86380 86390 1
512761 99512761 1001 86380 86390 1
513350 99513350 1001 86380 86390 1
513339 99513339 1001 86380 86390 1
513970 99513970 1001 86380 86390 1
513854 99513854 1001 86380 86390 1
513958 99513958 1001 86380 86390 1
513960 99513960 1001 86380 86390 1
513812 99513812 1001 86380 86390 1
513438 99513438 1001 86380 86390 1
513440 99513440 1001 86380 86390 1
513573 99513573 1001 86380 86390 1
513522 99513522 1001 86380 86390 1
513446 99513446 1001 86380 86390 1
513590 99513590 1001 86380 86390 1
514146 99514146 1001 86380 86390 1
514108 99514108 1001 86380 86390 1
514164 99514164 1001 86380 86390 1
514090 99514090 1001 86380 86390 1
514705 99514705 1001 86380 86390 1
514750 99514750 1001 86380 86390 1
514458 99514458 1001 86380 86390 1
514629 99514629 1001 86380 86390 1
514557 99514557 1001 86380 86390 1
514319 99514319 1001 86380 86390 1
514919 99514919 1001 86380 86390 1
515036 99515036 1001 86380 86390 1
514946 99514946 1001 86380 86390 1
514998 99514998 1001 86380 86390 1
514883 99514883 1001 86380 86390 1
514922 99514922 1001 86380 86390 1
514989 99514989 1001 86380 86390 1
515046 99515046 1001 86380 86390 1
515021 99515021 1001 86380 86390 1
515481 99515481 1001 86380 86390 1
515498 99515498 1001 86380 86390 1
515310 99515310 1001 86380 86390 1
515364 99515364 1001 86380 86390 1
515301 99515301 1001 86380 86390 1
515437 99515437 1001 86380 86390 1
515067 99515067 1001 86380 86390 1
515198 99515198 1001 86380 86390 1
515160 99515160 1001 86380 86390 1
515214 99515214 1001 86380 86390 1
515255 99515255 1001 86380 86390 1
515761 99515761 1001 86380 86390 1
515685 99515685 1001 86380 86390 1
516436 99516436 1001 86380 86390 1
516372 99516372 1001 86380 86390 1
516441 99516441 1001 86380 86390 1
516497 99516497 1001 86380 86390 1
516416 99516416 1001 86380 86390 1
516392 99516392 1001 86380 86390 1
516431 99516431 1001 86380 86390 1
516135 99516135 1001 86380 86390 1
516202 99516202 1001 86380 86390 1
516280 99516280 1001 86380 86390 1
516132 99516132 1001 86380 86390 1
516121 99516121 1001 86380 86390 1
515940 99515940 1001 86380 86390 1
515995 99515995 1001 86380 86390 1
515972 99515972 1001 86380 86390 1
516521 99516521 1001 86380 86390 1
516305 99516305 1001 86380 86390 1
516591 99516591 1001 86380 86390 1
516711 99516711 1001 86380 86390 1
517248 99517248 1001 86380 86390 1
517225 99517225 1001 86380 86390 1
517001 99517001 1001 86380 86390 1
517074 99517074 1001 86380 86390 1
516806 99516806 1001 86380 86390 1
516832 99516832 1001 86380 86390 1
517401 99517401 1001 86380 86390 1
517414 99517414 1001 86380 86390 1
517520 99517520 1001 86380 86390 1
518023 99518023 1001 86380 86390 1
518133 99518133 1001 86380 86390 1
518053 99518053 1001 86380 86390 1
517774 99517774 1001 86380 86390 1
517775 99517775 1001 86380 86390 1
517788 99517788 1001 86380 86390 1
517791 99517791 1001 86380 86390 1
517782 99517782 1001 86380 86390 1
517796 99517796 1001 86380 86390 1
517926 99517926 1001 86380 86390 1
517722 99517722 1001 86380 86390 1
517710 99517710 1001 86380 86390 1
517573 99517573 1001 86380 86390 1
518917 99518917 1001 86380 86390 1
518879 99518879 1001 86380 86390 1
518906 99518906 1001 86380 86390 1
518894 99518894 1001 86380 86390 1
518845 99518845 1001 86380 86390 1
518910 99518910 1001 86380 86390 1
518652 99518652 1001 86380 86390 1
518699 99518699 1001 86380 86390 1
518440 99518440 1001 86380 86390 1
519131 99519131 1001 86380 86390 1
519016 99519016 1001 86380 86390 1
519098 99519098 1001 86380 86390 1
519714 99519714 1001 86380 86390 1
519795 99519795 1001 86380 86390 1
519656 99519656 1001 86380 86390 1
519644 99519644 1001 86380 86390 1
519748 99519748 1001 86380 86390 1
519844 99519844 1001 86380 86390 1
519896 99519896 1001 86380 86390 1
519975 99519975 1001 86380 86390 1
520498 99520498 1001 86380 86390 1
520603 99520603 1001 86380 86390 1
520490 99520490 1001 86380 86390 1
520432 99520432 1001 86380 86390 1
520045 99520045 1001 86380 86390 1
520149 99520149 1001 86380 86390 1
520060 99520060 1001 86380 86390 1
520156 99520156 1001 86380 86390 1
520663 99520663 1001 86380 86390 1
520647 99520647 1001 86380 86390 1
520764 99520764 1001 86380 86390 1
521317 99521317 1001 86380 86390 1
521421 99521421 1001 86380 86390 1
521282 99521282 1001 86380 86390 1
521079 99521079 1001 86380 86390 1
521235 99521235 1001 86380 86390 1
520930 99520930 1001 86380 86390 1
521515 99521515 1001 86380 86390 1
522288 99522288 1001 86380 86390 1
522065 99522065 1001 86380 86390 1
521886 99521886 1001 86380 86390 1
522006 99522006 1001 86380 86390 1
521930 99521930 1001 86380 86390 1
523031 99523031 1001 86380 86390 1
523093 99523093 1001 86380 86390 1
523060 99523060 1001 86380 86390 1
523009 99523009 1001 86380 86390 1
523037 99523037 1001 86380 86390 1
523108 99523108 1001 86380 86390 1
523065 99523065 1001 86380 86390 1
522784 99522784 1001 86380 86390 1
522773 99522773 1001 86380 86390 1
522817 99522817 1001 86380 86390 1
522547 99522547 1001 86380 86390 1
522587 99522587 1001 86380 86390 1
523154 99523154 1001 86380 86390 1
523157 99523157 1001 86380 86390 1
523288 99523288 1001 86380 86390 1
523843 99523843 1001 86380 86390 1
523896 99523896 1001 86380 86390 1
523394 99523394 1001 86380 86390 1
523499 99523499 1001 86380 86390 1
523424 99523424 1001 86380 86390 1
523425 99523425 1001 86380 86390 1
523986 99523986 1001 86380 86390 1
523950 99523950 1001 86380 86390 1
524068 99524068 1001 86380 86390 1
524603 99524603 1001 86380 86390 1
524596 99524596 1001 86380 86390 1
524476 99524476 1001 86380 86390 1
524378 99524378 1001 86380 86390 1
524180 99524180 1001 86380 86390 1
524259 99524259 1001 86380 86390 1
524337 99524337 1001 86380 86390 1
524859 99524859 1001 86380 86390 1
524968 99524968 1001 86380 86390 1
525595 99525595 1001 86380 86390 1
525421 99525421 1001 86380 86390 1
525538 99525538 1001 86380 86390 1
525551 99525551 1001 86380 86390 1
525552 99525552 1001 86380 86390 1
525527 99525527 1001 86380 86390 1
525540 99525540 1001 86380 86390 1
525452 99525452 1001 86380 86390 1
525264 99525264 1001 86380 86390 1
525278 99525278 1001 86380 86390 1
525193 99525193 1001 86380 86390 1
525144 99525144 1001 86380 86390 1
525128 99525128 1001 86380 86390 1
525736 99525736 1001 86380 86390 1
525649 99525649 1001 86380 86390 1
526381 99526381 1001 86380 86390 1
526200 99526200 1001 86380 86390 1
526033 99526033 1001 86380 86390 1
525815 99525815 1001 86380 86390 1
525861 99525861 1001 86380 86390 1
526486 99526486 1001 86380 86390 1
526565 99526565 1001 86380 86390 1
526531 99526531 1001 86380 86390 1
526509 99526509 1001 86380 86390 1
527059 99527059 1001 86380 86390 1
526999 99526999 1001 86380 86390 1
526800 99526800 1001 86380 86390 1
526831 99526831 1001 86380 86390 1
526638 99526638 1001 86380 86390 1
526782 99526782 1001 86380 86390 1
527375 99527375 1001 86380 86390 1
527261 99527261 1001 86380 86390 1
527346 99527346 1001 86380 86390 1
528013 99528013 1001 86380 86390 1
527888 99527888 1001 86380 86390 1
527941 99527941 1001 86380 86390 1
527797 99527797 1001 86380 86390 1
527836 99527836 1001 86380 86390 1
527647 99527647 1001 86380 86390 1
528162 99528162 1001 86380 86390 1
528865 99528865 1001 86380 86390 1
528735 99528735 1001 86380 86390 1
528856 99528856 1001 86380 86390 1
528793 99528793 1001 86380 86390 1
528891 99528891 1001 86380 86390 1
528896 99528896 1001 86380 86390 1
528592 99528592 1001 86380 86390 1
528489 99528489 1001 86380 86390 1
528549 99528549 1001 86380 86390 1
528499 99528499 1001 86380 86390 1
528454 99528454 1001 86380 86390 1
529079 99529079 1001 86380 86390 1
529057 99529057 1001 86380 86390 1
528931 99528931 1001 86380 86390 1
528957 99528957 1001 86380 86390 1
529611 99529611 1001 86380 86390 1
529679 99529679 1001 86380 86390 1
529456 99529456 1001 86380 86390 1
529303 99529303 1001 86380 86390 1
529177 99529177 1001 86380 86390 1
529750 99529750 1001 86380 86390 1
529793 99529793 1001 86380 86390 1
529839 99529839 1001 86380 86390 1
530387 99530387 1001 86380 86390 1
530433 99530433 1001 86380 86390 1
530173 99530173 1001 86380 86390 1
530164 99530164 1001 86380 86390 1
529973 99529973 1001 86380 86390 1
530003 99530003 1001 86380 86390 1
530578 99530578 1001 86380 86390 1
530597 99530597 1001 86380 86390 1
530675 99530675 1001 86380 86390 1
531186 99531186 1001 86380 86390 1
531180 99531180 1001 86380 86390 1
531365 99531365 1001 86380 86390 1
531262 99531262 1001 86380 86390 1
531314 99531314 1001 86380 86390 1
531111 99531111 1001 86380 86390 1
530983 99530983 1001 86380 86390 1
531167 99531167 1001 86380 86390 1
531029 99531029 1001 86380 86390 1
531172 99531172 1001 86380 86390 1
530901 99530901 1001 86380 86390 1
530796 99530796 1001 86380 86390 1
530861 99530861 1001 86380 86390 1
530874 99530874 1001 86380 86390 1
531402 99531402 1001 86380 86390 1
531429 99531429 1001 86380 86390 1
531447 99531447 1001 86380 86390 1
532159 99532159 1001 86380 86390 1
532160 99532160 1001 86380 86390 1
532109 99532109 1001 86380 86390 1
532191 99532191 1001 86380 86390 1
532153 99532153 1001 86380 86390 1
531975 99531975 1001 86380 86390 1
531924 99531924 1001 86380 86390 1
531990 99531990 1001 86380 86390 1
531835 99531835 1001 86380 86390 1
531917 99531917 1001 86380 86390 1
531892 99531892 1001 86380 86390 1
531676 99531676 1001 86380 86390 1
531692 99531692 1001 86380 86390 1
531658 99531658 1001 86380 86390 1
531595 99531595 1001 86380 86390 1
531609 99531609 1001 86380 86390 1
532377 99532377 1001 86380 86390 1
532249 99532249 1001 86380 86390 1
532408 99532408 1001 86380 86390 1
532970 99532970 1001 86380 86390 1
532923 99532923 1001 86380 86390 1
532886 99532886 1001 86380 86390 1
532725 99532725 1001 86380 86390 1
532817 99532817 1001 86380 86390 1
532819 99532819 1001 86380 86390 1
532414 99532414 1001 86380 86390 1
532585 99532585 1001 86380 86390 1
532547 99532547 1001 86380 86390 1
533121 99533121 1001 86380 86390 1
533229 99533229 1001 86380 86390 1
533113 99533113 1001 86380 86390 1
533856 99533856 1001 86380 86390 1
533665 99533665 1001 86380 86390 1
533659 99533659 1001 86380 86390 1
533484 99533484 1001 86380 86390 1
533617 99533617 1001 86380 86390 1
533630 99533630 1001 86380 86390 1
533632 99533632 1001 86380 86390 1
533595 99533595 1001 86380 86390 1
533495 99533495 1001 86380 86390 1
533406 99533406 1001 86380 86390 1
533342 99533342 1001 86380 86390 1
533299 99533299 1001 86380 86390 1
533934 99533934 1001 86380 86390 1
533870 99533870 1001 86380 86390 1
534053 99534053 1001 86380 86390 1
534021 99534021 1001 86380 86390 1
534315 99534315 1001 86380 86390 1
534419 99534419 1001 86380 86390 1
534407 99534407 1001 86380 86390 1
534282 99534282 1001 86380 86390 1
534115 99534115 1001 86380 86390 1
534232 99534232 1001 86380 86390 1
534258 99534258 1001 86380 86390 1
534121 99534121 1001 86380 86390 1
534888 99534888 1001 86380 86390 1
534838 99534838 1001 86380 86390 1
534858 99534858 1001 86380 86390 1
534703 99534703 1001 86380 86390 1
535401 99535401 1001 86380 86390 1
535503 99535503 1001 86380 86390 1
535170 99535170 1001 86380 86390 1
535044 99535044 1001 86380 86390 1
535045 99535045 1001 86380 86390 1
534891 99534891 1001 86380 86390 1
535690 99535690 1001 86380 86390 1
535513 99535513 1001 86380 86390 1
536198 99536198 1001 86380 86390 1
536329 99536329 1001 86380 86390 1
536167 99536167 1001 86380 86390 1
536001 99536001 1001 86380 86390 1
535995 99535995 1001 86380 86390 1
535756 99535756 1001 86380 86390 1
535812 99535812 1001 86380 86390 1
536361 99536361 1001 86380 86390 1
536517 99536517 1001 86380 86390 1
536483 99536483 1001 86380 86390 1
536394 99536394 1001 86380 86390 1
537035 99537035 1001 86380 86390 1
537135 99537135 1001 86380 86390 1
537140 99537140 1001 86380 86390 1
537066 99537066 1001 86380 86390 1
536990 99536990 1001 86380 86390 1
537044 99537044 1001 86380 86390 1
536819 99536819 1001 86380 86390 1
536899 99536899 1001 86380 86390 1
536861 99536861 1001 86380 86390 1
536889 99536889 1001 86380 86390 1
536929 99536929 1001 86380 86390 1
536699 99536699 1001 86380 86390 1
536726 99536726 1001 86380 86390 1
536562 99536562 1001 86380 86390 1
536667 99536667 1001 86380 86390 1
537221 99537221 1001 86380 86390 1
537836 99537836 1001 86380 86390 1
537734 99537734 1001 86380 86390 1
537713 99537713 1001 86380 86390 1
537677 99537677 1001 86380 86390 1
537436 99537436 1001 86380 86390 1
537439 99537439 1001 86380 86390 1
537388 99537388 1001 86380 86390 1
538055 99538055 1001 86380 86390 1
538068 99538068 1001 86380 86390 1
538158 99538158 1001 86380 86390 1
538107 99538107 1001 86380 86390 1
538549 99538549 1001 86380 86390 1
538486 99538486 1001 86380 86390 1
538475 99538475 1001 86380 86390 1
538928 99538928 1001 86380 86390 1
538996 99538996 1001 86380 86390 1
538836 99538836 1001 86380 86390 1
539606 99539606 1001 86380 86390 1
539531 99539531 1001 86380 86390 1
539384 99539384 1001 86380 86390 1
539269 99539269 1001 86380 86390 1
539349 99539349 1001 86380 86390 1
539379 99539379 1001 86380 86390 1
539237 99539237 1001 86380 86390 1
539278 99539278 1001 86380 86390 1
539162 99539162 1001 86380 86390 1
539099 99539099 1001 86380 86390 1
539125 99539125 1001 86380 86390 1
539193 99539193 1001 86380 86390 1
539056 99539056 1001 86380 86390 1
539835 99539835 1001 86380 86390 1
539660 99539660 1001 86380 86390 1
539713 99539713 1001 86380 86390 1
539662 99539662 1001 86380 86390 1
540291 99540291 1001 86380 86390 1
540279 99540279 1001 86380 86390 1
540270 99540270 1001 86380 86390 1
540347 99540347 1001 86380 86390 1
540073 99540073 1001 86380 86390 1
540257 99540257 1001 86380 86390 1
540027 99540027 1001 86380 86390 1
540040 99540040 1001 86380 86390 1
539919 99539919 1001 86380 86390 1
540050 99540050 1001 86380 86390 1
540528 99540528 1001 86380 86390 1
540651 99540651 1001 86380 86390 1
540588 99540588 1001 86380 86390 1
541167 99541167 1001 86380 86390 1
541168 99541168 1001 86380 86390 1
541118 99541118 1001 86380 86390 1
541163 99541163 1001 86380 86390 1
540930 99540930 1001 86380 86390 1
540801 99540801 1001 86380 86390 1
540782 99540782 1001 86380 86390 1
540744 99540744 1001 86380 86390 1
541497 99541497 1001 86380 86390 1
541382 99541382 1001 86380 86390 1
541391 99541391 1001 86380 86390 1
542032 99542032 1001 86380 86390 1
542020 99542020 1001 86380 86390 1
542099 99542099 1001 86380 86390 1
541934 99541934 1001 86380 86390 1
542113 99542113 1001 86380 86390 1
541722 99541722 1001 86380 86390 1
541892 99541892 1001 86380 86390 1
541726 99541726 1001 86380 86390 1
541872 99541872 1001 86380 86390 1
541769 99541769 1001 86380 86390 1
541556 99541556 1001 86380 86390 1
542316 99542316 1001 86380 86390 1
542176 99542176 1001 86380 86390 1
542281 99542281 1001 86380 86390 1
542779 99542779 1001 86380 86390 1
542882 99542882 1001 86380 86390 1
542558 99542558 1001 86380 86390 1
542626 99542626 1001 86380 86390 1
542494 99542494 1001 86380 86390 1
542521 99542521 1001 86380 86390 1
542371 99542371 1001 86380 86390 1
542399 99542399 1001 86380 86390 1
543079 99543079 1001 86380 86390 1
543643 99543643 1001 86380 86390 1
543734 99543734 1001 86380 86390 1
543627 99543627 1001 86380 86390 1
543352 99543352 1001 86380 86390 1
543887 99543887 1001 86380 86390 1
543813 99543813 1001 86380 86390 1
543892 99543892 1001 86380 86390 1
543905 99543905 1001 86380 86390 1
543944 99543944 1001 86380 86390 1
544429 99544429 1001 86380 86390 1
544562 99544562 1001 86380 86390 1
544548 99544548 1001 86380 86390 1
544527 99544527 1001 86380 86390 1
544341 99544341 1001 86380 86390 1
544329 99544329 1001 86380 86390 1
544213 99544213 1001 86380 86390 1
544348 99544348 1001 86380 86390 1
544299 99544299 1001 86380 86390 1
544170 99544170 1001 86380 86390 1
544063 99544063 1001 86380 86390 1
544013 99544013 1001 86380 86390 1
544065 99544065 1001 86380 86390 1
544000 99544000 1001 86380 86390 1
544726 99544726 1001 86380 86390 1
412112 209 1001 24060 24537 1
506292 689 1002 37842 39379 1
500843 1043 1001 45988 46288 1
523028 707 1001 66174 66474 1
531518 1112 1002 62909 63467 1
525836 959 1002 32990 38777 1
400009 99400009 1001 86380 86390 1
400109 99400109 1001 86380 86390 1
400167 99400167 1001 86380 86390 1
400208 99400208 1001 86380 86390 1
400280 99400280 1001 86380 86390 1
400320 99400320 1001 86380 86390 1
400411 99400411 1001 86380 86390 1
400366 99400366 1001 86380 86390 1
400323 99400323 1001 86380 86390 1
400396 99400396 1001 86380 86390 1
400371 99400371 1001 86380 86390 1
400559 99400559 1001 86380 86390 1
401219 99401219 1001 86380 86390 1
401365 99401365 1001 86380 86390 1
401506 99401506 1001 86380 86390 1
401626 99401626 1001 86380 86390 1
401988 99401988 1001 86380 86390 1
402141 99402141 1001 86380 86390 1
402184 99402184 1001 86380 86390 1
402264 99402264 1001 86380 86390 1
402345 99402345 1001 86380 86390 1
402347 99402347 1001 86380 86390 1
402462 99402462 1001 86380 86390 1
402549 99402549 1001 86380 86390 1
402763 99402763 1001 86380 86390 1
402847 99402847 1001 86380 86390 1
402839 99402839 1001 86380 86390 1
402932 99402932 1001 86380 86390 1
403085 99403085 1001 86380 86390 1
403072 99403072 1001 86380 86390 1
403175 99403175 1001 86380 86390 1
403675 99403675 1001 86380 86390 1
403667 99403667 1001 86380 86390 1
403767 99403767 1001 86380 86390 1
404207 99404207 1001 86380 86390 1
404256 99404256 1001 86380 86390 1
404774 99404774 1001 86380 86390 1
404919 99404919 1001 86380 86390 1
404974 99404974 1001 86380 86390 1
405242 99405242 1001 86380 86390 1
405415 99405415 1001 86380 86390 1
405344 99405344 1001 86380 86390 1
405418 99405418 1001 86380 86390 1
405507 99405507 1001 86380 86390 1
405681 99405681 1001 86380 86390 1
405974 99405974 1001 86380 86390 1
405949 99405949 1001 86380 86390 1
406029 99406029 1001 86380 86390 1
406051 99406051 1001 86380 86390 1
406031 99406031 1001 86380 86390 1
406220 99406220 1001 86380 86390 1
406389 99406389 1001 86380 86390 1
406314 99406314 1001 86380 86390 1
406679 99406679 1001 86380 86390 1
406843 99406843 1001 86380 86390 1
407092 99407092 1001 86380 86390 1
407033 99407033 1001 86380 86390 1
407428 99407428 1001 86380 86390 1
407502 99407502 1001 86380 86390 1
407665 99407665 1001 86380 86390 1
407741 99407741 1001 86380 86390 1
407806 99407806 1001 86380 86390 1
407792 99407792 1001 86380 86390 1
407947 99407947 1001 86380 86390 1
407899 99407899 1001 86380 86390 1
407909 99407909 1001 86380 86390 1
407993 99407993 1001 86380 86390 1
408206 99408206 1001 86380 86390 1
408340 99408340 1001 86380 86390 1
408345 99408345 1001 86380 86390 1
408827 99408827 1001 86380 86390 1
408974 99408974 1001 86380 86390 1
409311 99409311 1001 86380 86390 1
409376 99409376 1001 86380 86390 1
409505 99409505 1001 86380 86390 1
409662 99409662 1001 86380 86390 1
409601 99409601 1001 86380 86390 1
409742 99409742 1001 86380 86390 1
409906 99409906 1001 86380 86390 1
409908 99409908 1001 86380 86390 1
409967 99409967 1001 86380 86390 1
410161 99410161 1001 86380 86390 1
410166 99410166 1001 86380 86390 1
410771 99410771 1001 86380 86390 1
411004 99411004 1001 86380 86390 1
411465 99411465 1001 86380 86390 1
411529 99411529 1001 86380 86390 1
411656 99411656 1001 86380 86390 1
411797 99411797 1001 86380 86390 1
411913 99411913 1001 86380 86390 1
412164 99412164 1001 86380 86390 1
412433 99412433 1001 86380 86390 1
412302 99412302 1001 86380 86390 1
413557 99413557 1001 86380 86390 1
413442 99413442 1001 86380 86390 1
412954 99412954 1001 86380 86390 1
412958 99412958 1001 86380 86390 1
412548 99412548 1001 86380 86390 1
412488 99412488 1001 86380 86390 1
412702 99412702 1001 86380 86390 1
412679 99412679 1001 86380 86390 1
412490 99412490 1001 86380 86390 1
412818 99412818 1001 86380 86390 1
414038 99414038 1001 86380 86390 1
415038 99415038 1001 86380 86390 1
415232 99415232 1001 86380 86390 1
414667 99414667 1001 86380 86390 1
414753 99414753 1001 86380 86390 1
414400 99414400 1001 86380 86390 1
414206 99414206 1001 86380 86390 1
414188 99414188 1001 86380 86390 1
414465 99414465 1001 86380 86390 1
414237 99414237 1001 86380 86390 1
415620 99415620 1001 86380 86390 1
415703 99415703 1001 86380 86390 1
415374 99415374 1001 86380 86390 1
415436 99415436 1001 86380 86390 1
415405 99415405 1001 86380 86390 1
415408 99415408 1001 86380 86390 1
415663 99415663 1001 86380 86390 1
416628 99416628 1001 86380 86390 1
416859 99416859 1001 86380 86390 1
416732 99416732 1001 86380 86390 1
416593 99416593 1001 86380 86390 1
416897 99416897 1001 86380 86390 1
416663 99416663 1001 86380 86390 1
416666 99416666 1001 86380 86390 1
416341 99416341 1001 86380 86390 1
416361 99416361 1001 86380 86390 1
416022 99416022 1001 86380 86390 1
415720 99415720 1001 86380 86390 1
417028 99417028 1001 86380 86390 1
417222 99417222 1001 86380 86390 1
417248 99417248 1001 86380 86390 1
417525 99417525 1001 86380 86390 1
418412 99418412 1001 86380 86390 1
418130 99418130 1001 86380 86390 1
418380 99418380 1001 86380 86390 1
418211 99418211 1001 86380 86390 1
418356 99418356 1001 86380 86390 1
417869 99417869 1001 86380 86390 1
417613 99417613 1001 86380 86390 1
417925 99417925 1001 86380 86390 1
417854 99417854 1001 86380 86390 1
418870 99418870 1001 86380 86390 1
419191 99419191 1001 86380 86390 1
418842 99418842 1001 86380 86390 1
419057 99419057 1001 86380 86390 1
420146 99420146 1001 86380 86390 1
420373 99420373 1001 86380 86390 1
419848 99419848 1001 86380 86390 1
419949 99419949 1001 86380 86390 1
419963 99419963 1001 86380 86390 1
419269 99419269 1001 86380 86390 1
419214 99419214 1001 86380 86390 1
419389 99419389 1001 86380 86390 1
419412 99419412 1001 86380 86390 1
419332 99419332 1001 86380 86390 1
419441 99419441 1001 86380 86390 1
419582 99419582 1001 86380 86390 1
420586 99420586 1001 86380 86390 1
420515 99420515 1001 86380 86390 1
420634 99420634 1001 86380 86390 1
420506 99420506 1001 86380 86390 1
421779 99421779 1001 86380 86390 1
421720 99421720 1001 86380 86390 1
422075 99422075 1001 86380 86390 1
421764 99421764 1001 86380 86390 1
421958 99421958 1001 86380 86390 1
422024 99422024 1001 86380 86390 1
421294 99421294 1001 86380 86390 1
421615 99421615 1001 86380 86390 1
421433 99421433 1001 86380 86390 1
421353 99421353 1001 86380 86390 1
421447 99421447 1001 86380 86390 1
421499 99421499 1001 86380 86390 1
421235 99421235 1001 86380 86390 1
421106 99421106 1001 86380 86390 1
421005 99421005 1001 86380 86390 1
421055 99421055 1001 86380 86390 1
422482 99422482 1001 86380 86390 1
422251 99422251 1001 86380 86390 1
422149 99422149 1001 86380 86390 1
422452 99422452 1001 86380 86390 1
422354 99422354 1001 86380 86390 1
422136 99422136 1001 86380 86390 1
423505 99423505 1001 86380 86390 1
423750 99423750 1001 86380 86390 1
423689 99423689 1001 86380 86390 1
423709 99423709 1001 86380 86390 1
422960 99422960 1001 86380 86390 1
423216 99423216 1001 86380 86390 1
423233 99423233 1001 86380 86390 1
422971 99422971 1001 86380 86390 1
423185 99423185 1001 86380 86390 1
422978 99422978 1001 86380 86390 1
422571 99422571 1001 86380 86390 1
422896 99422896 1001 86380 86390 1
422872 99422872 1001 86380 86390 1
423884 99423884 1001 86380 86390 1
423989 99423989 1001 86380 86390 1
424021 99424021 1001 86380 86390 1
423756 99423756 1001 86380 86390 1
423805 99423805 1001 86380 86390 1
424087 99424087 1001 86380 86390 1
425111 99425111 1001 86380 86390 1
425238 99425238 1001 86380 86390 1
425046 99425046 1001 86380 86390 1
424993 99424993 1001 86380 86390 1
424753 99424753 1001 86380 86390 1
424462 99424462 1001 86380 86390 1
425631 99425631 1001 86380 86390 1
425644 99425644 1001 86380 86390 1
425677 99425677 1001 86380 86390 1
425600 99425600 1001 86380 86390 1
426793 99426793 1001 86380 86390 1
426817 99426817 1001 86380 86390 1
426319 99426319 1001 86380 86390 1
426578 99426578 1001 86380 86390 1
426437 99426437 1001 86380 86390 1
426413 99426413 1001 86380 86390 1
426536 99426536 1001 86380 86390 1
425854 99425854 1001 86380 86390 1
428591 99428591 1001 86380 86390 1
428427 99428427 1001 86380 86390 1
428510 99428510 1001 86380 86390 1
428087 99428087 1001 86380 86390 1
428215 99428215 1001 86380 86390 1
428239 99428239 1001 86380 86390 1
427953 99427953 1001 86380 86390 1
428195 99428195 1001 86380 86390 1
427703 99427703 1001 86380 86390 1
427848 99427848 1001 86380 86390 1
429154 99429154 1001 86380 86390 1
428799 99428799 1001 86380 86390 1
428757 99428757 1001 86380 86390 1
430194 99430194 1001 86380 86390 1
430182 99430182 1001 86380 86390 1
429933 99429933 1001 86380 86390 1
429571 99429571 1001 86380 86390 1
429596 99429596 1001 86380 86390 1
429616 99429616 1001 86380 86390 1
429621 99429621 1001 86380 86390 1
429791 99429791 1001 86380 86390 1
429387 99429387 1001 86380 86390 1
429339 99429339 1001 86380 86390 1
430796 99430796 1001 86380 86390 1
430798 99430798 1001 86380 86390 1
430777 99430777 1001 86380 86390 1
430690 99430690 1001 86380 86390 1
431818 99431818 1001 86380 86390 1
431751 99431751 1001 86380 86390 1
431429 99431429 1001 86380 86390 1
431329 99431329 1001 86380 86390 1
431362 99431362 1001 86380 86390 1
431370 99431370 1001 86380 86390 1
430972 99430972 1001 86380 86390 1
431180 99431180 1001 86380 86390 1
431167 99431167 1001 86380 86390 1
432327 99432327 1001 86380 86390 1
432355 99432355 1001 86380 86390 1
432227 99432227 1001 86380 86390 1
432186 99432186 1001 86380 86390 1
432480 99432480 1001 86380 86390 1
432114 99432114 1001 86380 86390 1
433647 99433647 1001 86380 86390 1
433266 99433266 1001 86380 86390 1
433021 99433021 1001 86380 86390 1
432918 99432918 1001 86380 86390 1
432580 99432580 1001 86380 86390 1
432501 99432501 1001 86380 86390 1
432639 99432639 1001 86380 86390 1
432547 99432547 1001 86380 86390 1
433784 99433784 1001 86380 86390 1
434065 99434065 1001 86380 86390 1
433969 99433969 1001 86380 86390 1
434096 99434096 1001 86380 86390 1
433818 99433818 1001 86380 86390 1
435183 99435183 1001 86380 86390 1
435136 99435136 1001 86380 86390 1
435310 99435310 1001 86380 86390 1
434918 99434918 1001 86380 86390 1
434764 99434764 1001 86380 86390 1
434789 99434789 1001 86380 86390 1
434690 99434690 1001 86380 86390 1
434876 99434876 1001 86380 86390 1
434648 99434648 1001 86380 86390 1
434778 99434778 1001 86380 86390 1
434219 99434219 1001 86380 86390 1
435765 99435765 1001 86380 86390 1
435721 99435721 1001 86380 86390 1
436359 99436359 1001 86380 86390 1
436586 99436586 1001 86380 86390 1
436488 99436488 1001 86380 86390 1
435896 99435896 1001 86380 86390 1
435901 99435901 1001 86380 86390 1
436295 99436295 1001 86380 86390 1
436277 99436277 1001 86380 86390 1
436026 99436026 1001 86380 86390 1
436251 99436251 1001 86380 86390 1
300095 99300095 1001 86380 86390 1
300044 99300044 1001 86380 86390 1
300012 99300012 1001 86380 86390 1
300013 99300013 1001 86380 86390 1
300628 99300628 1001 86380 86390 1
300578 99300578 1001 86380 86390 1
300345 99300345 1001 86380 86390 1
300490 99300490 1001 86380 86390 1
300426 99300426 1001 86380 86390 1
300198 99300198 1001 86380 86390 1
300114 99300114 1001 86380 86390 1
300259 99300259 1001 86380 86390 1
300299 99300299 1001 86380 86390 1
300888 99300888 1001 86380 86390 1
300732 99300732 1001 86380 86390 1
300864 99300864 1001 86380 86390 1
301466 99301466 1001 86380 86390 1
301536 99301536 1001 86380 86390 1
301472 99301472 1001 86380 86390 1
301460 99301460 1001 86380 86390 1
301184 99301184 1001 86380 86390 1
301212 99301212 1001 86380 86390 1
301238 99301238 1001 86380 86390 1
301161 99301161 1001 86380 86390 1
301151 99301151 1001 86380 86390 1
301296 99301296 1001 86380 86390 1
301166 99301166 1001 86380 86390 1
301116 99301116 1001 86380 86390 1
301095 99301095 1001 86380 86390 1
301005 99301005 1001 86380 86390 1
301660 99301660 1001 86380 86390 1
301689 99301689 1001 86380 86390 1
302349 99302349 1001 86380 86390 1
302334 99302334 1001 86380 86390 1
302247 99302247 1001 86380 86390 1
302086 99302086 1001 86380 86390 1
302061 99302061 1001 86380 86390 1
302051 99302051 1001 86380 86390 1
301788 99301788 1001 86380 86390 1
301892 99301892 1001 86380 86390 1
301885 99301885 1001 86380 86390 1
302416 99302416 1001 86380 86390 1
302411 99302411 1001 86380 86390 1
302441 99302441 1001 86380 86390 1
303120 99303120 1001 86380 86390 1
303047 99303047 1001 86380 86390 1
302874 99302874 1001 86380 86390 1
302983 99302983 1001 86380 86390 1
302828 99302828 1001 86380 86390 1
302986 99302986 1001 86380 86390 1
302831 99302831 1001 86380 86390 1
303320 99303320 1001 86380 86390 1
303295 99303295 1001 86380 86390 1
303331 99303331 1001 86380 86390 1
303254 99303254 1001 86380 86390 1
303956 99303956 1001 86380 86390 1
304004 99304004 1001 86380 86390 1
303876 99303876 1001 86380 86390 1
303700 99303700 1001 86380 86390 1
303702 99303702 1001 86380 86390 1
303741 99303741 1001 86380 86390 1
303703 99303703 1001 86380 86390 1
303769 99303769 1001 86380 86390 1
303757 99303757 1001 86380 86390 1
303809 99303809 1001 86380 86390 1
303748 99303748 1001 86380 86390 1
303424 99303424 1001 86380 86390 1
303556 99303556 1001 86380 86390 1
303601 99303601 1001 86380 86390 1
303432 99303432 1001 86380 86390 1
303488 99303488 1001 86380 86390 1
304129 99304129 1001 86380 86390 1
304681 99304681 1001 86380 86390 1
304653 99304653 1001 86380 86390 1
304498 99304498 1001 86380 86390 1
304447 99304447 1001 86380 86390 1
304451 99304451 1001 86380 86390 1
304532 99304532 1001 86380 86390 1
304484 99304484 1001 86380 86390 1
304290 99304290 1001 86380 86390 1
304356 99304356 1001 86380 86390 1
304286 99304286 1001 86380 86390 1
304443 99304443 1001 86380 86390 1
304862 99304862 1001 86380 86390 1
305584 99305584 1001 86380 86390 1
305486 99305486 1001 86380 86390 1
305678 99305678 1001 86380 86390 1
305503 99305503 1001 86380 86390 1
305302 99305302 1001 86380 86390 1
305303 99305303 1001 86380 86390 1
305395 99305395 1001 86380 86390 1
305333 99305333 1001 86380 86390 1
305234 99305234 1001 86380 86390 1
305133 99305133 1001 86380 86390 1
305070 99305070 1001 86380 86390 1
305215 99305215 1001 86380 86390 1
500191 99500191 1001 86380 86390 1
305689 99305689 1001 86380 86390 1
500704 99500704 1001 86380 86390 1
500642 99500642 1001 86380 86390 1
500556 99500556 1001 86380 86390 1
500522 99500522 1001 86380 86390 1
500315 99500315 1001 86380 86390 1
501629 99501629 1001 86380 86390 1
501371 99501371 1001 86380 86390 1
501123 99501123 1001 86380 86390 1
501088 99501088 1001 86380 86390 1
501056 99501056 1001 86380 86390 1
501108 99501108 1001 86380 86390 1
501833 99501833 1001 86380 86390 1
501769 99501769 1001 86380 86390 1
501671 99501671 1001 86380 86390 1
502298 99502298 1001 86380 86390 1
502381 99502381 1001 86380 86390 1
502383 99502383 1001 86380 86390 1
502334 99502334 1001 86380 86390 1
502159 99502159 1001 86380 86390 1
502095 99502095 1001 86380 86390 1
502123 99502123 1001 86380 86390 1
502257 99502257 1001 86380 86390 1
501887 99501887 1001 86380 86390 1
501943 99501943 1001 86380 86390 1
502544 99502544 1001 86380 86390 1
502650 99502650 1001 86380 86390 1
502655 99502655 1001 86380 86390 1
502539 99502539 1001 86380 86390 1
503183 99503183 1001 86380 86390 1
503196 99503196 1001 86380 86390 1
503078 99503078 1001 86380 86390 1
502736 99502736 1001 86380 86390 1
502718 99502718 1001 86380 86390 1
502733 99502733 1001 86380 86390 1
503485 99503485 1001 86380 86390 1
503473 99503473 1001 86380 86390 1
503486 99503486 1001 86380 86390 1
503352 99503352 1001 86380 86390 1
504080 99504080 1001 86380 86390 1
503920 99503920 1001 86380 86390 1
503945 99503945 1001 86380 86390 1
503946 99503946 1001 86380 86390 1
504051 99504051 1001 86380 86390 1
503826 99503826 1001 86380 86390 1
503710 99503710 1001 86380 86390 1
503880 99503880 1001 86380 86390 1
503856 99503856 1001 86380 86390 1
503727 99503727 1001 86380 86390 1
503857 99503857 1001 86380 86390 1
503653 99503653 1001 86380 86390 1
503558 99503558 1001 86380 86390 1
503700 99503700 1001 86380 86390 1
503533 99503533 1001 86380 86390 1
504296 99504296 1001 86380 86390 1
504294 99504294 1001 86380 86390 1
504828 99504828 1001 86380 86390 1
504778 99504778 1001 86380 86390 1
504742 99504742 1001 86380 86390 1
504872 99504872 1001 86380 86390 1
504933 99504933 1001 86380 86390 1
504840 99504840 1001 86380 86390 1
504665 99504665 1001 86380 86390 1
504692 99504692 1001 86380 86390 1
504706 99504706 1001 86380 86390 1
504618 99504618 1001 86380 86390 1
504417 99504417 1001 86380 86390 1
504444 99504444 1001 86380 86390 1
504950 99504950 1001 86380 86390 1
505108 99505108 1001 86380 86390 1
505147 99505147 1001 86380 86390 1
505766 99505766 1001 86380 86390 1
505592 99505592 1001 86380 86390 1
505747 99505747 1001 86380 86390 1
505748 99505748 1001 86380 86390 1
505512 99505512 1001 86380 86390 1
505551 99505551 1001 86380 86390 1
505360 99505360 1001 86380 86390 1
505466 99505466 1001 86380 86390 1
505443 99505443 1001 86380 86390 1
505266 99505266 1001 86380 86390 1
505279 99505279 1001 86380 86390 1
505189 99505189 1001 86380 86390 1
505307 99505307 1001 86380 86390 1
505230 99505230 1001 86380 86390 1
505771 99505771 1001 86380 86390 1
505850 99505850 1001 86380 86390 1
505851 99505851 1001 86380 86390 1
506430 99506430 1001 86380 86390 1
506408 99506408 1001 86380 86390 1
506424 99506424 1001 86380 86390 1
506463 99506463 1001 86380 86390 1
506584 99506584 1001 86380 86390 1
506588 99506588 1001 86380 86390 1
506338 99506338 1001 86380 86390 1
506339 99506339 1001 86380 86390 1
506039 99506039 1001 86380 86390 1
506175 99506175 1001 86380 86390 1
506150 99506150 1001 86380 86390 1
506151 99506151 1001 86380 86390 1
506164 99506164 1001 86380 86390 1
505985 99505985 1001 86380 86390 1
506788 99506788 1001 86380 86390 1
506608 99506608 1001 86380 86390 1
506795 99506795 1001 86380 86390 1
507268 99507268 1001 86380 86390 1
507230 99507230 1001 86380 86390 1
507244 99507244 1001 86380 86390 1
507353 99507353 1001 86380 86390 1
507225 99507225 1001 86380 86390 1
507330 99507330 1001 86380 86390 1
507048 99507048 1001 86380 86390 1
507126 99507126 1001 86380 86390 1
507121 99507121 1001 86380 86390 1
507553 99507553 1001 86380 86390 1
508225 99508225 1001 86380 86390 1
508112 99508112 1001 86380 86390 1
508050 99508050 1001 86380 86390 1
508238 99508238 1001 86380 86390 1
507915 99507915 1001 86380 86390 1
507957 99507957 1001 86380 86390 1
507924 99507924 1001 86380 86390 1
507644 99507644 1001 86380 86390 1
507779 99507779 1001 86380 86390 1
508361 99508361 1001 86380 86390 1
508351 99508351 1001 86380 86390 1
508340 99508340 1001 86380 86390 1
508446 99508446 1001 86380 86390 1
508322 99508322 1001 86380 86390 1
509075 99509075 1001 86380 86390 1
509004 99509004 1001 86380 86390 1
508917 99508917 1001 86380 86390 1
508880 99508880 1001 86380 86390 1
508815 99508815 1001 86380 86390 1
508647 99508647 1001 86380 86390 1
508571 99508571 1001 86380 86390 1
508576 99508576 1001 86380 86390 1
509167 99509167 1001 86380 86390 1
509095 99509095 1001 86380 86390 1
509096 99509096 1001 86380 86390 1
509772 99509772 1001 86380 86390 1
509708 99509708 1001 86380 86390 1
509779 99509779 1001 86380 86390 1
509818 99509818 1001 86380 86390 1
509643 99509643 1001 86380 86390 1
509568 99509568 1001 86380 86390 1
509572 99509572 1001 86380 86390 1
509639 99509639 1001 86380 86390 1
509386 99509386 1001 86380 86390 1
509936 99509936 1001 86380 86390 1
510081 99510081 1001 86380 86390 1
509907 99509907 1001 86380 86390 1
510618 99510618 1001 86380 86390 1
510444 99510444 1001 86380 86390 1
510344 99510344 1001 86380 86390 1
510384 99510384 1001 86380 86390 1
510347 99510347 1001 86380 86390 1
510400 99510400 1001 86380 86390 1
510145 99510145 1001 86380 86390 1
510120 99510120 1001 86380 86390 1
510173 99510173 1001 86380 86390 1
510112 99510112 1001 86380 86390 1
510178 99510178 1001 86380 86390 1
510167 99510167 1001 86380 86390 1
510816 99510816 1001 86380 86390 1
510728 99510728 1001 86380 86390 1
510912 99510912 1001 86380 86390 1
510877 99510877 1001 86380 86390 1
511505 99511505 1001 86380 86390 1
511404 99511404 1001 86380 86390 1
511536 99511536 1001 86380 86390 1
511347 99511347 1001 86380 86390 1
511342 99511342 1001 86380 86390 1
511279 99511279 1001 86380 86390 1
511737 99511737 1001 86380 86390 1
512378 99512378 1001 86380 86390 1
512356 99512356 1001 86380 86390 1
512222 99512222 1001 86380 86390 1
512163 99512163 1001 86380 86390 1
512014 99512014 1001 86380 86390 1
512157 99512157 1001 86380 86390 1
511990 99511990 1001 86380 86390 1
511901 99511901 1001 86380 86390 1
511870 99511870 1001 86380 86390 1
511807 99511807 1001 86380 86390 1
512497 99512497 1001 86380 86390 1
512553 99512553 1001 86380 86390 1
512581 99512581 1001 86380 86390 1
513106 99513106 1001 86380 86390 1
513030 99513030 1001 86380 86390 1
513120 99513120 1001 86380 86390 1
513069 99513069 1001 86380 86390 1
513032 99513032 1001 86380 86390 1
513202 99513202 1001 86380 86390 1
512908 99512908 1001 86380 86390 1
512900 99512900 1001 86380 86390 1
512876 99512876 1001 86380 86390 1
512889 99512889 1001 86380 86390 1
512722 99512722 1001 86380 86390 1
512787 99512787 1001 86380 86390 1
512659 99512659 1001 86380 86390 1
512762 99512762 1001 86380 86390 1
513384 99513384 1001 86380 86390 1
513367 99513367 1001 86380 86390 1
513382 99513382 1001 86380 86390 1
513942 99513942 1001 86380 86390 1
513868 99513868 1001 86380 86390 1
513882 99513882 1001 86380 86390 1
513858 99513858 1001 86380 86390 1
514018 99514018 1001 86380 86390 1
513847 99513847 1001 86380 86390 1
513926 99513926 1001 86380 86390 1
513953 99513953 1001 86380 86390 1
513697 99513697 1001 86380 86390 1
513726 99513726 1001 86380 86390 1
513706 99513706 1001 86380 86390 1
513527 99513527 1001 86380 86390 1
513476 99513476 1001 86380 86390 1
513454 99513454 1001 86380 86390 1
514185 99514185 1001 86380 86390 1
514162 99514162 1001 86380 86390 1
514836 99514836 1001 86380 86390 1
514685 99514685 1001 86380 86390 1
514738 99514738 1001 86380 86390 1
514700 99514700 1001 86380 86390 1
514634 99514634 1001 86380 86390 1
514453 99514453 1001 86380 86390 1
514330 99514330 1001 86380 86390 1
514908 99514908 1001 86380 86390 1
515012 99515012 1001 86380 86390 1
514860 99514860 1001 86380 86390 1
515651 99515651 1001 86380 86390 1
515526 99515526 1001 86380 86390 1
515395 99515395 1001 86380 86390 1
515473 99515473 1001 86380 86390 1
515192 99515192 1001 86380 86390 1
515213 99515213 1001 86380 86390 1
515733 99515733 1001 86380 86390 1
515865 99515865 1001 86380 86390 1
515854 99515854 1001 86380 86390 1
516356 99516356 1001 86380 86390 1
516347 99516347 1001 86380 86390 1
516213 99516213 1001 86380 86390 1
516195 99516195 1001 86380 86390 1
516157 99516157 1001 86380 86390 1
516058 99516058 1001 86380 86390 1
515892 99515892 1001 86380 86390 1
515973 99515973 1001 86380 86390 1
515926 99515926 1001 86380 86390 1
516598 99516598 1001 86380 86390 1
516667 99516667 1001 86380 86390 1
516710 99516710 1001 86380 86390 1
517219 99517219 1001 86380 86390 1
517186 99517186 1001 86380 86390 1
517028 99517028 1001 86380 86390 1
516952 99516952 1001 86380 86390 1
517046 99517046 1001 86380 86390 1
517124 99517124 1001 86380 86390 1
517023 99517023 1001 86380 86390 1
516845 99516845 1001 86380 86390 1
516884 99516884 1001 86380 86390 1
516784 99516784 1001 86380 86390 1
516773 99516773 1001 86380 86390 1
517529 99517529 1001 86380 86390 1
517403 99517403 1001 86380 86390 1
517468 99517468 1001 86380 86390 1
517417 99517417 1001 86380 86390 1
517366 99517366 1001 86380 86390 1
518017 99518017 1001 86380 86390 1
518095 99518095 1001 86380 86390 1
517839 99517839 1001 86380 86390 1
517845 99517845 1001 86380 86390 1
517885 99517885 1001 86380 86390 1
517587 99517587 1001 86380 86390 1
518308 99518308 1001 86380 86390 1
518335 99518335 1001 86380 86390 1
518352 99518352 1001 86380 86390 1
518784 99518784 1001 86380 86390 1
518785 99518785 1001 86380 86390 1
518868 99518868 1001 86380 86390 1
518794 99518794 1001 86380 86390 1
518639 99518639 1001 86380 86390 1
518632 99518632 1001 86380 86390 1
518645 99518645 1001 86380 86390 1
518611 99518611 1001 86380 86390 1
518598 99518598 1001 86380 86390 1
518703 99518703 1001 86380 86390 1
518399 99518399 1001 86380 86390 1
518390 99518390 1001 86380 86390 1
518533 99518533 1001 86380 86390 1
518443 99518443 1001 86380 86390 1
519023 99519023 1001 86380 86390 1
519052 99519052 1001 86380 86390 1
519145 99519145 1001 86380 86390 1
519006 99519006 1001 86380 86390 1
519780 99519780 1001 86380 86390 1
519742 99519742 1001 86380 86390 1
519697 99519697 1001 86380 86390 1
519588 99519588 1001 86380 86390 1
519437 99519437 1001 86380 86390 1
519400 99519400 1001 86380 86390 1
519272 99519272 1001 86380 86390 1
519395 99519395 1001 86380 86390 1
519397 99519397 1001 86380 86390 1
519876 99519876 1001 86380 86390 1
519980 99519980 1001 86380 86390 1
519853 99519853 1001 86380 86390 1
519991 99519991 1001 86380 86390 1
520487 99520487 1001 86380 86390 1
520502 99520502 1001 86380 86390 1
520452 99520452 1001 86380 86390 1
520440 99520440 1001 86380 86390 1
520453 99520453 1001 86380 86390 1
520358 99520358 1001 86380 86390 1
520427 99520427 1001 86380 86390 1
520175 99520175 1001 86380 86390 1
520150 99520150 1001 86380 86390 1
520191 99520191 1001 86380 86390 1
520166 99520166 1001 86380 86390 1
520220 99520220 1001 86380 86390 1
520145 99520145 1001 86380 86390 1
521321 99521321 1001 86380 86390 1
521221 99521221 1001 86380 86390 1
521144 99521144 1001 86380 86390 1
521189 99521189 1001 86380 86390 1
521190 99521190 1001 86380 86390 1
521205 99521205 1001 86380 86390 1
521117 99521117 1001 86380 86390 1
520936 99520936 1001 86380 86390 1
520912 99520912 1001 86380 86390 1
520990 99520990 1001 86380 86390 1
520913 99520913 1001 86380 86390 1
520849 99520849 1001 86380 86390 1
520850 99520850 1001 86380 86390 1
520908 99520908 1001 86380 86390 1
521607 99521607 1001 86380 86390 1
521589 99521589 1001 86380 86390 1
522177 99522177 1001 86380 86390 1
522184 99522184 1001 86380 86390 1
521804 99521804 1001 86380 86390 1
521832 99521832 1001 86380 86390 1
521716 99521716 1001 86380 86390 1
521731 99521731 1001 86380 86390 1
521874 99521874 1001 86380 86390 1
522394 99522394 1001 86380 86390 1
522411 99522411 1001 86380 86390 1
522386 99522386 1001 86380 86390 1
522349 99522349 1001 86380 86390 1
522965 99522965 1001 86380 86390 1
522968 99522968 1001 86380 86390 1
523033 99523033 1001 86380 86390 1
523059 99523059 1001 86380 86390 1
522972 99522972 1001 86380 86390 1
522889 99522889 1001 86380 86390 1
522865 99522865 1001 86380 86390 1
522814 99522814 1001 86380 86390 1
522776 99522776 1001 86380 86390 1
522869 99522869 1001 86380 86390 1
522819 99522819 1001 86380 86390 1
522614 99522614 1001 86380 86390 1
523302 99523302 1001 86380 86390 1
523802 99523802 1001 86380 86390 1
523809 99523809 1001 86380 86390 1
523933 99523933 1001 86380 86390 1
523939 99523939 1001 86380 86390 1
523625 99523625 1001 86380 86390 1
523548 99523548 1001 86380 86390 1
523520 99523520 1001 86380 86390 1
523419 99523419 1001 86380 86390 1
524076 99524076 1001 86380 86390 1
524077 99524077 1001 86380 86390 1
524090 99524090 1001 86380 86390 1
524043 99524043 1001 86380 86390 1
524721 99524721 1001 86380 86390 1
524592 99524592 1001 86380 86390 1
524674 99524674 1001 86380 86390 1
524678 99524678 1001 86380 86390 1
524423 99524423 1001 86380 86390 1
524414 99524414 1001 86380 86390 1
524405 99524405 1001 86380 86390 1
524484 99524484 1001 86380 86390 1
524550 99524550 1001 86380 86390 1
524152 99524152 1001 86380 86390 1
524192 99524192 1001 86380 86390 1
524270 99524270 1001 86380 86390 1
524158 99524158 1001 86380 86390 1
524885 99524885 1001 86380 86390 1
524925 99524925 1001 86380 86390 1
524809 99524809 1001 86380 86390 1
524848 99524848 1001 86380 86390 1
524903 99524903 1001 86380 86390 1
524800 99524800 1001 86380 86390 1
524881 99524881 1001 86380 86390 1
525445 99525445 1001 86380 86390 1
525489 99525489 1001 86380 86390 1
525327 99525327 1001 86380 86390 1
525263 99525263 1001 86380 86390 1
525269 99525269 1001 86380 86390 1
525389 99525389 1001 86380 86390 1
525041 99525041 1001 86380 86390 1
525183 99525183 1001 86380 86390 1
525068 99525068 1001 86380 86390 1
525083 99525083 1001 86380 86390 1
525135 99525135 1001 86380 86390 1
525152 99525152 1001 86380 86390 1
525062 99525062 1001 86380 86390 1
525101 99525101 1001 86380 86390 1
525801 99525801 1001 86380 86390 1
525766 99525766 1001 86380 86390 1
526223 99526223 1001 86380 86390 1
526263 99526263 1001 86380 86390 1
526303 99526303 1001 86380 86390 1
526117 99526117 1001 86380 86390 1
526069 99526069 1001 86380 86390 1
526108 99526108 1001 86380 86390 1
525842 99525842 1001 86380 86390 1
525971 99525971 1001 86380 86390 1
525961 99525961 1001 86380 86390 1
525805 99525805 1001 86380 86390 1
525966 99525966 1001 86380 86390 1
525930 99525930 1001 86380 86390 1
525956 99525956 1001 86380 86390 1
525995 99525995 1001 86380 86390 1
526602 99526602 1001 86380 86390 1
527072 99527072 1001 86380 86390 1
526987 99526987 1001 86380 86390 1
526682 99526682 1001 86380 86390 1
526645 99526645 1001 86380 86390 1
526724 99526724 1001 86380 86390 1
526802 99526802 1001 86380 86390 1
526830 99526830 1001 86380 86390 1
527428 99527428 1001 86380 86390 1
527430 99527430 1001 86380 86390 1
527253 99527253 1001 86380 86390 1
527295 99527295 1001 86380 86390 1
527944 99527944 1001 86380 86390 1
527688 99527688 1001 86380 86390 1
527857 99527857 1001 86380 86390 1
527704 99527704 1001 86380 86390 1
527866 99527866 1001 86380 86390 1
527868 99527868 1001 86380 86390 1
528228 99528228 1001 86380 86390 1
528127 99528127 1001 86380 86390 1
528184 99528184 1001 86380 86390 1
528159 99528159 1001 86380 86390 1
528796 99528796 1001 86380 86390 1
528695 99528695 1001 86380 86390 1
528581 99528581 1001 86380 86390 1
528582 99528582 1001 86380 86390 1
528616 99528616 1001 86380 86390 1
528422 99528422 1001 86380 86390 1
528475 99528475 1001 86380 86390 1
528450 99528450 1001 86380 86390 1
528336 99528336 1001 86380 86390 1
528440 99528440 1001 86380 86390 1
528405 99528405 1001 86380 86390 1
528471 99528471 1001 86380 86390 1
528951 99528951 1001 86380 86390 1
528953 99528953 1001 86380 86390 1
529062 99529062 1001 86380 86390 1
529540 99529540 1001 86380 86390 1
529714 99529714 1001 86380 86390 1
529229 99529229 1001 86380 86390 1
529883 99529883 1001 86380 86390 1
529896 99529896 1001 86380 86390 1
529911 99529911 1001 86380 86390 1
529771 99529771 1001 86380 86390 1
529787 99529787 1001 86380 86390 1
529891 99529891 1001 86380 86390 1
530541 99530541 1001 86380 86390 1
530461 99530461 1001 86380 86390 1
530208 99530208 1001 86380 86390 1
530314 99530314 1001 86380 86390 1
530318 99530318 1001 86380 86390 1
529972 99529972 1001 86380 86390 1
530000 99530000 1001 86380 86390 1
530002 99530002 1001 86380 86390 1
530721 99530721 1001 86380 86390 1
530587 99530587 1001 86380 86390 1
531315 99531315 1001 86380 86390 1
531346 99531346 1001 86380 86390 1
531218 99531218 1001 86380 86390 1
531060 99531060 1001 86380 86390 1
530953 99530953 1001 86380 86390 1
530894 99530894 1001 86380 86390 1
530907 99530907 1001 86380 86390 1
530859 99530859 1001 86380 86390 1
530963 99530963 1001 86380 86390 1
531490 99531490 1001 86380 86390 1
532064 99532064 1001 86380 86390 1
531887 99531887 1001 86380 86390 1
531929 99531929 1001 86380 86390 1
531943 99531943 1001 86380 86390 1
531973 99531973 1001 86380 86390 1
531780 99531780 1001 86380 86390 1
531698 99531698 1001 86380 86390 1
531752 99531752 1001 86380 86390 1
532297 99532297 1001 86380 86390 1
532287 99532287 1001 86380 86390 1
532404 99532404 1001 86380 86390 1
532224 99532224 1001 86380 86390 1
532238 99532238 1001 86380 86390 1
532318 99532318 1001 86380 86390 1
532828 99532828 1001 86380 86390 1
532818 99532818 1001 86380 86390 1
532691 99532691 1001 86380 86390 1
532502 99532502 1001 86380 86390 1
532438 99532438 1001 86380 86390 1
532596 99532596 1001 86380 86390 1
532418 99532418 1001 86380 86390 1
532526 99532526 1001 86380 86390 1
532552 99532552 1001 86380 86390 1
533041 99533041 1001 86380 86390 1
533223 99533223 1001 86380 86390 1
533045 99533045 1001 86380 86390 1
533129 99533129 1001 86380 86390 1
533117 99533117 1001 86380 86390 1
533705 99533705 1001 86380 86390 1
533709 99533709 1001 86380 86390 1
533698 99533698 1001 86380 86390 1
533850 99533850 1001 86380 86390 1
533339 99533339 1001 86380 86390 1
533430 99533430 1001 86380 86390 1
533880 99533880 1001 86380 86390 1
534032 99534032 1001 86380 86390 1
534597 99534597 1001 86380 86390 1
534588 99534588 1001 86380 86390 1
534681 99534681 1001 86380 86390 1
534459 99534459 1001 86380 86390 1
534333 99534333 1001 86380 86390 1
534184 99534184 1001 86380 86390 1
534083 99534083 1001 86380 86390 1
534240 99534240 1001 86380 86390 1
534266 99534266 1001 86380 86390 1
534126 99534126 1001 86380 86390 1
534269 99534269 1001 86380 86390 1
534823 99534823 1001 86380 86390 1
534843 99534843 1001 86380 86390 1
535413 99535413 1001 86380 86390 1
535440 99535440 1001 86380 86390 1
535500 99535500 1001 86380 86390 1
535227 99535227 1001 86380 86390 1
535137 99535137 1001 86380 86390 1
535295 99535295 1001 86380 86390 1
535218 99535218 1001 86380 86390 1
535247 99535247 1001 86380 86390 1
535122 99535122 1001 86380 86390 1
534983 99534983 1001 86380 86390 1
534963 99534963 1001 86380 86390 1
534952 99534952 1001 86380 86390 1
535526 99535526 1001 86380 86390 1
535553 99535553 1001 86380 86390 1
536196 99536196 1001 86380 86390 1
536166 99536166 1001 86380 86390 1
536330 99536330 1001 86380 86390 1
535965 99535965 1001 86380 86390 1
535846 99535846 1001 86380 86390 1
536401 99536401 1001 86380 86390 1
536504 99536504 1001 86380 86390 1
536414 99536414 1001 86380 86390 1
536353 99536353 1001 86380 86390 1
536422 99536422 1001 86380 86390 1
536752 99536752 1001 86380 86390 1
536911 99536911 1001 86380 86390 1
536809 99536809 1001 86380 86390 1
536677 99536677 1001 86380 86390 1
536732 99536732 1001 86380 86390 1
536579 99536579 1001 86380 86390 1
537271 99537271 1001 86380 86390 1
537352 99537352 1001 86380 86390 1
537901 99537901 1001 86380 86390 1
537928 99537928 1001 86380 86390 1
537922 99537922 1001 86380 86390 1
537682 99537682 1001 86380 86390 1
537741 99537741 1001 86380 86390 1
537408 99537408 1001 86380 86390 1
537526 99537526 1001 86380 86390 1
537555 99537555 1001 86380 86390 1
537479 99537479 1001 86380 86390 1
537520 99537520 1001 86380 86390 1
538000 99538000 1001 86380 86390 1
537991 99537991 1001 86380 86390 1
538032 99538032 1001 86380 86390 1
538101 99538101 1001 86380 86390 1
538682 99538682 1001 86380 86390 1
538467 99538467 1001 86380 86390 1
538494 99538494 1001 86380 86390 1
538524 99538524 1001 86380 86390 1
538198 99538198 1001 86380 86390 1
538226 99538226 1001 86380 86390 1
538265 99538265 1001 86380 86390 1
538215 99538215 1001 86380 86390 1
538216 99538216 1001 86380 86390 1
538348 99538348 1001 86380 86390 1
538850 99538850 1001 86380 86390 1
539473 99539473 1001 86380 86390 1
539554 99539554 1001 86380 86390 1
539451 99539451 1001 86380 86390 1
539410 99539410 1001 86380 86390 1
539196 99539196 1001 86380 86390 1
539780 99539780 1001 86380 86390 1
539743 99539743 1001 86380 86390 1
539796 99539796 1001 86380 86390 1
539823 99539823 1001 86380 86390 1
539804 99539804 1001 86380 86390 1
540292 99540292 1001 86380 86390 1
540458 99540458 1001 86380 86390 1
540461 99540461 1001 86380 86390 1
540062 99540062 1001 86380 86390 1
540090 99540090 1001 86380 86390 1
539937 99539937 1001 86380 86390 1
539851 99539851 1001 86380 86390 1
539996 99539996 1001 86380 86390 1
540036 99540036 1001 86380 86390 1
539974 99539974 1001 86380 86390 1
540052 99540052 1001 86380 86390 1
540543 99540543 1001 86380 86390 1
540608 99540608 1001 86380 86390 1
540479 99540479 1001 86380 86390 1
541263 99541263 1001 86380 86390 1
541271 99541271 1001 86380 86390 1
541278 99541278 1001 86380 86390 1
541011 99541011 1001 86380 86390 1
541030 99541030 1001 86380 86390 1
540979 99540979 1001 86380 86390 1
540901 99540901 1001 86380 86390 1
540941 99540941 1001 86380 86390 1
540889 99540889 1001 86380 86390 1
540855 99540855 1001 86380 86390 1
540773 99540773 1001 86380 86390 1
541460 99541460 1001 86380 86390 1
541383 99541383 1001 86380 86390 1
541362 99541362 1001 86380 86390 1
541364 99541364 1001 86380 86390 1
542027 99542027 1001 86380 86390 1
541786 99541786 1001 86380 86390 1
541800 99541800 1001 86380 86390 1
541855 99541855 1001 86380 86390 1
541615 99541615 1001 86380 86390 1
541680 99541680 1001 86380 86390 1
541606 99541606 1001 86380 86390 1
541507 99541507 1001 86380 86390 1
541678 99541678 1001 86380 86390 1
542250 99542250 1001 86380 86390 1
542268 99542268 1001 86380 86390 1
542230 99542230 1001 86380 86390 1
542807 99542807 1001 86380 86390 1
542808 99542808 1001 86380 86390 1
542840 99542840 1001 86380 86390 1
542728 99542728 1001 86380 86390 1
542729 99542729 1001 86380 86390 1
542640 99542640 1001 86380 86390 1
542642 99542642 1001 86380 86390 1
542668 99542668 1001 86380 86390 1
542685 99542685 1001 86380 86390 1
542332 99542332 1001 86380 86390 1
543038 99543038 1001 86380 86390 1
543003 99543003 1001 86380 86390 1
542992 99542992 1001 86380 86390 1
543669 99543669 1001 86380 86390 1
543618 99543618 1001 86380 86390 1
543516 99543516 1001 86380 86390 1
543360 99543360 1001 86380 86390 1
543465 99543465 1001 86380 86390 1
543492 99543492 1001 86380 86390 1
543467 99543467 1001 86380 86390 1
543241 99543241 1001 86380 86390 1
543271 99543271 1001 86380 86390 1
543810 99543810 1001 86380 86390 1
543929 99543929 1001 86380 86390 1
543806 99543806 1001 86380 86390 1
544512 99544512 1001 86380 86390 1
544541 99544541 1001 86380 86390 1
544545 99544545 1001 86380 86390 1
544292 99544292 1001 86380 86390 1
544383 99544383 1001 86380 86390 1
544267 99544267 1001 86380 86390 1
544293 99544293 1001 86380 86390 1
544242 99544242 1001 86380 86390 1
544204 99544204 1001 86380 86390 1
544054 99544054 1001 86380 86390 1
544109 99544109 1001 86380 86390 1
544071 99544071 1001 86380 86390 1
544689 99544689 1001 86380 86390 1
544741 99544741 1001 86380 86390 1
531516 659 1002 49071 60003 1
539907 984 1002 54728 59921 1
400028 99400028 1001 86380 86390 1
400034 99400034 1001 86380 86390 1
400294 99400294 1001 86380 86390 1
400391 99400391 1001 86380 86390 1
400398 99400398 1001 86380 86390 1
400510 99400510 1001 86380 86390 1
400460 99400460 1001 86380 86390 1
400561 99400561 1001 86380 86390 1
400713 99400713 1001 86380 86390 1
400829 99400829 1001 86380 86390 1
400900 99400900 1001 86380 86390 1
400938 99400938 1001 86380 86390 1
401261 99401261 1001 86380 86390 1
401158 99401158 1001 86380 86390 1
401318 99401318 1001 86380 86390 1
401393 99401393 1001 86380 86390 1
401519 99401519 1001 86380 86390 1
401604 99401604 1001 86380 86390 1
401609 99401609 1001 86380 86390 1
401824 99401824 1001 86380 86390 1
402068 99402068 1001 86380 86390 1
402325 99402325 1001 86380 86390 1
402277 99402277 1001 86380 86390 1
402392 99402392 1001 86380 86390 1
402690 99402690 1001 86380 86390 1
403005 99403005 1001 86380 86390 1
403061 99403061 1001 86380 86390 1
403680 99403680 1001 86380 86390 1
403768 99403768 1001 86380 86390 1
403746 99403746 1001 86380 86390 1
403869 99403869 1001 86380 86390 1
404169 99404169 1001 86380 86390 1
404319 99404319 1001 86380 86390 1
404402 99404402 1001 86380 86390 1
404575 99404575 1001 86380 86390 1
404720 99404720 1001 86380 86390 1
404696 99404696 1001 86380 86390 1
404713 99404713 1001 86380 86390 1
404944 99404944 1001 86380 86390 1
404992 99404992 1001 86380 86390 1
405109 99405109 1001 86380 86390 1
405045 99405045 1001 86380 86390 1
405132 99405132 1001 86380 86390 1
405377 99405377 1001 86380 86390 1
405631 99405631 1001 86380 86390 1
405633 99405633 1001 86380 86390 1
405728 99405728 1001 86380 86390 1
405788 99405788 1001 86380 86390 1
405975 99405975 1001 86380 86390 1
406092 99406092 1001 86380 86390 1
406571 99406571 1001 86380 86390 1
406662 99406662 1001 86380 86390 1
406743 99406743 1001 86380 86390 1
406866 99406866 1001 86380 86390 1
407045 99407045 1001 86380 86390 1
407130 99407130 1001 86380 86390 1
407150 99407150 1001 86380 86390 1
407179 99407179 1001 86380 86390 1
407194 99407194 1001 86380 86390 1
407443 99407443 1001 86380 86390 1
407513 99407513 1001 86380 86390 1
407772 99407772 1001 86380 86390 1
407887 99407887 1001 86380 86390 1
408175 99408175 1001 86380 86390 1
408278 99408278 1001 86380 86390 1
408245 99408245 1001 86380 86390 1
408249 99408249 1001 86380 86390 1
408396 99408396 1001 86380 86390 1
408460 99408460 1001 86380 86390 1
408310 99408310 1001 86380 86390 1
408438 99408438 1001 86380 86390 1
408711 99408711 1001 86380 86390 1
408699 99408699 1001 86380 86390 1
408980 99408980 1001 86380 86390 1
409109 99409109 1001 86380 86390 1
409110 99409110 1001 86380 86390 1
409297 99409297 1001 86380 86390 1
409322 99409322 1001 86380 86390 1
409592 99409592 1001 86380 86390 1
409579 99409579 1001 86380 86390 1
409683 99409683 1001 86380 86390 1
409734 99409734 1001 86380 86390 1
409975 99409975 1001 86380 86390 1
410106 99410106 1001 86380 86390 1
410190 99410190 1001 86380 86390 1
410196 99410196 1001 86380 86390 1
410327 99410327 1001 86380 86390 1
410516 99410516 1001 86380 86390 1
410508 99410508 1001 86380 86390 1
411215 99411215 1001 86380 86390 1
411338 99411338 1001 86380 86390 1
411506 99411506 1001 86380 86390 1
411789 99411789 1001 86380 86390 1
412098 99412098 1001 86380 86390 1
412100 99412100 1001 86380 86390 1
412154 99412154 1001 86380 86390 1
413515 99413515 1001 86380 86390 1
413475 99413475 1001 86380 86390 1
413465 99413465 1001 86380 86390 1
413056 99413056 1001 86380 86390 1
412904 99412904 1001 86380 86390 1
413263 99413263 1001 86380 86390 1
413087 99413087 1001 86380 86390 1
412575 99412575 1001 86380 86390 1
412607 99412607 1001 86380 86390 1
412824 99412824 1001 86380 86390 1
412858 99412858 1001 86380 86390 1
413987 99413987 1001 86380 86390 1
413897 99413897 1001 86380 86390 1
413990 99413990 1001 86380 86390 1
413845 99413845 1001 86380 86390 1
414964 99414964 1001 86380 86390 1
415121 99415121 1001 86380 86390 1
415008 99415008 1001 86380 86390 1
415149 99415149 1001 86380 86390 1
415071 99415071 1001 86380 86390 1
415137 99415137 1001 86380 86390 1
414587 99414587 1001 86380 86390 1
414653 99414653 1001 86380 86390 1
414736 99414736 1001 86380 86390 1
414844 99414844 1001 86380 86390 1
414895 99414895 1001 86380 86390 1
414886 99414886 1001 86380 86390 1
414670 99414670 1001 86380 86390 1
414633 99414633 1001 86380 86390 1
414184 99414184 1001 86380 86390 1
414396 99414396 1001 86380 86390 1
415442 99415442 1001 86380 86390 1
415545 99415545 1001 86380 86390 1
415341 99415341 1001 86380 86390 1
415694 99415694 1001 86380 86390 1
416729 99416729 1001 86380 86390 1
416952 99416952 1001 86380 86390 1
416959 99416959 1001 86380 86390 1
416283 99416283 1001 86380 86390 1
416160 99416160 1001 86380 86390 1
416562 99416562 1001 86380 86390 1
416491 99416491 1001 86380 86390 1
415861 99415861 1001 86380 86390 1
417008 99417008 1001 86380 86390 1
418434 99418434 1001 86380 86390 1
418556 99418556 1001 86380 86390 1
418581 99418581 1001 86380 86390 1
418159 99418159 1001 86380 86390 1
418056 99418056 1001 86380 86390 1
418307 99418307 1001 86380 86390 1
418419 99418419 1001 86380 86390 1
418065 99418065 1001 86380 86390 1
418427 99418427 1001 86380 86390 1
418385 99418385 1001 86380 86390 1
417893 99417893 1001 86380 86390 1
417692 99417692 1001 86380 86390 1
417626 99417626 1001 86380 86390 1
418845 99418845 1001 86380 86390 1
419070 99419070 1001 86380 86390 1
419972 99419972 1001 86380 86390 1
420833 99420833 1001 86380 86390 1
420680 99420680 1001 86380 86390 1
420782 99420782 1001 86380 86390 1
420665 99420665 1001 86380 86390 1
421941 99421941 1001 86380 86390 1
421890 99421890 1001 86380 86390 1
421979 99421979 1001 86380 86390 1
421040 99421040 1001 86380 86390 1
421100 99421100 1001 86380 86390 1
421079 99421079 1001 86380 86390 1
421213 99421213 1001 86380 86390 1
421080 99421080 1001 86380 86390 1
421223 99421223 1001 86380 86390 1
421163 99421163 1001 86380 86390 1
422178 99422178 1001 86380 86390 1
422464 99422464 1001 86380 86390 1
422321 99422321 1001 86380 86390 1
423673 99423673 1001 86380 86390 1
423489 99423489 1001 86380 86390 1
423711 99423711 1001 86380 86390 1
423191 99423191 1001 86380 86390 1
423246 99423246 1001 86380 86390 1
422757 99422757 1001 86380 86390 1
422560 99422560 1001 86380 86390 1
422790 99422790 1001 86380 86390 1
422694 99422694 1001 86380 86390 1
424034 99424034 1001 86380 86390 1
424123 99424123 1001 86380 86390 1
423971 99423971 1001 86380 86390 1
424022 99424022 1001 86380 86390 1
425171 99425171 1001 86380 86390 1
425220 99425220 1001 86380 86390 1
425061 99425061 1001 86380 86390 1
425165 99425165 1001 86380 86390 1
424865 99424865 1001 86380 86390 1
424869 99424869 1001 86380 86390 1
424691 99424691 1001 86380 86390 1
424839 99424839 1001 86380 86390 1
424729 99424729 1001 86380 86390 1
424332 99424332 1001 86380 86390 1
425515 99425515 1001 86380 86390 1
425647 99425647 1001 86380 86390 1
425702 99425702 1001 86380 86390 1
425791 99425791 1001 86380 86390 1
426789 99426789 1001 86380 86390 1
427083 99427083 1001 86380 86390 1
426446 99426446 1001 86380 86390 1
426409 99426409 1001 86380 86390 1
426634 99426634 1001 86380 86390 1
426159 99426159 1001 86380 86390 1
426053 99426053 1001 86380 86390 1
426255 99426255 1001 86380 86390 1
426237 99426237 1001 86380 86390 1
426182 99426182 1001 86380 86390 1
427196 99427196 1001 86380 86390 1
427150 99427150 1001 86380 86390 1
427397 99427397 1001 86380 86390 1
427359 99427359 1001 86380 86390 1
428363 99428363 1001 86380 86390 1
428611 99428611 1001 86380 86390 1
428505 99428505 1001 86380 86390 1
428552 99428552 1001 86380 86390 1
428595 99428595 1001 86380 86390 1
428717 99428717 1001 86380 86390 1
428328 99428328 1001 86380 86390 1
427985 99427985 1001 86380 86390 1
427934 99427934 1001 86380 86390 1
427603 99427603 1001 86380 86390 1
427804 99427804 1001 86380 86390 1
427633 99427633 1001 86380 86390 1
428759 99428759 1001 86380 86390 1
428941 99428941 1001 86380 86390 1
429040 99429040 1001 86380 86390 1
429100 99429100 1001 86380 86390 1
429104 99429104 1001 86380 86390 1
429136 99429136 1001 86380 86390 1
428797 99428797 1001 86380 86390 1
429119 99429119 1001 86380 86390 1
430144 99430144 1001 86380 86390 1
430124 99430124 1001 86380 86390 1
430170 99430170 1001 86380 86390 1
430112 99430112 1001 86380 86390 1
429886 99429886 1001 86380 86390 1
429895 99429895 1001 86380 86390 1
429471 99429471 1001 86380 86390 1
429188 99429188 1001 86380 86390 1
430523 99430523 1001 86380 86390 1
430525 99430525 1001 86380 86390 1
431946 99431946 1001 86380 86390 1
431755 99431755 1001 86380 86390 1
431316 99431316 1001 86380 86390 1
431410 99431410 1001 86380 86390 1
431535 99431535 1001 86380 86390 1
431519 99431519 1001 86380 86390 1
431305 99431305 1001 86380 86390 1
430844 99430844 1001 86380 86390 1
431242 99431242 1001 86380 86390 1
430991 99430991 1001 86380 86390 1
430907 99430907 1001 86380 86390 1
433409 99433409 1001 86380 86390 1
433721 99433721 1001 86380 86390 1
433538 99433538 1001 86380 86390 1
433169 99433169 1001 86380 86390 1
433086 99433086 1001 86380 86390 1
432699 99432699 1001 86380 86390 1
432678 99432678 1001 86380 86390 1
432695 99432695 1001 86380 86390 1
432874 99432874 1001 86380 86390 1
435084 99435084 1001 86380 86390 1
435071 99435071 1001 86380 86390 1
435335 99435335 1001 86380 86390 1
435051 99435051 1001 86380 86390 1
434664 99434664 1001 86380 86390 1
434337 99434337 1001 86380 86390 1
434199 99434199 1001 86380 86390 1
434287 99434287 1001 86380 86390 1
434388 99434388 1001 86380 86390 1
434364 99434364 1001 86380 86390 1
435488 99435488 1001 86380 86390 1
435805 99435805 1001 86380 86390 1
435694 99435694 1001 86380 86390 1
435447 99435447 1001 86380 86390 1
436859 99436859 1001 86380 86390 1
437012 99437012 1001 86380 86390 1
436996 99436996 1001 86380 86390 1
437039 99437039 1001 86380 86390 1
436683 99436683 1001 86380 86390 1
436573 99436573 1001 86380 86390 1
435955 99435955 1001 86380 86390 1
436016 99436016 1001 86380 86390 1
435915 99435915 1001 86380 86390 1
300030 99300030 1001 86380 86390 1
300019 99300019 1001 86380 86390 1
300035 99300035 1001 86380 86390 1
300075 99300075 1001 86380 86390 1
437208 99437208 1001 86380 86390 1
300685 99300685 1001 86380 86390 1
300370 99300370 1001 86380 86390 1
300241 99300241 1001 86380 86390 1
300244 99300244 1001 86380 86390 1
300257 99300257 1001 86380 86390 1
300270 99300270 1001 86380 86390 1
300222 99300222 1001 86380 86390 1
300831 99300831 1001 86380 86390 1
300781 99300781 1001 86380 86390 1
300807 99300807 1001 86380 86390 1
300916 99300916 1001 86380 86390 1
301434 99301434 1001 86380 86390 1
301182 99301182 1001 86380 86390 1
301335 99301335 1001 86380 86390 1
301128 99301128 1001 86380 86390 1
301065 99301065 1001 86380 86390 1
300988 99300988 1001 86380 86390 1
301053 99301053 1001 86380 86390 1
301699 99301699 1001 86380 86390 1
301557 99301557 1001 86380 86390 1
301562 99301562 1001 86380 86390 1
301628 99301628 1001 86380 86390 1
302194 99302194 1001 86380 86390 1
302250 99302250 1001 86380 86390 1
302048 99302048 1001 86380 86390 1
302132 99302132 1001 86380 86390 1
301837 99301837 1001 86380 86390 1
301856 99301856 1001 86380 86390 1
301846 99301846 1001 86380 86390 1
301898 99301898 1001 86380 86390 1
302394 99302394 1001 86380 86390 1
302550 99302550 1001 86380 86390 1
303079 99303079 1001 86380 86390 1
303008 99303008 1001 86380 86390 1
303020 99303020 1001 86380 86390 1
303089 99303089 1001 86380 86390 1
303001 99303001 1001 86380 86390 1
302938 99302938 1001 86380 86390 1
302990 99302990 1001 86380 86390 1
302853 99302853 1001 86380 86390 1
302971 99302971 1001 86380 86390 1
302830 99302830 1001 86380 86390 1
302985 99302985 1001 86380 86390 1
302948 99302948 1001 86380 86390 1
302790 99302790 1001 86380 86390 1
303283 99303283 1001 86380 86390 1
303361 99303361 1001 86380 86390 1
303389 99303389 1001 86380 86390 1
303250 99303250 1001 86380 86390 1
303329 99303329 1001 86380 86390 1
303917 99303917 1001 86380 86390 1
303984 99303984 1001 86380 86390 1
303830 99303830 1001 86380 86390 1
303626 99303626 1001 86380 86390 1
303653 99303653 1001 86380 86390 1
303720 99303720 1001 86380 86390 1
303746 99303746 1001 86380 86390 1
303585 99303585 1001 86380 86390 1
303470 99303470 1001 86380 86390 1
304098 99304098 1001 86380 86390 1
304086 99304086 1001 86380 86390 1
304078 99304078 1001 86380 86390 1
304855 99304855 1001 86380 86390 1
304707 99304707 1001 86380 86390 1
304684 99304684 1001 86380 86390 1
304460 99304460 1001 86380 86390 1
304617 99304617 1001 86380 86390 1
304566 99304566 1001 86380 86390 1
304626 99304626 1001 86380 86390 1
304370 99304370 1001 86380 86390 1
304281 99304281 1001 86380 86390 1
304284 99304284 1001 86380 86390 1
304313 99304313 1001 86380 86390 1
304314 99304314 1001 86380 86390 1
304909 99304909 1001 86380 86390 1
305057 99305057 1001 86380 86390 1
304995 99304995 1001 86380 86390 1
304983 99304983 1001 86380 86390 1
304997 99304997 1001 86380 86390 1
305492 99305492 1001 86380 86390 1
305597 99305597 1001 86380 86390 1
305516 99305516 1001 86380 86390 1
305401 99305401 1001 86380 86390 1
305328 99305328 1001 86380 86390 1
305447 99305447 1001 86380 86390 1
305309 99305309 1001 86380 86390 1
305129 99305129 1001 86380 86390 1
305184 99305184 1001 86380 86390 1
305262 99305262 1001 86380 86390 1
305098 99305098 1001 86380 86390 1
305101 99305101 1001 86380 86390 1
500140 99500140 1001 86380 86390 1
500115 99500115 1001 86380 86390 1
500054 99500054 1001 86380 86390 1
500151 99500151 1001 86380 86390 1
500613 99500613 1001 86380 86390 1
500742 99500742 1001 86380 86390 1
500756 99500756 1001 86380 86390 1
500669 99500669 1001 86380 86390 1
500530 99500530 1001 86380 86390 1
500576 99500576 1001 86380 86390 1
500488 99500488 1001 86380 86390 1
500209 99500209 1001 86380 86390 1
500300 99500300 1001 86380 86390 1
500378 99500378 1001 86380 86390 1
500356 99500356 1001 86380 86390 1
500243 99500243 1001 86380 86390 1
500256 99500256 1001 86380 86390 1
500968 99500968 1001 86380 86390 1
500893 99500893 1001 86380 86390 1
501013 99501013 1001 86380 86390 1
500820 99500820 1001 86380 86390 1
501637 99501637 1001 86380 86390 1
501537 99501537 1001 86380 86390 1
501521 99501521 1001 86380 86390 1
501318 99501318 1001 86380 86390 1
501348 99501348 1001 86380 86390 1
501414 99501414 1001 86380 86390 1
501262 99501262 1001 86380 86390 1
501290 99501290 1001 86380 86390 1
501060 99501060 1001 86380 86390 1
501126 99501126 1001 86380 86390 1
501193 99501193 1001 86380 86390 1
501067 99501067 1001 86380 86390 1
501765 99501765 1001 86380 86390 1
501844 99501844 1001 86380 86390 1
501728 99501728 1001 86380 86390 1
501732 99501732 1001 86380 86390 1
501682 99501682 1001 86380 86390 1
501735 99501735 1001 86380 86390 1
501788 99501788 1001 86380 86390 1
502429 99502429 1001 86380 86390 1
502435 99502435 1001 86380 86390 1
502426 99502426 1001 86380 86390 1
502248 99502248 1001 86380 86390 1
502094 99502094 1001 86380 86390 1
502120 99502120 1001 86380 86390 1
502204 99502204 1001 86380 86390 1
501950 99501950 1001 86380 86390 1
501940 99501940 1001 86380 86390 1
501878 99501878 1001 86380 86390 1
501930 99501930 1001 86380 86390 1
501921 99501921 1001 86380 86390 1
502556 99502556 1001 86380 86390 1
502574 99502574 1001 86380 86390 1
502538 99502538 1001 86380 86390 1
503112 99503112 1001 86380 86390 1
503125 99503125 1001 86380 86390 1
503259 99503259 1001 86380 86390 1
503172 99503172 1001 86380 86390 1
503187 99503187 1001 86380 86390 1
502910 99502910 1001 86380 86390 1
502888 99502888 1001 86380 86390 1
502777 99502777 1001 86380 86390 1
502767 99502767 1001 86380 86390 1
502832 99502832 1001 86380 86390 1
502731 99502731 1001 86380 86390 1
503314 99503314 1001 86380 86390 1
503316 99503316 1001 86380 86390 1
503474 99503474 1001 86380 86390 1
503378 99503378 1001 86380 86390 1
504015 99504015 1001 86380 86390 1
503782 99503782 1001 86380 86390 1
503824 99503824 1001 86380 86390 1
503750 99503750 1001 86380 86390 1
503908 99503908 1001 86380 86390 1
503522 99503522 1001 86380 86390 1
503654 99503654 1001 86380 86390 1
503519 99503519 1001 86380 86390 1
504268 99504268 1001 86380 86390 1
504898 99504898 1001 86380 86390 1
504929 99504929 1001 86380 86390 1
504748 99504748 1001 86380 86390 1
504609 99504609 1001 86380 86390 1
504533 99504533 1001 86380 86390 1
504560 99504560 1001 86380 86390 1
504632 99504632 1001 86380 86390 1
504429 99504429 1001 86380 86390 1
504527 99504527 1001 86380 86390 1
504412 99504412 1001 86380 86390 1
505124 99505124 1001 86380 86390 1
505068 99505068 1001 86380 86390 1
505723 99505723 1001 86380 86390 1
505757 99505757 1001 86380 86390 1
505538 99505538 1001 86380 86390 1
505424 99505424 1001 86380 86390 1
505542 99505542 1001 86380 86390 1
505428 99505428 1001 86380 86390 1
505471 99505471 1001 86380 86390 1
505550 99505550 1001 86380 86390 1
505215 99505215 1001 86380 86390 1
505228 99505228 1001 86380 86390 1
505352 99505352 1001 86380 86390 1
505184 99505184 1001 86380 86390 1
505819 99505819 1001 86380 86390 1
505871 99505871 1001 86380 86390 1
505874 99505874 1001 86380 86390 1
505800 99505800 1001 86380 86390 1
506533 99506533 1001 86380 86390 1
506485 99506485 1001 86380 86390 1
506264 99506264 1001 86380 86390 1
506358 99506358 1001 86380 86390 1
506219 99506219 1001 86380 86390 1
506259 99506259 1001 86380 86390 1
506023 99506023 1001 86380 86390 1
506088 99506088 1001 86380 86390 1
506155 99506155 1001 86380 86390 1
506799 99506799 1001 86380 86390 1
507229 99507229 1001 86380 86390 1
507329 99507329 1001 86380 86390 1
507368 99507368 1001 86380 86390 1
507083 99507083 1001 86380 86390 1
506815 99506815 1001 86380 86390 1
506819 99506819 1001 86380 86390 1
506938 99506938 1001 86380 86390 1
507432 99507432 1001 86380 86390 1
507460 99507460 1001 86380 86390 1
507607 99507607 1001 86380 86390 1
507442 99507442 1001 86380 86390 1
508148 99508148 1001 86380 86390 1
508220 99508220 1001 86380 86390 1
508078 99508078 1001 86380 86390 1
507861 99507861 1001 86380 86390 1
507917 99507917 1001 86380 86390 1
507971 99507971 1001 86380 86390 1
507933 99507933 1001 86380 86390 1
507909 99507909 1001 86380 86390 1
507949 99507949 1001 86380 86390 1
507873 99507873 1001 86380 86390 1
507834 99507834 1001 86380 86390 1
507636 99507636 1001 86380 86390 1
507703 99507703 1001 86380 86390 1
508253 99508253 1001 86380 86390 1
508266 99508266 1001 86380 86390 1
509074 99509074 1001 86380 86390 1
508937 99508937 1001 86380 86390 1
509060 99509060 1001 86380 86390 1
508878 99508878 1001 86380 86390 1
508530 99508530 1001 86380 86390 1
509164 99509164 1001 86380 86390 1
509190 99509190 1001 86380 86390 1
509101 99509101 1001 86380 86390 1
508871 99508871 1001 86380 86390 1
509128 99509128 1001 86380 86390 1
509092 99509092 1001 86380 86390 1
509274 99509274 1001 86380 86390 1
509174 99509174 1001 86380 86390 1
509862 99509862 1001 86380 86390 1
509746 99509746 1001 86380 86390 1
509710 99509710 1001 86380 86390 1
509828 99509828 1001 86380 86390 1
509740 99509740 1001 86380 86390 1
509756 99509756 1001 86380 86390 1
509671 99509671 1001 86380 86390 1
509597 99509597 1001 86380 86390 1
509627 99509627 1001 86380 86390 1
509499 99509499 1001 86380 86390 1
509438 99509438 1001 86380 86390 1
509350 99509350 1001 86380 86390 1
509392 99509392 1001 86380 86390 1
509356 99509356 1001 86380 86390 1
509280 99509280 1001 86380 86390 1
509925 99509925 1001 86380 86390 1
509943 99509943 1001 86380 86390 1
510061 99510061 1001 86380 86390 1
510602 99510602 1001 86380 86390 1
510705 99510705 1001 86380 86390 1
510716 99510716 1001 86380 86390 1
510210 99510210 1001 86380 86390 1
510275 99510275 1001 86380 86390 1
510289 99510289 1001 86380 86390 1
510226 99510226 1001 86380 86390 1
510175 99510175 1001 86380 86390 1
510227 99510227 1001 86380 86390 1
510202 99510202 1001 86380 86390 1
510737 99510737 1001 86380 86390 1
510868 99510868 1001 86380 86390 1
510869 99510869 1001 86380 86390 1
510741 99510741 1001 86380 86390 1
510910 99510910 1001 86380 86390 1
511425 99511425 1001 86380 86390 1
511427 99511427 1001 86380 86390 1
511466 99511466 1001 86380 86390 1
511540 99511540 1001 86380 86390 1
511407 99511407 1001 86380 86390 1
511446 99511446 1001 86380 86390 1
511382 99511382 1001 86380 86390 1
511157 99511157 1001 86380 86390 1
511212 99511212 1001 86380 86390 1
510983 99510983 1001 86380 86390 1
511128 99511128 1001 86380 86390 1
510936 99510936 1001 86380 86390 1
511132 99511132 1001 86380 86390 1
511135 99511135 1001 86380 86390 1
511072 99511072 1001 86380 86390 1
511640 99511640 1001 86380 86390 1
511745 99511745 1001 86380 86390 1
511707 99511707 1001 86380 86390 1
511554 99511554 1001 86380 86390 1
511673 99511673 1001 86380 86390 1
511690 99511690 1001 86380 86390 1
512328 99512328 1001 86380 86390 1
512345 99512345 1001 86380 86390 1
512247 99512247 1001 86380 86390 1
512236 99512236 1001 86380 86390 1
512134 99512134 1001 86380 86390 1
512165 99512165 1001 86380 86390 1
512013 99512013 1001 86380 86390 1
511785 99511785 1001 86380 86390 1
512547 99512547 1001 86380 86390 1
512436 99512436 1001 86380 86390 1
512568 99512568 1001 86380 86390 1
513203 99513203 1001 86380 86390 1
513170 99513170 1001 86380 86390 1
513175 99513175 1001 86380 86390 1
513002 99513002 1001 86380 86390 1
513021 99513021 1001 86380 86390 1
512806 99512806 1001 86380 86390 1
512929 99512929 1001 86380 86390 1
512943 99512943 1001 86380 86390 1
512905 99512905 1001 86380 86390 1
512855 99512855 1001 86380 86390 1
513320 99513320 1001 86380 86390 1
513309 99513309 1001 86380 86390 1
513287 99513287 1001 86380 86390 1
513275 99513275 1001 86380 86390 1
513317 99513317 1001 86380 86390 1
514013 99514013 1001 86380 86390 1
513837 99513837 1001 86380 86390 1
513801 99513801 1001 86380 86390 1
513766 99513766 1001 86380 86390 1
513640 99513640 1001 86380 86390 1
513428 99513428 1001 86380 86390 1
513521 99513521 1001 86380 86390 1
513459 99513459 1001 86380 86390 1
514099 99514099 1001 86380 86390 1
514730 99514730 1001 86380 86390 1
514732 99514732 1001 86380 86390 1
514736 99514736 1001 86380 86390 1
514549 99514549 1001 86380 86390 1
514460 99514460 1001 86380 86390 1
514631 99514631 1001 86380 86390 1
514270 99514270 1001 86380 86390 1
514413 99514413 1001 86380 86390 1
515051 99515051 1001 86380 86390 1
515041 99515041 1001 86380 86390 1
515008 99515008 1001 86380 86390 1
515545 99515545 1001 86380 86390 1
515559 99515559 1001 86380 86390 1
515547 99515547 1001 86380 86390 1
515644 99515644 1001 86380 86390 1
515311 99515311 1001 86380 86390 1
515337 99515337 1001 86380 86390 1
515403 99515403 1001 86380 86390 1
515330 99515330 1001 86380 86390 1
515306 99515306 1001 86380 86390 1
515319 99515319 1001 86380 86390 1
515282 99515282 1001 86380 86390 1
515200 99515200 1001 86380 86390 1
515727 99515727 1001 86380 86390 1
515740 99515740 1001 86380 86390 1
515756 99515756 1001 86380 86390 1
516395 99516395 1001 86380 86390 1
516488 99516488 1001 86380 86390 1
516188 99516188 1001 86380 86390 1
516259 99516259 1001 86380 86390 1
516131 99516131 1001 86380 86390 1
515954 99515954 1001 86380 86390 1
516009 99516009 1001 86380 86390 1
516010 99516010 1001 86380 86390 1
516051 99516051 1001 86380 86390 1
515950 99515950 1001 86380 86390 1
516041 99516041 1001 86380 86390 1
516690 99516690 1001 86380 86390 1
517297 99517297 1001 86380 86390 1
517273 99517273 1001 86380 86390 1
517197 99517197 1001 86380 86390 1
517287 99517287 1001 86380 86390 1
517309 99517309 1001 86380 86390 1
517239 99517239 1001 86380 86390 1
517040 99517040 1001 86380 86390 1
517042 99517042 1001 86380 86390 1
517057 99517057 1001 86380 86390 1
516782 99516782 1001 86380 86390 1
516808 99516808 1001 86380 86390 1
516816 99516816 1001 86380 86390 1
517479 99517479 1001 86380 86390 1
517416 99517416 1001 86380 86390 1
517339 99517339 1001 86380 86390 1
517434 99517434 1001 86380 86390 1
518062 99518062 1001 86380 86390 1
518078 99518078 1001 86380 86390 1
517988 99517988 1001 86380 86390 1
517991 99517991 1001 86380 86390 1
517979 99517979 1001 86380 86390 1
517892 99517892 1001 86380 86390 1
517922 99517922 1001 86380 86390 1
517738 99517738 1001 86380 86390 1
517589 99517589 1001 86380 86390 1
518366 99518366 1001 86380 86390 1
518329 99518329 1001 86380 86390 1
518175 99518175 1001 86380 86390 1
518282 99518282 1001 86380 86390 1
518309 99518309 1001 86380 86390 1
518348 99518348 1001 86380 86390 1
518797 99518797 1001 86380 86390 1
518798 99518798 1001 86380 86390 1
518844 99518844 1001 86380 86390 1
518832 99518832 1001 86380 86390 1
518871 99518871 1001 86380 86390 1
518693 99518693 1001 86380 86390 1
518579 99518579 1001 86380 86390 1
518596 99518596 1001 86380 86390 1
518612 99518612 1001 86380 86390 1
518677 99518677 1001 86380 86390 1
518550 99518550 1001 86380 86390 1
518477 99518477 1001 86380 86390 1
518559 99518559 1001 86380 86390 1
519153 99519153 1001 86380 86390 1
519179 99519179 1001 86380 86390 1
519142 99519142 1001 86380 86390 1
519136 99519136 1001 86380 86390 1
519638 99519638 1001 86380 86390 1
519569 99519569 1001 86380 86390 1
519506 99519506 1001 86380 86390 1
519405 99519405 1001 86380 86390 1
519419 99519419 1001 86380 86390 1
519463 99519463 1001 86380 86390 1
519381 99519381 1001 86380 86390 1
519369 99519369 1001 86380 86390 1
519370 99519370 1001 86380 86390 1
519883 99519883 1001 86380 86390 1
520439 99520439 1001 86380 86390 1
520615 99520615 1001 86380 86390 1
520618 99520618 1001 86380 86390 1
520561 99520561 1001 86380 86390 1
520200 99520200 1001 86380 86390 1
520203 99520203 1001 86380 86390 1
520115 99520115 1001 86380 86390 1
520069 99520069 1001 86380 86390 1
520727 99520727 1001 86380 86390 1
520795 99520795 1001 86380 86390 1
520823 99520823 1001 86380 86390 1
520657 99520657 1001 86380 86390 1
521364 99521364 1001 86380 86390 1
521416 99521416 1001 86380 86390 1
521275 99521275 1001 86380 86390 1
521327 99521327 1001 86380 86390 1
521366 99521366 1001 86380 86390 1
521341 99521341 1001 86380 86390 1
521319 99521319 1001 86380 86390 1
521173 99521173 1001 86380 86390 1
521227 99521227 1001 86380 86390 1
521256 99521256 1001 86380 86390 1
521220 99521220 1001 86380 86390 1
520975 99520975 1001 86380 86390 1
520858 99520858 1001 86380 86390 1
520952 99520952 1001 86380 86390 1
521596 99521596 1001 86380 86390 1
521585 99521585 1001 86380 86390 1
522125 99522125 1001 86380 86390 1
522195 99522195 1001 86380 86390 1
522240 99522240 1001 86380 86390 1
522012 99522012 1001 86380 86390 1
521900 99521900 1001 86380 86390 1
521941 99521941 1001 86380 86390 1
522058 99522058 1001 86380 86390 1
521889 99521889 1001 86380 86390 1
521810 99521810 1001 86380 86390 1
522371 99522371 1001 86380 86390 1
522299 99522299 1001 86380 86390 1
522937 99522937 1001 86380 86390 1
523054 99523054 1001 86380 86390 1
523055 99523055 1001 86380 86390 1
523070 99523070 1001 86380 86390 1
523089 99523089 1001 86380 86390 1
522763 99522763 1001 86380 86390 1
522679 99522679 1001 86380 86390 1
522525 99522525 1001 86380 86390 1
522568 99522568 1001 86380 86390 1
523143 99523143 1001 86380 86390 1
523169 99523169 1001 86380 86390 1
523314 99523314 1001 86380 86390 1
523280 99523280 1001 86380 86390 1
523943 99523943 1001 86380 86390 1
523916 99523916 1001 86380 86390 1
523888 99523888 1001 86380 86390 1
523584 99523584 1001 86380 86390 1
523612 99523612 1001 86380 86390 1
523703 99523703 1001 86380 86390 1
523587 99523587 1001 86380 86390 1
523631 99523631 1001 86380 86390 1
523357 99523357 1001 86380 86390 1
523966 99523966 1001 86380 86390 1
524621 99524621 1001 86380 86390 1
524637 99524637 1001 86380 86390 1
524763 99524763 1001 86380 86390 1
524543 99524543 1001 86380 86390 1
524364 99524364 1001 86380 86390 1
524495 99524495 1001 86380 86390 1
524302 99524302 1001 86380 86390 1
524304 99524304 1001 86380 86390 1
524961 99524961 1001 86380 86390 1
524935 99524935 1001 86380 86390 1
525521 99525521 1001 86380 86390 1
525304 99525304 1001 86380 86390 1
525170 99525170 1001 86380 86390 1
525016 99525016 1001 86380 86390 1
525005 99525005 1001 86380 86390 1
525036 99525036 1001 86380 86390 1
525740 99525740 1001 86380 86390 1
525640 99525640 1001 86380 86390 1
525602 99525602 1001 86380 86390 1
525644 99525644 1001 86380 86390 1
526373 99526373 1001 86380 86390 1
526370 99526370 1001 86380 86390 1
526016 99526016 1001 86380 86390 1
525959 99525959 1001 86380 86390 1
526588 99526588 1001 86380 86390 1
526501 99526501 1001 86380 86390 1
527084 99527084 1001 86380 86390 1
527088 99527088 1001 86380 86390 1
527128 99527128 1001 86380 86390 1
526733 99526733 1001 86380 86390 1
526775 99526775 1001 86380 86390 1
526788 99526788 1001 86380 86390 1
526815 99526815 1001 86380 86390 1
527440 99527440 1001 86380 86390 1
527322 99527322 1001 86380 86390 1
527910 99527910 1001 86380 86390 1
528001 99528001 1001 86380 86390 1
527940 99527940 1001 86380 86390 1
527807 99527807 1001 86380 86390 1
527609 99527609 1001 86380 86390 1
527473 99527473 1001 86380 86390 1
527642 99527642 1001 86380 86390 1
527617 99527617 1001 86380 86390 1
528216 99528216 1001 86380 86390 1
528236 99528236 1001 86380 86390 1
528698 99528698 1001 86380 86390 1
528700 99528700 1001 86380 86390 1
528884 99528884 1001 86380 86390 1
528769 99528769 1001 86380 86390 1
528514 99528514 1001 86380 86390 1
528618 99528618 1001 86380 86390 1
528683 99528683 1001 86380 86390 1
528649 99528649 1001 86380 86390 1
528675 99528675 1001 86380 86390 1
528550 99528550 1001 86380 86390 1
528576 99528576 1001 86380 86390 1
528299 99528299 1001 86380 86390 1
528417 99528417 1001 86380 86390 1
528366 99528366 1001 86380 86390 1
528418 99528418 1001 86380 86390 1
528926 99528926 1001 86380 86390 1
529085 99529085 1001 86380 86390 1
529549 99529549 1001 86380 86390 1
529641 99529641 1001 86380 86390 1
529642 99529642 1001 86380 86390 1
529596 99529596 1001 86380 86390 1
529571 99529571 1001 86380 86390 1
529393 99529393 1001 86380 86390 1
529345 99529345 1001 86380 86390 1
529435 99529435 1001 86380 86390 1
529487 99529487 1001 86380 86390 1
529135 99529135 1001 86380 86390 1
529243 99529243 1001 86380 86390 1
529840 99529840 1001 86380 86390 1
529761 99529761 1001 86380 86390 1
530451 99530451 1001 86380 86390 1
530384 99530384 1001 86380 86390 1
530223 99530223 1001 86380 86390 1
530250 99530250 1001 86380 86390 1
530281 99530281 1001 86380 86390 1
530049 99530049 1001 86380 86390 1
530122 99530122 1001 86380 86390 1
529943 99529943 1001 86380 86390 1
531277 99531277 1001 86380 86390 1
531305 99531305 1001 86380 86390 1
531349 99531349 1001 86380 86390 1
531229 99531229 1001 86380 86390 1
531311 99531311 1001 86380 86390 1
531324 99531324 1001 86380 86390 1
531185 99531185 1001 86380 86390 1
531138 99531138 1001 86380 86390 1
531106 99531106 1001 86380 86390 1
530823 99530823 1001 86380 86390 1
530866 99530866 1001 86380 86390 1
531435 99531435 1001 86380 86390 1
531448 99531448 1001 86380 86390 1
532038 99532038 1001 86380 86390 1
532102 99532102 1001 86380 86390 1
532107 99532107 1001 86380 86390 1
532071 99532071 1001 86380 86390 1
531870 99531870 1001 86380 86390 1
531846 99531846 1001 86380 86390 1
531936 99531936 1001 86380 86390 1
531827 99531827 1001 86380 86390 1
531866 99531866 1001 86380 86390 1
531816 99531816 1001 86380 86390 1
531908 99531908 1001 86380 86390 1
531691 99531691 1001 86380 86390 1
531748 99531748 1001 86380 86390 1
531774 99531774 1001 86380 86390 1
532313 99532313 1001 86380 86390 1
532250 99532250 1001 86380 86390 1
532357 99532357 1001 86380 86390 1
532907 99532907 1001 86380 86390 1
532949 99532949 1001 86380 86390 1
532697 99532697 1001 86380 86390 1
532685 99532685 1001 86380 86390 1
532769 99532769 1001 86380 86390 1
532666 99532666 1001 86380 86390 1
532679 99532679 1001 86380 86390 1
532783 99532783 1001 86380 86390 1
532545 99532545 1001 86380 86390 1
532572 99532572 1001 86380 86390 1
532456 99532456 1001 86380 86390 1
532509 99532509 1001 86380 86390 1
533119 99533119 1001 86380 86390 1
533187 99533187 1001 86380 86390 1
533123 99533123 1001 86380 86390 1
533047 99533047 1001 86380 86390 1
533169 99533169 1001 86380 86390 1
533857 99533857 1001 86380 86390 1
533826 99533826 1001 86380 86390 1
533302 99533302 1001 86380 86390 1
533433 99533433 1001 86380 86390 1
533414 99533414 1001 86380 86390 1
533947 99533947 1001 86380 86390 1
533954 99533954 1001 86380 86390 1
534522 99534522 1001 86380 86390 1
534628 99534628 1001 86380 86390 1
534641 99534641 1001 86380 86390 1
534413 99534413 1001 86380 86390 1
534390 99534390 1001 86380 86390 1
534179 99534179 1001 86380 86390 1
534134 99534134 1001 86380 86390 1
534082 99534082 1001 86380 86390 1
534200 99534200 1001 86380 86390 1
534136 99534136 1001 86380 86390 1
534267 99534267 1001 86380 86390 1
534774 99534774 1001 86380 86390 1
534723 99534723 1001 86380 86390 1
534767 99534767 1001 86380 86390 1
534729 99534729 1001 86380 86390 1
534756 99534756 1001 86380 86390 1
535357 99535357 1001 86380 86390 1
535387 99535387 1001 86380 86390 1
535390 99535390 1001 86380 86390 1
535098 99535098 1001 86380 86390 1
535154 99535154 1001 86380 86390 1
535225 99535225 1001 86380 86390 1
535020 99535020 1001 86380 86390 1
534922 99534922 1001 86380 86390 1
534965 99534965 1001 86380 86390 1
535586 99535586 1001 86380 86390 1
535592 99535592 1001 86380 86390 1
535659 99535659 1001 86380 86390 1
536328 99536328 1001 86380 86390 1
536093 99536093 1001 86380 86390 1
535924 99535924 1001 86380 86390 1
535951 99535951 1001 86380 86390 1
536007 99536007 1001 86380 86390 1
536099 99536099 1001 86380 86390 1
536037 99536037 1001 86380 86390 1
535857 99535857 1001 86380 86390 1
535904 99535904 1001 86380 86390 1
535817 99535817 1001 86380 86390 1
536372 99536372 1001 86380 86390 1
536477 99536477 1001 86380 86390 1
536403 99536403 1001 86380 86390 1
537086 99537086 1001 86380 86390 1
537025 99537025 1001 86380 86390 1
536987 99536987 1001 86380 86390 1
537056 99537056 1001 86380 86390 1
537096 99537096 1001 86380 86390 1
536792 99536792 1001 86380 86390 1
536709 99536709 1001 86380 86390 1
536549 99536549 1001 86380 86390 1
536721 99536721 1001 86380 86390 1
537164 99537164 1001 86380 86390 1
537204 99537204 1001 86380 86390 1
537223 99537223 1001 86380 86390 1
537849 99537849 1001 86380 86390 1
537959 99537959 1001 86380 86390 1
537973 99537973 1001 86380 86390 1
537619 99537619 1001 86380 86390 1
537625 99537625 1001 86380 86390 1
537768 99537768 1001 86380 86390 1
537566 99537566 1001 86380 86390 1
537999 99537999 1001 86380 86390 1
538003 99538003 1001 86380 86390 1
538043 99538043 1001 86380 86390 1
538090 99538090 1001 86380 86390 1
538466 99538466 1001 86380 86390 1
538570 99538570 1001 86380 86390 1
538471 99538471 1001 86380 86390 1
538499 99538499 1001 86380 86390 1
538435 99538435 1001 86380 86390 1
538604 99538604 1001 86380 86390 1
538360 99538360 1001 86380 86390 1
538889 99538889 1001 86380 86390 1
538960 99538960 1001 86380 86390 1
538909 99538909 1001 86380 86390 1
538948 99538948 1001 86380 86390 1
539576 99539576 1001 86380 86390 1
539336 99539336 1001 86380 86390 1
539311 99539311 1001 86380 86390 1
539367 99539367 1001 86380 86390 1
539137 99539137 1001 86380 86390 1
539177 99539177 1001 86380 86390 1
539037 99539037 1001 86380 86390 1
539210 99539210 1001 86380 86390 1
539030 99539030 1001 86380 86390 1
539721 99539721 1001 86380 86390 1
539737 99539737 1001 86380 86390 1
539726 99539726 1001 86380 86390 1
539661 99539661 1001 86380 86390 1
540445 99540445 1001 86380 86390 1
540451 99540451 1001 86380 86390 1
540252 99540252 1001 86380 86390 1
540127 99540127 1001 86380 86390 1
540076 99540076 1001 86380 86390 1
540043 99540043 1001 86380 86390 1
540047 99540047 1001 86380 86390 1
539997 99539997 1001 86380 86390 1
540593 99540593 1001 86380 86390 1
540596 99540596 1001 86380 86390 1
541093 99541093 1001 86380 86390 1
541197 99541197 1001 86380 86390 1
541186 99541186 1001 86380 86390 1
541098 99541098 1001 86380 86390 1
541254 99541254 1001 86380 86390 1
540973 99540973 1001 86380 86390 1
540899 99540899 1001 86380 86390 1
541069 99541069 1001 86380 86390 1
541072 99541072 1001 86380 86390 1
540854 99540854 1001 86380 86390 1
540678 99540678 1001 86380 86390 1
540731 99540731 1001 86380 86390 1
540798 99540798 1001 86380 86390 1
540695 99540695 1001 86380 86390 1
541422 99541422 1001 86380 86390 1
541463 99541463 1001 86380 86390 1
541296 99541296 1001 86380 86390 1
541415 99541415 1001 86380 86390 1
541312 99541312 1001 86380 86390 1
541340 99541340 1001 86380 86390 1
541924 99541924 1001 86380 86390 1
541801 99541801 1001 86380 86390 1
541780 99541780 1001 86380 86390 1
541697 99541697 1001 86380 86390 1
541633 99541633 1001 86380 86390 1
542234 99542234 1001 86380 86390 1
542201 99542201 1001 86380 86390 1
542267 99542267 1001 86380 86390 1
542918 99542918 1001 86380 86390 1
542891 99542891 1001 86380 86390 1
542939 99542939 1001 86380 86390 1
542906 99542906 1001 86380 86390 1
542603 99542603 1001 86380 86390 1
542390 99542390 1001 86380 86390 1
542522 99542522 1001 86380 86390 1
542384 99542384 1001 86380 86390 1
542527 99542527 1001 86380 86390 1
542438 99542438 1001 86380 86390 1
543006 99543006 1001 86380 86390 1
543090 99543090 1001 86380 86390 1
543093 99543093 1001 86380 86390 1
543590 99543590 1001 86380 86390 1
543733 99543733 1001 86380 86390 1
543644 99543644 1001 86380 86390 1
543593 99543593 1001 86380 86390 1
543677 99543677 1001 86380 86390 1
543577 99543577 1001 86380 86390 1
543462 99543462 1001 86380 86390 1
543414 99543414 1001 86380 86390 1
543375 99543375 1001 86380 86390 1
543391 99543391 1001 86380 86390 1
543538 99543538 1001 86380 86390 1
543215 99543215 1001 86380 86390 1
543228 99543228 1001 86380 86390 1
543315 99543315 1001 86380 86390 1
543927 99543927 1001 86380 86390 1
543966 99543966 1001 86380 86390 1
543865 99543865 1001 86380 86390 1
543843 99543843 1001 86380 86390 1
543805 99543805 1001 86380 86390 1
544420 99544420 1001 86380 86390 1
544395 99544395 1001 86380 86390 1
544422 99544422 1001 86380 86390 1
544487 99544487 1001 86380 86390 1
544552 99544552 1001 86380 86390 1
544553 99544553 1001 86380 86390 1
544591 99544591 1001 86380 86390 1
544368 99544368 1001 86380 86390 1
544362 99544362 1001 86380 86390 1
544259 99544259 1001 86380 86390 1
544019 99544019 1001 86380 86390 1
544024 99544024 1001 86380 86390 1
544698 99544698 1001 86380 86390 1
544639 99544639 1001 86380 86390 1
544707 99544707 1001 86380 86390 1
544644 99544644 1001 86380 86390 1
416960 777 1001 19020 21057 1
436460 350 1001 18600 19077 1
503661 1107 1001 45580 45879 1
509068 989 1002 67291 71316 1
400236 99400236 1001 86380 86390 1
400239 99400239 1001 86380 86390 1
400264 99400264 1001 86380 86390 1
400514 99400514 1001 86380 86390 1
400613 99400613 1001 86380 86390 1
400629 99400629 1001 86380 86390 1
400828 99400828 1001 86380 86390 1
400880 99400880 1001 86380 86390 1
401037 99401037 1001 86380 86390 1
400992 99400992 1001 86380 86390 1
401022 99401022 1001 86380 86390 1
401215 99401215 1001 86380 86390 1
401222 99401222 1001 86380 86390 1
401307 99401307 1001 86380 86390 1
401310 99401310 1001 86380 86390 1
401273 99401273 1001 86380 86390 1
402055 99402055 1001 86380 86390 1
402011 99402011 1001 86380 86390 1
402214 99402214 1001 86380 86390 1
402655 99402655 1001 86380 86390 1
402642 99402642 1001 86380 86390 1
402797 99402797 1001 86380 86390 1
402825 99402825 1001 86380 86390 1
402903 99402903 1001 86380 86390 1
403327 99403327 1001 86380 86390 1
403272 99403272 1001 86380 86390 1
403306 99403306 1001 86380 86390 1
403497 99403497 1001 86380 86390 1
403479 99403479 1001 86380 86390 1
403557 99403557 1001 86380 86390 1
403708 99403708 1001 86380 86390 1
404110 99404110 1001 86380 86390 1
404097 99404097 1001 86380 86390 1
404190 99404190 1001 86380 86390 1
404265 99404265 1001 86380 86390 1
404549 99404549 1001 86380 86390 1
404555 99404555 1001 86380 86390 1
404647 99404647 1001 86380 86390 1
404848 99404848 1001 86380 86390 1
404877 99404877 1001 86380 86390 1
404926 99404926 1001 86380 86390 1
404931 99404931 1001 86380 86390 1
405473 99405473 1001 86380 86390 1
405575 99405575 1001 86380 86390 1
405609 99405609 1001 86380 86390 1
405776 99405776 1001 86380 86390 1
405826 99405826 1001 86380 86390 1
405972 99405972 1001 86380 86390 1
405872 99405872 1001 86380 86390 1
406241 99406241 1001 86380 86390 1
406181 99406181 1001 86380 86390 1
406319 99406319 1001 86380 86390 1
406793 99406793 1001 86380 86390 1
406932 99406932 1001 86380 86390 1
406912 99406912 1001 86380 86390 1
406913 99406913 1001 86380 86390 1
407023 99407023 1001 86380 86390 1
406987 99406987 1001 86380 86390 1
407414 99407414 1001 86380 86390 1
407363 99407363 1001 86380 86390 1
407406 99407406 1001 86380 86390 1
407549 99407549 1001 86380 86390 1
407444 99407444 1001 86380 86390 1
407697 99407697 1001 86380 86390 1
407941 99407941 1001 86380 86390 1
407973 99407973 1001 86380 86390 1
407959 99407959 1001 86380 86390 1
408054 99408054 1001 86380 86390 1
408167 99408167 1001 86380 86390 1
408387 99408387 1001 86380 86390 1
408445 99408445 1001 86380 86390 1
408428 99408428 1001 86380 86390 1
408608 99408608 1001 86380 86390 1
408709 99408709 1001 86380 86390 1
408866 99408866 1001 86380 86390 1
408948 99408948 1001 86380 86390 1
409105 99409105 1001 86380 86390 1
409256 99409256 1001 86380 86390 1
409198 99409198 1001 86380 86390 1
409489 99409489 1001 86380 86390 1
409638 99409638 1001 86380 86390 1
409824 99409824 1001 86380 86390 1
409803 99409803 1001 86380 86390 1
409792 99409792 1001 86380 86390 1
410385 99410385 1001 86380 86390 1
410493 99410493 1001 86380 86390 1
410553 99410553 1001 86380 86390 1
410590 99410590 1001 86380 86390 1
410874 99410874 1001 86380 86390 1
411000 99411000 1001 86380 86390 1
411072 99411072 1001 86380 86390 1
411081 99411081 1001 86380 86390 1
411172 99411172 1001 86380 86390 1
411129 99411129 1001 86380 86390 1
411313 99411313 1001 86380 86390 1
411270 99411270 1001 86380 86390 1
411224 99411224 1001 86380 86390 1
411408 99411408 1001 86380 86390 1
411470 99411470 1001 86380 86390 1
411573 99411573 1001 86380 86390 1
411649 99411649 1001 86380 86390 1
411595 99411595 1001 86380 86390 1
411917 99411917 1001 86380 86390 1
411901 99411901 1001 86380 86390 1
412075 99412075 1001 86380 86390 1
412150 99412150 1001 86380 86390 1
412194 99412194 1001 86380 86390 1
412250 99412250 1001 86380 86390 1
412232 99412232 1001 86380 86390 1
413333 99413333 1001 86380 86390 1
413591 99413591 1001 86380 86390 1
413404 99413404 1001 86380 86390 1
413656 99413656 1001 86380 86390 1
413461 99413461 1001 86380 86390 1
413661 99413661 1001 86380 86390 1
412941 99412941 1001 86380 86390 1
413020 99413020 1001 86380 86390 1
413098 99413098 1001 86380 86390 1
412638 99412638 1001 86380 86390 1
412639 99412639 1001 86380 86390 1
412549 99412549 1001 86380 86390 1
412701 99412701 1001 86380 86390 1
413920 99413920 1001 86380 86390 1
413805 99413805 1001 86380 86390 1
413743 99413743 1001 86380 86390 1
414007 99414007 1001 86380 86390 1
415147 99415147 1001 86380 86390 1
415086 99415086 1001 86380 86390 1
414795 99414795 1001 86380 86390 1
414821 99414821 1001 86380 86390 1
414175 99414175 1001 86380 86390 1
414224 99414224 1001 86380 86390 1
414366 99414366 1001 86380 86390 1
414367 99414367 1001 86380 86390 1
414218 99414218 1001 86380 86390 1
414241 99414241 1001 86380 86390 1
414155 99414155 1001 86380 86390 1
415480 99415480 1001 86380 86390 1
415515 99415515 1001 86380 86390 1
415466 99415466 1001 86380 86390 1
416997 99416997 1001 86380 86390 1
416939 99416939 1001 86380 86390 1
416590 99416590 1001 86380 86390 1
416745 99416745 1001 86380 86390 1
416600 99416600 1001 86380 86390 1
415824 99415824 1001 86380 86390 1
416114 99416114 1001 86380 86390 1
415820 99415820 1001 86380 86390 1
417366 99417366 1001 86380 86390 1
417351 99417351 1001 86380 86390 1
417474 99417474 1001 86380 86390 1
417575 99417575 1001 86380 86390 1
417562 99417562 1001 86380 86390 1
417534 99417534 1001 86380 86390 1
418691 99418691 1001 86380 86390 1
418586 99418586 1001 86380 86390 1
418291 99418291 1001 86380 86390 1
417704 99417704 1001 86380 86390 1
417917 99417917 1001 86380 86390 1
418953 99418953 1001 86380 86390 1
419092 99419092 1001 86380 86390 1
420279 99420279 1001 86380 86390 1
420422 99420422 1001 86380 86390 1
419987 99419987 1001 86380 86390 1
419838 99419838 1001 86380 86390 1
419410 99419410 1001 86380 86390 1
419309 99419309 1001 86380 86390 1
419365 99419365 1001 86380 86390 1
420514 99420514 1001 86380 86390 1
420688 99420688 1001 86380 86390 1
422032 99422032 1001 86380 86390 1
421815 99421815 1001 86380 86390 1
421693 99421693 1001 86380 86390 1
421804 99421804 1001 86380 86390 1
421982 99421982 1001 86380 86390 1
421579 99421579 1001 86380 86390 1
421191 99421191 1001 86380 86390 1
421110 99421110 1001 86380 86390 1
422217 99422217 1001 86380 86390 1
422282 99422282 1001 86380 86390 1
422486 99422486 1001 86380 86390 1
422207 99422207 1001 86380 86390 1
422468 99422468 1001 86380 86390 1
422214 99422214 1001 86380 86390 1
423693 99423693 1001 86380 86390 1
423558 99423558 1001 86380 86390 1
423617 99423617 1001 86380 86390 1
423738 99423738 1001 86380 86390 1
422747 99422747 1001 86380 86390 1
422752 99422752 1001 86380 86390 1
422589 99422589 1001 86380 86390 1
422938 99422938 1001 86380 86390 1
424065 99424065 1001 86380 86390 1
423985 99423985 1001 86380 86390 1
425091 99425091 1001 86380 86390 1
425286 99425286 1001 86380 86390 1
425237 99425237 1001 86380 86390 1
425359 99425359 1001 86380 86390 1
424829 99424829 1001 86380 86390 1
424946 99424946 1001 86380 86390 1
424609 99424609 1001 86380 86390 1
424418 99424418 1001 86380 86390 1
424523 99424523 1001 86380 86390 1
425780 99425780 1001 86380 86390 1
427117 99427117 1001 86380 86390 1
426746 99426746 1001 86380 86390 1
427055 99427055 1001 86380 86390 1
426344 99426344 1001 86380 86390 1
426351 99426351 1001 86380 86390 1
426598 99426598 1001 86380 86390 1
426629 99426629 1001 86380 86390 1
426534 99426534 1001 86380 86390 1
426007 99426007 1001 86380 86390 1
426150 99426150 1001 86380 86390 1
426016 99426016 1001 86380 86390 1
425998 99425998 1001 86380 86390 1
426208 99426208 1001 86380 86390 1
425953 99425953 1001 86380 86390 1
427436 99427436 1001 86380 86390 1
427438 99427438 1001 86380 86390 1
426692 99426692 1001 86380 86390 1
428615 99428615 1001 86380 86390 1
428155 99428155 1001 86380 86390 1
428139 99428139 1001 86380 86390 1
427680 99427680 1001 86380 86390 1
427712 99427712 1001 86380 86390 1
427695 99427695 1001 86380 86390 1
430345 99430345 1001 86380 86390 1
429734 99429734 1001 86380 86390 1
429844 99429844 1001 86380 86390 1
429751 99429751 1001 86380 86390 1
429392 99429392 1001 86380 86390 1
429395 99429395 1001 86380 86390 1
429180 99429180 1001 86380 86390 1
429415 99429415 1001 86380 86390 1
429483 99429483 1001 86380 86390 1
429455 99429455 1001 86380 86390 1
430623 99430623 1001 86380 86390 1
430521 99430521 1001 86380 86390 1
431762 99431762 1001 86380 86390 1
432050 99432050 1001 86380 86390 1
431627 99431627 1001 86380 86390 1
431573 99431573 1001 86380 86390 1
430892 99430892 1001 86380 86390 1
431220 99431220 1001 86380 86390 1
431100 99431100 1001 86380 86390 1
432097 99432097 1001 86380 86390 1
432073 99432073 1001 86380 86390 1
433641 99433641 1001 86380 86390 1
433350 99433350 1001 86380 86390 1
433694 99433694 1001 86380 86390 1
433165 99433165 1001 86380 86390 1
433299 99433299 1001 86380 86390 1
433151 99433151 1001 86380 86390 1
432849 99432849 1001 86380 86390 1
432565 99432565 1001 86380 86390 1
433829 99433829 1001 86380 86390 1
433918 99433918 1001 86380 86390 1
433866 99433866 1001 86380 86390 1
435365 99435365 1001 86380 86390 1
435112 99435112 1001 86380 86390 1
435229 99435229 1001 86380 86390 1
435307 99435307 1001 86380 86390 1
434604 99434604 1001 86380 86390 1
434877 99434877 1001 86380 86390 1
434887 99434887 1001 86380 86390 1
434203 99434203 1001 86380 86390 1
434231 99434231 1001 86380 86390 1
435787 99435787 1001 86380 86390 1
435830 99435830 1001 86380 86390 1
435839 99435839 1001 86380 86390 1
436894 99436894 1001 86380 86390 1
436771 99436771 1001 86380 86390 1
436772 99436772 1001 86380 86390 1
437136 99437136 1001 86380 86390 1
436705 99436705 1001 86380 86390 1
436503 99436503 1001 86380 86390 1
436522 99436522 1001 86380 86390 1
436461 99436461 1001 86380 86390 1
300080 99300080 1001 86380 86390 1
300055 99300055 1001 86380 86390 1
437217 99437217 1001 86380 86390 1
300065 99300065 1001 86380 86390 1
300001 99300001 1001 86380 86390 1
300066 99300066 1001 86380 86390 1
300560 99300560 1001 86380 86390 1
300600 99300600 1001 86380 86390 1
300342 99300342 1001 86380 86390 1
300487 99300487 1001 86380 86390 1
300363 99300363 1001 86380 86390 1
300494 99300494 1001 86380 86390 1
300495 99300495 1001 86380 86390 1
300265 99300265 1001 86380 86390 1
300818 99300818 1001 86380 86390 1
300740 99300740 1001 86380 86390 1
300913 99300913 1001 86380 86390 1
300890 99300890 1001 86380 86390 1
301465 99301465 1001 86380 86390 1
301365 99301365 1001 86380 86390 1
301513 99301513 1001 86380 86390 1
301286 99301286 1001 86380 86390 1
301183 99301183 1001 86380 86390 1
301261 99301261 1001 86380 86390 1
301287 99301287 1001 86380 86390 1
301211 99301211 1001 86380 86390 1
301148 99301148 1001 86380 86390 1
301204 99301204 1001 86380 86390 1
301334 99301334 1001 86380 86390 1
300998 99300998 1001 86380 86390 1
301115 99301115 1001 86380 86390 1
300976 99300976 1001 86380 86390 1
300955 99300955 1001 86380 86390 1
300956 99300956 1001 86380 86390 1
301603 99301603 1001 86380 86390 1
301732 99301732 1001 86380 86390 1
301745 99301745 1001 86380 86390 1
301582 99301582 1001 86380 86390 1
301675 99301675 1001 86380 86390 1
301677 99301677 1001 86380 86390 1
301703 99301703 1001 86380 86390 1
301730 99301730 1001 86380 86390 1
302253 99302253 1001 86380 86390 1
302218 99302218 1001 86380 86390 1
302296 99302296 1001 86380 86390 1
302225 99302225 1001 86380 86390 1
302058 99302058 1001 86380 86390 1
302033 99302033 1001 86380 86390 1
301802 99301802 1001 86380 86390 1
301919 99301919 1001 86380 86390 1
302546 99302546 1001 86380 86390 1
302433 99302433 1001 86380 86390 1
302514 99302514 1001 86380 86390 1
302567 99302567 1001 86380 86390 1
302543 99302543 1001 86380 86390 1
302401 99302401 1001 86380 86390 1
303143 99303143 1001 86380 86390 1
303171 99303171 1001 86380 86390 1
303162 99303162 1001 86380 86390 1
303021 99303021 1001 86380 86390 1
303192 99303192 1001 86380 86390 1
303075 99303075 1001 86380 86390 1
303128 99303128 1001 86380 86390 1
302871 99302871 1001 86380 86390 1
302920 99302920 1001 86380 86390 1
302818 99302818 1001 86380 86390 1
302974 99302974 1001 86380 86390 1
302611 99302611 1001 86380 86390 1
302664 99302664 1001 86380 86390 1
302669 99302669 1001 86380 86390 1
302721 99302721 1001 86380 86390 1
302657 99302657 1001 86380 86390 1
302632 99302632 1001 86380 86390 1
302684 99302684 1001 86380 86390 1
302775 99302775 1001 86380 86390 1
302763 99302763 1001 86380 86390 1
302751 99302751 1001 86380 86390 1
303208 99303208 1001 86380 86390 1
304015 99304015 1001 86380 86390 1
303697 99303697 1001 86380 86390 1
303790 99303790 1001 86380 86390 1
303454 99303454 1001 86380 86390 1
303571 99303571 1001 86380 86390 1
303535 99303535 1001 86380 86390 1
304146 99304146 1001 86380 86390 1
304056 99304056 1001 86380 86390 1
304177 99304177 1001 86380 86390 1
304829 99304829 1001 86380 86390 1
304672 99304672 1001 86380 86390 1
304677 99304677 1001 86380 86390 1
304577 99304577 1001 86380 86390 1
304578 99304578 1001 86380 86390 1
304606 99304606 1001 86380 86390 1
304529 99304529 1001 86380 86390 1
304634 99304634 1001 86380 86390 1
304255 99304255 1001 86380 86390 1
304363 99304363 1001 86380 86390 1
304338 99304338 1001 86380 86390 1
304911 99304911 1001 86380 86390 1
304924 99304924 1001 86380 86390 1
304886 99304886 1001 86380 86390 1
304926 99304926 1001 86380 86390 1
305056 99305056 1001 86380 86390 1
305018 99305018 1001 86380 86390 1
305019 99305019 1001 86380 86390 1
304904 99304904 1001 86380 86390 1
305563 99305563 1001 86380 86390 1
305580 99305580 1001 86380 86390 1
305469 99305469 1001 86380 86390 1
305408 99305408 1001 86380 86390 1
305361 99305361 1001 86380 86390 1
305128 99305128 1001 86380 86390 1
305259 99305259 1001 86380 86390 1
305072 99305072 1001 86380 86390 1
305152 99305152 1001 86380 86390 1
305270 99305270 1001 86380 86390 1
500155 99500155 1001 86380 86390 1
500169 99500169 1001 86380 86390 1
500029 99500029 1001 86380 86390 1
500732 99500732 1001 86380 86390 1
500722 99500722 1001 86380 86390 1
500497 99500497 1001 86380 86390 1
500549 99500549 1001 86380 86390 1
500473 99500473 1001 86380 86390 1
500205 99500205 1001 86380 86390 1
500287 99500287 1001 86380 86390 1
500328 99500328 1001 86380 86390 1
500367 99500367 1001 86380 86390 1
500342 99500342 1001 86380 86390 1
500201 99500201 1001 86380 86390 1
500241 99500241 1001 86380 86390 1
500216 99500216 1001 86380 86390 1
500890 99500890 1001 86380 86390 1
500854 99500854 1001 86380 86390 1
500975 99500975 1001 86380 86390 1
501636 99501636 1001 86380 86390 1
501514 99501514 1001 86380 86390 1
501583 99501583 1001 86380 86390 1
501369 99501369 1001 86380 86390 1
501295 99501295 1001 86380 86390 1
501424 99501424 1001 86380 86390 1
501425 99501425 1001 86380 86390 1
501389 99501389 1001 86380 86390 1
501047 99501047 1001 86380 86390 1
501034 99501034 1001 86380 86390 1
501178 99501178 1001 86380 86390 1
501170 99501170 1001 86380 86390 1
501094 99501094 1001 86380 86390 1
501688 99501688 1001 86380 86390 1
501716 99501716 1001 86380 86390 1
501692 99501692 1001 86380 86390 1
501764 99501764 1001 86380 86390 1
502433 99502433 1001 86380 86390 1
502314 99502314 1001 86380 86390 1
502330 99502330 1001 86380 86390 1
502079 99502079 1001 86380 86390 1
502058 99502058 1001 86380 86390 1
501987 99501987 1001 86380 86390 1
502032 99502032 1001 86380 86390 1
502558 99502558 1001 86380 86390 1
502612 99502612 1001 86380 86390 1
502589 99502589 1001 86380 86390 1
502602 99502602 1001 86380 86390 1
502486 99502486 1001 86380 86390 1
502474 99502474 1001 86380 86390 1
503211 99503211 1001 86380 86390 1
503148 99503148 1001 86380 86390 1
503287 99503287 1001 86380 86390 1
503076 99503076 1001 86380 86390 1
502748 99502748 1001 86380 86390 1
502864 99502864 1001 86380 86390 1
502866 99502866 1001 86380 86390 1
502673 99502673 1001 86380 86390 1
502847 99502847 1001 86380 86390 1
503388 99503388 1001 86380 86390 1
504085 99504085 1001 86380 86390 1
504090 99504090 1001 86380 86390 1
504059 99504059 1001 86380 86390 1
504022 99504022 1001 86380 86390 1
504012 99504012 1001 86380 86390 1
503961 99503961 1001 86380 86390 1
503801 99503801 1001 86380 86390 1
503789 99503789 1001 86380 86390 1
503778 99503778 1001 86380 86390 1
503523 99503523 1001 86380 86390 1
503604 99503604 1001 86380 86390 1
503673 99503673 1001 86380 86390 1
504211 99504211 1001 86380 86390 1
504165 99504165 1001 86380 86390 1
504308 99504308 1001 86380 86390 1
504821 99504821 1001 86380 86390 1
504900 99504900 1001 86380 86390 1
504595 99504595 1001 86380 86390 1
504702 99504702 1001 86380 86390 1
504644 99504644 1001 86380 86390 1
504620 99504620 1001 86380 86390 1
504964 99504964 1001 86380 86390 1
505581 99505581 1001 86380 86390 1
505611 99505611 1001 86380 86390 1
505715 99505715 1001 86380 86390 1
505513 99505513 1001 86380 86390 1
505371 99505371 1001 86380 86390 1
505363 99505363 1001 86380 86390 1
505482 99505482 1001 86380 86390 1
505420 99505420 1001 86380 86390 1
506530 99506530 1001 86380 86390 1
506440 99506440 1001 86380 86390 1
506222 99506222 1001 86380 86390 1
506142 99506142 1001 86380 86390 1
506636 99506636 1001 86380 86390 1
506604 99506604 1001 86380 86390 1
506708 99506708 1001 86380 86390 1
507235 99507235 1001 86380 86390 1
507403 99507403 1001 86380 86390 1
507406 99507406 1001 86380 86390 1
507419 99507419 1001 86380 86390 1
507203 99507203 1001 86380 86390 1
507022 99507022 1001 86380 86390 1
507217 99507217 1001 86380 86390 1
507062 99507062 1001 86380 86390 1
506908 99506908 1001 86380 86390 1
506822 99506822 1001 86380 86390 1
506836 99506836 1001 86380 86390 1
506941 99506941 1001 86380 86390 1
507475 99507475 1001 86380 86390 1
507585 99507585 1001 86380 86390 1
508101 99508101 1001 86380 86390 1
507839 99507839 1001 86380 86390 1
507984 99507984 1001 86380 86390 1
507951 99507951 1001 86380 86390 1
507718 99507718 1001 86380 86390 1
507812 99507812 1001 86380 86390 1
507830 99507830 1001 86380 86390 1
508428 99508428 1001 86380 86390 1
508331 99508331 1001 86380 86390 1
508974 99508974 1001 86380 86390 1
508982 99508982 1001 86380 86390 1
509071 99509071 1001 86380 86390 1
508798 99508798 1001 86380 86390 1
508681 99508681 1001 86380 86390 1
508839 99508839 1001 86380 86390 1
508591 99508591 1001 86380 86390 1
509123 99509123 1001 86380 86390 1
509157 99509157 1001 86380 86390 1
509236 99509236 1001 86380 86390 1
509810 99509810 1001 86380 86390 1
509843 99509843 1001 86380 86390 1
509621 99509621 1001 86380 86390 1
509661 99509661 1001 86380 86390 1
509574 99509574 1001 86380 86390 1
509690 99509690 1001 86380 86390 1
509666 99509666 1001 86380 86390 1
509629 99509629 1001 86380 86390 1
509347 99509347 1001 86380 86390 1
509413 99509413 1001 86380 86390 1
509377 99509377 1001 86380 86390 1
509989 99509989 1001 86380 86390 1
510002 99510002 1001 86380 86390 1
509978 99509978 1001 86380 86390 1
509967 99509967 1001 86380 86390 1
509960 99509960 1001 86380 86390 1
510586 99510586 1001 86380 86390 1
510612 99510612 1001 86380 86390 1
510694 99510694 1001 86380 86390 1
510613 99510613 1001 86380 86390 1
510700 99510700 1001 86380 86390 1
510668 99510668 1001 86380 86390 1
510657 99510657 1001 86380 86390 1
510383 99510383 1001 86380 86390 1
510501 99510501 1001 86380 86390 1
510334 99510334 1001 86380 86390 1
510323 99510323 1001 86380 86390 1
510494 99510494 1001 86380 86390 1
510134 99510134 1001 86380 86390 1
510136 99510136 1001 86380 86390 1
510281 99510281 1001 86380 86390 1
510152 99510152 1001 86380 86390 1
510736 99510736 1001 86380 86390 1
510931 99510931 1001 86380 86390 1
510770 99510770 1001 86380 86390 1
510824 99510824 1001 86380 86390 1
511442 99511442 1001 86380 86390 1
511127 99511127 1001 86380 86390 1
510974 99510974 1001 86380 86390 1
510989 99510989 1001 86380 86390 1
511099 99511099 1001 86380 86390 1
510932 99510932 1001 86380 86390 1
511573 99511573 1001 86380 86390 1
512291 99512291 1001 86380 86390 1
512257 99512257 1001 86380 86390 1
512284 99512284 1001 86380 86390 1
512126 99512126 1001 86380 86390 1
512077 99512077 1001 86380 86390 1
511941 99511941 1001 86380 86390 1
511933 99511933 1001 86380 86390 1
512391 99512391 1001 86380 86390 1
512417 99512417 1001 86380 86390 1
512487 99512487 1001 86380 86390 1
513105 99513105 1001 86380 86390 1
513177 99513177 1001 86380 86390 1
513121 99513121 1001 86380 86390 1
513187 99513187 1001 86380 86390 1
513072 99513072 1001 86380 86390 1
513137 99513137 1001 86380 86390 1
513163 99513163 1001 86380 86390 1
512887 99512887 1001 86380 86390 1
512796 99512796 1001 86380 86390 1
512809 99512809 1001 86380 86390 1
512979 99512979 1001 86380 86390 1
512812 99512812 1001 86380 86390 1
512707 99512707 1001 86380 86390 1
512591 99512591 1001 86380 86390 1
512777 99512777 1001 86380 86390 1
513332 99513332 1001 86380 86390 1
513260 99513260 1001 86380 86390 1
513389 99513389 1001 86380 86390 1
513302 99513302 1001 86380 86390 1
513381 99513381 1001 86380 86390 1
513916 99513916 1001 86380 86390 1
513956 99513956 1001 86380 86390 1
514004 99514004 1001 86380 86390 1
513762 99513762 1001 86380 86390 1
513765 99513765 1001 86380 86390 1
513690 99513690 1001 86380 86390 1
513757 99513757 1001 86380 86390 1
513448 99513448 1001 86380 86390 1
513585 99513585 1001 86380 86390 1
513430 99513430 1001 86380 86390 1
513524 99513524 1001 86380 86390 1
513603 99513603 1001 86380 86390 1
514088 99514088 1001 86380 86390 1
514129 99514129 1001 86380 86390 1
514746 99514746 1001 86380 86390 1
514837 99514837 1001 86380 86390 1
514748 99514748 1001 86380 86390 1
514612 99514612 1001 86380 86390 1
514509 99514509 1001 86380 86390 1
514522 99514522 1001 86380 86390 1
514642 99514642 1001 86380 86390 1
514630 99514630 1001 86380 86390 1
514480 99514480 1001 86380 86390 1
514366 99514366 1001 86380 86390 1
514292 99514292 1001 86380 86390 1
514269 99514269 1001 86380 86390 1
514309 99514309 1001 86380 86390 1
514920 99514920 1001 86380 86390 1
514923 99514923 1001 86380 86390 1
514898 99514898 1001 86380 86390 1
514950 99514950 1001 86380 86390 1
514914 99514914 1001 86380 86390 1
515593 99515593 1001 86380 86390 1
515652 99515652 1001 86380 86390 1
515297 99515297 1001 86380 86390 1
515428 99515428 1001 86380 86390 1
515150 99515150 1001 86380 86390 1
515866 99515866 1001 86380 86390 1
515739 99515739 1001 86380 86390 1
515780 99515780 1001 86380 86390 1
515845 99515845 1001 86380 86390 1
516487 99516487 1001 86380 86390 1
516348 99516348 1001 86380 86390 1
516387 99516387 1001 86380 86390 1
516340 99516340 1001 86380 86390 1
516278 99516278 1001 86380 86390 1
516229 99516229 1001 86380 86390 1
516283 99516283 1001 86380 86390 1
516246 99516246 1001 86380 86390 1
516156 99516156 1001 86380 86390 1
516144 99516144 1001 86380 86390 1
516209 99516209 1001 86380 86390 1
516071 99516071 1001 86380 86390 1
515981 99515981 1001 86380 86390 1
515957 99515957 1001 86380 86390 1
516074 99516074 1001 86380 86390 1
516013 99516013 1001 86380 86390 1
516001 99516001 1001 86380 86390 1
516002 99516002 1001 86380 86390 1
516587 99516587 1001 86380 86390 1
516695 99516695 1001 86380 86390 1
516683 99516683 1001 86380 86390 1
516673 99516673 1001 86380 86390 1
517276 99517276 1001 86380 86390 1
517313 99517313 1001 86380 86390 1
517281 99517281 1001 86380 86390 1
517324 99517324 1001 86380 86390 1
517152 99517152 1001 86380 86390 1
517071 99517071 1001 86380 86390 1
516769 99516769 1001 86380 86390 1
516835 99516835 1001 86380 86390 1
516747 99516747 1001 86380 86390 1
516760 99516760 1001 86380 86390 1
516840 99516840 1001 86380 86390 1
516776 99516776 1001 86380 86390 1
517478 99517478 1001 86380 86390 1
517466 99517466 1001 86380 86390 1
518029 99518029 1001 86380 86390 1
517813 99517813 1001 86380 86390 1
517803 99517803 1001 86380 86390 1
517843 99517843 1001 86380 86390 1
517780 99517780 1001 86380 86390 1
517812 99517812 1001 86380 86390 1
517594 99517594 1001 86380 86390 1
517737 99517737 1001 86380 86390 1
517622 99517622 1001 86380 86390 1
517652 99517652 1001 86380 86390 1
517731 99517731 1001 86380 86390 1
517744 99517744 1001 86380 86390 1
518187 99518187 1001 86380 86390 1
518268 99518268 1001 86380 86390 1
518824 99518824 1001 86380 86390 1
518876 99518876 1001 86380 86390 1
518806 99518806 1001 86380 86390 1
518692 99518692 1001 86380 86390 1
518723 99518723 1001 86380 86390 1
518742 99518742 1001 86380 86390 1
519049 99519049 1001 86380 86390 1
519155 99519155 1001 86380 86390 1
519002 99519002 1001 86380 86390 1
519126 99519126 1001 86380 86390 1
519812 99519812 1001 86380 86390 1
519763 99519763 1001 86380 86390 1
519649 99519649 1001 86380 86390 1
519478 99519478 1001 86380 86390 1
519556 99519556 1001 86380 86390 1
519596 99519596 1001 86380 86390 1
519584 99519584 1001 86380 86390 1
519574 99519574 1001 86380 86390 1
519423 99519423 1001 86380 86390 1
519256 99519256 1001 86380 86390 1
519940 99519940 1001 86380 86390 1
519970 99519970 1001 86380 86390 1
520485 99520485 1001 86380 86390 1
520436 99520436 1001 86380 86390 1
520501 99520501 1001 86380 86390 1
520568 99520568 1001 86380 86390 1
520347 99520347 1001 86380 86390 1
520322 99520322 1001 86380 86390 1
520171 99520171 1001 86380 86390 1
520133 99520133 1001 86380 86390 1
520224 99520224 1001 86380 86390 1
520753 99520753 1001 86380 86390 1
520759 99520759 1001 86380 86390 1
520684 99520684 1001 86380 86390 1
520775 99520775 1001 86380 86390 1
521417 99521417 1001 86380 86390 1
521332 99521332 1001 86380 86390 1
521307 99521307 1001 86380 86390 1
521230 99521230 1001 86380 86390 1
520847 99520847 1001 86380 86390 1
520934 99520934 1001 86380 86390 1
520960 99520960 1001 86380 86390 1
521566 99521566 1001 86380 86390 1
521541 99521541 1001 86380 86390 1
521539 99521539 1001 86380 86390 1
521655 99521655 1001 86380 86390 1
522124 99522124 1001 86380 86390 1
522209 99522209 1001 86380 86390 1
522275 99522275 1001 86380 86390 1
521931 99521931 1001 86380 86390 1
521957 99521957 1001 86380 86390 1
521978 99521978 1001 86380 86390 1
522083 99522083 1001 86380 86390 1
521943 99521943 1001 86380 86390 1
521705 99521705 1001 86380 86390 1
521692 99521692 1001 86380 86390 1
522471 99522471 1001 86380 86390 1
522497 99522497 1001 86380 86390 1
522336 99522336 1001 86380 86390 1
522491 99522491 1001 86380 86390 1
522401 99522401 1001 86380 86390 1
522364 99522364 1001 86380 86390 1
523030 99523030 1001 86380 86390 1
522721 99522721 1001 86380 86390 1
522891 99522891 1001 86380 86390 1
522827 99522827 1001 86380 86390 1
522792 99522792 1001 86380 86390 1
522780 99522780 1001 86380 86390 1
522793 99522793 1001 86380 86390 1
522516 99522516 1001 86380 86390 1
523881 99523881 1001 86380 86390 1
523911 99523911 1001 86380 86390 1
523804 99523804 1001 86380 86390 1
523817 99523817 1001 86380 86390 1
523810 99523810 1001 86380 86390 1
523747 99523747 1001 86380 86390 1
523837 99523837 1001 86380 86390 1
523825 99523825 1001 86380 86390 1
523787 99523787 1001 86380 86390 1
523596 99523596 1001 86380 86390 1
523622 99523622 1001 86380 86390 1
523600 99523600 1001 86380 86390 1
523576 99523576 1001 86380 86390 1
523589 99523589 1001 86380 86390 1
523706 99523706 1001 86380 86390 1
523642 99523642 1001 86380 86390 1
523540 99523540 1001 86380 86390 1
523427 99523427 1001 86380 86390 1
523346 99523346 1001 86380 86390 1
524109 99524109 1001 86380 86390 1
523973 99523973 1001 86380 86390 1
524025 99524025 1001 86380 86390 1
524064 99524064 1001 86380 86390 1
524710 99524710 1001 86380 86390 1
524726 99524726 1001 86380 86390 1
524552 99524552 1001 86380 86390 1
524475 99524475 1001 86380 86390 1
524532 99524532 1001 86380 86390 1
524509 99524509 1001 86380 86390 1
524459 99524459 1001 86380 86390 1
524352 99524352 1001 86380 86390 1
524199 99524199 1001 86380 86390 1
524265 99524265 1001 86380 86390 1
524964 99524964 1001 86380 86390 1
524913 99524913 1001 86380 86390 1
524890 99524890 1001 86380 86390 1
524907 99524907 1001 86380 86390 1
525497 99525497 1001 86380 86390 1
525575 99525575 1001 86380 86390 1
525437 99525437 1001 86380 86390 1
525017 99525017 1001 86380 86390 1
525108 99525108 1001 86380 86390 1
525121 99525121 1001 86380 86390 1
525110 99525110 1001 86380 86390 1
525137 99525137 1001 86380 86390 1
525672 99525672 1001 86380 86390 1
525716 99525716 1001 86380 86390 1
525769 99525769 1001 86380 86390 1
526277 99526277 1001 86380 86390 1
526113 99526113 1001 86380 86390 1
526217 99526217 1001 86380 86390 1
526038 99526038 1001 86380 86390 1
526039 99526039 1001 86380 86390 1
526093 99526093 1001 86380 86390 1
526171 99526171 1001 86380 86390 1
526137 99526137 1001 86380 86390 1
525905 99525905 1001 86380 86390 1
525819 99525819 1001 86380 86390 1
526603 99526603 1001 86380 86390 1
527234 99527234 1001 86380 86390 1
527129 99527129 1001 86380 86390 1
526889 99526889 1001 86380 86390 1
526812 99526812 1001 86380 86390 1
527982 99527982 1001 86380 86390 1
527611 99527611 1001 86380 86390 1
527599 99527599 1001 86380 86390 1
527470 99527470 1001 86380 86390 1
527574 99527574 1001 86380 86390 1
528137 99528137 1001 86380 86390 1
528157 99528157 1001 86380 86390 1
528148 99528148 1001 86380 86390 1
528252 99528252 1001 86380 86390 1
528741 99528741 1001 86380 86390 1
528717 99528717 1001 86380 86390 1
528783 99528783 1001 86380 86390 1
528673 99528673 1001 86380 86390 1
528545 99528545 1001 86380 86390 1
528691 99528691 1001 86380 86390 1
528372 99528372 1001 86380 86390 1
528350 99528350 1001 86380 86390 1
529099 99529099 1001 86380 86390 1
528932 99528932 1001 86380 86390 1
529541 99529541 1001 86380 86390 1
529723 99529723 1001 86380 86390 1
529353 99529353 1001 86380 86390 1
529438 99529438 1001 86380 86390 1
529273 99529273 1001 86380 86390 1
529804 99529804 1001 86380 86390 1
529924 99529924 1001 86380 86390 1
529861 99529861 1001 86380 86390 1
529849 99529849 1001 86380 86390 1
530360 99530360 1001 86380 86390 1
530520 99530520 1001 86380 86390 1
530506 99530506 1001 86380 86390 1
530419 99530419 1001 86380 86390 1
530542 99530542 1001 86380 86390 1
530335 99530335 1001 86380 86390 1
530221 99530221 1001 86380 86390 1
530143 99530143 1001 86380 86390 1
530186 99530186 1001 86380 86390 1
530330 99530330 1001 86380 86390 1
530139 99530139 1001 86380 86390 1
529945 99529945 1001 86380 86390 1
530101 99530101 1001 86380 86390 1
530078 99530078 1001 86380 86390 1
529967 99529967 1001 86380 86390 1
529944 99529944 1001 86380 86390 1
530584 99530584 1001 86380 86390 1
530664 99530664 1001 86380 86390 1
531330 99531330 1001 86380 86390 1
531279 99531279 1001 86380 86390 1
531220 99531220 1001 86380 86390 1
530980 99530980 1001 86380 86390 1
531048 99531048 1001 86380 86390 1
530998 99530998 1001 86380 86390 1
530812 99530812 1001 86380 86390 1
530830 99530830 1001 86380 86390 1
530951 99530951 1001 86380 86390 1
530967 99530967 1001 86380 86390 1
531381 99531381 1001 86380 86390 1
531551 99531551 1001 86380 86390 1
531564 99531564 1001 86380 86390 1
532144 99532144 1001 86380 86390 1
532016 99532016 1001 86380 86390 1
531857 99531857 1001 86380 86390 1
531796 99531796 1001 86380 86390 1
531810 99531810 1001 86380 86390 1
531904 99531904 1001 86380 86390 1
531669 99531669 1001 86380 86390 1
531711 99531711 1001 86380 86390 1
532346 99532346 1001 86380 86390 1
532347 99532347 1001 86380 86390 1
532379 99532379 1001 86380 86390 1
532380 99532380 1001 86380 86390 1
532891 99532891 1001 86380 86390 1
532999 99532999 1001 86380 86390 1
532855 99532855 1001 86380 86390 1
533005 99533005 1001 86380 86390 1
532924 99532924 1001 86380 86390 1
532954 99532954 1001 86380 86390 1
532789 99532789 1001 86380 86390 1
532412 99532412 1001 86380 86390 1
532503 99532503 1001 86380 86390 1
532519 99532519 1001 86380 86390 1
532507 99532507 1001 86380 86390 1
532574 99532574 1001 86380 86390 1
533160 99533160 1001 86380 86390 1
533122 99533122 1001 86380 86390 1
533214 99533214 1001 86380 86390 1
533098 99533098 1001 86380 86390 1
533206 99533206 1001 86380 86390 1
533755 99533755 1001 86380 86390 1
533748 99533748 1001 86380 86390 1
533711 99533711 1001 86380 86390 1
533523 99533523 1001 86380 86390 1
533628 99533628 1001 86380 86390 1
533449 99533449 1001 86380 86390 1
533558 99533558 1001 86380 86390 1
533482 99533482 1001 86380 86390 1
533263 99533263 1001 86380 86390 1
533291 99533291 1001 86380 86390 1
533370 99533370 1001 86380 86390 1
533972 99533972 1001 86380 86390 1
533896 99533896 1001 86380 86390 1
533961 99533961 1001 86380 86390 1
533653 99533653 1001 86380 86390 1
533910 99533910 1001 86380 86390 1
534054 99534054 1001 86380 86390 1
534519 99534519 1001 86380 86390 1
534623 99534623 1001 86380 86390 1
534656 99534656 1001 86380 86390 1
534524 99534524 1001 86380 86390 1
534591 99534591 1001 86380 86390 1
534389 99534389 1001 86380 86390 1
534706 99534706 1001 86380 86390 1
534862 99534862 1001 86380 86390 1
534824 99534824 1001 86380 86390 1
534762 99534762 1001 86380 86390 1
535407 99535407 1001 86380 86390 1
535420 99535420 1001 86380 86390 1
535369 99535369 1001 86380 86390 1
535436 99535436 1001 86380 86390 1
535350 99535350 1001 86380 86390 1
535327 99535327 1001 86380 86390 1
535431 99535431 1001 86380 86390 1
535265 99535265 1001 86380 86390 1
535266 99535266 1001 86380 86390 1
535167 99535167 1001 86380 86390 1
535183 99535183 1001 86380 86390 1
535300 99535300 1001 86380 86390 1
535146 99535146 1001 86380 86390 1
535277 99535277 1001 86380 86390 1
535032 99535032 1001 86380 86390 1
535097 99535097 1001 86380 86390 1
535046 99535046 1001 86380 86390 1
534930 99534930 1001 86380 86390 1
535051 99535051 1001 86380 86390 1
535052 99535052 1001 86380 86390 1
534910 99534910 1001 86380 86390 1
534926 99534926 1001 86380 86390 1
535545 99535545 1001 86380 86390 1
535650 99535650 1001 86380 86390 1
535647 99535647 1001 86380 86390 1
536307 99536307 1001 86380 86390 1
536251 99536251 1001 86380 86390 1
536314 99536314 1001 86380 86390 1
536214 99536214 1001 86380 86390 1
536266 99536266 1001 86380 86390 1
536268 99536268 1001 86380 86390 1
536028 99536028 1001 86380 86390 1
536006 99536006 1001 86380 86390 1
536111 99536111 1001 86380 86390 1
535956 99535956 1001 86380 86390 1
535864 99535864 1001 86380 86390 1
535916 99535916 1001 86380 86390 1
535778 99535778 1001 86380 86390 1
536530 99536530 1001 86380 86390 1
536454 99536454 1001 86380 86390 1
536366 99536366 1001 86380 86390 1
536354 99536354 1001 86380 86390 1
536471 99536471 1001 86380 86390 1
536395 99536395 1001 86380 86390 1
536344 99536344 1001 86380 86390 1
536983 99536983 1001 86380 86390 1
537087 99537087 1001 86380 86390 1
537113 99537113 1001 86380 86390 1
537134 99537134 1001 86380 86390 1
537069 99537069 1001 86380 86390 1
536854 99536854 1001 86380 86390 1
536921 99536921 1001 86380 86390 1
536938 99536938 1001 86380 86390 1
536796 99536796 1001 86380 86390 1
536849 99536849 1001 86380 86390 1
536596 99536596 1001 86380 86390 1
536611 99536611 1001 86380 86390 1
536626 99536626 1001 86380 86390 1
536588 99536588 1001 86380 86390 1
536589 99536589 1001 86380 86390 1
536641 99536641 1001 86380 86390 1
537330 99537330 1001 86380 86390 1
537296 99537296 1001 86380 86390 1
537183 99537183 1001 86380 86390 1
537985 99537985 1001 86380 86390 1
537975 99537975 1001 86380 86390 1
537792 99537792 1001 86380 86390 1
537782 99537782 1001 86380 86390 1
537656 99537656 1001 86380 86390 1
537721 99537721 1001 86380 86390 1
537637 99537637 1001 86380 86390 1
537449 99537449 1001 86380 86390 1
538047 99538047 1001 86380 86390 1
538037 99538037 1001 86380 86390 1
538184 99538184 1001 86380 86390 1
538777 99538777 1001 86380 86390 1
538636 99538636 1001 86380 86390 1
538784 99538784 1001 86380 86390 1
538631 99538631 1001 86380 86390 1
538430 99538430 1001 86380 86390 1
538555 99538555 1001 86380 86390 1
538209 99538209 1001 86380 86390 1
538318 99538318 1001 86380 86390 1
538283 99538283 1001 86380 86390 1
538869 99538869 1001 86380 86390 1
539514 99539514 1001 86380 86390 1
539611 99539611 1001 86380 86390 1
539545 99539545 1001 86380 86390 1
539520 99539520 1001 86380 86390 1
539496 99539496 1001 86380 86390 1
539471 99539471 1001 86380 86390 1
539414 99539414 1001 86380 86390 1
539337 99539337 1001 86380 86390 1
539378 99539378 1001 86380 86390 1
539316 99539316 1001 86380 86390 1
539342 99539342 1001 86380 86390 1
539433 99539433 1001 86380 86390 1
539317 99539317 1001 86380 86390 1
539252 99539252 1001 86380 86390 1
539096 99539096 1001 86380 86390 1
539806 99539806 1001 86380 86390 1
539819 99539819 1001 86380 86390 1
539782 99539782 1001 86380 86390 1
539822 99539822 1001 86380 86390 1
539775 99539775 1001 86380 86390 1
540352 99540352 1001 86380 86390 1
540442 99540442 1001 86380 86390 1
540414 99540414 1001 86380 86390 1
540324 99540324 1001 86380 86390 1
540244 99540244 1001 86380 86390 1
539858 99539858 1001 86380 86390 1
539891 99539891 1001 86380 86390 1
540584 99540584 1001 86380 86390 1
540652 99540652 1001 86380 86390 1
540643 99540643 1001 86380 86390 1
541185 99541185 1001 86380 86390 1
540918 99540918 1001 86380 86390 1
540959 99540959 1001 86380 86390 1
541056 99541056 1001 86380 86390 1
540696 99540696 1001 86380 86390 1
540852 99540852 1001 86380 86390 1
541447 99541447 1001 86380 86390 1
541475 99541475 1001 86380 86390 1
541411 99541411 1001 86380 86390 1
541483 99541483 1001 86380 86390 1
541964 99541964 1001 86380 86390 1
542016 99542016 1001 86380 86390 1
541919 99541919 1001 86380 86390 1
541958 99541958 1001 86380 86390 1
542064 99542064 1001 86380 86390 1
541711 99541711 1001 86380 86390 1
541752 99541752 1001 86380 86390 1
541728 99541728 1001 86380 86390 1
541717 99541717 1001 86380 86390 1
541630 99541630 1001 86380 86390 1
541503 99541503 1001 86380 86390 1
541647 99541647 1001 86380 86390 1
541572 99541572 1001 86380 86390 1
541626 99541626 1001 86380 86390 1
542149 99542149 1001 86380 86390 1
542278 99542278 1001 86380 86390 1
542216 99542216 1001 86380 86390 1
542783 99542783 1001 86380 86390 1
542874 99542874 1001 86380 86390 1
542797 99542797 1001 86380 86390 1
542901 99542901 1001 86380 86390 1
542576 99542576 1001 86380 86390 1
542423 99542423 1001 86380 86390 1
543126 99543126 1001 86380 86390 1
543036 99543036 1001 86380 86390 1
543708 99543708 1001 86380 86390 1
543740 99543740 1001 86380 86390 1
543588 99543588 1001 86380 86390 1
543640 99543640 1001 86380 86390 1
543515 99543515 1001 86380 86390 1
543482 99543482 1001 86380 86390 1
543357 99543357 1001 86380 86390 1
543204 99543204 1001 86380 86390 1
543220 99543220 1001 86380 86390 1
543199 99543199 1001 86380 86390 1
543925 99543925 1001 86380 86390 1
543901 99543901 1001 86380 86390 1
544442 99544442 1001 86380 86390 1
544444 99544444 1001 86380 86390 1
544523 99544523 1001 86380 86390 1
544585 99544585 1001 86380 86390 1
544377 99544377 1001 86380 86390 1
544261 99544261 1001 86380 86390 1
544099 99544099 1001 86380 86390 1
544101 99544101 1001 86380 86390 1
544660 99544660 1001 86380 86390 1
544701 99544701 1001 86380 86390 1
544665 99544665 1001 86380 86390 1
544615 99544615 1001 86380 86390 1
432909 905 1001 72060 74457 1
509083 624 1002 61004 70041 1
537180 736 1002 26977 37999 1
400017 99400017 1001 86380 86390 1
400354 99400354 1001 86380 86390 1
400602 99400602 1001 86380 86390 1
400807 99400807 1001 86380 86390 1
400863 99400863 1001 86380 86390 1
401080 99401080 1001 86380 86390 1
401212 99401212 1001 86380 86390 1
401284 99401284 1001 86380 86390 1
401482 99401482 1001 86380 86390 1
401451 99401451 1001 86380 86390 1
401571 99401571 1001 86380 86390 1
401762 99401762 1001 86380 86390 1
401746 99401746 1001 86380 86390 1
401946 99401946 1001 86380 86390 1
402030 99402030 1001 86380 86390 1
401974 99401974 1001 86380 86390 1
402117 99402117 1001 86380 86390 1
402480 99402480 1001 86380 86390 1
402500 99402500 1001 86380 86390 1
402579 99402579 1001 86380 86390 1
402565 99402565 1001 86380 86390 1
402734 99402734 1001 86380 86390 1
402696 99402696 1001 86380 86390 1
402716 99402716 1001 86380 86390 1
402949 99402949 1001 86380 86390 1
403152 99403152 1001 86380 86390 1
403325 99403325 1001 86380 86390 1
403240 99403240 1001 86380 86390 1
403392 99403392 1001 86380 86390 1
403447 99403447 1001 86380 86390 1
403638 99403638 1001 86380 86390 1
403760 99403760 1001 86380 86390 1
404001 99404001 1001 86380 86390 1
404031 99404031 1001 86380 86390 1
403991 99403991 1001 86380 86390 1
404364 99404364 1001 86380 86390 1
404506 99404506 1001 86380 86390 1
404666 99404666 1001 86380 86390 1
404724 99404724 1001 86380 86390 1
404750 99404750 1001 86380 86390 1
404855 99404855 1001 86380 86390 1
404918 99404918 1001 86380 86390 1
404986 99404986 1001 86380 86390 1
405199 99405199 1001 86380 86390 1
405277 99405277 1001 86380 86390 1
405334 99405334 1001 86380 86390 1
405511 99405511 1001 86380 86390 1
405645 99405645 1001 86380 86390 1
405650 99405650 1001 86380 86390 1
405729 99405729 1001 86380 86390 1
405736 99405736 1001 86380 86390 1
405864 99405864 1001 86380 86390 1
406012 99406012 1001 86380 86390 1
406088 99406088 1001 86380 86390 1
406197 99406197 1001 86380 86390 1
406632 99406632 1001 86380 86390 1
406857 99406857 1001 86380 86390 1
407058 99407058 1001 86380 86390 1
407208 99407208 1001 86380 86390 1
407360 99407360 1001 86380 86390 1
407375 99407375 1001 86380 86390 1
407456 99407456 1001 86380 86390 1
407639 99407639 1001 86380 86390 1
407709 99407709 1001 86380 86390 1
407874 99407874 1001 86380 86390 1
407783 99407783 1001 86380 86390 1
407854 99407854 1001 86380 86390 1
407964 99407964 1001 86380 86390 1
408156 99408156 1001 86380 86390 1
408135 99408135 1001 86380 86390 1
408253 99408253 1001 86380 86390 1
408409 99408409 1001 86380 86390 1
408627 99408627 1001 86380 86390 1
408756 99408756 1001 86380 86390 1
408961 99408961 1001 86380 86390 1
409028 99409028 1001 86380 86390 1
409249 99409249 1001 86380 86390 1
409765 99409765 1001 86380 86390 1
409713 99409713 1001 86380 86390 1
410072 99410072 1001 86380 86390 1
409992 99409992 1001 86380 86390 1
410380 99410380 1001 86380 86390 1
410331 99410331 1001 86380 86390 1
410524 99410524 1001 86380 86390 1
410636 99410636 1001 86380 86390 1
410736 99410736 1001 86380 86390 1
410778 99410778 1001 86380 86390 1
410835 99410835 1001 86380 86390 1
410871 99410871 1001 86380 86390 1
411135 99411135 1001 86380 86390 1
411306 99411306 1001 86380 86390 1
411255 99411255 1001 86380 86390 1
411235 99411235 1001 86380 86390 1
411261 99411261 1001 86380 86390 1
411329 99411329 1001 86380 86390 1
411574 99411574 1001 86380 86390 1
411655 99411655 1001 86380 86390 1
412108 99412108 1001 86380 86390 1
412308 99412308 1001 86380 86390 1
413521 99413521 1001 86380 86390 1
413457 99413457 1001 86380 86390 1
413435 99413435 1001 86380 86390 1
413612 99413612 1001 86380 86390 1
412896 99412896 1001 86380 86390 1
413126 99413126 1001 86380 86390 1
412998 99412998 1001 86380 86390 1
413108 99413108 1001 86380 86390 1
412519 99412519 1001 86380 86390 1
414088 99414088 1001 86380 86390 1
413839 99413839 1001 86380 86390 1
413876 99413876 1001 86380 86390 1
413934 99413934 1001 86380 86390 1
414617 99414617 1001 86380 86390 1
414745 99414745 1001 86380 86390 1
414526 99414526 1001 86380 86390 1
414290 99414290 1001 86380 86390 1
414446 99414446 1001 86380 86390 1
415375 99415375 1001 86380 86390 1
415609 99415609 1001 86380 86390 1
415402 99415402 1001 86380 86390 1
415522 99415522 1001 86380 86390 1
416860 99416860 1001 86380 86390 1
416954 99416954 1001 86380 86390 1
416800 99416800 1001 86380 86390 1
416237 99416237 1001 86380 86390 1
416444 99416444 1001 86380 86390 1
416224 99416224 1001 86380 86390 1
416357 99416357 1001 86380 86390 1
415963 99415963 1001 86380 86390 1
415989 99415989 1001 86380 86390 1
415891 99415891 1001 86380 86390 1
415895 99415895 1001 86380 86390 1
417254 99417254 1001 86380 86390 1
417316 99417316 1001 86380 86390 1
417059 99417059 1001 86380 86390 1
417012 99417012 1001 86380 86390 1
417454 99417454 1001 86380 86390 1
418510 99418510 1001 86380 86390 1
418757 99418757 1001 86380 86390 1
418487 99418487 1001 86380 86390 1
418558 99418558 1001 86380 86390 1
418303 99418303 1001 86380 86390 1
418220 99418220 1001 86380 86390 1
418149 99418149 1001 86380 86390 1
418028 99418028 1001 86380 86390 1
417611 99417611 1001 86380 86390 1
417733 99417733 1001 86380 86390 1
418826 99418826 1001 86380 86390 1
418943 99418943 1001 86380 86390 1
418945 99418945 1001 86380 86390 1
418817 99418817 1001 86380 86390 1
420277 99420277 1001 86380 86390 1
420308 99420308 1001 86380 86390 1
420290 99420290 1001 86380 86390 1
419555 99419555 1001 86380 86390 1
419289 99419289 1001 86380 86390 1
420536 99420536 1001 86380 86390 1
420626 99420626 1001 86380 86390 1
420471 99420471 1001 86380 86390 1
420687 99420687 1001 86380 86390 1
420639 99420639 1001 86380 86390 1
420764 99420764 1001 86380 86390 1
422068 99422068 1001 86380 86390 1
421314 99421314 1001 86380 86390 1
421568 99421568 1001 86380 86390 1
421422 99421422 1001 86380 86390 1
421255 99421255 1001 86380 86390 1
420947 99420947 1001 86380 86390 1
421155 99421155 1001 86380 86390 1
421006 99421006 1001 86380 86390 1
420849 99420849 1001 86380 86390 1
422401 99422401 1001 86380 86390 1
422117 99422117 1001 86380 86390 1
422493 99422493 1001 86380 86390 1
423367 99423367 1001 86380 86390 1
423336 99423336 1001 86380 86390 1
423251 99423251 1001 86380 86390 1
422773 99422773 1001 86380 86390 1
422623 99422623 1001 86380 86390 1
422678 99422678 1001 86380 86390 1
422907 99422907 1001 86380 86390 1
422783 99422783 1001 86380 86390 1
422735 99422735 1001 86380 86390 1
422792 99422792 1001 86380 86390 1
422850 99422850 1001 86380 86390 1
423983 99423983 1001 86380 86390 1
424116 99424116 1001 86380 86390 1
424091 99424091 1001 86380 86390 1
423794 99423794 1001 86380 86390 1
423954 99423954 1001 86380 86390 1
423931 99423931 1001 86380 86390 1
423979 99423979 1001 86380 86390 1
425087 99425087 1001 86380 86390 1
425200 99425200 1001 86380 86390 1
425118 99425118 1001 86380 86390 1
425243 99425243 1001 86380 86390 1
424821 99424821 1001 86380 86390 1
424923 99424923 1001 86380 86390 1
424186 99424186 1001 86380 86390 1
424156 99424156 1001 86380 86390 1
424308 99424308 1001 86380 86390 1
424153 99424153 1001 86380 86390 1
425411 99425411 1001 86380 86390 1
425719 99425719 1001 86380 86390 1
425574 99425574 1001 86380 86390 1
425546 99425546 1001 86380 86390 1
426763 99426763 1001 86380 86390 1
426815 99426815 1001 86380 86390 1
426872 99426872 1001 86380 86390 1
426902 99426902 1001 86380 86390 1
426808 99426808 1001 86380 86390 1
426400 99426400 1001 86380 86390 1
426586 99426586 1001 86380 86390 1
426441 99426441 1001 86380 86390 1
426506 99426506 1001 86380 86390 1
425987 99425987 1001 86380 86390 1
425918 99425918 1001 86380 86390 1
425870 99425870 1001 86380 86390 1
425949 99425949 1001 86380 86390 1
425873 99425873 1001 86380 86390 1
426238 99426238 1001 86380 86390 1
426181 99426181 1001 86380 86390 1
427469 99427469 1001 86380 86390 1
427428 99427428 1001 86380 86390 1
428678 99428678 1001 86380 86390 1
428682 99428682 1001 86380 86390 1
428373 99428373 1001 86380 86390 1
428189 99428189 1001 86380 86390 1
428238 99428238 1001 86380 86390 1
427931 99427931 1001 86380 86390 1
428270 99428270 1001 86380 86390 1
428275 99428275 1001 86380 86390 1
427866 99427866 1001 86380 86390 1
429159 99429159 1001 86380 86390 1
429160 99429160 1001 86380 86390 1
429011 99429011 1001 86380 86390 1
430273 99430273 1001 86380 86390 1
430322 99430322 1001 86380 86390 1
430283 99430283 1001 86380 86390 1
430174 99430174 1001 86380 86390 1
430189 99430189 1001 86380 86390 1
429731 99429731 1001 86380 86390 1
429660 99429660 1001 86380 86390 1
429759 99429759 1001 86380 86390 1
429860 99429860 1001 86380 86390 1
429861 99429861 1001 86380 86390 1
429813 99429813 1001 86380 86390 1
429703 99429703 1001 86380 86390 1
429507 99429507 1001 86380 86390 1
429337 99429337 1001 86380 86390 1
429456 99429456 1001 86380 86390 1
430529 99430529 1001 86380 86390 1
430686 99430686 1001 86380 86390 1
430542 99430542 1001 86380 86390 1
431651 99431651 1001 86380 86390 1
431660 99431660 1001 86380 86390 1
431783 99431783 1001 86380 86390 1
432031 99432031 1001 86380 86390 1
431335 99431335 1001 86380 86390 1
431299 99431299 1001 86380 86390 1
431342 99431342 1001 86380 86390 1
430887 99430887 1001 86380 86390 1
430904 99430904 1001 86380 86390 1
430969 99430969 1001 86380 86390 1
432271 99432271 1001 86380 86390 1
432183 99432183 1001 86380 86390 1
432295 99432295 1001 86380 86390 1
432388 99432388 1001 86380 86390 1
432422 99432422 1001 86380 86390 1
433663 99433663 1001 86380 86390 1
432944 99432944 1001 86380 86390 1
433018 99433018 1001 86380 86390 1
432604 99432604 1001 86380 86390 1
432831 99432831 1001 86380 86390 1
432888 99432888 1001 86380 86390 1
432787 99432787 1001 86380 86390 1
433810 99433810 1001 86380 86390 1
433914 99433914 1001 86380 86390 1
434092 99434092 1001 86380 86390 1
434029 99434029 1001 86380 86390 1
434034 99434034 1001 86380 86390 1
435390 99435390 1001 86380 86390 1
435121 99435121 1001 86380 86390 1
434735 99434735 1001 86380 86390 1
434643 99434643 1001 86380 86390 1
434974 99434974 1001 86380 86390 1
434951 99434951 1001 86380 86390 1
434649 99434649 1001 86380 86390 1
434263 99434263 1001 86380 86390 1
434453 99434453 1001 86380 86390 1
434330 99434330 1001 86380 86390 1
435454 99435454 1001 86380 86390 1
435683 99435683 1001 86380 86390 1
435833 99435833 1001 86380 86390 1
435868 99435868 1001 86380 86390 1
437079 99437079 1001 86380 86390 1
436833 99436833 1001 86380 86390 1
436393 99436393 1001 86380 86390 1
300096 99300096 1001 86380 86390 1
437349 99437349 1001 86380 86390 1
300085 99300085 1001 86380 86390 1
300021 99300021 1001 86380 86390 1
300704 99300704 1001 86380 86390 1
300720 99300720 1001 86380 86390 1
300385 99300385 1001 86380 86390 1
300516 99300516 1001 86380 86390 1
300455 99300455 1001 86380 86390 1
300141 99300141 1001 86380 86390 1
300296 99300296 1001 86380 86390 1
300221 99300221 1001 86380 86390 1
300804 99300804 1001 86380 86390 1
300742 99300742 1001 86380 86390 1
300763 99300763 1001 86380 86390 1
301391 99301391 1001 86380 86390 1
301404 99301404 1001 86380 86390 1
301542 99301542 1001 86380 86390 1
301396 99301396 1001 86380 86390 1
301171 99301171 1001 86380 86390 1
301318 99301318 1001 86380 86390 1
301267 99301267 1001 86380 86390 1
301293 99301293 1001 86380 86390 1
301058 99301058 1001 86380 86390 1
301125 99301125 1001 86380 86390 1
301022 99301022 1001 86380 86390 1
301656 99301656 1001 86380 86390 1
300934 99300934 1001 86380 86390 1
301556 99301556 1001 86380 86390 1
301641 99301641 1001 86380 86390 1
302214 99302214 1001 86380 86390 1
301850 99301850 1001 86380 86390 1
301941 99301941 1001 86380 86390 1
301865 99301865 1001 86380 86390 1
301848 99301848 1001 86380 86390 1
302572 99302572 1001 86380 86390 1
302575 99302575 1001 86380 86390 1
302485 99302485 1001 86380 86390 1
303093 99303093 1001 86380 86390 1
303031 99303031 1001 86380 86390 1
303164 99303164 1001 86380 86390 1
303126 99303126 1001 86380 86390 1
303063 99303063 1001 86380 86390 1
302898 99302898 1001 86380 86390 1
302787 99302787 1001 86380 86390 1
302685 99302685 1001 86380 86390 1
303411 99303411 1001 86380 86390 1
303969 99303969 1001 86380 86390 1
303919 99303919 1001 86380 86390 1
303991 99303991 1001 86380 86390 1
303674 99303674 1001 86380 86390 1
303649 99303649 1001 86380 86390 1
303804 99303804 1001 86380 86390 1
303532 99303532 1001 86380 86390 1
303548 99303548 1001 86380 86390 1
303499 99303499 1001 86380 86390 1
303539 99303539 1001 86380 86390 1
303566 99303566 1001 86380 86390 1
304212 99304212 1001 86380 86390 1
304225 99304225 1001 86380 86390 1
304138 99304138 1001 86380 86390 1
304047 99304047 1001 86380 86390 1
304106 99304106 1001 86380 86390 1
304717 99304717 1001 86380 86390 1
304785 99304785 1001 86380 86390 1
304788 99304788 1001 86380 86390 1
304839 99304839 1001 86380 86390 1
304843 99304843 1001 86380 86390 1
304565 99304565 1001 86380 86390 1
304522 99304522 1001 86380 86390 1
304380 99304380 1001 86380 86390 1
304277 99304277 1001 86380 86390 1
304267 99304267 1001 86380 86390 1
304923 99304923 1001 86380 86390 1
304953 99304953 1001 86380 86390 1
304917 99304917 1001 86380 86390 1
305572 99305572 1001 86380 86390 1
305521 99305521 1001 86380 86390 1
305616 99305616 1001 86380 86390 1
305643 99305643 1001 86380 86390 1
305605 99305605 1001 86380 86390 1
305644 99305644 1001 86380 86390 1
305646 99305646 1001 86380 86390 1
305461 99305461 1001 86380 86390 1
305220 99305220 1001 86380 86390 1
305196 99305196 1001 86380 86390 1
305120 99305120 1001 86380 86390 1
500192 99500192 1001 86380 86390 1
500141 99500141 1001 86380 86390 1
500167 99500167 1001 86380 86390 1
500034 99500034 1001 86380 86390 1
500753 99500753 1001 86380 86390 1
500766 99500766 1001 86380 86390 1
500627 99500627 1001 86380 86390 1
500656 99500656 1001 86380 86390 1
500809 99500809 1001 86380 86390 1
500561 99500561 1001 86380 86390 1
500551 99500551 1001 86380 86390 1
500257 99500257 1001 86380 86390 1
500274 99500274 1001 86380 86390 1
500948 99500948 1001 86380 86390 1
501460 99501460 1001 86380 86390 1
501486 99501486 1001 86380 86390 1
501465 99501465 1001 86380 86390 1
501625 99501625 1001 86380 86390 1
501533 99501533 1001 86380 86390 1
501508 99501508 1001 86380 86390 1
501632 99501632 1001 86380 86390 1
501394 99501394 1001 86380 86390 1
501334 99501334 1001 86380 86390 1
501373 99501373 1001 86380 86390 1
501363 99501363 1001 86380 86390 1
501340 99501340 1001 86380 86390 1
501353 99501353 1001 86380 86390 1
501106 99501106 1001 86380 86390 1
501159 99501159 1001 86380 86390 1
501778 99501778 1001 86380 86390 1
502286 99502286 1001 86380 86390 1
502262 99502262 1001 86380 86390 1
502441 99502441 1001 86380 86390 1
502234 99502234 1001 86380 86390 1
502151 99502151 1001 86380 86390 1
502102 99502102 1001 86380 86390 1
502076 99502076 1001 86380 86390 1
501999 99501999 1001 86380 86390 1
502497 99502497 1001 86380 86390 1
503243 99503243 1001 86380 86390 1
502983 99502983 1001 86380 86390 1
502996 99502996 1001 86380 86390 1
503007 99503007 1001 86380 86390 1
502852 99502852 1001 86380 86390 1
502868 99502868 1001 86380 86390 1
502754 99502754 1001 86380 86390 1
503431 99503431 1001 86380 86390 1
503342 99503342 1001 86380 86390 1
503307 99503307 1001 86380 86390 1
503363 99503363 1001 86380 86390 1
503929 99503929 1001 86380 86390 1
504109 99504109 1001 86380 86390 1
503808 99503808 1001 86380 86390 1
503874 99503874 1001 86380 86390 1
503850 99503850 1001 86380 86390 1
503721 99503721 1001 86380 86390 1
503852 99503852 1001 86380 86390 1
503668 99503668 1001 86380 86390 1
503649 99503649 1001 86380 86390 1
504186 99504186 1001 86380 86390 1
504251 99504251 1001 86380 86390 1
504150 99504150 1001 86380 86390 1
504203 99504203 1001 86380 86390 1
504741 99504741 1001 86380 86390 1
504878 99504878 1001 86380 86390 1
504558 99504558 1001 86380 86390 1
504638 99504638 1001 86380 86390 1
504639 99504639 1001 86380 86390 1
504655 99504655 1001 86380 86390 1
504659 99504659 1001 86380 86390 1
504400 99504400 1001 86380 86390 1
504518 99504518 1001 86380 86390 1
504396 99504396 1001 86380 86390 1
504346 99504346 1001 86380 86390 1
505070 99505070 1001 86380 86390 1
505086 99505086 1001 86380 86390 1
505064 99505064 1001 86380 86390 1
505015 99505015 1001 86380 86390 1
505041 99505041 1001 86380 86390 1
505131 99505131 1001 86380 86390 1
505658 99505658 1001 86380 86390 1
505671 99505671 1001 86380 86390 1
505697 99505697 1001 86380 86390 1
505672 99505672 1001 86380 86390 1
505675 99505675 1001 86380 86390 1
505728 99505728 1001 86380 86390 1
505600 99505600 1001 86380 86390 1
505489 99505489 1001 86380 86390 1
505373 99505373 1001 86380 86390 1
505361 99505361 1001 86380 86390 1
505388 99505388 1001 86380 86390 1
505404 99505404 1001 86380 86390 1
505472 99505472 1001 86380 86390 1
505275 99505275 1001 86380 86390 1
506494 99506494 1001 86380 86390 1
506522 99506522 1001 86380 86390 1
506474 99506474 1001 86380 86390 1
506253 99506253 1001 86380 86390 1
506370 99506370 1001 86380 86390 1
506242 99506242 1001 86380 86390 1
506206 99506206 1001 86380 86390 1
506092 99506092 1001 86380 86390 1
505991 99505991 1001 86380 86390 1
506160 99506160 1001 86380 86390 1
506176 99506176 1001 86380 86390 1
506116 99506116 1001 86380 86390 1
506605 99506605 1001 86380 86390 1
506620 99506620 1001 86380 86390 1
506706 99506706 1001 86380 86390 1
507345 99507345 1001 86380 86390 1
507374 99507374 1001 86380 86390 1
507338 99507338 1001 86380 86390 1
507407 99507407 1001 86380 86390 1
507302 99507302 1001 86380 86390 1
507357 99507357 1001 86380 86390 1
507180 99507180 1001 86380 86390 1
507195 99507195 1001 86380 86390 1
507201 99507201 1001 86380 86390 1
506971 99506971 1001 86380 86390 1
506937 99506937 1001 86380 86390 1
506900 99506900 1001 86380 86390 1
506916 99506916 1001 86380 86390 1
507537 99507537 1001 86380 86390 1
507589 99507589 1001 86380 86390 1
507477 99507477 1001 86380 86390 1
507609 99507609 1001 86380 86390 1
507610 99507610 1001 86380 86390 1
508210 99508210 1001 86380 86390 1
508215 99508215 1001 86380 86390 1
508058 99508058 1001 86380 86390 1
508233 99508233 1001 86380 86390 1
508141 99508141 1001 86380 86390 1
508029 99508029 1001 86380 86390 1
507946 99507946 1001 86380 86390 1
507908 99507908 1001 86380 86390 1
507803 99507803 1001 86380 86390 1
508273 99508273 1001 86380 86390 1
508419 99508419 1001 86380 86390 1
508448 99508448 1001 86380 86390 1
508281 99508281 1001 86380 86390 1
508959 99508959 1001 86380 86390 1
508874 99508874 1001 86380 86390 1
508912 99508912 1001 86380 86390 1
509059 99509059 1001 86380 86390 1
509070 99509070 1001 86380 86390 1
508793 99508793 1001 86380 86390 1
508683 99508683 1001 86380 86390 1
508545 99508545 1001 86380 86390 1
508508 99508508 1001 86380 86390 1
508599 99508599 1001 86380 86390 1
509188 99509188 1001 86380 86390 1
509241 99509241 1001 86380 86390 1
509151 99509151 1001 86380 86390 1
509774 99509774 1001 86380 86390 1
509701 99509701 1001 86380 86390 1
509885 99509885 1001 86380 86390 1
509898 99509898 1001 86380 86390 1
509515 99509515 1001 86380 86390 1
509541 99509541 1001 86380 86390 1
509542 99509542 1001 86380 86390 1
509672 99509672 1001 86380 86390 1
509525 99509525 1001 86380 86390 1
509352 99509352 1001 86380 86390 1
509459 99509459 1001 86380 86390 1
509488 99509488 1001 86380 86390 1
510047 99510047 1001 86380 86390 1
510576 99510576 1001 86380 86390 1
510577 99510577 1001 86380 86390 1
510566 99510566 1001 86380 86390 1
510453 99510453 1001 86380 86390 1
510363 99510363 1001 86380 86390 1
510403 99510403 1001 86380 86390 1
510135 99510135 1001 86380 86390 1
510252 99510252 1001 86380 86390 1
510234 99510234 1001 86380 86390 1
510900 99510900 1001 86380 86390 1
511502 99511502 1001 86380 86390 1
511194 99511194 1001 86380 86390 1
511226 99511226 1001 86380 86390 1
511252 99511252 1001 86380 86390 1
511164 99511164 1001 86380 86390 1
511190 99511190 1001 86380 86390 1
510970 99510970 1001 86380 86390 1
511025 99511025 1001 86380 86390 1
511015 99511015 1001 86380 86390 1
511121 99511121 1001 86380 86390 1
511560 99511560 1001 86380 86390 1
511561 99511561 1001 86380 86390 1
512121 99512121 1001 86380 86390 1
512044 99512044 1001 86380 86390 1
512137 99512137 1001 86380 86390 1
512009 99512009 1001 86380 86390 1
511891 99511891 1001 86380 86390 1
511930 99511930 1001 86380 86390 1
511788 99511788 1001 86380 86390 1
512531 99512531 1001 86380 86390 1
512545 99512545 1001 86380 86390 1
512521 99512521 1001 86380 86390 1
512418 99512418 1001 86380 86390 1
512471 99512471 1001 86380 86390 1
512511 99512511 1001 86380 86390 1
513035 99513035 1001 86380 86390 1
512936 99512936 1001 86380 86390 1
512861 99512861 1001 86380 86390 1
512926 99512926 1001 86380 86390 1
512919 99512919 1001 86380 86390 1
512625 99512625 1001 86380 86390 1
512757 99512757 1001 86380 86390 1
512657 99512657 1001 86380 86390 1
512763 99512763 1001 86380 86390 1
512789 99512789 1001 86380 86390 1
513240 99513240 1001 86380 86390 1
513220 99513220 1001 86380 86390 1
513376 99513376 1001 86380 86390 1
513286 99513286 1001 86380 86390 1
513366 99513366 1001 86380 86390 1
513343 99513343 1001 86380 86390 1
513999 99513999 1001 86380 86390 1
514026 99514026 1001 86380 86390 1
513634 99513634 1001 86380 86390 1
513808 99513808 1001 86380 86390 1
513666 99513666 1001 86380 86390 1
513462 99513462 1001 86380 86390 1
513560 99513560 1001 86380 86390 1
513445 99513445 1001 86380 86390 1
514066 99514066 1001 86380 86390 1
514191 99514191 1001 86380 86390 1
514153 99514153 1001 86380 86390 1
514040 99514040 1001 86380 86390 1
514728 99514728 1001 86380 86390 1
514828 99514828 1001 86380 86390 1
514759 99514759 1001 86380 86390 1
514643 99514643 1001 86380 86390 1
514475 99514475 1001 86380 86390 1
514391 99514391 1001 86380 86390 1
514345 99514345 1001 86380 86390 1
514349 99514349 1001 86380 86390 1
514403 99514403 1001 86380 86390 1
514869 99514869 1001 86380 86390 1
514976 99514976 1001 86380 86390 1
514887 99514887 1001 86380 86390 1
514969 99514969 1001 86380 86390 1
515047 99515047 1001 86380 86390 1
515657 99515657 1001 86380 86390 1
515613 99515613 1001 86380 86390 1
515676 99515676 1001 86380 86390 1
515467 99515467 1001 86380 86390 1
515292 99515292 1001 86380 86390 1
515450 99515450 1001 86380 86390 1
515251 99515251 1001 86380 86390 1
515229 99515229 1001 86380 86390 1
515737 99515737 1001 86380 86390 1
515712 99515712 1001 86380 86390 1
515842 99515842 1001 86380 86390 1
516324 99516324 1001 86380 86390 1
516376 99516376 1001 86380 86390 1
516430 99516430 1001 86380 86390 1
516244 99516244 1001 86380 86390 1
516180 99516180 1001 86380 86390 1
516181 99516181 1001 86380 86390 1
516263 99516263 1001 86380 86390 1
516085 99516085 1001 86380 86390 1
515906 99515906 1001 86380 86390 1
515909 99515909 1001 86380 86390 1
515936 99515936 1001 86380 86390 1
516054 99516054 1001 86380 86390 1
515965 99515965 1001 86380 86390 1
516094 99516094 1001 86380 86390 1
516584 99516584 1001 86380 86390 1
516629 99516629 1001 86380 86390 1
517232 99517232 1001 86380 86390 1
517140 99517140 1001 86380 86390 1
517059 99517059 1001 86380 86390 1
516815 99516815 1001 86380 86390 1
517437 99517437 1001 86380 86390 1
517415 99517415 1001 86380 86390 1
517493 99517493 1001 86380 86390 1
518143 99518143 1001 86380 86390 1
517896 99517896 1001 86380 86390 1
517871 99517871 1001 86380 86390 1
517807 99517807 1001 86380 86390 1
517555 99517555 1001 86380 86390 1
517604 99517604 1001 86380 86390 1
518288 99518288 1001 86380 86390 1
518315 99518315 1001 86380 86390 1
518240 99518240 1001 86380 86390 1
518254 99518254 1001 86380 86390 1
518864 99518864 1001 86380 86390 1
518867 99518867 1001 86380 86390 1
518641 99518641 1001 86380 86390 1
518707 99518707 1001 86380 86390 1
518434 99518434 1001 86380 86390 1
518422 99518422 1001 86380 86390 1
518514 99518514 1001 86380 86390 1
518519 99518519 1001 86380 86390 1
518377 99518377 1001 86380 86390 1
519062 99519062 1001 86380 86390 1
518998 99518998 1001 86380 86390 1
519077 99519077 1001 86380 86390 1
519031 99519031 1001 86380 86390 1
519072 99519072 1001 86380 86390 1
519139 99519139 1001 86380 86390 1
519611 99519611 1001 86380 86390 1
519766 99519766 1001 86380 86390 1
519650 99519650 1001 86380 86390 1
519772 99519772 1001 86380 86390 1
519809 99519809 1001 86380 86390 1
519583 99519583 1001 86380 86390 1
519414 99519414 1001 86380 86390 1
519443 99519443 1001 86380 86390 1
519456 99519456 1001 86380 86390 1
519471 99519471 1001 86380 86390 1
519604 99519604 1001 86380 86390 1
519231 99519231 1001 86380 86390 1
519194 99519194 1001 86380 86390 1
519325 99519325 1001 86380 86390 1
519199 99519199 1001 86380 86390 1
519319 99519319 1001 86380 86390 1
519399 99519399 1001 86380 86390 1
519982 99519982 1001 86380 86390 1
519996 99519996 1001 86380 86390 1
519828 99519828 1001 86380 86390 1
519959 99519959 1001 86380 86390 1
519817 99519817 1001 86380 86390 1
520602 99520602 1001 86380 86390 1
520592 99520592 1001 86380 86390 1
520555 99520555 1001 86380 86390 1
520569 99520569 1001 86380 86390 1
520532 99520532 1001 86380 86390 1
520443 99520443 1001 86380 86390 1
520469 99520469 1001 86380 86390 1
520325 99520325 1001 86380 86390 1
520416 99520416 1001 86380 86390 1
520405 99520405 1001 86380 86390 1
520088 99520088 1001 86380 86390 1
520195 99520195 1001 86380 86390 1
520678 99520678 1001 86380 86390 1
520717 99520717 1001 86380 86390 1
520653 99520653 1001 86380 86390 1
520774 99520774 1001 86380 86390 1
520646 99520646 1001 86380 86390 1
520751 99520751 1001 86380 86390 1
520713 99520713 1001 86380 86390 1
521419 99521419 1001 86380 86390 1
521444 99521444 1001 86380 86390 1
521280 99521280 1001 86380 86390 1
521306 99521306 1001 86380 86390 1
521397 99521397 1001 86380 86390 1
521261 99521261 1001 86380 86390 1
521085 99521085 1001 86380 86390 1
520871 99520871 1001 86380 86390 1
520866 99520866 1001 86380 86390 1
520931 99520931 1001 86380 86390 1
520881 99520881 1001 86380 86390 1
520907 99520907 1001 86380 86390 1
521024 99521024 1001 86380 86390 1
521532 99521532 1001 86380 86390 1
521511 99521511 1001 86380 86390 1
521986 99521986 1001 86380 86390 1
521962 99521962 1001 86380 86390 1
522053 99522053 1001 86380 86390 1
521991 99521991 1001 86380 86390 1
521814 99521814 1001 86380 86390 1
521859 99521859 1001 86380 86390 1
522381 99522381 1001 86380 86390 1
522438 99522438 1001 86380 86390 1
522464 99522464 1001 86380 86390 1
522439 99522439 1001 86380 86390 1
522415 99522415 1001 86380 86390 1
522390 99522390 1001 86380 86390 1
522301 99522301 1001 86380 86390 1
522992 99522992 1001 86380 86390 1
523084 99523084 1001 86380 86390 1
523005 99523005 1001 86380 86390 1
522995 99522995 1001 86380 86390 1
522921 99522921 1001 86380 86390 1
522862 99522862 1001 86380 86390 1
522751 99522751 1001 86380 86390 1
522831 99522831 1001 86380 86390 1
522844 99522844 1001 86380 86390 1
522678 99522678 1001 86380 86390 1
522527 99522527 1001 86380 86390 1
522504 99522504 1001 86380 86390 1
523132 99523132 1001 86380 86390 1
523175 99523175 1001 86380 86390 1
523291 99523291 1001 86380 86390 1
523320 99523320 1001 86380 86390 1
523786 99523786 1001 86380 86390 1
523904 99523904 1001 86380 86390 1
523726 99523726 1001 86380 86390 1
523652 99523652 1001 86380 86390 1
523595 99523595 1001 86380 86390 1
523466 99523466 1001 86380 86390 1
523376 99523376 1001 86380 86390 1
523480 99523480 1001 86380 86390 1
523390 99523390 1001 86380 86390 1
523385 99523385 1001 86380 86390 1
524032 99524032 1001 86380 86390 1
524123 99524123 1001 86380 86390 1
523324 99523324 1001 86380 86390 1
523964 99523964 1001 86380 86390 1
524134 99524134 1001 86380 86390 1
524586 99524586 1001 86380 86390 1
524462 99524462 1001 86380 86390 1
524492 99524492 1001 86380 86390 1
524557 99524557 1001 86380 86390 1
524363 99524363 1001 86380 86390 1
524151 99524151 1001 86380 86390 1
524219 99524219 1001 86380 86390 1
524911 99524911 1001 86380 86390 1
524876 99524876 1001 86380 86390 1
524896 99524896 1001 86380 86390 1
525536 99525536 1001 86380 86390 1
525588 99525588 1001 86380 86390 1
525224 99525224 1001 86380 86390 1
525293 99525293 1001 86380 86390 1
525256 99525256 1001 86380 86390 1
525336 99525336 1001 86380 86390 1
525094 99525094 1001 86380 86390 1
525159 99525159 1001 86380 86390 1
525019 99525019 1001 86380 86390 1
525072 99525072 1001 86380 86390 1
525060 99525060 1001 86380 86390 1
525048 99525048 1001 86380 86390 1
525167 99525167 1001 86380 86390 1
525685 99525685 1001 86380 86390 1
525777 99525777 1001 86380 86390 1
525669 99525669 1001 86380 86390 1
526388 99526388 1001 86380 86390 1
526221 99526221 1001 86380 86390 1
526411 99526411 1001 86380 86390 1
526132 99526132 1001 86380 86390 1
526060 99526060 1001 86380 86390 1
525841 99525841 1001 86380 86390 1
525906 99525906 1001 86380 86390 1
525834 99525834 1001 86380 86390 1
525924 99525924 1001 86380 86390 1
525981 99525981 1001 86380 86390 1
525969 99525969 1001 86380 86390 1
526485 99526485 1001 86380 86390 1
526614 99526614 1001 86380 86390 1
526627 99526627 1001 86380 86390 1
526538 99526538 1001 86380 86390 1
526573 99526573 1001 86380 86390 1
527217 99527217 1001 86380 86390 1
527044 99527044 1001 86380 86390 1
526813 99526813 1001 86380 86390 1
526829 99526829 1001 86380 86390 1
526805 99526805 1001 86380 86390 1
526806 99526806 1001 86380 86390 1
527362 99527362 1001 86380 86390 1
527312 99527312 1001 86380 86390 1
527281 99527281 1001 86380 86390 1
527333 99527333 1001 86380 86390 1
527398 99527398 1001 86380 86390 1
527923 99527923 1001 86380 86390 1
527912 99527912 1001 86380 86390 1
527901 99527901 1001 86380 86390 1
527902 99527902 1001 86380 86390 1
528023 99528023 1001 86380 86390 1
527778 99527778 1001 86380 86390 1
527781 99527781 1001 86380 86390 1
527833 99527833 1001 86380 86390 1
527679 99527679 1001 86380 86390 1
527862 99527862 1001 86380 86390 1
527518 99527518 1001 86380 86390 1
527648 99527648 1001 86380 86390 1
527571 99527571 1001 86380 86390 1
527649 99527649 1001 86380 86390 1
527662 99527662 1001 86380 86390 1
528176 99528176 1001 86380 86390 1
528179 99528179 1001 86380 86390 1
528103 99528103 1001 86380 86390 1
528182 99528182 1001 86380 86390 1
528834 99528834 1001 86380 86390 1
528591 99528591 1001 86380 86390 1
528671 99528671 1001 86380 86390 1
528283 99528283 1001 86380 86390 1
528441 99528441 1001 86380 86390 1
528994 99528994 1001 86380 86390 1
528904 99528904 1001 86380 86390 1
529525 99529525 1001 86380 86390 1
529607 99529607 1001 86380 86390 1
529406 99529406 1001 86380 86390 1
529448 99529448 1001 86380 86390 1
529501 99529501 1001 86380 86390 1
529385 99529385 1001 86380 86390 1
529403 99529403 1001 86380 86390 1
529113 99529113 1001 86380 86390 1
529233 99529233 1001 86380 86390 1
529285 99529285 1001 86380 86390 1
529765 99529765 1001 86380 86390 1
529779 99529779 1001 86380 86390 1
529760 99529760 1001 86380 86390 1
529865 99529865 1001 86380 86390 1
530364 99530364 1001 86380 86390 1
530383 99530383 1001 86380 86390 1
530474 99530474 1001 86380 86390 1
530239 99530239 1001 86380 86390 1
530023 99530023 1001 86380 86390 1
530075 99530075 1001 86380 86390 1
530077 99530077 1001 86380 86390 1
529976 99529976 1001 86380 86390 1
530121 99530121 1001 86380 86390 1
530758 99530758 1001 86380 86390 1
530709 99530709 1001 86380 86390 1
530710 99530710 1001 86380 86390 1
530729 99530729 1001 86380 86390 1
531250 99531250 1001 86380 86390 1
531344 99531344 1001 86380 86390 1
531331 99531331 1001 86380 86390 1
531191 99531191 1001 86380 86390 1
531206 99531206 1001 86380 86390 1
531368 99531368 1001 86380 86390 1
531083 99531083 1001 86380 86390 1
531051 99531051 1001 86380 86390 1
530875 99530875 1001 86380 86390 1
530955 99530955 1001 86380 86390 1
530865 99530865 1001 86380 86390 1
531404 99531404 1001 86380 86390 1
531469 99531469 1001 86380 86390 1
531536 99531536 1001 86380 86390 1
531387 99531387 1001 86380 86390 1
532052 99532052 1001 86380 86390 1
532040 99532040 1001 86380 86390 1
532043 99532043 1001 86380 86390 1
532008 99532008 1001 86380 86390 1
532074 99532074 1001 86380 86390 1
532165 99532165 1001 86380 86390 1
531945 99531945 1001 86380 86390 1
531933 99531933 1001 86380 86390 1
531777 99531777 1001 86380 86390 1
532378 99532378 1001 86380 86390 1
532317 99532317 1001 86380 86390 1
532884 99532884 1001 86380 86390 1
532834 99532834 1001 86380 86390 1
532824 99532824 1001 86380 86390 1
532608 99532608 1001 86380 86390 1
532536 99532536 1001 86380 86390 1
532473 99532473 1001 86380 86390 1
533185 99533185 1001 86380 86390 1
533087 99533087 1001 86380 86390 1
533091 99533091 1001 86380 86390 1
533156 99533156 1001 86380 86390 1
533657 99533657 1001 86380 86390 1
533683 99533683 1001 86380 86390 1
533740 99533740 1001 86380 86390 1
533574 99533574 1001 86380 86390 1
533649 99533649 1001 86380 86390 1
533431 99533431 1001 86380 86390 1
533419 99533419 1001 86380 86390 1
533318 99533318 1001 86380 86390 1
533383 99533383 1001 86380 86390 1
533409 99533409 1001 86380 86390 1
533436 99533436 1001 86380 86390 1
533321 99533321 1001 86380 86390 1
533976 99533976 1001 86380 86390 1
533901 99533901 1001 86380 86390 1
534005 99534005 1001 86380 86390 1
534057 99534057 1001 86380 86390 1
533902 99533902 1001 86380 86390 1
533996 99533996 1001 86380 86390 1
534532 99534532 1001 86380 86390 1
534572 99534572 1001 86380 86390 1
534657 99534657 1001 86380 86390 1
534586 99534586 1001 86380 86390 1
534605 99534605 1001 86380 86390 1
534593 99534593 1001 86380 86390 1
534443 99534443 1001 86380 86390 1
534345 99534345 1001 86380 86390 1
534090 99534090 1001 86380 86390 1
534211 99534211 1001 86380 86390 1
534069 99534069 1001 86380 86390 1
534228 99534228 1001 86380 86390 1
534203 99534203 1001 86380 86390 1
534152 99534152 1001 86380 86390 1
534717 99534717 1001 86380 86390 1
535382 99535382 1001 86380 86390 1
535509 99535509 1001 86380 86390 1
535347 99535347 1001 86380 86390 1
535376 99535376 1001 86380 86390 1
535501 99535501 1001 86380 86390 1
535367 99535367 1001 86380 86390 1
535213 99535213 1001 86380 86390 1
535229 99535229 1001 86380 86390 1
534984 99534984 1001 86380 86390 1
534974 99534974 1001 86380 86390 1
534987 99534987 1001 86380 86390 1
534950 99534950 1001 86380 86390 1
535688 99535688 1001 86380 86390 1
535640 99535640 1001 86380 86390 1
535551 99535551 1001 86380 86390 1
536299 99536299 1001 86380 86390 1
536195 99536195 1001 86380 86390 1
536209 99536209 1001 86380 86390 1
536212 99536212 1001 86380 86390 1
536318 99536318 1001 86380 86390 1
536014 99536014 1001 86380 86390 1
536044 99536044 1001 86380 86390 1
535928 99535928 1001 86380 86390 1
536112 99536112 1001 86380 86390 1
535974 99535974 1001 86380 86390 1
535830 99535830 1001 86380 86390 1
535856 99535856 1001 86380 86390 1
536437 99536437 1001 86380 86390 1
536427 99536427 1001 86380 86390 1
536468 99536468 1001 86380 86390 1
537046 99537046 1001 86380 86390 1
536985 99536985 1001 86380 86390 1
536973 99536973 1001 86380 86390 1
537055 99537055 1001 86380 86390 1
537083 99537083 1001 86380 86390 1
536806 99536806 1001 86380 86390 1
536949 99536949 1001 86380 86390 1
536782 99536782 1001 86380 86390 1
536925 99536925 1001 86380 86390 1
536585 99536585 1001 86380 86390 1
537237 99537237 1001 86380 86390 1
537200 99537200 1001 86380 86390 1
537188 99537188 1001 86380 86390 1
537245 99537245 1001 86380 86390 1
537195 99537195 1001 86380 86390 1
537351 99537351 1001 86380 86390 1
537951 99537951 1001 86380 86390 1
537802 99537802 1001 86380 86390 1
537694 99537694 1001 86380 86390 1
537674 99537674 1001 86380 86390 1
538077 99538077 1001 86380 86390 1
538186 99538186 1001 86380 86390 1
538647 99538647 1001 86380 86390 1
538759 99538759 1001 86380 86390 1
538809 99538809 1001 86380 86390 1
538469 99538469 1001 86380 86390 1
538448 99538448 1001 86380 86390 1
538513 99538513 1001 86380 86390 1
538565 99538565 1001 86380 86390 1
538412 99538412 1001 86380 86390 1
538253 99538253 1001 86380 86390 1
538281 99538281 1001 86380 86390 1
538346 99538346 1001 86380 86390 1
538361 99538361 1001 86380 86390 1
538943 99538943 1001 86380 86390 1
538828 99538828 1001 86380 86390 1
538945 99538945 1001 86380 86390 1
538987 99538987 1001 86380 86390 1
538874 99538874 1001 86380 86390 1
539578 99539578 1001 86380 86390 1
539462 99539462 1001 86380 86390 1
539612 99539612 1001 86380 86390 1
539582 99539582 1001 86380 86390 1
539454 99539454 1001 86380 86390 1
539587 99539587 1001 86380 86390 1
539633 99539633 1001 86380 86390 1
539497 99539497 1001 86380 86390 1
539423 99539423 1001 86380 86390 1
539231 99539231 1001 86380 86390 1
539259 99539259 1001 86380 86390 1
539150 99539150 1001 86380 86390 1
539049 99539049 1001 86380 86390 1
539135 99539135 1001 86380 86390 1
539710 99539710 1001 86380 86390 1
539778 99539778 1001 86380 86390 1
540377 99540377 1001 86380 86390 1
540391 99540391 1001 86380 86390 1
540432 99540432 1001 86380 86390 1
540369 99540369 1001 86380 86390 1
540408 99540408 1001 86380 86390 1
540357 99540357 1001 86380 86390 1
540375 99540375 1001 86380 86390 1
540148 99540148 1001 86380 86390 1
540610 99540610 1001 86380 86390 1
540662 99540662 1001 86380 86390 1
540559 99540559 1001 86380 86390 1
540534 99540534 1001 86380 86390 1
540630 99540630 1001 86380 86390 1
541149 99541149 1001 86380 86390 1
541099 99541099 1001 86380 86390 1
541026 99541026 1001 86380 86390 1
541052 99541052 1001 86380 86390 1
541053 99541053 1001 86380 86390 1
541073 99541073 1001 86380 86390 1
540792 99540792 1001 86380 86390 1
540675 99540675 1001 86380 86390 1
541493 99541493 1001 86380 86390 1
542029 99542029 1001 86380 86390 1
541957 99541957 1001 86380 86390 1
541973 99541973 1001 86380 86390 1
541887 99541887 1001 86380 86390 1
541777 99541777 1001 86380 86390 1
541552 99541552 1001 86380 86390 1
541598 99541598 1001 86380 86390 1
541706 99541706 1001 86380 86390 1
542171 99542171 1001 86380 86390 1
542265 99542265 1001 86380 86390 1
542203 99542203 1001 86380 86390 1
542166 99542166 1001 86380 86390 1
542850 99542850 1001 86380 86390 1
542625 99542625 1001 86380 86390 1
542613 99542613 1001 86380 86390 1
542518 99542518 1001 86380 86390 1
542481 99542481 1001 86380 86390 1
542406 99542406 1001 86380 86390 1
542359 99542359 1001 86380 86390 1
543046 99543046 1001 86380 86390 1
543671 99543671 1001 86380 86390 1
543595 99543595 1001 86380 86390 1
543765 99543765 1001 86380 86390 1
543246 99543246 1001 86380 86390 1
543214 99543214 1001 86380 86390 1
543911 99543911 1001 86380 86390 1
543937 99543937 1001 86380 86390 1
543930 99543930 1001 86380 86390 1
543803 99543803 1001 86380 86390 1
544481 99544481 1001 86380 86390 1
544559 99544559 1001 86380 86390 1
544380 99544380 1001 86380 86390 1
544188 99544188 1001 86380 86390 1
544385 99544385 1001 86380 86390 1
544191 99544191 1001 86380 86390 1
543981 99543981 1001 86380 86390 1
544156 99544156 1001 86380 86390 1
544691 99544691 1001 86380 86390 1
544601 99544601 1001 86380 86390 1
544684 99544684 1001 86380 86390 1
542536 700 1002 63674 70420 1
534243 658 1002 50850 52131 1
400381 99400381 1001 86380 86390 1
400436 99400436 1001 86380 86390 1
400639 99400639 1001 86380 86390 1
400986 99400986 1001 86380 86390 1
401070 99401070 1001 86380 86390 1
401223 99401223 1001 86380 86390 1
401699 99401699 1001 86380 86390 1
401830 99401830 1001 86380 86390 1
401923 99401923 1001 86380 86390 1
402038 99402038 1001 86380 86390 1
402346 99402346 1001 86380 86390 1
402585 99402585 1001 86380 86390 1
402773 99402773 1001 86380 86390 1
402830 99402830 1001 86380 86390 1
402898 99402898 1001 86380 86390 1
402900 99402900 1001 86380 86390 1
402956 99402956 1001 86380 86390 1
403021 99403021 1001 86380 86390 1
403228 99403228 1001 86380 86390 1
403604 99403604 1001 86380 86390 1
403644 99403644 1001 86380 86390 1
403679 99403679 1001 86380 86390 1
403923 99403923 1001 86380 86390 1
403925 99403925 1001 86380 86390 1
403968 99403968 1001 86380 86390 1
404139 99404139 1001 86380 86390 1
404221 99404221 1001 86380 86390 1
404198 99404198 1001 86380 86390 1
404471 99404471 1001 86380 86390 1
404437 99404437 1001 86380 86390 1
404528 99404528 1001 86380 86390 1
404643 99404643 1001 86380 86390 1
404761 99404761 1001 86380 86390 1
404970 99404970 1001 86380 86390 1
405105 99405105 1001 86380 86390 1
405154 99405154 1001 86380 86390 1
405197 99405197 1001 86380 86390 1
405234 99405234 1001 86380 86390 1
405393 99405393 1001 86380 86390 1
405502 99405502 1001 86380 86390 1
405559 99405559 1001 86380 86390 1
405648 99405648 1001 86380 86390 1
405636 99405636 1001 86380 86390 1
406114 99406114 1001 86380 86390 1
406328 99406328 1001 86380 86390 1
406543 99406543 1001 86380 86390 1
406555 99406555 1001 86380 86390 1
406923 99406923 1001 86380 86390 1
407108 99407108 1001 86380 86390 1
407172 99407172 1001 86380 86390 1
407218 99407218 1001 86380 86390 1
407170 99407170 1001 86380 86390 1
407558 99407558 1001 86380 86390 1
407570 99407570 1001 86380 86390 1
407640 99407640 1001 86380 86390 1
407618 99407618 1001 86380 86390 1
407809 99407809 1001 86380 86390 1
407782 99407782 1001 86380 86390 1
408058 99408058 1001 86380 86390 1
408076 99408076 1001 86380 86390 1
408147 99408147 1001 86380 86390 1
408179 99408179 1001 86380 86390 1
408299 99408299 1001 86380 86390 1
408517 99408517 1001 86380 86390 1
408622 99408622 1001 86380 86390 1
408578 99408578 1001 86380 86390 1
408642 99408642 1001 86380 86390 1
408672 99408672 1001 86380 86390 1
409058 99409058 1001 86380 86390 1
409261 99409261 1001 86380 86390 1
409441 99409441 1001 86380 86390 1
409500 99409500 1001 86380 86390 1
409809 99409809 1001 86380 86390 1
410218 99410218 1001 86380 86390 1
409990 99409990 1001 86380 86390 1
410114 99410114 1001 86380 86390 1
410787 99410787 1001 86380 86390 1
410747 99410747 1001 86380 86390 1
410983 99410983 1001 86380 86390 1
411062 99411062 1001 86380 86390 1
411153 99411153 1001 86380 86390 1
411263 99411263 1001 86380 86390 1
411403 99411403 1001 86380 86390 1
411538 99411538 1001 86380 86390 1
411878 99411878 1001 86380 86390 1
412231 99412231 1001 86380 86390 1
412425 99412425 1001 86380 86390 1
412408 99412408 1001 86380 86390 1
413419 99413419 1001 86380 86390 1
413477 99413477 1001 86380 86390 1
413440 99413440 1001 86380 86390 1
413329 99413329 1001 86380 86390 1
413165 99413165 1001 86380 86390 1
413051 99413051 1001 86380 86390 1
412677 99412677 1001 86380 86390 1
412654 99412654 1001 86380 86390 1
412733 99412733 1001 86380 86390 1
413926 99413926 1001 86380 86390 1
414097 99414097 1001 86380 86390 1
413972 99413972 1001 86380 86390 1
413917 99413917 1001 86380 86390 1
414009 99414009 1001 86380 86390 1
414950 99414950 1001 86380 86390 1
414991 99414991 1001 86380 86390 1
415090 99415090 1001 86380 86390 1
414858 99414858 1001 86380 86390 1
414624 99414624 1001 86380 86390 1
414854 99414854 1001 86380 86390 1
414176 99414176 1001 86380 86390 1
414177 99414177 1001 86380 86390 1
414180 99414180 1001 86380 86390 1
415533 99415533 1001 86380 86390 1
415712 99415712 1001 86380 86390 1
415713 99415713 1001 86380 86390 1
415331 99415331 1001 86380 86390 1
415641 99415641 1001 86380 86390 1
416869 99416869 1001 86380 86390 1
416955 99416955 1001 86380 86390 1
416749 99416749 1001 86380 86390 1
416313 99416313 1001 86380 86390 1
416231 99416231 1001 86380 86390 1
416351 99416351 1001 86380 86390 1
416411 99416411 1001 86380 86390 1
416488 99416488 1001 86380 86390 1
416247 99416247 1001 86380 86390 1
416041 99416041 1001 86380 86390 1
417301 99417301 1001 86380 86390 1
417041 99417041 1001 86380 86390 1
417420 99417420 1001 86380 86390 1
417572 99417572 1001 86380 86390 1
417455 99417455 1001 86380 86390 1
418674 99418674 1001 86380 86390 1
418720 99418720 1001 86380 86390 1
418048 99418048 1001 86380 86390 1
418409 99418409 1001 86380 86390 1
417939 99417939 1001 86380 86390 1
417969 99417969 1001 86380 86390 1
417946 99417946 1001 86380 86390 1
418027 99418027 1001 86380 86390 1
419100 99419100 1001 86380 86390 1
419060 99419060 1001 86380 86390 1
418865 99418865 1001 86380 86390 1
419202 99419202 1001 86380 86390 1
419783 99419783 1001 86380 86390 1
420011 99420011 1001 86380 86390 1
419929 99419929 1001 86380 86390 1
419960 99419960 1001 86380 86390 1
419936 99419936 1001 86380 86390 1
419797 99419797 1001 86380 86390 1
420788 99420788 1001 86380 86390 1
420607 99420607 1001 86380 86390 1
420580 99420580 1001 86380 86390 1
420762 99420762 1001 86380 86390 1
420829 99420829 1001 86380 86390 1
420462 99420462 1001 86380 86390 1
422017 99422017 1001 86380 86390 1
421576 99421576 1001 86380 86390 1
421449 99421449 1001 86380 86390 1
421113 99421113 1001 86380 86390 1
422330 99422330 1001 86380 86390 1
422527 99422527 1001 86380 86390 1
422162 99422162 1001 86380 86390 1
422218 99422218 1001 86380 86390 1
422488 99422488 1001 86380 86390 1
422256 99422256 1001 86380 86390 1
423422 99423422 1001 86380 86390 1
423091 99423091 1001 86380 86390 1
422840 99422840 1001 86380 86390 1
422638 99422638 1001 86380 86390 1
422758 99422758 1001 86380 86390 1
423963 99423963 1001 86380 86390 1
423982 99423982 1001 86380 86390 1
425337 99425337 1001 86380 86390 1
425356 99425356 1001 86380 86390 1
424675 99424675 1001 86380 86390 1
424992 99424992 1001 86380 86390 1
424690 99424690 1001 86380 86390 1
424748 99424748 1001 86380 86390 1
424338 99424338 1001 86380 86390 1
424563 99424563 1001 86380 86390 1
424251 99424251 1001 86380 86390 1
424501 99424501 1001 86380 86390 1
425505 99425505 1001 86380 86390 1
425579 99425579 1001 86380 86390 1
426790 99426790 1001 86380 86390 1
426768 99426768 1001 86380 86390 1
426855 99426855 1001 86380 86390 1
427001 99427001 1001 86380 86390 1
426642 99426642 1001 86380 86390 1
425955 99425955 1001 86380 86390 1
425923 99425923 1001 86380 86390 1
425952 99425952 1001 86380 86390 1
427389 99427389 1001 86380 86390 1
427488 99427488 1001 86380 86390 1
427399 99427399 1001 86380 86390 1
427466 99427466 1001 86380 86390 1
427521 99427521 1001 86380 86390 1
427220 99427220 1001 86380 86390 1
428446 99428446 1001 86380 86390 1
428597 99428597 1001 86380 86390 1
428182 99428182 1001 86380 86390 1
427851 99427851 1001 86380 86390 1
427559 99427559 1001 86380 86390 1
427884 99427884 1001 86380 86390 1
428789 99428789 1001 86380 86390 1
428970 99428970 1001 86380 86390 1
428794 99428794 1001 86380 86390 1
428957 99428957 1001 86380 86390 1
428936 99428936 1001 86380 86390 1
430298 99430298 1001 86380 86390 1
430286 99430286 1001 86380 86390 1
430362 99430362 1001 86380 86390 1
429883 99429883 1001 86380 86390 1
429946 99429946 1001 86380 86390 1
429325 99429325 1001 86380 86390 1
429538 99429538 1001 86380 86390 1
430658 99430658 1001 86380 86390 1
430505 99430505 1001 86380 86390 1
430806 99430806 1001 86380 86390 1
430596 99430596 1001 86380 86390 1
430626 99430626 1001 86380 86390 1
430412 99430412 1001 86380 86390 1
430787 99430787 1001 86380 86390 1
431716 99431716 1001 86380 86390 1
431306 99431306 1001 86380 86390 1
431373 99431373 1001 86380 86390 1
431459 99431459 1001 86380 86390 1
431295 99431295 1001 86380 86390 1
430866 99430866 1001 86380 86390 1
430977 99430977 1001 86380 86390 1
430901 99430901 1001 86380 86390 1
432212 99432212 1001 86380 86390 1
432426 99432426 1001 86380 86390 1
433412 99433412 1001 86380 86390 1
433414 99433414 1001 86380 86390 1
433500 99433500 1001 86380 86390 1
433544 99433544 1001 86380 86390 1
432947 99432947 1001 86380 86390 1
432996 99432996 1001 86380 86390 1
432932 99432932 1001 86380 86390 1
433029 99433029 1001 86380 86390 1
432533 99432533 1001 86380 86390 1
432863 99432863 1001 86380 86390 1
432736 99432736 1001 86380 86390 1
432873 99432873 1001 86380 86390 1
434127 99434127 1001 86380 86390 1
433929 99433929 1001 86380 86390 1
433960 99433960 1001 86380 86390 1
435178 99435178 1001 86380 86390 1
435135 99435135 1001 86380 86390 1
435009 99435009 1001 86380 86390 1
435050 99435050 1001 86380 86390 1
434963 99434963 1001 86380 86390 1
434396 99434396 1001 86380 86390 1
434211 99434211 1001 86380 86390 1
434407 99434407 1001 86380 86390 1
434162 99434162 1001 86380 86390 1
435651 99435651 1001 86380 86390 1
437077 99437077 1001 86380 86390 1
436777 99436777 1001 86380 86390 1
436868 99436868 1001 86380 86390 1
436449 99436449 1001 86380 86390 1
436686 99436686 1001 86380 86390 1
436698 99436698 1001 86380 86390 1
436336 99436336 1001 86380 86390 1
436213 99436213 1001 86380 86390 1
436269 99436269 1001 86380 86390 1
436161 99436161 1001 86380 86390 1
300058 99300058 1001 86380 86390 1
437219 99437219 1001 86380 86390 1
300544 99300544 1001 86380 86390 1
300473 99300473 1001 86380 86390 1
300360 99300360 1001 86380 86390 1
300403 99300403 1001 86380 86390 1
300236 99300236 1001 86380 86390 1
300132 99300132 1001 86380 86390 1
301519 99301519 1001 86380 86390 1
301398 99301398 1001 86380 86390 1
301255 99301255 1001 86380 86390 1
301748 99301748 1001 86380 86390 1
301674 99301674 1001 86380 86390 1
301741 99301741 1001 86380 86390 1
301653 99301653 1001 86380 86390 1
302275 99302275 1001 86380 86390 1
302101 99302101 1001 86380 86390 1
302143 99302143 1001 86380 86390 1
302081 99302081 1001 86380 86390 1
301990 99301990 1001 86380 86390 1
301800 99301800 1001 86380 86390 1
301859 99301859 1001 86380 86390 1
301950 99301950 1001 86380 86390 1
301912 99301912 1001 86380 86390 1
302522 99302522 1001 86380 86390 1
302419 99302419 1001 86380 86390 1
302497 99302497 1001 86380 86390 1
302410 99302410 1001 86380 86390 1
303065 99303065 1001 86380 86390 1
303168 99303168 1001 86380 86390 1
303014 99303014 1001 86380 86390 1
303081 99303081 1001 86380 86390 1
302897 99302897 1001 86380 86390 1
302988 99302988 1001 86380 86390 1
302901 99302901 1001 86380 86390 1
302967 99302967 1001 86380 86390 1
302736 99302736 1001 86380 86390 1
302725 99302725 1001 86380 86390 1
303294 99303294 1001 86380 86390 1
303310 99303310 1001 86380 86390 1
303401 99303401 1001 86380 86390 1
303247 99303247 1001 86380 86390 1
303210 99303210 1001 86380 86390 1
303366 99303366 1001 86380 86390 1
303384 99303384 1001 86380 86390 1
303868 99303868 1001 86380 86390 1
303978 99303978 1001 86380 86390 1
303968 99303968 1001 86380 86390 1
303699 99303699 1001 86380 86390 1
303818 99303818 1001 86380 86390 1
303715 99303715 1001 86380 86390 1
303694 99303694 1001 86380 86390 1
303583 99303583 1001 86380 86390 1
303533 99303533 1001 86380 86390 1
303443 99303443 1001 86380 86390 1
303599 99303599 1001 86380 86390 1
303412 99303412 1001 86380 86390 1
304197 99304197 1001 86380 86390 1
304720 99304720 1001 86380 86390 1
304605 99304605 1001 86380 86390 1
304503 99304503 1001 86380 86390 1
304620 99304620 1001 86380 86390 1
304608 99304608 1001 86380 86390 1
304494 99304494 1001 86380 86390 1
304469 99304469 1001 86380 86390 1
304270 99304270 1001 86380 86390 1
304275 99304275 1001 86380 86390 1
305024 99305024 1001 86380 86390 1
305026 99305026 1001 86380 86390 1
305009 99305009 1001 86380 86390 1
305049 99305049 1001 86380 86390 1
305556 99305556 1001 86380 86390 1
305639 99305639 1001 86380 86390 1
305362 99305362 1001 86380 86390 1
305441 99305441 1001 86380 86390 1
305299 99305299 1001 86380 86390 1
305315 99305315 1001 86380 86390 1
305392 99305392 1001 86380 86390 1
305142 99305142 1001 86380 86390 1
305223 99305223 1001 86380 86390 1
305190 99305190 1001 86380 86390 1
305203 99305203 1001 86380 86390 1
305269 99305269 1001 86380 86390 1
500116 99500116 1001 86380 86390 1
500002 99500002 1001 86380 86390 1
500032 99500032 1001 86380 86390 1
500058 99500058 1001 86380 86390 1
500123 99500123 1001 86380 86390 1
500762 99500762 1001 86380 86390 1
500688 99500688 1001 86380 86390 1
500727 99500727 1001 86380 86390 1
500652 99500652 1001 86380 86390 1
500718 99500718 1001 86380 86390 1
500759 99500759 1001 86380 86390 1
500604 99500604 1001 86380 86390 1
500400 99500400 1001 86380 86390 1
500227 99500227 1001 86380 86390 1
500293 99500293 1001 86380 86390 1
500398 99500398 1001 86380 86390 1
500870 99500870 1001 86380 86390 1
500988 99500988 1001 86380 86390 1
500899 99500899 1001 86380 86390 1
501615 99501615 1001 86380 86390 1
501517 99501517 1001 86380 86390 1
501530 99501530 1001 86380 86390 1
501308 99501308 1001 86380 86390 1
501415 99501415 1001 86380 86390 1
501044 99501044 1001 86380 86390 1
501214 99501214 1001 86380 86390 1
501049 99501049 1001 86380 86390 1
501663 99501663 1001 86380 86390 1
501794 99501794 1001 86380 86390 1
501695 99501695 1001 86380 86390 1
501685 99501685 1001 86380 86390 1
501842 99501842 1001 86380 86390 1
502281 99502281 1001 86380 86390 1
502225 99502225 1001 86380 86390 1
502124 99502124 1001 86380 86390 1
502037 99502037 1001 86380 86390 1
501960 99501960 1001 86380 86390 1
502530 99502530 1001 86380 86390 1
502573 99502573 1001 86380 86390 1
502613 99502613 1001 86380 86390 1
503150 99503150 1001 86380 86390 1
503275 99503275 1001 86380 86390 1
503286 99503286 1001 86380 86390 1
503022 99503022 1001 86380 86390 1
502895 99502895 1001 86380 86390 1
503056 99503056 1001 86380 86390 1
502722 99502722 1001 86380 86390 1
502813 99502813 1001 86380 86390 1
502814 99502814 1001 86380 86390 1
502734 99502734 1001 86380 86390 1
503393 99503393 1001 86380 86390 1
503320 99503320 1001 86380 86390 1
504082 99504082 1001 86380 86390 1
503993 99503993 1001 86380 86390 1
504008 99504008 1001 86380 86390 1
504065 99504065 1001 86380 86390 1
503901 99503901 1001 86380 86390 1
503864 99503864 1001 86380 86390 1
503761 99503761 1001 86380 86390 1
503878 99503878 1001 86380 86390 1
503872 99503872 1001 86380 86390 1
503577 99503577 1001 86380 86390 1
503605 99503605 1001 86380 86390 1
503631 99503631 1001 86380 86390 1
503657 99503657 1001 86380 86390 1
503581 99503581 1001 86380 86390 1
503635 99503635 1001 86380 86390 1
503610 99503610 1001 86380 86390 1
504280 99504280 1001 86380 86390 1
504125 99504125 1001 86380 86390 1
504190 99504190 1001 86380 86390 1
504138 99504138 1001 86380 86390 1
504744 99504744 1001 86380 86390 1
504922 99504922 1001 86380 86390 1
504814 99504814 1001 86380 86390 1
504729 99504729 1001 86380 86390 1
504602 99504602 1001 86380 86390 1
504719 99504719 1001 86380 86390 1
504590 99504590 1001 86380 86390 1
504370 99504370 1001 86380 86390 1
504344 99504344 1001 86380 86390 1
505005 99505005 1001 86380 86390 1
504954 99504954 1001 86380 86390 1
505007 99505007 1001 86380 86390 1
505010 99505010 1001 86380 86390 1
505107 99505107 1001 86380 86390 1
505134 99505134 1001 86380 86390 1
505607 99505607 1001 86380 86390 1
505746 99505746 1001 86380 86390 1
505752 99505752 1001 86380 86390 1
505415 99505415 1001 86380 86390 1
505407 99505407 1001 86380 86390 1
505382 99505382 1001 86380 86390 1
505162 99505162 1001 86380 86390 1
505303 99505303 1001 86380 86390 1
505967 99505967 1001 86380 86390 1
505877 99505877 1001 86380 86390 1
506561 99506561 1001 86380 86390 1
506562 99506562 1001 86380 86390 1
506447 99506447 1001 86380 86390 1
506572 99506572 1001 86380 86390 1
506516 99506516 1001 86380 86390 1
506252 99506252 1001 86380 86390 1
506256 99506256 1001 86380 86390 1
506361 99506361 1001 86380 86390 1
506032 99506032 1001 86380 86390 1
506090 99506090 1001 86380 86390 1
506703 99506703 1001 86380 86390 1
506704 99506704 1001 86380 86390 1
506656 99506656 1001 86380 86390 1
507333 99507333 1001 86380 86390 1
507394 99507394 1001 86380 86390 1
507410 99507410 1001 86380 86390 1
507356 99507356 1001 86380 86390 1
507164 99507164 1001 86380 86390 1
507038 99507038 1001 86380 86390 1
507069 99507069 1001 86380 86390 1
507172 99507172 1001 86380 86390 1
507162 99507162 1001 86380 86390 1
506906 99506906 1001 86380 86390 1
506923 99506923 1001 86380 86390 1
506809 99506809 1001 86380 86390 1
506952 99506952 1001 86380 86390 1
507005 99507005 1001 86380 86390 1
507554 99507554 1001 86380 86390 1
508067 99508067 1001 86380 86390 1
508153 99508153 1001 86380 86390 1
507995 99507995 1001 86380 86390 1
507696 99507696 1001 86380 86390 1
507645 99507645 1001 86380 86390 1
507702 99507702 1001 86380 86390 1
507678 99507678 1001 86380 86390 1
508265 99508265 1001 86380 86390 1
508399 99508399 1001 86380 86390 1
508872 99508872 1001 86380 86390 1
508706 99508706 1001 86380 86390 1
508837 99508837 1001 86380 86390 1
508825 99508825 1001 86380 86390 1
508710 99508710 1001 86380 86390 1
508656 99508656 1001 86380 86390 1
508645 99508645 1001 86380 86390 1
509088 99509088 1001 86380 86390 1
509221 99509221 1001 86380 86390 1
509277 99509277 1001 86380 86390 1
509801 99509801 1001 86380 86390 1
509514 99509514 1001 86380 86390 1
509689 99509689 1001 86380 86390 1
509680 99509680 1001 86380 86390 1
509357 99509357 1001 86380 86390 1
509412 99509412 1001 86380 86390 1
509402 99509402 1001 86380 86390 1
509403 99509403 1001 86380 86390 1
509482 99509482 1001 86380 86390 1
509471 99509471 1001 86380 86390 1
510041 99510041 1001 86380 86390 1
509994 99509994 1001 86380 86390 1
509958 99509958 1001 86380 86390 1
509922 99509922 1001 86380 86390 1
510637 99510637 1001 86380 86390 1
510663 99510663 1001 86380 86390 1
510622 99510622 1001 86380 86390 1
510458 99510458 1001 86380 86390 1
510342 99510342 1001 86380 86390 1
510357 99510357 1001 86380 86390 1
510333 99510333 1001 86380 86390 1
510451 99510451 1001 86380 86390 1
510132 99510132 1001 86380 86390 1
510119 99510119 1001 86380 86390 1
510224 99510224 1001 86380 86390 1
510303 99510303 1001 86380 86390 1
510203 99510203 1001 86380 86390 1
510244 99510244 1001 86380 86390 1
510918 99510918 1001 86380 86390 1
510829 99510829 1001 86380 86390 1
510731 99510731 1001 86380 86390 1
511360 99511360 1001 86380 86390 1
511400 99511400 1001 86380 86390 1
511418 99511418 1001 86380 86390 1
511538 99511538 1001 86380 86390 1
511297 99511297 1001 86380 86390 1
511197 99511197 1001 86380 86390 1
511146 99511146 1001 86380 86390 1
511330 99511330 1001 86380 86390 1
511253 99511253 1001 86380 86390 1
510998 99510998 1001 86380 86390 1
511052 99511052 1001 86380 86390 1
511020 99511020 1001 86380 86390 1
511616 99511616 1001 86380 86390 1
511689 99511689 1001 86380 86390 1
512186 99512186 1001 86380 86390 1
512319 99512319 1001 86380 86390 1
512332 99512332 1001 86380 86390 1
512307 99512307 1001 86380 86390 1
512245 99512245 1001 86380 86390 1
512311 99512311 1001 86380 86390 1
512369 99512369 1001 86380 86390 1
512057 99512057 1001 86380 86390 1
512036 99512036 1001 86380 86390 1
511987 99511987 1001 86380 86390 1
512106 99512106 1001 86380 86390 1
511864 99511864 1001 86380 86390 1
511816 99511816 1001 86380 86390 1
511907 99511907 1001 86380 86390 1
511886 99511886 1001 86380 86390 1
512427 99512427 1001 86380 86390 1
512440 99512440 1001 86380 86390 1
512506 99512506 1001 86380 86390 1
513204 99513204 1001 86380 86390 1
513173 99513173 1001 86380 86390 1
512989 99512989 1001 86380 86390 1
512954 99512954 1001 86380 86390 1
512969 99512969 1001 86380 86390 1
512946 99512946 1001 86380 86390 1
512985 99512985 1001 86380 86390 1
512778 99512778 1001 86380 86390 1
513254 99513254 1001 86380 86390 1
513324 99513324 1001 86380 86390 1
513211 99513211 1001 86380 86390 1
513355 99513355 1001 86380 86390 1
513330 99513330 1001 86380 86390 1
513998 99513998 1001 86380 86390 1
513971 99513971 1001 86380 86390 1
513857 99513857 1001 86380 86390 1
513658 99513658 1001 86380 86390 1
513700 99513700 1001 86380 86390 1
513740 99513740 1001 86380 86390 1
513526 99513526 1001 86380 86390 1
513618 99513618 1001 86380 86390 1
514137 99514137 1001 86380 86390 1
514061 99514061 1001 86380 86390 1
514143 99514143 1001 86380 86390 1
514690 99514690 1001 86380 86390 1
514769 99514769 1001 86380 86390 1
514825 99514825 1001 86380 86390 1
514658 99514658 1001 86380 86390 1
514844 99514844 1001 86380 86390 1
514487 99514487 1001 86380 86390 1
514580 99514580 1001 86380 86390 1
514396 99514396 1001 86380 86390 1
514306 99514306 1001 86380 86390 1
514241 99514241 1001 86380 86390 1
514398 99514398 1001 86380 86390 1
514361 99514361 1001 86380 86390 1
514889 99514889 1001 86380 86390 1
514994 99514994 1001 86380 86390 1
514956 99514956 1001 86380 86390 1
515585 99515585 1001 86380 86390 1
515509 99515509 1001 86380 86390 1
515563 99515563 1001 86380 86390 1
515589 99515589 1001 86380 86390 1
515470 99515470 1001 86380 86390 1
515278 99515278 1001 86380 86390 1
515162 99515162 1001 86380 86390 1
515253 99515253 1001 86380 86390 1
515139 99515139 1001 86380 86390 1
515848 99515848 1001 86380 86390 1
515879 99515879 1001 86380 86390 1
515767 99515767 1001 86380 86390 1
516473 99516473 1001 86380 86390 1
516163 99516163 1001 86380 86390 1
516141 99516141 1001 86380 86390 1
515916 99515916 1001 86380 86390 1
515923 99515923 1001 86380 86390 1
515937 99515937 1001 86380 86390 1
516649 99516649 1001 86380 86390 1
517298 99517298 1001 86380 86390 1
517261 99517261 1001 86380 86390 1
516955 99516955 1001 86380 86390 1
517126 99517126 1001 86380 86390 1
516720 99516720 1001 86380 86390 1
516759 99516759 1001 86380 86390 1
516824 99516824 1001 86380 86390 1
518097 99518097 1001 86380 86390 1
518009 99518009 1001 86380 86390 1
518117 99518117 1001 86380 86390 1
517976 99517976 1001 86380 86390 1
518147 99518147 1001 86380 86390 1
517805 99517805 1001 86380 86390 1
517861 99517861 1001 86380 86390 1
517785 99517785 1001 86380 86390 1
517646 99517646 1001 86380 86390 1
517637 99517637 1001 86380 86390 1
517551 99517551 1001 86380 86390 1
518195 99518195 1001 86380 86390 1
518261 99518261 1001 86380 86390 1
518788 99518788 1001 86380 86390 1
518814 99518814 1001 86380 86390 1
518831 99518831 1001 86380 86390 1
518628 99518628 1001 86380 86390 1
518720 99518720 1001 86380 86390 1
518593 99518593 1001 86380 86390 1
518607 99518607 1001 86380 86390 1
518741 99518741 1001 86380 86390 1
518553 99518553 1001 86380 86390 1
518372 99518372 1001 86380 86390 1
518489 99518489 1001 86380 86390 1
519088 99519088 1001 86380 86390 1
519149 99519149 1001 86380 86390 1
519711 99519711 1001 86380 86390 1
519676 99519676 1001 86380 86390 1
519665 99519665 1001 86380 86390 1
519668 99519668 1001 86380 86390 1
519630 99519630 1001 86380 86390 1
519806 99519806 1001 86380 86390 1
519761 99519761 1001 86380 86390 1
519632 99519632 1001 86380 86390 1
519590 99519590 1001 86380 86390 1
519592 99519592 1001 86380 86390 1
519502 99519502 1001 86380 86390 1
519309 99519309 1001 86380 86390 1
519284 99519284 1001 86380 86390 1
519292 99519292 1001 86380 86390 1
519881 99519881 1001 86380 86390 1
519831 99519831 1001 86380 86390 1
520003 99520003 1001 86380 86390 1
519835 99519835 1001 86380 86390 1
520477 99520477 1001 86380 86390 1
520517 99520517 1001 86380 86390 1
520492 99520492 1001 86380 86390 1
520587 99520587 1001 86380 86390 1
520600 99520600 1001 86380 86390 1
520230 99520230 1001 86380 86390 1
520275 99520275 1001 86380 86390 1
520032 99520032 1001 86380 86390 1
520033 99520033 1001 86380 86390 1
520189 99520189 1001 86380 86390 1
520112 99520112 1001 86380 86390 1
520168 99520168 1001 86380 86390 1
520172 99520172 1001 86380 86390 1
520652 99520652 1001 86380 86390 1
520656 99520656 1001 86380 86390 1
520698 99520698 1001 86380 86390 1
521403 99521403 1001 86380 86390 1
521244 99521244 1001 86380 86390 1
520953 99520953 1001 86380 86390 1
521018 99521018 1001 86380 86390 1
520945 99520945 1001 86380 86390 1
521568 99521568 1001 86380 86390 1
521530 99521530 1001 86380 86390 1
521518 99521518 1001 86380 86390 1
521640 99521640 1001 86380 86390 1
522251 99522251 1001 86380 86390 1
522060 99522060 1001 86380 86390 1
522009 99522009 1001 86380 86390 1
522014 99522014 1001 86380 86390 1
521723 99521723 1001 86380 86390 1
521841 99521841 1001 86380 86390 1
521739 99521739 1001 86380 86390 1
521847 99521847 1001 86380 86390 1
522939 99522939 1001 86380 86390 1
523056 99523056 1001 86380 86390 1
523027 99523027 1001 86380 86390 1
522707 99522707 1001 86380 86390 1
522735 99522735 1001 86380 86390 1
522858 99522858 1001 86380 86390 1
522885 99522885 1001 86380 86390 1
522607 99522607 1001 86380 86390 1
522596 99522596 1001 86380 86390 1
522664 99522664 1001 86380 86390 1
523208 99523208 1001 86380 86390 1
523144 99523144 1001 86380 86390 1
523209 99523209 1001 86380 86390 1
523235 99523235 1001 86380 86390 1
523300 99523300 1001 86380 86390 1
523119 99523119 1001 86380 86390 1
523200 99523200 1001 86380 86390 1
523269 99523269 1001 86380 86390 1
523894 99523894 1001 86380 86390 1
523785 99523785 1001 86380 86390 1
523738 99523738 1001 86380 86390 1
523637 99523637 1001 86380 86390 1
523561 99523561 1001 86380 86390 1
523593 99523593 1001 86380 86390 1
523620 99523620 1001 86380 86390 1
523556 99523556 1001 86380 86390 1
523504 99523504 1001 86380 86390 1
523363 99523363 1001 86380 86390 1
523353 99523353 1001 86380 86390 1
523445 99523445 1001 86380 86390 1
523382 99523382 1001 86380 86390 1
524138 99524138 1001 86380 86390 1
523988 99523988 1001 86380 86390 1
524030 99524030 1001 86380 86390 1
524745 99524745 1001 86380 86390 1
524597 99524597 1001 86380 86390 1
524727 99524727 1001 86380 86390 1
524663 99524663 1001 86380 86390 1
524564 99524564 1001 86380 86390 1
524440 99524440 1001 86380 86390 1
524428 99524428 1001 86380 86390 1
524470 99524470 1001 86380 86390 1
524483 99524483 1001 86380 86390 1
524255 99524255 1001 86380 86390 1
524165 99524165 1001 86380 86390 1
524300 99524300 1001 86380 86390 1
524807 99524807 1001 86380 86390 1
524917 99524917 1001 86380 86390 1
525429 99525429 1001 86380 86390 1
525484 99525484 1001 86380 86390 1
525572 99525572 1001 86380 86390 1
525347 99525347 1001 86380 86390 1
525349 99525349 1001 86380 86390 1
525069 99525069 1001 86380 86390 1
524999 99524999 1001 86380 86390 1
525681 99525681 1001 86380 86390 1
525734 99525734 1001 86380 86390 1
525748 99525748 1001 86380 86390 1
526310 99526310 1001 86380 86390 1
526235 99526235 1001 86380 86390 1
526250 99526250 1001 86380 86390 1
525929 99525929 1001 86380 86390 1
525802 99525802 1001 86380 86390 1
526593 99526593 1001 86380 86390 1
526594 99526594 1001 86380 86390 1
527220 99527220 1001 86380 86390 1
527075 99527075 1001 86380 86390 1
527141 99527141 1001 86380 86390 1
527065 99527065 1001 86380 86390 1
526966 99526966 1001 86380 86390 1
526849 99526849 1001 86380 86390 1
526964 99526964 1001 86380 86390 1
526697 99526697 1001 86380 86390 1
526749 99526749 1001 86380 86390 1
526699 99526699 1001 86380 86390 1
526767 99526767 1001 86380 86390 1
526665 99526665 1001 86380 86390 1
527272 99527272 1001 86380 86390 1
527441 99527441 1001 86380 86390 1
528037 99528037 1001 86380 86390 1
528052 99528052 1001 86380 86390 1
527915 99527915 1001 86380 86390 1
528019 99528019 1001 86380 86390 1
527622 99527622 1001 86380 86390 1
527572 99527572 1001 86380 86390 1
527458 99527458 1001 86380 86390 1
527498 99527498 1001 86380 86390 1
528218 99528218 1001 86380 86390 1
528220 99528220 1001 86380 86390 1
528733 99528733 1001 86380 86390 1
528785 99528785 1001 86380 86390 1
528850 99528850 1001 86380 86390 1
528748 99528748 1001 86380 86390 1
528787 99528787 1001 86380 86390 1
528869 99528869 1001 86380 86390 1
528737 99528737 1001 86380 86390 1
528829 99528829 1001 86380 86390 1
528714 99528714 1001 86380 86390 1
528604 99528604 1001 86380 86390 1
528670 99528670 1001 86380 86390 1
528532 99528532 1001 86380 86390 1
528637 99528637 1001 86380 86390 1
528663 99528663 1001 86380 86390 1
528626 99528626 1001 86380 86390 1
528498 99528498 1001 86380 86390 1
528364 99528364 1001 86380 86390 1
528391 99528391 1001 86380 86390 1
528976 99528976 1001 86380 86390 1
528280 99528280 1001 86380 86390 1
529667 99529667 1001 86380 86390 1
529394 99529394 1001 86380 86390 1
529337 99529337 1001 86380 86390 1
529494 99529494 1001 86380 86390 1
529238 99529238 1001 86380 86390 1
529122 99529122 1001 86380 86390 1
529123 99529123 1001 86380 86390 1
529202 99529202 1001 86380 86390 1
529183 99529183 1001 86380 86390 1
529882 99529882 1001 86380 86390 1
529742 99529742 1001 86380 86390 1
529730 99529730 1001 86380 86390 1
529836 99529836 1001 86380 86390 1
529888 99529888 1001 86380 86390 1
530402 99530402 1001 86380 86390 1
530415 99530415 1001 86380 86390 1
530535 99530535 1001 86380 86390 1
530537 99530537 1001 86380 86390 1
530435 99530435 1001 86380 86390 1
530301 99530301 1001 86380 86390 1
530227 99530227 1001 86380 86390 1
530228 99530228 1001 86380 86390 1
530282 99530282 1001 86380 86390 1
529971 99529971 1001 86380 86390 1
530052 99530052 1001 86380 86390 1
530041 99530041 1001 86380 86390 1
530069 99530069 1001 86380 86390 1
529994 99529994 1001 86380 86390 1
530576 99530576 1001 86380 86390 1
530605 99530605 1001 86380 86390 1
530568 99530568 1001 86380 86390 1
530620 99530620 1001 86380 86390 1
531245 99531245 1001 86380 86390 1
531362 99531362 1001 86380 86390 1
531223 99531223 1001 86380 86390 1
531008 99531008 1001 86380 86390 1
531113 99531113 1001 86380 86390 1
531139 99531139 1001 86380 86390 1
531038 99531038 1001 86380 86390 1
530988 99530988 1001 86380 86390 1
531093 99531093 1001 86380 86390 1
531068 99531068 1001 86380 86390 1
530931 99530931 1001 86380 86390 1
531468 99531468 1001 86380 86390 1
531520 99531520 1001 86380 86390 1
531561 99531561 1001 86380 86390 1
531489 99531489 1001 86380 86390 1
532084 99532084 1001 86380 86390 1
532188 99532188 1001 86380 86390 1
532190 99532190 1001 86380 86390 1
531907 99531907 1001 86380 86390 1
531612 99531612 1001 86380 86390 1
531641 99531641 1001 86380 86390 1
531783 99531783 1001 86380 86390 1
531695 99531695 1001 86380 86390 1
532385 99532385 1001 86380 86390 1
532221 99532221 1001 86380 86390 1
532338 99532338 1001 86380 86390 1
532261 99532261 1001 86380 86390 1
532331 99532331 1001 86380 86390 1
532883 99532883 1001 86380 86390 1
532975 99532975 1001 86380 86390 1
532723 99532723 1001 86380 86390 1
532532 99532532 1001 86380 86390 1
532561 99532561 1001 86380 86390 1
532564 99532564 1001 86380 86390 1
532604 99532604 1001 86380 86390 1
533046 99533046 1001 86380 86390 1
533203 99533203 1001 86380 86390 1
533782 99533782 1001 86380 86390 1
533847 99533847 1001 86380 86390 1
533779 99533779 1001 86380 86390 1
533562 99533562 1001 86380 86390 1
533541 99533541 1001 86380 86390 1
533608 99533608 1001 86380 86390 1
533341 99533341 1001 86380 86390 1
533270 99533270 1001 86380 86390 1
533894 99533894 1001 86380 86390 1
534016 99534016 1001 86380 86390 1
534043 99534043 1001 86380 86390 1
534531 99534531 1001 86380 86390 1
534534 99534534 1001 86380 86390 1
534580 99534580 1001 86380 86390 1
534619 99534619 1001 86380 86390 1
534442 99534442 1001 86380 86390 1
534460 99534460 1001 86380 86390 1
534231 99534231 1001 86380 86390 1
534137 99534137 1001 86380 86390 1
534139 99534139 1001 86380 86390 1
534217 99534217 1001 86380 86390 1
534817 99534817 1001 86380 86390 1
534860 99534860 1001 86380 86390 1
535332 99535332 1001 86380 86390 1
535353 99535353 1001 86380 86390 1
535393 99535393 1001 86380 86390 1
535239 99535239 1001 86380 86390 1
535160 99535160 1001 86380 86390 1
535085 99535085 1001 86380 86390 1
534905 99534905 1001 86380 86390 1
535087 99535087 1001 86380 86390 1
535075 99535075 1001 86380 86390 1
534948 99534948 1001 86380 86390 1
534990 99534990 1001 86380 86390 1
535665 99535665 1001 86380 86390 1
535564 99535564 1001 86380 86390 1
535711 99535711 1001 86380 86390 1
535557 99535557 1001 86380 86390 1
536292 99536292 1001 86380 86390 1
536138 99536138 1001 86380 86390 1
536041 99536041 1001 86380 86390 1
535979 99535979 1001 86380 86390 1
535946 99535946 1001 86380 86390 1
535769 99535769 1001 86380 86390 1
535901 99535901 1001 86380 86390 1
535746 99535746 1001 86380 86390 1
535764 99535764 1001 86380 86390 1
537117 99537117 1001 86380 86390 1
537002 99537002 1001 86380 86390 1
537004 99537004 1001 86380 86390 1
537158 99537158 1001 86380 86390 1
536873 99536873 1001 86380 86390 1
536756 99536756 1001 86380 86390 1
536863 99536863 1001 86380 86390 1
536722 99536722 1001 86380 86390 1
536697 99536697 1001 86380 86390 1
536737 99536737 1001 86380 86390 1
536746 99536746 1001 86380 86390 1
536551 99536551 1001 86380 86390 1
537175 99537175 1001 86380 86390 1
537966 99537966 1001 86380 86390 1
537970 99537970 1001 86380 86390 1
537906 99537906 1001 86380 86390 1
537666 99537666 1001 86380 86390 1
537757 99537757 1001 86380 86390 1
537484 99537484 1001 86380 86390 1
537381 99537381 1001 86380 86390 1
537423 99537423 1001 86380 86390 1
537444 99537444 1001 86380 86390 1
538182 99538182 1001 86380 86390 1
538171 99538171 1001 86380 86390 1
538147 99538147 1001 86380 86390 1
538814 99538814 1001 86380 86390 1
538667 99538667 1001 86380 86390 1
538508 99538508 1001 86380 86390 1
538445 99538445 1001 86380 86390 1
538458 99538458 1001 86380 86390 1
538434 99538434 1001 86380 86390 1
538421 99538421 1001 86380 86390 1
538542 99538542 1001 86380 86390 1
538543 99538543 1001 86380 86390 1
538324 99538324 1001 86380 86390 1
538249 99538249 1001 86380 86390 1
538335 99538335 1001 86380 86390 1
538930 99538930 1001 86380 86390 1
539550 99539550 1001 86380 86390 1
539544 99539544 1001 86380 86390 1
539570 99539570 1001 86380 86390 1
539547 99539547 1001 86380 86390 1
539240 99539240 1001 86380 86390 1
539430 99539430 1001 86380 86390 1
539101 99539101 1001 86380 86390 1
539127 99539127 1001 86380 86390 1
539168 99539168 1001 86380 86390 1
539156 99539156 1001 86380 86390 1
539174 99539174 1001 86380 86390 1
539844 99539844 1001 86380 86390 1
539755 99539755 1001 86380 86390 1
539730 99539730 1001 86380 86390 1
539744 99539744 1001 86380 86390 1
539816 99539816 1001 86380 86390 1
539753 99539753 1001 86380 86390 1
540434 99540434 1001 86380 86390 1
540316 99540316 1001 86380 86390 1
540132 99540132 1001 86380 86390 1
540250 99540250 1001 86380 86390 1
540134 99540134 1001 86380 86390 1
540207 99540207 1001 86380 86390 1
539976 99539976 1001 86380 86390 1
540028 99540028 1001 86380 86390 1
539904 99539904 1001 86380 86390 1
539868 99539868 1001 86380 86390 1
540489 99540489 1001 86380 86390 1
540582 99540582 1001 86380 86390 1
540600 99540600 1001 86380 86390 1
540666 99540666 1001 86380 86390 1
541090 99541090 1001 86380 86390 1
541102 99541102 1001 86380 86390 1
541182 99541182 1001 86380 86390 1
540935 99540935 1001 86380 86390 1
541005 99541005 1001 86380 86390 1
540793 99540793 1001 86380 86390 1
541318 99541318 1001 86380 86390 1
541438 99541438 1001 86380 86390 1
541353 99541353 1001 86380 86390 1
541918 99541918 1001 86380 86390 1
542103 99542103 1001 86380 86390 1
541975 99541975 1001 86380 86390 1
541877 99541877 1001 86380 86390 1
541764 99541764 1001 86380 86390 1
541527 99541527 1001 86380 86390 1
541516 99541516 1001 86380 86390 1
541595 99541595 1001 86380 86390 1
541557 99541557 1001 86380 86390 1
541583 99541583 1001 86380 86390 1
541597 99541597 1001 86380 86390 1
541690 99541690 1001 86380 86390 1
542288 99542288 1001 86380 86390 1
542816 99542816 1001 86380 86390 1
542819 99542819 1001 86380 86390 1
542861 99542861 1001 86380 86390 1
542774 99542774 1001 86380 86390 1
542854 99542854 1001 86380 86390 1
542691 99542691 1001 86380 86390 1
542719 99542719 1001 86380 86390 1
542567 99542567 1001 86380 86390 1
542442 99542442 1001 86380 86390 1
542408 99542408 1001 86380 86390 1
543073 99543073 1001 86380 86390 1
542973 99542973 1001 86380 86390 1
542951 99542951 1001 86380 86390 1
543673 99543673 1001 86380 86390 1
543597 99543597 1001 86380 86390 1
543750 99543750 1001 86380 86390 1
543440 99543440 1001 86380 86390 1
543366 99543366 1001 86380 86390 1
543379 99543379 1001 86380 86390 1
543232 99543232 1001 86380 86390 1
543323 99543323 1001 86380 86390 1
543156 99543156 1001 86380 86390 1
543252 99543252 1001 86380 86390 1
543923 99543923 1001 86380 86390 1
543903 99543903 1001 86380 86390 1
543882 99543882 1001 86380 86390 1
544568 99544568 1001 86380 86390 1
544551 99544551 1001 86380 86390 1
544490 99544490 1001 86380 86390 1
544426 99544426 1001 86380 86390 1
544304 99544304 1001 86380 86390 1
544390 99544390 1001 86380 86390 1
544003 99544003 1001 86380 86390 1
544135 99544135 1001 86380 86390 1
544112 99544112 1001 86380 86390 1
544035 99544035 1001 86380 86390 1
544115 99544115 1001 86380 86390 1
544739 99544739 1001 86380 86390 1
544742 99544742 1001 86380 86390 1
403063 778 1001 52980 68397 1
427745 257 1001 60060 60477 1
542728 958 1001 27656 27955 1
400265 99400265 1001 86380 86390 1
400667 99400667 1001 86380 86390 1
400722 99400722 1001 86380 86390 1
400776 99400776 1001 86380 86390 1
400724 99400724 1001 86380 86390 1
401157 99401157 1001 86380 86390 1
401110 99401110 1001 86380 86390 1
401200 99401200 1001 86380 86390 1
401216 99401216 1001 86380 86390 1
401221 99401221 1001 86380 86390 1
401415 99401415 1001 86380 86390 1
401367 99401367 1001 86380 86390 1
401513 99401513 1001 86380 86390 1
401666 99401666 1001 86380 86390 1
402061 99402061 1001 86380 86390 1
402113 99402113 1001 86380 86390 1
402102 99402102 1001 86380 86390 1
402705 99402705 1001 86380 86390 1
402795 99402795 1001 86380 86390 1
402905 99402905 1001 86380 86390 1
403004 99403004 1001 86380 86390 1
402891 99402891 1001 86380 86390 1
403189 99403189 1001 86380 86390 1
403202 99403202 1001 86380 86390 1
403123 99403123 1001 86380 86390 1
403505 99403505 1001 86380 86390 1
403561 99403561 1001 86380 86390 1
403590 99403590 1001 86380 86390 1
403924 99403924 1001 86380 86390 1
404238 99404238 1001 86380 86390 1
404213 99404213 1001 86380 86390 1
404308 99404308 1001 86380 86390 1
404341 99404341 1001 86380 86390 1
404444 99404444 1001 86380 86390 1
404391 99404391 1001 86380 86390 1
404423 99404423 1001 86380 86390 1
404565 99404565 1001 86380 86390 1
404648 99404648 1001 86380 86390 1
404779 99404779 1001 86380 86390 1
404907 99404907 1001 86380 86390 1
404857 99404857 1001 86380 86390 1
404881 99404881 1001 86380 86390 1
405075 99405075 1001 86380 86390 1
405064 99405064 1001 86380 86390 1
405144 99405144 1001 86380 86390 1
405657 99405657 1001 86380 86390 1
405941 99405941 1001 86380 86390 1
406128 99406128 1001 86380 86390 1
406252 99406252 1001 86380 86390 1
406357 99406357 1001 86380 86390 1
406282 99406282 1001 86380 86390 1
406414 99406414 1001 86380 86390 1
406552 99406552 1001 86380 86390 1
406722 99406722 1001 86380 86390 1
407036 99407036 1001 86380 86390 1
407186 99407186 1001 86380 86390 1
407346 99407346 1001 86380 86390 1
407496 99407496 1001 86380 86390 1
407566 99407566 1001 86380 86390 1
407698 99407698 1001 86380 86390 1
408282 99408282 1001 86380 86390 1
408258 99408258 1001 86380 86390 1
408368 99408368 1001 86380 86390 1
408747 99408747 1001 86380 86390 1
408799 99408799 1001 86380 86390 1
408879 99408879 1001 86380 86390 1
408908 99408908 1001 86380 86390 1
408995 99408995 1001 86380 86390 1
409070 99409070 1001 86380 86390 1
409102 99409102 1001 86380 86390 1
409366 99409366 1001 86380 86390 1
409423 99409423 1001 86380 86390 1
409561 99409561 1001 86380 86390 1
409644 99409644 1001 86380 86390 1
409714 99409714 1001 86380 86390 1
409817 99409817 1001 86380 86390 1
410059 99410059 1001 86380 86390 1
410018 99410018 1001 86380 86390 1
410062 99410062 1001 86380 86390 1
410873 99410873 1001 86380 86390 1
410902 99410902 1001 86380 86390 1
410846 99410846 1001 86380 86390 1
411024 99411024 1001 86380 86390 1
411332 99411332 1001 86380 86390 1
411383 99411383 1001 86380 86390 1
411349 99411349 1001 86380 86390 1
411551 99411551 1001 86380 86390 1
411829 99411829 1001 86380 86390 1
411982 99411982 1001 86380 86390 1
412092 99412092 1001 86380 86390 1
412327 99412327 1001 86380 86390 1
413579 99413579 1001 86380 86390 1
413052 99413052 1001 86380 86390 1
412697 99412697 1001 86380 86390 1
413831 99413831 1001 86380 86390 1
413958 99413958 1001 86380 86390 1
415146 99415146 1001 86380 86390 1
414985 99414985 1001 86380 86390 1
414507 99414507 1001 86380 86390 1
414846 99414846 1001 86380 86390 1
414573 99414573 1001 86380 86390 1
414750 99414750 1001 86380 86390 1
414247 99414247 1001 86380 86390 1
414354 99414354 1001 86380 86390 1
414482 99414482 1001 86380 86390 1
415390 99415390 1001 86380 86390 1
415391 99415391 1001 86380 86390 1
416142 99416142 1001 86380 86390 1
416166 99416166 1001 86380 86390 1
416538 99416538 1001 86380 86390 1
416154 99416154 1001 86380 86390 1
416008 99416008 1001 86380 86390 1
416123 99416123 1001 86380 86390 1
415921 99415921 1001 86380 86390 1
415822 99415822 1001 86380 86390 1
417353 99417353 1001 86380 86390 1
417021 99417021 1001 86380 86390 1
417115 99417115 1001 86380 86390 1
417408 99417408 1001 86380 86390 1
418618 99418618 1001 86380 86390 1
418730 99418730 1001 86380 86390 1
418491 99418491 1001 86380 86390 1
418659 99418659 1001 86380 86390 1
418175 99418175 1001 86380 86390 1
418183 99418183 1001 86380 86390 1
418399 99418399 1001 86380 86390 1
417656 99417656 1001 86380 86390 1
419161 99419161 1001 86380 86390 1
419107 99419107 1001 86380 86390 1
419084 99419084 1001 86380 86390 1
420117 99420117 1001 86380 86390 1
419729 99419729 1001 86380 86390 1
419976 99419976 1001 86380 86390 1
419580 99419580 1001 86380 86390 1
419622 99419622 1001 86380 86390 1
419464 99419464 1001 86380 86390 1
420768 99420768 1001 86380 86390 1
421831 99421831 1001 86380 86390 1
421688 99421688 1001 86380 86390 1
421900 99421900 1001 86380 86390 1
422084 99422084 1001 86380 86390 1
421505 99421505 1001 86380 86390 1
421117 99421117 1001 86380 86390 1
420961 99420961 1001 86380 86390 1
421065 99421065 1001 86380 86390 1
420937 99420937 1001 86380 86390 1
422499 99422499 1001 86380 86390 1
422511 99422511 1001 86380 86390 1
422174 99422174 1001 86380 86390 1
422179 99422179 1001 86380 86390 1
422158 99422158 1001 86380 86390 1
423337 99423337 1001 86380 86390 1
423702 99423702 1001 86380 86390 1
423740 99423740 1001 86380 86390 1
422994 99422994 1001 86380 86390 1
422996 99422996 1001 86380 86390 1
422539 99422539 1001 86380 86390 1
423942 99423942 1001 86380 86390 1
423825 99423825 1001 86380 86390 1
423994 99423994 1001 86380 86390 1
423898 99423898 1001 86380 86390 1
423999 99423999 1001 86380 86390 1
424007 99424007 1001 86380 86390 1
425176 99425176 1001 86380 86390 1
425214 99425214 1001 86380 86390 1
424940 99424940 1001 86380 86390 1
424915 99424915 1001 86380 86390 1
424261 99424261 1001 86380 86390 1
424292 99424292 1001 86380 86390 1
425407 99425407 1001 86380 86390 1
425412 99425412 1001 86380 86390 1
425540 99425540 1001 86380 86390 1
425597 99425597 1001 86380 86390 1
425401 99425401 1001 86380 86390 1
425427 99425427 1001 86380 86390 1
426943 99426943 1001 86380 86390 1
426873 99426873 1001 86380 86390 1
426484 99426484 1001 86380 86390 1
426569 99426569 1001 86380 86390 1
426616 99426616 1001 86380 86390 1
426099 99426099 1001 86380 86390 1
427171 99427171 1001 86380 86390 1
427174 99427174 1001 86380 86390 1
427356 99427356 1001 86380 86390 1
428490 99428490 1001 86380 86390 1
428706 99428706 1001 86380 86390 1
428711 99428711 1001 86380 86390 1
428214 99428214 1001 86380 86390 1
428093 99428093 1001 86380 86390 1
428331 99428331 1001 86380 86390 1
428252 99428252 1001 86380 86390 1
427867 99427867 1001 86380 86390 1
427871 99427871 1001 86380 86390 1
429126 99429126 1001 86380 86390 1
428972 99428972 1001 86380 86390 1
430306 99430306 1001 86380 86390 1
430258 99430258 1001 86380 86390 1
430365 99430365 1001 86380 86390 1
430206 99430206 1001 86380 86390 1
429689 99429689 1001 86380 86390 1
429797 99429797 1001 86380 86390 1
429222 99429222 1001 86380 86390 1
429241 99429241 1001 86380 86390 1
430380 99430380 1001 86380 86390 1
430443 99430443 1001 86380 86390 1
432006 99432006 1001 86380 86390 1
431957 99431957 1001 86380 86390 1
431687 99431687 1001 86380 86390 1
431468 99431468 1001 86380 86390 1
430970 99430970 1001 86380 86390 1
431089 99431089 1001 86380 86390 1
431245 99431245 1001 86380 86390 1
432394 99432394 1001 86380 86390 1
433586 99433586 1001 86380 86390 1
433437 99433437 1001 86380 86390 1
433684 99433684 1001 86380 86390 1
433712 99433712 1001 86380 86390 1
432929 99432929 1001 86380 86390 1
432980 99432980 1001 86380 86390 1
433285 99433285 1001 86380 86390 1
432802 99432802 1001 86380 86390 1
432871 99432871 1001 86380 86390 1
433812 99433812 1001 86380 86390 1
434069 99434069 1001 86380 86390 1
433899 99433899 1001 86380 86390 1
434006 99434006 1001 86380 86390 1
433990 99433990 1001 86380 86390 1
433873 99433873 1001 86380 86390 1
435428 99435428 1001 86380 86390 1
434825 99434825 1001 86380 86390 1
434611 99434611 1001 86380 86390 1
435566 99435566 1001 86380 86390 1
435724 99435724 1001 86380 86390 1
435628 99435628 1001 86380 86390 1
435552 99435552 1001 86380 86390 1
435817 99435817 1001 86380 86390 1
437156 99437156 1001 86380 86390 1
436858 99436858 1001 86380 86390 1
437144 99437144 1001 86380 86390 1
436678 99436678 1001 86380 86390 1
435960 99435960 1001 86380 86390 1
437212 99437212 1001 86380 86390 1
437293 99437293 1001 86380 86390 1
437320 99437320 1001 86380 86390 1
300074 99300074 1001 86380 86390 1
300091 99300091 1001 86380 86390 1
300693 99300693 1001 86380 86390 1
300703 99300703 1001 86380 86390 1
300539 99300539 1001 86380 86390 1
300721 99300721 1001 86380 86390 1
300357 99300357 1001 86380 86390 1
300397 99300397 1001 86380 86390 1
300449 99300449 1001 86380 86390 1
300387 99300387 1001 86380 86390 1
300415 99300415 1001 86380 86390 1
300291 99300291 1001 86380 86390 1
300306 99300306 1001 86380 86390 1
300194 99300194 1001 86380 86390 1
300156 99300156 1001 86380 86390 1
300208 99300208 1001 86380 86390 1
300757 99300757 1001 86380 86390 1
300835 99300835 1001 86380 86390 1
301528 99301528 1001 86380 86390 1
301432 99301432 1001 86380 86390 1
301407 99301407 1001 86380 86390 1
301449 99301449 1001 86380 86390 1
301502 99301502 1001 86380 86390 1
301260 99301260 1001 86380 86390 1
301201 99301201 1001 86380 86390 1
301164 99301164 1001 86380 86390 1
301003 99301003 1001 86380 86390 1
301034 99301034 1001 86380 86390 1
300997 99300997 1001 86380 86390 1
301735 99301735 1001 86380 86390 1
301712 99301712 1001 86380 86390 1
301609 99301609 1001 86380 86390 1
302358 99302358 1001 86380 86390 1
302232 99302232 1001 86380 86390 1
302367 99302367 1001 86380 86390 1
302006 99302006 1001 86380 86390 1
302059 99302059 1001 86380 86390 1
302168 99302168 1001 86380 86390 1
302066 99302066 1001 86380 86390 1
302135 99302135 1001 86380 86390 1
301928 99301928 1001 86380 86390 1
301916 99301916 1001 86380 86390 1
301854 99301854 1001 86380 86390 1
301769 99301769 1001 86380 86390 1
302463 99302463 1001 86380 86390 1
302582 99302582 1001 86380 86390 1
303027 99303027 1001 86380 86390 1
303095 99303095 1001 86380 86390 1
303070 99303070 1001 86380 86390 1
303199 99303199 1001 86380 86390 1
302833 99302833 1001 86380 86390 1
302859 99302859 1001 86380 86390 1
302953 99302953 1001 86380 86390 1
302867 99302867 1001 86380 86390 1
302728 99302728 1001 86380 86390 1
302690 99302690 1001 86380 86390 1
302704 99302704 1001 86380 86390 1
303381 99303381 1001 86380 86390 1
303907 99303907 1001 86380 86390 1
303895 99303895 1001 86380 86390 1
303987 99303987 1001 86380 86390 1
303989 99303989 1001 86380 86390 1
303847 99303847 1001 86380 86390 1
303848 99303848 1001 86380 86390 1
303711 99303711 1001 86380 86390 1
303738 99303738 1001 86380 86390 1
303650 99303650 1001 86380 86390 1
303728 99303728 1001 86380 86390 1
303679 99303679 1001 86380 86390 1
303786 99303786 1001 86380 86390 1
303567 99303567 1001 86380 86390 1
303466 99303466 1001 86380 86390 1
303531 99303531 1001 86380 86390 1
303588 99303588 1001 86380 86390 1
303589 99303589 1001 86380 86390 1
304224 99304224 1001 86380 86390 1
304175 99304175 1001 86380 86390 1
304215 99304215 1001 86380 86390 1
304126 99304126 1001 86380 86390 1
304192 99304192 1001 86380 86390 1
304222 99304222 1001 86380 86390 1
304816 99304816 1001 86380 86390 1
304847 99304847 1001 86380 86390 1
304596 99304596 1001 86380 86390 1
304650 99304650 1001 86380 86390 1
304415 99304415 1001 86380 86390 1
304429 99304429 1001 86380 86390 1
304936 99304936 1001 86380 86390 1
305040 99305040 1001 86380 86390 1
304969 99304969 1001 86380 86390 1
304931 99304931 1001 86380 86390 1
304919 99304919 1001 86380 86390 1
305655 99305655 1001 86380 86390 1
305637 99305637 1001 86380 86390 1
305549 99305549 1001 86380 86390 1
305287 99305287 1001 86380 86390 1
305431 99305431 1001 86380 86390 1
305458 99305458 1001 86380 86390 1
305277 99305277 1001 86380 86390 1
305077 99305077 1001 86380 86390 1
305065 99305065 1001 86380 86390 1
305237 99305237 1001 86380 86390 1
305186 99305186 1001 86380 86390 1
305188 99305188 1001 86380 86390 1
500700 99500700 1001 86380 86390 1
500618 99500618 1001 86380 86390 1
500760 99500760 1001 86380 86390 1
500492 99500492 1001 86380 86390 1
500557 99500557 1001 86380 86390 1
500402 99500402 1001 86380 86390 1
500463 99500463 1001 86380 86390 1
500232 99500232 1001 86380 86390 1
500345 99500345 1001 86380 86390 1
500930 99500930 1001 86380 86390 1
500959 99500959 1001 86380 86390 1
500857 99500857 1001 86380 86390 1
500822 99500822 1001 86380 86390 1
501606 99501606 1001 86380 86390 1
501490 99501490 1001 86380 86390 1
501555 99501555 1001 86380 86390 1
501454 99501454 1001 86380 86390 1
501481 99501481 1001 86380 86390 1
501240 99501240 1001 86380 86390 1
501293 99501293 1001 86380 86390 1
501255 99501255 1001 86380 86390 1
501281 99501281 1001 86380 86390 1
501366 99501366 1001 86380 86390 1
501225 99501225 1001 86380 86390 1
501168 99501168 1001 86380 86390 1
501831 99501831 1001 86380 86390 1
501703 99501703 1001 86380 86390 1
501640 99501640 1001 86380 86390 1
501724 99501724 1001 86380 86390 1
502455 99502455 1001 86380 86390 1
502109 99502109 1001 86380 86390 1
502086 99502086 1001 86380 86390 1
502006 99502006 1001 86380 86390 1
502011 99502011 1001 86380 86390 1
502491 99502491 1001 86380 86390 1
502546 99502546 1001 86380 86390 1
502600 99502600 1001 86380 86390 1
502614 99502614 1001 86380 86390 1
503165 99503165 1001 86380 86390 1
503192 99503192 1001 86380 86390 1
503117 99503117 1001 86380 86390 1
503120 99503120 1001 86380 86390 1
503066 99503066 1001 86380 86390 1
503041 99503041 1001 86380 86390 1
503042 99503042 1001 86380 86390 1
502709 99502709 1001 86380 86390 1
502827 99502827 1001 86380 86390 1
502841 99502841 1001 86380 86390 1
502822 99502822 1001 86380 86390 1
502719 99502719 1001 86380 86390 1
502810 99502810 1001 86380 86390 1
503355 99503355 1001 86380 86390 1
503394 99503394 1001 86380 86390 1
503407 99503407 1001 86380 86390 1
503336 99503336 1001 86380 86390 1
503919 99503919 1001 86380 86390 1
503821 99503821 1001 86380 86390 1
503847 99503847 1001 86380 86390 1
503827 99503827 1001 86380 86390 1
503816 99503816 1001 86380 86390 1
503678 99503678 1001 86380 86390 1
503590 99503590 1001 86380 86390 1
503616 99503616 1001 86380 86390 1
503595 99503595 1001 86380 86390 1
504284 99504284 1001 86380 86390 1
504182 99504182 1001 86380 86390 1
504264 99504264 1001 86380 86390 1
504213 99504213 1001 86380 86390 1
504824 99504824 1001 86380 86390 1
504761 99504761 1001 86380 86390 1
504762 99504762 1001 86380 86390 1
504699 99504699 1001 86380 86390 1
504628 99504628 1001 86380 86390 1
504607 99504607 1001 86380 86390 1
504447 99504447 1001 86380 86390 1
504435 99504435 1001 86380 86390 1
505115 99505115 1001 86380 86390 1
505119 99505119 1001 86380 86390 1
505527 99505527 1001 86380 86390 1
505540 99505540 1001 86380 86390 1
505433 99505433 1001 86380 86390 1
505336 99505336 1001 86380 86390 1
505273 99505273 1001 86380 86390 1
505951 99505951 1001 86380 86390 1
505928 99505928 1001 86380 86390 1
505866 99505866 1001 86380 86390 1
506506 99506506 1001 86380 86390 1
506547 99506547 1001 86380 86390 1
506535 99506535 1001 86380 86390 1
506524 99506524 1001 86380 86390 1
506479 99506479 1001 86380 86390 1
506379 99506379 1001 86380 86390 1
506380 99506380 1001 86380 86390 1
506356 99506356 1001 86380 86390 1
506281 99506281 1001 86380 86390 1
506389 99506389 1001 86380 86390 1
506080 99506080 1001 86380 86390 1
506003 99506003 1001 86380 86390 1
505979 99505979 1001 86380 86390 1
506073 99506073 1001 86380 86390 1
506025 99506025 1001 86380 86390 1
506724 99506724 1001 86380 86390 1
506753 99506753 1001 86380 86390 1
506690 99506690 1001 86380 86390 1
507036 99507036 1001 86380 86390 1
507012 99507012 1001 86380 86390 1
507210 99507210 1001 86380 86390 1
507097 99507097 1001 86380 86390 1
507020 99507020 1001 86380 86390 1
506867 99506867 1001 86380 86390 1
506947 99506947 1001 86380 86390 1
506885 99506885 1001 86380 86390 1
506898 99506898 1001 86380 86390 1
507218 99507218 1001 86380 86390 1
507606 99507606 1001 86380 86390 1
507569 99507569 1001 86380 86390 1
507608 99507608 1001 86380 86390 1
508106 99508106 1001 86380 86390 1
508218 99508218 1001 86380 86390 1
508139 99508139 1001 86380 86390 1
508208 99508208 1001 86380 86390 1
508243 99508243 1001 86380 86390 1
508024 99508024 1001 86380 86390 1
507738 99507738 1001 86380 86390 1
507634 99507634 1001 86380 86390 1
508404 99508404 1001 86380 86390 1
508408 99508408 1001 86380 86390 1
509026 99509026 1001 86380 86390 1
508953 99508953 1001 86380 86390 1
508791 99508791 1001 86380 86390 1
508849 99508849 1001 86380 86390 1
508824 99508824 1001 86380 86390 1
508561 99508561 1001 86380 86390 1
508465 99508465 1001 86380 86390 1
509270 99509270 1001 86380 86390 1
509130 99509130 1001 86380 86390 1
509276 99509276 1001 86380 86390 1
509825 99509825 1001 86380 86390 1
509775 99509775 1001 86380 86390 1
509844 99509844 1001 86380 86390 1
509847 99509847 1001 86380 86390 1
509591 99509591 1001 86380 86390 1
509592 99509592 1001 86380 86390 1
509543 99509543 1001 86380 86390 1
509486 99509486 1001 86380 86390 1
509435 99509435 1001 86380 86390 1
509430 99509430 1001 86380 86390 1
510004 99510004 1001 86380 86390 1
509914 99509914 1001 86380 86390 1
509902 99509902 1001 86380 86390 1
510071 99510071 1001 86380 86390 1
509972 99509972 1001 86380 86390 1
510572 99510572 1001 86380 86390 1
510660 99510660 1001 86380 86390 1
510351 99510351 1001 86380 86390 1
510429 99510429 1001 86380 86390 1
510162 99510162 1001 86380 86390 1
510776 99510776 1001 86380 86390 1
510845 99510845 1001 86380 86390 1
511517 99511517 1001 86380 86390 1
511414 99511414 1001 86380 86390 1
511543 99511543 1001 86380 86390 1
511448 99511448 1001 86380 86390 1
511397 99511397 1001 86380 86390 1
511155 99511155 1001 86380 86390 1
511285 99511285 1001 86380 86390 1
511156 99511156 1001 86380 86390 1
511126 99511126 1001 86380 86390 1
511008 99511008 1001 86380 86390 1
511576 99511576 1001 86380 86390 1
512282 99512282 1001 86380 86390 1
512205 99512205 1001 86380 86390 1
512099 99512099 1001 86380 86390 1
511985 99511985 1001 86380 86390 1
512107 99512107 1001 86380 86390 1
511952 99511952 1001 86380 86390 1
511838 99511838 1001 86380 86390 1
511793 99511793 1001 86380 86390 1
511938 99511938 1001 86380 86390 1
512457 99512457 1001 86380 86390 1
512485 99512485 1001 86380 86390 1
513154 99513154 1001 86380 86390 1
513116 99513116 1001 86380 86390 1
513182 99513182 1001 86380 86390 1
513109 99513109 1001 86380 86390 1
513086 99513086 1001 86380 86390 1
512892 99512892 1001 86380 86390 1
512715 99512715 1001 86380 86390 1
512731 99512731 1001 86380 86390 1
512601 99512601 1001 86380 86390 1
512708 99512708 1001 86380 86390 1
512633 99512633 1001 86380 86390 1
513306 99513306 1001 86380 86390 1
513378 99513378 1001 86380 86390 1
513290 99513290 1001 86380 86390 1
[truncated: 4,081,654 more chars]
