# Supplementary material for: Fast and near-optimal monitoring for healthcare acquired infection outbreaks
Source: PLoS Comput Biol. 2019 Sep 16;15(9):e1007284. doi: 10.1371/journal.pcbi.1007284 (PMC6762212; doi:10.1371/journal.pcbi.1007284)
Supplement: S2 Data — (ZIP) [file pcbi.1007284.s007.zip › MobilityLogs2/HAISE_Carilion_all_visits_day_108.txt]

#Person location Sublocation StartTime EndTime Type
506339 851 1001 44470 44770 1
500882 970 1001 69686 69986 1
517415 795 1001 26135 26435 1
536829 780 1001 38977 39276 1
400003 99400003 1001 86380 86390 1
400006 99400006 1001 86380 86390 1
400287 99400287 1001 86380 86390 1
400376 99400376 1001 86380 86390 1
400676 99400676 1001 86380 86390 1
400654 99400654 1001 86380 86390 1
400786 99400786 1001 86380 86390 1
400753 99400753 1001 86380 86390 1
400869 99400869 1001 86380 86390 1
400830 99400830 1001 86380 86390 1
401250 99401250 1001 86380 86390 1
401356 99401356 1001 86380 86390 1
401787 99401787 1001 86380 86390 1
402039 99402039 1001 86380 86390 1
402113 99402113 1001 86380 86390 1
402343 99402343 1001 86380 86390 1
402511 99402511 1001 86380 86390 1
402671 99402671 1001 86380 86390 1
402700 99402700 1001 86380 86390 1
402875 99402875 1001 86380 86390 1
402880 99402880 1001 86380 86390 1
402950 99402950 1001 86380 86390 1
402985 99402985 1001 86380 86390 1
403185 99403185 1001 86380 86390 1
403155 99403155 1001 86380 86390 1
403108 99403108 1001 86380 86390 1
403137 99403137 1001 86380 86390 1
403378 99403378 1001 86380 86390 1
403438 99403438 1001 86380 86390 1
403392 99403392 1001 86380 86390 1
403699 99403699 1001 86380 86390 1
403624 99403624 1001 86380 86390 1
403746 99403746 1001 86380 86390 1
403961 99403961 1001 86380 86390 1
404087 99404087 1001 86380 86390 1
404069 99404069 1001 86380 86390 1
404047 99404047 1001 86380 86390 1
404234 99404234 1001 86380 86390 1
404184 99404184 1001 86380 86390 1
404597 99404597 1001 86380 86390 1
404669 99404669 1001 86380 86390 1
404804 99404804 1001 86380 86390 1
404991 99404991 1001 86380 86390 1
405026 99405026 1001 86380 86390 1
405080 99405080 1001 86380 86390 1
405013 99405013 1001 86380 86390 1
405299 99405299 1001 86380 86390 1
405224 99405224 1001 86380 86390 1
405272 99405272 1001 86380 86390 1
405320 99405320 1001 86380 86390 1
405314 99405314 1001 86380 86390 1
405623 99405623 1001 86380 86390 1
405858 99405858 1001 86380 86390 1
405863 99405863 1001 86380 86390 1
405897 99405897 1001 86380 86390 1
405875 99405875 1001 86380 86390 1
406053 99406053 1001 86380 86390 1
406065 99406065 1001 86380 86390 1
406219 99406219 1001 86380 86390 1
406279 99406279 1001 86380 86390 1
406197 99406197 1001 86380 86390 1
406396 99406396 1001 86380 86390 1
406581 99406581 1001 86380 86390 1
406756 99406756 1001 86380 86390 1
406860 99406860 1001 86380 86390 1
407130 99407130 1001 86380 86390 1
407214 99407214 1001 86380 86390 1
407290 99407290 1001 86380 86390 1
407363 99407363 1001 86380 86390 1
407394 99407394 1001 86380 86390 1
407419 99407419 1001 86380 86390 1
407436 99407436 1001 86380 86390 1
407367 99407367 1001 86380 86390 1
407616 99407616 1001 86380 86390 1
407641 99407641 1001 86380 86390 1
407744 99407744 1001 86380 86390 1
407682 99407682 1001 86380 86390 1
407872 99407872 1001 86380 86390 1
407883 99407883 1001 86380 86390 1
407968 99407968 1001 86380 86390 1
408002 99408002 1001 86380 86390 1
408111 99408111 1001 86380 86390 1
408280 99408280 1001 86380 86390 1
408258 99408258 1001 86380 86390 1
408319 99408319 1001 86380 86390 1
408545 99408545 1001 86380 86390 1
408532 99408532 1001 86380 86390 1
408847 99408847 1001 86380 86390 1
408790 99408790 1001 86380 86390 1
408768 99408768 1001 86380 86390 1
408912 99408912 1001 86380 86390 1
408907 99408907 1001 86380 86390 1
409051 99409051 1001 86380 86390 1
409348 99409348 1001 86380 86390 1
409714 99409714 1001 86380 86390 1
409730 99409730 1001 86380 86390 1
409691 99409691 1001 86380 86390 1
409966 99409966 1001 86380 86390 1
410207 99410207 1001 86380 86390 1
410290 99410290 1001 86380 86390 1
410382 99410382 1001 86380 86390 1
410459 99410459 1001 86380 86390 1
410815 99410815 1001 86380 86390 1
410988 99410988 1001 86380 86390 1
410992 99410992 1001 86380 86390 1
410922 99410922 1001 86380 86390 1
411046 99411046 1001 86380 86390 1
411043 99411043 1001 86380 86390 1
411171 99411171 1001 86380 86390 1
411227 99411227 1001 86380 86390 1
411380 99411380 1001 86380 86390 1
411376 99411376 1001 86380 86390 1
411498 99411498 1001 86380 86390 1
411554 99411554 1001 86380 86390 1
411870 99411870 1001 86380 86390 1
412104 99412104 1001 86380 86390 1
412339 99412339 1001 86380 86390 1
412369 99412369 1001 86380 86390 1
413601 99413601 1001 86380 86390 1
413297 99413297 1001 86380 86390 1
413504 99413504 1001 86380 86390 1
413671 99413671 1001 86380 86390 1
413561 99413561 1001 86380 86390 1
413309 99413309 1001 86380 86390 1
413006 99413006 1001 86380 86390 1
413146 99413146 1001 86380 86390 1
413204 99413204 1001 86380 86390 1
412777 99412777 1001 86380 86390 1
412872 99412872 1001 86380 86390 1
412817 99412817 1001 86380 86390 1
414031 99414031 1001 86380 86390 1
412482 99412482 1001 86380 86390 1
414099 99414099 1001 86380 86390 1
413843 99413843 1001 86380 86390 1
414959 99414959 1001 86380 86390 1
414566 99414566 1001 86380 86390 1
414757 99414757 1001 86380 86390 1
414624 99414624 1001 86380 86390 1
414610 99414610 1001 86380 86390 1
414137 99414137 1001 86380 86390 1
414296 99414296 1001 86380 86390 1
414479 99414479 1001 86380 86390 1
414382 99414382 1001 86380 86390 1
414234 99414234 1001 86380 86390 1
414196 99414196 1001 86380 86390 1
415372 99415372 1001 86380 86390 1
415626 99415626 1001 86380 86390 1
415682 99415682 1001 86380 86390 1
415660 99415660 1001 86380 86390 1
415330 99415330 1001 86380 86390 1
415408 99415408 1001 86380 86390 1
415496 99415496 1001 86380 86390 1
415359 99415359 1001 86380 86390 1
416997 99416997 1001 86380 86390 1
416943 99416943 1001 86380 86390 1
416616 99416616 1001 86380 86390 1
416257 99416257 1001 86380 86390 1
416393 99416393 1001 86380 86390 1
416277 99416277 1001 86380 86390 1
415818 99415818 1001 86380 86390 1
416099 99416099 1001 86380 86390 1
416003 99416003 1001 86380 86390 1
417008 99417008 1001 86380 86390 1
417126 99417126 1001 86380 86390 1
417105 99417105 1001 86380 86390 1
417472 99417472 1001 86380 86390 1
418434 99418434 1001 86380 86390 1
418747 99418747 1001 86380 86390 1
418624 99418624 1001 86380 86390 1
418569 99418569 1001 86380 86390 1
418571 99418571 1001 86380 86390 1
418391 99418391 1001 86380 86390 1
418341 99418341 1001 86380 86390 1
418172 99418172 1001 86380 86390 1
417871 99417871 1001 86380 86390 1
417778 99417778 1001 86380 86390 1
418927 99418927 1001 86380 86390 1
419074 99419074 1001 86380 86390 1
419055 99419055 1001 86380 86390 1
418847 99418847 1001 86380 86390 1
419086 99419086 1001 86380 86390 1
420378 99420378 1001 86380 86390 1
420445 99420445 1001 86380 86390 1
420067 99420067 1001 86380 86390 1
419770 99419770 1001 86380 86390 1
419973 99419973 1001 86380 86390 1
419960 99419960 1001 86380 86390 1
419743 99419743 1001 86380 86390 1
419660 99419660 1001 86380 86390 1
419625 99419625 1001 86380 86390 1
419318 99419318 1001 86380 86390 1
419249 99419249 1001 86380 86390 1
419581 99419581 1001 86380 86390 1
419463 99419463 1001 86380 86390 1
420654 99420654 1001 86380 86390 1
420797 99420797 1001 86380 86390 1
421708 99421708 1001 86380 86390 1
421666 99421666 1001 86380 86390 1
421651 99421651 1001 86380 86390 1
421466 99421466 1001 86380 86390 1
421012 99421012 1001 86380 86390 1
420965 99420965 1001 86380 86390 1
420861 99420861 1001 86380 86390 1
421182 99421182 1001 86380 86390 1
420872 99420872 1001 86380 86390 1
420877 99420877 1001 86380 86390 1
421250 99421250 1001 86380 86390 1
421033 99421033 1001 86380 86390 1
422121 99422121 1001 86380 86390 1
422344 99422344 1001 86380 86390 1
422430 99422430 1001 86380 86390 1
423405 99423405 1001 86380 86390 1
423585 99423585 1001 86380 86390 1
423007 99423007 1001 86380 86390 1
423136 99423136 1001 86380 86390 1
422971 99422971 1001 86380 86390 1
423080 99423080 1001 86380 86390 1
423236 99423236 1001 86380 86390 1
423263 99423263 1001 86380 86390 1
422978 99422978 1001 86380 86390 1
422695 99422695 1001 86380 86390 1
422828 99422828 1001 86380 86390 1
422854 99422854 1001 86380 86390 1
422862 99422862 1001 86380 86390 1
424121 99424121 1001 86380 86390 1
424017 99424017 1001 86380 86390 1
423828 99423828 1001 86380 86390 1
423944 99423944 1001 86380 86390 1
424025 99424025 1001 86380 86390 1
425336 99425336 1001 86380 86390 1
425132 99425132 1001 86380 86390 1
424739 99424739 1001 86380 86390 1
424837 99424837 1001 86380 86390 1
424772 99424772 1001 86380 86390 1
424813 99424813 1001 86380 86390 1
424946 99424946 1001 86380 86390 1
425795 99425795 1001 86380 86390 1
425388 99425388 1001 86380 86390 1
425641 99425641 1001 86380 86390 1
425592 99425592 1001 86380 86390 1
425791 99425791 1001 86380 86390 1
425578 99425578 1001 86380 86390 1
425555 99425555 1001 86380 86390 1
426763 99426763 1001 86380 86390 1
426836 99426836 1001 86380 86390 1
425868 99425868 1001 86380 86390 1
426148 99426148 1001 86380 86390 1
427200 99427200 1001 86380 86390 1
427174 99427174 1001 86380 86390 1
427384 99427384 1001 86380 86390 1
427408 99427408 1001 86380 86390 1
427410 99427410 1001 86380 86390 1
428490 99428490 1001 86380 86390 1
428608 99428608 1001 86380 86390 1
428592 99428592 1001 86380 86390 1
428457 99428457 1001 86380 86390 1
428118 99428118 1001 86380 86390 1
427970 99427970 1001 86380 86390 1
428122 99428122 1001 86380 86390 1
427957 99427957 1001 86380 86390 1
428209 99428209 1001 86380 86390 1
428253 99428253 1001 86380 86390 1
427824 99427824 1001 86380 86390 1
427739 99427739 1001 86380 86390 1
428817 99428817 1001 86380 86390 1
428973 99428973 1001 86380 86390 1
428748 99428748 1001 86380 86390 1
428930 99428930 1001 86380 86390 1
429994 99429994 1001 86380 86390 1
430249 99430249 1001 86380 86390 1
430266 99430266 1001 86380 86390 1
429782 99429782 1001 86380 86390 1
429765 99429765 1001 86380 86390 1
429818 99429818 1001 86380 86390 1
429747 99429747 1001 86380 86390 1
429365 99429365 1001 86380 86390 1
430579 99430579 1001 86380 86390 1
431961 99431961 1001 86380 86390 1
431805 99431805 1001 86380 86390 1
432033 99432033 1001 86380 86390 1
431478 99431478 1001 86380 86390 1
431561 99431561 1001 86380 86390 1
431316 99431316 1001 86380 86390 1
431519 99431519 1001 86380 86390 1
431422 99431422 1001 86380 86390 1
431211 99431211 1001 86380 86390 1
430923 99430923 1001 86380 86390 1
431099 99431099 1001 86380 86390 1
432249 99432249 1001 86380 86390 1
432279 99432279 1001 86380 86390 1
432386 99432386 1001 86380 86390 1
432394 99432394 1001 86380 86390 1
433432 99433432 1001 86380 86390 1
433416 99433416 1001 86380 86390 1
433622 99433622 1001 86380 86390 1
433354 99433354 1001 86380 86390 1
432723 99432723 1001 86380 86390 1
432630 99432630 1001 86380 86390 1
432757 99432757 1001 86380 86390 1
432501 99432501 1001 86380 86390 1
433880 99433880 1001 86380 86390 1
434043 99434043 1001 86380 86390 1
435066 99435066 1001 86380 86390 1
435351 99435351 1001 86380 86390 1
435148 99435148 1001 86380 86390 1
434719 99434719 1001 86380 86390 1
434671 99434671 1001 86380 86390 1
434440 99434440 1001 86380 86390 1
434391 99434391 1001 86380 86390 1
435787 99435787 1001 86380 86390 1
435550 99435550 1001 86380 86390 1
435490 99435490 1001 86380 86390 1
435692 99435692 1001 86380 86390 1
435777 99435777 1001 86380 86390 1
435721 99435721 1001 86380 86390 1
436869 99436869 1001 86380 86390 1
436860 99436860 1001 86380 86390 1
436521 99436521 1001 86380 86390 1
436594 99436594 1001 86380 86390 1
436578 99436578 1001 86380 86390 1
435970 99435970 1001 86380 86390 1
436270 99436270 1001 86380 86390 1
436061 99436061 1001 86380 86390 1
300002 99300002 1001 86380 86390 1
300042 99300042 1001 86380 86390 1
300084 99300084 1001 86380 86390 1
300011 99300011 1001 86380 86390 1
300626 99300626 1001 86380 86390 1
300590 99300590 1001 86380 86390 1
300617 99300617 1001 86380 86390 1
300607 99300607 1001 86380 86390 1
300585 99300585 1001 86380 86390 1
300372 99300372 1001 86380 86390 1
300293 99300293 1001 86380 86390 1
300308 99300308 1001 86380 86390 1
300270 99300270 1001 86380 86390 1
300285 99300285 1001 86380 86390 1
300157 99300157 1001 86380 86390 1
300184 99300184 1001 86380 86390 1
300766 99300766 1001 86380 86390 1
300845 99300845 1001 86380 86390 1
300863 99300863 1001 86380 86390 1
300891 99300891 1001 86380 86390 1
301380 99301380 1001 86380 86390 1
301460 99301460 1001 86380 86390 1
301221 99301221 1001 86380 86390 1
301198 99301198 1001 86380 86390 1
301317 99301317 1001 86380 86390 1
301131 99301131 1001 86380 86390 1
301020 99301020 1001 86380 86390 1
301657 99301657 1001 86380 86390 1
301710 99301710 1001 86380 86390 1
301738 99301738 1001 86380 86390 1
301650 99301650 1001 86380 86390 1
301755 99301755 1001 86380 86390 1
302177 99302177 1001 86380 86390 1
302346 99302346 1001 86380 86390 1
302231 99302231 1001 86380 86390 1
302225 99302225 1001 86380 86390 1
302164 99302164 1001 86380 86390 1
302153 99302153 1001 86380 86390 1
302092 99302092 1001 86380 86390 1
302041 99302041 1001 86380 86390 1
302094 99302094 1001 86380 86390 1
301941 99301941 1001 86380 86390 1
301943 99301943 1001 86380 86390 1
301962 99301962 1001 86380 86390 1
301835 99301835 1001 86380 86390 1
302418 99302418 1001 86380 86390 1
302526 99302526 1001 86380 86390 1
302411 99302411 1001 86380 86390 1
302489 99302489 1001 86380 86390 1
302426 99302426 1001 86380 86390 1
302571 99302571 1001 86380 86390 1
303064 99303064 1001 86380 86390 1
302897 99302897 1001 86380 86390 1
302949 99302949 1001 86380 86390 1
302875 99302875 1001 86380 86390 1
302882 99302882 1001 86380 86390 1
302614 99302614 1001 86380 86390 1
302695 99302695 1001 86380 86390 1
302631 99302631 1001 86380 86390 1
302645 99302645 1001 86380 86390 1
303367 99303367 1001 86380 86390 1
303331 99303331 1001 86380 86390 1
303946 99303946 1001 86380 86390 1
303711 99303711 1001 86380 86390 1
303777 99303777 1001 86380 86390 1
303817 99303817 1001 86380 86390 1
303745 99303745 1001 86380 86390 1
303493 99303493 1001 86380 86390 1
303571 99303571 1001 86380 86390 1
303444 99303444 1001 86380 86390 1
303536 99303536 1001 86380 86390 1
303592 99303592 1001 86380 86390 1
304082 99304082 1001 86380 86390 1
304189 99304189 1001 86380 86390 1
304178 99304178 1001 86380 86390 1
304115 99304115 1001 86380 86390 1
304144 99304144 1001 86380 86390 1
304821 99304821 1001 86380 86390 1
304683 99304683 1001 86380 86390 1
304672 99304672 1001 86380 86390 1
304853 99304853 1001 86380 86390 1
304515 99304515 1001 86380 86390 1
304265 99304265 1001 86380 86390 1
304409 99304409 1001 86380 86390 1
304385 99304385 1001 86380 86390 1
304243 99304243 1001 86380 86390 1
304273 99304273 1001 86380 86390 1
304365 99304365 1001 86380 86390 1
304391 99304391 1001 86380 86390 1
304987 99304987 1001 86380 86390 1
304990 99304990 1001 86380 86390 1
304861 99304861 1001 86380 86390 1
304888 99304888 1001 86380 86390 1
305496 99305496 1001 86380 86390 1
305538 99305538 1001 86380 86390 1
305377 99305377 1001 86380 86390 1
305446 99305446 1001 86380 86390 1
305434 99305434 1001 86380 86390 1
305387 99305387 1001 86380 86390 1
305284 99305284 1001 86380 86390 1
305141 99305141 1001 86380 86390 1
305196 99305196 1001 86380 86390 1
305261 99305261 1001 86380 86390 1
305160 99305160 1001 86380 86390 1
500011 99500011 1001 86380 86390 1
500151 99500151 1001 86380 86390 1
500786 99500786 1001 86380 86390 1
500509 99500509 1001 86380 86390 1
500295 99500295 1001 86380 86390 1
500387 99500387 1001 86380 86390 1
500362 99500362 1001 86380 86390 1
500380 99500380 1001 86380 86390 1
500243 99500243 1001 86380 86390 1
500915 99500915 1001 86380 86390 1
500941 99500941 1001 86380 86390 1
501009 99501009 1001 86380 86390 1
500972 99500972 1001 86380 86390 1
500870 99500870 1001 86380 86390 1
501016 99501016 1001 86380 86390 1
501485 99501485 1001 86380 86390 1
501474 99501474 1001 86380 86390 1
501608 99501608 1001 86380 86390 1
501614 99501614 1001 86380 86390 1
501599 99501599 1001 86380 86390 1
501433 99501433 1001 86380 86390 1
501320 99501320 1001 86380 86390 1
501351 99501351 1001 86380 86390 1
501326 99501326 1001 86380 86390 1
501084 99501084 1001 86380 86390 1
501019 99501019 1001 86380 86390 1
501089 99501089 1001 86380 86390 1
501209 99501209 1001 86380 86390 1
501691 99501691 1001 86380 86390 1
501744 99501744 1001 86380 86390 1
501746 99501746 1001 86380 86390 1
502401 99502401 1001 86380 86390 1
502281 99502281 1001 86380 86390 1
502080 99502080 1001 86380 86390 1
502194 99502194 1001 86380 86390 1
501909 99501909 1001 86380 86390 1
501861 99501861 1001 86380 86390 1
501983 99501983 1001 86380 86390 1
502631 99502631 1001 86380 86390 1
502564 99502564 1001 86380 86390 1
503188 99503188 1001 86380 86390 1
503259 99503259 1001 86380 86390 1
503251 99503251 1001 86380 86390 1
503162 99503162 1001 86380 86390 1
502943 99502943 1001 86380 86390 1
502932 99502932 1001 86380 86390 1
502978 99502978 1001 86380 86390 1
502900 99502900 1001 86380 86390 1
502686 99502686 1001 86380 86390 1
502713 99502713 1001 86380 86390 1
502793 99502793 1001 86380 86390 1
502703 99502703 1001 86380 86390 1
502758 99502758 1001 86380 86390 1
503379 99503379 1001 86380 86390 1
503403 99503403 1001 86380 86390 1
504029 99504029 1001 86380 86390 1
503940 99503940 1001 86380 86390 1
503970 99503970 1001 86380 86390 1
504036 99504036 1001 86380 86390 1
503745 99503745 1001 86380 86390 1
503719 99503719 1001 86380 86390 1
503864 99503864 1001 86380 86390 1
503830 99503830 1001 86380 86390 1
503805 99503805 1001 86380 86390 1
503857 99503857 1001 86380 86390 1
503623 99503623 1001 86380 86390 1
504270 99504270 1001 86380 86390 1
504277 99504277 1001 86380 86390 1
504252 99504252 1001 86380 86390 1
504122 99504122 1001 86380 86390 1
504137 99504137 1001 86380 86390 1
504869 99504869 1001 86380 86390 1
504805 99504805 1001 86380 86390 1
504835 99504835 1001 86380 86390 1
504904 99504904 1001 86380 86390 1
504661 99504661 1001 86380 86390 1
504611 99504611 1001 86380 86390 1
504734 99504734 1001 86380 86390 1
504723 99504723 1001 86380 86390 1
504737 99504737 1001 86380 86390 1
504467 99504467 1001 86380 86390 1
504459 99504459 1001 86380 86390 1
505101 99505101 1001 86380 86390 1
504975 99504975 1001 86380 86390 1
505721 99505721 1001 86380 86390 1
505625 99505625 1001 86380 86390 1
505638 99505638 1001 86380 86390 1
505507 99505507 1001 86380 86390 1
505509 99505509 1001 86380 86390 1
505217 99505217 1001 86380 86390 1
505247 99505247 1001 86380 86390 1
505185 99505185 1001 86380 86390 1
505792 99505792 1001 86380 86390 1
505871 99505871 1001 86380 86390 1
505873 99505873 1001 86380 86390 1
505951 99505951 1001 86380 86390 1
505810 99505810 1001 86380 86390 1
505837 99505837 1001 86380 86390 1
505928 99505928 1001 86380 86390 1
506495 99506495 1001 86380 86390 1
506474 99506474 1001 86380 86390 1
506412 99506412 1001 86380 86390 1
506544 99506544 1001 86380 86390 1
506378 99506378 1001 86380 86390 1
506314 99506314 1001 86380 86390 1
506354 99506354 1001 86380 86390 1
506226 99506226 1001 86380 86390 1
506386 99506386 1001 86380 86390 1
506193 99506193 1001 86380 86390 1
506004 99506004 1001 86380 86390 1
506658 99506658 1001 86380 86390 1
506770 99506770 1001 86380 86390 1
507267 99507267 1001 86380 86390 1
507320 99507320 1001 86380 86390 1
507335 99507335 1001 86380 86390 1
507336 99507336 1001 86380 86390 1
507261 99507261 1001 86380 86390 1
507368 99507368 1001 86380 86390 1
507304 99507304 1001 86380 86390 1
507016 99507016 1001 86380 86390 1
507159 99507159 1001 86380 86390 1
507200 99507200 1001 86380 86390 1
506815 99506815 1001 86380 86390 1
506805 99506805 1001 86380 86390 1
506820 99506820 1001 86380 86390 1
506836 99506836 1001 86380 86390 1
507548 99507548 1001 86380 86390 1
507485 99507485 1001 86380 86390 1
507550 99507550 1001 86380 86390 1
507448 99507448 1001 86380 86390 1
507617 99507617 1001 86380 86390 1
507451 99507451 1001 86380 86390 1
507612 99507612 1001 86380 86390 1
508245 99508245 1001 86380 86390 1
508048 99508048 1001 86380 86390 1
508233 99508233 1001 86380 86390 1
507965 99507965 1001 86380 86390 1
508009 99508009 1001 86380 86390 1
507932 99507932 1001 86380 86390 1
508001 99508001 1001 86380 86390 1
508027 99508027 1001 86380 86390 1
507834 99507834 1001 86380 86390 1
507708 99507708 1001 86380 86390 1
507738 99507738 1001 86380 86390 1
507726 99507726 1001 86380 86390 1
507818 99507818 1001 86380 86390 1
507807 99507807 1001 86380 86390 1
508328 99508328 1001 86380 86390 1
508304 99508304 1001 86380 86390 1
508894 99508894 1001 86380 86390 1
509001 99509001 1001 86380 86390 1
508978 99508978 1001 86380 86390 1
508996 99508996 1001 86380 86390 1
508715 99508715 1001 86380 86390 1
508756 99508756 1001 86380 86390 1
508684 99508684 1001 86380 86390 1
508737 99508737 1001 86380 86390 1
508469 99508469 1001 86380 86390 1
508470 99508470 1001 86380 86390 1
508515 99508515 1001 86380 86390 1
508567 99508567 1001 86380 86390 1
508517 99508517 1001 86380 86390 1
509149 99509149 1001 86380 86390 1
509178 99509178 1001 86380 86390 1
509810 99509810 1001 86380 86390 1
509746 99509746 1001 86380 86390 1
509838 99509838 1001 86380 86390 1
509873 99509873 1001 86380 86390 1
509802 99509802 1001 86380 86390 1
509700 99509700 1001 86380 86390 1
509887 99509887 1001 86380 86390 1
509806 99509806 1001 86380 86390 1
509732 99509732 1001 86380 86390 1
509575 99509575 1001 86380 86390 1
509293 99509293 1001 86380 86390 1
509410 99509410 1001 86380 86390 1
509314 99509314 1001 86380 86390 1
509379 99509379 1001 86380 86390 1
509991 99509991 1001 86380 86390 1
510069 99510069 1001 86380 86390 1
509944 99509944 1001 86380 86390 1
510088 99510088 1001 86380 86390 1
510039 99510039 1001 86380 86390 1
510691 99510691 1001 86380 86390 1
510567 99510567 1001 86380 86390 1
510718 99510718 1001 86380 86390 1
510380 99510380 1001 86380 86390 1
510471 99510471 1001 86380 86390 1
510494 99510494 1001 86380 86390 1
510765 99510765 1001 86380 86390 1
510909 99510909 1001 86380 86390 1
510928 99510928 1001 86380 86390 1
511503 99511503 1001 86380 86390 1
511406 99511406 1001 86380 86390 1
511484 99511484 1001 86380 86390 1
511283 99511283 1001 86380 86390 1
511251 99511251 1001 86380 86390 1
511200 99511200 1001 86380 86390 1
511253 99511253 1001 86380 86390 1
510934 99510934 1001 86380 86390 1
511054 99511054 1001 86380 86390 1
510979 99510979 1001 86380 86390 1
511097 99511097 1001 86380 86390 1
510956 99510956 1001 86380 86390 1
511666 99511666 1001 86380 86390 1
511631 99511631 1001 86380 86390 1
511593 99511593 1001 86380 86390 1
512019 99512019 1001 86380 86390 1
512062 99512062 1001 86380 86390 1
512128 99512128 1001 86380 86390 1
512103 99512103 1001 86380 86390 1
512146 99512146 1001 86380 86390 1
512442 99512442 1001 86380 86390 1
512409 99512409 1001 86380 86390 1
512529 99512529 1001 86380 86390 1
513156 99513156 1001 86380 86390 1
513197 99513197 1001 86380 86390 1
512849 99512849 1001 86380 86390 1
512797 99512797 1001 86380 86390 1
512968 99512968 1001 86380 86390 1
512981 99512981 1001 86380 86390 1
512985 99512985 1001 86380 86390 1
513215 99513215 1001 86380 86390 1
513316 99513316 1001 86380 86390 1
513929 99513929 1001 86380 86390 1
514018 99514018 1001 86380 86390 1
513977 99513977 1001 86380 86390 1
513774 99513774 1001 86380 86390 1
513803 99513803 1001 86380 86390 1
513714 99513714 1001 86380 86390 1
513729 99513729 1001 86380 86390 1
513579 99513579 1001 86380 86390 1
513464 99513464 1001 86380 86390 1
514093 99514093 1001 86380 86390 1
514106 99514106 1001 86380 86390 1
514227 99514227 1001 86380 86390 1
514205 99514205 1001 86380 86390 1
514819 99514819 1001 86380 86390 1
514461 99514461 1001 86380 86390 1
514514 99514514 1001 86380 86390 1
514481 99514481 1001 86380 86390 1
514547 99514547 1001 86380 86390 1
514270 99514270 1001 86380 86390 1
515061 99515061 1001 86380 86390 1
514893 99514893 1001 86380 86390 1
514958 99514958 1001 86380 86390 1
514997 99514997 1001 86380 86390 1
514860 99514860 1001 86380 86390 1
514901 99514901 1001 86380 86390 1
514993 99514993 1001 86380 86390 1
514905 99514905 1001 86380 86390 1
515554 99515554 1001 86380 86390 1
515648 99515648 1001 86380 86390 1
515536 99515536 1001 86380 86390 1
515364 99515364 1001 86380 86390 1
515406 99515406 1001 86380 86390 1
515321 99515321 1001 86380 86390 1
515165 99515165 1001 86380 86390 1
515185 99515185 1001 86380 86390 1
515686 99515686 1001 86380 86390 1
516316 99516316 1001 86380 86390 1
516375 99516375 1001 86380 86390 1
516452 99516452 1001 86380 86390 1
516404 99516404 1001 86380 86390 1
516218 99516218 1001 86380 86390 1
516147 99516147 1001 86380 86390 1
516081 99516081 1001 86380 86390 1
516613 99516613 1001 86380 86390 1
516551 99516551 1001 86380 86390 1
516685 99516685 1001 86380 86390 1
517161 99517161 1001 86380 86390 1
517241 99517241 1001 86380 86390 1
517015 99517015 1001 86380 86390 1
517106 99517106 1001 86380 86390 1
517074 99517074 1001 86380 86390 1
516758 99516758 1001 86380 86390 1
516786 99516786 1001 86380 86390 1
516920 99516920 1001 86380 86390 1
517509 99517509 1001 86380 86390 1
517536 99517536 1001 86380 86390 1
517459 99517459 1001 86380 86390 1
518008 99518008 1001 86380 86390 1
517961 99517961 1001 86380 86390 1
518070 99518070 1001 86380 86390 1
518032 99518032 1001 86380 86390 1
517894 99517894 1001 86380 86390 1
517920 99517920 1001 86380 86390 1
517752 99517752 1001 86380 86390 1
517898 99517898 1001 86380 86390 1
518262 99518262 1001 86380 86390 1
518198 99518198 1001 86380 86390 1
518255 99518255 1001 86380 86390 1
518336 99518336 1001 86380 86390 1
518208 99518208 1001 86380 86390 1
518852 99518852 1001 86380 86390 1
518665 99518665 1001 86380 86390 1
518746 99518746 1001 86380 86390 1
518473 99518473 1001 86380 86390 1
518440 99518440 1001 86380 86390 1
519140 99519140 1001 86380 86390 1
519011 99519011 1001 86380 86390 1
519063 99519063 1001 86380 86390 1
519738 99519738 1001 86380 86390 1
519610 99519610 1001 86380 86390 1
519788 99519788 1001 86380 86390 1
519272 99519272 1001 86380 86390 1
519261 99519261 1001 86380 86390 1
519197 99519197 1001 86380 86390 1
519357 99519357 1001 86380 86390 1
519993 99519993 1001 86380 86390 1
519985 99519985 1001 86380 86390 1
520457 99520457 1001 86380 86390 1
520496 99520496 1001 86380 86390 1
520509 99520509 1001 86380 86390 1
520364 99520364 1001 86380 86390 1
520300 99520300 1001 86380 86390 1
520391 99520391 1001 86380 86390 1
520175 99520175 1001 86380 86390 1
520034 99520034 1001 86380 86390 1
520646 99520646 1001 86380 86390 1
521434 99521434 1001 86380 86390 1
521371 99521371 1001 86380 86390 1
521454 99521454 1001 86380 86390 1
521457 99521457 1001 86380 86390 1
521401 99521401 1001 86380 86390 1
521170 99521170 1001 86380 86390 1
521106 99521106 1001 86380 86390 1
521145 99521145 1001 86380 86390 1
521096 99521096 1001 86380 86390 1
521163 99521163 1001 86380 86390 1
521164 99521164 1001 86380 86390 1
521141 99521141 1001 86380 86390 1
520914 99520914 1001 86380 86390 1
520904 99520904 1001 86380 86390 1
520970 99520970 1001 86380 86390 1
521501 99521501 1001 86380 86390 1
521567 99521567 1001 86380 86390 1
521599 99521599 1001 86380 86390 1
521512 99521512 1001 86380 86390 1
522251 99522251 1001 86380 86390 1
522288 99522288 1001 86380 86390 1
521971 99521971 1001 86380 86390 1
521881 99521881 1001 86380 86390 1
522064 99522064 1001 86380 86390 1
521886 99521886 1001 86380 86390 1
521852 99521852 1001 86380 86390 1
521853 99521853 1001 86380 86390 1
521841 99521841 1001 86380 86390 1
521686 99521686 1001 86380 86390 1
521805 99521805 1001 86380 86390 1
521717 99521717 1001 86380 86390 1
522330 99522330 1001 86380 86390 1
522370 99522370 1001 86380 86390 1
523109 99523109 1001 86380 86390 1
522975 99522975 1001 86380 86390 1
522902 99522902 1001 86380 86390 1
522710 99522710 1001 86380 86390 1
522801 99522801 1001 86380 86390 1
522741 99522741 1001 86380 86390 1
522767 99522767 1001 86380 86390 1
522871 99522871 1001 86380 86390 1
522859 99522859 1001 86380 86390 1
522847 99522847 1001 86380 86390 1
522628 99522628 1001 86380 86390 1
522519 99522519 1001 86380 86390 1
523271 99523271 1001 86380 86390 1
523299 99523299 1001 86380 86390 1
523266 99523266 1001 86380 86390 1
523243 99523243 1001 86380 86390 1
523321 99523321 1001 86380 86390 1
523748 99523748 1001 86380 86390 1
523851 99523851 1001 86380 86390 1
523865 99523865 1001 86380 86390 1
523573 99523573 1001 86380 86390 1
523590 99523590 1001 86380 86390 1
523694 99523694 1001 86380 86390 1
523336 99523336 1001 86380 86390 1
523372 99523372 1001 86380 86390 1
523995 99523995 1001 86380 86390 1
524086 99524086 1001 86380 86390 1
523971 99523971 1001 86380 86390 1
524057 99524057 1001 86380 86390 1
524605 99524605 1001 86380 86390 1
524685 99524685 1001 86380 86390 1
524755 99524755 1001 86380 86390 1
524760 99524760 1001 86380 86390 1
524527 99524527 1001 86380 86390 1
524502 99524502 1001 86380 86390 1
524179 99524179 1001 86380 86390 1
524221 99524221 1001 86380 86390 1
524301 99524301 1001 86380 86390 1
524355 99524355 1001 86380 86390 1
524265 99524265 1001 86380 86390 1
524800 99524800 1001 86380 86390 1
524828 99524828 1001 86380 86390 1
525567 99525567 1001 86380 86390 1
525434 99525434 1001 86380 86390 1
525424 99525424 1001 86380 86390 1
525291 99525291 1001 86380 86390 1
525360 99525360 1001 86380 86390 1
525001 99525001 1001 86380 86390 1
525607 99525607 1001 86380 86390 1
525667 99525667 1001 86380 86390 1
526362 99526362 1001 86380 86390 1
526364 99526364 1001 86380 86390 1
526279 99526279 1001 86380 86390 1
526023 99526023 1001 86380 86390 1
526131 99526131 1001 86380 86390 1
526184 99526184 1001 86380 86390 1
526200 99526200 1001 86380 86390 1
525871 99525871 1001 86380 86390 1
525847 99525847 1001 86380 86390 1
525956 99525956 1001 86380 86390 1
526448 99526448 1001 86380 86390 1
527214 99527214 1001 86380 86390 1
527161 99527161 1001 86380 86390 1
527058 99527058 1001 86380 86390 1
527063 99527063 1001 86380 86390 1
527102 99527102 1001 86380 86390 1
527078 99527078 1001 86380 86390 1
526895 99526895 1001 86380 86390 1
526973 99526973 1001 86380 86390 1
526963 99526963 1001 86380 86390 1
526938 99526938 1001 86380 86390 1
526679 99526679 1001 86380 86390 1
527271 99527271 1001 86380 86390 1
527406 99527406 1001 86380 86390 1
527251 99527251 1001 86380 86390 1
527938 99527938 1001 86380 86390 1
527900 99527900 1001 86380 86390 1
527768 99527768 1001 86380 86390 1
527756 99527756 1001 86380 86390 1
527635 99527635 1001 86380 86390 1
527519 99527519 1001 86380 86390 1
527638 99527638 1001 86380 86390 1
528199 99528199 1001 86380 86390 1
528265 99528265 1001 86380 86390 1
528798 99528798 1001 86380 86390 1
528747 99528747 1001 86380 86390 1
528698 99528698 1001 86380 86390 1
528802 99528802 1001 86380 86390 1
528820 99528820 1001 86380 86390 1
528619 99528619 1001 86380 86390 1
528636 99528636 1001 86380 86390 1
528525 99528525 1001 86380 86390 1
528332 99528332 1001 86380 86390 1
528358 99528358 1001 86380 86390 1
528420 99528420 1001 86380 86390 1
529075 99529075 1001 86380 86390 1
529088 99529088 1001 86380 86390 1
529697 99529697 1001 86380 86390 1
529659 99529659 1001 86380 86390 1
529420 99529420 1001 86380 86390 1
529476 99529476 1001 86380 86390 1
529439 99529439 1001 86380 86390 1
529365 99529365 1001 86380 86390 1
529239 99529239 1001 86380 86390 1
529845 99529845 1001 86380 86390 1
529757 99529757 1001 86380 86390 1
529823 99529823 1001 86380 86390 1
530158 99530158 1001 86380 86390 1
530059 99530059 1001 86380 86390 1
529955 99529955 1001 86380 86390 1
530679 99530679 1001 86380 86390 1
530577 99530577 1001 86380 86390 1
530579 99530579 1001 86380 86390 1
530738 99530738 1001 86380 86390 1
530588 99530588 1001 86380 86390 1
530730 99530730 1001 86380 86390 1
531303 99531303 1001 86380 86390 1
531192 99531192 1001 86380 86390 1
531211 99531211 1001 86380 86390 1
531024 99531024 1001 86380 86390 1
531116 99531116 1001 86380 86390 1
530888 99530888 1001 86380 86390 1
530944 99530944 1001 86380 86390 1
531548 99531548 1001 86380 86390 1
531458 99531458 1001 86380 86390 1
532168 99532168 1001 86380 86390 1
532066 99532066 1001 86380 86390 1
532071 99532071 1001 86380 86390 1
532009 99532009 1001 86380 86390 1
532024 99532024 1001 86380 86390 1
531858 99531858 1001 86380 86390 1
531968 99531968 1001 86380 86390 1
531675 99531675 1001 86380 86390 1
531703 99531703 1001 86380 86390 1
531588 99531588 1001 86380 86390 1
531745 99531745 1001 86380 86390 1
531590 99531590 1001 86380 86390 1
531697 99531697 1001 86380 86390 1
531778 99531778 1001 86380 86390 1
532321 99532321 1001 86380 86390 1
532263 99532263 1001 86380 86390 1
532379 99532379 1001 86380 86390 1
532903 99532903 1001 86380 86390 1
532644 99532644 1001 86380 86390 1
532713 99532713 1001 86380 86390 1
532728 99532728 1001 86380 86390 1
532783 99532783 1001 86380 86390 1
532823 99532823 1001 86380 86390 1
532629 99532629 1001 86380 86390 1
532707 99532707 1001 86380 86390 1
532566 99532566 1001 86380 86390 1
532416 99532416 1001 86380 86390 1
532443 99532443 1001 86380 86390 1
532587 99532587 1001 86380 86390 1
532562 99532562 1001 86380 86390 1
532474 99532474 1001 86380 86390 1
533110 99533110 1001 86380 86390 1
533150 99533150 1001 86380 86390 1
533231 99533231 1001 86380 86390 1
533747 99533747 1001 86380 86390 1
533834 99533834 1001 86380 86390 1
533763 99533763 1001 86380 86390 1
533548 99533548 1001 86380 86390 1
533584 99533584 1001 86380 86390 1
533290 99533290 1001 86380 86390 1
533924 99533924 1001 86380 86390 1
533903 99533903 1001 86380 86390 1
533943 99533943 1001 86380 86390 1
534495 99534495 1001 86380 86390 1
534560 99534560 1001 86380 86390 1
534665 99534665 1001 86380 86390 1
534673 99534673 1001 86380 86390 1
534406 99534406 1001 86380 86390 1
534450 99534450 1001 86380 86390 1
534386 99534386 1001 86380 86390 1
534088 99534088 1001 86380 86390 1
534268 99534268 1001 86380 86390 1
534799 99534799 1001 86380 86390 1
535437 99535437 1001 86380 86390 1
535402 99535402 1001 86380 86390 1
535340 99535340 1001 86380 86390 1
535444 99535444 1001 86380 86390 1
535246 99535246 1001 86380 86390 1
534929 99534929 1001 86380 86390 1
535052 99535052 1001 86380 86390 1
535043 99535043 1001 86380 86390 1
535658 99535658 1001 86380 86390 1
535543 99535543 1001 86380 86390 1
536194 99536194 1001 86380 86390 1
536220 99536220 1001 86380 86390 1
536251 99536251 1001 86380 86390 1
536281 99536281 1001 86380 86390 1
536193 99536193 1001 86380 86390 1
536025 99536025 1001 86380 86390 1
535883 99535883 1001 86380 86390 1
535729 99535729 1001 86380 86390 1
535888 99535888 1001 86380 86390 1
535747 99535747 1001 86380 86390 1
536338 99536338 1001 86380 86390 1
536407 99536407 1001 86380 86390 1
537129 99537129 1001 86380 86390 1
537135 99537135 1001 86380 86390 1
536990 99536990 1001 86380 86390 1
536840 99536840 1001 86380 86390 1
536932 99536932 1001 86380 86390 1
536811 99536811 1001 86380 86390 1
536700 99536700 1001 86380 86390 1
536652 99536652 1001 86380 86390 1
536575 99536575 1001 86380 86390 1
537215 99537215 1001 86380 86390 1
537231 99537231 1001 86380 86390 1
537885 99537885 1001 86380 86390 1
537955 99537955 1001 86380 86390 1
537892 99537892 1001 86380 86390 1
537816 99537816 1001 86380 86390 1
537933 99537933 1001 86380 86390 1
537871 99537871 1001 86380 86390 1
537694 99537694 1001 86380 86390 1
537722 99537722 1001 86380 86390 1
537579 99537579 1001 86380 86390 1
537620 99537620 1001 86380 86390 1
537660 99537660 1001 86380 86390 1
537755 99537755 1001 86380 86390 1
537717 99537717 1001 86380 86390 1
537381 99537381 1001 86380 86390 1
537396 99537396 1001 86380 86390 1
537500 99537500 1001 86380 86390 1
537400 99537400 1001 86380 86390 1
537402 99537402 1001 86380 86390 1
538099 99538099 1001 86380 86390 1
538166 99538166 1001 86380 86390 1
538750 99538750 1001 86380 86390 1
538628 99538628 1001 86380 86390 1
538709 99538709 1001 86380 86390 1
538548 99538548 1001 86380 86390 1
538422 99538422 1001 86380 86390 1
538567 99538567 1001 86380 86390 1
538594 99538594 1001 86380 86390 1
538356 99538356 1001 86380 86390 1
538202 99538202 1001 86380 86390 1
538928 99538928 1001 86380 86390 1
538930 99538930 1001 86380 86390 1
539602 99539602 1001 86380 86390 1
539551 99539551 1001 86380 86390 1
539541 99539541 1001 86380 86390 1
539451 99539451 1001 86380 86390 1
539465 99539465 1001 86380 86390 1
539243 99539243 1001 86380 86390 1
539191 99539191 1001 86380 86390 1
539102 99539102 1001 86380 86390 1
539132 99539132 1001 86380 86390 1
539211 99539211 1001 86380 86390 1
539689 99539689 1001 86380 86390 1
539780 99539780 1001 86380 86390 1
539832 99539832 1001 86380 86390 1
539679 99539679 1001 86380 86390 1
539706 99539706 1001 86380 86390 1
539826 99539826 1001 86380 86390 1
539697 99539697 1001 86380 86390 1
539788 99539788 1001 86380 86390 1
539776 99539776 1001 86380 86390 1
539700 99539700 1001 86380 86390 1
540275 99540275 1001 86380 86390 1
540329 99540329 1001 86380 86390 1
540401 99540401 1001 86380 86390 1
540068 99540068 1001 86380 86390 1
540056 99540056 1001 86380 86390 1
540110 99540110 1001 86380 86390 1
540220 99540220 1001 86380 86390 1
539906 99539906 1001 86380 86390 1
540502 99540502 1001 86380 86390 1
540583 99540583 1001 86380 86390 1
540506 99540506 1001 86380 86390 1
540650 99540650 1001 86380 86390 1
540526 99540526 1001 86380 86390 1
541206 99541206 1001 86380 86390 1
541208 99541208 1001 86380 86390 1
540932 99540932 1001 86380 86390 1
541080 99541080 1001 86380 86390 1
541004 99541004 1001 86380 86390 1
540710 99540710 1001 86380 86390 1
540855 99540855 1001 86380 86390 1
540856 99540856 1001 86380 86390 1
540809 99540809 1001 86380 86390 1
541386 99541386 1001 86380 86390 1
541374 99541374 1001 86380 86390 1
541426 99541426 1001 86380 86390 1
541496 99541496 1001 86380 86390 1
541953 99541953 1001 86380 86390 1
541968 99541968 1001 86380 86390 1
542090 99542090 1001 86380 86390 1
542074 99542074 1001 86380 86390 1
541783 99541783 1001 86380 86390 1
541862 99541862 1001 86380 86390 1
541850 99541850 1001 86380 86390 1
541896 99541896 1001 86380 86390 1
541781 99541781 1001 86380 86390 1
541552 99541552 1001 86380 86390 1
541620 99541620 1001 86380 86390 1
541675 99541675 1001 86380 86390 1
541703 99541703 1001 86380 86390 1
542120 99542120 1001 86380 86390 1
542253 99542253 1001 86380 86390 1
542908 99542908 1001 86380 86390 1
542792 99542792 1001 86380 86390 1
542899 99542899 1001 86380 86390 1
542893 99542893 1001 86380 86390 1
542662 99542662 1001 86380 86390 1
542650 99542650 1001 86380 86390 1
542602 99542602 1001 86380 86390 1
542565 99542565 1001 86380 86390 1
542722 99542722 1001 86380 86390 1
542376 99542376 1001 86380 86390 1
542481 99542481 1001 86380 86390 1
542354 99542354 1001 86380 86390 1
542361 99542361 1001 86380 86390 1
543074 99543074 1001 86380 86390 1
543017 99543017 1001 86380 86390 1
543148 99543148 1001 86380 86390 1
543596 99543596 1001 86380 86390 1
543585 99543585 1001 86380 86390 1
543690 99543690 1001 86380 86390 1
543489 99543489 1001 86380 86390 1
543389 99543389 1001 86380 86390 1
543471 99543471 1001 86380 86390 1
543216 99543216 1001 86380 86390 1
543229 99543229 1001 86380 86390 1
543257 99543257 1001 86380 86390 1
543264 99543264 1001 86380 86390 1
543160 99543160 1001 86380 86390 1
543889 99543889 1001 86380 86390 1
543803 99543803 1001 86380 86390 1
543856 99543856 1001 86380 86390 1
543974 99543974 1001 86380 86390 1
544535 99544535 1001 86380 86390 1
544517 99544517 1001 86380 86390 1
544341 99544341 1001 86380 86390 1
544351 99544351 1001 86380 86390 1
544110 99544110 1001 86380 86390 1
544066 99544066 1001 86380 86390 1
543988 99543988 1001 86380 86390 1
544711 99544711 1001 86380 86390 1
544634 99544634 1001 86380 86390 1
544650 99544650 1001 86380 86390 1
544740 99544740 1001 86380 86390 1
544626 99544626 1001 86380 86390 1
544708 99544708 1001 86380 86390 1
506372 860 1002 37768 51177 1
520186 483 1001 28921 29221 1
400046 99400046 1001 86380 86390 1
400052 99400052 1001 86380 86390 1
400212 99400212 1001 86380 86390 1
400135 99400135 1001 86380 86390 1
400236 99400236 1001 86380 86390 1
400460 99400460 1001 86380 86390 1
400414 99400414 1001 86380 86390 1
400624 99400624 1001 86380 86390 1
400602 99400602 1001 86380 86390 1
400633 99400633 1001 86380 86390 1
400771 99400771 1001 86380 86390 1
400861 99400861 1001 86380 86390 1
401077 99401077 1001 86380 86390 1
401230 99401230 1001 86380 86390 1
401293 99401293 1001 86380 86390 1
401431 99401431 1001 86380 86390 1
402187 99402187 1001 86380 86390 1
402372 99402372 1001 86380 86390 1
402481 99402481 1001 86380 86390 1
402493 99402493 1001 86380 86390 1
402545 99402545 1001 86380 86390 1
402582 99402582 1001 86380 86390 1
402977 99402977 1001 86380 86390 1
403214 99403214 1001 86380 86390 1
403288 99403288 1001 86380 86390 1
403352 99403352 1001 86380 86390 1
403533 99403533 1001 86380 86390 1
403612 99403612 1001 86380 86390 1
404052 99404052 1001 86380 86390 1
404122 99404122 1001 86380 86390 1
404161 99404161 1001 86380 86390 1
404192 99404192 1001 86380 86390 1
404622 99404622 1001 86380 86390 1
404720 99404720 1001 86380 86390 1
404831 99404831 1001 86380 86390 1
404824 99404824 1001 86380 86390 1
404944 99404944 1001 86380 86390 1
405207 99405207 1001 86380 86390 1
405120 99405120 1001 86380 86390 1
405372 99405372 1001 86380 86390 1
405507 99405507 1001 86380 86390 1
405609 99405609 1001 86380 86390 1
405761 99405761 1001 86380 86390 1
405737 99405737 1001 86380 86390 1
405669 99405669 1001 86380 86390 1
405832 99405832 1001 86380 86390 1
405873 99405873 1001 86380 86390 1
406001 99406001 1001 86380 86390 1
406155 99406155 1001 86380 86390 1
406193 99406193 1001 86380 86390 1
406229 99406229 1001 86380 86390 1
406231 99406231 1001 86380 86390 1
406317 99406317 1001 86380 86390 1
406462 99406462 1001 86380 86390 1
406516 99406516 1001 86380 86390 1
406497 99406497 1001 86380 86390 1
406722 99406722 1001 86380 86390 1
406706 99406706 1001 86380 86390 1
406683 99406683 1001 86380 86390 1
406829 99406829 1001 86380 86390 1
406850 99406850 1001 86380 86390 1
406978 99406978 1001 86380 86390 1
407064 99407064 1001 86380 86390 1
407105 99407105 1001 86380 86390 1
407446 99407446 1001 86380 86390 1
407712 99407712 1001 86380 86390 1
408195 99408195 1001 86380 86390 1
408296 99408296 1001 86380 86390 1
408492 99408492 1001 86380 86390 1
408602 99408602 1001 86380 86390 1
408641 99408641 1001 86380 86390 1
408858 99408858 1001 86380 86390 1
408806 99408806 1001 86380 86390 1
408875 99408875 1001 86380 86390 1
408945 99408945 1001 86380 86390 1
409041 99409041 1001 86380 86390 1
409290 99409290 1001 86380 86390 1
409261 99409261 1001 86380 86390 1
409425 99409425 1001 86380 86390 1
409638 99409638 1001 86380 86390 1
409757 99409757 1001 86380 86390 1
409970 99409970 1001 86380 86390 1
409973 99409973 1001 86380 86390 1
410107 99410107 1001 86380 86390 1
410203 99410203 1001 86380 86390 1
410782 99410782 1001 86380 86390 1
410757 99410757 1001 86380 86390 1
411129 99411129 1001 86380 86390 1
411133 99411133 1001 86380 86390 1
411546 99411546 1001 86380 86390 1
411714 99411714 1001 86380 86390 1
411681 99411681 1001 86380 86390 1
411725 99411725 1001 86380 86390 1
411901 99411901 1001 86380 86390 1
411932 99411932 1001 86380 86390 1
411972 99411972 1001 86380 86390 1
411979 99411979 1001 86380 86390 1
412055 99412055 1001 86380 86390 1
412404 99412404 1001 86380 86390 1
413385 99413385 1001 86380 86390 1
413056 99413056 1001 86380 86390 1
412949 99412949 1001 86380 86390 1
412721 99412721 1001 86380 86390 1
412822 99412822 1001 86380 86390 1
412780 99412780 1001 86380 86390 1
412631 99412631 1001 86380 86390 1
412632 99412632 1001 86380 86390 1
412795 99412795 1001 86380 86390 1
414041 99414041 1001 86380 86390 1
414009 99414009 1001 86380 86390 1
414992 99414992 1001 86380 86390 1
414922 99414922 1001 86380 86390 1
415257 99415257 1001 86380 86390 1
415131 99415131 1001 86380 86390 1
415089 99415089 1001 86380 86390 1
414895 99414895 1001 86380 86390 1
414781 99414781 1001 86380 86390 1
414903 99414903 1001 86380 86390 1
414584 99414584 1001 86380 86390 1
414357 99414357 1001 86380 86390 1
414142 99414142 1001 86380 86390 1
414334 99414334 1001 86380 86390 1
414413 99414413 1001 86380 86390 1
415524 99415524 1001 86380 86390 1
415718 99415718 1001 86380 86390 1
415368 99415368 1001 86380 86390 1
415386 99415386 1001 86380 86390 1
415500 99415500 1001 86380 86390 1
415710 99415710 1001 86380 86390 1
416697 99416697 1001 86380 86390 1
416819 99416819 1001 86380 86390 1
416472 99416472 1001 86380 86390 1
416305 99416305 1001 86380 86390 1
416574 99416574 1001 86380 86390 1
415808 99415808 1001 86380 86390 1
415721 99415721 1001 86380 86390 1
415978 99415978 1001 86380 86390 1
415982 99415982 1001 86380 86390 1
417113 99417113 1001 86380 86390 1
417092 99417092 1001 86380 86390 1
417385 99417385 1001 86380 86390 1
417102 99417102 1001 86380 86390 1
417085 99417085 1001 86380 86390 1
417276 99417276 1001 86380 86390 1
417470 99417470 1001 86380 86390 1
417454 99417454 1001 86380 86390 1
417589 99417589 1001 86380 86390 1
418650 99418650 1001 86380 86390 1
418512 99418512 1001 86380 86390 1
418609 99418609 1001 86380 86390 1
418102 99418102 1001 86380 86390 1
418276 99418276 1001 86380 86390 1
418418 99418418 1001 86380 86390 1
418167 99418167 1001 86380 86390 1
417962 99417962 1001 86380 86390 1
417678 99417678 1001 86380 86390 1
417620 99417620 1001 86380 86390 1
417703 99417703 1001 86380 86390 1
419129 99419129 1001 86380 86390 1
419158 99419158 1001 86380 86390 1
419056 99419056 1001 86380 86390 1
418864 99418864 1001 86380 86390 1
419091 99419091 1001 86380 86390 1
420446 99420446 1001 86380 86390 1
420385 99420385 1001 86380 86390 1
420410 99420410 1001 86380 86390 1
420187 99420187 1001 86380 86390 1
420327 99420327 1001 86380 86390 1
419903 99419903 1001 86380 86390 1
419767 99419767 1001 86380 86390 1
419295 99419295 1001 86380 86390 1
419322 99419322 1001 86380 86390 1
419408 99419408 1001 86380 86390 1
419215 99419215 1001 86380 86390 1
419454 99419454 1001 86380 86390 1
419455 99419455 1001 86380 86390 1
419442 99419442 1001 86380 86390 1
420833 99420833 1001 86380 86390 1
421923 99421923 1001 86380 86390 1
421929 99421929 1001 86380 86390 1
422012 99422012 1001 86380 86390 1
421625 99421625 1001 86380 86390 1
421582 99421582 1001 86380 86390 1
420944 99420944 1001 86380 86390 1
420978 99420978 1001 86380 86390 1
422435 99422435 1001 86380 86390 1
422162 99422162 1001 86380 86390 1
423690 99423690 1001 86380 86390 1
423379 99423379 1001 86380 86390 1
423699 99423699 1001 86380 86390 1
423618 99423618 1001 86380 86390 1
423167 99423167 1001 86380 86390 1
423269 99423269 1001 86380 86390 1
423291 99423291 1001 86380 86390 1
422602 99422602 1001 86380 86390 1
422749 99422749 1001 86380 86390 1
424020 99424020 1001 86380 86390 1
423972 99423972 1001 86380 86390 1
424075 99424075 1001 86380 86390 1
424028 99424028 1001 86380 86390 1
425324 99425324 1001 86380 86390 1
425206 99425206 1001 86380 86390 1
425359 99425359 1001 86380 86390 1
425369 99425369 1001 86380 86390 1
424905 99424905 1001 86380 86390 1
424992 99424992 1001 86380 86390 1
424869 99424869 1001 86380 86390 1
424604 99424604 1001 86380 86390 1
424635 99424635 1001 86380 86390 1
424923 99424923 1001 86380 86390 1
424345 99424345 1001 86380 86390 1
425489 99425489 1001 86380 86390 1
426840 99426840 1001 86380 86390 1
426801 99426801 1001 86380 86390 1
427073 99427073 1001 86380 86390 1
427111 99427111 1001 86380 86390 1
426377 99426377 1001 86380 86390 1
426385 99426385 1001 86380 86390 1
426572 99426572 1001 86380 86390 1
425841 99425841 1001 86380 86390 1
425870 99425870 1001 86380 86390 1
425952 99425952 1001 86380 86390 1
427315 99427315 1001 86380 86390 1
427515 99427515 1001 86380 86390 1
427402 99427402 1001 86380 86390 1
427251 99427251 1001 86380 86390 1
427134 99427134 1001 86380 86390 1
428434 99428434 1001 86380 86390 1
428278 99428278 1001 86380 86390 1
428221 99428221 1001 86380 86390 1
428055 99428055 1001 86380 86390 1
427801 99427801 1001 86380 86390 1
427864 99427864 1001 86380 86390 1
427893 99427893 1001 86380 86390 1
427618 99427618 1001 86380 86390 1
429043 99429043 1001 86380 86390 1
428829 99428829 1001 86380 86390 1
429140 99429140 1001 86380 86390 1
429090 99429090 1001 86380 86390 1
428898 99428898 1001 86380 86390 1
429928 99429928 1001 86380 86390 1
429494 99429494 1001 86380 86390 1
429241 99429241 1001 86380 86390 1
429320 99429320 1001 86380 86390 1
429552 99429552 1001 86380 86390 1
429335 99429335 1001 86380 86390 1
429461 99429461 1001 86380 86390 1
430741 99430741 1001 86380 86390 1
430692 99430692 1001 86380 86390 1
431701 99431701 1001 86380 86390 1
431948 99431948 1001 86380 86390 1
431975 99431975 1001 86380 86390 1
431401 99431401 1001 86380 86390 1
431403 99431403 1001 86380 86390 1
431490 99431490 1001 86380 86390 1
431575 99431575 1001 86380 86390 1
431419 99431419 1001 86380 86390 1
431323 99431323 1001 86380 86390 1
430911 99430911 1001 86380 86390 1
432427 99432427 1001 86380 86390 1
432455 99432455 1001 86380 86390 1
432202 99432202 1001 86380 86390 1
432332 99432332 1001 86380 86390 1
432068 99432068 1001 86380 86390 1
433634 99433634 1001 86380 86390 1
433635 99433635 1001 86380 86390 1
433702 99433702 1001 86380 86390 1
432985 99432985 1001 86380 86390 1
433316 99433316 1001 86380 86390 1
433241 99433241 1001 86380 86390 1
432974 99432974 1001 86380 86390 1
432937 99432937 1001 86380 86390 1
432646 99432646 1001 86380 86390 1
432721 99432721 1001 86380 86390 1
432674 99432674 1001 86380 86390 1
432588 99432588 1001 86380 86390 1
432783 99432783 1001 86380 86390 1
433817 99433817 1001 86380 86390 1
433741 99433741 1001 86380 86390 1
435032 99435032 1001 86380 86390 1
435044 99435044 1001 86380 86390 1
435307 99435307 1001 86380 86390 1
435402 99435402 1001 86380 86390 1
434520 99434520 1001 86380 86390 1
434559 99434559 1001 86380 86390 1
435868 99435868 1001 86380 86390 1
435582 99435582 1001 86380 86390 1
435632 99435632 1001 86380 86390 1
435586 99435586 1001 86380 86390 1
435852 99435852 1001 86380 86390 1
435887 99435887 1001 86380 86390 1
436886 99436886 1001 86380 86390 1
436366 99436366 1001 86380 86390 1
436554 99436554 1001 86380 86390 1
436529 99436529 1001 86380 86390 1
436621 99436621 1001 86380 86390 1
436245 99436245 1001 86380 86390 1
436302 99436302 1001 86380 86390 1
436329 99436329 1001 86380 86390 1
300062 99300062 1001 86380 86390 1
300027 99300027 1001 86380 86390 1
437256 99437256 1001 86380 86390 1
300574 99300574 1001 86380 86390 1
300693 99300693 1001 86380 86390 1
300630 99300630 1001 86380 86390 1
300618 99300618 1001 86380 86390 1
300646 99300646 1001 86380 86390 1
300582 99300582 1001 86380 86390 1
300688 99300688 1001 86380 86390 1
300374 99300374 1001 86380 86390 1
300467 99300467 1001 86380 86390 1
300239 99300239 1001 86380 86390 1
300168 99300168 1001 86380 86390 1
300221 99300221 1001 86380 86390 1
300854 99300854 1001 86380 86390 1
300831 99300831 1001 86380 86390 1
300819 99300819 1001 86380 86390 1
300847 99300847 1001 86380 86390 1
300877 99300877 1001 86380 86390 1
301477 99301477 1001 86380 86390 1
301394 99301394 1001 86380 86390 1
301169 99301169 1001 86380 86390 1
301721 99301721 1001 86380 86390 1
301627 99301627 1001 86380 86390 1
301641 99301641 1001 86380 86390 1
302207 99302207 1001 86380 86390 1
302208 99302208 1001 86380 86390 1
302061 99302061 1001 86380 86390 1
302088 99302088 1001 86380 86390 1
302144 99302144 1001 86380 86390 1
301911 99301911 1001 86380 86390 1
302471 99302471 1001 86380 86390 1
302485 99302485 1001 86380 86390 1
302434 99302434 1001 86380 86390 1
302423 99302423 1001 86380 86390 1
302452 99302452 1001 86380 86390 1
303144 99303144 1001 86380 86390 1
303028 99303028 1001 86380 86390 1
303134 99303134 1001 86380 86390 1
303098 99303098 1001 86380 86390 1
303087 99303087 1001 86380 86390 1
302864 99302864 1001 86380 86390 1
302981 99302981 1001 86380 86390 1
302767 99302767 1001 86380 86390 1
302617 99302617 1001 86380 86390 1
302760 99302760 1001 86380 86390 1
302696 99302696 1001 86380 86390 1
303283 99303283 1001 86380 86390 1
303311 99303311 1001 86380 86390 1
303260 99303260 1001 86380 86390 1
303392 99303392 1001 86380 86390 1
303277 99303277 1001 86380 86390 1
303878 99303878 1001 86380 86390 1
303943 99303943 1001 86380 86390 1
303857 99303857 1001 86380 86390 1
303910 99303910 1001 86380 86390 1
303456 99303456 1001 86380 86390 1
303611 99303611 1001 86380 86390 1
303471 99303471 1001 86380 86390 1
303499 99303499 1001 86380 86390 1
303591 99303591 1001 86380 86390 1
304226 99304226 1001 86380 86390 1
304202 99304202 1001 86380 86390 1
304074 99304074 1001 86380 86390 1
304049 99304049 1001 86380 86390 1
304181 99304181 1001 86380 86390 1
304684 99304684 1001 86380 86390 1
304699 99304699 1001 86380 86390 1
304741 99304741 1001 86380 86390 1
304526 99304526 1001 86380 86390 1
304647 99304647 1001 86380 86390 1
304637 99304637 1001 86380 86390 1
304547 99304547 1001 86380 86390 1
304329 99304329 1001 86380 86390 1
304294 99304294 1001 86380 86390 1
304247 99304247 1001 86380 86390 1
304985 99304985 1001 86380 86390 1
305021 99305021 1001 86380 86390 1
305624 99305624 1001 86380 86390 1
305659 99305659 1001 86380 86390 1
305662 99305662 1001 86380 86390 1
305576 99305576 1001 86380 86390 1
305512 99305512 1001 86380 86390 1
305642 99305642 1001 86380 86390 1
305384 99305384 1001 86380 86390 1
305465 99305465 1001 86380 86390 1
305097 99305097 1001 86380 86390 1
305137 99305137 1001 86380 86390 1
500096 99500096 1001 86380 86390 1
500189 99500189 1001 86380 86390 1
500710 99500710 1001 86380 86390 1
500777 99500777 1001 86380 86390 1
500798 99500798 1001 86380 86390 1
500590 99500590 1001 86380 86390 1
500501 99500501 1001 86380 86390 1
500270 99500270 1001 86380 86390 1
500967 99500967 1001 86380 86390 1
501010 99501010 1001 86380 86390 1
500881 99500881 1001 86380 86390 1
500829 99500829 1001 86380 86390 1
500937 99500937 1001 86380 86390 1
500833 99500833 1001 86380 86390 1
501605 99501605 1001 86380 86390 1
501552 99501552 1001 86380 86390 1
501556 99501556 1001 86380 86390 1
501548 99501548 1001 86380 86390 1
501383 99501383 1001 86380 86390 1
501306 99501306 1001 86380 86390 1
501429 99501429 1001 86380 86390 1
501339 99501339 1001 86380 86390 1
501275 99501275 1001 86380 86390 1
501051 99501051 1001 86380 86390 1
501740 99501740 1001 86380 86390 1
501650 99501650 1001 86380 86390 1
501667 99501667 1001 86380 86390 1
501837 99501837 1001 86380 86390 1
501710 99501710 1001 86380 86390 1
502346 99502346 1001 86380 86390 1
502425 99502425 1001 86380 86390 1
502197 99502197 1001 86380 86390 1
502120 99502120 1001 86380 86390 1
502069 99502069 1001 86380 86390 1
502212 99502212 1001 86380 86390 1
502097 99502097 1001 86380 86390 1
502061 99502061 1001 86380 86390 1
502039 99502039 1001 86380 86390 1
501991 99501991 1001 86380 86390 1
501905 99501905 1001 86380 86390 1
501919 99501919 1001 86380 86390 1
502489 99502489 1001 86380 86390 1
502607 99502607 1001 86380 86390 1
502573 99502573 1001 86380 86390 1
502600 99502600 1001 86380 86390 1
502526 99502526 1001 86380 86390 1
502591 99502591 1001 86380 86390 1
503205 99503205 1001 86380 86390 1
503106 99503106 1001 86380 86390 1
503108 99503108 1001 86380 86390 1
503285 99503285 1001 86380 86390 1
502880 99502880 1001 86380 86390 1
502984 99502984 1001 86380 86390 1
503037 99503037 1001 86380 86390 1
503079 99503079 1001 86380 86390 1
502887 99502887 1001 86380 86390 1
502890 99502890 1001 86380 86390 1
502697 99502697 1001 86380 86390 1
502840 99502840 1001 86380 86390 1
502782 99502782 1001 86380 86390 1
502679 99502679 1001 86380 86390 1
503451 99503451 1001 86380 86390 1
504019 99504019 1001 86380 86390 1
503930 99503930 1001 86380 86390 1
504101 99504101 1001 86380 86390 1
503946 99503946 1001 86380 86390 1
504037 99504037 1001 86380 86390 1
503784 99503784 1001 86380 86390 1
503759 99503759 1001 86380 86390 1
503837 99503837 1001 86380 86390 1
503876 99503876 1001 86380 86390 1
503851 99503851 1001 86380 86390 1
503708 99503708 1001 86380 86390 1
503774 99503774 1001 86380 86390 1
503884 99503884 1001 86380 86390 1
503626 99503626 1001 86380 86390 1
503644 99503644 1001 86380 86390 1
504153 99504153 1001 86380 86390 1
504220 99504220 1001 86380 86390 1
504264 99504264 1001 86380 86390 1
504121 99504121 1001 86380 86390 1
504885 99504885 1001 86380 86390 1
504759 99504759 1001 86380 86390 1
504850 99504850 1001 86380 86390 1
504762 99504762 1001 86380 86390 1
504612 99504612 1001 86380 86390 1
504575 99504575 1001 86380 86390 1
504668 99504668 1001 86380 86390 1
504630 99504630 1001 86380 86390 1
504517 99504517 1001 86380 86390 1
504429 99504429 1001 86380 86390 1
504520 99504520 1001 86380 86390 1
504485 99504485 1001 86380 86390 1
504502 99504502 1001 86380 86390 1
504969 99504969 1001 86380 86390 1
504945 99504945 1001 86380 86390 1
505603 99505603 1001 86380 86390 1
505750 99505750 1001 86380 86390 1
505649 99505649 1001 86380 86390 1
505372 99505372 1001 86380 86390 1
505361 99505361 1001 86380 86390 1
505389 99505389 1001 86380 86390 1
505470 99505470 1001 86380 86390 1
505254 99505254 1001 86380 86390 1
505206 99505206 1001 86380 86390 1
505355 99505355 1001 86380 86390 1
505849 99505849 1001 86380 86390 1
505853 99505853 1001 86380 86390 1
505855 99505855 1001 86380 86390 1
505895 99505895 1001 86380 86390 1
506583 99506583 1001 86380 86390 1
506371 99506371 1001 86380 86390 1
506233 99506233 1001 86380 86390 1
506158 99506158 1001 86380 86390 1
506133 99506133 1001 86380 86390 1
506044 99506044 1001 86380 86390 1
506162 99506162 1001 86380 86390 1
506618 99506618 1001 86380 86390 1
506736 99506736 1001 86380 86390 1
506660 99506660 1001 86380 86390 1
506737 99506737 1001 86380 86390 1
506713 99506713 1001 86380 86390 1
506727 99506727 1001 86380 86390 1
506716 99506716 1001 86380 86390 1
506721 99506721 1001 86380 86390 1
507255 99507255 1001 86380 86390 1
507353 99507353 1001 86380 86390 1
507276 99507276 1001 86380 86390 1
507290 99507290 1001 86380 86390 1
507116 99507116 1001 86380 86390 1
507012 99507012 1001 86380 86390 1
507056 99507056 1001 86380 86390 1
506878 99506878 1001 86380 86390 1
506943 99506943 1001 86380 86390 1
506901 99506901 1001 86380 86390 1
506942 99506942 1001 86380 86390 1
507562 99507562 1001 86380 86390 1
507428 99507428 1001 86380 86390 1
507457 99507457 1001 86380 86390 1
508095 99508095 1001 86380 86390 1
508201 99508201 1001 86380 86390 1
508150 99508150 1001 86380 86390 1
508118 99508118 1001 86380 86390 1
507939 99507939 1001 86380 86390 1
507978 99507978 1001 86380 86390 1
507796 99507796 1001 86380 86390 1
507632 99507632 1001 86380 86390 1
507716 99507716 1001 86380 86390 1
508291 99508291 1001 86380 86390 1
508306 99508306 1001 86380 86390 1
508423 99508423 1001 86380 86390 1
508398 99508398 1001 86380 86390 1
508321 99508321 1001 86380 86390 1
508898 99508898 1001 86380 86390 1
508939 99508939 1001 86380 86390 1
508888 99508888 1001 86380 86390 1
508954 99508954 1001 86380 86390 1
508968 99508968 1001 86380 86390 1
508798 99508798 1001 86380 86390 1
508661 99508661 1001 86380 86390 1
508597 99508597 1001 86380 86390 1
508498 99508498 1001 86380 86390 1
509076 99509076 1001 86380 86390 1
509130 99509130 1001 86380 86390 1
509262 99509262 1001 86380 86390 1
509108 99509108 1001 86380 86390 1
509083 99509083 1001 86380 86390 1
509867 99509867 1001 86380 86390 1
509900 99509900 1001 86380 86390 1
509876 99509876 1001 86380 86390 1
509832 99509832 1001 86380 86390 1
509545 99509545 1001 86380 86390 1
509649 99509649 1001 86380 86390 1
509535 99509535 1001 86380 86390 1
509678 99509678 1001 86380 86390 1
509588 99509588 1001 86380 86390 1
509692 99509692 1001 86380 86390 1
509628 99509628 1001 86380 86390 1
509460 99509460 1001 86380 86390 1
509438 99509438 1001 86380 86390 1
509285 99509285 1001 86380 86390 1
509470 99509470 1001 86380 86390 1
509407 99509407 1001 86380 86390 1
509924 99509924 1001 86380 86390 1
510059 99510059 1001 86380 86390 1
510009 99510009 1001 86380 86390 1
510099 99510099 1001 86380 86390 1
510689 99510689 1001 86380 86390 1
510651 99510651 1001 86380 86390 1
510652 99510652 1001 86380 86390 1
510629 99510629 1001 86380 86390 1
510608 99510608 1001 86380 86390 1
510326 99510326 1001 86380 86390 1
510468 99510468 1001 86380 86390 1
510166 99510166 1001 86380 86390 1
510182 99510182 1001 86380 86390 1
510762 99510762 1001 86380 86390 1
510899 99510899 1001 86380 86390 1
510835 99510835 1001 86380 86390 1
511408 99511408 1001 86380 86390 1
511371 99511371 1001 86380 86390 1
511192 99511192 1001 86380 86390 1
511247 99511247 1001 86380 86390 1
510963 99510963 1001 86380 86390 1
511106 99511106 1001 86380 86390 1
511004 99511004 1001 86380 86390 1
510966 99510966 1001 86380 86390 1
511031 99511031 1001 86380 86390 1
511589 99511589 1001 86380 86390 1
511675 99511675 1001 86380 86390 1
512182 99512182 1001 86380 86390 1
512246 99512246 1001 86380 86390 1
512274 99512274 1001 86380 86390 1
512326 99512326 1001 86380 86390 1
512160 99512160 1001 86380 86390 1
512073 99512073 1001 86380 86390 1
511798 99511798 1001 86380 86390 1
511842 99511842 1001 86380 86390 1
511831 99511831 1001 86380 86390 1
511949 99511949 1001 86380 86390 1
511846 99511846 1001 86380 86390 1
512402 99512402 1001 86380 86390 1
512506 99512506 1001 86380 86390 1
512560 99512560 1001 86380 86390 1
512380 99512380 1001 86380 86390 1
512433 99512433 1001 86380 86390 1
512424 99512424 1001 86380 86390 1
512438 99512438 1001 86380 86390 1
512502 99512502 1001 86380 86390 1
512503 99512503 1001 86380 86390 1
513090 99513090 1001 86380 86390 1
513194 99513194 1001 86380 86390 1
513199 99513199 1001 86380 86390 1
513074 99513074 1001 86380 86390 1
512851 99512851 1001 86380 86390 1
512852 99512852 1001 86380 86390 1
512781 99512781 1001 86380 86390 1
512775 99512775 1001 86380 86390 1
513222 99513222 1001 86380 86390 1
513213 99513213 1001 86380 86390 1
513488 99513488 1001 86380 86390 1
513557 99513557 1001 86380 86390 1
513586 99513586 1001 86380 86390 1
514129 99514129 1001 86380 86390 1
514587 99514587 1001 86380 86390 1
514570 99514570 1001 86380 86390 1
514623 99514623 1001 86380 86390 1
514291 99514291 1001 86380 86390 1
514413 99514413 1001 86380 86390 1
514323 99514323 1001 86380 86390 1
514972 99514972 1001 86380 86390 1
514861 99514861 1001 86380 86390 1
515060 99515060 1001 86380 86390 1
515619 99515619 1001 86380 86390 1
515516 99515516 1001 86380 86390 1
515504 99515504 1001 86380 86390 1
515622 99515622 1001 86380 86390 1
515638 99515638 1001 86380 86390 1
515672 99515672 1001 86380 86390 1
515500 99515500 1001 86380 86390 1
515394 99515394 1001 86380 86390 1
515111 99515111 1001 86380 86390 1
515072 99515072 1001 86380 86390 1
515809 99515809 1001 86380 86390 1
516369 99516369 1001 86380 86390 1
516382 99516382 1001 86380 86390 1
516383 99516383 1001 86380 86390 1
516483 99516483 1001 86380 86390 1
516418 99516418 1001 86380 86390 1
516199 99516199 1001 86380 86390 1
515980 99515980 1001 86380 86390 1
516007 99516007 1001 86380 86390 1
515970 99515970 1001 86380 86390 1
516089 99516089 1001 86380 86390 1
516532 99516532 1001 86380 86390 1
516615 99516615 1001 86380 86390 1
517306 99517306 1001 86380 86390 1
517289 99517289 1001 86380 86390 1
517230 99517230 1001 86380 86390 1
516939 99516939 1001 86380 86390 1
517085 99517085 1001 86380 86390 1
517111 99517111 1001 86380 86390 1
517060 99517060 1001 86380 86390 1
516862 99516862 1001 86380 86390 1
516811 99516811 1001 86380 86390 1
516776 99516776 1001 86380 86390 1
516855 99516855 1001 86380 86390 1
517464 99517464 1001 86380 86390 1
517402 99517402 1001 86380 86390 1
517480 99517480 1001 86380 86390 1
517343 99517343 1001 86380 86390 1
518072 99518072 1001 86380 86390 1
518074 99518074 1001 86380 86390 1
517984 99517984 1001 86380 86390 1
518057 99518057 1001 86380 86390 1
517933 99517933 1001 86380 86390 1
517946 99517946 1001 86380 86390 1
517843 99517843 1001 86380 86390 1
517823 99517823 1001 86380 86390 1
517725 99517725 1001 86380 86390 1
517738 99517738 1001 86380 86390 1
518355 99518355 1001 86380 86390 1
518240 99518240 1001 86380 86390 1
518321 99518321 1001 86380 86390 1
518323 99518323 1001 86380 86390 1
518337 99518337 1001 86380 86390 1
518261 99518261 1001 86380 86390 1
518795 99518795 1001 86380 86390 1
518927 99518927 1001 86380 86390 1
518961 99518961 1001 86380 86390 1
518799 99518799 1001 86380 86390 1
518904 99518904 1001 86380 86390 1
518884 99518884 1001 86380 86390 1
518761 99518761 1001 86380 86390 1
518597 99518597 1001 86380 86390 1
518742 99518742 1001 86380 86390 1
518561 99518561 1001 86380 86390 1
518453 99518453 1001 86380 86390 1
519157 99519157 1001 86380 86390 1
519184 99519184 1001 86380 86390 1
519030 99519030 1001 86380 86390 1
519018 99519018 1001 86380 86390 1
519070 99519070 1001 86380 86390 1
519739 99519739 1001 86380 86390 1
519729 99519729 1001 86380 86390 1
519692 99519692 1001 86380 86390 1
519658 99519658 1001 86380 86390 1
519525 99519525 1001 86380 86390 1
519374 99519374 1001 86380 86390 1
519375 99519375 1001 86380 86390 1
519234 99519234 1001 86380 86390 1
519280 99519280 1001 86380 86390 1
519958 99519958 1001 86380 86390 1
519933 99519933 1001 86380 86390 1
519936 99519936 1001 86380 86390 1
520017 99520017 1001 86380 86390 1
520487 99520487 1001 86380 86390 1
520568 99520568 1001 86380 86390 1
520574 99520574 1001 86380 86390 1
520397 99520397 1001 86380 86390 1
520425 99520425 1001 86380 86390 1
520271 99520271 1001 86380 86390 1
520297 99520297 1001 86380 86390 1
520298 99520298 1001 86380 86390 1
520311 99520311 1001 86380 86390 1
520201 99520201 1001 86380 86390 1
520137 99520137 1001 86380 86390 1
520152 99520152 1001 86380 86390 1
520165 99520165 1001 86380 86390 1
520192 99520192 1001 86380 86390 1
520052 99520052 1001 86380 86390 1
520805 99520805 1001 86380 86390 1
520796 99520796 1001 86380 86390 1
520811 99520811 1001 86380 86390 1
520657 99520657 1001 86380 86390 1
521313 99521313 1001 86380 86390 1
521368 99521368 1001 86380 86390 1
521095 99521095 1001 86380 86390 1
521125 99521125 1001 86380 86390 1
521074 99521074 1001 86380 86390 1
521207 99521207 1001 86380 86390 1
520974 99520974 1001 86380 86390 1
520942 99520942 1001 86380 86390 1
521050 99521050 1001 86380 86390 1
521492 99521492 1001 86380 86390 1
521634 99521634 1001 86380 86390 1
521522 99521522 1001 86380 86390 1
521613 99521613 1001 86380 86390 1
522171 99522171 1001 86380 86390 1
522047 99522047 1001 86380 86390 1
521922 99521922 1001 86380 86390 1
522044 99522044 1001 86380 86390 1
521704 99521704 1001 86380 86390 1
521705 99521705 1001 86380 86390 1
521860 99521860 1001 86380 86390 1
522496 99522496 1001 86380 86390 1
522403 99522403 1001 86380 86390 1
522378 99522378 1001 86380 86390 1
522977 99522977 1001 86380 86390 1
523097 99523097 1001 86380 86390 1
523050 99523050 1001 86380 86390 1
522988 99522988 1001 86380 86390 1
522787 99522787 1001 86380 86390 1
522716 99522716 1001 86380 86390 1
522795 99522795 1001 86380 86390 1
522601 99522601 1001 86380 86390 1
522515 99522515 1001 86380 86390 1
522622 99522622 1001 86380 86390 1
522561 99522561 1001 86380 86390 1
523270 99523270 1001 86380 86390 1
523128 99523128 1001 86380 86390 1
523790 99523790 1001 86380 86390 1
523768 99523768 1001 86380 86390 1
523783 99523783 1001 86380 86390 1
523824 99523824 1001 86380 86390 1
523561 99523561 1001 86380 86390 1
523704 99523704 1001 86380 86390 1
523349 99523349 1001 86380 86390 1
523472 99523472 1001 86380 86390 1
523342 99523342 1001 86380 86390 1
523421 99523421 1001 86380 86390 1
523397 99523397 1001 86380 86390 1
523464 99523464 1001 86380 86390 1
524012 99524012 1001 86380 86390 1
524105 99524105 1001 86380 86390 1
524768 99524768 1001 86380 86390 1
524624 99524624 1001 86380 86390 1
524573 99524573 1001 86380 86390 1
524677 99524677 1001 86380 86390 1
524601 99524601 1001 86380 86390 1
524408 99524408 1001 86380 86390 1
524410 99524410 1001 86380 86390 1
524388 99524388 1001 86380 86390 1
524533 99524533 1001 86380 86390 1
524496 99524496 1001 86380 86390 1
524407 99524407 1001 86380 86390 1
524433 99524433 1001 86380 86390 1
524178 99524178 1001 86380 86390 1
524246 99524246 1001 86380 86390 1
524156 99524156 1001 86380 86390 1
524947 99524947 1001 86380 86390 1
525495 99525495 1001 86380 86390 1
525510 99525510 1001 86380 86390 1
525339 99525339 1001 86380 86390 1
525391 99525391 1001 86380 86390 1
525249 99525249 1001 86380 86390 1
525202 99525202 1001 86380 86390 1
525337 99525337 1001 86380 86390 1
525208 99525208 1001 86380 86390 1
525130 99525130 1001 86380 86390 1
526387 99526387 1001 86380 86390 1
526276 99526276 1001 86380 86390 1
526022 99526022 1001 86380 86390 1
526115 99526115 1001 86380 86390 1
526106 99526106 1001 86380 86390 1
526084 99526084 1001 86380 86390 1
526151 99526151 1001 86380 86390 1
525880 99525880 1001 86380 86390 1
525897 99525897 1001 86380 86390 1
525860 99525860 1001 86380 86390 1
525823 99525823 1001 86380 86390 1
525915 99525915 1001 86380 86390 1
525980 99525980 1001 86380 86390 1
526502 99526502 1001 86380 86390 1
526505 99526505 1001 86380 86390 1
526440 99526440 1001 86380 86390 1
526470 99526470 1001 86380 86390 1
527167 99527167 1001 86380 86390 1
527193 99527193 1001 86380 86390 1
526913 99526913 1001 86380 86390 1
526876 99526876 1001 86380 86390 1
526959 99526959 1001 86380 86390 1
527024 99527024 1001 86380 86390 1
526976 99526976 1001 86380 86390 1
526670 99526670 1001 86380 86390 1
526672 99526672 1001 86380 86390 1
526763 99526763 1001 86380 86390 1
526779 99526779 1001 86380 86390 1
526691 99526691 1001 86380 86390 1
527381 99527381 1001 86380 86390 1
527255 99527255 1001 86380 86390 1
527960 99527960 1001 86380 86390 1
527878 99527878 1001 86380 86390 1
528009 99528009 1001 86380 86390 1
528010 99528010 1001 86380 86390 1
527857 99527857 1001 86380 86390 1
527754 99527754 1001 86380 86390 1
527826 99527826 1001 86380 86390 1
527532 99527532 1001 86380 86390 1
527653 99527653 1001 86380 86390 1
527514 99527514 1001 86380 86390 1
527579 99527579 1001 86380 86390 1
527631 99527631 1001 86380 86390 1
528225 99528225 1001 86380 86390 1
528772 99528772 1001 86380 86390 1
528699 99528699 1001 86380 86390 1
528703 99528703 1001 86380 86390 1
528644 99528644 1001 86380 86390 1
528596 99528596 1001 86380 86390 1
528573 99528573 1001 86380 86390 1
528435 99528435 1001 86380 86390 1
528342 99528342 1001 86380 86390 1
528938 99528938 1001 86380 86390 1
529069 99529069 1001 86380 86390 1
528918 99528918 1001 86380 86390 1
529104 99529104 1001 86380 86390 1
529550 99529550 1001 86380 86390 1
529589 99529589 1001 86380 86390 1
529668 99529668 1001 86380 86390 1
529554 99529554 1001 86380 86390 1
529608 99529608 1001 86380 86390 1
529490 99529490 1001 86380 86390 1
529507 99529507 1001 86380 86390 1
529305 99529305 1001 86380 86390 1
529871 99529871 1001 86380 86390 1
529795 99529795 1001 86380 86390 1
530452 99530452 1001 86380 86390 1
530456 99530456 1001 86380 86390 1
530383 99530383 1001 86380 86390 1
530168 99530168 1001 86380 86390 1
530142 99530142 1001 86380 86390 1
530325 99530325 1001 86380 86390 1
530185 99530185 1001 86380 86390 1
530149 99530149 1001 86380 86390 1
530281 99530281 1001 86380 86390 1
530243 99530243 1001 86380 86390 1
529986 99529986 1001 86380 86390 1
530012 99530012 1001 86380 86390 1
530005 99530005 1001 86380 86390 1
529993 99529993 1001 86380 86390 1
530668 99530668 1001 86380 86390 1
530570 99530570 1001 86380 86390 1
531229 99531229 1001 86380 86390 1
531300 99531300 1001 86380 86390 1
531111 99531111 1001 86380 86390 1
531139 99531139 1001 86380 86390 1
530984 99530984 1001 86380 86390 1
531065 99531065 1001 86380 86390 1
531069 99531069 1001 86380 86390 1
531121 99531121 1001 86380 86390 1
530906 99530906 1001 86380 86390 1
531523 99531523 1001 86380 86390 1
532147 99532147 1001 86380 86390 1
532021 99532021 1001 86380 86390 1
531989 99531989 1001 86380 86390 1
531841 99531841 1001 86380 86390 1
531671 99531671 1001 86380 86390 1
532378 99532378 1001 86380 86390 1
532391 99532391 1001 86380 86390 1
532341 99532341 1001 86380 86390 1
532292 99532292 1001 86380 86390 1
532998 99532998 1001 86380 86390 1
532958 99532958 1001 86380 86390 1
532961 99532961 1001 86380 86390 1
533014 99533014 1001 86380 86390 1
533018 99533018 1001 86380 86390 1
532927 99532927 1001 86380 86390 1
532554 99532554 1001 86380 86390 1
532504 99532504 1001 86380 86390 1
532569 99532569 1001 86380 86390 1
532586 99532586 1001 86380 86390 1
532548 99532548 1001 86380 86390 1
533107 99533107 1001 86380 86390 1
533212 99533212 1001 86380 86390 1
533057 99533057 1001 86380 86390 1
533164 99533164 1001 86380 86390 1
533165 99533165 1001 86380 86390 1
533154 99533154 1001 86380 86390 1
533826 99533826 1001 86380 86390 1
533721 99533721 1001 86380 86390 1
533798 99533798 1001 86380 86390 1
533836 99533836 1001 86380 86390 1
533837 99533837 1001 86380 86390 1
533752 99533752 1001 86380 86390 1
533791 99533791 1001 86380 86390 1
533471 99533471 1001 86380 86390 1
533569 99533569 1001 86380 86390 1
533302 99533302 1001 86380 86390 1
533252 99533252 1001 86380 86390 1
533412 99533412 1001 86380 86390 1
534522 99534522 1001 86380 86390 1
534525 99534525 1001 86380 86390 1
534593 99534593 1001 86380 86390 1
534281 99534281 1001 86380 86390 1
534257 99534257 1001 86380 86390 1
534144 99534144 1001 86380 86390 1
534158 99534158 1001 86380 86390 1
534095 99534095 1001 86380 86390 1
534175 99534175 1001 86380 86390 1
534803 99534803 1001 86380 86390 1
534795 99534795 1001 86380 86390 1
534847 99534847 1001 86380 86390 1
535365 99535365 1001 86380 86390 1
535228 99535228 1001 86380 86390 1
535159 99535159 1001 86380 86390 1
534946 99534946 1001 86380 86390 1
534999 99534999 1001 86380 86390 1
535051 99535051 1001 86380 86390 1
535014 99535014 1001 86380 86390 1
534950 99534950 1001 86380 86390 1
535067 99535067 1001 86380 86390 1
535523 99535523 1001 86380 86390 1
536181 99536181 1001 86380 86390 1
536224 99536224 1001 86380 86390 1
535927 99535927 1001 86380 86390 1
535930 99535930 1001 86380 86390 1
536048 99536048 1001 86380 86390 1
536114 99536114 1001 86380 86390 1
535986 99535986 1001 86380 86390 1
535737 99535737 1001 86380 86390 1
535921 99535921 1001 86380 86390 1
535727 99535727 1001 86380 86390 1
536534 99536534 1001 86380 86390 1
537010 99537010 1001 86380 86390 1
537108 99537108 1001 86380 86390 1
536917 99536917 1001 86380 86390 1
536795 99536795 1001 86380 86390 1
536876 99536876 1001 86380 86390 1
536852 99536852 1001 86380 86390 1
537172 99537172 1001 86380 86390 1
537202 99537202 1001 86380 86390 1
537220 99537220 1001 86380 86390 1
537950 99537950 1001 86380 86390 1
537839 99537839 1001 86380 86390 1
537880 99537880 1001 86380 86390 1
537578 99537578 1001 86380 86390 1
537646 99537646 1001 86380 86390 1
537750 99537750 1001 86380 86390 1
537691 99537691 1001 86380 86390 1
537536 99537536 1001 86380 86390 1
537566 99537566 1001 86380 86390 1
538768 99538768 1001 86380 86390 1
538546 99538546 1001 86380 86390 1
538456 99538456 1001 86380 86390 1
538593 99538593 1001 86380 86390 1
538234 99538234 1001 86380 86390 1
538276 99538276 1001 86380 86390 1
538393 99538393 1001 86380 86390 1
538290 99538290 1001 86380 86390 1
538343 99538343 1001 86380 86390 1
538213 99538213 1001 86380 86390 1
538843 99538843 1001 86380 86390 1
539501 99539501 1001 86380 86390 1
539457 99539457 1001 86380 86390 1
539246 99539246 1001 86380 86390 1
539302 99539302 1001 86380 86390 1
539164 99539164 1001 86380 86390 1
539036 99539036 1001 86380 86390 1
539142 99539142 1001 86380 86390 1
539039 99539039 1001 86380 86390 1
539040 99539040 1001 86380 86390 1
539159 99539159 1001 86380 86390 1
539121 99539121 1001 86380 86390 1
539043 99539043 1001 86380 86390 1
539187 99539187 1001 86380 86390 1
539664 99539664 1001 86380 86390 1
539820 99539820 1001 86380 86390 1
539655 99539655 1001 86380 86390 1
540364 99540364 1001 86380 86390 1
540380 99540380 1001 86380 86390 1
540458 99540458 1001 86380 86390 1
540309 99540309 1001 86380 86390 1
540273 99540273 1001 86380 86390 1
540210 99540210 1001 86380 86390 1
540107 99540107 1001 86380 86390 1
540063 99540063 1001 86380 86390 1
540156 99540156 1001 86380 86390 1
539861 99539861 1001 86380 86390 1
540046 99540046 1001 86380 86390 1
540049 99540049 1001 86380 86390 1
539972 99539972 1001 86380 86390 1
539948 99539948 1001 86380 86390 1
540579 99540579 1001 86380 86390 1
541217 99541217 1001 86380 86390 1
541128 99541128 1001 86380 86390 1
541137 99541137 1001 86380 86390 1
541189 99541189 1001 86380 86390 1
540933 99540933 1001 86380 86390 1
541076 99541076 1001 86380 86390 1
540854 99540854 1001 86380 86390 1
540835 99540835 1001 86380 86390 1
540810 99540810 1001 86380 86390 1
540825 99540825 1001 86380 86390 1
541328 99541328 1001 86380 86390 1
541438 99541438 1001 86380 86390 1
541375 99541375 1001 86380 86390 1
541430 99541430 1001 86380 86390 1
541456 99541456 1001 86380 86390 1
542030 99542030 1001 86380 86390 1
541918 99541918 1001 86380 86390 1
541901 99541901 1001 86380 86390 1
541798 99541798 1001 86380 86390 1
541904 99541904 1001 86380 86390 1
541692 99541692 1001 86380 86390 1
541533 99541533 1001 86380 86390 1
541547 99541547 1001 86380 86390 1
541639 99541639 1001 86380 86390 1
542156 99542156 1001 86380 86390 1
542275 99542275 1001 86380 86390 1
542315 99542315 1001 86380 86390 1
542175 99542175 1001 86380 86390 1
542177 99542177 1001 86380 86390 1
542765 99542765 1001 86380 86390 1
542762 99542762 1001 86380 86390 1
542904 99542904 1001 86380 86390 1
542535 99542535 1001 86380 86390 1
542707 99542707 1001 86380 86390 1
542375 99542375 1001 86380 86390 1
542427 99542427 1001 86380 86390 1
542428 99542428 1001 86380 86390 1
542468 99542468 1001 86380 86390 1
542433 99542433 1001 86380 86390 1
542424 99542424 1001 86380 86390 1
543076 99543076 1001 86380 86390 1
543143 99543143 1001 86380 86390 1
543107 99543107 1001 86380 86390 1
543070 99543070 1001 86380 86390 1
543607 99543607 1001 86380 86390 1
543702 99543702 1001 86380 86390 1
543430 99543430 1001 86380 86390 1
543564 99543564 1001 86380 86390 1
543180 99543180 1001 86380 86390 1
543288 99543288 1001 86380 86390 1
543172 99543172 1001 86380 86390 1
543926 99543926 1001 86380 86390 1
543801 99543801 1001 86380 86390 1
543970 99543970 1001 86380 86390 1
543776 99543776 1001 86380 86390 1
543842 99543842 1001 86380 86390 1
543896 99543896 1001 86380 86390 1
544423 99544423 1001 86380 86390 1
544392 99544392 1001 86380 86390 1
544276 99544276 1001 86380 86390 1
544316 99544316 1001 86380 86390 1
544204 99544204 1001 86380 86390 1
544348 99544348 1001 86380 86390 1
544041 99544041 1001 86380 86390 1
543993 99543993 1001 86380 86390 1
544008 99544008 1001 86380 86390 1
544113 99544113 1001 86380 86390 1
544393 99544393 1001 86380 86390 1
506331 667 1002 38792 39954 1
537165 485 1002 60793 69542 1
400112 99400112 1001 86380 86390 1
400210 99400210 1001 86380 86390 1
400464 99400464 1001 86380 86390 1
400508 99400508 1001 86380 86390 1
400645 99400645 1001 86380 86390 1
400829 99400829 1001 86380 86390 1
400724 99400724 1001 86380 86390 1
401117 99401117 1001 86380 86390 1
401156 99401156 1001 86380 86390 1
401223 99401223 1001 86380 86390 1
401601 99401601 1001 86380 86390 1
401592 99401592 1001 86380 86390 1
402064 99402064 1001 86380 86390 1
401970 99401970 1001 86380 86390 1
402071 99402071 1001 86380 86390 1
402293 99402293 1001 86380 86390 1
402707 99402707 1001 86380 86390 1
402994 99402994 1001 86380 86390 1
403221 99403221 1001 86380 86390 1
403228 99403228 1001 86380 86390 1
403427 99403427 1001 86380 86390 1
403685 99403685 1001 86380 86390 1
403812 99403812 1001 86380 86390 1
404135 99404135 1001 86380 86390 1
404073 99404073 1001 86380 86390 1
404303 99404303 1001 86380 86390 1
404419 99404419 1001 86380 86390 1
404433 99404433 1001 86380 86390 1
404505 99404505 1001 86380 86390 1
404539 99404539 1001 86380 86390 1
404629 99404629 1001 86380 86390 1
405064 99405064 1001 86380 86390 1
405042 99405042 1001 86380 86390 1
405482 99405482 1001 86380 86390 1
405431 99405431 1001 86380 86390 1
405572 99405572 1001 86380 86390 1
405657 99405657 1001 86380 86390 1
405725 99405725 1001 86380 86390 1
405861 99405861 1001 86380 86390 1
405949 99405949 1001 86380 86390 1
405902 99405902 1001 86380 86390 1
406295 99406295 1001 86380 86390 1
406301 99406301 1001 86380 86390 1
406342 99406342 1001 86380 86390 1
406695 99406695 1001 86380 86390 1
407095 99407095 1001 86380 86390 1
407046 99407046 1001 86380 86390 1
407527 99407527 1001 86380 86390 1
408086 99408086 1001 86380 86390 1
408522 99408522 1001 86380 86390 1
408428 99408428 1001 86380 86390 1
408608 99408608 1001 86380 86390 1
409121 99409121 1001 86380 86390 1
409151 99409151 1001 86380 86390 1
409155 99409155 1001 86380 86390 1
409169 99409169 1001 86380 86390 1
409525 99409525 1001 86380 86390 1
409554 99409554 1001 86380 86390 1
409602 99409602 1001 86380 86390 1
409763 99409763 1001 86380 86390 1
409872 99409872 1001 86380 86390 1
409802 99409802 1001 86380 86390 1
409856 99409856 1001 86380 86390 1
410196 99410196 1001 86380 86390 1
410254 99410254 1001 86380 86390 1
410244 99410244 1001 86380 86390 1
410491 99410491 1001 86380 86390 1
410422 99410422 1001 86380 86390 1
410948 99410948 1001 86380 86390 1
411342 99411342 1001 86380 86390 1
411222 99411222 1001 86380 86390 1
411465 99411465 1001 86380 86390 1
411573 99411573 1001 86380 86390 1
411543 99411543 1001 86380 86390 1
411619 99411619 1001 86380 86390 1
411709 99411709 1001 86380 86390 1
411842 99411842 1001 86380 86390 1
411899 99411899 1001 86380 86390 1
412083 99412083 1001 86380 86390 1
412242 99412242 1001 86380 86390 1
412205 99412205 1001 86380 86390 1
413491 99413491 1001 86380 86390 1
413565 99413565 1001 86380 86390 1
413570 99413570 1001 86380 86390 1
413405 99413405 1001 86380 86390 1
413668 99413668 1001 86380 86390 1
413109 99413109 1001 86380 86390 1
412955 99412955 1001 86380 86390 1
412889 99412889 1001 86380 86390 1
413245 99413245 1001 86380 86390 1
413077 99413077 1001 86380 86390 1
413279 99413279 1001 86380 86390 1
412897 99412897 1001 86380 86390 1
412968 99412968 1001 86380 86390 1
413051 99413051 1001 86380 86390 1
413052 99413052 1001 86380 86390 1
412862 99412862 1001 86380 86390 1
412584 99412584 1001 86380 86390 1
412587 99412587 1001 86380 86390 1
412827 99412827 1001 86380 86390 1
413758 99413758 1001 86380 86390 1
412886 99412886 1001 86380 86390 1
414001 99414001 1001 86380 86390 1
413879 99413879 1001 86380 86390 1
415266 99415266 1001 86380 86390 1
415273 99415273 1001 86380 86390 1
415294 99415294 1001 86380 86390 1
414883 99414883 1001 86380 86390 1
414159 99414159 1001 86380 86390 1
415670 99415670 1001 86380 86390 1
415535 99415535 1001 86380 86390 1
415715 99415715 1001 86380 86390 1
415522 99415522 1001 86380 86390 1
416957 99416957 1001 86380 86390 1
416882 99416882 1001 86380 86390 1
416256 99416256 1001 86380 86390 1
416210 99416210 1001 86380 86390 1
416395 99416395 1001 86380 86390 1
415763 99415763 1001 86380 86390 1
415728 99415728 1001 86380 86390 1
417043 99417043 1001 86380 86390 1
417050 99417050 1001 86380 86390 1
417011 99417011 1001 86380 86390 1
417523 99417523 1001 86380 86390 1
417538 99417538 1001 86380 86390 1
418476 99418476 1001 86380 86390 1
418734 99418734 1001 86380 86390 1
418620 99418620 1001 86380 86390 1
418486 99418486 1001 86380 86390 1
418683 99418683 1001 86380 86390 1
418591 99418591 1001 86380 86390 1
418058 99418058 1001 86380 86390 1
418323 99418323 1001 86380 86390 1
418246 99418246 1001 86380 86390 1
418332 99418332 1001 86380 86390 1
417765 99417765 1001 86380 86390 1
417869 99417869 1001 86380 86390 1
417643 99417643 1001 86380 86390 1
417884 99417884 1001 86380 86390 1
419000 99419000 1001 86380 86390 1
418804 99418804 1001 86380 86390 1
418991 99418991 1001 86380 86390 1
420124 99420124 1001 86380 86390 1
420290 99420290 1001 86380 86390 1
420293 99420293 1001 86380 86390 1
420071 99420071 1001 86380 86390 1
420269 99420269 1001 86380 86390 1
420431 99420431 1001 86380 86390 1
419965 99419965 1001 86380 86390 1
419981 99419981 1001 86380 86390 1
419749 99419749 1001 86380 86390 1
419680 99419680 1001 86380 86390 1
419813 99419813 1001 86380 86390 1
419375 99419375 1001 86380 86390 1
419324 99419324 1001 86380 86390 1
419297 99419297 1001 86380 86390 1
419524 99419524 1001 86380 86390 1
419417 99419417 1001 86380 86390 1
420490 99420490 1001 86380 86390 1
420474 99420474 1001 86380 86390 1
420458 99420458 1001 86380 86390 1
421783 99421783 1001 86380 86390 1
421455 99421455 1001 86380 86390 1
421567 99421567 1001 86380 86390 1
421519 99421519 1001 86380 86390 1
421145 99421145 1001 86380 86390 1
421039 99421039 1001 86380 86390 1
421240 99421240 1001 86380 86390 1
421106 99421106 1001 86380 86390 1
422470 99422470 1001 86380 86390 1
422234 99422234 1001 86380 86390 1
422214 99422214 1001 86380 86390 1
423403 99423403 1001 86380 86390 1
423123 99423123 1001 86380 86390 1
423108 99423108 1001 86380 86390 1
423302 99423302 1001 86380 86390 1
422652 99422652 1001 86380 86390 1
422763 99422763 1001 86380 86390 1
424108 99424108 1001 86380 86390 1
424110 99424110 1001 86380 86390 1
425015 99425015 1001 86380 86390 1
425111 99425111 1001 86380 86390 1
425287 99425287 1001 86380 86390 1
425187 99425187 1001 86380 86390 1
424641 99424641 1001 86380 86390 1
424880 99424880 1001 86380 86390 1
424395 99424395 1001 86380 86390 1
424444 99424444 1001 86380 86390 1
424516 99424516 1001 86380 86390 1
424582 99424582 1001 86380 86390 1
424161 99424161 1001 86380 86390 1
424232 99424232 1001 86380 86390 1
425711 99425711 1001 86380 86390 1
425523 99425523 1001 86380 86390 1
426943 99426943 1001 86380 86390 1
426973 99426973 1001 86380 86390 1
427030 99427030 1001 86380 86390 1
426790 99426790 1001 86380 86390 1
426735 99426735 1001 86380 86390 1
426520 99426520 1001 86380 86390 1
426299 99426299 1001 86380 86390 1
426547 99426547 1001 86380 86390 1
426291 99426291 1001 86380 86390 1
426157 99426157 1001 86380 86390 1
425900 99425900 1001 86380 86390 1
425873 99425873 1001 86380 86390 1
426109 99426109 1001 86380 86390 1
427528 99427528 1001 86380 86390 1
427168 99427168 1001 86380 86390 1
427484 99427484 1001 86380 86390 1
427397 99427397 1001 86380 86390 1
427472 99427472 1001 86380 86390 1
428348 99428348 1001 86380 86390 1
428416 99428416 1001 86380 86390 1
428033 99428033 1001 86380 86390 1
428070 99428070 1001 86380 86390 1
428218 99428218 1001 86380 86390 1
427624 99427624 1001 86380 86390 1
427730 99427730 1001 86380 86390 1
427807 99427807 1001 86380 86390 1
427637 99427637 1001 86380 86390 1
427789 99427789 1001 86380 86390 1
428941 99428941 1001 86380 86390 1
429041 99429041 1001 86380 86390 1
429046 99429046 1001 86380 86390 1
428742 99428742 1001 86380 86390 1
430163 99430163 1001 86380 86390 1
430101 99430101 1001 86380 86390 1
430335 99430335 1001 86380 86390 1
430126 99430126 1001 86380 86390 1
430349 99430349 1001 86380 86390 1
429671 99429671 1001 86380 86390 1
429895 99429895 1001 86380 86390 1
429346 99429346 1001 86380 86390 1
429472 99429472 1001 86380 86390 1
429214 99429214 1001 86380 86390 1
429313 99429313 1001 86380 86390 1
430636 99430636 1001 86380 86390 1
430689 99430689 1001 86380 86390 1
430756 99430756 1001 86380 86390 1
431766 99431766 1001 86380 86390 1
431942 99431942 1001 86380 86390 1
432013 99432013 1001 86380 86390 1
431879 99431879 1001 86380 86390 1
431286 99431286 1001 86380 86390 1
431464 99431464 1001 86380 86390 1
431412 99431412 1001 86380 86390 1
431572 99431572 1001 86380 86390 1
431122 99431122 1001 86380 86390 1
430849 99430849 1001 86380 86390 1
432397 99432397 1001 86380 86390 1
432083 99432083 1001 86380 86390 1
432407 99432407 1001 86380 86390 1
432467 99432467 1001 86380 86390 1
432228 99432228 1001 86380 86390 1
432420 99432420 1001 86380 86390 1
432445 99432445 1001 86380 86390 1
433712 99433712 1001 86380 86390 1
433387 99433387 1001 86380 86390 1
433648 99433648 1001 86380 86390 1
433232 99433232 1001 86380 86390 1
433065 99433065 1001 86380 86390 1
433016 99433016 1001 86380 86390 1
432665 99432665 1001 86380 86390 1
432828 99432828 1001 86380 86390 1
432611 99432611 1001 86380 86390 1
432694 99432694 1001 86380 86390 1
432547 99432547 1001 86380 86390 1
434038 99434038 1001 86380 86390 1
433735 99433735 1001 86380 86390 1
434006 99434006 1001 86380 86390 1
435132 99435132 1001 86380 86390 1
435184 99435184 1001 86380 86390 1
435259 99435259 1001 86380 86390 1
435124 99435124 1001 86380 86390 1
434850 99434850 1001 86380 86390 1
434974 99434974 1001 86380 86390 1
434937 99434937 1001 86380 86390 1
434564 99434564 1001 86380 86390 1
434300 99434300 1001 86380 86390 1
435786 99435786 1001 86380 86390 1
435483 99435483 1001 86380 86390 1
435495 99435495 1001 86380 86390 1
435636 99435636 1001 86380 86390 1
435564 99435564 1001 86380 86390 1
435851 99435851 1001 86380 86390 1
435723 99435723 1001 86380 86390 1
436949 99436949 1001 86380 86390 1
436182 99436182 1001 86380 86390 1
300054 99300054 1001 86380 86390 1
437316 99437316 1001 86380 86390 1
300022 99300022 1001 86380 86390 1
300077 99300077 1001 86380 86390 1
300638 99300638 1001 86380 86390 1
300578 99300578 1001 86380 86390 1
300559 99300559 1001 86380 86390 1
300723 99300723 1001 86380 86390 1
300415 99300415 1001 86380 86390 1
300351 99300351 1001 86380 86390 1
300267 99300267 1001 86380 86390 1
300169 99300169 1001 86380 86390 1
300856 99300856 1001 86380 86390 1
300768 99300768 1001 86380 86390 1
300797 99300797 1001 86380 86390 1
300876 99300876 1001 86380 86390 1
301490 99301490 1001 86380 86390 1
301447 99301447 1001 86380 86390 1
301312 99301312 1001 86380 86390 1
301145 99301145 1001 86380 86390 1
301158 99301158 1001 86380 86390 1
301255 99301255 1001 86380 86390 1
301166 99301166 1001 86380 86390 1
300936 99300936 1001 86380 86390 1
301034 99301034 1001 86380 86390 1
301737 99301737 1001 86380 86390 1
301679 99301679 1001 86380 86390 1
302200 99302200 1001 86380 86390 1
302308 99302308 1001 86380 86390 1
302037 99302037 1001 86380 86390 1
302004 99302004 1001 86380 86390 1
301893 99301893 1001 86380 86390 1
301882 99301882 1001 86380 86390 1
302392 99302392 1001 86380 86390 1
302463 99302463 1001 86380 86390 1
302555 99302555 1001 86380 86390 1
302582 99302582 1001 86380 86390 1
302454 99302454 1001 86380 86390 1
303017 99303017 1001 86380 86390 1
303121 99303121 1001 86380 86390 1
303122 99303122 1001 86380 86390 1
303050 99303050 1001 86380 86390 1
303202 99303202 1001 86380 86390 1
302823 99302823 1001 86380 86390 1
302958 99302958 1001 86380 86390 1
302747 99302747 1001 86380 86390 1
302699 99302699 1001 86380 86390 1
303376 99303376 1001 86380 86390 1
303239 99303239 1001 86380 86390 1
303291 99303291 1001 86380 86390 1
303240 99303240 1001 86380 86390 1
303897 99303897 1001 86380 86390 1
303991 99303991 1001 86380 86390 1
303790 99303790 1001 86380 86390 1
303649 99303649 1001 86380 86390 1
303727 99303727 1001 86380 86390 1
303652 99303652 1001 86380 86390 1
303794 99303794 1001 86380 86390 1
303653 99303653 1001 86380 86390 1
303413 99303413 1001 86380 86390 1
303518 99303518 1001 86380 86390 1
303509 99303509 1001 86380 86390 1
303432 99303432 1001 86380 86390 1
304214 99304214 1001 86380 86390 1
304216 99304216 1001 86380 86390 1
304674 99304674 1001 86380 86390 1
304854 99304854 1001 86380 86390 1
304703 99304703 1001 86380 86390 1
304576 99304576 1001 86380 86390 1
304553 99304553 1001 86380 86390 1
304607 99304607 1001 86380 86390 1
304570 99304570 1001 86380 86390 1
304625 99304625 1001 86380 86390 1
304356 99304356 1001 86380 86390 1
304396 99304396 1001 86380 86390 1
304309 99304309 1001 86380 86390 1
304322 99304322 1001 86380 86390 1
304376 99304376 1001 86380 86390 1
305003 99305003 1001 86380 86390 1
305004 99305004 1001 86380 86390 1
305521 99305521 1001 86380 86390 1
305487 99305487 1001 86380 86390 1
305427 99305427 1001 86380 86390 1
305419 99305419 1001 86380 86390 1
305355 99305355 1001 86380 86390 1
305334 99305334 1001 86380 86390 1
305095 99305095 1001 86380 86390 1
500079 99500079 1001 86380 86390 1
500043 99500043 1001 86380 86390 1
500108 99500108 1001 86380 86390 1
500160 99500160 1001 86380 86390 1
500031 99500031 1001 86380 86390 1
500019 99500019 1001 86380 86390 1
500788 99500788 1001 86380 86390 1
500790 99500790 1001 86380 86390 1
500618 99500618 1001 86380 86390 1
500695 99500695 1001 86380 86390 1
500580 99500580 1001 86380 86390 1
500244 99500244 1001 86380 86390 1
500271 99500271 1001 86380 86390 1
500284 99500284 1001 86380 86390 1
500278 99500278 1001 86380 86390 1
500229 99500229 1001 86380 86390 1
501011 99501011 1001 86380 86390 1
501538 99501538 1001 86380 86390 1
501627 99501627 1001 86380 86390 1
501273 99501273 1001 86380 86390 1
501313 99501313 1001 86380 86390 1
501236 99501236 1001 86380 86390 1
501405 99501405 1001 86380 86390 1
501083 99501083 1001 86380 86390 1
501096 99501096 1001 86380 86390 1
501202 99501202 1001 86380 86390 1
501081 99501081 1001 86380 86390 1
501807 99501807 1001 86380 86390 1
501802 99501802 1001 86380 86390 1
501738 99501738 1001 86380 86390 1
502156 99502156 1001 86380 86390 1
502235 99502235 1001 86380 86390 1
502109 99502109 1001 86380 86390 1
502200 99502200 1001 86380 86390 1
502058 99502058 1001 86380 86390 1
501877 99501877 1001 86380 86390 1
501946 99501946 1001 86380 86390 1
502604 99502604 1001 86380 86390 1
502467 99502467 1001 86380 86390 1
502468 99502468 1001 86380 86390 1
502627 99502627 1001 86380 86390 1
502539 99502539 1001 86380 86390 1
503180 99503180 1001 86380 86390 1
503267 99503267 1001 86380 86390 1
503195 99503195 1001 86380 86390 1
503209 99503209 1001 86380 86390 1
503239 99503239 1001 86380 86390 1
502956 99502956 1001 86380 86390 1
502982 99502982 1001 86380 86390 1
502901 99502901 1001 86380 86390 1
502774 99502774 1001 86380 86390 1
502724 99502724 1001 86380 86390 1
502854 99502854 1001 86380 86390 1
502803 99502803 1001 86380 86390 1
502778 99502778 1001 86380 86390 1
502680 99502680 1001 86380 86390 1
503485 99503485 1001 86380 86390 1
503382 99503382 1001 86380 86390 1
503378 99503378 1001 86380 86390 1
504054 99504054 1001 86380 86390 1
503980 99503980 1001 86380 86390 1
504049 99504049 1001 86380 86390 1
503962 99503962 1001 86380 86390 1
503823 99503823 1001 86380 86390 1
503791 99503791 1001 86380 86390 1
503673 99503673 1001 86380 86390 1
503532 99503532 1001 86380 86390 1
503545 99503545 1001 86380 86390 1
503648 99503648 1001 86380 86390 1
503649 99503649 1001 86380 86390 1
503572 99503572 1001 86380 86390 1
504251 99504251 1001 86380 86390 1
504304 99504304 1001 86380 86390 1
504828 99504828 1001 86380 86390 1
504830 99504830 1001 86380 86390 1
504741 99504741 1001 86380 86390 1
504913 99504913 1001 86380 86390 1
504884 99504884 1001 86380 86390 1
504936 99504936 1001 86380 86390 1
504892 99504892 1001 86380 86390 1
504651 99504651 1001 86380 86390 1
504690 99504690 1001 86380 86390 1
504627 99504627 1001 86380 86390 1
504735 99504735 1001 86380 86390 1
504672 99504672 1001 86380 86390 1
504338 99504338 1001 86380 86390 1
504392 99504392 1001 86380 86390 1
504421 99504421 1001 86380 86390 1
504434 99504434 1001 86380 86390 1
505135 99505135 1001 86380 86390 1
505123 99505123 1001 86380 86390 1
505108 99505108 1001 86380 86390 1
505631 99505631 1001 86380 86390 1
505672 99505672 1001 86380 86390 1
505724 99505724 1001 86380 86390 1
505622 99505622 1001 86380 86390 1
505715 99505715 1001 86380 86390 1
505690 99505690 1001 86380 86390 1
505601 99505601 1001 86380 86390 1
505545 99505545 1001 86380 86390 1
505229 99505229 1001 86380 86390 1
505899 99505899 1001 86380 86390 1
505925 99505925 1001 86380 86390 1
505798 99505798 1001 86380 86390 1
505967 99505967 1001 86380 86390 1
505931 99505931 1001 86380 86390 1
505788 99505788 1001 86380 86390 1
506480 99506480 1001 86380 86390 1
506456 99506456 1001 86380 86390 1
506591 99506591 1001 86380 86390 1
506327 99506327 1001 86380 86390 1
506224 99506224 1001 86380 86390 1
506189 99506189 1001 86380 86390 1
506156 99506156 1001 86380 86390 1
506019 99506019 1001 86380 86390 1
505983 99505983 1001 86380 86390 1
507340 99507340 1001 86380 86390 1
507367 99507367 1001 86380 86390 1
507238 99507238 1001 86380 86390 1
507042 99507042 1001 86380 86390 1
507107 99507107 1001 86380 86390 1
506867 99506867 1001 86380 86390 1
506821 99506821 1001 86380 86390 1
506888 99506888 1001 86380 86390 1
507594 99507594 1001 86380 86390 1
508199 99508199 1001 86380 86390 1
508225 99508225 1001 86380 86390 1
508091 99508091 1001 86380 86390 1
507849 99507849 1001 86380 86390 1
508013 99508013 1001 86380 86390 1
508040 99508040 1001 86380 86390 1
507823 99507823 1001 86380 86390 1
507655 99507655 1001 86380 86390 1
507695 99507695 1001 86380 86390 1
507722 99507722 1001 86380 86390 1
507754 99507754 1001 86380 86390 1
508366 99508366 1001 86380 86390 1
509025 99509025 1001 86380 86390 1
508900 99508900 1001 86380 86390 1
509031 99509031 1001 86380 86390 1
509007 99509007 1001 86380 86390 1
508944 99508944 1001 86380 86390 1
508855 99508855 1001 86380 86390 1
508858 99508858 1001 86380 86390 1
508796 99508796 1001 86380 86390 1
508693 99508693 1001 86380 86390 1
508787 99508787 1001 86380 86390 1
508606 99508606 1001 86380 86390 1
508620 99508620 1001 86380 86390 1
509129 99509129 1001 86380 86390 1
509181 99509181 1001 86380 86390 1
509157 99509157 1001 86380 86390 1
509132 99509132 1001 86380 86390 1
509082 99509082 1001 86380 86390 1
509823 99509823 1001 86380 86390 1
509834 99509834 1001 86380 86390 1
509530 99509530 1001 86380 86390 1
509400 99509400 1001 86380 86390 1
509298 99509298 1001 86380 86390 1
509369 99509369 1001 86380 86390 1
509913 99509913 1001 86380 86390 1
510098 99510098 1001 86380 86390 1
510090 99510090 1001 86380 86390 1
510692 99510692 1001 86380 86390 1
510566 99510566 1001 86380 86390 1
510661 99510661 1001 86380 86390 1
510720 99510720 1001 86380 86390 1
510392 99510392 1001 86380 86390 1
510399 99510399 1001 86380 86390 1
510348 99510348 1001 86380 86390 1
510466 99510466 1001 86380 86390 1
510161 99510161 1001 86380 86390 1
510279 99510279 1001 86380 86390 1
510138 99510138 1001 86380 86390 1
510181 99510181 1001 86380 86390 1
510869 99510869 1001 86380 86390 1
510743 99510743 1001 86380 86390 1
510865 99510865 1001 86380 86390 1
511551 99511551 1001 86380 86390 1
511469 99511469 1001 86380 86390 1
511487 99511487 1001 86380 86390 1
511224 99511224 1001 86380 86390 1
511302 99511302 1001 86380 86390 1
511267 99511267 1001 86380 86390 1
511136 99511136 1001 86380 86390 1
511137 99511137 1001 86380 86390 1
511683 99511683 1001 86380 86390 1
511584 99511584 1001 86380 86390 1
511728 99511728 1001 86380 86390 1
512278 99512278 1001 86380 86390 1
512310 99512310 1001 86380 86390 1
512285 99512285 1001 86380 86390 1
512327 99512327 1001 86380 86390 1
512147 99512147 1001 86380 86390 1
512102 99512102 1001 86380 86390 1
511796 99511796 1001 86380 86390 1
511797 99511797 1001 86380 86390 1
511927 99511927 1001 86380 86390 1
511813 99511813 1001 86380 86390 1
511766 99511766 1001 86380 86390 1
511963 99511963 1001 86380 86390 1
511834 99511834 1001 86380 86390 1
511886 99511886 1001 86380 86390 1
512483 99512483 1001 86380 86390 1
512384 99512384 1001 86380 86390 1
512386 99512386 1001 86380 86390 1
513192 99513192 1001 86380 86390 1
513075 99513075 1001 86380 86390 1
512948 99512948 1001 86380 86390 1
512975 99512975 1001 86380 86390 1
512873 99512873 1001 86380 86390 1
512799 99512799 1001 86380 86390 1
512674 99512674 1001 86380 86390 1
512611 99512611 1001 86380 86390 1
512667 99512667 1001 86380 86390 1
512732 99512732 1001 86380 86390 1
512784 99512784 1001 86380 86390 1
513370 99513370 1001 86380 86390 1
513386 99513386 1001 86380 86390 1
513246 99513246 1001 86380 86390 1
513836 99513836 1001 86380 86390 1
514026 99514026 1001 86380 86390 1
513412 99513412 1001 86380 86390 1
513417 99513417 1001 86380 86390 1
513551 99513551 1001 86380 86390 1
514118 99514118 1001 86380 86390 1
514162 99514162 1001 86380 86390 1
514078 99514078 1001 86380 86390 1
514677 99514677 1001 86380 86390 1
514575 99514575 1001 86380 86390 1
514640 99514640 1001 86380 86390 1
514550 99514550 1001 86380 86390 1
514463 99514463 1001 86380 86390 1
514581 99514581 1001 86380 86390 1
514609 99514609 1001 86380 86390 1
514572 99514572 1001 86380 86390 1
514315 99514315 1001 86380 86390 1
514369 99514369 1001 86380 86390 1
514281 99514281 1001 86380 86390 1
514437 99514437 1001 86380 86390 1
514389 99514389 1001 86380 86390 1
514960 99514960 1001 86380 86390 1
515052 99515052 1001 86380 86390 1
515053 99515053 1001 86380 86390 1
514965 99514965 1001 86380 86390 1
514982 99514982 1001 86380 86390 1
515609 99515609 1001 86380 86390 1
515389 99515389 1001 86380 86390 1
515340 99515340 1001 86380 86390 1
515448 99515448 1001 86380 86390 1
515360 99515360 1001 86380 86390 1
515120 99515120 1001 86380 86390 1
515202 99515202 1001 86380 86390 1
515267 99515267 1001 86380 86390 1
515734 99515734 1001 86380 86390 1
515697 99515697 1001 86380 86390 1
515881 99515881 1001 86380 86390 1
515808 99515808 1001 86380 86390 1
516162 99516162 1001 86380 86390 1
516248 99516248 1001 86380 86390 1
516070 99516070 1001 86380 86390 1
515993 99515993 1001 86380 86390 1
516059 99516059 1001 86380 86390 1
516026 99516026 1001 86380 86390 1
515991 99515991 1001 86380 86390 1
516663 99516663 1001 86380 86390 1
516686 99516686 1001 86380 86390 1
517195 99517195 1001 86380 86390 1
517288 99517288 1001 86380 86390 1
517310 99517310 1001 86380 86390 1
517191 99517191 1001 86380 86390 1
517082 99517082 1001 86380 86390 1
517098 99517098 1001 86380 86390 1
517025 99517025 1001 86380 86390 1
517116 99517116 1001 86380 86390 1
516878 99516878 1001 86380 86390 1
517452 99517452 1001 86380 86390 1
517405 99517405 1001 86380 86390 1
517499 99517499 1001 86380 86390 1
517396 99517396 1001 86380 86390 1
518159 99518159 1001 86380 86390 1
517908 99517908 1001 86380 86390 1
517819 99517819 1001 86380 86390 1
517821 99517821 1001 86380 86390 1
517951 99517951 1001 86380 86390 1
517942 99517942 1001 86380 86390 1
517672 99517672 1001 86380 86390 1
517647 99517647 1001 86380 86390 1
517714 99517714 1001 86380 86390 1
517743 99517743 1001 86380 86390 1
517680 99517680 1001 86380 86390 1
517564 99517564 1001 86380 86390 1
518316 99518316 1001 86380 86390 1
518324 99518324 1001 86380 86390 1
518917 99518917 1001 86380 86390 1
518975 99518975 1001 86380 86390 1
518978 99518978 1001 86380 86390 1
518600 99518600 1001 86380 86390 1
518655 99518655 1001 86380 86390 1
518773 99518773 1001 86380 86390 1
518749 99518749 1001 86380 86390 1
518621 99518621 1001 86380 86390 1
518686 99518686 1001 86380 86390 1
518765 99518765 1001 86380 86390 1
518728 99518728 1001 86380 86390 1
519144 99519144 1001 86380 86390 1
519146 99519146 1001 86380 86390 1
519112 99519112 1001 86380 86390 1
519636 99519636 1001 86380 86390 1
519675 99519675 1001 86380 86390 1
519679 99519679 1001 86380 86390 1
519693 99519693 1001 86380 86390 1
519748 99519748 1001 86380 86390 1
519441 99519441 1001 86380 86390 1
519498 99519498 1001 86380 86390 1
519486 99519486 1001 86380 86390 1
519580 99519580 1001 86380 86390 1
520018 99520018 1001 86380 86390 1
519831 99519831 1001 86380 86390 1
520590 99520590 1001 86380 86390 1
520609 99520609 1001 86380 86390 1
520455 99520455 1001 86380 86390 1
520343 99520343 1001 86380 86390 1
520358 99520358 1001 86380 86390 1
520322 99520322 1001 86380 86390 1
520261 99520261 1001 86380 86390 1
520187 99520187 1001 86380 86390 1
520194 99520194 1001 86380 86390 1
520182 99520182 1001 86380 86390 1
520172 99520172 1001 86380 86390 1
521315 99521315 1001 86380 86390 1
521356 99521356 1001 86380 86390 1
521397 99521397 1001 86380 86390 1
521374 99521374 1001 86380 86390 1
521461 99521461 1001 86380 86390 1
521093 99521093 1001 86380 86390 1
521197 99521197 1001 86380 86390 1
521078 99521078 1001 86380 86390 1
520978 99520978 1001 86380 86390 1
521491 99521491 1001 86380 86390 1
521525 99521525 1001 86380 86390 1
522150 99522150 1001 86380 86390 1
522166 99522166 1001 86380 86390 1
522117 99522117 1001 86380 86390 1
522183 99522183 1001 86380 86390 1
522236 99522236 1001 86380 86390 1
522122 99522122 1001 86380 86390 1
522187 99522187 1001 86380 86390 1
521985 99521985 1001 86380 86390 1
521909 99521909 1001 86380 86390 1
522056 99522056 1001 86380 86390 1
521904 99521904 1001 86380 86390 1
521871 99521871 1001 86380 86390 1
522397 99522397 1001 86380 86390 1
522387 99522387 1001 86380 86390 1
522349 99522349 1001 86380 86390 1
522468 99522468 1001 86380 86390 1
523083 99523083 1001 86380 86390 1
523005 99523005 1001 86380 86390 1
522931 99522931 1001 86380 86390 1
522996 99522996 1001 86380 86390 1
522974 99522974 1001 86380 86390 1
522874 99522874 1001 86380 86390 1
522666 99522666 1001 86380 86390 1
523184 99523184 1001 86380 86390 1
523126 99523126 1001 86380 86390 1
523874 99523874 1001 86380 86390 1
523888 99523888 1001 86380 86390 1
523695 99523695 1001 86380 86390 1
523645 99523645 1001 86380 86390 1
523543 99523543 1001 86380 86390 1
523466 99523466 1001 86380 86390 1
523445 99523445 1001 86380 86390 1
523344 99523344 1001 86380 86390 1
523526 99523526 1001 86380 86390 1
523451 99523451 1001 86380 86390 1
524618 99524618 1001 86380 86390 1
524658 99524658 1001 86380 86390 1
524748 99524748 1001 86380 86390 1
524513 99524513 1001 86380 86390 1
524415 99524415 1001 86380 86390 1
524202 99524202 1001 86380 86390 1
524838 99524838 1001 86380 86390 1
524815 99524815 1001 86380 86390 1
524844 99524844 1001 86380 86390 1
525519 99525519 1001 86380 86390 1
525481 99525481 1001 86380 86390 1
525487 99525487 1001 86380 86390 1
525199 99525199 1001 86380 86390 1
525381 99525381 1001 86380 86390 1
525266 99525266 1001 86380 86390 1
525283 99525283 1001 86380 86390 1
525194 99525194 1001 86380 86390 1
525311 99525311 1001 86380 86390 1
524990 99524990 1001 86380 86390 1
525004 99525004 1001 86380 86390 1
525043 99525043 1001 86380 86390 1
524992 99524992 1001 86380 86390 1
525176 99525176 1001 86380 86390 1
525138 99525138 1001 86380 86390 1
525127 99525127 1001 86380 86390 1
525103 99525103 1001 86380 86390 1
525788 99525788 1001 86380 86390 1
525625 99525625 1001 86380 86390 1
525741 99525741 1001 86380 86390 1
525780 99525780 1001 86380 86390 1
525616 99525616 1001 86380 86390 1
526295 99526295 1001 86380 86390 1
526244 99526244 1001 86380 86390 1
526340 99526340 1001 86380 86390 1
526263 99526263 1001 86380 86390 1
526413 99526413 1001 86380 86390 1
526240 99526240 1001 86380 86390 1
526358 99526358 1001 86380 86390 1
526062 99526062 1001 86380 86390 1
525886 99525886 1001 86380 86390 1
525952 99525952 1001 86380 86390 1
526484 99526484 1001 86380 86390 1
526525 99526525 1001 86380 86390 1
526461 99526461 1001 86380 86390 1
526449 99526449 1001 86380 86390 1
526541 99526541 1001 86380 86390 1
526607 99526607 1001 86380 86390 1
526595 99526595 1001 86380 86390 1
527069 99527069 1001 86380 86390 1
527173 99527173 1001 86380 86390 1
527050 99527050 1001 86380 86390 1
526916 99526916 1001 86380 86390 1
526925 99526925 1001 86380 86390 1
526680 99526680 1001 86380 86390 1
527337 99527337 1001 86380 86390 1
527361 99527361 1001 86380 86390 1
528044 99528044 1001 86380 86390 1
528057 99528057 1001 86380 86390 1
527903 99527903 1001 86380 86390 1
527983 99527983 1001 86380 86390 1
527835 99527835 1001 86380 86390 1
527707 99527707 1001 86380 86390 1
527681 99527681 1001 86380 86390 1
527602 99527602 1001 86380 86390 1
527641 99527641 1001 86380 86390 1
527539 99527539 1001 86380 86390 1
528152 99528152 1001 86380 86390 1
528180 99528180 1001 86380 86390 1
528748 99528748 1001 86380 86390 1
528856 99528856 1001 86380 86390 1
528880 99528880 1001 86380 86390 1
528608 99528608 1001 86380 86390 1
528284 99528284 1001 86380 86390 1
528390 99528390 1001 86380 86390 1
528417 99528417 1001 86380 86390 1
528289 99528289 1001 86380 86390 1
529008 99529008 1001 86380 86390 1
528904 99528904 1001 86380 86390 1
529560 99529560 1001 86380 86390 1
529655 99529655 1001 86380 86390 1
529635 99529635 1001 86380 86390 1
529512 99529512 1001 86380 86390 1
529411 99529411 1001 86380 86390 1
529274 99529274 1001 86380 86390 1
529162 99529162 1001 86380 86390 1
529202 99529202 1001 86380 86390 1
529254 99529254 1001 86380 86390 1
529905 99529905 1001 86380 86390 1
529894 99529894 1001 86380 86390 1
529859 99529859 1001 86380 86390 1
529930 99529930 1001 86380 86390 1
530439 99530439 1001 86380 86390 1
530365 99530365 1001 86380 86390 1
530510 99530510 1001 86380 86390 1
530166 99530166 1001 86380 86390 1
530309 99530309 1001 86380 86390 1
530261 99530261 1001 86380 86390 1
530343 99530343 1001 86380 86390 1
530266 99530266 1001 86380 86390 1
530126 99530126 1001 86380 86390 1
530000 99530000 1001 86380 86390 1
530734 99530734 1001 86380 86390 1
530631 99530631 1001 86380 86390 1
530663 99530663 1001 86380 86390 1
531181 99531181 1001 86380 86390 1
531206 99531206 1001 86380 86390 1
531195 99531195 1001 86380 86390 1
531166 99531166 1001 86380 86390 1
531172 99531172 1001 86380 86390 1
531173 99531173 1001 86380 86390 1
530852 99530852 1001 86380 86390 1
530923 99530923 1001 86380 86390 1
531456 99531456 1001 86380 86390 1
531446 99531446 1001 86380 86390 1
531502 99531502 1001 86380 86390 1
531388 99531388 1001 86380 86390 1
532090 99532090 1001 86380 86390 1
532013 99532013 1001 86380 86390 1
532157 99532157 1001 86380 86390 1
532060 99532060 1001 86380 86390 1
531799 99531799 1001 86380 86390 1
531781 99531781 1001 86380 86390 1
531621 99531621 1001 86380 86390 1
532404 99532404 1001 86380 86390 1
532948 99532948 1001 86380 86390 1
533024 99533024 1001 86380 86390 1
532501 99532501 1001 86380 86390 1
532607 99532607 1001 86380 86390 1
532468 99532468 1001 86380 86390 1
532584 99532584 1001 86380 86390 1
532444 99532444 1001 86380 86390 1
533163 99533163 1001 86380 86390 1
533729 99533729 1001 86380 86390 1
533751 99533751 1001 86380 86390 1
533848 99533848 1001 86380 86390 1
533606 99533606 1001 86380 86390 1
533340 99533340 1001 86380 86390 1
533317 99533317 1001 86380 86390 1
533296 99533296 1001 86380 86390 1
533895 99533895 1001 86380 86390 1
534044 99534044 1001 86380 86390 1
534009 99534009 1001 86380 86390 1
534483 99534483 1001 86380 86390 1
534625 99534625 1001 86380 86390 1
534419 99534419 1001 86380 86390 1
534247 99534247 1001 86380 86390 1
534069 99534069 1001 86380 86390 1
534723 99534723 1001 86380 86390 1
535343 99535343 1001 86380 86390 1
535331 99535331 1001 86380 86390 1
535423 99535423 1001 86380 86390 1
535020 99535020 1001 86380 86390 1
534917 99534917 1001 86380 86390 1
534905 99534905 1001 86380 86390 1
534897 99534897 1001 86380 86390 1
534949 99534949 1001 86380 86390 1
534962 99534962 1001 86380 86390 1
535030 99535030 1001 86380 86390 1
535665 99535665 1001 86380 86390 1
535563 99535563 1001 86380 86390 1
535589 99535589 1001 86380 86390 1
535518 99535518 1001 86380 86390 1
536298 99536298 1001 86380 86390 1
536157 99536157 1001 86380 86390 1
536262 99536262 1001 86380 86390 1
535939 99535939 1001 86380 86390 1
535994 99535994 1001 86380 86390 1
535769 99535769 1001 86380 86390 1
535826 99535826 1001 86380 86390 1
535856 99535856 1001 86380 86390 1
536355 99536355 1001 86380 86390 1
536983 99536983 1001 86380 86390 1
536879 99536879 1001 86380 86390 1
536583 99536583 1001 86380 86390 1
536635 99536635 1001 86380 86390 1
536648 99536648 1001 86380 86390 1
536739 99536739 1001 86380 86390 1
536675 99536675 1001 86380 86390 1
537163 99537163 1001 86380 86390 1
537359 99537359 1001 86380 86390 1
537797 99537797 1001 86380 86390 1
537811 99537811 1001 86380 86390 1
537965 99537965 1001 86380 86390 1
537971 99537971 1001 86380 86390 1
537670 99537670 1001 86380 86390 1
537523 99537523 1001 86380 86390 1
537563 99537563 1001 86380 86390 1
537478 99537478 1001 86380 86390 1
537533 99537533 1001 86380 86390 1
538007 99538007 1001 86380 86390 1
538127 99538127 1001 86380 86390 1
538130 99538130 1001 86380 86390 1
538713 99538713 1001 86380 86390 1
538708 99538708 1001 86380 86390 1
538806 99538806 1001 86380 86390 1
538748 99538748 1001 86380 86390 1
538572 99538572 1001 86380 86390 1
538245 99538245 1001 86380 86390 1
538349 99538349 1001 86380 86390 1
538302 99538302 1001 86380 86390 1
538306 99538306 1001 86380 86390 1
538402 99538402 1001 86380 86390 1
538920 99538920 1001 86380 86390 1
538909 99538909 1001 86380 86390 1
538871 99538871 1001 86380 86390 1
538847 99538847 1001 86380 86390 1
538887 99538887 1001 86380 86390 1
539466 99539466 1001 86380 86390 1
539630 99539630 1001 86380 86390 1
539241 99539241 1001 86380 86390 1
539276 99539276 1001 86380 86390 1
539139 99539139 1001 86380 86390 1
539065 99539065 1001 86380 86390 1
539169 99539169 1001 86380 86390 1
539108 99539108 1001 86380 86390 1
539807 99539807 1001 86380 86390 1
539840 99539840 1001 86380 86390 1
540436 99540436 1001 86380 86390 1
540332 99540332 1001 86380 86390 1
540358 99540358 1001 86380 86390 1
540460 99540460 1001 86380 86390 1
540337 99540337 1001 86380 86390 1
540202 99540202 1001 86380 86390 1
540243 99540243 1001 86380 86390 1
540179 99540179 1001 86380 86390 1
540065 99540065 1001 86380 86390 1
539885 99539885 1001 86380 86390 1
540004 99540004 1001 86380 86390 1
539901 99539901 1001 86380 86390 1
539930 99539930 1001 86380 86390 1
540594 99540594 1001 86380 86390 1
540530 99540530 1001 86380 86390 1
540535 99540535 1001 86380 86390 1
540498 99540498 1001 86380 86390 1
541140 99541140 1001 86380 86390 1
541145 99541145 1001 86380 86390 1
541250 99541250 1001 86380 86390 1
541225 99541225 1001 86380 86390 1
541064 99541064 1001 86380 86390 1
541060 99541060 1001 86380 86390 1
540687 99540687 1001 86380 86390 1
540689 99540689 1001 86380 86390 1
540677 99540677 1001 86380 86390 1
540773 99540773 1001 86380 86390 1
541388 99541388 1001 86380 86390 1
541996 99541996 1001 86380 86390 1
542001 99542001 1001 86380 86390 1
542015 99542015 1001 86380 86390 1
541709 99541709 1001 86380 86390 1
541660 99541660 1001 86380 86390 1
541596 99541596 1001 86380 86390 1
542207 99542207 1001 86380 86390 1
542247 99542247 1001 86380 86390 1
542183 99542183 1001 86380 86390 1
542224 99542224 1001 86380 86390 1
542165 99542165 1001 86380 86390 1
542282 99542282 1001 86380 86390 1
542244 99542244 1001 86380 86390 1
542858 99542858 1001 86380 86390 1
542743 99542743 1001 86380 86390 1
542758 99542758 1001 86380 86390 1
542823 99542823 1001 86380 86390 1
542875 99542875 1001 86380 86390 1
542760 99542760 1001 86380 86390 1
542739 99542739 1001 86380 86390 1
542581 99542581 1001 86380 86390 1
542698 99542698 1001 86380 86390 1
542502 99542502 1001 86380 86390 1
542516 99542516 1001 86380 86390 1
543123 99543123 1001 86380 86390 1
542974 99542974 1001 86380 86390 1
543708 99543708 1001 86380 86390 1
543606 99543606 1001 86380 86390 1
543754 99543754 1001 86380 86390 1
543650 99543650 1001 86380 86390 1
543651 99543651 1001 86380 86390 1
543678 99543678 1001 86380 86390 1
543588 99543588 1001 86380 86390 1
543400 99543400 1001 86380 86390 1
543518 99543518 1001 86380 86390 1
543232 99543232 1001 86380 86390 1
543323 99543323 1001 86380 86390 1
543975 99543975 1001 86380 86390 1
543885 99543885 1001 86380 86390 1
543862 99543862 1001 86380 86390 1
543825 99543825 1001 86380 86390 1
543904 99543904 1001 86380 86390 1
544466 99544466 1001 86380 86390 1
544237 99544237 1001 86380 86390 1
544164 99544164 1001 86380 86390 1
544079 99544079 1001 86380 86390 1
544637 99544637 1001 86380 86390 1
544627 99544627 1001 86380 86390 1
416057 319 1001 40560 41517 1
422583 216 1001 36360 36897 1
406712 516 1001 60900 65217 1
406712 903 1001 51720 53457 1
400264 99400264 1001 86380 86390 1
400613 99400613 1001 86380 86390 1
400578 99400578 1001 86380 86390 1
400524 99400524 1001 86380 86390 1
400711 99400711 1001 86380 86390 1
400775 99400775 1001 86380 86390 1
400811 99400811 1001 86380 86390 1
400919 99400919 1001 86380 86390 1
400974 99400974 1001 86380 86390 1
400941 99400941 1001 86380 86390 1
401254 99401254 1001 86380 86390 1
401175 99401175 1001 86380 86390 1
401466 99401466 1001 86380 86390 1
401469 99401469 1001 86380 86390 1
401478 99401478 1001 86380 86390 1
401383 99401383 1001 86380 86390 1
401417 99401417 1001 86380 86390 1
401647 99401647 1001 86380 86390 1
401585 99401585 1001 86380 86390 1
401879 99401879 1001 86380 86390 1
401923 99401923 1001 86380 86390 1
401898 99401898 1001 86380 86390 1
401968 99401968 1001 86380 86390 1
402166 99402166 1001 86380 86390 1
402093 99402093 1001 86380 86390 1
402338 99402338 1001 86380 86390 1
402352 99402352 1001 86380 86390 1
402395 99402395 1001 86380 86390 1
402569 99402569 1001 86380 86390 1
402554 99402554 1001 86380 86390 1
402595 99402595 1001 86380 86390 1
402678 99402678 1001 86380 86390 1
402619 99402619 1001 86380 86390 1
402931 99402931 1001 86380 86390 1
402956 99402956 1001 86380 86390 1
402896 99402896 1001 86380 86390 1
403084 99403084 1001 86380 86390 1
402992 99402992 1001 86380 86390 1
403254 99403254 1001 86380 86390 1
403265 99403265 1001 86380 86390 1
403373 99403373 1001 86380 86390 1
403530 99403530 1001 86380 86390 1
403581 99403581 1001 86380 86390 1
404143 99404143 1001 86380 86390 1
404231 99404231 1001 86380 86390 1
404517 99404517 1001 86380 86390 1
404747 99404747 1001 86380 86390 1
404727 99404727 1001 86380 86390 1
404786 99404786 1001 86380 86390 1
404986 99404986 1001 86380 86390 1
405148 99405148 1001 86380 86390 1
405265 99405265 1001 86380 86390 1
405534 99405534 1001 86380 86390 1
405498 99405498 1001 86380 86390 1
405763 99405763 1001 86380 86390 1
405721 99405721 1001 86380 86390 1
405956 99405956 1001 86380 86390 1
405960 99405960 1001 86380 86390 1
406031 99406031 1001 86380 86390 1
406253 99406253 1001 86380 86390 1
406204 99406204 1001 86380 86390 1
406423 99406423 1001 86380 86390 1
406397 99406397 1001 86380 86390 1
406607 99406607 1001 86380 86390 1
406870 99406870 1001 86380 86390 1
406909 99406909 1001 86380 86390 1
406843 99406843 1001 86380 86390 1
407134 99407134 1001 86380 86390 1
407317 99407317 1001 86380 86390 1
407362 99407362 1001 86380 86390 1
407402 99407402 1001 86380 86390 1
407531 99407531 1001 86380 86390 1
407792 99407792 1001 86380 86390 1
407919 99407919 1001 86380 86390 1
407938 99407938 1001 86380 86390 1
408004 99408004 1001 86380 86390 1
408174 99408174 1001 86380 86390 1
408235 99408235 1001 86380 86390 1
408578 99408578 1001 86380 86390 1
408857 99408857 1001 86380 86390 1
408966 99408966 1001 86380 86390 1
409210 99409210 1001 86380 86390 1
409463 99409463 1001 86380 86390 1
409501 99409501 1001 86380 86390 1
409650 99409650 1001 86380 86390 1
409774 99409774 1001 86380 86390 1
409797 99409797 1001 86380 86390 1
409888 99409888 1001 86380 86390 1
410277 99410277 1001 86380 86390 1
410590 99410590 1001 86380 86390 1
410655 99410655 1001 86380 86390 1
410692 99410692 1001 86380 86390 1
411285 99411285 1001 86380 86390 1
411470 99411470 1001 86380 86390 1
411622 99411622 1001 86380 86390 1
411740 99411740 1001 86380 86390 1
411749 99411749 1001 86380 86390 1
411819 99411819 1001 86380 86390 1
411917 99411917 1001 86380 86390 1
412074 99412074 1001 86380 86390 1
412157 99412157 1001 86380 86390 1
412269 99412269 1001 86380 86390 1
412342 99412342 1001 86380 86390 1
413477 99413477 1001 86380 86390 1
413527 99413527 1001 86380 86390 1
413351 99413351 1001 86380 86390 1
413161 99413161 1001 86380 86390 1
412500 99412500 1001 86380 86390 1
413720 99413720 1001 86380 86390 1
413804 99413804 1001 86380 86390 1
414014 99414014 1001 86380 86390 1
413930 99413930 1001 86380 86390 1
413743 99413743 1001 86380 86390 1
415000 99415000 1001 86380 86390 1
414741 99414741 1001 86380 86390 1
414643 99414643 1001 86380 86390 1
414645 99414645 1001 86380 86390 1
414697 99414697 1001 86380 86390 1
414565 99414565 1001 86380 86390 1
414197 99414197 1001 86380 86390 1
414298 99414298 1001 86380 86390 1
414117 99414117 1001 86380 86390 1
415636 99415636 1001 86380 86390 1
416837 99416837 1001 86380 86390 1
416514 99416514 1001 86380 86390 1
416579 99416579 1001 86380 86390 1
416517 99416517 1001 86380 86390 1
416351 99416351 1001 86380 86390 1
416557 99416557 1001 86380 86390 1
416361 99416361 1001 86380 86390 1
416230 99416230 1001 86380 86390 1
415883 99415883 1001 86380 86390 1
415915 99415915 1001 86380 86390 1
417046 99417046 1001 86380 86390 1
417024 99417024 1001 86380 86390 1
418653 99418653 1001 86380 86390 1
418600 99418600 1001 86380 86390 1
418761 99418761 1001 86380 86390 1
418442 99418442 1001 86380 86390 1
418517 99418517 1001 86380 86390 1
418333 99418333 1001 86380 86390 1
418162 99418162 1001 86380 86390 1
418082 99418082 1001 86380 86390 1
418308 99418308 1001 86380 86390 1
418349 99418349 1001 86380 86390 1
418322 99418322 1001 86380 86390 1
418425 99418425 1001 86380 86390 1
418187 99418187 1001 86380 86390 1
417868 99417868 1001 86380 86390 1
417966 99417966 1001 86380 86390 1
419119 99419119 1001 86380 86390 1
419722 99419722 1001 86380 86390 1
419925 99419925 1001 86380 86390 1
419791 99419791 1001 86380 86390 1
419963 99419963 1001 86380 86390 1
419430 99419430 1001 86380 86390 1
420463 99420463 1001 86380 86390 1
420543 99420543 1001 86380 86390 1
420655 99420655 1001 86380 86390 1
420679 99420679 1001 86380 86390 1
420449 99420449 1001 86380 86390 1
420782 99420782 1001 86380 86390 1
420665 99420665 1001 86380 86390 1
420738 99420738 1001 86380 86390 1
421892 99421892 1001 86380 86390 1
421587 99421587 1001 86380 86390 1
421372 99421372 1001 86380 86390 1
421378 99421378 1001 86380 86390 1
421581 99421581 1001 86380 86390 1
421449 99421449 1001 86380 86390 1
421104 99421104 1001 86380 86390 1
421153 99421153 1001 86380 86390 1
422142 99422142 1001 86380 86390 1
423625 99423625 1001 86380 86390 1
423634 99423634 1001 86380 86390 1
423418 99423418 1001 86380 86390 1
423720 99423720 1001 86380 86390 1
423395 99423395 1001 86380 86390 1
422950 99422950 1001 86380 86390 1
423048 99423048 1001 86380 86390 1
423753 99423753 1001 86380 86390 1
423833 99423833 1001 86380 86390 1
424115 99424115 1001 86380 86390 1
425102 99425102 1001 86380 86390 1
425039 99425039 1001 86380 86390 1
425266 99425266 1001 86380 86390 1
425066 99425066 1001 86380 86390 1
425212 99425212 1001 86380 86390 1
424623 99424623 1001 86380 86390 1
424798 99424798 1001 86380 86390 1
424373 99424373 1001 86380 86390 1
424416 99424416 1001 86380 86390 1
424158 99424158 1001 86380 86390 1
424278 99424278 1001 86380 86390 1
424361 99424361 1001 86380 86390 1
425742 99425742 1001 86380 86390 1
425802 99425802 1001 86380 86390 1
425482 99425482 1001 86380 86390 1
425545 99425545 1001 86380 86390 1
426768 99426768 1001 86380 86390 1
426983 99426983 1001 86380 86390 1
426984 99426984 1001 86380 86390 1
427060 99427060 1001 86380 86390 1
427022 99427022 1001 86380 86390 1
426781 99426781 1001 86380 86390 1
426427 99426427 1001 86380 86390 1
426301 99426301 1001 86380 86390 1
426305 99426305 1001 86380 86390 1
426285 99426285 1001 86380 86390 1
426529 99426529 1001 86380 86390 1
426413 99426413 1001 86380 86390 1
425937 99425937 1001 86380 86390 1
426050 99426050 1001 86380 86390 1
426016 99426016 1001 86380 86390 1
425851 99425851 1001 86380 86390 1
427236 99427236 1001 86380 86390 1
427489 99427489 1001 86380 86390 1
427229 99427229 1001 86380 86390 1
428629 99428629 1001 86380 86390 1
428363 99428363 1001 86380 86390 1
428587 99428587 1001 86380 86390 1
428720 99428720 1001 86380 86390 1
428357 99428357 1001 86380 86390 1
428488 99428488 1001 86380 86390 1
428214 99428214 1001 86380 86390 1
427924 99427924 1001 86380 86390 1
428331 99428331 1001 86380 86390 1
428107 99428107 1001 86380 86390 1
428202 99428202 1001 86380 86390 1
427961 99427961 1001 86380 86390 1
428022 99428022 1001 86380 86390 1
427665 99427665 1001 86380 86390 1
427911 99427911 1001 86380 86390 1
427571 99427571 1001 86380 86390 1
429039 99429039 1001 86380 86390 1
429152 99429152 1001 86380 86390 1
429103 99429103 1001 86380 86390 1
428983 99428983 1001 86380 86390 1
429172 99429172 1001 86380 86390 1
429964 99429964 1001 86380 86390 1
430148 99430148 1001 86380 86390 1
430129 99430129 1001 86380 86390 1
430202 99430202 1001 86380 86390 1
430036 99430036 1001 86380 86390 1
430371 99430371 1001 86380 86390 1
429697 99429697 1001 86380 86390 1
429675 99429675 1001 86380 86390 1
429826 99429826 1001 86380 86390 1
431883 99431883 1001 86380 86390 1
431999 99431999 1001 86380 86390 1
431897 99431897 1001 86380 86390 1
431660 99431660 1001 86380 86390 1
431473 99431473 1001 86380 86390 1
431263 99431263 1001 86380 86390 1
431588 99431588 1001 86380 86390 1
431509 99431509 1001 86380 86390 1
432206 99432206 1001 86380 86390 1
432207 99432207 1001 86380 86390 1
432473 99432473 1001 86380 86390 1
432161 99432161 1001 86380 86390 1
432233 99432233 1001 86380 86390 1
432663 99432663 1001 86380 86390 1
432730 99432730 1001 86380 86390 1
432613 99432613 1001 86380 86390 1
432715 99432715 1001 86380 86390 1
434004 99434004 1001 86380 86390 1
434015 99434015 1001 86380 86390 1
435372 99435372 1001 86380 86390 1
435084 99435084 1001 86380 86390 1
435403 99435403 1001 86380 86390 1
434688 99434688 1001 86380 86390 1
434898 99434898 1001 86380 86390 1
434604 99434604 1001 86380 86390 1
434420 99434420 1001 86380 86390 1
434231 99434231 1001 86380 86390 1
435708 99435708 1001 86380 86390 1
435733 99435733 1001 86380 86390 1
435474 99435474 1001 86380 86390 1
437003 99437003 1001 86380 86390 1
437006 99437006 1001 86380 86390 1
436769 99436769 1001 86380 86390 1
436903 99436903 1001 86380 86390 1
436818 99436818 1001 86380 86390 1
436821 99436821 1001 86380 86390 1
436593 99436593 1001 86380 86390 1
436388 99436388 1001 86380 86390 1
436344 99436344 1001 86380 86390 1
436699 99436699 1001 86380 86390 1
436246 99436246 1001 86380 86390 1
436332 99436332 1001 86380 86390 1
436062 99436062 1001 86380 86390 1
300046 99300046 1001 86380 86390 1
300086 99300086 1001 86380 86390 1
437329 99437329 1001 86380 86390 1
300105 99300105 1001 86380 86390 1
300525 99300525 1001 86380 86390 1
300699 99300699 1001 86380 86390 1
300565 99300565 1001 86380 86390 1
300716 99300716 1001 86380 86390 1
300611 99300611 1001 86380 86390 1
300336 99300336 1001 86380 86390 1
300190 99300190 1001 86380 86390 1
300128 99300128 1001 86380 86390 1
300779 99300779 1001 86380 86390 1
300758 99300758 1001 86380 86390 1
301462 99301462 1001 86380 86390 1
301143 99301143 1001 86380 86390 1
301290 99301290 1001 86380 86390 1
301293 99301293 1001 86380 86390 1
301321 99301321 1001 86380 86390 1
301001 99301001 1001 86380 86390 1
301027 99301027 1001 86380 86390 1
300963 99300963 1001 86380 86390 1
300937 99300937 1001 86380 86390 1
300942 99300942 1001 86380 86390 1
301580 99301580 1001 86380 86390 1
301663 99301663 1001 86380 86390 1
302349 99302349 1001 86380 86390 1
302362 99302362 1001 86380 86390 1
302286 99302286 1001 86380 86390 1
302185 99302185 1001 86380 86390 1
302034 99302034 1001 86380 86390 1
301986 99301986 1001 86380 86390 1
302078 99302078 1001 86380 86390 1
302143 99302143 1001 86380 86390 1
302055 99302055 1001 86380 86390 1
301838 99301838 1001 86380 86390 1
301839 99301839 1001 86380 86390 1
301878 99301878 1001 86380 86390 1
301905 99301905 1001 86380 86390 1
301914 99301914 1001 86380 86390 1
302391 99302391 1001 86380 86390 1
302421 99302421 1001 86380 86390 1
302486 99302486 1001 86380 86390 1
302512 99302512 1001 86380 86390 1
302398 99302398 1001 86380 86390 1
303155 99303155 1001 86380 86390 1
303066 99303066 1001 86380 86390 1
303111 99303111 1001 86380 86390 1
303142 99303142 1001 86380 86390 1
302978 99302978 1001 86380 86390 1
302869 99302869 1001 86380 86390 1
302780 99302780 1001 86380 86390 1
302654 99302654 1001 86380 86390 1
302721 99302721 1001 86380 86390 1
302684 99302684 1001 86380 86390 1
302714 99302714 1001 86380 86390 1
303894 99303894 1001 86380 86390 1
303846 99303846 1001 86380 86390 1
303899 99303899 1001 86380 86390 1
303940 99303940 1001 86380 86390 1
303827 99303827 1001 86380 86390 1
303650 99303650 1001 86380 86390 1
303689 99303689 1001 86380 86390 1
303464 99303464 1001 86380 86390 1
303609 99303609 1001 86380 86390 1
303526 99303526 1001 86380 86390 1
304228 99304228 1001 86380 86390 1
304718 99304718 1001 86380 86390 1
304709 99304709 1001 86380 86390 1
304845 99304845 1001 86380 86390 1
304849 99304849 1001 86380 86390 1
304689 99304689 1001 86380 86390 1
304476 99304476 1001 86380 86390 1
304502 99304502 1001 86380 86390 1
304300 99304300 1001 86380 86390 1
304972 99304972 1001 86380 86390 1
304986 99304986 1001 86380 86390 1
305466 99305466 1001 86380 86390 1
305312 99305312 1001 86380 86390 1
305382 99305382 1001 86380 86390 1
305093 99305093 1001 86380 86390 1
305086 99305086 1001 86380 86390 1
305152 99305152 1001 86380 86390 1
305153 99305153 1001 86380 86390 1
305269 99305269 1001 86380 86390 1
500036 99500036 1001 86380 86390 1
500183 99500183 1001 86380 86390 1
500119 99500119 1001 86380 86390 1
500145 99500145 1001 86380 86390 1
500674 99500674 1001 86380 86390 1
500629 99500629 1001 86380 86390 1
500805 99500805 1001 86380 86390 1
500467 99500467 1001 86380 86390 1
500438 99500438 1001 86380 86390 1
500887 99500887 1001 86380 86390 1
500978 99500978 1001 86380 86390 1
500927 99500927 1001 86380 86390 1
500954 99500954 1001 86380 86390 1
500946 99500946 1001 86380 86390 1
501002 99501002 1001 86380 86390 1
500938 99500938 1001 86380 86390 1
501475 99501475 1001 86380 86390 1
501466 99501466 1001 86380 86390 1
501631 99501631 1001 86380 86390 1
501348 99501348 1001 86380 86390 1
501349 99501349 1001 86380 86390 1
501175 99501175 1001 86380 86390 1
501039 99501039 1001 86380 86390 1
501105 99501105 1001 86380 86390 1
501817 99501817 1001 86380 86390 1
501676 99501676 1001 86380 86390 1
501767 99501767 1001 86380 86390 1
502376 99502376 1001 86380 86390 1
502211 99502211 1001 86380 86390 1
502203 99502203 1001 86380 86390 1
502027 99502027 1001 86380 86390 1
501899 99501899 1001 86380 86390 1
501918 99501918 1001 86380 86390 1
501932 99501932 1001 86380 86390 1
501971 99501971 1001 86380 86390 1
501894 99501894 1001 86380 86390 1
502475 99502475 1001 86380 86390 1
502542 99502542 1001 86380 86390 1
502557 99502557 1001 86380 86390 1
502623 99502623 1001 86380 86390 1
503088 99503088 1001 86380 86390 1
503130 99503130 1001 86380 86390 1
503279 99503279 1001 86380 86390 1
503213 99503213 1001 86380 86390 1
503252 99503252 1001 86380 86390 1
502918 99502918 1001 86380 86390 1
502936 99502936 1001 86380 86390 1
503002 99503002 1001 86380 86390 1
503058 99503058 1001 86380 86390 1
502866 99502866 1001 86380 86390 1
502698 99502698 1001 86380 86390 1
502764 99502764 1001 86380 86390 1
503496 99503496 1001 86380 86390 1
503445 99503445 1001 86380 86390 1
503479 99503479 1001 86380 86390 1
503338 99503338 1001 86380 86390 1
504114 99504114 1001 86380 86390 1
504089 99504089 1001 86380 86390 1
504095 99504095 1001 86380 86390 1
504022 99504022 1001 86380 86390 1
503875 99503875 1001 86380 86390 1
503870 99503870 1001 86380 86390 1
503845 99503845 1001 86380 86390 1
503742 99503742 1001 86380 86390 1
503540 99503540 1001 86380 86390 1
504140 99504140 1001 86380 86390 1
504301 99504301 1001 86380 86390 1
504791 99504791 1001 86380 86390 1
504845 99504845 1001 86380 86390 1
504872 99504872 1001 86380 86390 1
504795 99504795 1001 86380 86390 1
504713 99504713 1001 86380 86390 1
504683 99504683 1001 86380 86390 1
504711 99504711 1001 86380 86390 1
504329 99504329 1001 86380 86390 1
504411 99504411 1001 86380 86390 1
504970 99504970 1001 86380 86390 1
505068 99505068 1001 86380 86390 1
505082 99505082 1001 86380 86390 1
505610 99505610 1001 86380 86390 1
505764 99505764 1001 86380 86390 1
505444 99505444 1001 86380 86390 1
505483 99505483 1001 86380 86390 1
505226 99505226 1001 86380 86390 1
505318 99505318 1001 86380 86390 1
505163 99505163 1001 86380 86390 1
505319 99505319 1001 86380 86390 1
505296 99505296 1001 86380 86390 1
505195 99505195 1001 86380 86390 1
505965 99505965 1001 86380 86390 1
505851 99505851 1001 86380 86390 1
505774 99505774 1001 86380 86390 1
505852 99505852 1001 86380 86390 1
505904 99505904 1001 86380 86390 1
506545 99506545 1001 86380 86390 1
506399 99506399 1001 86380 86390 1
506303 99506303 1001 86380 86390 1
506304 99506304 1001 86380 86390 1
506306 99506306 1001 86380 86390 1
506319 99506319 1001 86380 86390 1
506359 99506359 1001 86380 86390 1
506321 99506321 1001 86380 86390 1
506388 99506388 1001 86380 86390 1
506763 99506763 1001 86380 86390 1
506628 99506628 1001 86380 86390 1
506759 99506759 1001 86380 86390 1
506760 99506760 1001 86380 86390 1
507220 99507220 1001 86380 86390 1
507035 99507035 1001 86380 86390 1
507077 99507077 1001 86380 86390 1
507090 99507090 1001 86380 86390 1
507181 99507181 1001 86380 86390 1
507210 99507210 1001 86380 86390 1
507147 99507147 1001 86380 86390 1
506865 99506865 1001 86380 86390 1
506944 99506944 1001 86380 86390 1
507002 99507002 1001 86380 86390 1
506848 99506848 1001 86380 86390 1
507007 99507007 1001 86380 86390 1
507490 99507490 1001 86380 86390 1
507608 99507608 1001 86380 86390 1
508055 99508055 1001 86380 86390 1
508099 99508099 1001 86380 86390 1
508226 99508226 1001 86380 86390 1
508178 99508178 1001 86380 86390 1
507908 99507908 1001 86380 86390 1
507921 99507921 1001 86380 86390 1
507938 99507938 1001 86380 86390 1
507644 99507644 1001 86380 86390 1
507697 99507697 1001 86380 86390 1
507802 99507802 1001 86380 86390 1
508336 99508336 1001 86380 86390 1
508368 99508368 1001 86380 86390 1
508305 99508305 1001 86380 86390 1
508281 99508281 1001 86380 86390 1
508386 99508386 1001 86380 86390 1
509030 99509030 1001 86380 86390 1
508929 99508929 1001 86380 86390 1
508842 99508842 1001 86380 86390 1
508799 99508799 1001 86380 86390 1
508813 99508813 1001 86380 86390 1
508497 99508497 1001 86380 86390 1
508477 99508477 1001 86380 86390 1
508454 99508454 1001 86380 86390 1
509165 99509165 1001 86380 86390 1
509244 99509244 1001 86380 86390 1
509224 99509224 1001 86380 86390 1
509714 99509714 1001 86380 86390 1
509756 99509756 1001 86380 86390 1
509346 99509346 1001 86380 86390 1
509375 99509375 1001 86380 86390 1
509287 99509287 1001 86380 86390 1
509444 99509444 1001 86380 86390 1
509289 99509289 1001 86380 86390 1
509317 99509317 1001 86380 86390 1
510001 99510001 1001 86380 86390 1
510082 99510082 1001 86380 86390 1
509956 99509956 1001 86380 86390 1
510102 99510102 1001 86380 86390 1
510693 99510693 1001 86380 86390 1
510549 99510549 1001 86380 86390 1
510709 99510709 1001 86380 86390 1
510521 99510521 1001 86380 86390 1
510447 99510447 1001 86380 86390 1
510317 99510317 1001 86380 86390 1
510330 99510330 1001 86380 86390 1
510384 99510384 1001 86380 86390 1
510475 99510475 1001 86380 86390 1
510373 99510373 1001 86380 86390 1
510313 99510313 1001 86380 86390 1
510199 99510199 1001 86380 86390 1
510304 99510304 1001 86380 86390 1
510886 99510886 1001 86380 86390 1
510798 99510798 1001 86380 86390 1
511519 99511519 1001 86380 86390 1
511451 99511451 1001 86380 86390 1
511506 99511506 1001 86380 86390 1
511409 99511409 1001 86380 86390 1
511461 99511461 1001 86380 86390 1
511321 99511321 1001 86380 86390 1
511335 99511335 1001 86380 86390 1
511233 99511233 1001 86380 86390 1
511275 99511275 1001 86380 86390 1
511341 99511341 1001 86380 86390 1
510958 99510958 1001 86380 86390 1
511062 99511062 1001 86380 86390 1
510946 99510946 1001 86380 86390 1
511117 99511117 1001 86380 86390 1
511653 99511653 1001 86380 86390 1
511669 99511669 1001 86380 86390 1
511709 99511709 1001 86380 86390 1
511646 99511646 1001 86380 86390 1
512230 99512230 1001 86380 86390 1
512018 99512018 1001 86380 86390 1
511844 99511844 1001 86380 86390 1
512505 99512505 1001 86380 86390 1
512469 99512469 1001 86380 86390 1
513172 99513172 1001 86380 86390 1
512822 99512822 1001 86380 86390 1
512741 99512741 1001 86380 86390 1
512685 99512685 1001 86380 86390 1
512608 99512608 1001 86380 86390 1
512647 99512647 1001 86380 86390 1
513387 99513387 1001 86380 86390 1
513248 99513248 1001 86380 86390 1
513263 99513263 1001 86380 86390 1
513852 99513852 1001 86380 86390 1
513947 99513947 1001 86380 86390 1
513966 99513966 1001 86380 86390 1
513737 99513737 1001 86380 86390 1
513720 99513720 1001 86380 86390 1
513542 99513542 1001 86380 86390 1
513581 99513581 1001 86380 86390 1
513493 99513493 1001 86380 86390 1
513444 99513444 1001 86380 86390 1
513472 99513472 1001 86380 86390 1
514105 99514105 1001 86380 86390 1
514145 99514145 1001 86380 86390 1
514071 99514071 1001 86380 86390 1
514175 99514175 1001 86380 86390 1
514203 99514203 1001 86380 86390 1
514089 99514089 1001 86380 86390 1
514037 99514037 1001 86380 86390 1
514051 99514051 1001 86380 86390 1
514811 99514811 1001 86380 86390 1
514345 99514345 1001 86380 86390 1
514372 99514372 1001 86380 86390 1
514881 99514881 1001 86380 86390 1
515503 99515503 1001 86380 86390 1
515584 99515584 1001 86380 86390 1
515546 99515546 1001 86380 86390 1
515559 99515559 1001 86380 86390 1
515404 99515404 1001 86380 86390 1
515342 99515342 1001 86380 86390 1
515424 99515424 1001 86380 86390 1
515476 99515476 1001 86380 86390 1
515154 99515154 1001 86380 86390 1
515155 99515155 1001 86380 86390 1
515838 99515838 1001 86380 86390 1
515841 99515841 1001 86380 86390 1
515716 99515716 1001 86380 86390 1
515885 99515885 1001 86380 86390 1
516337 99516337 1001 86380 86390 1
516340 99516340 1001 86380 86390 1
516215 99516215 1001 86380 86390 1
516275 99516275 1001 86380 86390 1
516224 99516224 1001 86380 86390 1
516120 99516120 1001 86380 86390 1
516030 99516030 1001 86380 86390 1
515917 99515917 1001 86380 86390 1
516688 99516688 1001 86380 86390 1
516600 99516600 1001 86380 86390 1
516632 99516632 1001 86380 86390 1
517279 99517279 1001 86380 86390 1
517228 99517228 1001 86380 86390 1
517255 99517255 1001 86380 86390 1
517268 99517268 1001 86380 86390 1
517028 99517028 1001 86380 86390 1
516990 99516990 1001 86380 86390 1
516943 99516943 1001 86380 86390 1
517127 99517127 1001 86380 86390 1
516805 99516805 1001 86380 86390 1
516884 99516884 1001 86380 86390 1
516744 99516744 1001 86380 86390 1
516912 99516912 1001 86380 86390 1
516864 99516864 1001 86380 86390 1
516892 99516892 1001 86380 86390 1
517430 99517430 1001 86380 86390 1
517534 99517534 1001 86380 86390 1
517535 99517535 1001 86380 86390 1
518066 99518066 1001 86380 86390 1
518107 99518107 1001 86380 86390 1
517918 99517918 1001 86380 86390 1
517932 99517932 1001 86380 86390 1
517767 99517767 1001 86380 86390 1
517799 99517799 1001 86380 86390 1
517723 99517723 1001 86380 86390 1
517581 99517581 1001 86380 86390 1
517557 99517557 1001 86380 86390 1
517667 99517667 1001 86380 86390 1
518244 99518244 1001 86380 86390 1
518809 99518809 1001 86380 86390 1
518982 99518982 1001 86380 86390 1
518626 99518626 1001 86380 86390 1
518691 99518691 1001 86380 86390 1
518718 99518718 1001 86380 86390 1
518744 99518744 1001 86380 86390 1
518620 99518620 1001 86380 86390 1
518646 99518646 1001 86380 86390 1
518582 99518582 1001 86380 86390 1
518647 99518647 1001 86380 86390 1
518649 99518649 1001 86380 86390 1
518471 99518471 1001 86380 86390 1
519796 99519796 1001 86380 86390 1
519492 99519492 1001 86380 86390 1
519557 99519557 1001 86380 86390 1
519432 99519432 1001 86380 86390 1
519458 99519458 1001 86380 86390 1
519446 99519446 1001 86380 86390 1
519434 99519434 1001 86380 86390 1
519473 99519473 1001 86380 86390 1
519476 99519476 1001 86380 86390 1
519825 99519825 1001 86380 86390 1
519826 99519826 1001 86380 86390 1
519917 99519917 1001 86380 86390 1
519855 99519855 1001 86380 86390 1
519937 99519937 1001 86380 86390 1
519822 99519822 1001 86380 86390 1
520506 99520506 1001 86380 86390 1
520257 99520257 1001 86380 86390 1
520270 99520270 1001 86380 86390 1
520284 99520284 1001 86380 86390 1
520366 99520366 1001 86380 86390 1
520151 99520151 1001 86380 86390 1
520048 99520048 1001 86380 86390 1
520180 99520180 1001 86380 86390 1
520806 99520806 1001 86380 86390 1
520683 99520683 1001 86380 86390 1
520800 99520800 1001 86380 86390 1
520841 99520841 1001 86380 86390 1
520752 99520752 1001 86380 86390 1
521352 99521352 1001 86380 86390 1
521418 99521418 1001 86380 86390 1
521069 99521069 1001 86380 86390 1
521086 99521086 1001 86380 86390 1
521113 99521113 1001 86380 86390 1
521193 99521193 1001 86380 86390 1
521116 99521116 1001 86380 86390 1
521034 99521034 1001 86380 86390 1
520997 99520997 1001 86380 86390 1
520857 99520857 1001 86380 86390 1
521579 99521579 1001 86380 86390 1
521660 99521660 1001 86380 86390 1
521609 99521609 1001 86380 86390 1
521635 99521635 1001 86380 86390 1
522203 99522203 1001 86380 86390 1
522126 99522126 1001 86380 86390 1
522060 99522060 1001 86380 86390 1
522039 99522039 1001 86380 86390 1
521742 99521742 1001 86380 86390 1
522088 99522088 1001 86380 86390 1
522364 99522364 1001 86380 86390 1
522390 99522390 1001 86380 86390 1
523016 99523016 1001 86380 86390 1
522968 99522968 1001 86380 86390 1
522899 99522899 1001 86380 86390 1
522896 99522896 1001 86380 86390 1
522820 99522820 1001 86380 86390 1
522498 99522498 1001 86380 86390 1
522514 99522514 1001 86380 86390 1
522594 99522594 1001 86380 86390 1
522556 99522556 1001 86380 86390 1
523297 99523297 1001 86380 86390 1
523272 99523272 1001 86380 86390 1
523298 99523298 1001 86380 86390 1
523129 99523129 1001 86380 86390 1
523136 99523136 1001 86380 86390 1
523295 99523295 1001 86380 86390 1
523308 99523308 1001 86380 86390 1
523789 99523789 1001 86380 86390 1
523899 99523899 1001 86380 86390 1
523901 99523901 1001 86380 86390 1
523715 99523715 1001 86380 86390 1
523653 99523653 1001 86380 86390 1
523593 99523593 1001 86380 86390 1
523659 99523659 1001 86380 86390 1
523504 99523504 1001 86380 86390 1
523434 99523434 1001 86380 86390 1
524073 99524073 1001 86380 86390 1
524709 99524709 1001 86380 86390 1
524745 99524745 1001 86380 86390 1
524756 99524756 1001 86380 86390 1
524612 99524612 1001 86380 86390 1
524279 99524279 1001 86380 86390 1
524168 99524168 1001 86380 86390 1
524966 99524966 1001 86380 86390 1
524864 99524864 1001 86380 86390 1
524958 99524958 1001 86380 86390 1
524818 99524818 1001 86380 86390 1
525545 99525545 1001 86380 86390 1
525397 99525397 1001 86380 86390 1
525448 99525448 1001 86380 86390 1
525439 99525439 1001 86380 86390 1
525414 99525414 1001 86380 86390 1
525330 99525330 1001 86380 86390 1
525171 99525171 1001 86380 86390 1
525022 99525022 1001 86380 86390 1
525776 99525776 1001 86380 86390 1
525789 99525789 1001 86380 86390 1
525636 99525636 1001 86380 86390 1
525664 99525664 1001 86380 86390 1
525692 99525692 1001 86380 86390 1
525771 99525771 1001 86380 86390 1
525720 99525720 1001 86380 86390 1
526389 99526389 1001 86380 86390 1
526310 99526310 1001 86380 86390 1
526305 99526305 1001 86380 86390 1
526036 99526036 1001 86380 86390 1
526088 99526088 1001 86380 86390 1
526089 99526089 1001 86380 86390 1
526014 99526014 1001 86380 86390 1
526093 99526093 1001 86380 86390 1
526133 99526133 1001 86380 86390 1
526032 99526032 1001 86380 86390 1
525922 99525922 1001 86380 86390 1
525990 99525990 1001 86380 86390 1
525876 99525876 1001 86380 86390 1
525981 99525981 1001 86380 86390 1
526570 99526570 1001 86380 86390 1
526506 99526506 1001 86380 86390 1
527147 99527147 1001 86380 86390 1
527060 99527060 1001 86380 86390 1
527166 99527166 1001 86380 86390 1
527207 99527207 1001 86380 86390 1
526943 99526943 1001 86380 86390 1
526996 99526996 1001 86380 86390 1
526881 99526881 1001 86380 86390 1
526920 99526920 1001 86380 86390 1
526842 99526842 1001 86380 86390 1
526985 99526985 1001 86380 86390 1
526848 99526848 1001 86380 86390 1
526823 99526823 1001 86380 86390 1
526816 99526816 1001 86380 86390 1
526794 99526794 1001 86380 86390 1
527401 99527401 1001 86380 86390 1
527440 99527440 1001 86380 86390 1
527290 99527290 1001 86380 86390 1
527330 99527330 1001 86380 86390 1
527281 99527281 1001 86380 86390 1
527990 99527990 1001 86380 86390 1
528053 99528053 1001 86380 86390 1
527992 99527992 1001 86380 86390 1
527970 99527970 1001 86380 86390 1
527971 99527971 1001 86380 86390 1
527798 99527798 1001 86380 86390 1
527710 99527710 1001 86380 86390 1
527587 99527587 1001 86380 86390 1
527549 99527549 1001 86380 86390 1
528220 99528220 1001 86380 86390 1
528174 99528174 1001 86380 86390 1
528761 99528761 1001 86380 86390 1
528895 99528895 1001 86380 86390 1
528601 99528601 1001 86380 86390 1
528590 99528590 1001 86380 86390 1
528642 99528642 1001 86380 86390 1
528396 99528396 1001 86380 86390 1
528461 99528461 1001 86380 86390 1
528463 99528463 1001 86380 86390 1
528281 99528281 1001 86380 86390 1
528300 99528300 1001 86380 86390 1
528482 99528482 1001 86380 86390 1
528392 99528392 1001 86380 86390 1
529057 99529057 1001 86380 86390 1
528915 99528915 1001 86380 86390 1
529086 99529086 1001 86380 86390 1
528997 99528997 1001 86380 86390 1
529650 99529650 1001 86380 86390 1
529564 99529564 1001 86380 86390 1
529671 99529671 1001 86380 86390 1
529569 99529569 1001 86380 86390 1
529383 99529383 1001 86380 86390 1
529300 99529300 1001 86380 86390 1
529123 99529123 1001 86380 86390 1
529298 99529298 1001 86380 86390 1
529828 99529828 1001 86380 86390 1
530373 99530373 1001 86380 86390 1
530477 99530477 1001 86380 86390 1
530205 99530205 1001 86380 86390 1
530348 99530348 1001 86380 86390 1
530311 99530311 1001 86380 86390 1
530001 99530001 1001 86380 86390 1
530121 99530121 1001 86380 86390 1
530137 99530137 1001 86380 86390 1
530603 99530603 1001 86380 86390 1
530616 99530616 1001 86380 86390 1
530647 99530647 1001 86380 86390 1
530600 99530600 1001 86380 86390 1
530652 99530652 1001 86380 86390 1
531201 99531201 1001 86380 86390 1
531268 99531268 1001 86380 86390 1
531244 99531244 1001 86380 86390 1
531033 99531033 1001 86380 86390 1
531151 99531151 1001 86380 86390 1
531088 99531088 1001 86380 86390 1
531094 99531094 1001 86380 86390 1
530811 99530811 1001 86380 86390 1
530916 99530916 1001 86380 86390 1
530803 99530803 1001 86380 86390 1
530816 99530816 1001 86380 86390 1
530882 99530882 1001 86380 86390 1
530819 99530819 1001 86380 86390 1
530858 99530858 1001 86380 86390 1
530794 99530794 1001 86380 86390 1
530885 99530885 1001 86380 86390 1
530822 99530822 1001 86380 86390 1
531393 99531393 1001 86380 86390 1
531536 99531536 1001 86380 86390 1
532102 99532102 1001 86380 86390 1
532110 99532110 1001 86380 86390 1
532165 99532165 1001 86380 86390 1
531910 99531910 1001 86380 86390 1
532000 99532000 1001 86380 86390 1
531899 99531899 1001 86380 86390 1
531928 99531928 1001 86380 86390 1
531714 99531714 1001 86380 86390 1
531727 99531727 1001 86380 86390 1
531664 99531664 1001 86380 86390 1
531642 99531642 1001 86380 86390 1
531736 99531736 1001 86380 86390 1
531608 99531608 1001 86380 86390 1
532242 99532242 1001 86380 86390 1
532307 99532307 1001 86380 86390 1
532350 99532350 1001 86380 86390 1
532236 99532236 1001 86380 86390 1
532303 99532303 1001 86380 86390 1
532933 99532933 1001 86380 86390 1
532832 99532832 1001 86380 86390 1
532871 99532871 1001 86380 86390 1
532949 99532949 1001 86380 86390 1
532990 99532990 1001 86380 86390 1
532719 99532719 1001 86380 86390 1
532571 99532571 1001 86380 86390 1
532576 99532576 1001 86380 86390 1
532615 99532615 1001 86380 86390 1
532499 99532499 1001 86380 86390 1
533222 99533222 1001 86380 86390 1
533549 99533549 1001 86380 86390 1
533614 99533614 1001 86380 86390 1
533447 99533447 1001 86380 86390 1
533366 99533366 1001 86380 86390 1
533426 99533426 1001 86380 86390 1
533962 99533962 1001 86380 86390 1
533858 99533858 1001 86380 86390 1
533859 99533859 1001 86380 86390 1
533912 99533912 1001 86380 86390 1
534032 99534032 1001 86380 86390 1
533865 99533865 1001 86380 86390 1
534683 99534683 1001 86380 86390 1
534598 99534598 1001 86380 86390 1
534513 99534513 1001 86380 86390 1
534552 99534552 1001 86380 86390 1
534490 99534490 1001 86380 86390 1
534323 99534323 1001 86380 86390 1
534290 99534290 1001 86380 86390 1
534420 99534420 1001 86380 86390 1
534408 99534408 1001 86380 86390 1
534435 99534435 1001 86380 86390 1
534193 99534193 1001 86380 86390 1
534209 99534209 1001 86380 86390 1
534067 99534067 1001 86380 86390 1
534187 99534187 1001 86380 86390 1
534111 99534111 1001 86380 86390 1
534750 99534750 1001 86380 86390 1
534687 99534687 1001 86380 86390 1
535427 99535427 1001 86380 86390 1
535428 99535428 1001 86380 86390 1
535325 99535325 1001 86380 86390 1
535268 99535268 1001 86380 86390 1
535129 99535129 1001 86380 86390 1
535132 99535132 1001 86380 86390 1
535147 99535147 1001 86380 86390 1
535057 99535057 1001 86380 86390 1
534995 99534995 1001 86380 86390 1
535081 99535081 1001 86380 86390 1
535612 99535612 1001 86380 86390 1
535553 99535553 1001 86380 86390 1
536314 99536314 1001 86380 86390 1
536189 99536189 1001 86380 86390 1
536333 99536333 1001 86380 86390 1
536093 99536093 1001 86380 86390 1
536081 99536081 1001 86380 86390 1
536108 99536108 1001 86380 86390 1
536121 99536121 1001 86380 86390 1
536428 99536428 1001 86380 86390 1
537124 99537124 1001 86380 86390 1
537132 99537132 1001 86380 86390 1
537102 99537102 1001 86380 86390 1
537141 99537141 1001 86380 86390 1
536965 99536965 1001 86380 86390 1
536918 99536918 1001 86380 86390 1
536763 99536763 1001 86380 86390 1
536819 99536819 1001 86380 86390 1
536865 99536865 1001 86380 86390 1
536601 99536601 1001 86380 86390 1
537264 99537264 1001 86380 86390 1
537290 99537290 1001 86380 86390 1
537246 99537246 1001 86380 86390 1
537210 99537210 1001 86380 86390 1
537801 99537801 1001 86380 86390 1
537814 99537814 1001 86380 86390 1
537682 99537682 1001 86380 86390 1
537497 99537497 1001 86380 86390 1
537446 99537446 1001 86380 86390 1
537455 99537455 1001 86380 86390 1
538011 99538011 1001 86380 86390 1
538000 99538000 1001 86380 86390 1
538054 99538054 1001 86380 86390 1
538112 99538112 1001 86380 86390 1
538140 99538140 1001 86380 86390 1
538119 99538119 1001 86380 86390 1
538097 99538097 1001 86380 86390 1
538752 99538752 1001 86380 86390 1
538714 99538714 1001 86380 86390 1
538579 99538579 1001 86380 86390 1
538198 99538198 1001 86380 86390 1
538850 99538850 1001 86380 86390 1
539012 99539012 1001 86380 86390 1
538989 99538989 1001 86380 86390 1
538990 99538990 1001 86380 86390 1
538848 99538848 1001 86380 86390 1
539473 99539473 1001 86380 86390 1
539448 99539448 1001 86380 86390 1
539599 99539599 1001 86380 86390 1
539372 99539372 1001 86380 86390 1
539234 99539234 1001 86380 86390 1
539101 99539101 1001 86380 86390 1
539218 99539218 1001 86380 86390 1
539209 99539209 1001 86380 86390 1
539198 99539198 1001 86380 86390 1
539122 99539122 1001 86380 86390 1
539691 99539691 1001 86380 86390 1
540284 99540284 1001 86380 86390 1
540376 99540376 1001 86380 86390 1
540200 99540200 1001 86380 86390 1
540226 99540226 1001 86380 86390 1
540126 99540126 1001 86380 86390 1
540167 99540167 1001 86380 86390 1
539945 99539945 1001 86380 86390 1
540000 99540000 1001 86380 86390 1
540635 99540635 1001 86380 86390 1
540574 99540574 1001 86380 86390 1
540587 99540587 1001 86380 86390 1
540652 99540652 1001 86380 86390 1
540577 99540577 1001 86380 86390 1
540643 99540643 1001 86380 86390 1
540670 99540670 1001 86380 86390 1
541265 99541265 1001 86380 86390 1
541132 99541132 1001 86380 86390 1
541197 99541197 1001 86380 86390 1
541214 99541214 1001 86380 86390 1
540907 99540907 1001 86380 86390 1
540960 99540960 1001 86380 86390 1
540965 99540965 1001 86380 86390 1
541045 99541045 1001 86380 86390 1
540879 99540879 1001 86380 86390 1
540874 99540874 1001 86380 86390 1
540759 99540759 1001 86380 86390 1
540694 99540694 1001 86380 86390 1
541407 99541407 1001 86380 86390 1
541448 99541448 1001 86380 86390 1
541306 99541306 1001 86380 86390 1
541309 99541309 1001 86380 86390 1
541361 99541361 1001 86380 86390 1
541299 99541299 1001 86380 86390 1
541365 99541365 1001 86380 86390 1
541952 99541952 1001 86380 86390 1
542006 99542006 1001 86380 86390 1
542025 99542025 1001 86380 86390 1
541923 99541923 1001 86380 86390 1
541961 99541961 1001 86380 86390 1
541891 99541891 1001 86380 86390 1
541724 99541724 1001 86380 86390 1
541614 99541614 1001 86380 86390 1
541537 99541537 1001 86380 86390 1
541538 99541538 1001 86380 86390 1
541655 99541655 1001 86380 86390 1
541595 99541595 1001 86380 86390 1
541570 99541570 1001 86380 86390 1
542193 99542193 1001 86380 86390 1
542209 99542209 1001 86380 86390 1
542280 99542280 1001 86380 86390 1
542821 99542821 1001 86380 86390 1
542715 99542715 1001 86380 86390 1
542673 99542673 1001 86380 86390 1
542557 99542557 1001 86380 86390 1
542379 99542379 1001 86380 86390 1
543745 99543745 1001 86380 86390 1
543438 99543438 1001 86380 86390 1
543465 99543465 1001 86380 86390 1
543370 99543370 1001 86380 86390 1
543269 99543269 1001 86380 86390 1
543821 99543821 1001 86380 86390 1
543824 99543824 1001 86380 86390 1
543863 99543863 1001 86380 86390 1
543866 99543866 1001 86380 86390 1
543961 99543961 1001 86380 86390 1
544494 99544494 1001 86380 86390 1
544485 99544485 1001 86380 86390 1
544592 99544592 1001 86380 86390 1
544378 99544378 1001 86380 86390 1
544302 99544302 1001 86380 86390 1
544279 99544279 1001 86380 86390 1
544295 99544295 1001 86380 86390 1
544205 99544205 1001 86380 86390 1
544297 99544297 1001 86380 86390 1
544149 99544149 1001 86380 86390 1
544176 99544176 1001 86380 86390 1
544666 99544666 1001 86380 86390 1
415469 383 1001 25200 25797 1
406712 381 1001 53700 55137 1
434469 1143 1001 25920 26877 1
514274 889 1002 47469 48663 1
528648 1013 1002 42127 55551 1
400007 99400007 1001 86380 86390 1
400193 99400193 1001 86380 86390 1
400285 99400285 1001 86380 86390 1
400271 99400271 1001 86380 86390 1
400510 99400510 1001 86380 86390 1
400511 99400511 1001 86380 86390 1
400550 99400550 1001 86380 86390 1
400609 99400609 1001 86380 86390 1
400948 99400948 1001 86380 86390 1
401040 99401040 1001 86380 86390 1
401143 99401143 1001 86380 86390 1
401102 99401102 1001 86380 86390 1
401103 99401103 1001 86380 86390 1
401448 99401448 1001 86380 86390 1
401449 99401449 1001 86380 86390 1
401576 99401576 1001 86380 86390 1
401749 99401749 1001 86380 86390 1
401997 99401997 1001 86380 86390 1
402081 99402081 1001 86380 86390 1
402247 99402247 1001 86380 86390 1
402251 99402251 1001 86380 86390 1
402452 99402452 1001 86380 86390 1
402982 99402982 1001 86380 86390 1
402983 99402983 1001 86380 86390 1
403048 99403048 1001 86380 86390 1
403176 99403176 1001 86380 86390 1
403472 99403472 1001 86380 86390 1
403589 99403589 1001 86380 86390 1
403761 99403761 1001 86380 86390 1
403738 99403738 1001 86380 86390 1
403994 99403994 1001 86380 86390 1
404127 99404127 1001 86380 86390 1
404134 99404134 1001 86380 86390 1
404097 99404097 1001 86380 86390 1
404043 99404043 1001 86380 86390 1
404476 99404476 1001 86380 86390 1
404868 99404868 1001 86380 86390 1
404972 99404972 1001 86380 86390 1
405049 99405049 1001 86380 86390 1
405159 99405159 1001 86380 86390 1
405373 99405373 1001 86380 86390 1
405469 99405469 1001 86380 86390 1
405473 99405473 1001 86380 86390 1
405584 99405584 1001 86380 86390 1
405619 99405619 1001 86380 86390 1
405648 99405648 1001 86380 86390 1
405821 99405821 1001 86380 86390 1
405891 99405891 1001 86380 86390 1
406313 99406313 1001 86380 86390 1
406400 99406400 1001 86380 86390 1
406404 99406404 1001 86380 86390 1
406657 99406657 1001 86380 86390 1
406751 99406751 1001 86380 86390 1
406754 99406754 1001 86380 86390 1
407118 99407118 1001 86380 86390 1
407036 99407036 1001 86380 86390 1
407114 99407114 1001 86380 86390 1
407205 99407205 1001 86380 86390 1
407689 99407689 1001 86380 86390 1
407757 99407757 1001 86380 86390 1
407772 99407772 1001 86380 86390 1
407941 99407941 1001 86380 86390 1
407971 99407971 1001 86380 86390 1
408001 99408001 1001 86380 86390 1
408333 99408333 1001 86380 86390 1
408516 99408516 1001 86380 86390 1
408469 99408469 1001 86380 86390 1
408700 99408700 1001 86380 86390 1
408763 99408763 1001 86380 86390 1
409045 99409045 1001 86380 86390 1
409190 99409190 1001 86380 86390 1
409254 99409254 1001 86380 86390 1
409361 99409361 1001 86380 86390 1
409549 99409549 1001 86380 86390 1
409555 99409555 1001 86380 86390 1
409649 99409649 1001 86380 86390 1
409628 99409628 1001 86380 86390 1
409696 99409696 1001 86380 86390 1
409726 99409726 1001 86380 86390 1
409910 99409910 1001 86380 86390 1
409939 99409939 1001 86380 86390 1
409898 99409898 1001 86380 86390 1
410058 99410058 1001 86380 86390 1
410515 99410515 1001 86380 86390 1
410768 99410768 1001 86380 86390 1
410810 99410810 1001 86380 86390 1
411044 99411044 1001 86380 86390 1
411276 99411276 1001 86380 86390 1
411303 99411303 1001 86380 86390 1
411615 99411615 1001 86380 86390 1
412040 99412040 1001 86380 86390 1
412058 99412058 1001 86380 86390 1
412029 99412029 1001 86380 86390 1
412125 99412125 1001 86380 86390 1
412093 99412093 1001 86380 86390 1
412192 99412192 1001 86380 86390 1
412431 99412431 1001 86380 86390 1
412374 99412374 1001 86380 86390 1
412347 99412347 1001 86380 86390 1
412378 99412378 1001 86380 86390 1
413466 99413466 1001 86380 86390 1
413511 99413511 1001 86380 86390 1
413175 99413175 1001 86380 86390 1
412799 99412799 1001 86380 86390 1
413873 99413873 1001 86380 86390 1
414022 99414022 1001 86380 86390 1
413959 99413959 1001 86380 86390 1
414025 99414025 1001 86380 86390 1
415253 99415253 1001 86380 86390 1
415293 99415293 1001 86380 86390 1
414582 99414582 1001 86380 86390 1
414630 99414630 1001 86380 86390 1
414363 99414363 1001 86380 86390 1
414253 99414253 1001 86380 86390 1
415656 99415656 1001 86380 86390 1
416905 99416905 1001 86380 86390 1
416912 99416912 1001 86380 86390 1
416914 99416914 1001 86380 86390 1
416750 99416750 1001 86380 86390 1
416992 99416992 1001 86380 86390 1
416549 99416549 1001 86380 86390 1
416326 99416326 1001 86380 86390 1
416327 99416327 1001 86380 86390 1
416150 99416150 1001 86380 86390 1
416269 99416269 1001 86380 86390 1
415943 99415943 1001 86380 86390 1
417116 99417116 1001 86380 86390 1
417243 99417243 1001 86380 86390 1
417298 99417298 1001 86380 86390 1
417245 99417245 1001 86380 86390 1
418487 99418487 1001 86380 86390 1
418791 99418791 1001 86380 86390 1
418547 99418547 1001 86380 86390 1
418412 99418412 1001 86380 86390 1
418252 99418252 1001 86380 86390 1
418424 99418424 1001 86380 86390 1
418072 99418072 1001 86380 86390 1
417912 99417912 1001 86380 86390 1
418850 99418850 1001 86380 86390 1
418918 99418918 1001 86380 86390 1
418869 99418869 1001 86380 86390 1
420243 99420243 1001 86380 86390 1
420081 99420081 1001 86380 86390 1
419936 99419936 1001 86380 86390 1
420712 99420712 1001 86380 86390 1
420750 99420750 1001 86380 86390 1
420553 99420553 1001 86380 86390 1
421838 99421838 1001 86380 86390 1
421799 99421799 1001 86380 86390 1
421693 99421693 1001 86380 86390 1
421515 99421515 1001 86380 86390 1
421447 99421447 1001 86380 86390 1
421310 99421310 1001 86380 86390 1
421038 99421038 1001 86380 86390 1
420849 99420849 1001 86380 86390 1
420958 99420958 1001 86380 86390 1
422120 99422120 1001 86380 86390 1
422387 99422387 1001 86380 86390 1
422293 99422293 1001 86380 86390 1
423652 99423652 1001 86380 86390 1
423465 99423465 1001 86380 86390 1
423499 99423499 1001 86380 86390 1
423036 99423036 1001 86380 86390 1
423182 99423182 1001 86380 86390 1
423053 99423053 1001 86380 86390 1
422773 99422773 1001 86380 86390 1
422752 99422752 1001 86380 86390 1
422637 99422637 1001 86380 86390 1
422541 99422541 1001 86380 86390 1
422863 99422863 1001 86380 86390 1
422843 99422843 1001 86380 86390 1
424151 99424151 1001 86380 86390 1
424100 99424100 1001 86380 86390 1
423890 99423890 1001 86380 86390 1
423924 99423924 1001 86380 86390 1
423836 99423836 1001 86380 86390 1
423817 99423817 1001 86380 86390 1
425257 99425257 1001 86380 86390 1
425346 99425346 1001 86380 86390 1
424390 99424390 1001 86380 86390 1
424228 99424228 1001 86380 86390 1
424486 99424486 1001 86380 86390 1
424387 99424387 1001 86380 86390 1
425630 99425630 1001 86380 86390 1
424591 99424591 1001 86380 86390 1
425546 99425546 1001 86380 86390 1
427089 99427089 1001 86380 86390 1
426673 99426673 1001 86380 86390 1
426412 99426412 1001 86380 86390 1
425888 99425888 1001 86380 86390 1
425853 99425853 1001 86380 86390 1
425883 99425883 1001 86380 86390 1
427347 99427347 1001 86380 86390 1
427120 99427120 1001 86380 86390 1
427123 99427123 1001 86380 86390 1
427430 99427430 1001 86380 86390 1
427367 99427367 1001 86380 86390 1
428569 99428569 1001 86380 86390 1
428378 99428378 1001 86380 86390 1
428093 99428093 1001 86380 86390 1
428217 99428217 1001 86380 86390 1
428014 99428014 1001 86380 86390 1
427774 99427774 1001 86380 86390 1
427602 99427602 1001 86380 86390 1
427747 99427747 1001 86380 86390 1
428906 99428906 1001 86380 86390 1
428852 99428852 1001 86380 86390 1
430109 99430109 1001 86380 86390 1
430285 99430285 1001 86380 86390 1
430088 99430088 1001 86380 86390 1
429766 99429766 1001 86380 86390 1
429792 99429792 1001 86380 86390 1
429798 99429798 1001 86380 86390 1
429264 99429264 1001 86380 86390 1
429257 99429257 1001 86380 86390 1
429507 99429507 1001 86380 86390 1
430613 99430613 1001 86380 86390 1
431680 99431680 1001 86380 86390 1
432047 99432047 1001 86380 86390 1
431472 99431472 1001 86380 86390 1
431399 99431399 1001 86380 86390 1
431280 99431280 1001 86380 86390 1
431172 99431172 1001 86380 86390 1
431208 99431208 1001 86380 86390 1
431242 99431242 1001 86380 86390 1
430822 99430822 1001 86380 86390 1
433588 99433588 1001 86380 86390 1
433675 99433675 1001 86380 86390 1
433593 99433593 1001 86380 86390 1
433190 99433190 1001 86380 86390 1
432999 99432999 1001 86380 86390 1
433006 99433006 1001 86380 86390 1
432982 99432982 1001 86380 86390 1
432771 99432771 1001 86380 86390 1
432562 99432562 1001 86380 86390 1
432835 99432835 1001 86380 86390 1
432538 99432538 1001 86380 86390 1
432684 99432684 1001 86380 86390 1
432781 99432781 1001 86380 86390 1
432816 99432816 1001 86380 86390 1
434108 99434108 1001 86380 86390 1
435154 99435154 1001 86380 86390 1
435036 99435036 1001 86380 86390 1
435318 99435318 1001 86380 86390 1
435195 99435195 1001 86380 86390 1
435380 99435380 1001 86380 86390 1
435397 99435397 1001 86380 86390 1
435208 99435208 1001 86380 86390 1
434629 99434629 1001 86380 86390 1
434553 99434553 1001 86380 86390 1
435678 99435678 1001 86380 86390 1
435488 99435488 1001 86380 86390 1
437156 99437156 1001 86380 86390 1
437092 99437092 1001 86380 86390 1
436795 99436795 1001 86380 86390 1
436193 99436193 1001 86380 86390 1
435902 99435902 1001 86380 86390 1
300695 99300695 1001 86380 86390 1
300549 99300549 1001 86380 86390 1
300594 99300594 1001 86380 86390 1
300546 99300546 1001 86380 86390 1
300398 99300398 1001 86380 86390 1
300475 99300475 1001 86380 86390 1
300514 99300514 1001 86380 86390 1
300452 99300452 1001 86380 86390 1
300350 99300350 1001 86380 86390 1
300495 99300495 1001 86380 86390 1
300149 99300149 1001 86380 86390 1
300180 99300180 1001 86380 86390 1
300770 99300770 1001 86380 86390 1
300900 99300900 1001 86380 86390 1
301301 99301301 1001 86380 86390 1
301277 99301277 1001 86380 86390 1
301304 99301304 1001 86380 86390 1
301335 99301335 1001 86380 86390 1
300988 99300988 1001 86380 86390 1
301053 99301053 1001 86380 86390 1
300940 99300940 1001 86380 86390 1
301735 99301735 1001 86380 86390 1
301581 99301581 1001 86380 86390 1
301587 99301587 1001 86380 86390 1
301757 99301757 1001 86380 86390 1
302256 99302256 1001 86380 86390 1
302334 99302334 1001 86380 86390 1
302247 99302247 1001 86380 86390 1
302097 99302097 1001 86380 86390 1
301970 99301970 1001 86380 86390 1
302134 99302134 1001 86380 86390 1
301812 99301812 1001 86380 86390 1
301787 99301787 1001 86380 86390 1
301800 99301800 1001 86380 86390 1
301956 99301956 1001 86380 86390 1
301897 99301897 1001 86380 86390 1
301875 99301875 1001 86380 86390 1
302511 99302511 1001 86380 86390 1
302394 99302394 1001 86380 86390 1
302383 99302383 1001 86380 86390 1
302438 99302438 1001 86380 86390 1
302567 99302567 1001 86380 86390 1
302505 99302505 1001 86380 86390 1
303054 99303054 1001 86380 86390 1
303004 99303004 1001 86380 86390 1
303029 99303029 1001 86380 86390 1
303069 99303069 1001 86380 86390 1
303037 99303037 1001 86380 86390 1
302912 99302912 1001 86380 86390 1
302927 99302927 1001 86380 86390 1
302837 99302837 1001 86380 86390 1
302980 99302980 1001 86380 86390 1
302903 99302903 1001 86380 86390 1
302802 99302802 1001 86380 86390 1
302705 99302705 1001 86380 86390 1
302783 99302783 1001 86380 86390 1
302786 99302786 1001 86380 86390 1
302749 99302749 1001 86380 86390 1
303216 99303216 1001 86380 86390 1
303247 99303247 1001 86380 86390 1
303286 99303286 1001 86380 86390 1
303237 99303237 1001 86380 86390 1
303342 99303342 1001 86380 86390 1
303997 99303997 1001 86380 86390 1
304002 99304002 1001 86380 86390 1
303872 99303872 1001 86380 86390 1
303911 99303911 1001 86380 86390 1
304020 99304020 1001 86380 86390 1
304025 99304025 1001 86380 86390 1
303801 99303801 1001 86380 86390 1
303704 99303704 1001 86380 86390 1
303569 99303569 1001 86380 86390 1
303520 99303520 1001 86380 86390 1
303511 99303511 1001 86380 86390 1
303552 99303552 1001 86380 86390 1
304103 99304103 1001 86380 86390 1
304208 99304208 1001 86380 86390 1
304157 99304157 1001 86380 86390 1
304810 99304810 1001 86380 86390 1
304661 99304661 1001 86380 86390 1
304487 99304487 1001 86380 86390 1
304539 99304539 1001 86380 86390 1
304593 99304593 1001 86380 86390 1
304529 99304529 1001 86380 86390 1
304522 99304522 1001 86380 86390 1
305063 99305063 1001 86380 86390 1
304896 99304896 1001 86380 86390 1
305027 99305027 1001 86380 86390 1
304989 99304989 1001 86380 86390 1
304886 99304886 1001 86380 86390 1
304878 99304878 1001 86380 86390 1
304866 99304866 1001 86380 86390 1
305573 99305573 1001 86380 86390 1
305403 99305403 1001 86380 86390 1
305435 99305435 1001 86380 86390 1
305478 99305478 1001 86380 86390 1
305195 99305195 1001 86380 86390 1
500091 99500091 1001 86380 86390 1
500029 99500029 1001 86380 86390 1
500171 99500171 1001 86380 86390 1
305693 99305693 1001 86380 86390 1
500765 99500765 1001 86380 86390 1
500787 99500787 1001 86380 86390 1
500625 99500625 1001 86380 86390 1
500793 99500793 1001 86380 86390 1
500666 99500666 1001 86380 86390 1
500731 99500731 1001 86380 86390 1
500800 99500800 1001 86380 86390 1
500561 99500561 1001 86380 86390 1
500299 99500299 1001 86380 86390 1
500314 99500314 1001 86380 86390 1
500343 99500343 1001 86380 86390 1
501017 99501017 1001 86380 86390 1
500959 99500959 1001 86380 86390 1
501591 99501591 1001 86380 86390 1
501464 99501464 1001 86380 86390 1
501031 99501031 1001 86380 86390 1
501060 99501060 1001 86380 86390 1
501128 99501128 1001 86380 86390 1
501220 99501220 1001 86380 86390 1
501068 99501068 1001 86380 86390 1
501095 99501095 1001 86380 86390 1
501722 99501722 1001 86380 86390 1
502418 99502418 1001 86380 86390 1
502361 99502361 1001 86380 86390 1
502463 99502463 1001 86380 86390 1
502259 99502259 1001 86380 86390 1
502118 99502118 1001 86380 86390 1
502096 99502096 1001 86380 86390 1
502228 99502228 1001 86380 86390 1
502074 99502074 1001 86380 86390 1
502231 99502231 1001 86380 86390 1
502003 99502003 1001 86380 86390 1
501901 99501901 1001 86380 86390 1
502020 99502020 1001 86380 86390 1
501855 99501855 1001 86380 86390 1
501973 99501973 1001 86380 86390 1
502653 99502653 1001 86380 86390 1
503256 99503256 1001 86380 86390 1
502904 99502904 1001 86380 86390 1
502988 99502988 1001 86380 86390 1
502990 99502990 1001 86380 86390 1
503068 99503068 1001 86380 86390 1
502801 99502801 1001 86380 86390 1
502766 99502766 1001 86380 86390 1
502848 99502848 1001 86380 86390 1
503418 99503418 1001 86380 86390 1
503332 99503332 1001 86380 86390 1
503952 99503952 1001 86380 86390 1
504108 99504108 1001 86380 86390 1
503613 99503613 1001 86380 86390 1
503551 99503551 1001 86380 86390 1
503656 99503656 1001 86380 86390 1
503645 99503645 1001 86380 86390 1
504315 99504315 1001 86380 86390 1
504238 99504238 1001 86380 86390 1
504161 99504161 1001 86380 86390 1
504200 99504200 1001 86380 86390 1
504256 99504256 1001 86380 86390 1
504933 99504933 1001 86380 86390 1
504941 99504941 1001 86380 86390 1
504879 99504879 1001 86380 86390 1
504543 99504543 1001 86380 86390 1
504663 99504663 1001 86380 86390 1
504731 99504731 1001 86380 86390 1
504579 99504579 1001 86380 86390 1
504419 99504419 1001 86380 86390 1
504355 99504355 1001 86380 86390 1
504347 99504347 1001 86380 86390 1
504992 99504992 1001 86380 86390 1
505037 99505037 1001 86380 86390 1
505740 99505740 1001 86380 86390 1
505634 99505634 1001 86380 86390 1
505752 99505752 1001 86380 86390 1
505461 99505461 1001 86380 86390 1
505491 99505491 1001 86380 86390 1
505493 99505493 1001 86380 86390 1
505418 99505418 1001 86380 86390 1
505432 99505432 1001 86380 86390 1
505510 99505510 1001 86380 86390 1
505523 99505523 1001 86380 86390 1
505343 99505343 1001 86380 86390 1
505857 99505857 1001 86380 86390 1
505775 99505775 1001 86380 86390 1
506403 99506403 1001 86380 86390 1
506198 99506198 1001 86380 86390 1
506143 99506143 1001 86380 86390 1
506170 99506170 1001 86380 86390 1
506067 99506067 1001 86380 86390 1
506608 99506608 1001 86380 86390 1
506752 99506752 1001 86380 86390 1
506742 99506742 1001 86380 86390 1
507337 99507337 1001 86380 86390 1
507273 99507273 1001 86380 86390 1
507227 99507227 1001 86380 86390 1
507079 99507079 1001 86380 86390 1
507212 99507212 1001 86380 86390 1
506858 99506858 1001 86380 86390 1
507539 99507539 1001 86380 86390 1
507514 99507514 1001 86380 86390 1
507596 99507596 1001 86380 86390 1
508177 99508177 1001 86380 86390 1
508129 99508129 1001 86380 86390 1
507982 99507982 1001 86380 86390 1
507842 99507842 1001 86380 86390 1
507898 99507898 1001 86380 86390 1
507783 99507783 1001 86380 86390 1
507657 99507657 1001 86380 86390 1
507817 99507817 1001 86380 86390 1
507767 99507767 1001 86380 86390 1
508249 99508249 1001 86380 86390 1
508327 99508327 1001 86380 86390 1
508419 99508419 1001 86380 86390 1
508292 99508292 1001 86380 86390 1
508334 99508334 1001 86380 86390 1
508972 99508972 1001 86380 86390 1
509050 99509050 1001 86380 86390 1
508927 99508927 1001 86380 86390 1
509057 99509057 1001 86380 86390 1
508956 99508956 1001 86380 86390 1
509071 99509071 1001 86380 86390 1
508822 99508822 1001 86380 86390 1
508721 99508721 1001 86380 86390 1
508736 99508736 1001 86380 86390 1
508777 99508777 1001 86380 86390 1
508471 99508471 1001 86380 86390 1
508530 99508530 1001 86380 86390 1
509100 99509100 1001 86380 86390 1
509205 99509205 1001 86380 86390 1
509182 99509182 1001 86380 86390 1
509787 99509787 1001 86380 86390 1
509699 99509699 1001 86380 86390 1
509553 99509553 1001 86380 86390 1
509592 99509592 1001 86380 86390 1
509683 99509683 1001 86380 86390 1
509597 99509597 1001 86380 86390 1
509447 99509447 1001 86380 86390 1
509462 99509462 1001 86380 86390 1
509401 99509401 1001 86380 86390 1
509951 99509951 1001 86380 86390 1
509916 99509916 1001 86380 86390 1
510592 99510592 1001 86380 86390 1
510645 99510645 1001 86380 86390 1
510568 99510568 1001 86380 86390 1
510582 99510582 1001 86380 86390 1
510388 99510388 1001 86380 86390 1
510160 99510160 1001 86380 86390 1
510128 99510128 1001 86380 86390 1
510143 99510143 1001 86380 86390 1
510866 99510866 1001 86380 86390 1
510828 99510828 1001 86380 86390 1
510738 99510738 1001 86380 86390 1
510843 99510843 1001 86380 86390 1
510834 99510834 1001 86380 86390 1
510927 99510927 1001 86380 86390 1
510838 99510838 1001 86380 86390 1
511525 99511525 1001 86380 86390 1
511191 99511191 1001 86380 86390 1
511276 99511276 1001 86380 86390 1
511342 99511342 1001 86380 86390 1
511213 99511213 1001 86380 86390 1
511304 99511304 1001 86380 86390 1
511330 99511330 1001 86380 86390 1
511128 99511128 1001 86380 86390 1
511123 99511123 1001 86380 86390 1
511628 99511628 1001 86380 86390 1
511594 99511594 1001 86380 86390 1
511558 99511558 1001 86380 86390 1
511663 99511663 1001 86380 86390 1
512303 99512303 1001 86380 86390 1
512352 99512352 1001 86380 86390 1
512298 99512298 1001 86380 86390 1
512325 99512325 1001 86380 86390 1
512235 99512235 1001 86380 86390 1
512030 99512030 1001 86380 86390 1
512143 99512143 1001 86380 86390 1
512415 99512415 1001 86380 86390 1
512425 99512425 1001 86380 86390 1
512556 99512556 1001 86380 86390 1
513005 99513005 1001 86380 86390 1
513020 99513020 1001 86380 86390 1
513046 99513046 1001 86380 86390 1
513011 99513011 1001 86380 86390 1
512805 99512805 1001 86380 86390 1
512969 99512969 1001 86380 86390 1
512665 99512665 1001 86380 86390 1
512660 99512660 1001 86380 86390 1
513383 99513383 1001 86380 86390 1
513349 99513349 1001 86380 86390 1
513260 99513260 1001 86380 86390 1
513327 99513327 1001 86380 86390 1
513277 99513277 1001 86380 86390 1
513395 99513395 1001 86380 86390 1
513980 99513980 1001 86380 86390 1
513958 99513958 1001 86380 86390 1
513884 99513884 1001 86380 86390 1
513901 99513901 1001 86380 86390 1
513705 99513705 1001 86380 86390 1
513681 99513681 1001 86380 86390 1
513440 99513440 1001 86380 86390 1
514099 99514099 1001 86380 86390 1
514204 99514204 1001 86380 86390 1
514192 99514192 1001 86380 86390 1
514676 99514676 1001 86380 86390 1
514729 99514729 1001 86380 86390 1
514770 99514770 1001 86380 86390 1
514786 99514786 1001 86380 86390 1
514737 99514737 1001 86380 86390 1
514497 99514497 1001 86380 86390 1
514477 99514477 1001 86380 86390 1
514558 99514558 1001 86380 86390 1
514378 99514378 1001 86380 86390 1
514250 99514250 1001 86380 86390 1
514434 99514434 1001 86380 86390 1
514931 99514931 1001 86380 86390 1
514867 99514867 1001 86380 86390 1
515611 99515611 1001 86380 86390 1
515669 99515669 1001 86380 86390 1
515539 99515539 1001 86380 86390 1
515579 99515579 1001 86380 86390 1
515453 99515453 1001 86380 86390 1
515287 99515287 1001 86380 86390 1
515330 99515330 1001 86380 86390 1
515245 99515245 1001 86380 86390 1
515169 99515169 1001 86380 86390 1
515147 99515147 1001 86380 86390 1
515135 99515135 1001 86380 86390 1
515800 99515800 1001 86380 86390 1
515842 99515842 1001 86380 86390 1
515882 99515882 1001 86380 86390 1
516445 99516445 1001 86380 86390 1
516422 99516422 1001 86380 86390 1
516484 99516484 1001 86380 86390 1
516334 99516334 1001 86380 86390 1
516323 99516323 1001 86380 86390 1
516336 99516336 1001 86380 86390 1
516291 99516291 1001 86380 86390 1
516113 99516113 1001 86380 86390 1
516172 99516172 1001 86380 86390 1
516302 99516302 1001 86380 86390 1
516091 99516091 1001 86380 86390 1
515939 99515939 1001 86380 86390 1
516661 99516661 1001 86380 86390 1
516598 99516598 1001 86380 86390 1
516562 99516562 1001 86380 86390 1
516578 99516578 1001 86380 86390 1
516709 99516709 1001 86380 86390 1
517219 99517219 1001 86380 86390 1
517194 99517194 1001 86380 86390 1
517275 99517275 1001 86380 86390 1
517278 99517278 1001 86380 86390 1
517283 99517283 1001 86380 86390 1
516993 99516993 1001 86380 86390 1
517058 99517058 1001 86380 86390 1
516957 99516957 1001 86380 86390 1
516806 99516806 1001 86380 86390 1
516798 99516798 1001 86380 86390 1
517505 99517505 1001 86380 86390 1
517482 99517482 1001 86380 86390 1
517498 99517498 1001 86380 86390 1
518134 99518134 1001 86380 86390 1
518133 99518133 1001 86380 86390 1
518080 99518080 1001 86380 86390 1
518016 99518016 1001 86380 86390 1
518150 99518150 1001 86380 86390 1
518005 99518005 1001 86380 86390 1
517774 99517774 1001 86380 86390 1
517856 99517856 1001 86380 86390 1
517697 99517697 1001 86380 86390 1
518186 99518186 1001 86380 86390 1
518181 99518181 1001 86380 86390 1
518919 99518919 1001 86380 86390 1
518870 99518870 1001 86380 86390 1
518595 99518595 1001 86380 86390 1
518410 99518410 1001 86380 86390 1
518488 99518488 1001 86380 86390 1
518468 99518468 1001 86380 86390 1
519115 99519115 1001 86380 86390 1
519129 99519129 1001 86380 86390 1
519182 99519182 1001 86380 86390 1
518990 99518990 1001 86380 86390 1
519687 99519687 1001 86380 86390 1
519793 99519793 1001 86380 86390 1
519629 99519629 1001 86380 86390 1
519517 99519517 1001 86380 86390 1
519520 99519520 1001 86380 86390 1
519529 99519529 1001 86380 86390 1
519830 99519830 1001 86380 86390 1
519923 99519923 1001 86380 86390 1
520596 99520596 1001 86380 86390 1
520292 99520292 1001 86380 86390 1
520267 99520267 1001 86380 86390 1
520243 99520243 1001 86380 86390 1
520283 99520283 1001 86380 86390 1
520157 99520157 1001 86380 86390 1
520832 99520832 1001 86380 86390 1
520704 99520704 1001 86380 86390 1
520681 99520681 1001 86380 86390 1
520711 99520711 1001 86380 86390 1
520726 99520726 1001 86380 86390 1
521339 99521339 1001 86380 86390 1
521330 99521330 1001 86380 86390 1
521345 99521345 1001 86380 86390 1
521361 99521361 1001 86380 86390 1
521122 99521122 1001 86380 86390 1
521240 99521240 1001 86380 86390 1
521088 99521088 1001 86380 86390 1
520976 99520976 1001 86380 86390 1
520945 99520945 1001 86380 86390 1
520907 99520907 1001 86380 86390 1
521037 99521037 1001 86380 86390 1
521528 99521528 1001 86380 86390 1
521664 99521664 1001 86380 86390 1
522140 99522140 1001 86380 86390 1
521883 99521883 1001 86380 86390 1
522003 99522003 1001 86380 86390 1
521992 99521992 1001 86380 86390 1
521750 99521750 1001 86380 86390 1
521776 99521776 1001 86380 86390 1
521802 99521802 1001 86380 86390 1
521700 99521700 1001 86380 86390 1
521753 99521753 1001 86380 86390 1
522341 99522341 1001 86380 86390 1
522475 99522475 1001 86380 86390 1
522359 99522359 1001 86380 86390 1
523003 99523003 1001 86380 86390 1
523117 99523117 1001 86380 86390 1
523092 99523092 1001 86380 86390 1
523063 99523063 1001 86380 86390 1
522836 99522836 1001 86380 86390 1
522840 99522840 1001 86380 86390 1
522804 99522804 1001 86380 86390 1
522691 99522691 1001 86380 86390 1
522693 99522693 1001 86380 86390 1
522647 99522647 1001 86380 86390 1
522599 99522599 1001 86380 86390 1
523142 99523142 1001 86380 86390 1
523239 99523239 1001 86380 86390 1
523192 99523192 1001 86380 86390 1
523777 99523777 1001 86380 86390 1
523868 99523868 1001 86380 86390 1
523791 99523791 1001 86380 86390 1
523587 99523587 1001 86380 86390 1
523575 99523575 1001 86380 86390 1
523589 99523589 1001 86380 86390 1
523577 99523577 1001 86380 86390 1
523493 99523493 1001 86380 86390 1
523418 99523418 1001 86380 86390 1
523355 99523355 1001 86380 86390 1
523420 99523420 1001 86380 86390 1
523332 99523332 1001 86380 86390 1
523528 99523528 1001 86380 86390 1
523999 99523999 1001 86380 86390 1
524026 99524026 1001 86380 86390 1
523979 99523979 1001 86380 86390 1
524031 99524031 1001 86380 86390 1
524044 99524044 1001 86380 86390 1
524596 99524596 1001 86380 86390 1
524674 99524674 1001 86380 86390 1
524512 99524512 1001 86380 86390 1
524413 99524413 1001 86380 86390 1
524492 99524492 1001 86380 86390 1
524430 99524430 1001 86380 86390 1
524151 99524151 1001 86380 86390 1
524184 99524184 1001 86380 86390 1
524275 99524275 1001 86380 86390 1
524942 99524942 1001 86380 86390 1
525533 99525533 1001 86380 86390 1
525513 99525513 1001 86380 86390 1
525578 99525578 1001 86380 86390 1
525587 99525587 1001 86380 86390 1
525254 99525254 1001 86380 86390 1
525296 99525296 1001 86380 86390 1
525220 99525220 1001 86380 86390 1
525105 99525105 1001 86380 86390 1
524988 99524988 1001 86380 86390 1
525134 99525134 1001 86380 86390 1
525688 99525688 1001 86380 86390 1
525716 99525716 1001 86380 86390 1
526284 99526284 1001 86380 86390 1
526392 99526392 1001 86380 86390 1
526236 99526236 1001 86380 86390 1
526250 99526250 1001 86380 86390 1
526037 99526037 1001 86380 86390 1
526063 99526063 1001 86380 86390 1
526051 99526051 1001 86380 86390 1
525921 99525921 1001 86380 86390 1
525911 99525911 1001 86380 86390 1
526500 99526500 1001 86380 86390 1
526586 99526586 1001 86380 86390 1
526561 99526561 1001 86380 86390 1
527203 99527203 1001 86380 86390 1
527087 99527087 1001 86380 86390 1
527067 99527067 1001 86380 86390 1
526837 99526837 1001 86380 86390 1
527006 99527006 1001 86380 86390 1
526643 99526643 1001 86380 86390 1
526663 99526663 1001 86380 86390 1
526819 99526819 1001 86380 86390 1
527327 99527327 1001 86380 86390 1
527408 99527408 1001 86380 86390 1
527319 99527319 1001 86380 86390 1
527294 99527294 1001 86380 86390 1
527936 99527936 1001 86380 86390 1
527964 99527964 1001 86380 86390 1
527831 99527831 1001 86380 86390 1
527822 99527822 1001 86380 86390 1
527700 99527700 1001 86380 86390 1
527480 99527480 1001 86380 86390 1
527475 99527475 1001 86380 86390 1
528191 99528191 1001 86380 86390 1
528076 99528076 1001 86380 86390 1
528106 99528106 1001 86380 86390 1
528158 99528158 1001 86380 86390 1
528676 99528676 1001 86380 86390 1
528296 99528296 1001 86380 86390 1
528453 99528453 1001 86380 86390 1
528338 99528338 1001 86380 86390 1
528458 99528458 1001 86380 86390 1
528990 99528990 1001 86380 86390 1
529018 99529018 1001 86380 86390 1
529031 99529031 1001 86380 86390 1
529087 99529087 1001 86380 86390 1
529091 99529091 1001 86380 86390 1
528910 99528910 1001 86380 86390 1
529682 99529682 1001 86380 86390 1
529710 99529710 1001 86380 86390 1
529348 99529348 1001 86380 86390 1
529169 99529169 1001 86380 86390 1
529841 99529841 1001 86380 86390 1
529880 99529880 1001 86380 86390 1
529860 99529860 1001 86380 86390 1
529771 99529771 1001 86380 86390 1
529876 99529876 1001 86380 86390 1
529736 99529736 1001 86380 86390 1
530385 99530385 1001 86380 86390 1
530403 99530403 1001 86380 86390 1
530495 99530495 1001 86380 86390 1
530192 99530192 1001 86380 86390 1
530271 99530271 1001 86380 86390 1
530324 99530324 1001 86380 86390 1
530341 99530341 1001 86380 86390 1
530165 99530165 1001 86380 86390 1
530080 99530080 1001 86380 86390 1
530018 99530018 1001 86380 86390 1
530135 99530135 1001 86380 86390 1
530099 99530099 1001 86380 86390 1
530654 99530654 1001 86380 86390 1
530711 99530711 1001 86380 86390 1
530724 99530724 1001 86380 86390 1
531247 99531247 1001 86380 86390 1
531314 99531314 1001 86380 86390 1
531070 99531070 1001 86380 86390 1
531019 99531019 1001 86380 86390 1
531112 99531112 1001 86380 86390 1
531117 99531117 1001 86380 86390 1
531105 99531105 1001 86380 86390 1
531041 99531041 1001 86380 86390 1
530965 99530965 1001 86380 86390 1
530864 99530864 1001 86380 86390 1
530945 99530945 1001 86380 86390 1
530792 99530792 1001 86380 86390 1
531496 99531496 1001 86380 86390 1
531516 99531516 1001 86380 86390 1
531529 99531529 1001 86380 86390 1
531568 99531568 1001 86380 86390 1
531452 99531452 1001 86380 86390 1
532167 99532167 1001 86380 86390 1
531832 99531832 1001 86380 86390 1
531838 99531838 1001 86380 86390 1
531882 99531882 1001 86380 86390 1
531717 99531717 1001 86380 86390 1
531733 99531733 1001 86380 86390 1
531658 99531658 1001 86380 86390 1
532286 99532286 1001 86380 86390 1
532224 99532224 1001 86380 86390 1
532251 99532251 1001 86380 86390 1
532879 99532879 1001 86380 86390 1
532883 99532883 1001 86380 86390 1
532939 99532939 1001 86380 86390 1
532837 99532837 1001 86380 86390 1
532631 99532631 1001 86380 86390 1
532698 99532698 1001 86380 86390 1
532792 99532792 1001 86380 86390 1
532797 99532797 1001 86380 86390 1
532568 99532568 1001 86380 86390 1
532550 99532550 1001 86380 86390 1
533120 99533120 1001 86380 86390 1
532619 99532619 1001 86380 86390 1
533122 99533122 1001 86380 86390 1
533044 99533044 1001 86380 86390 1
533230 99533230 1001 86380 86390 1
533051 99533051 1001 86380 86390 1
533857 99533857 1001 86380 86390 1
533789 99533789 1001 86380 86390 1
533507 99533507 1001 86380 86390 1
533273 99533273 1001 86380 86390 1
533390 99533390 1001 86380 86390 1
533986 99533986 1001 86380 86390 1
533901 99533901 1001 86380 86390 1
534060 99534060 1001 86380 86390 1
534646 99534646 1001 86380 86390 1
534520 99534520 1001 86380 86390 1
534376 99534376 1001 86380 86390 1
534352 99534352 1001 86380 86390 1
534392 99534392 1001 86380 86390 1
534470 99534470 1001 86380 86390 1
534303 99534303 1001 86380 86390 1
534200 99534200 1001 86380 86390 1
534765 99534765 1001 86380 86390 1
535504 99535504 1001 86380 86390 1
535274 99535274 1001 86380 86390 1
535106 99535106 1001 86380 86390 1
534943 99534943 1001 86380 86390 1
534945 99534945 1001 86380 86390 1
535538 99535538 1001 86380 86390 1
536266 99536266 1001 86380 86390 1
536321 99536321 1001 86380 86390 1
536231 99536231 1001 86380 86390 1
536014 99536014 1001 86380 86390 1
536057 99536057 1001 86380 86390 1
536071 99536071 1001 86380 86390 1
536024 99536024 1001 86380 86390 1
536116 99536116 1001 86380 86390 1
535935 99535935 1001 86380 86390 1
535853 99535853 1001 86380 86390 1
536363 99536363 1001 86380 86390 1
537111 99537111 1001 86380 86390 1
537142 99537142 1001 86380 86390 1
537040 99537040 1001 86380 86390 1
537029 99537029 1001 86380 86390 1
537084 99537084 1001 86380 86390 1
536946 99536946 1001 86380 86390 1
536778 99536778 1001 86380 86390 1
536896 99536896 1001 86380 86390 1
536837 99536837 1001 86380 86390 1
536576 99536576 1001 86380 86390 1
536578 99536578 1001 86380 86390 1
537796 99537796 1001 86380 86390 1
537719 99537719 1001 86380 86390 1
537472 99537472 1001 86380 86390 1
537513 99537513 1001 86380 86390 1
537496 99537496 1001 86380 86390 1
538036 99538036 1001 86380 86390 1
538091 99538091 1001 86380 86390 1
538104 99538104 1001 86380 86390 1
538789 99538789 1001 86380 86390 1
538791 99538791 1001 86380 86390 1
538440 99538440 1001 86380 86390 1
538540 99538540 1001 86380 86390 1
538410 99538410 1001 86380 86390 1
538413 99538413 1001 86380 86390 1
538246 99538246 1001 86380 86390 1
538195 99538195 1001 86380 86390 1
538212 99538212 1001 86380 86390 1
538214 99538214 1001 86380 86390 1
538399 99538399 1001 86380 86390 1
538816 99538816 1001 86380 86390 1
538972 99538972 1001 86380 86390 1
538936 99538936 1001 86380 86390 1
539589 99539589 1001 86380 86390 1
539637 99539637 1001 86380 86390 1
539468 99539468 1001 86380 86390 1
539384 99539384 1001 86380 86390 1
539270 99539270 1001 86380 86390 1
539033 99539033 1001 86380 86390 1
539220 99539220 1001 86380 86390 1
539092 99539092 1001 86380 86390 1
539118 99539118 1001 86380 86390 1
539641 99539641 1001 86380 86390 1
540264 99540264 1001 86380 86390 1
540291 99540291 1001 86380 86390 1
540414 99540414 1001 86380 86390 1
540087 99540087 1001 86380 86390 1
540143 99540143 1001 86380 86390 1
540169 99540169 1001 86380 86390 1
539988 99539988 1001 86380 86390 1
539872 99539872 1001 86380 86390 1
540016 99540016 1001 86380 86390 1
540020 99540020 1001 86380 86390 1
539960 99539960 1001 86380 86390 1
540660 99540660 1001 86380 86390 1
541246 99541246 1001 86380 86390 1
541235 99541235 1001 86380 86390 1
541162 99541162 1001 86380 86390 1
541046 99541046 1001 86380 86390 1
540684 99540684 1001 86380 86390 1
540673 99540673 1001 86380 86390 1
540752 99540752 1001 86380 86390 1
540779 99540779 1001 86380 86390 1
540695 99540695 1001 86380 86390 1
541421 99541421 1001 86380 86390 1
541479 99541479 1001 86380 86390 1
541922 99541922 1001 86380 86390 1
541811 99541811 1001 86380 86390 1
541734 99541734 1001 86380 86390 1
541725 99541725 1001 86380 86390 1
541667 99541667 1001 86380 86390 1
541528 99541528 1001 86380 86390 1
542213 99542213 1001 86380 86390 1
542254 99542254 1001 86380 86390 1
542786 99542786 1001 86380 86390 1
542648 99542648 1001 86380 86390 1
542649 99542649 1001 86380 86390 1
542603 99542603 1001 86380 86390 1
542655 99542655 1001 86380 86390 1
542578 99542578 1001 86380 86390 1
542441 99542441 1001 86380 86390 1
542421 99542421 1001 86380 86390 1
543085 99543085 1001 86380 86390 1
543114 99543114 1001 86380 86390 1
543001 99543001 1001 86380 86390 1
543003 99543003 1001 86380 86390 1
543120 99543120 1001 86380 86390 1
543768 99543768 1001 86380 86390 1
543643 99543643 1001 86380 86390 1
543644 99543644 1001 86380 86390 1
543658 99543658 1001 86380 86390 1
543676 99543676 1001 86380 86390 1
543410 99543410 1001 86380 86390 1
543515 99543515 1001 86380 86390 1
543546 99543546 1001 86380 86390 1
543254 99543254 1001 86380 86390 1
543320 99543320 1001 86380 86390 1
543248 99543248 1001 86380 86390 1
543313 99543313 1001 86380 86390 1
543874 99543874 1001 86380 86390 1
543836 99543836 1001 86380 86390 1
543942 99543942 1001 86380 86390 1
543773 99543773 1001 86380 86390 1
543839 99543839 1001 86380 86390 1
543892 99543892 1001 86380 86390 1
543854 99543854 1001 86380 86390 1
543947 99543947 1001 86380 86390 1
544430 99544430 1001 86380 86390 1
544469 99544469 1001 86380 86390 1
544508 99544508 1001 86380 86390 1
544400 99544400 1001 86380 86390 1
544356 99544356 1001 86380 86390 1
544025 99544025 1001 86380 86390 1
544064 99544064 1001 86380 86390 1
544681 99544681 1001 86380 86390 1
544722 99544722 1001 86380 86390 1
415375 946 1001 9540 10197 1
405623 1171 1001 19140 25977 1
511865 700 1002 62105 63874 1
523093 848 1001 39835 39934 1
400218 99400218 1001 86380 86390 1
400359 99400359 1001 86380 86390 1
400416 99400416 1001 86380 86390 1
400734 99400734 1001 86380 86390 1
400735 99400735 1001 86380 86390 1
400862 99400862 1001 86380 86390 1
401023 99401023 1001 86380 86390 1
400957 99400957 1001 86380 86390 1
401812 99401812 1001 86380 86390 1
401890 99401890 1001 86380 86390 1
402061 99402061 1001 86380 86390 1
402465 99402465 1001 86380 86390 1
402472 99402472 1001 86380 86390 1
402630 99402630 1001 86380 86390 1
402653 99402653 1001 86380 86390 1
402734 99402734 1001 86380 86390 1
402699 99402699 1001 86380 86390 1
403015 99403015 1001 86380 86390 1
403000 99403000 1001 86380 86390 1
403183 99403183 1001 86380 86390 1
403170 99403170 1001 86380 86390 1
403215 99403215 1001 86380 86390 1
403305 99403305 1001 86380 86390 1
403380 99403380 1001 86380 86390 1
403690 99403690 1001 86380 86390 1
403822 99403822 1001 86380 86390 1
403735 99403735 1001 86380 86390 1
403806 99403806 1001 86380 86390 1
403850 99403850 1001 86380 86390 1
403927 99403927 1001 86380 86390 1
404187 99404187 1001 86380 86390 1
404324 99404324 1001 86380 86390 1
404364 99404364 1001 86380 86390 1
404609 99404609 1001 86380 86390 1
404914 99404914 1001 86380 86390 1
405117 99405117 1001 86380 86390 1
405198 99405198 1001 86380 86390 1
405378 99405378 1001 86380 86390 1
405475 99405475 1001 86380 86390 1
405582 99405582 1001 86380 86390 1
405607 99405607 1001 86380 86390 1
405691 99405691 1001 86380 86390 1
405968 99405968 1001 86380 86390 1
406050 99406050 1001 86380 86390 1
406034 99406034 1001 86380 86390 1
406128 99406128 1001 86380 86390 1
406182 99406182 1001 86380 86390 1
406353 99406353 1001 86380 86390 1
406458 99406458 1001 86380 86390 1
406787 99406787 1001 86380 86390 1
406752 99406752 1001 86380 86390 1
406782 99406782 1001 86380 86390 1
407092 99407092 1001 86380 86390 1
407039 99407039 1001 86380 86390 1
407246 99407246 1001 86380 86390 1
407465 99407465 1001 86380 86390 1
407536 99407536 1001 86380 86390 1
407593 99407593 1001 86380 86390 1
407779 99407779 1001 86380 86390 1
407912 99407912 1001 86380 86390 1
407997 99407997 1001 86380 86390 1
408010 99408010 1001 86380 86390 1
408126 99408126 1001 86380 86390 1
408331 99408331 1001 86380 86390 1
408593 99408593 1001 86380 86390 1
408570 99408570 1001 86380 86390 1
408755 99408755 1001 86380 86390 1
408527 99408527 1001 86380 86390 1
409453 99409453 1001 86380 86390 1
409773 99409773 1001 86380 86390 1
409810 99409810 1001 86380 86390 1
410122 99410122 1001 86380 86390 1
410155 99410155 1001 86380 86390 1
410141 99410141 1001 86380 86390 1
410113 99410113 1001 86380 86390 1
410349 99410349 1001 86380 86390 1
410439 99410439 1001 86380 86390 1
410545 99410545 1001 86380 86390 1
410644 99410644 1001 86380 86390 1
410799 99410799 1001 86380 86390 1
410728 99410728 1001 86380 86390 1
410904 99410904 1001 86380 86390 1
411265 99411265 1001 86380 86390 1
411371 99411371 1001 86380 86390 1
411436 99411436 1001 86380 86390 1
411624 99411624 1001 86380 86390 1
411720 99411720 1001 86380 86390 1
411816 99411816 1001 86380 86390 1
411771 99411771 1001 86380 86390 1
411939 99411939 1001 86380 86390 1
412098 99412098 1001 86380 86390 1
412476 99412476 1001 86380 86390 1
412436 99412436 1001 86380 86390 1
413471 99413471 1001 86380 86390 1
413458 99413458 1001 86380 86390 1
413486 99413486 1001 86380 86390 1
413584 99413584 1001 86380 86390 1
413443 99413443 1001 86380 86390 1
413136 99413136 1001 86380 86390 1
413061 99413061 1001 86380 86390 1
412960 99412960 1001 86380 86390 1
413148 99413148 1001 86380 86390 1
412646 99412646 1001 86380 86390 1
412705 99412705 1001 86380 86390 1
412539 99412539 1001 86380 86390 1
413831 99413831 1001 86380 86390 1
413888 99413888 1001 86380 86390 1
413969 99413969 1001 86380 86390 1
413708 99413708 1001 86380 86390 1
414056 99414056 1001 86380 86390 1
413778 99413778 1001 86380 86390 1
413919 99413919 1001 86380 86390 1
415192 99415192 1001 86380 86390 1
415179 99415179 1001 86380 86390 1
415207 99415207 1001 86380 86390 1
414567 99414567 1001 86380 86390 1
414805 99414805 1001 86380 86390 1
414573 99414573 1001 86380 86390 1
414694 99414694 1001 86380 86390 1
414905 99414905 1001 86380 86390 1
414911 99414911 1001 86380 86390 1
414166 99414166 1001 86380 86390 1
415576 99415576 1001 86380 86390 1
415515 99415515 1001 86380 86390 1
415440 99415440 1001 86380 86390 1
416701 99416701 1001 86380 86390 1
416959 99416959 1001 86380 86390 1
416769 99416769 1001 86380 86390 1
416806 99416806 1001 86380 86390 1
416878 99416878 1001 86380 86390 1
416810 99416810 1001 86380 86390 1
416278 99416278 1001 86380 86390 1
416138 99416138 1001 86380 86390 1
416217 99416217 1001 86380 86390 1
416384 99416384 1001 86380 86390 1
416221 99416221 1001 86380 86390 1
416240 99416240 1001 86380 86390 1
415788 99415788 1001 86380 86390 1
415727 99415727 1001 86380 86390 1
415877 99415877 1001 86380 86390 1
416002 99416002 1001 86380 86390 1
417376 99417376 1001 86380 86390 1
417364 99417364 1001 86380 86390 1
417588 99417588 1001 86380 86390 1
417440 99417440 1001 86380 86390 1
418798 99418798 1001 86380 86390 1
418155 99418155 1001 86380 86390 1
418182 99418182 1001 86380 86390 1
418383 99418383 1001 86380 86390 1
417889 99417889 1001 86380 86390 1
417815 99417815 1001 86380 86390 1
418842 99418842 1001 86380 86390 1
418950 99418950 1001 86380 86390 1
419167 99419167 1001 86380 86390 1
419008 99419008 1001 86380 86390 1
419066 99419066 1001 86380 86390 1
420411 99420411 1001 86380 86390 1
420158 99420158 1001 86380 86390 1
420166 99420166 1001 86380 86390 1
420167 99420167 1001 86380 86390 1
419632 99419632 1001 86380 86390 1
419886 99419886 1001 86380 86390 1
419809 99419809 1001 86380 86390 1
419489 99419489 1001 86380 86390 1
419565 99419565 1001 86380 86390 1
419348 99419348 1001 86380 86390 1
419429 99419429 1001 86380 86390 1
419310 99419310 1001 86380 86390 1
420587 99420587 1001 86380 86390 1
420694 99420694 1001 86380 86390 1
420809 99420809 1001 86380 86390 1
420060 99420060 1001 86380 86390 1
420751 99420751 1001 86380 86390 1
420576 99420576 1001 86380 86390 1
420829 99420829 1001 86380 86390 1
421814 99421814 1001 86380 86390 1
422017 99422017 1001 86380 86390 1
421826 99421826 1001 86380 86390 1
421564 99421564 1001 86380 86390 1
421482 99421482 1001 86380 86390 1
421553 99421553 1001 86380 86390 1
420915 99420915 1001 86380 86390 1
421040 99421040 1001 86380 86390 1
421041 99421041 1001 86380 86390 1
421163 99421163 1001 86380 86390 1
420939 99420939 1001 86380 86390 1
422304 99422304 1001 86380 86390 1
422332 99422332 1001 86380 86390 1
422125 99422125 1001 86380 86390 1
422207 99422207 1001 86380 86390 1
423436 99423436 1001 86380 86390 1
423632 99423632 1001 86380 86390 1
423520 99423520 1001 86380 86390 1
423391 99423391 1001 86380 86390 1
423623 99423623 1001 86380 86390 1
423227 99423227 1001 86380 86390 1
423143 99423143 1001 86380 86390 1
422622 99422622 1001 86380 86390 1
422686 99422686 1001 86380 86390 1
422569 99422569 1001 86380 86390 1
423865 99423865 1001 86380 86390 1
423923 99423923 1001 86380 86390 1
423937 99423937 1001 86380 86390 1
425081 99425081 1001 86380 86390 1
425259 99425259 1001 86380 86390 1
424953 99424953 1001 86380 86390 1
424732 99424732 1001 86380 86390 1
424765 99424765 1001 86380 86390 1
424874 99424874 1001 86380 86390 1
424949 99424949 1001 86380 86390 1
424186 99424186 1001 86380 86390 1
424223 99424223 1001 86380 86390 1
424234 99424234 1001 86380 86390 1
425584 99425584 1001 86380 86390 1
425565 99425565 1001 86380 86390 1
425480 99425480 1001 86380 86390 1
425760 99425760 1001 86380 86390 1
425787 99425787 1001 86380 86390 1
427033 99427033 1001 86380 86390 1
426744 99426744 1001 86380 86390 1
427075 99427075 1001 86380 86390 1
426374 99426374 1001 86380 86390 1
426008 99426008 1001 86380 86390 1
425959 99425959 1001 86380 86390 1
426181 99426181 1001 86380 86390 1
427196 99427196 1001 86380 86390 1
427157 99427157 1001 86380 86390 1
427473 99427473 1001 86380 86390 1
427383 99427383 1001 86380 86390 1
428594 99428594 1001 86380 86390 1
428624 99428624 1001 86380 86390 1
428456 99428456 1001 86380 86390 1
428602 99428602 1001 86380 86390 1
428489 99428489 1001 86380 86390 1
428174 99428174 1001 86380 86390 1
428052 99428052 1001 86380 86390 1
427575 99427575 1001 86380 86390 1
427736 99427736 1001 86380 86390 1
427856 99427856 1001 86380 86390 1
427830 99427830 1001 86380 86390 1
428937 99428937 1001 86380 86390 1
429149 99429149 1001 86380 86390 1
428768 99428768 1001 86380 86390 1
429108 99429108 1001 86380 86390 1
429055 99429055 1001 86380 86390 1
428754 99428754 1001 86380 86390 1
429059 99429059 1001 86380 86390 1
430337 99430337 1001 86380 86390 1
430260 99430260 1001 86380 86390 1
430239 99430239 1001 86380 86390 1
429859 99429859 1001 86380 86390 1
429690 99429690 1001 86380 86390 1
429670 99429670 1001 86380 86390 1
429601 99429601 1001 86380 86390 1
429938 99429938 1001 86380 86390 1
429645 99429645 1001 86380 86390 1
429728 99429728 1001 86380 86390 1
429853 99429853 1001 86380 86390 1
429349 99429349 1001 86380 86390 1
429233 99429233 1001 86380 86390 1
429383 99429383 1001 86380 86390 1
430707 99430707 1001 86380 86390 1
430490 99430490 1001 86380 86390 1
430387 99430387 1001 86380 86390 1
430603 99430603 1001 86380 86390 1
432021 99432021 1001 86380 86390 1
431806 99431806 1001 86380 86390 1
431661 99431661 1001 86380 86390 1
431955 99431955 1001 86380 86390 1
432048 99432048 1001 86380 86390 1
431635 99431635 1001 86380 86390 1
431512 99431512 1001 86380 86390 1
431325 99431325 1001 86380 86390 1
431135 99431135 1001 86380 86390 1
431139 99431139 1001 86380 86390 1
431234 99431234 1001 86380 86390 1
432219 99432219 1001 86380 86390 1
432380 99432380 1001 86380 86390 1
433350 99433350 1001 86380 86390 1
433383 99433383 1001 86380 86390 1
432946 99432946 1001 86380 86390 1
433299 99433299 1001 86380 86390 1
433282 99433282 1001 86380 86390 1
432940 99432940 1001 86380 86390 1
433236 99433236 1001 86380 86390 1
435433 99435433 1001 86380 86390 1
435339 99435339 1001 86380 86390 1
435109 99435109 1001 86380 86390 1
435063 99435063 1001 86380 86390 1
435391 99435391 1001 86380 86390 1
435332 99435332 1001 86380 86390 1
434660 99434660 1001 86380 86390 1
434741 99434741 1001 86380 86390 1
434880 99434880 1001 86380 86390 1
434261 99434261 1001 86380 86390 1
434377 99434377 1001 86380 86390 1
434441 99434441 1001 86380 86390 1
435623 99435623 1001 86380 86390 1
435866 99435866 1001 86380 86390 1
435466 99435466 1001 86380 86390 1
435742 99435742 1001 86380 86390 1
437047 99437047 1001 86380 86390 1
437138 99437138 1001 86380 86390 1
436778 99436778 1001 86380 86390 1
436684 99436684 1001 86380 86390 1
436711 99436711 1001 86380 86390 1
436371 99436371 1001 86380 86390 1
436442 99436442 1001 86380 86390 1
435967 99435967 1001 86380 86390 1
300600 99300600 1001 86380 86390 1
300614 99300614 1001 86380 86390 1
300653 99300653 1001 86380 86390 1
300538 99300538 1001 86380 86390 1
300543 99300543 1001 86380 86390 1
300373 99300373 1001 86380 86390 1
300335 99300335 1001 86380 86390 1
300388 99300388 1001 86380 86390 1
300376 99300376 1001 86380 86390 1
300324 99300324 1001 86380 86390 1
300289 99300289 1001 86380 86390 1
300214 99300214 1001 86380 86390 1
300165 99300165 1001 86380 86390 1
300167 99300167 1001 86380 86390 1
300898 99300898 1001 86380 86390 1
300795 99300795 1001 86380 86390 1
300835 99300835 1001 86380 86390 1
301518 99301518 1001 86380 86390 1
301528 99301528 1001 86380 86390 1
301535 99301535 1001 86380 86390 1
301370 99301370 1001 86380 86390 1
301234 99301234 1001 86380 86390 1
301313 99301313 1001 86380 86390 1
301171 99301171 1001 86380 86390 1
301262 99301262 1001 86380 86390 1
301275 99301275 1001 86380 86390 1
301173 99301173 1001 86380 86390 1
301316 99301316 1001 86380 86390 1
300965 99300965 1001 86380 86390 1
301097 99301097 1001 86380 86390 1
301751 99301751 1001 86380 86390 1
301653 99301653 1001 86380 86390 1
302278 99302278 1001 86380 86390 1
302242 99302242 1001 86380 86390 1
302321 99302321 1001 86380 86390 1
302336 99302336 1001 86380 86390 1
302324 99302324 1001 86380 86390 1
301780 99301780 1001 86380 86390 1
301836 99301836 1001 86380 86390 1
302469 99302469 1001 86380 86390 1
302419 99302419 1001 86380 86390 1
302428 99302428 1001 86380 86390 1
303032 99303032 1001 86380 86390 1
303045 99303045 1001 86380 86390 1
303061 99303061 1001 86380 86390 1
302910 99302910 1001 86380 86390 1
302992 99302992 1001 86380 86390 1
302800 99302800 1001 86380 86390 1
302904 99302904 1001 86380 86390 1
302707 99302707 1001 86380 86390 1
302734 99302734 1001 86380 86390 1
302701 99302701 1001 86380 86390 1
303372 99303372 1001 86380 86390 1
303362 99303362 1001 86380 86390 1
303312 99303312 1001 86380 86390 1
303395 99303395 1001 86380 86390 1
303279 99303279 1001 86380 86390 1
303881 99303881 1001 86380 86390 1
303831 99303831 1001 86380 86390 1
304016 99304016 1001 86380 86390 1
303952 99303952 1001 86380 86390 1
303916 99303916 1001 86380 86390 1
303686 99303686 1001 86380 86390 1
303741 99303741 1001 86380 86390 1
303819 99303819 1001 86380 86390 1
303626 99303626 1001 86380 86390 1
303425 99303425 1001 86380 86390 1
303570 99303570 1001 86380 86390 1
304149 99304149 1001 86380 86390 1
304059 99304059 1001 86380 86390 1
304666 99304666 1001 86380 86390 1
304830 99304830 1001 86380 86390 1
304836 99304836 1001 86380 86390 1
304778 99304778 1001 86380 86390 1
304663 99304663 1001 86380 86390 1
304618 99304618 1001 86380 86390 1
304554 99304554 1001 86380 86390 1
304542 99304542 1001 86380 86390 1
304636 99304636 1001 86380 86390 1
304380 99304380 1001 86380 86390 1
304429 99304429 1001 86380 86390 1
304430 99304430 1001 86380 86390 1
304379 99304379 1001 86380 86390 1
304431 99304431 1001 86380 86390 1
305029 99305029 1001 86380 86390 1
304927 99304927 1001 86380 86390 1
304902 99304902 1001 86380 86390 1
305506 99305506 1001 86380 86390 1
305507 99305507 1001 86380 86390 1
305524 99305524 1001 86380 86390 1
305671 99305671 1001 86380 86390 1
305618 99305618 1001 86380 86390 1
305468 99305468 1001 86380 86390 1
305302 99305302 1001 86380 86390 1
305459 99305459 1001 86380 86390 1
305356 99305356 1001 86380 86390 1
305474 99305474 1001 86380 86390 1
305247 99305247 1001 86380 86390 1
305146 99305146 1001 86380 86390 1
305069 99305069 1001 86380 86390 1
305070 99305070 1001 86380 86390 1
500090 99500090 1001 86380 86390 1
500104 99500104 1001 86380 86390 1
500169 99500169 1001 86380 86390 1
500736 99500736 1001 86380 86390 1
500530 99500530 1001 86380 86390 1
500583 99500583 1001 86380 86390 1
500533 99500533 1001 86380 86390 1
500416 99500416 1001 86380 86390 1
500458 99500458 1001 86380 86390 1
500434 99500434 1001 86380 86390 1
500475 99500475 1001 86380 86390 1
500437 99500437 1001 86380 86390 1
500232 99500232 1001 86380 86390 1
500376 99500376 1001 86380 86390 1
500365 99500365 1001 86380 86390 1
500214 99500214 1001 86380 86390 1
500346 99500346 1001 86380 86390 1
500900 99500900 1001 86380 86390 1
500998 99500998 1001 86380 86390 1
501607 99501607 1001 86380 86390 1
501476 99501476 1001 86380 86390 1
501532 99501532 1001 86380 86390 1
501597 99501597 1001 86380 86390 1
501338 99501338 1001 86380 86390 1
501416 99501416 1001 86380 86390 1
501248 99501248 1001 86380 86390 1
501115 99501115 1001 86380 86390 1
501806 99501806 1001 86380 86390 1
501692 99501692 1001 86380 86390 1
501796 99501796 1001 86380 86390 1
501684 99501684 1001 86380 86390 1
501723 99501723 1001 86380 86390 1
501674 99501674 1001 86380 86390 1
502299 99502299 1001 86380 86390 1
502390 99502390 1001 86380 86390 1
502316 99502316 1001 86380 86390 1
502304 99502304 1001 86380 86390 1
502184 99502184 1001 86380 86390 1
502185 99502185 1001 86380 86390 1
502122 99502122 1001 86380 86390 1
501952 99501952 1001 86380 86390 1
501958 99501958 1001 86380 86390 1
503113 99503113 1001 86380 86390 1
503141 99503141 1001 86380 86390 1
503103 99503103 1001 86380 86390 1
503212 99503212 1001 86380 86390 1
503097 99503097 1001 86380 86390 1
503161 99503161 1001 86380 86390 1
502931 99502931 1001 86380 86390 1
503010 99503010 1001 86380 86390 1
502987 99502987 1001 86380 86390 1
503046 99503046 1001 86380 86390 1
502779 99502779 1001 86380 86390 1
502677 99502677 1001 86380 86390 1
503458 99503458 1001 86380 86390 1
504080 99504080 1001 86380 86390 1
504056 99504056 1001 86380 86390 1
504092 99504092 1001 86380 86390 1
503955 99503955 1001 86380 86390 1
504073 99504073 1001 86380 86390 1
504063 99504063 1001 86380 86390 1
503794 99503794 1001 86380 86390 1
503820 99503820 1001 86380 86390 1
503538 99503538 1001 86380 86390 1
503530 99503530 1001 86380 86390 1
503557 99503557 1001 86380 86390 1
503638 99503638 1001 86380 86390 1
504302 99504302 1001 86380 86390 1
504281 99504281 1001 86380 86390 1
504838 99504838 1001 86380 86390 1
504595 99504595 1001 86380 86390 1
504686 99504686 1001 86380 86390 1
504678 99504678 1001 86380 86390 1
504666 99504666 1001 86380 86390 1
504628 99504628 1001 86380 86390 1
504667 99504667 1001 86380 86390 1
504733 99504733 1001 86380 86390 1
504505 99504505 1001 86380 86390 1
504523 99504523 1001 86380 86390 1
504333 99504333 1001 86380 86390 1
505144 99505144 1001 86380 86390 1
505017 99505017 1001 86380 86390 1
505632 99505632 1001 86380 86390 1
505646 99505646 1001 86380 86390 1
505747 99505747 1001 86380 86390 1
505689 99505689 1001 86380 86390 1
505728 99505728 1001 86380 86390 1
505387 99505387 1001 86380 86390 1
505534 99505534 1001 86380 86390 1
505484 99505484 1001 86380 86390 1
505187 99505187 1001 86380 86390 1
505345 99505345 1001 86380 86390 1
505152 99505152 1001 86380 86390 1
505336 99505336 1001 86380 86390 1
505184 99505184 1001 86380 86390 1
505357 99505357 1001 86380 86390 1
505861 99505861 1001 86380 86390 1
505812 99505812 1001 86380 86390 1
505933 99505933 1001 86380 86390 1
505959 99505959 1001 86380 86390 1
506524 99506524 1001 86380 86390 1
506466 99506466 1001 86380 86390 1
506209 99506209 1001 86380 86390 1
506352 99506352 1001 86380 86390 1
506345 99506345 1001 86380 86390 1
506333 99506333 1001 86380 86390 1
506258 99506258 1001 86380 86390 1
506078 99506078 1001 86380 86390 1
506182 99506182 1001 86380 86390 1
506127 99506127 1001 86380 86390 1
506038 99506038 1001 86380 86390 1
506180 99506180 1001 86380 86390 1
506675 99506675 1001 86380 86390 1
506642 99506642 1001 86380 86390 1
506734 99506734 1001 86380 86390 1
507327 99507327 1001 86380 86390 1
507192 99507192 1001 86380 86390 1
507172 99507172 1001 86380 86390 1
507097 99507097 1001 86380 86390 1
506814 99506814 1001 86380 86390 1
506823 99506823 1001 86380 86390 1
506813 99506813 1001 86380 86390 1
507488 99507488 1001 86380 86390 1
507533 99507533 1001 86380 86390 1
508094 99508094 1001 86380 86390 1
508218 99508218 1001 86380 86390 1
508174 99508174 1001 86380 86390 1
508131 99508131 1001 86380 86390 1
508209 99508209 1001 86380 86390 1
508004 99508004 1001 86380 86390 1
507869 99507869 1001 86380 86390 1
507857 99507857 1001 86380 86390 1
507666 99507666 1001 86380 86390 1
507771 99507771 1001 86380 86390 1
507746 99507746 1001 86380 86390 1
507643 99507643 1001 86380 86390 1
507799 99507799 1001 86380 86390 1
507700 99507700 1001 86380 86390 1
508275 99508275 1001 86380 86390 1
508343 99508343 1001 86380 86390 1
508936 99508936 1001 86380 86390 1
508877 99508877 1001 86380 86390 1
509063 99509063 1001 86380 86390 1
508834 99508834 1001 86380 86390 1
508526 99508526 1001 86380 86390 1
509239 99509239 1001 86380 86390 1
509240 99509240 1001 86380 86390 1
509158 99509158 1001 86380 86390 1
509133 99509133 1001 86380 86390 1
509785 99509785 1001 86380 86390 1
509735 99509735 1001 86380 86390 1
509775 99509775 1001 86380 86390 1
509764 99509764 1001 86380 86390 1
509793 99509793 1001 86380 86390 1
509858 99509858 1001 86380 86390 1
509624 99509624 1001 86380 86390 1
509547 99509547 1001 86380 86390 1
509436 99509436 1001 86380 86390 1
509334 99509334 1001 86380 86390 1
509439 99509439 1001 86380 86390 1
509925 99509925 1001 86380 86390 1
509919 99509919 1001 86380 86390 1
510011 99510011 1001 86380 86390 1
510625 99510625 1001 86380 86390 1
510717 99510717 1001 86380 86390 1
510346 99510346 1001 86380 86390 1
510478 99510478 1001 86380 86390 1
510402 99510402 1001 86380 86390 1
510186 99510186 1001 86380 86390 1
510225 99510225 1001 86380 86390 1
510830 99510830 1001 86380 86390 1
510890 99510890 1001 86380 86390 1
511439 99511439 1001 86380 86390 1
511351 99511351 1001 86380 86390 1
511027 99511027 1001 86380 86390 1
511002 99511002 1001 86380 86390 1
511008 99511008 1001 86380 86390 1
510943 99510943 1001 86380 86390 1
511579 99511579 1001 86380 86390 1
511753 99511753 1001 86380 86390 1
512355 99512355 1001 86380 86390 1
512256 99512256 1001 86380 86390 1
512313 99512313 1001 86380 86390 1
512376 99512376 1001 86380 86390 1
512085 99512085 1001 86380 86390 1
512036 99512036 1001 86380 86390 1
511988 99511988 1001 86380 86390 1
512015 99512015 1001 86380 86390 1
511823 99511823 1001 86380 86390 1
511879 99511879 1001 86380 86390 1
511892 99511892 1001 86380 86390 1
511818 99511818 1001 86380 86390 1
511935 99511935 1001 86380 86390 1
511847 99511847 1001 86380 86390 1
512536 99512536 1001 86380 86390 1
513077 99513077 1001 86380 86390 1
513167 99513167 1001 86380 86390 1
513093 99513093 1001 86380 86390 1
513043 99513043 1001 86380 86390 1
513152 99513152 1001 86380 86390 1
512974 99512974 1001 86380 86390 1
512987 99512987 1001 86380 86390 1
512875 99512875 1001 86380 86390 1
512855 99512855 1001 86380 86390 1
512782 99512782 1001 86380 86390 1
512707 99512707 1001 86380 86390 1
512787 99512787 1001 86380 86390 1
513226 99513226 1001 86380 86390 1
513876 99513876 1001 86380 86390 1
513918 99513918 1001 86380 86390 1
513933 99513933 1001 86380 86390 1
513936 99513936 1001 86380 86390 1
513848 99513848 1001 86380 86390 1
513938 99513938 1001 86380 86390 1
514027 99514027 1001 86380 86390 1
513698 99513698 1001 86380 86390 1
513686 99513686 1001 86380 86390 1
513789 99513789 1001 86380 86390 1
513661 99513661 1001 86380 86390 1
513797 99513797 1001 86380 86390 1
513528 99513528 1001 86380 86390 1
513555 99513555 1001 86380 86390 1
514032 99514032 1001 86380 86390 1
514150 99514150 1001 86380 86390 1
514033 99514033 1001 86380 86390 1
514086 99514086 1001 86380 86390 1
514767 99514767 1001 86380 86390 1
514814 99514814 1001 86380 86390 1
514700 99514700 1001 86380 86390 1
514805 99514805 1001 86380 86390 1
514631 99514631 1001 86380 86390 1
514608 99514608 1001 86380 86390 1
514288 99514288 1001 86380 86390 1
514331 99514331 1001 86380 86390 1
514280 99514280 1001 86380 86390 1
514282 99514282 1001 86380 86390 1
515062 99515062 1001 86380 86390 1
514920 99514920 1001 86380 86390 1
515490 99515490 1001 86380 86390 1
515388 99515388 1001 86380 86390 1
515393 99515393 1001 86380 86390 1
515199 99515199 1001 86380 86390 1
515214 99515214 1001 86380 86390 1
515189 99515189 1001 86380 86390 1
515087 99515087 1001 86380 86390 1
515767 99515767 1001 86380 86390 1
516411 99516411 1001 86380 86390 1
516351 99516351 1001 86380 86390 1
516504 99516504 1001 86380 86390 1
516193 99516193 1001 86380 86390 1
516105 99516105 1001 86380 86390 1
515968 99515968 1001 86380 86390 1
515890 99515890 1001 86380 86390 1
516060 99516060 1001 86380 86390 1
515935 99515935 1001 86380 86390 1
516559 99516559 1001 86380 86390 1
516585 99516585 1001 86380 86390 1
516524 99516524 1001 86380 86390 1
516553 99516553 1001 86380 86390 1
516711 99516711 1001 86380 86390 1
516529 99516529 1001 86380 86390 1
517304 99517304 1001 86380 86390 1
517174 99517174 1001 86380 86390 1
517295 99517295 1001 86380 86390 1
517000 99517000 1001 86380 86390 1
517003 99517003 1001 86380 86390 1
517042 99517042 1001 86380 86390 1
517062 99517062 1001 86380 86390 1
516946 99516946 1001 86380 86390 1
516845 99516845 1001 86380 86390 1
516799 99516799 1001 86380 86390 1
516778 99516778 1001 86380 86390 1
516882 99516882 1001 86380 86390 1
517371 99517371 1001 86380 86390 1
517526 99517526 1001 86380 86390 1
518034 99518034 1001 86380 86390 1
518112 99518112 1001 86380 86390 1
518009 99518009 1001 86380 86390 1
518035 99518035 1001 86380 86390 1
518140 99518140 1001 86380 86390 1
517977 99517977 1001 86380 86390 1
518042 99518042 1001 86380 86390 1
518095 99518095 1001 86380 86390 1
517788 99517788 1001 86380 86390 1
517857 99517857 1001 86380 86390 1
517845 99517845 1001 86380 86390 1
517926 99517926 1001 86380 86390 1
517939 99517939 1001 86380 86390 1
517903 99517903 1001 86380 86390 1
517621 99517621 1001 86380 86390 1
517576 99517576 1001 86380 86390 1
518342 99518342 1001 86380 86390 1
518176 99518176 1001 86380 86390 1
518322 99518322 1001 86380 86390 1
518924 99518924 1001 86380 86390 1
518821 99518821 1001 86380 86390 1
518953 99518953 1001 86380 86390 1
518878 99518878 1001 86380 86390 1
518793 99518793 1001 86380 86390 1
518897 99518897 1001 86380 86390 1
518704 99518704 1001 86380 86390 1
518736 99518736 1001 86380 86390 1
518383 99518383 1001 86380 86390 1
518555 99518555 1001 86380 86390 1
518429 99518429 1001 86380 86390 1
519075 99519075 1001 86380 86390 1
518999 99518999 1001 86380 86390 1
519135 99519135 1001 86380 86390 1
519072 99519072 1001 86380 86390 1
519811 99519811 1001 86380 86390 1
519442 99519442 1001 86380 86390 1
519576 99519576 1001 86380 86390 1
519538 99519538 1001 86380 86390 1
519198 99519198 1001 86380 86390 1
519251 99519251 1001 86380 86390 1
519255 99519255 1001 86380 86390 1
519333 99519333 1001 86380 86390 1
519915 99519915 1001 86380 86390 1
519995 99519995 1001 86380 86390 1
519874 99519874 1001 86380 86390 1
520408 99520408 1001 86380 86390 1
520400 99520400 1001 86380 86390 1
520249 99520249 1001 86380 86390 1
520328 99520328 1001 86380 86390 1
520354 99520354 1001 86380 86390 1
520202 99520202 1001 86380 86390 1
520104 99520104 1001 86380 86390 1
520184 99520184 1001 86380 86390 1
520224 99520224 1001 86380 86390 1
520779 99520779 1001 86380 86390 1
520665 99520665 1001 86380 86390 1
520654 99520654 1001 86380 86390 1
520765 99520765 1001 86380 86390 1
521416 99521416 1001 86380 86390 1
521290 99521290 1001 86380 86390 1
521355 99521355 1001 86380 86390 1
521443 99521443 1001 86380 86390 1
521346 99521346 1001 86380 86390 1
521359 99521359 1001 86380 86390 1
521131 99521131 1001 86380 86390 1
521174 99521174 1001 86380 86390 1
521252 99521252 1001 86380 86390 1
521216 99521216 1001 86380 86390 1
520935 99520935 1001 86380 86390 1
521018 99521018 1001 86380 86390 1
521545 99521545 1001 86380 86390 1
521561 99521561 1001 86380 86390 1
522152 99522152 1001 86380 86390 1
522173 99522173 1001 86380 86390 1
522282 99522282 1001 86380 86390 1
522010 99522010 1001 86380 86390 1
522051 99522051 1001 86380 86390 1
521991 99521991 1001 86380 86390 1
521966 99521966 1001 86380 86390 1
521737 99521737 1001 86380 86390 1
521815 99521815 1001 86380 86390 1
521832 99521832 1001 86380 86390 1
521755 99521755 1001 86380 86390 1
521822 99521822 1001 86380 86390 1
521837 99521837 1001 86380 86390 1
522471 99522471 1001 86380 86390 1
522372 99522372 1001 86380 86390 1
523017 99523017 1001 86380 86390 1
523106 99523106 1001 86380 86390 1
523079 99523079 1001 86380 86390 1
522707 99522707 1001 86380 86390 1
522761 99522761 1001 86380 86390 1
522843 99522843 1001 86380 86390 1
522832 99522832 1001 86380 86390 1
522807 99522807 1001 86380 86390 1
522626 99522626 1001 86380 86390 1
522603 99522603 1001 86380 86390 1
522539 99522539 1001 86380 86390 1
522578 99522578 1001 86380 86390 1
522570 99522570 1001 86380 86390 1
523248 99523248 1001 86380 86390 1
523261 99523261 1001 86380 86390 1
523897 99523897 1001 86380 86390 1
523918 99523918 1001 86380 86390 1
523614 99523614 1001 86380 86390 1
523633 99523633 1001 86380 86390 1
523346 99523346 1001 86380 86390 1
524020 99524020 1001 86380 86390 1
523945 99523945 1001 86380 86390 1
524011 99524011 1001 86380 86390 1
524700 99524700 1001 86380 86390 1
524411 99524411 1001 86380 86390 1
524451 99524451 1001 86380 86390 1
524562 99524562 1001 86380 86390 1
524319 99524319 1001 86380 86390 1
524348 99524348 1001 86380 86390 1
524245 99524245 1001 86380 86390 1
524157 99524157 1001 86380 86390 1
524873 99524873 1001 86380 86390 1
524874 99524874 1001 86380 86390 1
524862 99524862 1001 86380 86390 1
524933 99524933 1001 86380 86390 1
524804 99524804 1001 86380 86390 1
525408 99525408 1001 86380 86390 1
525527 99525527 1001 86380 86390 1
525215 99525215 1001 86380 86390 1
525347 99525347 1001 86380 86390 1
525335 99525335 1001 86380 86390 1
525312 99525312 1001 86380 86390 1
525002 99525002 1001 86380 86390 1
524989 99524989 1001 86380 86390 1
525060 99525060 1001 86380 86390 1
524976 99524976 1001 86380 86390 1
525738 99525738 1001 86380 86390 1
525701 99525701 1001 86380 86390 1
525767 99525767 1001 86380 86390 1
525693 99525693 1001 86380 86390 1
526335 99526335 1001 86380 86390 1
526290 99526290 1001 86380 86390 1
526267 99526267 1001 86380 86390 1
526018 99526018 1001 86380 86390 1
526099 99526099 1001 86380 86390 1
525919 99525919 1001 86380 86390 1
525992 99525992 1001 86380 86390 1
525812 99525812 1001 86380 86390 1
526603 99526603 1001 86380 86390 1
526467 99526467 1001 86380 86390 1
526494 99526494 1001 86380 86390 1
527120 99527120 1001 86380 86390 1
527127 99527127 1001 86380 86390 1
526914 99526914 1001 86380 86390 1
527013 99527013 1001 86380 86390 1
526910 99526910 1001 86380 86390 1
526654 99526654 1001 86380 86390 1
526785 99526785 1001 86380 86390 1
526827 99526827 1001 86380 86390 1
526712 99526712 1001 86380 86390 1
526804 99526804 1001 86380 86390 1
526795 99526795 1001 86380 86390 1
527429 99527429 1001 86380 86390 1
527296 99527296 1001 86380 86390 1
527886 99527886 1001 86380 86390 1
527919 99527919 1001 86380 86390 1
527791 99527791 1001 86380 86390 1
527704 99527704 1001 86380 86390 1
528098 99528098 1001 86380 86390 1
528203 99528203 1001 86380 86390 1
528256 99528256 1001 86380 86390 1
528132 99528132 1001 86380 86390 1
528185 99528185 1001 86380 86390 1
528212 99528212 1001 86380 86390 1
528868 99528868 1001 86380 86390 1
528789 99528789 1001 86380 86390 1
528860 99528860 1001 86380 86390 1
528568 99528568 1001 86380 86390 1
528511 99528511 1001 86380 86390 1
528397 99528397 1001 86380 86390 1
528317 99528317 1001 86380 86390 1
528954 99528954 1001 86380 86390 1
528973 99528973 1001 86380 86390 1
529727 99529727 1001 86380 86390 1
529327 99529327 1001 86380 86390 1
529405 99529405 1001 86380 86390 1
529470 99529470 1001 86380 86390 1
529338 99529338 1001 86380 86390 1
529145 99529145 1001 86380 86390 1
529250 99529250 1001 86380 86390 1
529173 99529173 1001 86380 86390 1
529187 99529187 1001 86380 86390 1
529122 99529122 1001 86380 86390 1
529265 99529265 1001 86380 86390 1
529113 99529113 1001 86380 86390 1
529827 99529827 1001 86380 86390 1
529778 99529778 1001 86380 86390 1
529856 99529856 1001 86380 86390 1
529315 99529315 1001 86380 86390 1
529910 99529910 1001 86380 86390 1
529834 99529834 1001 86380 86390 1
529743 99529743 1001 86380 86390 1
529926 99529926 1001 86380 86390 1
530511 99530511 1001 86380 86390 1
530435 99530435 1001 86380 86390 1
530194 99530194 1001 86380 86390 1
530305 99530305 1001 86380 86390 1
530333 99530333 1001 86380 86390 1
530733 99530733 1001 86380 86390 1
530735 99530735 1001 86380 86390 1
530620 99530620 1001 86380 86390 1
530699 99530699 1001 86380 86390 1
530624 99530624 1001 86380 86390 1
530666 99530666 1001 86380 86390 1
531190 99531190 1001 86380 86390 1
531298 99531298 1001 86380 86390 1
531161 99531161 1001 86380 86390 1
531119 99531119 1001 86380 86390 1
531043 99531043 1001 86380 86390 1
530865 99530865 1001 86380 86390 1
530776 99530776 1001 86380 86390 1
530908 99530908 1001 86380 86390 1
530783 99530783 1001 86380 86390 1
531407 99531407 1001 86380 86390 1
532041 99532041 1001 86380 86390 1
532031 99532031 1001 86380 86390 1
532101 99532101 1001 86380 86390 1
532114 99532114 1001 86380 86390 1
531836 99531836 1001 86380 86390 1
531851 99531851 1001 86380 86390 1
531868 99531868 1001 86380 86390 1
531665 99531665 1001 86380 86390 1
531630 99531630 1001 86380 86390 1
532261 99532261 1001 86380 86390 1
532929 99532929 1001 86380 86390 1
532855 99532855 1001 86380 86390 1
532835 99532835 1001 86380 86390 1
532673 99532673 1001 86380 86390 1
532804 99532804 1001 86380 86390 1
532582 99532582 1001 86380 86390 1
532583 99532583 1001 86380 86390 1
532497 99532497 1001 86380 86390 1
532432 99532432 1001 86380 86390 1
532524 99532524 1001 86380 86390 1
532590 99532590 1001 86380 86390 1
533133 99533133 1001 86380 86390 1
533100 99533100 1001 86380 86390 1
533668 99533668 1001 86380 86390 1
533600 99533600 1001 86380 86390 1
533590 99533590 1001 86380 86390 1
533448 99533448 1001 86380 86390 1
533530 99533530 1001 86380 86390 1
533635 99533635 1001 86380 86390 1
533358 99533358 1001 86380 86390 1
533308 99533308 1001 86380 86390 1
533336 99533336 1001 86380 86390 1
533245 99533245 1001 86380 86390 1
533404 99533404 1001 86380 86390 1
533868 99533868 1001 86380 86390 1
534026 99534026 1001 86380 86390 1
533949 99533949 1001 86380 86390 1
534668 99534668 1001 86380 86390 1
534618 99534618 1001 86380 86390 1
534311 99534311 1001 86380 86390 1
534102 99534102 1001 86380 86390 1
534232 99534232 1001 86380 86390 1
534220 99534220 1001 86380 86390 1
534843 99534843 1001 86380 86390 1
534767 99534767 1001 86380 86390 1
534806 99534806 1001 86380 86390 1
535344 99535344 1001 86380 86390 1
535370 99535370 1001 86380 86390 1
535389 99535389 1001 86380 86390 1
535176 99535176 1001 86380 86390 1
535101 99535101 1001 86380 86390 1
535157 99535157 1001 86380 86390 1
534903 99534903 1001 86380 86390 1
535034 99535034 1001 86380 86390 1
535075 99535075 1001 86380 86390 1
534894 99534894 1001 86380 86390 1
535549 99535549 1001 86380 86390 1
535668 99535668 1001 86380 86390 1
535681 99535681 1001 86380 86390 1
535552 99535552 1001 86380 86390 1
535644 99535644 1001 86380 86390 1
535657 99535657 1001 86380 86390 1
536221 99536221 1001 86380 86390 1
536152 99536152 1001 86380 86390 1
536015 99536015 1001 86380 86390 1
536119 99536119 1001 86380 86390 1
536056 99536056 1001 86380 86390 1
535967 99535967 1001 86380 86390 1
535943 99535943 1001 86380 86390 1
535997 99535997 1001 86380 86390 1
535946 99535946 1001 86380 86390 1
535805 99535805 1001 86380 86390 1
536464 99536464 1001 86380 86390 1
536468 99536468 1001 86380 86390 1
536431 99536431 1001 86380 86390 1
536406 99536406 1001 86380 86390 1
536484 99536484 1001 86380 86390 1
536474 99536474 1001 86380 86390 1
537047 99537047 1001 86380 86390 1
537073 99537073 1001 86380 86390 1
536797 99536797 1001 86380 86390 1
536900 99536900 1001 86380 86390 1
536836 99536836 1001 86380 86390 1
537961 99537961 1001 86380 86390 1
537791 99537791 1001 86380 86390 1
537858 99537858 1001 86380 86390 1
537746 99537746 1001 86380 86390 1
537549 99537549 1001 86380 86390 1
537525 99537525 1001 86380 86390 1
538035 99538035 1001 86380 86390 1
538074 99538074 1001 86380 86390 1
537576 99537576 1001 86380 86390 1
538177 99538177 1001 86380 86390 1
538154 99538154 1001 86380 86390 1
538132 99538132 1001 86380 86390 1
538121 99538121 1001 86380 86390 1
538148 99538148 1001 86380 86390 1
538648 99538648 1001 86380 86390 1
538687 99538687 1001 86380 86390 1
538625 99538625 1001 86380 86390 1
538707 99538707 1001 86380 86390 1
538775 99538775 1001 86380 86390 1
538493 99538493 1001 86380 86390 1
538471 99538471 1001 86380 86390 1
538316 99538316 1001 86380 86390 1
538280 99538280 1001 86380 86390 1
538373 99538373 1001 86380 86390 1
538969 99538969 1001 86380 86390 1
538827 99538827 1001 86380 86390 1
538906 99538906 1001 86380 86390 1
538846 99538846 1001 86380 86390 1
538859 99538859 1001 86380 86390 1
539477 99539477 1001 86380 86390 1
539504 99539504 1001 86380 86390 1
539444 99539444 1001 86380 86390 1
539361 99539361 1001 86380 86390 1
539086 99539086 1001 86380 86390 1
539134 99539134 1001 86380 86390 1
539690 99539690 1001 86380 86390 1
539822 99539822 1001 86380 86390 1
539667 99539667 1001 86380 86390 1
539719 99539719 1001 86380 86390 1
539724 99539724 1001 86380 86390 1
540351 99540351 1001 86380 86390 1
540368 99540368 1001 86380 86390 1
540383 99540383 1001 86380 86390 1
540445 99540445 1001 86380 86390 1
540159 99540159 1001 86380 86390 1
540148 99540148 1001 86380 86390 1
540161 99540161 1001 86380 86390 1
540215 99540215 1001 86380 86390 1
540017 99540017 1001 86380 86390 1
539850 99539850 1001 86380 86390 1
539929 99539929 1001 86380 86390 1
539957 99539957 1001 86380 86390 1
540485 99540485 1001 86380 86390 1
540474 99540474 1001 86380 86390 1
541243 99541243 1001 86380 86390 1
541157 99541157 1001 86380 86390 1
541222 99541222 1001 86380 86390 1
541290 99541290 1001 86380 86390 1
541075 99541075 1001 86380 86390 1
540881 99540881 1001 86380 86390 1
540974 99540974 1001 86380 86390 1
541027 99541027 1001 86380 86390 1
540772 99540772 1001 86380 86390 1
540839 99540839 1001 86380 86390 1
541412 99541412 1001 86380 86390 1
541493 99541493 1001 86380 86390 1
541300 99541300 1001 86380 86390 1
542069 99542069 1001 86380 86390 1
542076 99542076 1001 86380 86390 1
542112 99542112 1001 86380 86390 1
541989 99541989 1001 86380 86390 1
541796 99541796 1001 86380 86390 1
541816 99541816 1001 86380 86390 1
541909 99541909 1001 86380 86390 1
541657 99541657 1001 86380 86390 1
541688 99541688 1001 86380 86390 1
541701 99541701 1001 86380 86390 1
541626 99541626 1001 86380 86390 1
541704 99541704 1001 86380 86390 1
542191 99542191 1001 86380 86390 1
542842 99542842 1001 86380 86390 1
542922 99542922 1001 86380 86390 1
542745 99542745 1001 86380 86390 1
542770 99542770 1001 86380 86390 1
542848 99542848 1001 86380 86390 1
542811 99542811 1001 86380 86390 1
542863 99542863 1001 86380 86390 1
542718 99542718 1001 86380 86390 1
542566 99542566 1001 86380 86390 1
542522 99542522 1001 86380 86390 1
542383 99542383 1001 86380 86390 1
542526 99542526 1001 86380 86390 1
542962 99542962 1001 86380 86390 1
542976 99542976 1001 86380 86390 1
543707 99543707 1001 86380 86390 1
543723 99543723 1001 86380 86390 1
543477 99543477 1001 86380 86390 1
543507 99543507 1001 86380 86390 1
543535 99543535 1001 86380 86390 1
543485 99543485 1001 86380 86390 1
543319 99543319 1001 86380 86390 1
543197 99543197 1001 86380 86390 1
543895 99543895 1001 86380 86390 1
544429 99544429 1001 86380 86390 1
544554 99544554 1001 86380 86390 1
544589 99544589 1001 86380 86390 1
544223 99544223 1001 86380 86390 1
544320 99544320 1001 86380 86390 1
544282 99544282 1001 86380 86390 1
544336 99544336 1001 86380 86390 1
544339 99544339 1001 86380 86390 1
544057 99544057 1001 86380 86390 1
544012 99544012 1001 86380 86390 1
544728 99544728 1001 86380 86390 1
537165 485 1001 60483 60782 1
400083 99400083 1001 86380 86390 1
400239 99400239 1001 86380 86390 1
400247 99400247 1001 86380 86390 1
400373 99400373 1001 86380 86390 1
400720 99400720 1001 86380 86390 1
400870 99400870 1001 86380 86390 1
400911 99400911 1001 86380 86390 1
400970 99400970 1001 86380 86390 1
400988 99400988 1001 86380 86390 1
401531 99401531 1001 86380 86390 1
401589 99401589 1001 86380 86390 1
401744 99401744 1001 86380 86390 1
402207 99402207 1001 86380 86390 1
403005 99403005 1001 86380 86390 1
403150 99403150 1001 86380 86390 1
403381 99403381 1001 86380 86390 1
403384 99403384 1001 86380 86390 1
403600 99403600 1001 86380 86390 1
403710 99403710 1001 86380 86390 1
403627 99403627 1001 86380 86390 1
403869 99403869 1001 86380 86390 1
403916 99403916 1001 86380 86390 1
403946 99403946 1001 86380 86390 1
404252 99404252 1001 86380 86390 1
404318 99404318 1001 86380 86390 1
404575 99404575 1001 86380 86390 1
404487 99404487 1001 86380 86390 1
404670 99404670 1001 86380 86390 1
404696 99404696 1001 86380 86390 1
404717 99404717 1001 86380 86390 1
404806 99404806 1001 86380 86390 1
404956 99404956 1001 86380 86390 1
404931 99404931 1001 86380 86390 1
405031 99405031 1001 86380 86390 1
405128 99405128 1001 86380 86390 1
405175 99405175 1001 86380 86390 1
405146 99405146 1001 86380 86390 1
405401 99405401 1001 86380 86390 1
405364 99405364 1001 86380 86390 1
405476 99405476 1001 86380 86390 1
405506 99405506 1001 86380 86390 1
405696 99405696 1001 86380 86390 1
406421 99406421 1001 86380 86390 1
406517 99406517 1001 86380 86390 1
406553 99406553 1001 86380 86390 1
406808 99406808 1001 86380 86390 1
406975 99406975 1001 86380 86390 1
407019 99407019 1001 86380 86390 1
407026 99407026 1001 86380 86390 1
406957 99406957 1001 86380 86390 1
407050 99407050 1001 86380 86390 1
407316 99407316 1001 86380 86390 1
407248 99407248 1001 86380 86390 1
407498 99407498 1001 86380 86390 1
407629 99407629 1001 86380 86390 1
407612 99407612 1001 86380 86390 1
407753 99407753 1001 86380 86390 1
407739 99407739 1001 86380 86390 1
408231 99408231 1001 86380 86390 1
408359 99408359 1001 86380 86390 1
408441 99408441 1001 86380 86390 1
408501 99408501 1001 86380 86390 1
408702 99408702 1001 86380 86390 1
408852 99408852 1001 86380 86390 1
408949 99408949 1001 86380 86390 1
409049 99409049 1001 86380 86390 1
409300 99409300 1001 86380 86390 1
409637 99409637 1001 86380 86390 1
409641 99409641 1001 86380 86390 1
409934 99409934 1001 86380 86390 1
410103 99410103 1001 86380 86390 1
410267 99410267 1001 86380 86390 1
410357 99410357 1001 86380 86390 1
410682 99410682 1001 86380 86390 1
410804 99410804 1001 86380 86390 1
410778 99410778 1001 86380 86390 1
410825 99410825 1001 86380 86390 1
410875 99410875 1001 86380 86390 1
410884 99410884 1001 86380 86390 1
410934 99410934 1001 86380 86390 1
411253 99411253 1001 86380 86390 1
411313 99411313 1001 86380 86390 1
411336 99411336 1001 86380 86390 1
411580 99411580 1001 86380 86390 1
411591 99411591 1001 86380 86390 1
411691 99411691 1001 86380 86390 1
411651 99411651 1001 86380 86390 1
411893 99411893 1001 86380 86390 1
411883 99411883 1001 86380 86390 1
412231 99412231 1001 86380 86390 1
412477 99412477 1001 86380 86390 1
412409 99412409 1001 86380 86390 1
412285 99412285 1001 86380 86390 1
412310 99412310 1001 86380 86390 1
412288 99412288 1001 86380 86390 1
413399 99413399 1001 86380 86390 1
413619 99413619 1001 86380 86390 1
413376 99413376 1001 86380 86390 1
413501 99413501 1001 86380 86390 1
413322 99413322 1001 86380 86390 1
413084 99413084 1001 86380 86390 1
412607 99412607 1001 86380 86390 1
412719 99412719 1001 86380 86390 1
412613 99412613 1001 86380 86390 1
412865 99412865 1001 86380 86390 1
412486 99412486 1001 86380 86390 1
413756 99413756 1001 86380 86390 1
414088 99414088 1001 86380 86390 1
414945 99414945 1001 86380 86390 1
414955 99414955 1001 86380 86390 1
415284 99415284 1001 86380 86390 1
414705 99414705 1001 86380 86390 1
414621 99414621 1001 86380 86390 1
414881 99414881 1001 86380 86390 1
414700 99414700 1001 86380 86390 1
414430 99414430 1001 86380 86390 1
415363 99415363 1001 86380 86390 1
415464 99415464 1001 86380 86390 1
416619 99416619 1001 86380 86390 1
415823 99415823 1001 86380 86390 1
417017 99417017 1001 86380 86390 1
417034 99417034 1001 86380 86390 1
417156 99417156 1001 86380 86390 1
417491 99417491 1001 86380 86390 1
418652 99418652 1001 86380 86390 1
418768 99418768 1001 86380 86390 1
418611 99418611 1001 86380 86390 1
418662 99418662 1001 86380 86390 1
418499 99418499 1001 86380 86390 1
418668 99418668 1001 86380 86390 1
418795 99418795 1001 86380 86390 1
418180 99418180 1001 86380 86390 1
418145 99418145 1001 86380 86390 1
418189 99418189 1001 86380 86390 1
417874 99417874 1001 86380 86390 1
419057 99419057 1001 86380 86390 1
418828 99418828 1001 86380 86390 1
419040 99419040 1001 86380 86390 1
419010 99419010 1001 86380 86390 1
418945 99418945 1001 86380 86390 1
418925 99418925 1001 86380 86390 1
420077 99420077 1001 86380 86390 1
420333 99420333 1001 86380 86390 1
420319 99420319 1001 86380 86390 1
419884 99419884 1001 86380 86390 1
419537 99419537 1001 86380 86390 1
419497 99419497 1001 86380 86390 1
419282 99419282 1001 86380 86390 1
420742 99420742 1001 86380 86390 1
420475 99420475 1001 86380 86390 1
420682 99420682 1001 86380 86390 1
422025 99422025 1001 86380 86390 1
422042 99422042 1001 86380 86390 1
421431 99421431 1001 86380 86390 1
421546 99421546 1001 86380 86390 1
421628 99421628 1001 86380 86390 1
421255 99421255 1001 86380 86390 1
420900 99420900 1001 86380 86390 1
421029 99421029 1001 86380 86390 1
422172 99422172 1001 86380 86390 1
422491 99422491 1001 86380 86390 1
422179 99422179 1001 86380 86390 1
422181 99422181 1001 86380 86390 1
423628 99423628 1001 86380 86390 1
423554 99423554 1001 86380 86390 1
423669 99423669 1001 86380 86390 1
423266 99423266 1001 86380 86390 1
423127 99423127 1001 86380 86390 1
423154 99423154 1001 86380 86390 1
422954 99422954 1001 86380 86390 1
423162 99423162 1001 86380 86390 1
422956 99422956 1001 86380 86390 1
422887 99422887 1001 86380 86390 1
422674 99422674 1001 86380 86390 1
423965 99423965 1001 86380 86390 1
423306 99423306 1001 86380 86390 1
423880 99423880 1001 86380 86390 1
425028 99425028 1001 86380 86390 1
425104 99425104 1001 86380 86390 1
425176 99425176 1001 86380 86390 1
425166 99425166 1001 86380 86390 1
424930 99424930 1001 86380 86390 1
425004 99425004 1001 86380 86390 1
424658 99424658 1001 86380 86390 1
424728 99424728 1001 86380 86390 1
424269 99424269 1001 86380 86390 1
424320 99424320 1001 86380 86390 1
424536 99424536 1001 86380 86390 1
424427 99424427 1001 86380 86390 1
425470 99425470 1001 86380 86390 1
425626 99425626 1001 86380 86390 1
425652 99425652 1001 86380 86390 1
426854 99426854 1001 86380 86390 1
426761 99426761 1001 86380 86390 1
426369 99426369 1001 86380 86390 1
426690 99426690 1001 86380 86390 1
426453 99426453 1001 86380 86390 1
426597 99426597 1001 86380 86390 1
426063 99426063 1001 86380 86390 1
426247 99426247 1001 86380 86390 1
426255 99426255 1001 86380 86390 1
425975 99425975 1001 86380 86390 1
426174 99426174 1001 86380 86390 1
427286 99427286 1001 86380 86390 1
427238 99427238 1001 86380 86390 1
427156 99427156 1001 86380 86390 1
428353 99428353 1001 86380 86390 1
428715 99428715 1001 86380 86390 1
428056 99428056 1001 86380 86390 1
428087 99428087 1001 86380 86390 1
428063 99428063 1001 86380 86390 1
428102 99428102 1001 86380 86390 1
427784 99427784 1001 86380 86390 1
428839 99428839 1001 86380 86390 1
427921 99427921 1001 86380 86390 1
429156 99429156 1001 86380 86390 1
429034 99429034 1001 86380 86390 1
430044 99430044 1001 86380 86390 1
430245 99430245 1001 86380 86390 1
429656 99429656 1001 86380 86390 1
429617 99429617 1001 86380 86390 1
429466 99429466 1001 86380 86390 1
429379 99429379 1001 86380 86390 1
429193 99429193 1001 86380 86390 1
429363 99429363 1001 86380 86390 1
430527 99430527 1001 86380 86390 1
430436 99430436 1001 86380 86390 1
430748 99430748 1001 86380 86390 1
430721 99430721 1001 86380 86390 1
432039 99432039 1001 86380 86390 1
431610 99431610 1001 86380 86390 1
431612 99431612 1001 86380 86390 1
431175 99431175 1001 86380 86390 1
432280 99432280 1001 86380 86390 1
433407 99433407 1001 86380 86390 1
433069 99433069 1001 86380 86390 1
433239 99433239 1001 86380 86390 1
433214 99433214 1001 86380 86390 1
433067 99433067 1001 86380 86390 1
432778 99432778 1001 86380 86390 1
432709 99432709 1001 86380 86390 1
432662 99432662 1001 86380 86390 1
434117 99434117 1001 86380 86390 1
434069 99434069 1001 86380 86390 1
435303 99435303 1001 86380 86390 1
435335 99435335 1001 86380 86390 1
434813 99434813 1001 86380 86390 1
434840 99434840 1001 86380 86390 1
434877 99434877 1001 86380 86390 1
434725 99434725 1001 86380 86390 1
434909 99434909 1001 86380 86390 1
434957 99434957 1001 86380 86390 1
434263 99434263 1001 86380 86390 1
434176 99434176 1001 86380 86390 1
434330 99434330 1001 86380 86390 1
434248 99434248 1001 86380 86390 1
435679 99435679 1001 86380 86390 1
435601 99435601 1001 86380 86390 1
435476 99435476 1001 86380 86390 1
437147 99437147 1001 86380 86390 1
436893 99436893 1001 86380 86390 1
436759 99436759 1001 86380 86390 1
436761 99436761 1001 86380 86390 1
437065 99437065 1001 86380 86390 1
436564 99436564 1001 86380 86390 1
436368 99436368 1001 86380 86390 1
436672 99436672 1001 86380 86390 1
436743 99436743 1001 86380 86390 1
436277 99436277 1001 86380 86390 1
437236 99437236 1001 86380 86390 1
300003 99300003 1001 86380 86390 1
437346 99437346 1001 86380 86390 1
300019 99300019 1001 86380 86390 1
437248 99437248 1001 86380 86390 1
437227 99437227 1001 86380 86390 1
437308 99437308 1001 86380 86390 1
300612 99300612 1001 86380 86390 1
300681 99300681 1001 86380 86390 1
300125 99300125 1001 86380 86390 1
300777 99300777 1001 86380 86390 1
300830 99300830 1001 86380 86390 1
301521 99301521 1001 86380 86390 1
301453 99301453 1001 86380 86390 1
301403 99301403 1001 86380 86390 1
301315 99301315 1001 86380 86390 1
301268 99301268 1001 86380 86390 1
301011 99301011 1001 86380 86390 1
301090 99301090 1001 86380 86390 1
301078 99301078 1001 86380 86390 1
301068 99301068 1001 86380 86390 1
301565 99301565 1001 86380 86390 1
301698 99301698 1001 86380 86390 1
301753 99301753 1001 86380 86390 1
301754 99301754 1001 86380 86390 1
302342 99302342 1001 86380 86390 1
302350 99302350 1001 86380 86390 1
302322 99302322 1001 86380 86390 1
302219 99302219 1001 86380 86390 1
302298 99302298 1001 86380 86390 1
302248 99302248 1001 86380 86390 1
302369 99302369 1001 86380 86390 1
302051 99302051 1001 86380 86390 1
301987 99301987 1001 86380 86390 1
302027 99302027 1001 86380 86390 1
302133 99302133 1001 86380 86390 1
302096 99302096 1001 86380 86390 1
301815 99301815 1001 86380 86390 1
301830 99301830 1001 86380 86390 1
302547 99302547 1001 86380 86390 1
303104 99303104 1001 86380 86390 1
302923 99302923 1001 86380 86390 1
302890 99302890 1001 86380 86390 1
302830 99302830 1001 86380 86390 1
302985 99302985 1001 86380 86390 1
302717 99302717 1001 86380 86390 1
302784 99302784 1001 86380 86390 1
303385 99303385 1001 86380 86390 1
303389 99303389 1001 86380 86390 1
303274 99303274 1001 86380 86390 1
303854 99303854 1001 86380 86390 1
303963 99303963 1001 86380 86390 1
304019 99304019 1001 86380 86390 1
304023 99304023 1001 86380 86390 1
303674 99303674 1001 86380 86390 1
303713 99303713 1001 86380 86390 1
303744 99303744 1001 86380 86390 1
303759 99303759 1001 86380 86390 1
303554 99303554 1001 86380 86390 1
303479 99303479 1001 86380 86390 1
303457 99303457 1001 86380 86390 1
304067 99304067 1001 86380 86390 1
304692 99304692 1001 86380 86390 1
304680 99304680 1001 86380 86390 1
304571 99304571 1001 86380 86390 1
304612 99304612 1001 86380 86390 1
304277 99304277 1001 86380 86390 1
304278 99304278 1001 86380 86390 1
304369 99304369 1001 86380 86390 1
304359 99304359 1001 86380 86390 1
304325 99304325 1001 86380 86390 1
304327 99304327 1001 86380 86390 1
304935 99304935 1001 86380 86390 1
304923 99304923 1001 86380 86390 1
304885 99304885 1001 86380 86390 1
304938 99304938 1001 86380 86390 1
304913 99304913 1001 86380 86390 1
305543 99305543 1001 86380 86390 1
305684 99305684 1001 86380 86390 1
305588 99305588 1001 86380 86390 1
305605 99305605 1001 86380 86390 1
305401 99305401 1001 86380 86390 1
305467 99305467 1001 86380 86390 1
305347 99305347 1001 86380 86390 1
305282 99305282 1001 86380 86390 1
305074 99305074 1001 86380 86390 1
305270 99305270 1001 86380 86390 1
500004 99500004 1001 86380 86390 1
500161 99500161 1001 86380 86390 1
500622 99500622 1001 86380 86390 1
500613 99500613 1001 86380 86390 1
500631 99500631 1001 86380 86390 1
500556 99500556 1001 86380 86390 1
500453 99500453 1001 86380 86390 1
500537 99500537 1001 86380 86390 1
500474 99500474 1001 86380 86390 1
500526 99500526 1001 86380 86390 1
500592 99500592 1001 86380 86390 1
500489 99500489 1001 86380 86390 1
500373 99500373 1001 86380 86390 1
500336 99500336 1001 86380 86390 1
500241 99500241 1001 86380 86390 1
500398 99500398 1001 86380 86390 1
500953 99500953 1001 86380 86390 1
501569 99501569 1001 86380 86390 1
501356 99501356 1001 86380 86390 1
501370 99501370 1001 86380 86390 1
501333 99501333 1001 86380 86390 1
501173 99501173 1001 86380 86390 1
501110 99501110 1001 86380 86390 1
501178 99501178 1001 86380 86390 1
501119 99501119 1001 86380 86390 1
501728 99501728 1001 86380 86390 1
501666 99501666 1001 86380 86390 1
501720 99501720 1001 86380 86390 1
501670 99501670 1001 86380 86390 1
502329 99502329 1001 86380 86390 1
502239 99502239 1001 86380 86390 1
501859 99501859 1001 86380 86390 1
501875 99501875 1001 86380 86390 1
501996 99501996 1001 86380 86390 1
502516 99502516 1001 86380 86390 1
502520 99502520 1001 86380 86390 1
502611 99502611 1001 86380 86390 1
503164 99503164 1001 86380 86390 1
503132 99503132 1001 86380 86390 1
502919 99502919 1001 86380 86390 1
503069 99503069 1001 86380 86390 1
503395 99503395 1001 86380 86390 1
503423 99503423 1001 86380 86390 1
503363 99503363 1001 86380 86390 1
503929 99503929 1001 86380 86390 1
503994 99503994 1001 86380 86390 1
503895 99503895 1001 86380 86390 1
503780 99503780 1001 86380 86390 1
503781 99503781 1001 86380 86390 1
503600 99503600 1001 86380 86390 1
503536 99503536 1001 86380 86390 1
503665 99503665 1001 86380 86390 1
503541 99503541 1001 86380 86390 1
503697 99503697 1001 86380 86390 1
503503 99503503 1001 86380 86390 1
503518 99503518 1001 86380 86390 1
504257 99504257 1001 86380 86390 1
504154 99504154 1001 86380 86390 1
504245 99504245 1001 86380 86390 1
504209 99504209 1001 86380 86390 1
504757 99504757 1001 86380 86390 1
504771 99504771 1001 86380 86390 1
504853 99504853 1001 86380 86390 1
504602 99504602 1001 86380 86390 1
504538 99504538 1001 86380 86390 1
504553 99504553 1001 86380 86390 1
504698 99504698 1001 86380 86390 1
504364 99504364 1001 86380 86390 1
504494 99504494 1001 86380 86390 1
504331 99504331 1001 86380 86390 1
505070 99505070 1001 86380 86390 1
505122 99505122 1001 86380 86390 1
505073 99505073 1001 86380 86390 1
504999 99504999 1001 86380 86390 1
505015 99505015 1001 86380 86390 1
505131 99505131 1001 86380 86390 1
505106 99505106 1001 86380 86390 1
504965 99504965 1001 86380 86390 1
505628 99505628 1001 86380 86390 1
505474 99505474 1001 86380 86390 1
505505 99505505 1001 86380 86390 1
505365 99505365 1001 86380 86390 1
505419 99505419 1001 86380 86390 1
505268 99505268 1001 86380 86390 1
505307 99505307 1001 86380 86390 1
505283 99505283 1001 86380 86390 1
505845 99505845 1001 86380 86390 1
505923 99505923 1001 86380 86390 1
505911 99505911 1001 86380 86390 1
505940 99505940 1001 86380 86390 1
505953 99505953 1001 86380 86390 1
505816 99505816 1001 86380 86390 1
506470 99506470 1001 86380 86390 1
506490 99506490 1001 86380 86390 1
506222 99506222 1001 86380 86390 1
506301 99506301 1001 86380 86390 1
506367 99506367 1001 86380 86390 1
506252 99506252 1001 86380 86390 1
506317 99506317 1001 86380 86390 1
506253 99506253 1001 86380 86390 1
506336 99506336 1001 86380 86390 1
506052 99506052 1001 86380 86390 1
506157 99506157 1001 86380 86390 1
506764 99506764 1001 86380 86390 1
507302 99507302 1001 86380 86390 1
507414 99507414 1001 86380 86390 1
507195 99507195 1001 86380 86390 1
507208 99507208 1001 86380 86390 1
507096 99507096 1001 86380 86390 1
506831 99506831 1001 86380 86390 1
506951 99506951 1001 86380 86390 1
506952 99506952 1001 86380 86390 1
506978 99506978 1001 86380 86390 1
507575 99507575 1001 86380 86390 1
507446 99507446 1001 86380 86390 1
507475 99507475 1001 86380 86390 1
507501 99507501 1001 86380 86390 1
507478 99507478 1001 86380 86390 1
508160 99508160 1001 86380 86390 1
508219 99508219 1001 86380 86390 1
508163 99508163 1001 86380 86390 1
508114 99508114 1001 86380 86390 1
508130 99508130 1001 86380 86390 1
507940 99507940 1001 86380 86390 1
507846 99507846 1001 86380 86390 1
507776 99507776 1001 86380 86390 1
508361 99508361 1001 86380 86390 1
508452 99508452 1001 86380 86390 1
508323 99508323 1001 86380 86390 1
508442 99508442 1001 86380 86390 1
508303 99508303 1001 86380 86390 1
508397 99508397 1001 86380 86390 1
508959 99508959 1001 86380 86390 1
509042 99509042 1001 86380 86390 1
508989 99508989 1001 86380 86390 1
509015 99509015 1001 86380 86390 1
508903 99508903 1001 86380 86390 1
509008 99509008 1001 86380 86390 1
508970 99508970 1001 86380 86390 1
508675 99508675 1001 86380 86390 1
508809 99508809 1001 86380 86390 1
508863 99508863 1001 86380 86390 1
508708 99508708 1001 86380 86390 1
508865 99508865 1001 86380 86390 1
508557 99508557 1001 86380 86390 1
508519 99508519 1001 86380 86390 1
508538 99508538 1001 86380 86390 1
508592 99508592 1001 86380 86390 1
509242 99509242 1001 86380 86390 1
509172 99509172 1001 86380 86390 1
509812 99509812 1001 86380 86390 1
509874 99509874 1001 86380 86390 1
509743 99509743 1001 86380 86390 1
509637 99509637 1001 86380 86390 1
509603 99509603 1001 86380 86390 1
509668 99509668 1001 86380 86390 1
509512 99509512 1001 86380 86390 1
509296 99509296 1001 86380 86390 1
509478 99509478 1001 86380 86390 1
509313 99509313 1001 86380 86390 1
509964 99509964 1001 86380 86390 1
509996 99509996 1001 86380 86390 1
510612 99510612 1001 86380 86390 1
510701 99510701 1001 86380 86390 1
510578 99510578 1001 86380 86390 1
510580 99510580 1001 86380 86390 1
510646 99510646 1001 86380 86390 1
510610 99510610 1001 86380 86390 1
510369 99510369 1001 86380 86390 1
510117 99510117 1001 86380 86390 1
510867 99510867 1001 86380 86390 1
510755 99510755 1001 86380 86390 1
510794 99510794 1001 86380 86390 1
510783 99510783 1001 86380 86390 1
511522 99511522 1001 86380 86390 1
511523 99511523 1001 86380 86390 1
511153 99511153 1001 86380 86390 1
511338 99511338 1001 86380 86390 1
511199 99511199 1001 86380 86390 1
511048 99511048 1001 86380 86390 1
511092 99511092 1001 86380 86390 1
511667 99511667 1001 86380 86390 1
511605 99511605 1001 86380 86390 1
511735 99511735 1001 86380 86390 1
511554 99511554 1001 86380 86390 1
512342 99512342 1001 86380 86390 1
512255 99512255 1001 86380 86390 1
512335 99512335 1001 86380 86390 1
512370 99512370 1001 86380 86390 1
512066 99512066 1001 86380 86390 1
511759 99511759 1001 86380 86390 1
511789 99511789 1001 86380 86390 1
511958 99511958 1001 86380 86390 1
511937 99511937 1001 86380 86390 1
512427 99512427 1001 86380 86390 1
512544 99512544 1001 86380 86390 1
512430 99512430 1001 86380 86390 1
512445 99512445 1001 86380 86390 1
512525 99512525 1001 86380 86390 1
512396 99512396 1001 86380 86390 1
513064 99513064 1001 86380 86390 1
513094 99513094 1001 86380 86390 1
513096 99513096 1001 86380 86390 1
513113 99513113 1001 86380 86390 1
512959 99512959 1001 86380 86390 1
512765 99512765 1001 86380 86390 1
512720 99512720 1001 86380 86390 1
512789 99512789 1001 86380 86390 1
513279 99513279 1001 86380 86390 1
513280 99513280 1001 86380 86390 1
513324 99513324 1001 86380 86390 1
513273 99513273 1001 86380 86390 1
513930 99513930 1001 86380 86390 1
514013 99514013 1001 86380 86390 1
513988 99513988 1001 86380 86390 1
513940 99513940 1001 86380 86390 1
513709 99513709 1001 86380 86390 1
513780 99513780 1001 86380 86390 1
513809 99513809 1001 86380 86390 1
513526 99513526 1001 86380 86390 1
513411 99513411 1001 86380 86390 1
513545 99513545 1001 86380 86390 1
513550 99513550 1001 86380 86390 1
514211 99514211 1001 86380 86390 1
514224 99514224 1001 86380 86390 1
514152 99514152 1001 86380 86390 1
514193 99514193 1001 86380 86390 1
514833 99514833 1001 86380 86390 1
514775 99514775 1001 86380 86390 1
514791 99514791 1001 86380 86390 1
514527 99514527 1001 86380 86390 1
514646 99514646 1001 86380 86390 1
514479 99514479 1001 86380 86390 1
514518 99514518 1001 86380 86390 1
514583 99514583 1001 86380 86390 1
514635 99514635 1001 86380 86390 1
514356 99514356 1001 86380 86390 1
514959 99514959 1001 86380 86390 1
515012 99515012 1001 86380 86390 1
514953 99514953 1001 86380 86390 1
515621 99515621 1001 86380 86390 1
515304 99515304 1001 86380 86390 1
515382 99515382 1001 86380 86390 1
515280 99515280 1001 86380 86390 1
515398 99515398 1001 86380 86390 1
515222 99515222 1001 86380 86390 1
515815 99515815 1001 86380 86390 1
515869 99515869 1001 86380 86390 1
515757 99515757 1001 86380 86390 1
516341 99516341 1001 86380 86390 1
516401 99516401 1001 86380 86390 1
516379 99516379 1001 86380 86390 1
516111 99516111 1001 86380 86390 1
516281 99516281 1001 86380 86390 1
516220 99516220 1001 86380 86390 1
516057 99516057 1001 86380 86390 1
515995 99515995 1001 86380 86390 1
516087 99516087 1001 86380 86390 1
516629 99516629 1001 86380 86390 1
516604 99516604 1001 86380 86390 1
516695 99516695 1001 86380 86390 1
517235 99517235 1001 86380 86390 1
517253 99517253 1001 86380 86390 1
517242 99517242 1001 86380 86390 1
517017 99517017 1001 86380 86390 1
516997 99516997 1001 86380 86390 1
516819 99516819 1001 86380 86390 1
516910 99516910 1001 86380 86390 1
516829 99516829 1001 86380 86390 1
516738 99516738 1001 86380 86390 1
517453 99517453 1001 86380 86390 1
517422 99517422 1001 86380 86390 1
517487 99517487 1001 86380 86390 1
518025 99518025 1001 86380 86390 1
518040 99518040 1001 86380 86390 1
517976 99517976 1001 86380 86390 1
518031 99518031 1001 86380 86390 1
517775 99517775 1001 86380 86390 1
517840 99517840 1001 86380 86390 1
517751 99517751 1001 86380 86390 1
517907 99517907 1001 86380 86390 1
517806 99517806 1001 86380 86390 1
517924 99517924 1001 86380 86390 1
517925 99517925 1001 86380 86390 1
517797 99517797 1001 86380 86390 1
517675 99517675 1001 86380 86390 1
518250 99518250 1001 86380 86390 1
518343 99518343 1001 86380 86390 1
518219 99518219 1001 86380 86390 1
518855 99518855 1001 86380 86390 1
518627 99518627 1001 86380 86390 1
518758 99518758 1001 86380 86390 1
518682 99518682 1001 86380 86390 1
518579 99518579 1001 86380 86390 1
518623 99518623 1001 86380 86390 1
518741 99518741 1001 86380 86390 1
518419 99518419 1001 86380 86390 1
518398 99518398 1001 86380 86390 1
518454 99518454 1001 86380 86390 1
518558 99518558 1001 86380 86390 1
519066 99519066 1001 86380 86390 1
519145 99519145 1001 86380 86390 1
519633 99519633 1001 86380 86390 1
519777 99519777 1001 86380 86390 1
519763 99519763 1001 86380 86390 1
519755 99519755 1001 86380 86390 1
519653 99519653 1001 86380 86390 1
519770 99519770 1001 86380 86390 1
519808 99519808 1001 86380 86390 1
519483 99519483 1001 86380 86390 1
519231 99519231 1001 86380 86390 1
519276 99519276 1001 86380 86390 1
519959 99519959 1001 86380 86390 1
519844 99519844 1001 86380 86390 1
519896 99519896 1001 86380 86390 1
519897 99519897 1001 86380 86390 1
519887 99519887 1001 86380 86390 1
520485 99520485 1001 86380 86390 1
520565 99520565 1001 86380 86390 1
520635 99520635 1001 86380 86390 1
520588 99520588 1001 86380 86390 1
520367 99520367 1001 86380 86390 1
520096 99520096 1001 86380 86390 1
520140 99520140 1001 86380 86390 1
520080 99520080 1001 86380 86390 1
520756 99520756 1001 86380 86390 1
520693 99520693 1001 86380 86390 1
520695 99520695 1001 86380 86390 1
520804 99520804 1001 86380 86390 1
521382 99521382 1001 86380 86390 1
521462 99521462 1001 86380 86390 1
521208 99521208 1001 86380 86390 1
521105 99521105 1001 86380 86390 1
521111 99521111 1001 86380 86390 1
521124 99521124 1001 86380 86390 1
521101 99521101 1001 86380 86390 1
521180 99521180 1001 86380 86390 1
521129 99521129 1001 86380 86390 1
520948 99520948 1001 86380 86390 1
521040 99521040 1001 86380 86390 1
520938 99520938 1001 86380 86390 1
520850 99520850 1001 86380 86390 1
521519 99521519 1001 86380 86390 1
521586 99521586 1001 86380 86390 1
521638 99521638 1001 86380 86390 1
522242 99522242 1001 86380 86390 1
522208 99522208 1001 86380 86390 1
522275 99522275 1001 86380 86390 1
521895 99521895 1001 86380 86390 1
521962 99521962 1001 86380 86390 1
522019 99522019 1001 86380 86390 1
521787 99521787 1001 86380 86390 1
522449 99522449 1001 86380 86390 1
522462 99522462 1001 86380 86390 1
522438 99522438 1001 86380 86390 1
522937 99522937 1001 86380 86390 1
522966 99522966 1001 86380 86390 1
523093 99523093 1001 86380 86390 1
522825 99522825 1001 86380 86390 1
522750 99522750 1001 86380 86390 1
522815 99522815 1001 86380 86390 1
522715 99522715 1001 86380 86390 1
522872 99522872 1001 86380 86390 1
522717 99522717 1001 86380 86390 1
522653 99522653 1001 86380 86390 1
522589 99522589 1001 86380 86390 1
522499 99522499 1001 86380 86390 1
522565 99522565 1001 86380 86390 1
522644 99522644 1001 86380 86390 1
522683 99522683 1001 86380 86390 1
523283 99523283 1001 86380 86390 1
523268 99523268 1001 86380 86390 1
523178 99523178 1001 86380 86390 1
523746 99523746 1001 86380 86390 1
523787 99523787 1001 86380 86390 1
523648 99523648 1001 86380 86390 1
523558 99523558 1001 86380 86390 1
523727 99523727 1001 86380 86390 1
523664 99523664 1001 86380 86390 1
523732 99523732 1001 86380 86390 1
523581 99523581 1001 86380 86390 1
523440 99523440 1001 86380 86390 1
523505 99523505 1001 86380 86390 1
523381 99523381 1001 86380 86390 1
524097 99524097 1001 86380 86390 1
523956 99523956 1001 86380 86390 1
524003 99524003 1001 86380 86390 1
524680 99524680 1001 86380 86390 1
524630 99524630 1001 86380 86390 1
524657 99524657 1001 86380 86390 1
524729 99524729 1001 86380 86390 1
524447 99524447 1001 86380 86390 1
524360 99524360 1001 86380 86390 1
524414 99524414 1001 86380 86390 1
524392 99524392 1001 86380 86390 1
524193 99524193 1001 86380 86390 1
524794 99524794 1001 86380 86390 1
524771 99524771 1001 86380 86390 1
524881 99524881 1001 86380 86390 1
525394 99525394 1001 86380 86390 1
525575 99525575 1001 86380 86390 1
525503 99525503 1001 86380 86390 1
525237 99525237 1001 86380 86390 1
525201 99525201 1001 86380 86390 1
525358 99525358 1001 86380 86390 1
525191 99525191 1001 86380 86390 1
525388 99525388 1001 86380 86390 1
524981 99524981 1001 86380 86390 1
525076 99525076 1001 86380 86390 1
525182 99525182 1001 86380 86390 1
525685 99525685 1001 86380 86390 1
525762 99525762 1001 86380 86390 1
525740 99525740 1001 86380 86390 1
525756 99525756 1001 86380 86390 1
526243 99526243 1001 86380 86390 1
526303 99526303 1001 86380 86390 1
526228 99526228 1001 86380 86390 1
525867 99525867 1001 86380 86390 1
525963 99525963 1001 86380 86390 1
525938 99525938 1001 86380 86390 1
525848 99525848 1001 86380 86390 1
525939 99525939 1001 86380 86390 1
525978 99525978 1001 86380 86390 1
526604 99526604 1001 86380 86390 1
526557 99526557 1001 86380 86390 1
527179 99527179 1001 86380 86390 1
527194 99527194 1001 86380 86390 1
526961 99526961 1001 86380 86390 1
527003 99527003 1001 86380 86390 1
526771 99526771 1001 86380 86390 1
526789 99526789 1001 86380 86390 1
527405 99527405 1001 86380 86390 1
527386 99527386 1001 86380 86390 1
527961 99527961 1001 86380 86390 1
527931 99527931 1001 86380 86390 1
528068 99528068 1001 86380 86390 1
527675 99527675 1001 86380 86390 1
527677 99527677 1001 86380 86390 1
527840 99527840 1001 86380 86390 1
527560 99527560 1001 86380 86390 1
527652 99527652 1001 86380 86390 1
527655 99527655 1001 86380 86390 1
528113 99528113 1001 86380 86390 1
528257 99528257 1001 86380 86390 1
528155 99528155 1001 86380 86390 1
528238 99528238 1001 86380 86390 1
528555 99528555 1001 86380 86390 1
528532 99528532 1001 86380 86390 1
528427 99528427 1001 86380 86390 1
528369 99528369 1001 86380 86390 1
528968 99528968 1001 86380 86390 1
528945 99528945 1001 86380 86390 1
529024 99529024 1001 86380 86390 1
529574 99529574 1001 86380 86390 1
529657 99529657 1001 86380 86390 1
529711 99529711 1001 86380 86390 1
529595 99529595 1001 86380 86390 1
529222 99529222 1001 86380 86390 1
529248 99529248 1001 86380 86390 1
529124 99529124 1001 86380 86390 1
529195 99529195 1001 86380 86390 1
529879 99529879 1001 86380 86390 1
529728 99529728 1001 86380 86390 1
529849 99529849 1001 86380 86390 1
529877 99529877 1001 86380 86390 1
530408 99530408 1001 86380 86390 1
530270 99530270 1001 86380 86390 1
530269 99530269 1001 86380 86390 1
529947 99529947 1001 86380 86390 1
530065 99530065 1001 86380 86390 1
530078 99530078 1001 86380 86390 1
530681 99530681 1001 86380 86390 1
530141 99530141 1001 86380 86390 1
530566 99530566 1001 86380 86390 1
530633 99530633 1001 86380 86390 1
530741 99530741 1001 86380 86390 1
531212 99531212 1001 86380 86390 1
531266 99531266 1001 86380 86390 1
531307 99531307 1001 86380 86390 1
531185 99531185 1001 86380 86390 1
531061 99531061 1001 86380 86390 1
531064 99531064 1001 86380 86390 1
531108 99531108 1001 86380 86390 1
530824 99530824 1001 86380 86390 1
530773 99530773 1001 86380 86390 1
530931 99530931 1001 86380 86390 1
530948 99530948 1001 86380 86390 1
531544 99531544 1001 86380 86390 1
531514 99531514 1001 86380 86390 1
531567 99531567 1001 86380 86390 1
532030 99532030 1001 86380 86390 1
532122 99532122 1001 86380 86390 1
532135 99532135 1001 86380 86390 1
531987 99531987 1001 86380 86390 1
531812 99531812 1001 86380 86390 1
531945 99531945 1001 86380 86390 1
531986 99531986 1001 86380 86390 1
531597 99531597 1001 86380 86390 1
531708 99531708 1001 86380 86390 1
531700 99531700 1001 86380 86390 1
532234 99532234 1001 86380 86390 1
532312 99532312 1001 86380 86390 1
532994 99532994 1001 86380 86390 1
532945 99532945 1001 86380 86390 1
532963 99532963 1001 86380 86390 1
532977 99532977 1001 86380 86390 1
532991 99532991 1001 86380 86390 1
532683 99532683 1001 86380 86390 1
532685 99532685 1001 86380 86390 1
532763 99532763 1001 86380 86390 1
532651 99532651 1001 86380 86390 1
532731 99532731 1001 86380 86390 1
532438 99532438 1001 86380 86390 1
532457 99532457 1001 86380 86390 1
532537 99532537 1001 86380 86390 1
533213 99533213 1001 86380 86390 1
533162 99533162 1001 86380 86390 1
533153 99533153 1001 86380 86390 1
533821 99533821 1001 86380 86390 1
533781 99533781 1001 86380 86390 1
533795 99533795 1001 86380 86390 1
533661 99533661 1001 86380 86390 1
533688 99533688 1001 86380 86390 1
533478 99533478 1001 86380 86390 1
533401 99533401 1001 86380 86390 1
533971 99533971 1001 86380 86390 1
534034 99534034 1001 86380 86390 1
534508 99534508 1001 86380 86390 1
534574 99534574 1001 86380 86390 1
534626 99534626 1001 86380 86390 1
534388 99534388 1001 86380 86390 1
534314 99534314 1001 86380 86390 1
534459 99534459 1001 86380 86390 1
534474 99534474 1001 86380 86390 1
534127 99534127 1001 86380 86390 1
534140 99534140 1001 86380 86390 1
534771 99534771 1001 86380 86390 1
534871 99534871 1001 86380 86390 1
535426 99535426 1001 86380 86390 1
535364 99535364 1001 86380 86390 1
535406 99535406 1001 86380 86390 1
535305 99535305 1001 86380 86390 1
535296 99535296 1001 86380 86390 1
535198 99535198 1001 86380 86390 1
535303 99535303 1001 86380 86390 1
535663 99535663 1001 86380 86390 1
535677 99535677 1001 86380 86390 1
535550 99535550 1001 86380 86390 1
535656 99535656 1001 86380 86390 1
535622 99535622 1001 86380 86390 1
536222 99536222 1001 86380 86390 1
536133 99536133 1001 86380 86390 1
535858 99535858 1001 86380 86390 1
535808 99535808 1001 86380 86390 1
535814 99535814 1001 86380 86390 1
535765 99535765 1001 86380 86390 1
536347 99536347 1001 86380 86390 1
536427 99536427 1001 86380 86390 1
536482 99536482 1001 86380 86390 1
536499 99536499 1001 86380 86390 1
536357 99536357 1001 86380 86390 1
536988 99536988 1001 86380 86390 1
536964 99536964 1001 86380 86390 1
537055 99537055 1001 86380 86390 1
536868 99536868 1001 86380 86390 1
536947 99536947 1001 86380 86390 1
536846 99536846 1001 86380 86390 1
536745 99536745 1001 86380 86390 1
537329 99537329 1001 86380 86390 1
537256 99537256 1001 86380 86390 1
537963 99537963 1001 86380 86390 1
537643 99537643 1001 86380 86390 1
537701 99537701 1001 86380 86390 1
537678 99537678 1001 86380 86390 1
537393 99537393 1001 86380 86390 1
537489 99537489 1001 86380 86390 1
537491 99537491 1001 86380 86390 1
537995 99537995 1001 86380 86390 1
538037 99538037 1001 86380 86390 1
538053 99538053 1001 86380 86390 1
538126 99538126 1001 86380 86390 1
538779 99538779 1001 86380 86390 1
538642 99538642 1001 86380 86390 1
538668 99538668 1001 86380 86390 1
538417 99538417 1001 86380 86390 1
538527 99538527 1001 86380 86390 1
538528 99538528 1001 86380 86390 1
538239 99538239 1001 86380 86390 1
538395 99538395 1001 86380 86390 1
538240 99538240 1001 86380 86390 1
538244 99538244 1001 86380 86390 1
538967 99538967 1001 86380 86390 1
538865 99538865 1001 86380 86390 1
539003 99539003 1001 86380 86390 1
538965 99538965 1001 86380 86390 1
539590 99539590 1001 86380 86390 1
539463 99539463 1001 86380 86390 1
539581 99539581 1001 86380 86390 1
539601 99539601 1001 86380 86390 1
539332 99539332 1001 86380 86390 1
539349 99539349 1001 86380 86390 1
539299 99539299 1001 86380 86390 1
539421 99539421 1001 86380 86390 1
539216 99539216 1001 86380 86390 1
539037 99539037 1001 86380 86390 1
539025 99539025 1001 86380 86390 1
539732 99539732 1001 86380 86390 1
539792 99539792 1001 86380 86390 1
539805 99539805 1001 86380 86390 1
540263 99540263 1001 86380 86390 1
540328 99540328 1001 86380 86390 1
540363 99540363 1001 86380 86390 1
540402 99540402 1001 86380 86390 1
540462 99540462 1001 86380 86390 1
540222 99540222 1001 86380 86390 1
540080 99540080 1001 86380 86390 1
540120 99540120 1001 86380 86390 1
540199 99540199 1001 86380 86390 1
540225 99540225 1001 86380 86390 1
540244 99540244 1001 86380 86390 1
540193 99540193 1001 86380 86390 1
539858 99539858 1001 86380 86390 1
539976 99539976 1001 86380 86390 1
540571 99540571 1001 86380 86390 1
540486 99540486 1001 86380 86390 1
540604 99540604 1001 86380 86390 1
541129 99541129 1001 86380 86390 1
540920 99540920 1001 86380 86390 1
540912 99540912 1001 86380 86390 1
540891 99540891 1001 86380 86390 1
540685 99540685 1001 86380 86390 1
540709 99540709 1001 86380 86390 1
541434 99541434 1001 86380 86390 1
541487 99541487 1001 86380 86390 1
541332 99541332 1001 86380 86390 1
541455 99541455 1001 86380 86390 1
541379 99541379 1001 86380 86390 1
542099 99542099 1001 86380 86390 1
541972 99541972 1001 86380 86390 1
542080 99542080 1001 86380 86390 1
541880 99541880 1001 86380 86390 1
541886 99541886 1001 86380 86390 1
541566 99541566 1001 86380 86390 1
541644 99541644 1001 86380 86390 1
541505 99541505 1001 86380 86390 1
541600 99541600 1001 86380 86390 1
541613 99541613 1001 86380 86390 1
542289 99542289 1001 86380 86390 1
542306 99542306 1001 86380 86390 1
542190 99542190 1001 86380 86390 1
542321 99542321 1001 86380 86390 1
542816 99542816 1001 86380 86390 1
542830 99542830 1001 86380 86390 1
542934 99542934 1001 86380 86390 1
542942 99542942 1001 86380 86390 1
542711 99542711 1001 86380 86390 1
542686 99542686 1001 86380 86390 1
542544 99542544 1001 86380 86390 1
542507 99542507 1001 86380 86390 1
542408 99542408 1001 86380 86390 1
542985 99542985 1001 86380 86390 1
543042 99543042 1001 86380 86390 1
543146 99543146 1001 86380 86390 1
543642 99543642 1001 86380 86390 1
543673 99543673 1001 86380 86390 1
543597 99543597 1001 86380 86390 1
543402 99543402 1001 86380 86390 1
543318 99543318 1001 86380 86390 1
543156 99543156 1001 86380 86390 1
543222 99543222 1001 86380 86390 1
543249 99543249 1001 86380 86390 1
543187 99543187 1001 86380 86390 1
543846 99543846 1001 86380 86390 1
543822 99543822 1001 86380 86390 1
543965 99543965 1001 86380 86390 1
543843 99543843 1001 86380 86390 1
544417 99544417 1001 86380 86390 1
544436 99544436 1001 86380 86390 1
544366 99544366 1001 86380 86390 1
544250 99544250 1001 86380 86390 1
544384 99544384 1001 86380 86390 1
544107 99544107 1001 86380 86390 1
544151 99544151 1001 86380 86390 1
543984 99543984 1001 86380 86390 1
544037 99544037 1001 86380 86390 1
544636 99544636 1001 86380 86390 1
544695 99544695 1001 86380 86390 1
415375 877 1001 7140 9537 1
506361 1055 1001 59711 60011 1
509059 853 1001 62797 63097 1
525830 760 1001 34616 34915 1
537165 485 1001 32467 32767 1
400348 99400348 1001 86380 86390 1
400371 99400371 1001 86380 86390 1
400454 99400454 1001 86380 86390 1
400555 99400555 1001 86380 86390 1
400666 99400666 1001 86380 86390 1
400922 99400922 1001 86380 86390 1
400837 99400837 1001 86380 86390 1
401002 99401002 1001 86380 86390 1
401141 99401141 1001 86380 86390 1
401281 99401281 1001 86380 86390 1
401320 99401320 1001 86380 86390 1
401369 99401369 1001 86380 86390 1
401824 99401824 1001 86380 86390 1
401911 99401911 1001 86380 86390 1
402040 99402040 1001 86380 86390 1
402158 99402158 1001 86380 86390 1
402328 99402328 1001 86380 86390 1
402389 99402389 1001 86380 86390 1
402570 99402570 1001 86380 86390 1
402564 99402564 1001 86380 86390 1
402662 99402662 1001 86380 86390 1
402898 99402898 1001 86380 86390 1
403023 99403023 1001 86380 86390 1
403037 99403037 1001 86380 86390 1
403072 99403072 1001 86380 86390 1
403096 99403096 1001 86380 86390 1
403271 99403271 1001 86380 86390 1
403396 99403396 1001 86380 86390 1
403440 99403440 1001 86380 86390 1
403456 99403456 1001 86380 86390 1
403491 99403491 1001 86380 86390 1
403518 99403518 1001 86380 86390 1
403880 99403880 1001 86380 86390 1
404003 99404003 1001 86380 86390 1
404151 99404151 1001 86380 86390 1
404459 99404459 1001 86380 86390 1
404571 99404571 1001 86380 86390 1
404679 99404679 1001 86380 86390 1
404765 99404765 1001 86380 86390 1
404847 99404847 1001 86380 86390 1
405007 99405007 1001 86380 86390 1
405015 99405015 1001 86380 86390 1
405195 99405195 1001 86380 86390 1
405217 99405217 1001 86380 86390 1
405359 99405359 1001 86380 86390 1
405588 99405588 1001 86380 86390 1
405748 99405748 1001 86380 86390 1
405845 99405845 1001 86380 86390 1
405789 99405789 1001 86380 86390 1
405945 99405945 1001 86380 86390 1
405950 99405950 1001 86380 86390 1
405951 99405951 1001 86380 86390 1
405764 99405764 1001 86380 86390 1
406063 99406063 1001 86380 86390 1
406104 99406104 1001 86380 86390 1
406487 99406487 1001 86380 86390 1
406783 99406783 1001 86380 86390 1
406925 99406925 1001 86380 86390 1
407098 99407098 1001 86380 86390 1
407123 99407123 1001 86380 86390 1
407300 99407300 1001 86380 86390 1
407723 99407723 1001 86380 86390 1
407805 99407805 1001 86380 86390 1
407893 99407893 1001 86380 86390 1
408250 99408250 1001 86380 86390 1
408348 99408348 1001 86380 86390 1
408394 99408394 1001 86380 86390 1
408523 99408523 1001 86380 86390 1
408605 99408605 1001 86380 86390 1
408769 99408769 1001 86380 86390 1
409062 99409062 1001 86380 86390 1
409305 99409305 1001 86380 86390 1
409311 99409311 1001 86380 86390 1
409368 99409368 1001 86380 86390 1
409451 99409451 1001 86380 86390 1
409586 99409586 1001 86380 86390 1
409703 99409703 1001 86380 86390 1
409822 99409822 1001 86380 86390 1
409824 99409824 1001 86380 86390 1
410051 99410051 1001 86380 86390 1
410014 99410014 1001 86380 86390 1
409993 99409993 1001 86380 86390 1
410021 99410021 1001 86380 86390 1
410191 99410191 1001 86380 86390 1
410297 99410297 1001 86380 86390 1
410483 99410483 1001 86380 86390 1
410514 99410514 1001 86380 86390 1
410553 99410553 1001 86380 86390 1
410676 99410676 1001 86380 86390 1
410791 99410791 1001 86380 86390 1
411068 99411068 1001 86380 86390 1
411167 99411167 1001 86380 86390 1
411251 99411251 1001 86380 86390 1
411252 99411252 1001 86380 86390 1
411236 99411236 1001 86380 86390 1
411374 99411374 1001 86380 86390 1
411566 99411566 1001 86380 86390 1
411588 99411588 1001 86380 86390 1
411694 99411694 1001 86380 86390 1
411860 99411860 1001 86380 86390 1
412133 99412133 1001 86380 86390 1
412266 99412266 1001 86380 86390 1
412243 99412243 1001 86380 86390 1
412337 99412337 1001 86380 86390 1
412417 99412417 1001 86380 86390 1
413311 99413311 1001 86380 86390 1
413338 99413338 1001 86380 86390 1
413386 99413386 1001 86380 86390 1
413533 99413533 1001 86380 86390 1
413563 99413563 1001 86380 86390 1
412973 99412973 1001 86380 86390 1
413165 99413165 1001 86380 86390 1
413116 99413116 1001 86380 86390 1
413230 99413230 1001 86380 86390 1
412641 99412641 1001 86380 86390 1
412699 99412699 1001 86380 86390 1
413725 99413725 1001 86380 86390 1
414028 99414028 1001 86380 86390 1
415168 99415168 1001 86380 86390 1
415084 99415084 1001 86380 86390 1
415153 99415153 1001 86380 86390 1
414984 99414984 1001 86380 86390 1
415289 99415289 1001 86380 86390 1
415071 99415071 1001 86380 86390 1
415088 99415088 1001 86380 86390 1
415185 99415185 1001 86380 86390 1
414519 99414519 1001 86380 86390 1
414789 99414789 1001 86380 86390 1
414909 99414909 1001 86380 86390 1
414557 99414557 1001 86380 86390 1
414414 99414414 1001 86380 86390 1
414350 99414350 1001 86380 86390 1
415504 99415504 1001 86380 86390 1
416674 99416674 1001 86380 86390 1
416863 99416863 1001 86380 86390 1
416950 99416950 1001 86380 86390 1
416747 99416747 1001 86380 86390 1
416535 99416535 1001 86380 86390 1
416357 99416357 1001 86380 86390 1
416572 99416572 1001 86380 86390 1
415930 99415930 1001 86380 86390 1
415908 99415908 1001 86380 86390 1
416000 99416000 1001 86380 86390 1
416050 99416050 1001 86380 86390 1
417261 99417261 1001 86380 86390 1
417514 99417514 1001 86380 86390 1
418775 99418775 1001 86380 86390 1
418078 99418078 1001 86380 86390 1
418064 99418064 1001 86380 86390 1
417770 99417770 1001 86380 86390 1
417925 99417925 1001 86380 86390 1
417801 99417801 1001 86380 86390 1
417835 99417835 1001 86380 86390 1
417651 99417651 1001 86380 86390 1
419197 99419197 1001 86380 86390 1
418948 99418948 1001 86380 86390 1
420330 99420330 1001 86380 86390 1
420313 99420313 1001 86380 86390 1
420439 99420439 1001 86380 86390 1
419698 99419698 1001 86380 86390 1
419848 99419848 1001 86380 86390 1
419983 99419983 1001 86380 86390 1
419984 99419984 1001 86380 86390 1
420010 99420010 1001 86380 86390 1
419993 99419993 1001 86380 86390 1
419757 99419757 1001 86380 86390 1
419389 99419389 1001 86380 86390 1
419365 99419365 1001 86380 86390 1
420767 99420767 1001 86380 86390 1
420589 99420589 1001 86380 86390 1
420574 99420574 1001 86380 86390 1
421933 99421933 1001 86380 86390 1
422084 99422084 1001 86380 86390 1
421702 99421702 1001 86380 86390 1
421667 99421667 1001 86380 86390 1
421440 99421440 1001 86380 86390 1
421285 99421285 1001 86380 86390 1
422409 99422409 1001 86380 86390 1
423519 99423519 1001 86380 86390 1
423705 99423705 1001 86380 86390 1
423422 99423422 1001 86380 86390 1
423454 99423454 1001 86380 86390 1
423647 99423647 1001 86380 86390 1
422999 99422999 1001 86380 86390 1
423303 99423303 1001 86380 86390 1
423247 99423247 1001 86380 86390 1
422882 99422882 1001 86380 86390 1
422539 99422539 1001 86380 86390 1
425052 99425052 1001 86380 86390 1
424882 99424882 1001 86380 86390 1
424599 99424599 1001 86380 86390 1
424970 99424970 1001 86380 86390 1
424690 99424690 1001 86380 86390 1
424638 99424638 1001 86380 86390 1
424212 99424212 1001 86380 86390 1
424297 99424297 1001 86380 86390 1
424335 99424335 1001 86380 86390 1
424288 99424288 1001 86380 86390 1
425570 99425570 1001 86380 86390 1
425450 99425450 1001 86380 86390 1
427002 99427002 1001 86380 86390 1
426865 99426865 1001 86380 86390 1
426948 99426948 1001 86380 86390 1
426394 99426394 1001 86380 86390 1
426500 99426500 1001 86380 86390 1
426587 99426587 1001 86380 86390 1
426069 99426069 1001 86380 86390 1
427263 99427263 1001 86380 86390 1
427146 99427146 1001 86380 86390 1
427420 99427420 1001 86380 86390 1
427282 99427282 1001 86380 86390 1
428439 99428439 1001 86380 86390 1
428672 99428672 1001 86380 86390 1
428446 99428446 1001 86380 86390 1
428377 99428377 1001 86380 86390 1
428064 99428064 1001 86380 86390 1
427955 99427955 1001 86380 86390 1
428292 99428292 1001 86380 86390 1
427763 99427763 1001 86380 86390 1
427645 99427645 1001 86380 86390 1
427895 99427895 1001 86380 86390 1
429066 99429066 1001 86380 86390 1
429127 99429127 1001 86380 86390 1
429159 99429159 1001 86380 86390 1
429963 99429963 1001 86380 86390 1
430074 99430074 1001 86380 86390 1
430236 99430236 1001 86380 86390 1
430204 99430204 1001 86380 86390 1
430263 99430263 1001 86380 86390 1
430037 99430037 1001 86380 86390 1
430206 99430206 1001 86380 86390 1
430366 99430366 1001 86380 86390 1
430040 99430040 1001 86380 86390 1
430267 99430267 1001 86380 86390 1
429872 99429872 1001 86380 86390 1
429829 99429829 1001 86380 86390 1
429633 99429633 1001 86380 86390 1
429933 99429933 1001 86380 86390 1
429619 99429619 1001 86380 86390 1
429203 99429203 1001 86380 86390 1
429277 99429277 1001 86380 86390 1
430486 99430486 1001 86380 86390 1
431863 99431863 1001 86380 86390 1
432006 99432006 1001 86380 86390 1
432011 99432011 1001 86380 86390 1
431949 99431949 1001 86380 86390 1
431707 99431707 1001 86380 86390 1
431452 99431452 1001 86380 86390 1
431373 99431373 1001 86380 86390 1
431362 99431362 1001 86380 86390 1
431496 99431496 1001 86380 86390 1
431238 99431238 1001 86380 86390 1
431072 99431072 1001 86380 86390 1
430830 99430830 1001 86380 86390 1
431134 99431134 1001 86380 86390 1
431155 99431155 1001 86380 86390 1
431015 99431015 1001 86380 86390 1
431138 99431138 1001 86380 86390 1
432081 99432081 1001 86380 86390 1
432347 99432347 1001 86380 86390 1
432271 99432271 1001 86380 86390 1
432160 99432160 1001 86380 86390 1
432470 99432470 1001 86380 86390 1
432277 99432277 1001 86380 86390 1
432418 99432418 1001 86380 86390 1
432194 99432194 1001 86380 86390 1
432314 99432314 1001 86380 86390 1
433485 99433485 1001 86380 86390 1
433671 99433671 1001 86380 86390 1
433373 99433373 1001 86380 86390 1
433620 99433620 1001 86380 86390 1
433562 99433562 1001 86380 86390 1
433699 99433699 1001 86380 86390 1
433503 99433503 1001 86380 86390 1
433703 99433703 1001 86380 86390 1
433099 99433099 1001 86380 86390 1
433031 99433031 1001 86380 86390 1
433146 99433146 1001 86380 86390 1
433176 99433176 1001 86380 86390 1
432878 99432878 1001 86380 86390 1
432494 99432494 1001 86380 86390 1
432834 99432834 1001 86380 86390 1
432863 99432863 1001 86380 86390 1
434035 99434035 1001 86380 86390 1
433863 99433863 1001 86380 86390 1
433871 99433871 1001 86380 86390 1
434076 99434076 1001 86380 86390 1
433994 99433994 1001 86380 86390 1
435415 99435415 1001 86380 86390 1
434739 99434739 1001 86380 86390 1
434790 99434790 1001 86380 86390 1
434171 99434171 1001 86380 86390 1
434550 99434550 1001 86380 86390 1
434416 99434416 1001 86380 86390 1
435479 99435479 1001 86380 86390 1
435837 99435837 1001 86380 86390 1
435445 99435445 1001 86380 86390 1
436996 99436996 1001 86380 86390 1
436822 99436822 1001 86380 86390 1
436598 99436598 1001 86380 86390 1
436462 99436462 1001 86380 86390 1
436357 99436357 1001 86380 86390 1
436678 99436678 1001 86380 86390 1
436269 99436269 1001 86380 86390 1
300024 99300024 1001 86380 86390 1
300664 99300664 1001 86380 86390 1
300579 99300579 1001 86380 86390 1
300708 99300708 1001 86380 86390 1
300568 99300568 1001 86380 86390 1
300569 99300569 1001 86380 86390 1
300635 99300635 1001 86380 86390 1
300649 99300649 1001 86380 86390 1
300517 99300517 1001 86380 86390 1
300404 99300404 1001 86380 86390 1
300327 99300327 1001 86380 86390 1
300224 99300224 1001 86380 86390 1
300199 99300199 1001 86380 86390 1
300123 99300123 1001 86380 86390 1
300127 99300127 1001 86380 86390 1
300895 99300895 1001 86380 86390 1
300910 99300910 1001 86380 86390 1
300734 99300734 1001 86380 86390 1
300812 99300812 1001 86380 86390 1
300800 99300800 1001 86380 86390 1
300839 99300839 1001 86380 86390 1
301551 99301551 1001 86380 86390 1
301396 99301396 1001 86380 86390 1
301449 99301449 1001 86380 86390 1
301548 99301548 1001 86380 86390 1
301285 99301285 1001 86380 86390 1
301209 99301209 1001 86380 86390 1
301314 99301314 1001 86380 86390 1
301146 99301146 1001 86380 86390 1
301302 99301302 1001 86380 86390 1
301264 99301264 1001 86380 86390 1
301345 99301345 1001 86380 86390 1
300989 99300989 1001 86380 86390 1
300953 99300953 1001 86380 86390 1
301618 99301618 1001 86380 86390 1
301744 99301744 1001 86380 86390 1
302251 99302251 1001 86380 86390 1
301982 99301982 1001 86380 86390 1
302127 99302127 1001 86380 86390 1
302063 99302063 1001 86380 86390 1
301945 99301945 1001 86380 86390 1
301926 99301926 1001 86380 86390 1
302573 99302573 1001 86380 86390 1
302389 99302389 1001 86380 86390 1
303031 99303031 1001 86380 86390 1
303085 99303085 1001 86380 86390 1
302970 99302970 1001 86380 86390 1
302650 99302650 1001 86380 86390 1
302738 99302738 1001 86380 86390 1
302777 99302777 1001 86380 86390 1
302790 99302790 1001 86380 86390 1
303343 99303343 1001 86380 86390 1
303996 99303996 1001 86380 86390 1
304001 99304001 1001 86380 86390 1
303972 99303972 1001 86380 86390 1
303964 99303964 1001 86380 86390 1
303890 99303890 1001 86380 86390 1
303820 99303820 1001 86380 86390 1
303666 99303666 1001 86380 86390 1
303480 99303480 1001 86380 86390 1
303415 99303415 1001 86380 86390 1
303417 99303417 1001 86380 86390 1
303446 99303446 1001 86380 86390 1
304173 99304173 1001 86380 86390 1
304174 99304174 1001 86380 86390 1
304084 99304084 1001 86380 86390 1
304176 99304176 1001 86380 86390 1
304191 99304191 1001 86380 86390 1
304744 99304744 1001 86380 86390 1
304686 99304686 1001 86380 86390 1
304712 99304712 1001 86380 86390 1
304510 99304510 1001 86380 86390 1
304512 99304512 1001 86380 86390 1
304464 99304464 1001 86380 86390 1
304518 99304518 1001 86380 86390 1
304535 99304535 1001 86380 86390 1
304471 99304471 1001 86380 86390 1
304330 99304330 1001 86380 86390 1
304375 99304375 1001 86380 86390 1
304875 99304875 1001 86380 86390 1
304904 99304904 1001 86380 86390 1
304983 99304983 1001 86380 86390 1
304919 99304919 1001 86380 86390 1
305511 99305511 1001 86380 86390 1
305448 99305448 1001 86380 86390 1
305475 99305475 1001 86380 86390 1
305385 99305385 1001 86380 86390 1
305476 99305476 1001 86380 86390 1
305360 99305360 1001 86380 86390 1
305218 99305218 1001 86380 86390 1
500128 99500128 1001 86380 86390 1
500052 99500052 1001 86380 86390 1
500001 99500001 1001 86380 86390 1
500002 99500002 1001 86380 86390 1
500697 99500697 1001 86380 86390 1
500649 99500649 1001 86380 86390 1
500690 99500690 1001 86380 86390 1
500742 99500742 1001 86380 86390 1
500746 99500746 1001 86380 86390 1
500466 99500466 1001 86380 86390 1
500485 99500485 1001 86380 86390 1
500514 99500514 1001 86380 86390 1
500308 99500308 1001 86380 86390 1
500917 99500917 1001 86380 86390 1
500842 99500842 1001 86380 86390 1
500884 99500884 1001 86380 86390 1
501606 99501606 1001 86380 86390 1
501527 99501527 1001 86380 86390 1
501616 99501616 1001 86380 86390 1
501559 99501559 1001 86380 86390 1
501260 99501260 1001 86380 86390 1
501325 99501325 1001 86380 86390 1
501355 99501355 1001 86380 86390 1
501368 99501368 1001 86380 86390 1
501034 99501034 1001 86380 86390 1
501065 99501065 1001 86380 86390 1
501780 99501780 1001 86380 86390 1
501749 99501749 1001 86380 86390 1
501803 99501803 1001 86380 86390 1
502265 99502265 1001 86380 86390 1
502308 99502308 1001 86380 86390 1
502209 99502209 1001 86380 86390 1
502055 99502055 1001 86380 86390 1
502240 99502240 1001 86380 86390 1
502152 99502152 1001 86380 86390 1
502090 99502090 1001 86380 86390 1
502008 99502008 1001 86380 86390 1
501997 99501997 1001 86380 86390 1
502527 99502527 1001 86380 86390 1
502515 99502515 1001 86380 86390 1
502628 99502628 1001 86380 86390 1
502616 99502616 1001 86380 86390 1
503253 99503253 1001 86380 86390 1
503112 99503112 1001 86380 86390 1
503247 99503247 1001 86380 86390 1
503248 99503248 1001 86380 86390 1
503223 99503223 1001 86380 86390 1
503028 99503028 1001 86380 86390 1
502994 99502994 1001 86380 86390 1
502865 99502865 1001 86380 86390 1
502781 99502781 1001 86380 86390 1
503450 99503450 1001 86380 86390 1
503412 99503412 1001 86380 86390 1
503414 99503414 1001 86380 86390 1
504088 99504088 1001 86380 86390 1
503821 99503821 1001 86380 86390 1
503852 99503852 1001 86380 86390 1
503736 99503736 1001 86380 86390 1
503904 99503904 1001 86380 86390 1
503789 99503789 1001 86380 86390 1
503513 99503513 1001 86380 86390 1
504284 99504284 1001 86380 86390 1
504171 99504171 1001 86380 86390 1
504320 99504320 1001 86380 86390 1
504868 99504868 1001 86380 86390 1
504920 99504920 1001 86380 86390 1
504365 99504365 1001 86380 86390 1
504476 99504476 1001 86380 86390 1
505005 99505005 1001 86380 86390 1
505036 99505036 1001 86380 86390 1
504961 99504961 1001 86380 86390 1
505001 99505001 1001 86380 86390 1
505029 99505029 1001 86380 86390 1
504978 99504978 1001 86380 86390 1
505663 99505663 1001 86380 86390 1
505410 99505410 1001 86380 86390 1
505442 99505442 1001 86380 86390 1
505433 99505433 1001 86380 86390 1
505369 99505369 1001 86380 86390 1
505174 99505174 1001 86380 86390 1
505199 99505199 1001 86380 86390 1
505890 99505890 1001 86380 86390 1
505958 99505958 1001 86380 86390 1
506482 99506482 1001 86380 86390 1
506525 99506525 1001 86380 86390 1
506214 99506214 1001 86380 86390 1
506357 99506357 1001 86380 86390 1
506361 99506361 1001 86380 86390 1
506148 99506148 1001 86380 86390 1
506645 99506645 1001 86380 86390 1
506646 99506646 1001 86380 86390 1
506794 99506794 1001 86380 86390 1
506667 99506667 1001 86380 86390 1
506617 99506617 1001 86380 86390 1
506799 99506799 1001 86380 86390 1
507241 99507241 1001 86380 86390 1
507269 99507269 1001 86380 86390 1
507324 99507324 1001 86380 86390 1
507325 99507325 1001 86380 86390 1
507123 99507123 1001 86380 86390 1
506891 99506891 1001 86380 86390 1
506906 99506906 1001 86380 86390 1
506986 99506986 1001 86380 86390 1
506819 99506819 1001 86380 86390 1
506875 99506875 1001 86380 86390 1
506954 99506954 1001 86380 86390 1
507472 99507472 1001 86380 86390 1
507450 99507450 1001 86380 86390 1
507515 99507515 1001 86380 86390 1
507580 99507580 1001 86380 86390 1
507452 99507452 1001 86380 86390 1
507569 99507569 1001 86380 86390 1
507441 99507441 1001 86380 86390 1
507444 99507444 1001 86380 86390 1
508173 99508173 1001 86380 86390 1
508058 99508058 1001 86380 86390 1
508115 99508115 1001 86380 86390 1
507980 99507980 1001 86380 86390 1
508036 99508036 1001 86380 86390 1
507935 99507935 1001 86380 86390 1
507668 99507668 1001 86380 86390 1
508375 99508375 1001 86380 86390 1
508288 99508288 1001 86380 86390 1
508369 99508369 1001 86380 86390 1
508372 99508372 1001 86380 86390 1
508961 99508961 1001 86380 86390 1
508910 99508910 1001 86380 86390 1
508938 99508938 1001 86380 86390 1
508942 99508942 1001 86380 86390 1
508704 99508704 1001 86380 86390 1
508848 99508848 1001 86380 86390 1
508849 99508849 1001 86380 86390 1
508720 99508720 1001 86380 86390 1
508788 99508788 1001 86380 86390 1
508558 99508558 1001 86380 86390 1
508632 99508632 1001 86380 86390 1
509118 99509118 1001 86380 86390 1
509237 99509237 1001 86380 86390 1
509786 99509786 1001 86380 86390 1
509885 99509885 1001 86380 86390 1
509769 99509769 1001 86380 86390 1
509782 99509782 1001 86380 86390 1
509631 99509631 1001 86380 86390 1
509571 99509571 1001 86380 86390 1
509374 99509374 1001 86380 86390 1
509352 99509352 1001 86380 86390 1
509329 99509329 1001 86380 86390 1
510002 99510002 1001 86380 86390 1
509977 99509977 1001 86380 86390 1
510042 99510042 1001 86380 86390 1
509939 99509939 1001 86380 86390 1
510085 99510085 1001 86380 86390 1
510623 99510623 1001 86380 86390 1
510547 99510547 1001 86380 86390 1
510710 99510710 1001 86380 86390 1
510407 99510407 1001 86380 86390 1
510318 99510318 1001 86380 86390 1
510488 99510488 1001 86380 86390 1
510336 99510336 1001 86380 86390 1
510237 99510237 1001 86380 86390 1
510126 99510126 1001 86380 86390 1
510114 99510114 1001 86380 86390 1
510221 99510221 1001 86380 86390 1
510872 99510872 1001 86380 86390 1
510811 99510811 1001 86380 86390 1
511437 99511437 1001 86380 86390 1
511517 99511517 1001 86380 86390 1
511490 99511490 1001 86380 86390 1
511533 99511533 1001 86380 86390 1
511509 99511509 1001 86380 86390 1
511419 99511419 1001 86380 86390 1
511357 99511357 1001 86380 86390 1
511269 99511269 1001 86380 86390 1
511340 99511340 1001 86380 86390 1
511280 99511280 1001 86380 86390 1
511281 99511281 1001 86380 86390 1
511091 99511091 1001 86380 86390 1
510975 99510975 1001 86380 86390 1
511105 99511105 1001 86380 86390 1
511614 99511614 1001 86380 86390 1
511737 99511737 1001 86380 86390 1
511557 99511557 1001 86380 86390 1
512176 99512176 1001 86380 86390 1
512201 99512201 1001 86380 86390 1
512021 99512021 1001 86380 86390 1
512164 99512164 1001 86380 86390 1
511934 99511934 1001 86380 86390 1
512440 99512440 1001 86380 86390 1
512429 99512429 1001 86380 86390 1
512482 99512482 1001 86380 86390 1
512393 99512393 1001 86380 86390 1
512446 99512446 1001 86380 86390 1
512537 99512537 1001 86380 86390 1
513021 99513021 1001 86380 86390 1
512814 99512814 1001 86380 86390 1
512746 99512746 1001 86380 86390 1
512659 99512659 1001 86380 86390 1
513207 99513207 1001 86380 86390 1
513236 99513236 1001 86380 86390 1
513916 99513916 1001 86380 86390 1
513956 99513956 1001 86380 86390 1
513939 99513939 1001 86380 86390 1
513708 99513708 1001 86380 86390 1
513619 99513619 1001 86380 86390 1
513646 99513646 1001 86380 86390 1
513648 99513648 1001 86380 86390 1
513669 99513669 1001 86380 86390 1
513578 99513578 1001 86380 86390 1
513617 99513617 1001 86380 86390 1
513605 99513605 1001 86380 86390 1
514690 99514690 1001 86380 86390 1
514794 99514794 1001 86380 86390 1
514539 99514539 1001 86380 86390 1
514571 99514571 1001 86380 86390 1
514636 99514636 1001 86380 86390 1
514395 99514395 1001 86380 86390 1
514346 99514346 1001 86380 86390 1
514373 99514373 1001 86380 86390 1
514309 99514309 1001 86380 86390 1
514415 99514415 1001 86380 86390 1
515009 99515009 1001 86380 86390 1
514937 99514937 1001 86380 86390 1
515002 99515002 1001 86380 86390 1
515030 99515030 1001 86380 86390 1
515044 99515044 1001 86380 86390 1
514904 99514904 1001 86380 86390 1
515607 99515607 1001 86380 86390 1
515560 99515560 1001 86380 86390 1
515663 99515663 1001 86380 86390 1
515323 99515323 1001 86380 86390 1
515472 99515472 1001 86380 86390 1
515252 99515252 1001 86380 86390 1
515138 99515138 1001 86380 86390 1
515813 99515813 1001 86380 86390 1
515753 99515753 1001 86380 86390 1
515703 99515703 1001 86380 86390 1
516343 99516343 1001 86380 86390 1
516486 99516486 1001 86380 86390 1
516487 99516487 1001 86380 86390 1
516312 99516312 1001 86380 86390 1
516328 99516328 1001 86380 86390 1
516290 99516290 1001 86380 86390 1
516240 99516240 1001 86380 86390 1
516006 99516006 1001 86380 86390 1
516074 99516074 1001 86380 86390 1
515985 99515985 1001 86380 86390 1
516701 99516701 1001 86380 86390 1
516651 99516651 1001 86380 86390 1
516697 99516697 1001 86380 86390 1
517265 99517265 1001 86380 86390 1
517123 99517123 1001 86380 86390 1
516782 99516782 1001 86380 86390 1
516723 99516723 1001 86380 86390 1
516739 99516739 1001 86380 86390 1
517341 99517341 1001 86380 86390 1
517990 99517990 1001 86380 86390 1
518121 99518121 1001 86380 86390 1
517880 99517880 1001 86380 86390 1
517785 99517785 1001 86380 86390 1
517928 99517928 1001 86380 86390 1
517812 99517812 1001 86380 86390 1
517568 99517568 1001 86380 86390 1
517676 99517676 1001 86380 86390 1
517586 99517586 1001 86380 86390 1
517587 99517587 1001 86380 86390 1
517652 99517652 1001 86380 86390 1
518276 99518276 1001 86380 86390 1
518238 99518238 1001 86380 86390 1
518268 99518268 1001 86380 86390 1
518183 99518183 1001 86380 86390 1
518966 99518966 1001 86380 86390 1
518816 99518816 1001 86380 86390 1
518983 99518983 1001 86380 86390 1
518639 99518639 1001 86380 86390 1
518685 99518685 1001 86380 86390 1
518764 99518764 1001 86380 86390 1
518701 99518701 1001 86380 86390 1
518754 99518754 1001 86380 86390 1
518549 99518549 1001 86380 86390 1
518486 99518486 1001 86380 86390 1
518539 99518539 1001 86380 86390 1
518567 99518567 1001 86380 86390 1
518373 99518373 1001 86380 86390 1
518503 99518503 1001 86380 86390 1
518556 99518556 1001 86380 86390 1
518401 99518401 1001 86380 86390 1
519044 99519044 1001 86380 86390 1
519189 99519189 1001 86380 86390 1
519086 99519086 1001 86380 86390 1
519701 99519701 1001 86380 86390 1
519681 99519681 1001 86380 86390 1
519760 99519760 1001 86380 86390 1
519749 99519749 1001 86380 86390 1
519482 99519482 1001 86380 86390 1
519445 99519445 1001 86380 86390 1
519562 99519562 1001 86380 86390 1
519563 99519563 1001 86380 86390 1
519604 99519604 1001 86380 86390 1
519463 99519463 1001 86380 86390 1
519325 99519325 1001 86380 86390 1
519223 99519223 1001 86380 86390 1
519264 99519264 1001 86380 86390 1
519368 99519368 1001 86380 86390 1
519356 99519356 1001 86380 86390 1
519279 99519279 1001 86380 86390 1
519814 99519814 1001 86380 86390 1
519881 99519881 1001 86380 86390 1
519829 99519829 1001 86380 86390 1
519987 99519987 1001 86380 86390 1
520014 99520014 1001 86380 86390 1
520604 99520604 1001 86380 86390 1
520581 99520581 1001 86380 86390 1
520634 99520634 1001 86380 86390 1
520242 99520242 1001 86380 86390 1
520372 99520372 1001 86380 86390 1
520424 99520424 1001 86380 86390 1
520374 99520374 1001 86380 86390 1
520327 99520327 1001 86380 86390 1
520064 99520064 1001 86380 86390 1
520185 99520185 1001 86380 86390 1
520701 99520701 1001 86380 86390 1
521367 99521367 1001 86380 86390 1
521303 99521303 1001 86380 86390 1
521278 99521278 1001 86380 86390 1
521293 99521293 1001 86380 86390 1
521387 99521387 1001 86380 86390 1
521175 99521175 1001 86380 86390 1
521227 99521227 1001 86380 86390 1
521126 99521126 1001 86380 86390 1
521205 99521205 1001 86380 86390 1
521206 99521206 1001 86380 86390 1
521168 99521168 1001 86380 86390 1
520950 99520950 1001 86380 86390 1
521004 99521004 1001 86380 86390 1
521051 99521051 1001 86380 86390 1
521546 99521546 1001 86380 86390 1
521468 99521468 1001 86380 86390 1
522139 99522139 1001 86380 86390 1
522091 99522091 1001 86380 86390 1
522155 99522155 1001 86380 86390 1
522182 99522182 1001 86380 86390 1
522195 99522195 1001 86380 86390 1
522132 99522132 1001 86380 86390 1
522086 99522086 1001 86380 86390 1
522068 99522068 1001 86380 86390 1
522020 99522020 1001 86380 86390 1
521674 99521674 1001 86380 86390 1
521760 99521760 1001 86380 86390 1
522398 99522398 1001 86380 86390 1
522437 99522437 1001 86380 86390 1
522416 99522416 1001 86380 86390 1
522353 99522353 1001 86380 86390 1
522443 99522443 1001 86380 86390 1
523055 99523055 1001 86380 86390 1
523110 99523110 1001 86380 86390 1
522773 99522773 1001 86380 86390 1
522588 99522588 1001 86380 86390 1
522667 99522667 1001 86380 86390 1
522629 99522629 1001 86380 86390 1
522697 99522697 1001 86380 86390 1
522516 99522516 1001 86380 86390 1
522557 99522557 1001 86380 86390 1
522674 99522674 1001 86380 86390 1
522545 99522545 1001 86380 86390 1
522597 99522597 1001 86380 86390 1
523171 99523171 1001 86380 86390 1
523302 99523302 1001 86380 86390 1
523164 99523164 1001 86380 86390 1
523820 99523820 1001 86380 86390 1
523891 99523891 1001 86380 86390 1
523610 99523610 1001 86380 86390 1
523636 99523636 1001 86380 86390 1
523533 99523533 1001 86380 86390 1
523534 99523534 1001 86380 86390 1
523643 99523643 1001 86380 86390 1
523441 99523441 1001 86380 86390 1
523353 99523353 1001 86380 86390 1
523458 99523458 1001 86380 86390 1
523382 99523382 1001 86380 86390 1
523461 99523461 1001 86380 86390 1
523502 99523502 1001 86380 86390 1
524036 99524036 1001 86380 86390 1
524029 99524029 1001 86380 86390 1
524120 99524120 1001 86380 86390 1
524018 99524018 1001 86380 86390 1
524766 99524766 1001 86380 86390 1
524474 99524474 1001 86380 86390 1
524479 99524479 1001 86380 86390 1
524505 99524505 1001 86380 86390 1
524509 99524509 1001 86380 86390 1
524267 99524267 1001 86380 86390 1
524153 99524153 1001 86380 86390 1
524822 99524822 1001 86380 86390 1
524772 99524772 1001 86380 86390 1
524827 99524827 1001 86380 86390 1
524831 99524831 1001 86380 86390 1
524909 99524909 1001 86380 86390 1
525472 99525472 1001 86380 86390 1
525551 99525551 1001 86380 86390 1
525402 99525402 1001 86380 86390 1
525518 99525518 1001 86380 86390 1
525278 99525278 1001 86380 86390 1
525092 99525092 1001 86380 86390 1
525157 99525157 1001 86380 86390 1
525055 99525055 1001 86380 86390 1
525031 99525031 1001 86380 86390 1
525007 99525007 1001 86380 86390 1
525124 99525124 1001 86380 86390 1
525710 99525710 1001 86380 86390 1
525689 99525689 1001 86380 86390 1
525779 99525779 1001 86380 86390 1
525717 99525717 1001 86380 86390 1
526395 99526395 1001 86380 86390 1
526277 99526277 1001 86380 86390 1
526343 99526343 1001 86380 86390 1
526417 99526417 1001 86380 86390 1
526331 99526331 1001 86380 86390 1
526203 99526203 1001 86380 86390 1
525868 99525868 1001 86380 86390 1
525977 99525977 1001 86380 86390 1
525838 99525838 1001 86380 86390 1
525954 99525954 1001 86380 86390 1
526534 99526534 1001 86380 86390 1
526626 99526626 1001 86380 86390 1
527052 99527052 1001 86380 86390 1
527053 99527053 1001 86380 86390 1
526888 99526888 1001 86380 86390 1
526958 99526958 1001 86380 86390 1
526897 99526897 1001 86380 86390 1
526694 99526694 1001 86380 86390 1
526825 99526825 1001 86380 86390 1
526664 99526664 1001 86380 86390 1
526821 99526821 1001 86380 86390 1
527409 99527409 1001 86380 86390 1
527963 99527963 1001 86380 86390 1
527951 99527951 1001 86380 86390 1
527906 99527906 1001 86380 86390 1
528036 99528036 1001 86380 86390 1
527767 99527767 1001 86380 86390 1
527663 99527663 1001 86380 86390 1
527814 99527814 1001 86380 86390 1
527842 99527842 1001 86380 86390 1
527464 99527464 1001 86380 86390 1
528118 99528118 1001 86380 86390 1
528710 99528710 1001 86380 86390 1
528767 99528767 1001 86380 86390 1
528886 99528886 1001 86380 86390 1
528618 99528618 1001 86380 86390 1
528646 99528646 1001 86380 86390 1
528659 99528659 1001 86380 86390 1
528587 99528587 1001 86380 86390 1
528615 99528615 1001 86380 86390 1
528693 99528693 1001 86380 86390 1
528564 99528564 1001 86380 86390 1
528475 99528475 1001 86380 86390 1
528322 99528322 1001 86380 86390 1
528362 99528362 1001 86380 86390 1
528428 99528428 1001 86380 86390 1
528299 99528299 1001 86380 86390 1
528408 99528408 1001 86380 86390 1
529054 99529054 1001 86380 86390 1
529082 99529082 1001 86380 86390 1
529020 99529020 1001 86380 86390 1
529101 99529101 1001 86380 86390 1
529638 99529638 1001 86380 86390 1
529591 99529591 1001 86380 86390 1
529631 99529631 1001 86380 86390 1
529673 99529673 1001 86380 86390 1
529596 99529596 1001 86380 86390 1
529434 99529434 1001 86380 86390 1
529440 99529440 1001 86380 86390 1
529480 99529480 1001 86380 86390 1
529377 99529377 1001 86380 86390 1
529109 99529109 1001 86380 86390 1
529110 99529110 1001 86380 86390 1
529204 99529204 1001 86380 86390 1
529270 99529270 1001 86380 86390 1
529740 99529740 1001 86380 86390 1
529870 99529870 1001 86380 86390 1
529755 99529755 1001 86380 86390 1
529756 99529756 1001 86380 86390 1
530417 99530417 1001 86380 86390 1
530539 99530539 1001 86380 86390 1
530395 99530395 1001 86380 86390 1
530384 99530384 1001 86380 86390 1
530160 99530160 1001 86380 86390 1
530128 99530128 1001 86380 86390 1
530013 99530013 1001 86380 86390 1
529990 99529990 1001 86380 86390 1
530133 99530133 1001 86380 86390 1
530097 99530097 1001 86380 86390 1
530589 99530589 1001 86380 86390 1
530628 99530628 1001 86380 86390 1
530694 99530694 1001 86380 86390 1
530717 99530717 1001 86380 86390 1
531030 99531030 1001 86380 86390 1
530891 99530891 1001 86380 86390 1
530809 99530809 1001 86380 86390 1
531498 99531498 1001 86380 86390 1
531550 99531550 1001 86380 86390 1
531564 99531564 1001 86380 86390 1
532004 99532004 1001 86380 86390 1
532148 99532148 1001 86380 86390 1
532050 99532050 1001 86380 86390 1
531949 99531949 1001 86380 86390 1
531624 99531624 1001 86380 86390 1
531598 99531598 1001 86380 86390 1
531602 99531602 1001 86380 86390 1
531656 99531656 1001 86380 86390 1
531631 99531631 1001 86380 86390 1
531777 99531777 1001 86380 86390 1
532348 99532348 1001 86380 86390 1
532272 99532272 1001 86380 86390 1
532914 99532914 1001 86380 86390 1
532787 99532787 1001 86380 86390 1
532816 99532816 1001 86380 86390 1
532757 99532757 1001 86380 86390 1
532440 99532440 1001 86380 86390 1
532506 99532506 1001 86380 86390 1
532559 99532559 1001 86380 86390 1
532459 99532459 1001 86380 86390 1
532616 99532616 1001 86380 86390 1
532604 99532604 1001 86380 86390 1
533069 99533069 1001 86380 86390 1
533033 99533033 1001 86380 86390 1
533141 99533141 1001 86380 86390 1
533167 99533167 1001 86380 86390 1
533808 99533808 1001 86380 86390 1
533802 99533802 1001 86380 86390 1
533790 99533790 1001 86380 86390 1
533514 99533514 1001 86380 86390 1
533644 99533644 1001 86380 86390 1
533594 99533594 1001 86380 86390 1
533314 99533314 1001 86380 86390 1
533419 99533419 1001 86380 86390 1
533238 99533238 1001 86380 86390 1
533332 99533332 1001 86380 86390 1
533400 99533400 1001 86380 86390 1
534037 99534037 1001 86380 86390 1
533930 99533930 1001 86380 86390 1
534651 99534651 1001 86380 86390 1
534540 99534540 1001 86380 86390 1
534312 99534312 1001 86380 86390 1
534317 99534317 1001 86380 86390 1
534384 99534384 1001 86380 86390 1
534280 99534280 1001 86380 86390 1
534766 99534766 1001 86380 86390 1
534874 99534874 1001 86380 86390 1
535324 99535324 1001 86380 86390 1
535393 99535393 1001 86380 86390 1
535201 99535201 1001 86380 86390 1
535240 99535240 1001 86380 86390 1
535253 99535253 1001 86380 86390 1
535241 99535241 1001 86380 86390 1
535282 99535282 1001 86380 86390 1
535142 99535142 1001 86380 86390 1
535144 99535144 1001 86380 86390 1
535171 99535171 1001 86380 86390 1
535212 99535212 1001 86380 86390 1
534948 99534948 1001 86380 86390 1
534925 99534925 1001 86380 86390 1
535655 99535655 1001 86380 86390 1
535526 99535526 1001 86380 86390 1
535682 99535682 1001 86380 86390 1
536171 99536171 1001 86380 86390 1
536153 99536153 1001 86380 86390 1
536005 99536005 1001 86380 86390 1
536018 99536018 1001 86380 86390 1
535995 99535995 1001 86380 86390 1
535932 99535932 1001 86380 86390 1
535872 99535872 1001 86380 86390 1
535824 99535824 1001 86380 86390 1
535903 99535903 1001 86380 86390 1
535855 99535855 1001 86380 86390 1
536509 99536509 1001 86380 86390 1
537060 99537060 1001 86380 86390 1
537018 99537018 1001 86380 86390 1
536930 99536930 1001 86380 86390 1
536843 99536843 1001 86380 86390 1
536637 99536637 1001 86380 86390 1
537185 99537185 1001 86380 86390 1
537262 99537262 1001 86380 86390 1
537296 99537296 1001 86380 86390 1
537627 99537627 1001 86380 86390 1
537574 99537574 1001 86380 86390 1
537384 99537384 1001 86380 86390 1
537515 99537515 1001 86380 86390 1
537568 99537568 1001 86380 86390 1
537452 99537452 1001 86380 86390 1
537492 99537492 1001 86380 86390 1
537469 99537469 1001 86380 86390 1
538005 99538005 1001 86380 86390 1
538113 99538113 1001 86380 86390 1
538115 99538115 1001 86380 86390 1
538686 99538686 1001 86380 86390 1
538751 99538751 1001 86380 86390 1
538674 99538674 1001 86380 86390 1
538728 99538728 1001 86380 86390 1
538677 99538677 1001 86380 86390 1
538704 99538704 1001 86380 86390 1
538757 99538757 1001 86380 86390 1
538644 99538644 1001 86380 86390 1
538404 99538404 1001 86380 86390 1
538274 99538274 1001 86380 86390 1
538333 99538333 1001 86380 86390 1
538347 99538347 1001 86380 86390 1
538876 99538876 1001 86380 86390 1
538932 99538932 1001 86380 86390 1
538933 99538933 1001 86380 86390 1
538832 99538832 1001 86380 86390 1
539460 99539460 1001 86380 86390 1
539563 99539563 1001 86380 86390 1
539455 99539455 1001 86380 86390 1
539482 99539482 1001 86380 86390 1
539075 99539075 1001 86380 86390 1
539743 99539743 1001 86380 86390 1
539693 99539693 1001 86380 86390 1
539681 99539681 1001 86380 86390 1
539642 99539642 1001 86380 86390 1
539746 99539746 1001 86380 86390 1
539811 99539811 1001 86380 86390 1
539673 99539673 1001 86380 86390 1
539675 99539675 1001 86380 86390 1
540312 99540312 1001 86380 86390 1
540287 99540287 1001 86380 86390 1
540353 99540353 1001 86380 86390 1
540270 99540270 1001 86380 86390 1
540296 99540296 1001 86380 86390 1
540066 99540066 1001 86380 86390 1
540239 99540239 1001 86380 86390 1
540177 99540177 1001 86380 86390 1
540154 99540154 1001 86380 86390 1
539995 99539995 1001 86380 86390 1
539907 99539907 1001 86380 86390 1
540632 99540632 1001 86380 86390 1
540595 99540595 1001 86380 86390 1
540519 99540519 1001 86380 86390 1
540578 99540578 1001 86380 86390 1
541167 99541167 1001 86380 86390 1
541284 99541284 1001 86380 86390 1
541110 99541110 1001 86380 86390 1
540963 99540963 1001 86380 86390 1
541056 99541056 1001 86380 86390 1
541044 99541044 1001 86380 86390 1
540828 99540828 1001 86380 86390 1
540713 99540713 1001 86380 86390 1
540816 99540816 1001 86380 86390 1
540728 99540728 1001 86380 86390 1
540731 99540731 1001 86380 86390 1
540747 99540747 1001 86380 86390 1
541458 99541458 1001 86380 86390 1
542050 99542050 1001 86380 86390 1
541986 99541986 1001 86380 86390 1
541758 99541758 1001 86380 86390 1
541799 99541799 1001 86380 86390 1
541866 99541866 1001 86380 86390 1
541802 99541802 1001 86380 86390 1
541753 99541753 1001 86380 86390 1
541715 99541715 1001 86380 86390 1
541820 99541820 1001 86380 86390 1
541677 99541677 1001 86380 86390 1
542144 99542144 1001 86380 86390 1
542158 99542158 1001 86380 86390 1
542162 99542162 1001 86380 86390 1
542835 99542835 1001 86380 86390 1
542727 99542727 1001 86380 86390 1
542728 99542728 1001 86380 86390 1
542625 99542625 1001 86380 86390 1
542601 99542601 1001 86380 86390 1
542550 99542550 1001 86380 86390 1
542554 99542554 1001 86380 86390 1
542462 99542462 1001 86380 86390 1
543011 99543011 1001 86380 86390 1
543130 99543130 1001 86380 86390 1
543764 99543764 1001 86380 86390 1
543557 99543557 1001 86380 86390 1
543433 99543433 1001 86380 86390 1
543177 99543177 1001 86380 86390 1
543286 99543286 1001 86380 86390 1
543937 99543937 1001 86380 86390 1
543823 99543823 1001 86380 86390 1
543813 99543813 1001 86380 86390 1
543804 99543804 1001 86380 86390 1
544471 99544471 1001 86380 86390 1
544411 99544411 1001 86380 86390 1
544288 99544288 1001 86380 86390 1
544255 99544255 1001 86380 86390 1
544283 99544283 1001 86380 86390 1
544247 99544247 1001 86380 86390 1
544105 99544105 1001 86380 86390 1
544083 99544083 1001 86380 86390 1
544174 99544174 1001 86380 86390 1
543986 99543986 1001 86380 86390 1
544182 99544182 1001 86380 86390 1
406941 1002 1001 19800 21357 1
400208 99400208 1001 86380 86390 1
400404 99400404 1001 86380 86390 1
400366 99400366 1001 86380 86390 1
400568 99400568 1001 86380 86390 1
400616 99400616 1001 86380 86390 1
400659 99400659 1001 86380 86390 1
400665 99400665 1001 86380 86390 1
401044 99401044 1001 86380 86390 1
401328 99401328 1001 86380 86390 1
401323 99401323 1001 86380 86390 1
401575 99401575 1001 86380 86390 1
401557 99401557 1001 86380 86390 1
401782 99401782 1001 86380 86390 1
401807 99401807 1001 86380 86390 1
401919 99401919 1001 86380 86390 1
402075 99402075 1001 86380 86390 1
402523 99402523 1001 86380 86390 1
402587 99402587 1001 86380 86390 1
402640 99402640 1001 86380 86390 1
402687 99402687 1001 86380 86390 1
402953 99402953 1001 86380 86390 1
402894 99402894 1001 86380 86390 1
403061 99403061 1001 86380 86390 1
403319 99403319 1001 86380 86390 1
403324 99403324 1001 86380 86390 1
403346 99403346 1001 86380 86390 1
403385 99403385 1001 86380 86390 1
403357 99403357 1001 86380 86390 1
403506 99403506 1001 86380 86390 1
403488 99403488 1001 86380 86390 1
403854 99403854 1001 86380 86390 1
404137 99404137 1001 86380 86390 1
404053 99404053 1001 86380 86390 1
404176 99404176 1001 86380 86390 1
404582 99404582 1001 86380 86390 1
404710 99404710 1001 86380 86390 1
404865 99404865 1001 86380 86390 1
405228 99405228 1001 86380 86390 1
405279 99405279 1001 86380 86390 1
405269 99405269 1001 86380 86390 1
405494 99405494 1001 86380 86390 1
405510 99405510 1001 86380 86390 1
405591 99405591 1001 86380 86390 1
405834 99405834 1001 86380 86390 1
406041 99406041 1001 86380 86390 1
406012 99406012 1001 86380 86390 1
406364 99406364 1001 86380 86390 1
406793 99406793 1001 86380 86390 1
406745 99406745 1001 86380 86390 1
406760 99406760 1001 86380 86390 1
407208 99407208 1001 86380 86390 1
407346 99407346 1001 86380 86390 1
407383 99407383 1001 86380 86390 1
407360 99407360 1001 86380 86390 1
407420 99407420 1001 86380 86390 1
407659 99407659 1001 86380 86390 1
407756 99407756 1001 86380 86390 1
407830 99407830 1001 86380 86390 1
407790 99407790 1001 86380 86390 1
407815 99407815 1001 86380 86390 1
408071 99408071 1001 86380 86390 1
408293 99408293 1001 86380 86390 1
408747 99408747 1001 86380 86390 1
408778 99408778 1001 86380 86390 1
409127 99409127 1001 86380 86390 1
409156 99409156 1001 86380 86390 1
409385 99409385 1001 86380 86390 1
409494 99409494 1001 86380 86390 1
409580 99409580 1001 86380 86390 1
409593 99409593 1001 86380 86390 1
409958 99409958 1001 86380 86390 1
410015 99410015 1001 86380 86390 1
410188 99410188 1001 86380 86390 1
410159 99410159 1001 86380 86390 1
410263 99410263 1001 86380 86390 1
410315 99410315 1001 86380 86390 1
410401 99410401 1001 86380 86390 1
410380 99410380 1001 86380 86390 1
410731 99410731 1001 86380 86390 1
410835 99410835 1001 86380 86390 1
410898 99410898 1001 86380 86390 1
410817 99410817 1001 86380 86390 1
411370 99411370 1001 86380 86390 1
411338 99411338 1001 86380 86390 1
411329 99411329 1001 86380 86390 1
411474 99411474 1001 86380 86390 1
411634 99411634 1001 86380 86390 1
411790 99411790 1001 86380 86390 1
411846 99411846 1001 86380 86390 1
412018 99412018 1001 86380 86390 1
412267 99412267 1001 86380 86390 1
412202 99412202 1001 86380 86390 1
412089 99412089 1001 86380 86390 1
412185 99412185 1001 86380 86390 1
413611 99413611 1001 86380 86390 1
413678 99413678 1001 86380 86390 1
413179 99413179 1001 86380 86390 1
413163 99413163 1001 86380 86390 1
412890 99412890 1001 86380 86390 1
413195 99413195 1001 86380 86390 1
412946 99412946 1001 86380 86390 1
412665 99412665 1001 86380 86390 1
412560 99412560 1001 86380 86390 1
412489 99412489 1001 86380 86390 1
412537 99412537 1001 86380 86390 1
413736 99413736 1001 86380 86390 1
414057 99414057 1001 86380 86390 1
415187 99415187 1001 86380 86390 1
415008 99415008 1001 86380 86390 1
415212 99415212 1001 86380 86390 1
414614 99414614 1001 86380 86390 1
414572 99414572 1001 86380 86390 1
414597 99414597 1001 86380 86390 1
414855 99414855 1001 86380 86390 1
414633 99414633 1001 86380 86390 1
414919 99414919 1001 86380 86390 1
414207 99414207 1001 86380 86390 1
414260 99414260 1001 86380 86390 1
414282 99414282 1001 86380 86390 1
414218 99414218 1001 86380 86390 1
415606 99415606 1001 86380 86390 1
415321 99415321 1001 86380 86390 1
415455 99415455 1001 86380 86390 1
415712 99415712 1001 86380 86390 1
415566 99415566 1001 86380 86390 1
416739 99416739 1001 86380 86390 1
416283 99416283 1001 86380 86390 1
416489 99416489 1001 86380 86390 1
416051 99416051 1001 86380 86390 1
415828 99415828 1001 86380 86390 1
415991 99415991 1001 86380 86390 1
415939 99415939 1001 86380 86390 1
415995 99415995 1001 86380 86390 1
417252 99417252 1001 86380 86390 1
418555 99418555 1001 86380 86390 1
418538 99418538 1001 86380 86390 1
418519 99418519 1001 86380 86390 1
418780 99418780 1001 86380 86390 1
418593 99418593 1001 86380 86390 1
418389 99418389 1001 86380 86390 1
418226 99418226 1001 86380 86390 1
418405 99418405 1001 86380 86390 1
418299 99418299 1001 86380 86390 1
418430 99418430 1001 86380 86390 1
418819 99418819 1001 86380 86390 1
417608 99417608 1001 86380 86390 1
420117 99420117 1001 86380 86390 1
420134 99420134 1001 86380 86390 1
420185 99420185 1001 86380 86390 1
419715 99419715 1001 86380 86390 1
419451 99419451 1001 86380 86390 1
419409 99419409 1001 86380 86390 1
419302 99419302 1001 86380 86390 1
419411 99419411 1001 86380 86390 1
419392 99419392 1001 86380 86390 1
419554 99419554 1001 86380 86390 1
420568 99420568 1001 86380 86390 1
420558 99420558 1001 86380 86390 1
420639 99420639 1001 86380 86390 1
421865 99421865 1001 86380 86390 1
422097 99422097 1001 86380 86390 1
420942 99420942 1001 86380 86390 1
420895 99420895 1001 86380 86390 1
421019 99421019 1001 86380 86390 1
421080 99421080 1001 86380 86390 1
421057 99421057 1001 86380 86390 1
421227 99421227 1001 86380 86390 1
422359 99422359 1001 86380 86390 1
423517 99423517 1001 86380 86390 1
423614 99423614 1001 86380 86390 1
423249 99423249 1001 86380 86390 1
423201 99423201 1001 86380 86390 1
422989 99422989 1001 86380 86390 1
422976 99422976 1001 86380 86390 1
423166 99423166 1001 86380 86390 1
422608 99422608 1001 86380 86390 1
422840 99422840 1001 86380 86390 1
422663 99422663 1001 86380 86390 1
422618 99422618 1001 86380 86390 1
423966 99423966 1001 86380 86390 1
423780 99423780 1001 86380 86390 1
424109 99424109 1001 86380 86390 1
424061 99424061 1001 86380 86390 1
425320 99425320 1001 86380 86390 1
425107 99425107 1001 86380 86390 1
425108 99425108 1001 86380 86390 1
425242 99425242 1001 86380 86390 1
425243 99425243 1001 86380 86390 1
424910 99424910 1001 86380 86390 1
424810 99424810 1001 86380 86390 1
424636 99424636 1001 86380 86390 1
424414 99424414 1001 86380 86390 1
424194 99424194 1001 86380 86390 1
424306 99424306 1001 86380 86390 1
425774 99425774 1001 86380 86390 1
425537 99425537 1001 86380 86390 1
425466 99425466 1001 86380 86390 1
425681 99425681 1001 86380 86390 1
425492 99425492 1001 86380 86390 1
426844 99426844 1001 86380 86390 1
426446 99426446 1001 86380 86390 1
426332 99426332 1001 86380 86390 1
426637 99426637 1001 86380 86390 1
426658 99426658 1001 86380 86390 1
425988 99425988 1001 86380 86390 1
427248 99427248 1001 86380 86390 1
427428 99427428 1001 86380 86390 1
427453 99427453 1001 86380 86390 1
428414 99428414 1001 86380 86390 1
428510 99428510 1001 86380 86390 1
428057 99428057 1001 86380 86390 1
428257 99428257 1001 86380 86390 1
428193 99428193 1001 86380 86390 1
428304 99428304 1001 86380 86390 1
428316 99428316 1001 86380 86390 1
427631 99427631 1001 86380 86390 1
427593 99427593 1001 86380 86390 1
427702 99427702 1001 86380 86390 1
427919 99427919 1001 86380 86390 1
428759 99428759 1001 86380 86390 1
428792 99428792 1001 86380 86390 1
430307 99430307 1001 86380 86390 1
430246 99430246 1001 86380 86390 1
429999 99429999 1001 86380 86390 1
430341 99430341 1001 86380 86390 1
429752 99429752 1001 86380 86390 1
429801 99429801 1001 86380 86390 1
429368 99429368 1001 86380 86390 1
429185 99429185 1001 86380 86390 1
430401 99430401 1001 86380 86390 1
430796 99430796 1001 86380 86390 1
430380 99430380 1001 86380 86390 1
431964 99431964 1001 86380 86390 1
431896 99431896 1001 86380 86390 1
431560 99431560 1001 86380 86390 1
431433 99431433 1001 86380 86390 1
431343 99431343 1001 86380 86390 1
431620 99431620 1001 86380 86390 1
431150 99431150 1001 86380 86390 1
430875 99430875 1001 86380 86390 1
432149 99432149 1001 86380 86390 1
432270 99432270 1001 86380 86390 1
432449 99432449 1001 86380 86390 1
433653 99433653 1001 86380 86390 1
433720 99433720 1001 86380 86390 1
433549 99433549 1001 86380 86390 1
433585 99433585 1001 86380 86390 1
433436 99433436 1001 86380 86390 1
433489 99433489 1001 86380 86390 1
433266 99433266 1001 86380 86390 1
432919 99432919 1001 86380 86390 1
432591 99432591 1001 86380 86390 1
432872 99432872 1001 86380 86390 1
432515 99432515 1001 86380 86390 1
433750 99433750 1001 86380 86390 1
433926 99433926 1001 86380 86390 1
435193 99435193 1001 86380 86390 1
435162 99435162 1001 86380 86390 1
435101 99435101 1001 86380 86390 1
435176 99435176 1001 86380 86390 1
434717 99434717 1001 86380 86390 1
434950 99434950 1001 86380 86390 1
434633 99434633 1001 86380 86390 1
434337 99434337 1001 86380 86390 1
434319 99434319 1001 86380 86390 1
434287 99434287 1001 86380 86390 1
434518 99434518 1001 86380 86390 1
434146 99434146 1001 86380 86390 1
435510 99435510 1001 86380 86390 1
435584 99435584 1001 86380 86390 1
435618 99435618 1001 86380 86390 1
436977 99436977 1001 86380 86390 1
436959 99436959 1001 86380 86390 1
436768 99436768 1001 86380 86390 1
436910 99436910 1001 86380 86390 1
436682 99436682 1001 86380 86390 1
436517 99436517 1001 86380 86390 1
436397 99436397 1001 86380 86390 1
436405 99436405 1001 86380 86390 1
436359 99436359 1001 86380 86390 1
436169 99436169 1001 86380 86390 1
436228 99436228 1001 86380 86390 1
300067 99300067 1001 86380 86390 1
437239 99437239 1001 86380 86390 1
300088 99300088 1001 86380 86390 1
300092 99300092 1001 86380 86390 1
300576 99300576 1001 86380 86390 1
300553 99300553 1001 86380 86390 1
300706 99300706 1001 86380 86390 1
300583 99300583 1001 86380 86390 1
300362 99300362 1001 86380 86390 1
300325 99300325 1001 86380 86390 1
300326 99300326 1001 86380 86390 1
300186 99300186 1001 86380 86390 1
300307 99300307 1001 86380 86390 1
300313 99300313 1001 86380 86390 1
300807 99300807 1001 86380 86390 1
300789 99300789 1001 86380 86390 1
301524 99301524 1001 86380 86390 1
301367 99301367 1001 86380 86390 1
301202 99301202 1001 86380 86390 1
301165 99301165 1001 86380 86390 1
301132 99301132 1001 86380 86390 1
301556 99301556 1001 86380 86390 1
301623 99301623 1001 86380 86390 1
301692 99301692 1001 86380 86390 1
301731 99301731 1001 86380 86390 1
301563 99301563 1001 86380 86390 1
302282 99302282 1001 86380 86390 1
302358 99302358 1001 86380 86390 1
302193 99302193 1001 86380 86390 1
302271 99302271 1001 86380 86390 1
302337 99302337 1001 86380 86390 1
302250 99302250 1001 86380 86390 1
301972 99301972 1001 86380 86390 1
302142 99302142 1001 86380 86390 1
302030 99302030 1001 86380 86390 1
301944 99301944 1001 86380 86390 1
301867 99301867 1001 86380 86390 1
302397 99302397 1001 86380 86390 1
303194 99303194 1001 86380 86390 1
303074 99303074 1001 86380 86390 1
302988 99302988 1001 86380 86390 1
302886 99302886 1001 86380 86390 1
302880 99302880 1001 86380 86390 1
302895 99302895 1001 86380 86390 1
302765 99302765 1001 86380 86390 1
303320 99303320 1001 86380 86390 1
303257 99303257 1001 86380 86390 1
303360 99303360 1001 86380 86390 1
303265 99303265 1001 86380 86390 1
303317 99303317 1001 86380 86390 1
303292 99303292 1001 86380 86390 1
303345 99303345 1001 86380 86390 1
303384 99303384 1001 86380 86390 1
303930 99303930 1001 86380 86390 1
303853 99303853 1001 86380 86390 1
304032 99304032 1001 86380 86390 1
303868 99303868 1001 86380 86390 1
303987 99303987 1001 86380 86390 1
303543 99303543 1001 86380 86390 1
303492 99303492 1001 86380 86390 1
303585 99303585 1001 86380 86390 1
303431 99303431 1001 86380 86390 1
303563 99303563 1001 86380 86390 1
304163 99304163 1001 86380 86390 1
304100 99304100 1001 86380 86390 1
304203 99304203 1001 86380 86390 1
304166 99304166 1001 86380 86390 1
304717 99304717 1001 86380 86390 1
304824 99304824 1001 86380 86390 1
304644 99304644 1001 86380 86390 1
304504 99304504 1001 86380 86390 1
304558 99304558 1001 86380 86390 1
304520 99304520 1001 86380 86390 1
304546 99304546 1001 86380 86390 1
304495 99304495 1001 86380 86390 1
304336 99304336 1001 86380 86390 1
304324 99304324 1001 86380 86390 1
304442 99304442 1001 86380 86390 1
304883 99304883 1001 86380 86390 1
304974 99304974 1001 86380 86390 1
304994 99304994 1001 86380 86390 1
304865 99304865 1001 86380 86390 1
305648 99305648 1001 86380 86390 1
305531 99305531 1001 86380 86390 1
305519 99305519 1001 86380 86390 1
305528 99305528 1001 86380 86390 1
305376 99305376 1001 86380 86390 1
305368 99305368 1001 86380 86390 1
305330 99305330 1001 86380 86390 1
305278 99305278 1001 86380 86390 1
305349 99305349 1001 86380 86390 1
305119 99305119 1001 86380 86390 1
305158 99305158 1001 86380 86390 1
305081 99305081 1001 86380 86390 1
500022 99500022 1001 86380 86390 1
500126 99500126 1001 86380 86390 1
500167 99500167 1001 86380 86390 1
500159 99500159 1001 86380 86390 1
500056 99500056 1001 86380 86390 1
500109 99500109 1001 86380 86390 1
500681 99500681 1001 86380 86390 1
500803 99500803 1001 86380 86390 1
500417 99500417 1001 86380 86390 1
500431 99500431 1001 86380 86390 1
500420 99500420 1001 86380 86390 1
500412 99500412 1001 86380 86390 1
500363 99500363 1001 86380 86390 1
500372 99500372 1001 86380 86390 1
500204 99500204 1001 86380 86390 1
500864 99500864 1001 86380 86390 1
500956 99500956 1001 86380 86390 1
501510 99501510 1001 86380 86390 1
501513 99501513 1001 86380 86390 1
501521 99501521 1001 86380 86390 1
501630 99501630 1001 86380 86390 1
501509 99501509 1001 86380 86390 1
501332 99501332 1001 86380 86390 1
501321 99501321 1001 86380 86390 1
501360 99501360 1001 86380 86390 1
501425 99501425 1001 86380 86390 1
501296 99501296 1001 86380 86390 1
501376 99501376 1001 86380 86390 1
501118 99501118 1001 86380 86390 1
501106 99501106 1001 86380 86390 1
501223 99501223 1001 86380 86390 1
501056 99501056 1001 86380 86390 1
501688 99501688 1001 86380 86390 1
501671 99501671 1001 86380 86390 1
501711 99501711 1001 86380 86390 1
502336 99502336 1001 86380 86390 1
502324 99502324 1001 86380 86390 1
502350 99502350 1001 86380 86390 1
502437 99502437 1001 86380 86390 1
502406 99502406 1001 86380 86390 1
502446 99502446 1001 86380 86390 1
502422 99502422 1001 86380 86390 1
502283 99502283 1001 86380 86390 1
502137 99502137 1001 86380 86390 1
502241 99502241 1001 86380 86390 1
502125 99502125 1001 86380 86390 1
502216 99502216 1001 86380 86390 1
502245 99502245 1001 86380 86390 1
502047 99502047 1001 86380 86390 1
502501 99502501 1001 86380 86390 1
502503 99502503 1001 86380 86390 1
502532 99502532 1001 86380 86390 1
502666 99502666 1001 86380 86390 1
502498 99502498 1001 86380 86390 1
502576 99502576 1001 86380 86390 1
503258 99503258 1001 86380 86390 1
503196 99503196 1001 86380 86390 1
503249 99503249 1001 86380 86390 1
503133 99503133 1001 86380 86390 1
503198 99503198 1001 86380 86390 1
503173 99503173 1001 86380 86390 1
502893 99502893 1001 86380 86390 1
503075 99503075 1001 86380 86390 1
503052 99503052 1001 86380 86390 1
502750 99502750 1001 86380 86390 1
502767 99502767 1001 86380 86390 1
503331 99503331 1001 86380 86390 1
503384 99503384 1001 86380 86390 1
503476 99503476 1001 86380 86390 1
503307 99503307 1001 86380 86390 1
504075 99504075 1001 86380 86390 1
504025 99504025 1001 86380 86390 1
503819 99503819 1001 86380 86390 1
503525 99503525 1001 86380 86390 1
503501 99503501 1001 86380 86390 1
504258 99504258 1001 86380 86390 1
504260 99504260 1001 86380 86390 1
504273 99504273 1001 86380 86390 1
504170 99504170 1001 86380 86390 1
504228 99504228 1001 86380 86390 1
504203 99504203 1001 86380 86390 1
504648 99504648 1001 86380 86390 1
504591 99504591 1001 86380 86390 1
504326 99504326 1001 86380 86390 1
504486 99504486 1001 86380 86390 1
504499 99504499 1001 86380 86390 1
504436 99504436 1001 86380 86390 1
504332 99504332 1001 86380 86390 1
505011 99505011 1001 86380 86390 1
505140 99505140 1001 86380 86390 1
504973 99504973 1001 86380 86390 1
505719 99505719 1001 86380 86390 1
505696 99505696 1001 86380 86390 1
505743 99505743 1001 86380 86390 1
505698 99505698 1001 86380 86390 1
505404 99505404 1001 86380 86390 1
505407 99505407 1001 86380 86390 1
505381 99505381 1001 86380 86390 1
505847 99505847 1001 86380 86390 1
505866 99505866 1001 86380 86390 1
506596 99506596 1001 86380 86390 1
506318 99506318 1001 86380 86390 1
506383 99506383 1001 86380 86390 1
506160 99506160 1001 86380 86390 1
506011 99506011 1001 86380 86390 1
507388 99507388 1001 86380 86390 1
507313 99507313 1001 86380 86390 1
507411 99507411 1001 86380 86390 1
507217 99507217 1001 86380 86390 1
507024 99507024 1001 86380 86390 1
507103 99507103 1001 86380 86390 1
507078 99507078 1001 86380 86390 1
507066 99507066 1001 86380 86390 1
507019 99507019 1001 86380 86390 1
507429 99507429 1001 86380 86390 1
508147 99508147 1001 86380 86390 1
508216 99508216 1001 86380 86390 1
508221 99508221 1001 86380 86390 1
508052 99508052 1001 86380 86390 1
508117 99508117 1001 86380 86390 1
507816 99507816 1001 86380 86390 1
508342 99508342 1001 86380 86390 1
508974 99508974 1001 86380 86390 1
508951 99508951 1001 86380 86390 1
508994 99508994 1001 86380 86390 1
508744 99508744 1001 86380 86390 1
508770 99508770 1001 86380 86390 1
508694 99508694 1001 86380 86390 1
508800 99508800 1001 86380 86390 1
508724 99508724 1001 86380 86390 1
508524 99508524 1001 86380 86390 1
508563 99508563 1001 86380 86390 1
509087 99509087 1001 86380 86390 1
509231 99509231 1001 86380 86390 1
509210 99509210 1001 86380 86390 1
509236 99509236 1001 86380 86390 1
509173 99509173 1001 86380 86390 1
509758 99509758 1001 86380 86390 1
509766 99509766 1001 86380 86390 1
509819 99509819 1001 86380 86390 1
509638 99509638 1001 86380 86390 1
509677 99509677 1001 86380 86390 1
509524 99509524 1001 86380 86390 1
509398 99509398 1001 86380 86390 1
509476 99509476 1001 86380 86390 1
509426 99509426 1001 86380 86390 1
509290 99509290 1001 86380 86390 1
509949 99509949 1001 86380 86390 1
510081 99510081 1001 86380 86390 1
509929 99509929 1001 86380 86390 1
510086 99510086 1001 86380 86390 1
510677 99510677 1001 86380 86390 1
510591 99510591 1001 86380 86390 1
510542 99510542 1001 86380 86390 1
510556 99510556 1001 86380 86390 1
510431 99510431 1001 86380 86390 1
510107 99510107 1001 86380 86390 1
510120 99510120 1001 86380 86390 1
510217 99510217 1001 86380 86390 1
510257 99510257 1001 86380 86390 1
510115 99510115 1001 86380 86390 1
510750 99510750 1001 86380 86390 1
510805 99510805 1001 86380 86390 1
510912 99510912 1001 86380 86390 1
510913 99510913 1001 86380 86390 1
510849 99510849 1001 86380 86390 1
510850 99510850 1001 86380 86390 1
511507 99511507 1001 86380 86390 1
511366 99511366 1001 86380 86390 1
511367 99511367 1001 86380 86390 1
511422 99511422 1001 86380 86390 1
511158 99511158 1001 86380 86390 1
511254 99511254 1001 86380 86390 1
511216 99511216 1001 86380 86390 1
511115 99511115 1001 86380 86390 1
511095 99511095 1001 86380 86390 1
510968 99510968 1001 86380 86390 1
511731 99511731 1001 86380 86390 1
511586 99511586 1001 86380 86390 1
511639 99511639 1001 86380 86390 1
511704 99511704 1001 86380 86390 1
512238 99512238 1001 86380 86390 1
512265 99512265 1001 86380 86390 1
512242 99512242 1001 86380 86390 1
512337 99512337 1001 86380 86390 1
512247 99512247 1001 86380 86390 1
512273 99512273 1001 86380 86390 1
512300 99512300 1001 86380 86390 1
512288 99512288 1001 86380 86390 1
512084 99512084 1001 86380 86390 1
511981 99511981 1001 86380 86390 1
512138 99512138 1001 86380 86390 1
511975 99511975 1001 86380 86390 1
512028 99512028 1001 86380 86390 1
511894 99511894 1001 86380 86390 1
512453 99512453 1001 86380 86390 1
511966 99511966 1001 86380 86390 1
513116 99513116 1001 86380 86390 1
513078 99513078 1001 86380 86390 1
513117 99513117 1001 86380 86390 1
513140 99513140 1001 86380 86390 1
512910 99512910 1001 86380 86390 1
512938 99512938 1001 86380 86390 1
512823 99512823 1001 86380 86390 1
512958 99512958 1001 86380 86390 1
512622 99512622 1001 86380 86390 1
512598 99512598 1001 86380 86390 1
512738 99512738 1001 86380 86390 1
513834 99513834 1001 86380 86390 1
513665 99513665 1001 86380 86390 1
513781 99513781 1001 86380 86390 1
513604 99513604 1001 86380 86390 1
513594 99513594 1001 86380 86390 1
513466 99513466 1001 86380 86390 1
513421 99513421 1001 86380 86390 1
514234 99514234 1001 86380 86390 1
514679 99514679 1001 86380 86390 1
514720 99514720 1001 86380 86390 1
514639 99514639 1001 86380 86390 1
514516 99514516 1001 86380 86390 1
514546 99514546 1001 86380 86390 1
514269 99514269 1001 86380 86390 1
514416 99514416 1001 86380 86390 1
515001 99515001 1001 86380 86390 1
515028 99515028 1001 86380 86390 1
515018 99515018 1001 86380 86390 1
514943 99514943 1001 86380 86390 1
515668 99515668 1001 86380 86390 1
515592 99515592 1001 86380 86390 1
515439 99515439 1001 86380 86390 1
515430 99515430 1001 86380 86390 1
515386 99515386 1001 86380 86390 1
515213 99515213 1001 86380 86390 1
515163 99515163 1001 86380 86390 1
515242 99515242 1001 86380 86390 1
515874 99515874 1001 86380 86390 1
515798 99515798 1001 86380 86390 1
515762 99515762 1001 86380 86390 1
515856 99515856 1001 86380 86390 1
515688 99515688 1001 86380 86390 1
516308 99516308 1001 86380 86390 1
516373 99516373 1001 86380 86390 1
516426 99516426 1001 86380 86390 1
516365 99516365 1001 86380 86390 1
516148 99516148 1001 86380 86390 1
516200 99516200 1001 86380 86390 1
516217 99516217 1001 86380 86390 1
515984 99515984 1001 86380 86390 1
515997 99515997 1001 86380 86390 1
515960 99515960 1001 86380 86390 1
515896 99515896 1001 86380 86390 1
516053 99516053 1001 86380 86390 1
516584 99516584 1001 86380 86390 1
516592 99516592 1001 86380 86390 1
516515 99516515 1001 86380 86390 1
517221 99517221 1001 86380 86390 1
517133 99517133 1001 86380 86390 1
517308 99517308 1001 86380 86390 1
517276 99517276 1001 86380 86390 1
517212 99517212 1001 86380 86390 1
517239 99517239 1001 86380 86390 1
517189 99517189 1001 86380 86390 1
517293 99517293 1001 86380 86390 1
517052 99517052 1001 86380 86390 1
517078 99517078 1001 86380 86390 1
516874 99516874 1001 86380 86390 1
516797 99516797 1001 86380 86390 1
516762 99516762 1001 86380 86390 1
516893 99516893 1001 86380 86390 1
516894 99516894 1001 86380 86390 1
516830 99516830 1001 86380 86390 1
517436 99517436 1001 86380 86390 1
517345 99517345 1001 86380 86390 1
517411 99517411 1001 86380 86390 1
517404 99517404 1001 86380 86390 1
517523 99517523 1001 86380 86390 1
517355 99517355 1001 86380 86390 1
517485 99517485 1001 86380 86390 1
518073 99518073 1001 86380 86390 1
518048 99518048 1001 86380 86390 1
518132 99518132 1001 86380 86390 1
518054 99518054 1001 86380 86390 1
517866 99517866 1001 86380 86390 1
517896 99517896 1001 86380 86390 1
517948 99517948 1001 86380 86390 1
517953 99517953 1001 86380 86390 1
517670 99517670 1001 86380 86390 1
517709 99517709 1001 86380 86390 1
517677 99517677 1001 86380 86390 1
518209 99518209 1001 86380 86390 1
518876 99518876 1001 86380 86390 1
518853 99518853 1001 86380 86390 1
518979 99518979 1001 86380 86390 1
518615 99518615 1001 86380 86390 1
518726 99518726 1001 86380 86390 1
518610 99518610 1001 86380 86390 1
518663 99518663 1001 86380 86390 1
518625 99518625 1001 86380 86390 1
518512 99518512 1001 86380 86390 1
518551 99518551 1001 86380 86390 1
518492 99518492 1001 86380 86390 1
518532 99518532 1001 86380 86390 1
519023 99519023 1001 86380 86390 1
519695 99519695 1001 86380 86390 1
519543 99519543 1001 86380 86390 1
519467 99519467 1001 86380 86390 1
519510 99519510 1001 86380 86390 1
519420 99519420 1001 86380 86390 1
519539 99519539 1001 86380 86390 1
519412 99519412 1001 86380 86390 1
519233 99519233 1001 86380 86390 1
520012 99520012 1001 86380 86390 1
520528 99520528 1001 86380 86390 1
520482 99520482 1001 86380 86390 1
520321 99520321 1001 86380 86390 1
520325 99520325 1001 86380 86390 1
520326 99520326 1001 86380 86390 1
520148 99520148 1001 86380 86390 1
520150 99520150 1001 86380 86390 1
520178 99520178 1001 86380 86390 1
520218 99520218 1001 86380 86390 1
520221 99520221 1001 86380 86390 1
520133 99520133 1001 86380 86390 1
520198 99520198 1001 86380 86390 1
520702 99520702 1001 86380 86390 1
520767 99520767 1001 86380 86390 1
521365 99521365 1001 86380 86390 1
521353 99521353 1001 86380 86390 1
521446 99521446 1001 86380 86390 1
521057 99521057 1001 86380 86390 1
521239 99521239 1001 86380 86390 1
521179 99521179 1001 86380 86390 1
521019 99521019 1001 86380 86390 1
521045 99521045 1001 86380 86390 1
521022 99521022 1001 86380 86390 1
521011 99521011 1001 86380 86390 1
521580 99521580 1001 86380 86390 1
521581 99521581 1001 86380 86390 1
521518 99521518 1001 86380 86390 1
521523 99521523 1001 86380 86390 1
522156 99522156 1001 86380 86390 1
522118 99522118 1001 86380 86390 1
521932 99521932 1001 86380 86390 1
521731 99521731 1001 86380 86390 1
521785 99521785 1001 86380 86390 1
522486 99522486 1001 86380 86390 1
522358 99522358 1001 86380 86390 1
523015 99523015 1001 86380 86390 1
523080 99523080 1001 86380 86390 1
522939 99522939 1001 86380 86390 1
522965 99522965 1001 86380 86390 1
522940 99522940 1001 86380 86390 1
522930 99522930 1001 86380 86390 1
523096 99523096 1001 86380 86390 1
522957 99522957 1001 86380 86390 1
522721 99522721 1001 86380 86390 1
522641 99522641 1001 86380 86390 1
522682 99522682 1001 86380 86390 1
522506 99522506 1001 86380 86390 1
522522 99522522 1001 86380 86390 1
523245 99523245 1001 86380 86390 1
523779 99523779 1001 86380 86390 1
523925 99523925 1001 86380 86390 1
523567 99523567 1001 86380 86390 1
523362 99523362 1001 86380 86390 1
524103 99524103 1001 86380 86390 1
524694 99524694 1001 86380 86390 1
524606 99524606 1001 86380 86390 1
524724 99524724 1001 86380 86390 1
524541 99524541 1001 86380 86390 1
524177 99524177 1001 86380 86390 1
524287 99524287 1001 86380 86390 1
524845 99524845 1001 86380 86390 1
524900 99524900 1001 86380 86390 1
524773 99524773 1001 86380 86390 1
524955 99524955 1001 86380 86390 1
525520 99525520 1001 86380 86390 1
525436 99525436 1001 86380 86390 1
525591 99525591 1001 86380 86390 1
525248 99525248 1001 86380 86390 1
525213 99525213 1001 86380 86390 1
525356 99525356 1001 86380 86390 1
525219 99525219 1001 86380 86390 1
525084 99525084 1001 86380 86390 1
525104 99525104 1001 86380 86390 1
525677 99525677 1001 86380 86390 1
525629 99525629 1001 86380 86390 1
525603 99525603 1001 86380 86390 1
525707 99525707 1001 86380 86390 1
525746 99525746 1001 86380 86390 1
525656 99525656 1001 86380 86390 1
525748 99525748 1001 86380 86390 1
526308 99526308 1001 86380 86390 1
526354 99526354 1001 86380 86390 1
526420 99526420 1001 86380 86390 1
526068 99526068 1001 86380 86390 1
526096 99526096 1001 86380 86390 1
525827 99525827 1001 86380 86390 1
525972 99525972 1001 86380 86390 1
525943 99525943 1001 86380 86390 1
525813 99525813 1001 86380 86390 1
526430 99526430 1001 86380 86390 1
527212 99527212 1001 86380 86390 1
527248 99527248 1001 86380 86390 1
527135 99527135 1001 86380 86390 1
526928 99526928 1001 86380 86390 1
527001 99527001 1001 86380 86390 1
527015 99527015 1001 86380 86390 1
526671 99526671 1001 86380 86390 1
526762 99526762 1001 86380 86390 1
526815 99526815 1001 86380 86390 1
526674 99526674 1001 86380 86390 1
526704 99526704 1001 86380 86390 1
527349 99527349 1001 86380 86390 1
527414 99527414 1001 86380 86390 1
527920 99527920 1001 86380 86390 1
527989 99527989 1001 86380 86390 1
528065 99528065 1001 86380 86390 1
527817 99527817 1001 86380 86390 1
527783 99527783 1001 86380 86390 1
527496 99527496 1001 86380 86390 1
527563 99527563 1001 86380 86390 1
527617 99527617 1001 86380 86390 1
527633 99527633 1001 86380 86390 1
527621 99527621 1001 86380 86390 1
528084 99528084 1001 86380 86390 1
528219 99528219 1001 86380 86390 1
528168 99528168 1001 86380 86390 1
528092 99528092 1001 86380 86390 1
528721 99528721 1001 86380 86390 1
528852 99528852 1001 86380 86390 1
528724 99528724 1001 86380 86390 1
528777 99528777 1001 86380 86390 1
528713 99528713 1001 86380 86390 1
528882 99528882 1001 86380 86390 1
528540 99528540 1001 86380 86390 1
528531 99528531 1001 86380 86390 1
528520 99528520 1001 86380 86390 1
528572 99528572 1001 86380 86390 1
528690 99528690 1001 86380 86390 1
528578 99528578 1001 86380 86390 1
528357 99528357 1001 86380 86390 1
528462 99528462 1001 86380 86390 1
528346 99528346 1001 86380 86390 1
528328 99528328 1001 86380 86390 1
528446 99528446 1001 86380 86390 1
529040 99529040 1001 86380 86390 1
528971 99528971 1001 86380 86390 1
528908 99528908 1001 86380 86390 1
529721 99529721 1001 86380 86390 1
529662 99529662 1001 86380 86390 1
529508 99529508 1001 86380 86390 1
529368 99529368 1001 86380 86390 1
529475 99529475 1001 86380 86390 1
529437 99529437 1001 86380 86390 1
529321 99529321 1001 86380 86390 1
529492 99529492 1001 86380 86390 1
529840 99529840 1001 86380 86390 1
529779 99529779 1001 86380 86390 1
529927 99529927 1001 86380 86390 1
529929 99529929 1001 86380 86390 1
529801 99529801 1001 86380 86390 1
530361 99530361 1001 86380 86390 1
530404 99530404 1001 86380 86390 1
530433 99530433 1001 86380 86390 1
530218 99530218 1001 86380 86390 1
530258 99530258 1001 86380 86390 1
530259 99530259 1001 86380 86390 1
530223 99530223 1001 86380 86390 1
530211 99530211 1001 86380 86390 1
530007 99530007 1001 86380 86390 1
530685 99530685 1001 86380 86390 1
531239 99531239 1001 86380 86390 1
531214 99531214 1001 86380 86390 1
531362 99531362 1001 86380 86390 1
531260 99531260 1001 86380 86390 1
531046 99531046 1001 86380 86390 1
531059 99531059 1001 86380 86390 1
531125 99531125 1001 86380 86390 1
530986 99530986 1001 86380 86390 1
530974 99530974 1001 86380 86390 1
530989 99530989 1001 86380 86390 1
530800 99530800 1001 86380 86390 1
530829 99530829 1001 86380 86390 1
530778 99530778 1001 86380 86390 1
530781 99530781 1001 86380 86390 1
532116 99532116 1001 86380 86390 1
532088 99532088 1001 86380 86390 1
531935 99531935 1001 86380 86390 1
531806 99531806 1001 86380 86390 1
531640 99531640 1001 86380 86390 1
531770 99531770 1001 86380 86390 1
531776 99531776 1001 86380 86390 1
532232 99532232 1001 86380 86390 1
532223 99532223 1001 86380 86390 1
532289 99532289 1001 86380 86390 1
532331 99532331 1001 86380 86390 1
532840 99532840 1001 86380 86390 1
532983 99532983 1001 86380 86390 1
532869 99532869 1001 86380 86390 1
532844 99532844 1001 86380 86390 1
532635 99532635 1001 86380 86390 1
532793 99532793 1001 86380 86390 1
532540 99532540 1001 86380 86390 1
532428 99532428 1001 86380 86390 1
532434 99532434 1001 86380 86390 1
533236 99533236 1001 86380 86390 1
533160 99533160 1001 86380 86390 1
533161 99533161 1001 86380 86390 1
533677 99533677 1001 86380 86390 1
533705 99533705 1001 86380 86390 1
533774 99533774 1001 86380 86390 1
533699 99533699 1001 86380 86390 1
533675 99533675 1001 86380 86390 1
533563 99533563 1001 86380 86390 1
533490 99533490 1001 86380 86390 1
533596 99533596 1001 86380 86390 1
533455 99533455 1001 86380 86390 1
533637 99533637 1001 86380 86390 1
533241 99533241 1001 86380 86390 1
533349 99533349 1001 86380 86390 1
533286 99533286 1001 86380 86390 1
533391 99533391 1001 86380 86390 1
533893 99533893 1001 86380 86390 1
533992 99533992 1001 86380 86390 1
533982 99533982 1001 86380 86390 1
534557 99534557 1001 86380 86390 1
534506 99534506 1001 86380 86390 1
534586 99534586 1001 86380 86390 1
534674 99534674 1001 86380 86390 1
534677 99534677 1001 86380 86390 1
534410 99534410 1001 86380 86390 1
534477 99534477 1001 86380 86390 1
534179 99534179 1001 86380 86390 1
534116 99534116 1001 86380 86390 1
534196 99534196 1001 86380 86390 1
534087 99534087 1001 86380 86390 1
534701 99534701 1001 86380 86390 1
534756 99534756 1001 86380 86390 1
534848 99534848 1001 86380 86390 1
535475 99535475 1001 86380 86390 1
535449 99535449 1001 86380 86390 1
535479 99535479 1001 86380 86390 1
535411 99535411 1001 86380 86390 1
535425 99535425 1001 86380 86390 1
535413 99535413 1001 86380 86390 1
535316 99535316 1001 86380 86390 1
535284 99535284 1001 86380 86390 1
534941 99534941 1001 86380 86390 1
535074 99535074 1001 86380 86390 1
535049 99535049 1001 86380 86390 1
535534 99535534 1001 86380 86390 1
535711 99535711 1001 86380 86390 1
535660 99535660 1001 86380 86390 1
536301 99536301 1001 86380 86390 1
536162 99536162 1001 86380 86390 1
536232 99536232 1001 86380 86390 1
536040 99536040 1001 86380 86390 1
535905 99535905 1001 86380 86390 1
535841 99535841 1001 86380 86390 1
536439 99536439 1001 86380 86390 1
536505 99536505 1001 86380 86390 1
536445 99536445 1001 86380 86390 1
536421 99536421 1001 86380 86390 1
536409 99536409 1001 86380 86390 1
536345 99536345 1001 86380 86390 1
537105 99537105 1001 86380 86390 1
537120 99537120 1001 86380 86390 1
537017 99537017 1001 86380 86390 1
537070 99537070 1001 86380 86390 1
536853 99536853 1001 86380 86390 1
536829 99536829 1001 86380 86390 1
536791 99536791 1001 86380 86390 1
536871 99536871 1001 86380 86390 1
536755 99536755 1001 86380 86390 1
536772 99536772 1001 86380 86390 1
536658 99536658 1001 86380 86390 1
536596 99536596 1001 86380 86390 1
536571 99536571 1001 86380 86390 1
536548 99536548 1001 86380 86390 1
536617 99536617 1001 86380 86390 1
536656 99536656 1001 86380 86390 1
537270 99537270 1001 86380 86390 1
537179 99537179 1001 86380 86390 1
537809 99537809 1001 86380 86390 1
537842 99537842 1001 86380 86390 1
537772 99537772 1001 86380 86390 1
537565 99537565 1001 86380 86390 1
537567 99537567 1001 86380 86390 1
537427 99537427 1001 86380 86390 1
538027 99538027 1001 86380 86390 1
538673 99538673 1001 86380 86390 1
538675 99538675 1001 86380 86390 1
538730 99538730 1001 86380 86390 1
538442 99538442 1001 86380 86390 1
538443 99538443 1001 86380 86390 1
538599 99538599 1001 86380 86390 1
538405 99538405 1001 86380 86390 1
538434 99538434 1001 86380 86390 1
538556 99538556 1001 86380 86390 1
538206 99538206 1001 86380 86390 1
538388 99538388 1001 86380 86390 1
538279 99538279 1001 86380 86390 1
538854 99538854 1001 86380 86390 1
538984 99538984 1001 86380 86390 1
538894 99538894 1001 86380 86390 1
538882 99538882 1001 86380 86390 1
538900 99538900 1001 86380 86390 1
539565 99539565 1001 86380 86390 1
539546 99539546 1001 86380 86390 1
539386 99539386 1001 86380 86390 1
539272 99539272 1001 86380 86390 1
539277 99539277 1001 86380 86390 1
539317 99539317 1001 86380 86390 1
539100 99539100 1001 86380 86390 1
539140 99539140 1001 86380 86390 1
539821 99539821 1001 86380 86390 1
539666 99539666 1001 86380 86390 1
539436 99539436 1001 86380 86390 1
539656 99539656 1001 86380 86390 1
539688 99539688 1001 86380 86390 1
539662 99539662 1001 86380 86390 1
540405 99540405 1001 86380 86390 1
540251 99540251 1001 86380 86390 1
539981 99539981 1001 86380 86390 1
540479 99540479 1001 86380 86390 1
540560 99540560 1001 86380 86390 1
540470 99540470 1001 86380 86390 1
541141 99541141 1001 86380 86390 1
541286 99541286 1001 86380 86390 1
541254 99541254 1001 86380 86390 1
541028 99541028 1001 86380 86390 1
540864 99540864 1001 86380 86390 1
541384 99541384 1001 86380 86390 1
541494 99541494 1001 86380 86390 1
541404 99541404 1001 86380 86390 1
542086 99542086 1001 86380 86390 1
542058 99542058 1001 86380 86390 1
541907 99541907 1001 86380 86390 1
541792 99541792 1001 86380 86390 1
541602 99541602 1001 86380 86390 1
541628 99541628 1001 86380 86390 1
541590 99541590 1001 86380 86390 1
541515 99541515 1001 86380 86390 1
541508 99541508 1001 86380 86390 1
541651 99541651 1001 86380 86390 1
542248 99542248 1001 86380 86390 1
542123 99542123 1001 86380 86390 1
542230 99542230 1001 86380 86390 1
542257 99542257 1001 86380 86390 1
542806 99542806 1001 86380 86390 1
542876 99542876 1001 86380 86390 1
542812 99542812 1001 86380 86390 1
542802 99542802 1001 86380 86390 1
542694 99542694 1001 86380 86390 1
542709 99542709 1001 86380 86390 1
542645 99542645 1001 86380 86390 1
542659 99542659 1001 86380 86390 1
542647 99542647 1001 86380 86390 1
542531 99542531 1001 86380 86390 1
542413 99542413 1001 86380 86390 1
543073 99543073 1001 86380 86390 1
543012 99543012 1001 86380 86390 1
543065 99543065 1001 86380 86390 1
542988 99542988 1001 86380 86390 1
543078 99543078 1001 86380 86390 1
543282 99543282 1001 86380 86390 1
543321 99543321 1001 86380 86390 1
543335 99543335 1001 86380 86390 1
543247 99543247 1001 86380 86390 1
543210 99543210 1001 86380 86390 1
543252 99543252 1001 86380 86390 1
543956 99543956 1001 86380 86390 1
544563 99544563 1001 86380 86390 1
544365 99544365 1001 86380 86390 1
544227 99544227 1001 86380 86390 1
544293 99544293 1001 86380 86390 1
544203 99544203 1001 86380 86390 1
544039 99544039 1001 86380 86390 1
544717 99544717 1001 86380 86390 1
421953 214 1001 61440 62877 1
400012 99400012 1001 86380 86390 1
400094 99400094 1001 86380 86390 1
400060 99400060 1001 86380 86390 1
400215 99400215 1001 86380 86390 1
400396 99400396 1001 86380 86390 1
400479 99400479 1001 86380 86390 1
400642 99400642 1001 86380 86390 1
400670 99400670 1001 86380 86390 1
400810 99400810 1001 86380 86390 1
400921 99400921 1001 86380 86390 1
401318 99401318 1001 86380 86390 1
401666 99401666 1001 86380 86390 1
401612 99401612 1001 86380 86390 1
401740 99401740 1001 86380 86390 1
401937 99401937 1001 86380 86390 1
402112 99402112 1001 86380 86390 1
402248 99402248 1001 86380 86390 1
402319 99402319 1001 86380 86390 1
402512 99402512 1001 86380 86390 1
402526 99402526 1001 86380 86390 1
402690 99402690 1001 86380 86390 1
402941 99402941 1001 86380 86390 1
403372 99403372 1001 86380 86390 1
403538 99403538 1001 86380 86390 1
403714 99403714 1001 86380 86390 1
403701 99403701 1001 86380 86390 1
403838 99403838 1001 86380 86390 1
403944 99403944 1001 86380 86390 1
404102 99404102 1001 86380 86390 1
404353 99404353 1001 86380 86390 1
404292 99404292 1001 86380 86390 1
404383 99404383 1001 86380 86390 1
404462 99404462 1001 86380 86390 1
404549 99404549 1001 86380 86390 1
404527 99404527 1001 86380 86390 1
404509 99404509 1001 86380 86390 1
404560 99404560 1001 86380 86390 1
404692 99404692 1001 86380 86390 1
405105 99405105 1001 86380 86390 1
405164 99405164 1001 86380 86390 1
405208 99405208 1001 86380 86390 1
405296 99405296 1001 86380 86390 1
405254 99405254 1001 86380 86390 1
405365 99405365 1001 86380 86390 1
405344 99405344 1001 86380 86390 1
405397 99405397 1001 86380 86390 1
405441 99405441 1001 86380 86390 1
405664 99405664 1001 86380 86390 1
405738 99405738 1001 86380 86390 1
405870 99405870 1001 86380 86390 1
405871 99405871 1001 86380 86390 1
405849 99405849 1001 86380 86390 1
405972 99405972 1001 86380 86390 1
405958 99405958 1001 86380 86390 1
406115 99406115 1001 86380 86390 1
406296 99406296 1001 86380 86390 1
406631 99406631 1001 86380 86390 1
406853 99406853 1001 86380 86390 1
406842 99406842 1001 86380 86390 1
407370 99407370 1001 86380 86390 1
407423 99407423 1001 86380 86390 1
407556 99407556 1001 86380 86390 1
407964 99407964 1001 86380 86390 1
407882 99407882 1001 86380 86390 1
408234 99408234 1001 86380 86390 1
408287 99408287 1001 86380 86390 1
408240 99408240 1001 86380 86390 1
408243 99408243 1001 86380 86390 1
408320 99408320 1001 86380 86390 1
408353 99408353 1001 86380 86390 1
408309 99408309 1001 86380 86390 1
408438 99408438 1001 86380 86390 1
408584 99408584 1001 86380 86390 1
408714 99408714 1001 86380 86390 1
408659 99408659 1001 86380 86390 1
409018 99409018 1001 86380 86390 1
409026 99409026 1001 86380 86390 1
409207 99409207 1001 86380 86390 1
409675 99409675 1001 86380 86390 1
409659 99409659 1001 86380 86390 1
409919 99409919 1001 86380 86390 1
410065 99410065 1001 86380 86390 1
410068 99410068 1001 86380 86390 1
410241 99410241 1001 86380 86390 1
410447 99410447 1001 86380 86390 1
410684 99410684 1001 86380 86390 1
410636 99410636 1001 86380 86390 1
410885 99410885 1001 86380 86390 1
411026 99411026 1001 86380 86390 1
411057 99411057 1001 86380 86390 1
411695 99411695 1001 86380 86390 1
411925 99411925 1001 86380 86390 1
412035 99412035 1001 86380 86390 1
412355 99412355 1001 86380 86390 1
413546 99413546 1001 86380 86390 1
413553 99413553 1001 86380 86390 1
413612 99413612 1001 86380 86390 1
413470 99413470 1001 86380 86390 1
413001 99413001 1001 86380 86390 1
413183 99413183 1001 86380 86390 1
413032 99413032 1001 86380 86390 1
413113 99413113 1001 86380 86390 1
412913 99412913 1001 86380 86390 1
413251 99413251 1001 86380 86390 1
412484 99412484 1001 86380 86390 1
412553 99412553 1001 86380 86390 1
412875 99412875 1001 86380 86390 1
412736 99412736 1001 86380 86390 1
413985 99413985 1001 86380 86390 1
413769 99413769 1001 86380 86390 1
413992 99413992 1001 86380 86390 1
414023 99414023 1001 86380 86390 1
414101 99414101 1001 86380 86390 1
414106 99414106 1001 86380 86390 1
415228 99415228 1001 86380 86390 1
415268 99415268 1001 86380 86390 1
415177 99415177 1001 86380 86390 1
415047 99415047 1001 86380 86390 1
414900 99414900 1001 86380 86390 1
414451 99414451 1001 86380 86390 1
414475 99414475 1001 86380 86390 1
414172 99414172 1001 86380 86390 1
415411 99415411 1001 86380 86390 1
415337 99415337 1001 86380 86390 1
415602 99415602 1001 86380 86390 1
415358 99415358 1001 86380 86390 1
416887 99416887 1001 86380 86390 1
416484 99416484 1001 86380 86390 1
416079 99416079 1001 86380 86390 1
415790 99415790 1001 86380 86390 1
415891 99415891 1001 86380 86390 1
415997 99415997 1001 86380 86390 1
415878 99415878 1001 86380 86390 1
417233 99417233 1001 86380 86390 1
417038 99417038 1001 86380 86390 1
417515 99417515 1001 86380 86390 1
418731 99418731 1001 86380 86390 1
418739 99418739 1001 86380 86390 1
418128 99418128 1001 86380 86390 1
418334 99418334 1001 86380 86390 1
417820 99417820 1001 86380 86390 1
417663 99417663 1001 86380 86390 1
417902 99417902 1001 86380 86390 1
418966 99418966 1001 86380 86390 1
420147 99420147 1001 86380 86390 1
420184 99420184 1001 86380 86390 1
420089 99420089 1001 86380 86390 1
419634 99419634 1001 86380 86390 1
419751 99419751 1001 86380 86390 1
419946 99419946 1001 86380 86390 1
419710 99419710 1001 86380 86390 1
419869 99419869 1001 86380 86390 1
419794 99419794 1001 86380 86390 1
419874 99419874 1001 86380 86390 1
419764 99419764 1001 86380 86390 1
419547 99419547 1001 86380 86390 1
419431 99419431 1001 86380 86390 1
419226 99419226 1001 86380 86390 1
419583 99419583 1001 86380 86390 1
420690 99420690 1001 86380 86390 1
420678 99420678 1001 86380 86390 1
420799 99420799 1001 86380 86390 1
420477 99420477 1001 86380 86390 1
420826 99420826 1001 86380 86390 1
420608 99420608 1001 86380 86390 1
421866 99421866 1001 86380 86390 1
422051 99422051 1001 86380 86390 1
421759 99421759 1001 86380 86390 1
421314 99421314 1001 86380 86390 1
421566 99421566 1001 86380 86390 1
421319 99421319 1001 86380 86390 1
421561 99421561 1001 86380 86390 1
421609 99421609 1001 86380 86390 1
421534 99421534 1001 86380 86390 1
421011 99421011 1001 86380 86390 1
420899 99420899 1001 86380 86390 1
422369 99422369 1001 86380 86390 1
422511 99422511 1001 86380 86390 1
422370 99422370 1001 86380 86390 1
422412 99422412 1001 86380 86390 1
422376 99422376 1001 86380 86390 1
422235 99422235 1001 86380 86390 1
423350 99423350 1001 86380 86390 1
422963 99422963 1001 86380 86390 1
423111 99423111 1001 86380 86390 1
423273 99423273 1001 86380 86390 1
422780 99422780 1001 86380 86390 1
422660 99422660 1001 86380 86390 1
423819 99423819 1001 86380 86390 1
423775 99423775 1001 86380 86390 1
423994 99423994 1001 86380 86390 1
425302 99425302 1001 86380 86390 1
425036 99425036 1001 86380 86390 1
425092 99425092 1001 86380 86390 1
425237 99425237 1001 86380 86390 1
425117 99425117 1001 86380 86390 1
424777 99424777 1001 86380 86390 1
424298 99424298 1001 86380 86390 1
424356 99424356 1001 86380 86390 1
425517 99425517 1001 86380 86390 1
425647 99425647 1001 86380 86390 1
425818 99425818 1001 86380 86390 1
426532 99426532 1001 86380 86390 1
426677 99426677 1001 86380 86390 1
426515 99426515 1001 86380 86390 1
426025 99426025 1001 86380 86390 1
428540 99428540 1001 86380 86390 1
428623 99428623 1001 86380 86390 1
428561 99428561 1001 86380 86390 1
428276 99428276 1001 86380 86390 1
428256 99428256 1001 86380 86390 1
428164 99428164 1001 86380 86390 1
428154 99428154 1001 86380 86390 1
427640 99427640 1001 86380 86390 1
429097 99429097 1001 86380 86390 1
429128 99429128 1001 86380 86390 1
429021 99429021 1001 86380 86390 1
428797 99428797 1001 86380 86390 1
429035 99429035 1001 86380 86390 1
428807 99428807 1001 86380 86390 1
428864 99428864 1001 86380 86390 1
429997 99429997 1001 86380 86390 1
430028 99430028 1001 86380 86390 1
430153 99430153 1001 86380 86390 1
430114 99430114 1001 86380 86390 1
429790 99429790 1001 86380 86390 1
429730 99429730 1001 86380 86390 1
429923 99429923 1001 86380 86390 1
429410 99429410 1001 86380 86390 1
429217 99429217 1001 86380 86390 1
430453 99430453 1001 86380 86390 1
430456 99430456 1001 86380 86390 1
430806 99430806 1001 86380 86390 1
430451 99430451 1001 86380 86390 1
431752 99431752 1001 86380 86390 1
431685 99431685 1001 86380 86390 1
431756 99431756 1001 86380 86390 1
431762 99431762 1001 86380 86390 1
431089 99431089 1001 86380 86390 1
431007 99431007 1001 86380 86390 1
430992 99430992 1001 86380 86390 1
432485 99432485 1001 86380 86390 1
432061 99432061 1001 86380 86390 1
432340 99432340 1001 86380 86390 1
433486 99433486 1001 86380 86390 1
433358 99433358 1001 86380 86390 1
433481 99433481 1001 86380 86390 1
433071 99433071 1001 86380 86390 1
433240 99433240 1001 86380 86390 1
433205 99433205 1001 86380 86390 1
432928 99432928 1001 86380 86390 1
432851 99432851 1001 86380 86390 1
432836 99432836 1001 86380 86390 1
432710 99432710 1001 86380 86390 1
432518 99432518 1001 86380 86390 1
433752 99433752 1001 86380 86390 1
434132 99434132 1001 86380 86390 1
435053 99435053 1001 86380 86390 1
435379 99435379 1001 86380 86390 1
435230 99435230 1001 86380 86390 1
435203 99435203 1001 86380 86390 1
434919 99434919 1001 86380 86390 1
434969 99434969 1001 86380 86390 1
434887 99434887 1001 86380 86390 1
434934 99434934 1001 86380 86390 1
434778 99434778 1001 86380 86390 1
434477 99434477 1001 86380 86390 1
434572 99434572 1001 86380 86390 1
434417 99434417 1001 86380 86390 1
435567 99435567 1001 86380 86390 1
435730 99435730 1001 86380 86390 1
435687 99435687 1001 86380 86390 1
435660 99435660 1001 86380 86390 1
435465 99435465 1001 86380 86390 1
436799 99436799 1001 86380 86390 1
436786 99436786 1001 86380 86390 1
437101 99437101 1001 86380 86390 1
436864 99436864 1001 86380 86390 1
436793 99436793 1001 86380 86390 1
436614 99436614 1001 86380 86390 1
436378 99436378 1001 86380 86390 1
436034 99436034 1001 86380 86390 1
436288 99436288 1001 86380 86390 1
436133 99436133 1001 86380 86390 1
436043 99436043 1001 86380 86390 1
436304 99436304 1001 86380 86390 1
436032 99436032 1001 86380 86390 1
436342 99436342 1001 86380 86390 1
437300 99437300 1001 86380 86390 1
437160 99437160 1001 86380 86390 1
437332 99437332 1001 86380 86390 1
300679 99300679 1001 86380 86390 1
300643 99300643 1001 86380 86390 1
300608 99300608 1001 86380 86390 1
300533 99300533 1001 86380 86390 1
300662 99300662 1001 86380 86390 1
300412 99300412 1001 86380 86390 1
300478 99300478 1001 86380 86390 1
300135 99300135 1001 86380 86390 1
300163 99300163 1001 86380 86390 1
300231 99300231 1001 86380 86390 1
300286 99300286 1001 86380 86390 1
300826 99300826 1001 86380 86390 1
300878 99300878 1001 86380 86390 1
300801 99300801 1001 86380 86390 1
301479 99301479 1001 86380 86390 1
301457 99301457 1001 86380 86390 1
301445 99301445 1001 86380 86390 1
301236 99301236 1001 86380 86390 1
301231 99301231 1001 86380 86390 1
300972 99300972 1001 86380 86390 1
301055 99301055 1001 86380 86390 1
301004 99301004 1001 86380 86390 1
300955 99300955 1001 86380 86390 1
302380 99302380 1001 86380 86390 1
302230 99302230 1001 86380 86390 1
302325 99302325 1001 86380 86390 1
302249 99302249 1001 86380 86390 1
302139 99302139 1001 86380 86390 1
301985 99301985 1001 86380 86390 1
302018 99302018 1001 86380 86390 1
302422 99302422 1001 86380 86390 1
302488 99302488 1001 86380 86390 1
302415 99302415 1001 86380 86390 1
303012 99303012 1001 86380 86390 1
302885 99302885 1001 86380 86390 1
302847 99302847 1001 86380 86390 1
302860 99302860 1001 86380 86390 1
302973 99302973 1001 86380 86390 1
302665 99302665 1001 86380 86390 1
302719 99302719 1001 86380 86390 1
302681 99302681 1001 86380 86390 1
302785 99302785 1001 86380 86390 1
302647 99302647 1001 86380 86390 1
302779 99302779 1001 86380 86390 1
303308 99303308 1001 86380 86390 1
303361 99303361 1001 86380 86390 1
303391 99303391 1001 86380 86390 1
303226 99303226 1001 86380 86390 1
304031 99304031 1001 86380 86390 1
303985 99303985 1001 86380 86390 1
303861 99303861 1001 86380 86390 1
303994 99303994 1001 86380 86390 1
303688 99303688 1001 86380 86390 1
303769 99303769 1001 86380 86390 1
303584 99303584 1001 86380 86390 1
303537 99303537 1001 86380 86390 1
304224 99304224 1001 86380 86390 1
304147 99304147 1001 86380 86390 1
304168 99304168 1001 86380 86390 1
304080 99304080 1001 86380 86390 1
304730 99304730 1001 86380 86390 1
304756 99304756 1001 86380 86390 1
304750 99304750 1001 86380 86390 1
304447 99304447 1001 86380 86390 1
304448 99304448 1001 86380 86390 1
304643 99304643 1001 86380 86390 1
304469 99304469 1001 86380 86390 1
304587 99304587 1001 86380 86390 1
304600 99304600 1001 86380 86390 1
304292 99304292 1001 86380 86390 1
304398 99304398 1001 86380 86390 1
304946 99304946 1001 86380 86390 1
305024 99305024 1001 86380 86390 1
305556 99305556 1001 86380 86390 1
305558 99305558 1001 86380 86390 1
305498 99305498 1001 86380 86390 1
305514 99305514 1001 86380 86390 1
305579 99305579 1001 86380 86390 1
305593 99305593 1001 86380 86390 1
305606 99305606 1001 86380 86390 1
305340 99305340 1001 86380 86390 1
305405 99305405 1001 86380 86390 1
305359 99305359 1001 86380 86390 1
305106 99305106 1001 86380 86390 1
305108 99305108 1001 86380 86390 1
500139 99500139 1001 86380 86390 1
500180 99500180 1001 86380 86390 1
500150 99500150 1001 86380 86390 1
500661 99500661 1001 86380 86390 1
500753 99500753 1001 86380 86390 1
500680 99500680 1001 86380 86390 1
500682 99500682 1001 86380 86390 1
500657 99500657 1001 86380 86390 1
500444 99500444 1001 86380 86390 1
500563 99500563 1001 86380 86390 1
500296 99500296 1001 86380 86390 1
500220 99500220 1001 86380 86390 1
500313 99500313 1001 86380 86390 1
500356 99500356 1001 86380 86390 1
500357 99500357 1001 86380 86390 1
500242 99500242 1001 86380 86390 1
500974 99500974 1001 86380 86390 1
501564 99501564 1001 86380 86390 1
501609 99501609 1001 86380 86390 1
501438 99501438 1001 86380 86390 1
501543 99501543 1001 86380 86390 1
501493 99501493 1001 86380 86390 1
501421 99501421 1001 86380 86390 1
501346 99501346 1001 86380 86390 1
501387 99501387 1001 86380 86390 1
501310 99501310 1001 86380 86390 1
501038 99501038 1001 86380 86390 1
501146 99501146 1001 86380 86390 1
501758 99501758 1001 86380 86390 1
501790 99501790 1001 86380 86390 1
502311 99502311 1001 86380 86390 1
502364 99502364 1001 86380 86390 1
502378 99502378 1001 86380 86390 1
502117 99502117 1001 86380 86390 1
502149 99502149 1001 86380 86390 1
502085 99502085 1001 86380 86390 1
502166 99502166 1001 86380 86390 1
502233 99502233 1001 86380 86390 1
501897 99501897 1001 86380 86390 1
502002 99502002 1001 86380 86390 1
502635 99502635 1001 86380 86390 1
502483 99502483 1001 86380 86390 1
503163 99503163 1001 86380 86390 1
503241 99503241 1001 86380 86390 1
503152 99503152 1001 86380 86390 1
503157 99503157 1001 86380 86390 1
503122 99503122 1001 86380 86390 1
502907 99502907 1001 86380 86390 1
502922 99502922 1001 86380 86390 1
503026 99503026 1001 86380 86390 1
502885 99502885 1001 86380 86390 1
503031 99503031 1001 86380 86390 1
503044 99503044 1001 86380 86390 1
503007 99503007 1001 86380 86390 1
502709 99502709 1001 86380 86390 1
502711 99502711 1001 86380 86390 1
502833 99502833 1001 86380 86390 1
502757 99502757 1001 86380 86390 1
503369 99503369 1001 86380 86390 1
503474 99503474 1001 86380 86390 1
503371 99503371 1001 86380 86390 1
503424 99503424 1001 86380 86390 1
503387 99503387 1001 86380 86390 1
503400 99503400 1001 86380 86390 1
503465 99503465 1001 86380 86390 1
503965 99503965 1001 86380 86390 1
503920 99503920 1001 86380 86390 1
504103 99504103 1001 86380 86390 1
504039 99504039 1001 86380 86390 1
503874 99503874 1001 86380 86390 1
503707 99503707 1001 86380 86390 1
503863 99503863 1001 86380 86390 1
503737 99503737 1001 86380 86390 1
503842 99503842 1001 86380 86390 1
503561 99503561 1001 86380 86390 1
503642 99503642 1001 86380 86390 1
503566 99503566 1001 86380 86390 1
503593 99503593 1001 86380 86390 1
503543 99503543 1001 86380 86390 1
503703 99503703 1001 86380 86390 1
504168 99504168 1001 86380 86390 1
504181 99504181 1001 86380 86390 1
504276 99504276 1001 86380 86390 1
504291 99504291 1001 86380 86390 1
504306 99504306 1001 86380 86390 1
504769 99504769 1001 86380 86390 1
504851 99504851 1001 86380 86390 1
504801 99504801 1001 86380 86390 1
504636 99504636 1001 86380 86390 1
504455 99504455 1001 86380 86390 1
504343 99504343 1001 86380 86390 1
504529 99504529 1001 86380 86390 1
505038 99505038 1001 86380 86390 1
505039 99505039 1001 86380 86390 1
505014 99505014 1001 86380 86390 1
505133 99505133 1001 86380 86390 1
505736 99505736 1001 86380 86390 1
505475 99505475 1001 86380 86390 1
505515 99505515 1001 86380 86390 1
505414 99505414 1001 86380 86390 1
505520 99505520 1001 86380 86390 1
505471 99505471 1001 86380 86390 1
505536 99505536 1001 86380 86390 1
505292 99505292 1001 86380 86390 1
505178 99505178 1001 86380 86390 1
505204 99505204 1001 86380 86390 1
505244 99505244 1001 86380 86390 1
505353 99505353 1001 86380 86390 1
505770 99505770 1001 86380 86390 1
505773 99505773 1001 86380 86390 1
505877 99505877 1001 86380 86390 1
505839 99505839 1001 86380 86390 1
506467 99506467 1001 86380 86390 1
506559 99506559 1001 86380 86390 1
506547 99506547 1001 86380 86390 1
506567 99506567 1001 86380 86390 1
506275 99506275 1001 86380 86390 1
506278 99506278 1001 86380 86390 1
506246 99506246 1001 86380 86390 1
506096 99506096 1001 86380 86390 1
506122 99506122 1001 86380 86390 1
506112 99506112 1001 86380 86390 1
506051 99506051 1001 86380 86390 1
506709 99506709 1001 86380 86390 1
506647 99506647 1001 86380 86390 1
506662 99506662 1001 86380 86390 1
506664 99506664 1001 86380 86390 1
506729 99506729 1001 86380 86390 1
506614 99506614 1001 86380 86390 1
507345 99507345 1001 86380 86390 1
507230 99507230 1001 86380 86390 1
507222 99507222 1001 86380 86390 1
507341 99507341 1001 86380 86390 1
507206 99507206 1001 86380 86390 1
507082 99507082 1001 86380 86390 1
506930 99506930 1001 86380 86390 1
506803 99506803 1001 86380 86390 1
506857 99506857 1001 86380 86390 1
506845 99506845 1001 86380 86390 1
506924 99506924 1001 86380 86390 1
506847 99506847 1001 86380 86390 1
506990 99506990 1001 86380 86390 1
507453 99507453 1001 86380 86390 1
507469 99507469 1001 86380 86390 1
507599 99507599 1001 86380 86390 1
508152 99508152 1001 86380 86390 1
508167 99508167 1001 86380 86390 1
508170 99508170 1001 86380 86390 1
508020 99508020 1001 86380 86390 1
507975 99507975 1001 86380 86390 1
508014 99508014 1001 86380 86390 1
507835 99507835 1001 86380 86390 1
507693 99507693 1001 86380 86390 1
508335 99508335 1001 86380 86390 1
508044 99508044 1001 86380 86390 1
508250 99508250 1001 86380 86390 1
508254 99508254 1001 86380 86390 1
508891 99508891 1001 86380 86390 1
509023 99509023 1001 86380 86390 1
508860 99508860 1001 86380 86390 1
508745 99508745 1001 86380 86390 1
508672 99508672 1001 86380 86390 1
508544 99508544 1001 86380 86390 1
508628 99508628 1001 86380 86390 1
508616 99508616 1001 86380 86390 1
508642 99508642 1001 86380 86390 1
508501 99508501 1001 86380 86390 1
509256 99509256 1001 86380 86390 1
509195 99509195 1001 86380 86390 1
509777 99509777 1001 86380 86390 1
509893 99509893 1001 86380 86390 1
509670 99509670 1001 86380 86390 1
509491 99509491 1001 86380 86390 1
509558 99509558 1001 86380 86390 1
509664 99509664 1001 86380 86390 1
509691 99509691 1001 86380 86390 1
509427 99509427 1001 86380 86390 1
509328 99509328 1001 86380 86390 1
509291 99509291 1001 86380 86390 1
510018 99510018 1001 86380 86390 1
509994 99509994 1001 86380 86390 1
509905 99509905 1001 86380 86390 1
509998 99509998 1001 86380 86390 1
509999 99509999 1001 86380 86390 1
510662 99510662 1001 86380 86390 1
510726 99510726 1001 86380 86390 1
510601 99510601 1001 86380 86390 1
510653 99510653 1001 86380 86390 1
510671 99510671 1001 86380 86390 1
510557 99510557 1001 86380 86390 1
510381 99510381 1001 86380 86390 1
510132 99510132 1001 86380 86390 1
510814 99510814 1001 86380 86390 1
510752 99510752 1001 86380 86390 1
511375 99511375 1001 86380 86390 1
511414 99511414 1001 86380 86390 1
511486 99511486 1001 86380 86390 1
511272 99511272 1001 86380 86390 1
511143 99511143 1001 86380 86390 1
511173 99511173 1001 86380 86390 1
511215 99511215 1001 86380 86390 1
511164 99511164 1001 86380 86390 1
511100 99511100 1001 86380 86390 1
511101 99511101 1001 86380 86390 1
511040 99511040 1001 86380 86390 1
511135 99511135 1001 86380 86390 1
510995 99510995 1001 86380 86390 1
511718 99511718 1001 86380 86390 1
512308 99512308 1001 86380 86390 1
512297 99512297 1001 86380 86390 1
512194 99512194 1001 86380 86390 1
512220 99512220 1001 86380 86390 1
512108 99512108 1001 86380 86390 1
512057 99512057 1001 86380 86390 1
512124 99512124 1001 86380 86390 1
512154 99512154 1001 86380 86390 1
512145 99512145 1001 86380 86390 1
512158 99512158 1001 86380 86390 1
512094 99512094 1001 86380 86390 1
511922 99511922 1001 86380 86390 1
512434 99512434 1001 86380 86390 1
512530 99512530 1001 86380 86390 1
513145 99513145 1001 86380 86390 1
513148 99513148 1001 86380 86390 1
512808 99512808 1001 86380 86390 1
512887 99512887 1001 86380 86390 1
512728 99512728 1001 86380 86390 1
513396 99513396 1001 86380 86390 1
513252 99513252 1001 86380 86390 1
513291 99513291 1001 86380 86390 1
513931 99513931 1001 86380 86390 1
513919 99513919 1001 86380 86390 1
513934 99513934 1001 86380 86390 1
513887 99513887 1001 86380 86390 1
513786 99513786 1001 86380 86390 1
513788 99513788 1001 86380 86390 1
513731 99513731 1001 86380 86390 1
513574 99513574 1001 86380 86390 1
514223 99514223 1001 86380 86390 1
514149 99514149 1001 86380 86390 1
514697 99514697 1001 86380 86390 1
514816 99514816 1001 86380 86390 1
514500 99514500 1001 86380 86390 1
514553 99514553 1001 86380 86390 1
514276 99514276 1001 86380 86390 1
514329 99514329 1001 86380 86390 1
514317 99514317 1001 86380 86390 1
514347 99514347 1001 86380 86390 1
514335 99514335 1001 86380 86390 1
515057 99515057 1001 86380 86390 1
515522 99515522 1001 86380 86390 1
515588 99515588 1001 86380 86390 1
515667 99515667 1001 86380 86390 1
515576 99515576 1001 86380 86390 1
515628 99515628 1001 86380 86390 1
515675 99515675 1001 86380 86390 1
515644 99515644 1001 86380 86390 1
515408 99515408 1001 86380 86390 1
515371 99515371 1001 86380 86390 1
515181 99515181 1001 86380 86390 1
515146 99515146 1001 86380 86390 1
515724 99515724 1001 86380 86390 1
515699 99515699 1001 86380 86390 1
516472 99516472 1001 86380 86390 1
516327 99516327 1001 86380 86390 1
516098 99516098 1001 86380 86390 1
516286 99516286 1001 86380 86390 1
516015 99516015 1001 86380 86390 1
516097 99516097 1001 86380 86390 1
516535 99516535 1001 86380 86390 1
516536 99516536 1001 86380 86390 1
516552 99516552 1001 86380 86390 1
516581 99516581 1001 86380 86390 1
516634 99516634 1001 86380 86390 1
516622 99516622 1001 86380 86390 1
517149 99517149 1001 86380 86390 1
517162 99517162 1001 86380 86390 1
516963 99516963 1001 86380 86390 1
517108 99517108 1001 86380 86390 1
516940 99516940 1001 86380 86390 1
516982 99516982 1001 86380 86390 1
516970 99516970 1001 86380 86390 1
516883 99516883 1001 86380 86390 1
516781 99516781 1001 86380 86390 1
516873 99516873 1001 86380 86390 1
516717 99516717 1001 86380 86390 1
516783 99516783 1001 86380 86390 1
516904 99516904 1001 86380 86390 1
517415 99517415 1001 86380 86390 1
517522 99517522 1001 86380 86390 1
517474 99517474 1001 86380 86390 1
518007 99518007 1001 86380 86390 1
518099 99518099 1001 86380 86390 1
518038 99518038 1001 86380 86390 1
518069 99518069 1001 86380 86390 1
517802 99517802 1001 86380 86390 1
517816 99517816 1001 86380 86390 1
517855 99517855 1001 86380 86390 1
517911 99517911 1001 86380 86390 1
517795 99517795 1001 86380 86390 1
517698 99517698 1001 86380 86390 1
517572 99517572 1001 86380 86390 1
517651 99517651 1001 86380 86390 1
518278 99518278 1001 86380 86390 1
518941 99518941 1001 86380 86390 1
518803 99518803 1001 86380 86390 1
518947 99518947 1001 86380 86390 1
518677 99518677 1001 86380 86390 1
518437 99518437 1001 86380 86390 1
518402 99518402 1001 86380 86390 1
518506 99518506 1001 86380 86390 1
519127 99519127 1001 86380 86390 1
518783 99518783 1001 86380 86390 1
519651 99519651 1001 86380 86390 1
519790 99519790 1001 86380 86390 1
519598 99519598 1001 86380 86390 1
519417 99519417 1001 86380 86390 1
519319 99519319 1001 86380 86390 1
519954 99519954 1001 86380 86390 1
519877 99519877 1001 86380 86390 1
519904 99519904 1001 86380 86390 1
519999 99519999 1001 86380 86390 1
519858 99519858 1001 86380 86390 1
519847 99519847 1001 86380 86390 1
519899 99519899 1001 86380 86390 1
520610 99520610 1001 86380 86390 1
520517 99520517 1001 86380 86390 1
520441 99520441 1001 86380 86390 1
520507 99520507 1001 86380 86390 1
520369 99520369 1001 86380 86390 1
520255 99520255 1001 86380 86390 1
520359 99520359 1001 86380 86390 1
520308 99520308 1001 86380 86390 1
520373 99520373 1001 86380 86390 1
520426 99520426 1001 86380 86390 1
520234 99520234 1001 86380 86390 1
520135 99520135 1001 86380 86390 1
520068 99520068 1001 86380 86390 1
520844 99520844 1001 86380 86390 1
520703 99520703 1001 86380 86390 1
520698 99520698 1001 86380 86390 1
521442 99521442 1001 86380 86390 1
521383 99521383 1001 86380 86390 1
521151 99521151 1001 86380 86390 1
521232 99521232 1001 86380 86390 1
521592 99521592 1001 86380 86390 1
521606 99521606 1001 86380 86390 1
521598 99521598 1001 86380 86390 1
521508 99521508 1001 86380 86390 1
522289 99522289 1001 86380 86390 1
522128 99522128 1001 86380 86390 1
522279 99522279 1001 86380 86390 1
522283 99522283 1001 86380 86390 1
522286 99522286 1001 86380 86390 1
522239 99522239 1001 86380 86390 1
521817 99521817 1001 86380 86390 1
522392 99522392 1001 86380 86390 1
522432 99522432 1001 86380 86390 1
522458 99522458 1001 86380 86390 1
522407 99522407 1001 86380 86390 1
522448 99522448 1001 86380 86390 1
522980 99522980 1001 86380 86390 1
523023 99523023 1001 86380 86390 1
523064 99523064 1001 86380 86390 1
522745 99522745 1001 86380 86390 1
522851 99522851 1001 86380 86390 1
522748 99522748 1001 86380 86390 1
522727 99522727 1001 86380 86390 1
522818 99522818 1001 86380 86390 1
522537 99522537 1001 86380 86390 1
522587 99522587 1001 86380 86390 1
523310 99523310 1001 86380 86390 1
523637 99523637 1001 86380 86390 1
523639 99523639 1001 86380 86390 1
523579 99523579 1001 86380 86390 1
523429 99523429 1001 86380 86390 1
523468 99523468 1001 86380 86390 1
523474 99523474 1001 86380 86390 1
524034 99524034 1001 86380 86390 1
524127 99524127 1001 86380 86390 1
524067 99524067 1001 86380 86390 1
524106 99524106 1001 86380 86390 1
524017 99524017 1001 86380 86390 1
524095 99524095 1001 86380 86390 1
524589 99524589 1001 86380 86390 1
524590 99524590 1001 86380 86390 1
524669 99524669 1001 86380 86390 1
524636 99524636 1001 86380 86390 1
524370 99524370 1001 86380 86390 1
524345 99524345 1001 86380 86390 1
524243 99524243 1001 86380 86390 1
524337 99524337 1001 86380 86390 1
524185 99524185 1001 86380 86390 1
524975 99524975 1001 86380 86390 1
524848 99524848 1001 86380 86390 1
524839 99524839 1001 86380 86390 1
524791 99524791 1001 86380 86390 1
525407 99525407 1001 86380 86390 1
525461 99525461 1001 86380 86390 1
525236 99525236 1001 86380 86390 1
525334 99525334 1001 86380 86390 1
524995 99524995 1001 86380 86390 1
525156 99525156 1001 86380 86390 1
525793 99525793 1001 86380 86390 1
525651 99525651 1001 86380 86390 1
525626 99525626 1001 86380 86390 1
525769 99525769 1001 86380 86390 1
525760 99525760 1001 86380 86390 1
526374 99526374 1001 86380 86390 1
526319 99526319 1001 86380 86390 1
526113 99526113 1001 86380 86390 1
526167 99526167 1001 86380 86390 1
526092 99526092 1001 86380 86390 1
526161 99526161 1001 86380 86390 1
525855 99525855 1001 86380 86390 1
525993 99525993 1001 86380 86390 1
526554 99526554 1001 86380 86390 1
526545 99526545 1001 86380 86390 1
527222 99527222 1001 86380 86390 1
527230 99527230 1001 86380 86390 1
526868 99526868 1001 86380 86390 1
526998 99526998 1001 86380 86390 1
526935 99526935 1001 86380 86390 1
526640 99526640 1001 86380 86390 1
526832 99526832 1001 86380 86390 1
526833 99526833 1001 86380 86390 1
527284 99527284 1001 86380 86390 1
527402 99527402 1001 86380 86390 1
527286 99527286 1001 86380 86390 1
527299 99527299 1001 86380 86390 1
527312 99527312 1001 86380 86390 1
527391 99527391 1001 86380 86390 1
527444 99527444 1001 86380 86390 1
527999 99527999 1001 86380 86390 1
527948 99527948 1001 86380 86390 1
527875 99527875 1001 86380 86390 1
527766 99527766 1001 86380 86390 1
527785 99527785 1001 86380 86390 1
527570 99527570 1001 86380 86390 1
527482 99527482 1001 86380 86390 1
528141 99528141 1001 86380 86390 1
528755 99528755 1001 86380 86390 1
528847 99528847 1001 86380 86390 1
528623 99528623 1001 86380 86390 1
528602 99528602 1001 86380 86390 1
528498 99528498 1001 86380 86390 1
528321 99528321 1001 86380 86390 1
528310 99528310 1001 86380 86390 1
528286 99528286 1001 86380 86390 1
528326 99528326 1001 86380 86390 1
528929 99528929 1001 86380 86390 1
529009 99529009 1001 86380 86390 1
529050 99529050 1001 86380 86390 1
528935 99528935 1001 86380 86390 1
528987 99528987 1001 86380 86390 1
529578 99529578 1001 86380 86390 1
529425 99529425 1001 86380 86390 1
529464 99529464 1001 86380 86390 1
529119 99529119 1001 86380 86390 1
529858 99529858 1001 86380 86390 1
530513 99530513 1001 86380 86390 1
530224 99530224 1001 86380 86390 1
530201 99530201 1001 86380 86390 1
530229 99530229 1001 86380 86390 1
530102 99530102 1001 86380 86390 1
530081 99530081 1001 86380 86390 1
529967 99529967 1001 86380 86390 1
530584 99530584 1001 86380 86390 1
531344 99531344 1001 86380 86390 1
531350 99531350 1001 86380 86390 1
531218 99531218 1001 86380 86390 1
531310 99531310 1001 86380 86390 1
531337 99531337 1001 86380 86390 1
531032 99531032 1001 86380 86390 1
531098 99531098 1001 86380 86390 1
531066 99531066 1001 86380 86390 1
530946 99530946 1001 86380 86390 1
530861 99530861 1001 86380 86390 1
532172 99532172 1001 86380 86390 1
531896 99531896 1001 86380 86390 1
531936 99531936 1001 86380 86390 1
531977 99531977 1001 86380 86390 1
531940 99531940 1001 86380 86390 1
531894 99531894 1001 86380 86390 1
531784 99531784 1001 86380 86390 1
531696 99531696 1001 86380 86390 1
531622 99531622 1001 86380 86390 1
531596 99531596 1001 86380 86390 1
532386 99532386 1001 86380 86390 1
532920 99532920 1001 86380 86390 1
533023 99533023 1001 86380 86390 1
532580 99532580 1001 86380 86390 1
532530 99532530 1001 86380 86390 1
532595 99532595 1001 86380 86390 1
532479 99532479 1001 86380 86390 1
532518 99532518 1001 86380 86390 1
532600 99532600 1001 86380 86390 1
533096 99533096 1001 86380 86390 1
533109 99533109 1001 86380 86390 1
533072 99533072 1001 86380 86390 1
533114 99533114 1001 86380 86390 1
533090 99533090 1001 86380 86390 1
533854 99533854 1001 86380 86390 1
533856 99533856 1001 86380 86390 1
533674 99533674 1001 86380 86390 1
533753 99533753 1001 86380 86390 1
533501 99533501 1001 86380 86390 1
533540 99533540 1001 86380 86390 1
533647 99533647 1001 86380 86390 1
533393 99533393 1001 86380 86390 1
533279 99533279 1001 86380 86390 1
533254 99533254 1001 86380 86390 1
533372 99533372 1001 86380 86390 1
533373 99533373 1001 86380 86390 1
533283 99533283 1001 86380 86390 1
533997 99533997 1001 86380 86390 1
534054 99534054 1001 86380 86390 1
533916 99533916 1001 86380 86390 1
534582 99534582 1001 86380 86390 1
534658 99534658 1001 86380 86390 1
534497 99534497 1001 86380 86390 1
534563 99534563 1001 86380 86390 1
534298 99534298 1001 86380 86390 1
534367 99534367 1001 86380 86390 1
534075 99534075 1001 86380 86390 1
534159 99534159 1001 86380 86390 1
534252 99534252 1001 86380 86390 1
534706 99534706 1001 86380 86390 1
534746 99534746 1001 86380 86390 1
534722 99534722 1001 86380 86390 1
534787 99534787 1001 86380 86390 1
534777 99534777 1001 86380 86390 1
534755 99534755 1001 86380 86390 1
535330 99535330 1001 86380 86390 1
535363 99535363 1001 86380 86390 1
535470 99535470 1001 86380 86390 1
535419 99535419 1001 86380 86390 1
535221 99535221 1001 86380 86390 1
535286 99535286 1001 86380 86390 1
534955 99534955 1001 86380 86390 1
534968 99534968 1001 86380 86390 1
534935 99534935 1001 86380 86390 1
535095 99535095 1001 86380 86390 1
535664 99535664 1001 86380 86390 1
535633 99535633 1001 86380 86390 1
535583 99535583 1001 86380 86390 1
535687 99535687 1001 86380 86390 1
536203 99536203 1001 86380 86390 1
536029 99536029 1001 86380 86390 1
535938 99535938 1001 86380 86390 1
536097 99536097 1001 86380 86390 1
536110 99536110 1001 86380 86390 1
536037 99536037 1001 86380 86390 1
535999 99535999 1001 86380 86390 1
536012 99536012 1001 86380 86390 1
535845 99535845 1001 86380 86390 1
535897 99535897 1001 86380 86390 1
535748 99535748 1001 86380 86390 1
535736 99535736 1001 86380 86390 1
535866 99535866 1001 86380 86390 1
536424 99536424 1001 86380 86390 1
536465 99536465 1001 86380 86390 1
536391 99536391 1001 86380 86390 1
536367 99536367 1001 86380 86390 1
536435 99536435 1001 86380 86390 1
536957 99536957 1001 86380 86390 1
536908 99536908 1001 86380 86390 1
536781 99536781 1001 86380 86390 1
536820 99536820 1001 86380 86390 1
536912 99536912 1001 86380 86390 1
536902 99536902 1001 86380 86390 1
536691 99536691 1001 86380 86390 1
536743 99536743 1001 86380 86390 1
537288 99537288 1001 86380 86390 1
537213 99537213 1001 86380 86390 1
537937 99537937 1001 86380 86390 1
537798 99537798 1001 86380 86390 1
537984 99537984 1001 86380 86390 1
537745 99537745 1001 86380 86390 1
537648 99537648 1001 86380 86390 1
537753 99537753 1001 86380 86390 1
537417 99537417 1001 86380 86390 1
538021 99538021 1001 86380 86390 1
537996 99537996 1001 86380 86390 1
537368 99537368 1001 86380 86390 1
538067 99538067 1001 86380 86390 1
537990 99537990 1001 86380 86390 1
538058 99538058 1001 86380 86390 1
538685 99538685 1001 86380 86390 1
538699 99538699 1001 86380 86390 1
538746 99538746 1001 86380 86390 1
538723 99538723 1001 86380 86390 1
538466 99538466 1001 86380 86390 1
538609 99538609 1001 86380 86390 1
538575 99538575 1001 86380 86390 1
538968 99538968 1001 86380 86390 1
539605 99539605 1001 86380 86390 1
539514 99539514 1001 86380 86390 1
539454 99539454 1001 86380 86390 1
539279 99539279 1001 86380 86390 1
539311 99539311 1001 86380 86390 1
539287 99539287 1001 86380 86390 1
539289 99539289 1001 86380 86390 1
539238 99539238 1001 86380 86390 1
539355 99539355 1001 86380 86390 1
539178 99539178 1001 86380 86390 1
539210 99539210 1001 86380 86390 1
539795 99539795 1001 86380 86390 1
539839 99539839 1001 86380 86390 1
539841 99539841 1001 86380 86390 1
540274 99540274 1001 86380 86390 1
540265 99540265 1001 86380 86390 1
540093 99540093 1001 86380 86390 1
540145 99540145 1001 86380 86390 1
540197 99540197 1001 86380 86390 1
540086 99540086 1001 86380 86390 1
540231 99540231 1001 86380 86390 1
539975 99539975 1001 86380 86390 1
539994 99539994 1001 86380 86390 1
539961 99539961 1001 86380 86390 1
540491 99540491 1001 86380 86390 1
540508 99540508 1001 86380 86390 1
540642 99540642 1001 86380 86390 1
540539 99540539 1001 86380 86390 1
541216 99541216 1001 86380 86390 1
541192 99541192 1001 86380 86390 1
541176 99541176 1001 86380 86390 1
540894 99540894 1001 86380 86390 1
540935 99540935 1001 86380 86390 1
541002 99541002 1001 86380 86390 1
540978 99540978 1001 86380 86390 1
540927 99540927 1001 86380 86390 1
540992 99540992 1001 86380 86390 1
540801 99540801 1001 86380 86390 1
540798 99540798 1001 86380 86390 1
541317 99541317 1001 86380 86390 1
541358 99541358 1001 86380 86390 1
541449 99541449 1001 86380 86390 1
541350 99541350 1001 86380 86390 1
541431 99541431 1001 86380 86390 1
542017 99542017 1001 86380 86390 1
542119 99542119 1001 86380 86390 1
542027 99542027 1001 86380 86390 1
541747 99541747 1001 86380 86390 1
541722 99541722 1001 86380 86390 1
541524 99541524 1001 86380 86390 1
541618 99541618 1001 86380 86390 1
541696 99541696 1001 86380 86390 1
541685 99541685 1001 86380 86390 1
541700 99541700 1001 86380 86390 1
542233 99542233 1001 86380 86390 1
542238 99542238 1001 86380 86390 1
542804 99542804 1001 86380 86390 1
542856 99542856 1001 86380 86390 1
542944 99542944 1001 86380 86390 1
542785 99542785 1001 86380 86390 1
542865 99542865 1001 86380 86390 1
542635 99542635 1001 86380 86390 1
542571 99542571 1001 86380 86390 1
542561 99542561 1001 86380 86390 1
542582 99542582 1001 86380 86390 1
542367 99542367 1001 86380 86390 1
542342 99542342 1001 86380 86390 1
542422 99542422 1001 86380 86390 1
542527 99542527 1001 86380 86390 1
542478 99542478 1001 86380 86390 1
543007 99543007 1001 86380 86390 1
543062 99543062 1001 86380 86390 1
543129 99543129 1001 86380 86390 1
542948 99542948 1001 86380 86390 1
542989 99542989 1001 86380 86390 1
543028 99543028 1001 86380 86390 1
543106 99543106 1001 86380 86390 1
542965 99542965 1001 86380 86390 1
543206 99543206 1001 86380 86390 1
543199 99543199 1001 86380 86390 1
543251 99543251 1001 86380 86390 1
543291 99543291 1001 86380 86390 1
543775 99543775 1001 86380 86390 1
543806 99543806 1001 86380 86390 1
544573 99544573 1001 86380 86390 1
544487 99544487 1001 86380 86390 1
544576 99544576 1001 86380 86390 1
544503 99544503 1001 86380 86390 1
544542 99544542 1001 86380 86390 1
544504 99544504 1001 86380 86390 1
544275 99544275 1001 86380 86390 1
544329 99544329 1001 86380 86390 1
544208 99544208 1001 86380 86390 1
544005 99544005 1001 86380 86390 1
543980 99543980 1001 86380 86390 1
544063 99544063 1001 86380 86390 1
544736 99544736 1001 86380 86390 1
544672 99544672 1001 86380 86390 1
544678 99544678 1001 86380 86390 1
500835 994 1001 69638 69937 1
525830 760 1002 34926 38716 1
400002 99400002 1001 86380 86390 1
400028 99400028 1001 86380 86390 1
400075 99400075 1001 86380 86390 1
400111 99400111 1001 86380 86390 1
400367 99400367 1001 86380 86390 1
400488 99400488 1001 86380 86390 1
400677 99400677 1001 86380 86390 1
400717 99400717 1001 86380 86390 1
400727 99400727 1001 86380 86390 1
400766 99400766 1001 86380 86390 1
401037 99401037 1001 86380 86390 1
401263 99401263 1001 86380 86390 1
401332 99401332 1001 86380 86390 1
401335 99401335 1001 86380 86390 1
401513 99401513 1001 86380 86390 1
401681 99401681 1001 86380 86390 1
401901 99401901 1001 86380 86390 1
402320 99402320 1001 86380 86390 1
402351 99402351 1001 86380 86390 1
402414 99402414 1001 86380 86390 1
402448 99402448 1001 86380 86390 1
402728 99402728 1001 86380 86390 1
402817 99402817 1001 86380 86390 1
403007 99403007 1001 86380 86390 1
403116 99403116 1001 86380 86390 1
403532 99403532 1001 86380 86390 1
403643 99403643 1001 86380 86390 1
403729 99403729 1001 86380 86390 1
403712 99403712 1001 86380 86390 1
403917 99403917 1001 86380 86390 1
404062 99404062 1001 86380 86390 1
404214 99404214 1001 86380 86390 1
404224 99404224 1001 86380 86390 1
404212 99404212 1001 86380 86390 1
404276 99404276 1001 86380 86390 1
404421 99404421 1001 86380 86390 1
404436 99404436 1001 86380 86390 1
404659 99404659 1001 86380 86390 1
404684 99404684 1001 86380 86390 1
404871 99404871 1001 86380 86390 1
404875 99404875 1001 86380 86390 1
405262 99405262 1001 86380 86390 1
405525 99405525 1001 86380 86390 1
405733 99405733 1001 86380 86390 1
405779 99405779 1001 86380 86390 1
405823 99405823 1001 86380 86390 1
405967 99405967 1001 86380 86390 1
406122 99406122 1001 86380 86390 1
406384 99406384 1001 86380 86390 1
406726 99406726 1001 86380 86390 1
406662 99406662 1001 86380 86390 1
406720 99406720 1001 86380 86390 1
406776 99406776 1001 86380 86390 1
407015 99407015 1001 86380 86390 1
406976 99406976 1001 86380 86390 1
406981 99406981 1001 86380 86390 1
407012 99407012 1001 86380 86390 1
407231 99407231 1001 86380 86390 1
407158 99407158 1001 86380 86390 1
407302 99407302 1001 86380 86390 1
407385 99407385 1001 86380 86390 1
407437 99407437 1001 86380 86390 1
407354 99407354 1001 86380 86390 1
407409 99407409 1001 86380 86390 1
407618 99407618 1001 86380 86390 1
407832 99407832 1001 86380 86390 1
408155 99408155 1001 86380 86390 1
408229 99408229 1001 86380 86390 1
408233 99408233 1001 86380 86390 1
408723 99408723 1001 86380 86390 1
408883 99408883 1001 86380 86390 1
409341 99409341 1001 86380 86390 1
409522 99409522 1001 86380 86390 1
409592 99409592 1001 86380 86390 1
409740 99409740 1001 86380 86390 1
409778 99409778 1001 86380 86390 1
409811 99409811 1001 86380 86390 1
409829 99409829 1001 86380 86390 1
410094 99410094 1001 86380 86390 1
410164 99410164 1001 86380 86390 1
410228 99410228 1001 86380 86390 1
410460 99410460 1001 86380 86390 1
410802 99410802 1001 86380 86390 1
410770 99410770 1001 86380 86390 1
410771 99410771 1001 86380 86390 1
410912 99410912 1001 86380 86390 1
410972 99410972 1001 86380 86390 1
410916 99410916 1001 86380 86390 1
411089 99411089 1001 86380 86390 1
411137 99411137 1001 86380 86390 1
411229 99411229 1001 86380 86390 1
411238 99411238 1001 86380 86390 1
411628 99411628 1001 86380 86390 1
412036 99412036 1001 86380 86390 1
412174 99412174 1001 86380 86390 1
412208 99412208 1001 86380 86390 1
412234 99412234 1001 86380 86390 1
412262 99412262 1001 86380 86390 1
412396 99412396 1001 86380 86390 1
413337 99413337 1001 86380 86390 1
413038 99413038 1001 86380 86390 1
413274 99413274 1001 86380 86390 1
413202 99413202 1001 86380 86390 1
412901 99412901 1001 86380 86390 1
412579 99412579 1001 86380 86390 1
412490 99412490 1001 86380 86390 1
412859 99412859 1001 86380 86390 1
413806 99413806 1001 86380 86390 1
413897 99413897 1001 86380 86390 1
414097 99414097 1001 86380 86390 1
415213 99415213 1001 86380 86390 1
415036 99415036 1001 86380 86390 1
415125 99415125 1001 86380 86390 1
414701 99414701 1001 86380 86390 1
414899 99414899 1001 86380 86390 1
414857 99414857 1001 86380 86390 1
414501 99414501 1001 86380 86390 1
414404 99414404 1001 86380 86390 1
414219 99414219 1001 86380 86390 1
415410 99415410 1001 86380 86390 1
415663 99415663 1001 86380 86390 1
415590 99415590 1001 86380 86390 1
415470 99415470 1001 86380 86390 1
416398 99416398 1001 86380 86390 1
416508 99416508 1001 86380 86390 1
415827 99415827 1001 86380 86390 1
415822 99415822 1001 86380 86390 1
417327 99417327 1001 86380 86390 1
417352 99417352 1001 86380 86390 1
417067 99417067 1001 86380 86390 1
417142 99417142 1001 86380 86390 1
417185 99417185 1001 86380 86390 1
417325 99417325 1001 86380 86390 1
417541 99417541 1001 86380 86390 1
418554 99418554 1001 86380 86390 1
418545 99418545 1001 86380 86390 1
418796 99418796 1001 86380 86390 1
418336 99418336 1001 86380 86390 1
418048 99418048 1001 86380 86390 1
418231 99418231 1001 86380 86390 1
417781 99417781 1001 86380 86390 1
418807 99418807 1001 86380 86390 1
418902 99418902 1001 86380 86390 1
419535 99419535 1001 86380 86390 1
420805 99420805 1001 86380 86390 1
420789 99420789 1001 86380 86390 1
420719 99420719 1001 86380 86390 1
420700 99420700 1001 86380 86390 1
420503 99420503 1001 86380 86390 1
422032 99422032 1001 86380 86390 1
421914 99421914 1001 86380 86390 1
421589 99421589 1001 86380 86390 1
420976 99420976 1001 86380 86390 1
420846 99420846 1001 86380 86390 1
421111 99421111 1001 86380 86390 1
421196 99421196 1001 86380 86390 1
420955 99420955 1001 86380 86390 1
422508 99422508 1001 86380 86390 1
422316 99422316 1001 86380 86390 1
423353 99423353 1001 86380 86390 1
423624 99423624 1001 86380 86390 1
423215 99423215 1001 86380 86390 1
423004 99423004 1001 86380 86390 1
423112 99423112 1001 86380 86390 1
422952 99422952 1001 86380 86390 1
423103 99423103 1001 86380 86390 1
422595 99422595 1001 86380 86390 1
422929 99422929 1001 86380 86390 1
422643 99422643 1001 86380 86390 1
423934 99423934 1001 86380 86390 1
425156 99425156 1001 86380 86390 1
425118 99425118 1001 86380 86390 1
425360 99425360 1001 86380 86390 1
425003 99425003 1001 86380 86390 1
424615 99424615 1001 86380 86390 1
424885 99424885 1001 86380 86390 1
424919 99424919 1001 86380 86390 1
424608 99424608 1001 86380 86390 1
424495 99424495 1001 86380 86390 1
424474 99424474 1001 86380 86390 1
425558 99425558 1001 86380 86390 1
425796 99425796 1001 86380 86390 1
425776 99425776 1001 86380 86390 1
425412 99425412 1001 86380 86390 1
425485 99425485 1001 86380 86390 1
425625 99425625 1001 86380 86390 1
427036 99427036 1001 86380 86390 1
426875 99426875 1001 86380 86390 1
426929 99426929 1001 86380 86390 1
427069 99427069 1001 86380 86390 1
426709 99426709 1001 86380 86390 1
426907 99426907 1001 86380 86390 1
426668 99426668 1001 86380 86390 1
426605 99426605 1001 86380 86390 1
426458 99426458 1001 86380 86390 1
425834 99425834 1001 86380 86390 1
425850 99425850 1001 86380 86390 1
427361 99427361 1001 86380 86390 1
427255 99427255 1001 86380 86390 1
428655 99428655 1001 86380 86390 1
428386 99428386 1001 86380 86390 1
428155 99428155 1001 86380 86390 1
428216 99428216 1001 86380 86390 1
427925 99427925 1001 86380 86390 1
428145 99428145 1001 86380 86390 1
427985 99427985 1001 86380 86390 1
428136 99428136 1001 86380 86390 1
427705 99427705 1001 86380 86390 1
427534 99427534 1001 86380 86390 1
427568 99427568 1001 86380 86390 1
428968 99428968 1001 86380 86390 1
428855 99428855 1001 86380 86390 1
428934 99428934 1001 86380 86390 1
430043 99430043 1001 86380 86390 1
430172 99430172 1001 86380 86390 1
430229 99430229 1001 86380 86390 1
430235 99430235 1001 86380 86390 1
429805 99429805 1001 86380 86390 1
429622 99429622 1001 86380 86390 1
429293 99429293 1001 86380 86390 1
429181 99429181 1001 86380 86390 1
429210 99429210 1001 86380 86390 1
429566 99429566 1001 86380 86390 1
430552 99430552 1001 86380 86390 1
430644 99430644 1001 86380 86390 1
430452 99430452 1001 86380 86390 1
431912 99431912 1001 86380 86390 1
431803 99431803 1001 86380 86390 1
431874 99431874 1001 86380 86390 1
431434 99431434 1001 86380 86390 1
431270 99431270 1001 86380 86390 1
431448 99431448 1001 86380 86390 1
431258 99431258 1001 86380 86390 1
430895 99430895 1001 86380 86390 1
432345 99432345 1001 86380 86390 1
432178 99432178 1001 86380 86390 1
432272 99432272 1001 86380 86390 1
432327 99432327 1001 86380 86390 1
432234 99432234 1001 86380 86390 1
432260 99432260 1001 86380 86390 1
433641 99433641 1001 86380 86390 1
433534 99433534 1001 86380 86390 1
432929 99432929 1001 86380 86390 1
433167 99433167 1001 86380 86390 1
432698 99432698 1001 86380 86390 1
432626 99432626 1001 86380 86390 1
433778 99433778 1001 86380 86390 1
435350 99435350 1001 86380 86390 1
434706 99434706 1001 86380 86390 1
434876 99434876 1001 86380 86390 1
434652 99434652 1001 86380 86390 1
434865 99434865 1001 86380 86390 1
435822 99435822 1001 86380 86390 1
436919 99436919 1001 86380 86390 1
436842 99436842 1001 86380 86390 1
436879 99436879 1001 86380 86390 1
437059 99437059 1001 86380 86390 1
436967 99436967 1001 86380 86390 1
436656 99436656 1001 86380 86390 1
436592 99436592 1001 86380 86390 1
436370 99436370 1001 86380 86390 1
436642 99436642 1001 86380 86390 1
436673 99436673 1001 86380 86390 1
436069 99436069 1001 86380 86390 1
436265 99436265 1001 86380 86390 1
300028 99300028 1001 86380 86390 1
437327 99437327 1001 86380 86390 1
300091 99300091 1001 86380 86390 1
300573 99300573 1001 86380 86390 1
300677 99300677 1001 86380 86390 1
300587 99300587 1001 86380 86390 1
300691 99300691 1001 86380 86390 1
300684 99300684 1001 86380 86390 1
300719 99300719 1001 86380 86390 1
300318 99300318 1001 86380 86390 1
300462 99300462 1001 86380 86390 1
300322 99300322 1001 86380 86390 1
300364 99300364 1001 86380 86390 1
300469 99300469 1001 86380 86390 1
300238 99300238 1001 86380 86390 1
300112 99300112 1001 86380 86390 1
300129 99300129 1001 86380 86390 1
300181 99300181 1001 86380 86390 1
300884 99300884 1001 86380 86390 1
300887 99300887 1001 86380 86390 1
300837 99300837 1001 86380 86390 1
301483 99301483 1001 86380 86390 1
301406 99301406 1001 86380 86390 1
301536 99301536 1001 86380 86390 1
301446 99301446 1001 86380 86390 1
301305 99301305 1001 86380 86390 1
301306 99301306 1001 86380 86390 1
301230 99301230 1001 86380 86390 1
301322 99301322 1001 86380 86390 1
301091 99301091 1001 86380 86390 1
301040 99301040 1001 86380 86390 1
301100 99301100 1001 86380 86390 1
301616 99301616 1001 86380 86390 1
301621 99301621 1001 86380 86390 1
301611 99301611 1001 86380 86390 1
302195 99302195 1001 86380 86390 1
302299 99302299 1001 86380 86390 1
302326 99302326 1001 86380 86390 1
301997 99301997 1001 86380 86390 1
301984 99301984 1001 86380 86390 1
302038 99302038 1001 86380 86390 1
302064 99302064 1001 86380 86390 1
301988 99301988 1001 86380 86390 1
302016 99302016 1001 86380 86390 1
301923 99301923 1001 86380 86390 1
302494 99302494 1001 86380 86390 1
302450 99302450 1001 86380 86390 1
303156 99303156 1001 86380 86390 1
303094 99303094 1001 86380 86390 1
303146 99303146 1001 86380 86390 1
303165 99303165 1001 86380 86390 1
303036 99303036 1001 86380 86390 1
303116 99303116 1001 86380 86390 1
302901 99302901 1001 86380 86390 1
302915 99302915 1001 86380 86390 1
302811 99302811 1001 86380 86390 1
302742 99302742 1001 86380 86390 1
302669 99302669 1001 86380 86390 1
302658 99302658 1001 86380 86390 1
303294 99303294 1001 86380 86390 1
303334 99303334 1001 86380 86390 1
303323 99303323 1001 86380 86390 1
303409 99303409 1001 86380 86390 1
303371 99303371 1001 86380 86390 1
303845 99303845 1001 86380 86390 1
304015 99304015 1001 86380 86390 1
303941 99303941 1001 86380 86390 1
303993 99303993 1001 86380 86390 1
303804 99303804 1001 86380 86390 1
303728 99303728 1001 86380 86390 1
303780 99303780 1001 86380 86390 1
303690 99303690 1001 86380 86390 1
303813 99303813 1001 86380 86390 1
303542 99303542 1001 86380 86390 1
303600 99303600 1001 86380 86390 1
303435 99303435 1001 86380 86390 1
304057 99304057 1001 86380 86390 1
304078 99304078 1001 86380 86390 1
304855 99304855 1001 86380 86390 1
304727 99304727 1001 86380 86390 1
304791 99304791 1001 86380 86390 1
304461 99304461 1001 86380 86390 1
304580 99304580 1001 86380 86390 1
304519 99304519 1001 86380 86390 1
304507 99304507 1001 86380 86390 1
304361 99304361 1001 86380 86390 1
304415 99304415 1001 86380 86390 1
304868 99304868 1001 86380 86390 1
305019 99305019 1001 86380 86390 1
305554 99305554 1001 86380 86390 1
305273 99305273 1001 86380 86390 1
305276 99305276 1001 86380 86390 1
305386 99305386 1001 86380 86390 1
305147 99305147 1001 86380 86390 1
500061 99500061 1001 86380 86390 1
500101 99500101 1001 86380 86390 1
500092 99500092 1001 86380 86390 1
500083 99500083 1001 86380 86390 1
500032 99500032 1001 86380 86390 1
500659 99500659 1001 86380 86390 1
500639 99500639 1001 86380 86390 1
500704 99500704 1001 86380 86390 1
500668 99500668 1001 86380 86390 1
500575 99500575 1001 86380 86390 1
500238 99500238 1001 86380 86390 1
500367 99500367 1001 86380 86390 1
500240 99500240 1001 86380 86390 1
500318 99500318 1001 86380 86390 1
500867 99500867 1001 86380 86390 1
500883 99500883 1001 86380 86390 1
500859 99500859 1001 86380 86390 1
501460 99501460 1001 86380 86390 1
501486 99501486 1001 86380 86390 1
501525 99501525 1001 86380 86390 1
501280 99501280 1001 86380 86390 1
501059 99501059 1001 86380 86390 1
501072 99501072 1001 86380 86390 1
501026 99501026 1001 86380 86390 1
501143 99501143 1001 86380 86390 1
501054 99501054 1001 86380 86390 1
501844 99501844 1001 86380 86390 1
501729 99501729 1001 86380 86390 1
501717 99501717 1001 86380 86390 1
502318 99502318 1001 86380 86390 1
502162 99502162 1001 86380 86390 1
502205 99502205 1001 86380 86390 1
502206 99502206 1001 86380 86390 1
502063 99502063 1001 86380 86390 1
501911 99501911 1001 86380 86390 1
502033 99502033 1001 86380 86390 1
502023 99502023 1001 86380 86390 1
502024 99502024 1001 86380 86390 1
502566 99502566 1001 86380 86390 1
502621 99502621 1001 86380 86390 1
502466 99502466 1001 86380 86390 1
502473 99502473 1001 86380 86390 1
503034 99503034 1001 86380 86390 1
502905 99502905 1001 86380 86390 1
502985 99502985 1001 86380 86390 1
502897 99502897 1001 86380 86390 1
502815 99502815 1001 86380 86390 1
502867 99502867 1001 86380 86390 1
502830 99502830 1001 86380 86390 1
502675 99502675 1001 86380 86390 1
502692 99502692 1001 86380 86390 1
502783 99502783 1001 86380 86390 1
503448 99503448 1001 86380 86390 1
503360 99503360 1001 86380 86390 1
503361 99503361 1001 86380 86390 1
503426 99503426 1001 86380 86390 1
503402 99503402 1001 86380 86390 1
503790 99503790 1001 86380 86390 1
503792 99503792 1001 86380 86390 1
503741 99503741 1001 86380 86390 1
503846 99503846 1001 86380 86390 1
503627 99503627 1001 86380 86390 1
503603 99503603 1001 86380 86390 1
503552 99503552 1001 86380 86390 1
503605 99503605 1001 86380 86390 1
503609 99503609 1001 86380 86390 1
503505 99503505 1001 86380 86390 1
503508 99503508 1001 86380 86390 1
504204 99504204 1001 86380 86390 1
504847 99504847 1001 86380 86390 1
504738 99504738 1001 86380 86390 1
504564 99504564 1001 86380 86390 1
504578 99504578 1001 86380 86390 1
504695 99504695 1001 86380 86390 1
505109 99505109 1001 86380 86390 1
505137 99505137 1001 86380 86390 1
505022 99505022 1001 86380 86390 1
505146 99505146 1001 86380 86390 1
505434 99505434 1001 86380 86390 1
505392 99505392 1001 86380 86390 1
505191 99505191 1001 86380 86390 1
505183 99505183 1001 86380 86390 1
505235 99505235 1001 86380 86390 1
505315 99505315 1001 86380 86390 1
505785 99505785 1001 86380 86390 1
505787 99505787 1001 86380 86390 1
505879 99505879 1001 86380 86390 1
505919 99505919 1001 86380 86390 1
506595 99506595 1001 86380 86390 1
506571 99506571 1001 86380 86390 1
506421 99506421 1001 86380 86390 1
506574 99506574 1001 86380 86390 1
506587 99506587 1001 86380 86390 1
506518 99506518 1001 86380 86390 1
506261 99506261 1001 86380 86390 1
506300 99506300 1001 86380 86390 1
506249 99506249 1001 86380 86390 1
506202 99506202 1001 86380 86390 1
506375 99506375 1001 86380 86390 1
506068 99506068 1001 86380 86390 1
506083 99506083 1001 86380 86390 1
505979 99505979 1001 86380 86390 1
506050 99506050 1001 86380 86390 1
506025 99506025 1001 86380 86390 1
506748 99506748 1001 86380 86390 1
506708 99506708 1001 86380 86390 1
507322 99507322 1001 86380 86390 1
507418 99507418 1001 86380 86390 1
507043 99507043 1001 86380 86390 1
506931 99506931 1001 86380 86390 1
506958 99506958 1001 86380 86390 1
506855 99506855 1001 86380 86390 1
506920 99506920 1001 86380 86390 1
506933 99506933 1001 86380 86390 1
506985 99506985 1001 86380 86390 1
506832 99506832 1001 86380 86390 1
506876 99506876 1001 86380 86390 1
506902 99506902 1001 86380 86390 1
506941 99506941 1001 86380 86390 1
507574 99507574 1001 86380 86390 1
507525 99507525 1001 86380 86390 1
507527 99507527 1001 86380 86390 1
507595 99507595 1001 86380 86390 1
507583 99507583 1001 86380 86390 1
508080 99508080 1001 86380 86390 1
508220 99508220 1001 86380 86390 1
508101 99508101 1001 86380 86390 1
507977 99507977 1001 86380 86390 1
507947 99507947 1001 86380 86390 1
507871 99507871 1001 86380 86390 1
508413 99508413 1001 86380 86390 1
508273 99508273 1001 86380 86390 1
508417 99508417 1001 86380 86390 1
508358 99508358 1001 86380 86390 1
508985 99508985 1001 86380 86390 1
509016 99509016 1001 86380 86390 1
508709 99508709 1001 86380 86390 1
508816 99508816 1001 86380 86390 1
508534 99508534 1001 86380 86390 1
508496 99508496 1001 86380 86390 1
508511 99508511 1001 86380 86390 1
508462 99508462 1001 86380 86390 1
509865 99509865 1001 86380 86390 1
509736 99509736 1001 86380 86390 1
509741 99509741 1001 86380 86390 1
509578 99509578 1001 86380 86390 1
509695 99509695 1001 86380 86390 1
509528 99509528 1001 86380 86390 1
509658 99509658 1001 86380 86390 1
509574 99509574 1001 86380 86390 1
509666 99509666 1001 86380 86390 1
509435 99509435 1001 86380 86390 1
509487 99509487 1001 86380 86390 1
509451 99509451 1001 86380 86390 1
509465 99509465 1001 86380 86390 1
509350 99509350 1001 86380 86390 1
509428 99509428 1001 86380 86390 1
509382 99509382 1001 86380 86390 1
509408 99509408 1001 86380 86390 1
509421 99509421 1001 86380 86390 1
510007 99510007 1001 86380 86390 1
509995 99509995 1001 86380 86390 1
510047 99510047 1001 86380 86390 1
509931 99509931 1001 86380 86390 1
510665 99510665 1001 86380 86390 1
510497 99510497 1001 86380 86390 1
510316 99510316 1001 86380 86390 1
510412 99510412 1001 86380 86390 1
510479 99510479 1001 86380 86390 1
510108 99510108 1001 86380 86390 1
510188 99510188 1001 86380 86390 1
510178 99510178 1001 86380 86390 1
510868 99510868 1001 86380 86390 1
510796 99510796 1001 86380 86390 1
511514 99511514 1001 86380 86390 1
511443 99511443 1001 86380 86390 1
511459 99511459 1001 86380 86390 1
511167 99511167 1001 86380 86390 1
511222 99511222 1001 86380 86390 1
511157 99511157 1001 86380 86390 1
511331 99511331 1001 86380 86390 1
511127 99511127 1001 86380 86390 1
511719 99511719 1001 86380 86390 1
512330 99512330 1001 86380 86390 1
512254 99512254 1001 86380 86390 1
512293 99512293 1001 86380 86390 1
512333 99512333 1001 86380 86390 1
512219 99512219 1001 86380 86390 1
512223 99512223 1001 86380 86390 1
512000 99512000 1001 86380 86390 1
512014 99512014 1001 86380 86390 1
511784 99511784 1001 86380 86390 1
511914 99511914 1001 86380 86390 1
511893 99511893 1001 86380 86390 1
511870 99511870 1001 86380 86390 1
512577 99512577 1001 86380 86390 1
512553 99512553 1001 86380 86390 1
513089 99513089 1001 86380 86390 1
513176 99513176 1001 86380 86390 1
513085 99513085 1001 86380 86390 1
512811 99512811 1001 86380 86390 1
512956 99512956 1001 86380 86390 1
512714 99512714 1001 86380 86390 1
512753 99512753 1001 86380 86390 1
512702 99512702 1001 86380 86390 1
512704 99512704 1001 86380 86390 1
512772 99512772 1001 86380 86390 1
513214 99513214 1001 86380 86390 1
513259 99513259 1001 86380 86390 1
513343 99513343 1001 86380 86390 1
513890 99513890 1001 86380 86390 1
513905 99513905 1001 86380 86390 1
513833 99513833 1001 86380 86390 1
513949 99513949 1001 86380 86390 1
513898 99513898 1001 86380 86390 1
513777 99513777 1001 86380 86390 1
513675 99513675 1001 86380 86390 1
513730 99513730 1001 86380 86390 1
513808 99513808 1001 86380 86390 1
513759 99513759 1001 86380 86390 1
513592 99513592 1001 86380 86390 1
513452 99513452 1001 86380 86390 1
513613 99513613 1001 86380 86390 1
513497 99513497 1001 86380 86390 1
513511 99513511 1001 86380 86390 1
514049 99514049 1001 86380 86390 1
514717 99514717 1001 86380 86390 1
514537 99514537 1001 86380 86390 1
514494 99514494 1001 86380 86390 1
514469 99514469 1001 86380 86390 1
514304 99514304 1001 86380 86390 1
514945 99514945 1001 86380 86390 1
514909 99514909 1001 86380 86390 1
514964 99514964 1001 86380 86390 1
515567 99515567 1001 86380 86390 1
515551 99515551 1001 86380 86390 1
515310 99515310 1001 86380 86390 1
515405 99515405 1001 86380 86390 1
515292 99515292 1001 86380 86390 1
515153 99515153 1001 86380 86390 1
515089 99515089 1001 86380 86390 1
515725 99515725 1001 86380 86390 1
516393 99516393 1001 86380 86390 1
516458 99516458 1001 86380 86390 1
516438 99516438 1001 86380 86390 1
516505 99516505 1001 86380 86390 1
516270 99516270 1001 86380 86390 1
516157 99516157 1001 86380 86390 1
515914 99515914 1001 86380 86390 1
516033 99516033 1001 86380 86390 1
516088 99516088 1001 86380 86390 1
515973 99515973 1001 86380 86390 1
516038 99516038 1001 86380 86390 1
516605 99516605 1001 86380 86390 1
516518 99516518 1001 86380 86390 1
517311 99517311 1001 86380 86390 1
517176 99517176 1001 86380 86390 1
517177 99517177 1001 86380 86390 1
517026 99517026 1001 86380 86390 1
516935 99516935 1001 86380 86390 1
517094 99517094 1001 86380 86390 1
517126 99517126 1001 86380 86390 1
517101 99517101 1001 86380 86390 1
516895 99516895 1001 86380 86390 1
516832 99516832 1001 86380 86390 1
516795 99516795 1001 86380 86390 1
516760 99516760 1001 86380 86390 1
516813 99516813 1001 86380 86390 1
516801 99516801 1001 86380 86390 1
517539 99517539 1001 86380 86390 1
517475 99517475 1001 86380 86390 1
518161 99518161 1001 86380 86390 1
518050 99518050 1001 86380 86390 1
518104 99518104 1001 86380 86390 1
517793 99517793 1001 86380 86390 1
517832 99517832 1001 86380 86390 1
517935 99517935 1001 86380 86390 1
518185 99518185 1001 86380 86390 1
518303 99518303 1001 86380 86390 1
518239 99518239 1001 86380 86390 1
518882 99518882 1001 86380 86390 1
518858 99518858 1001 86380 86390 1
518601 99518601 1001 86380 86390 1
518594 99518594 1001 86380 86390 1
518752 99518752 1001 86380 86390 1
518474 99518474 1001 86380 86390 1
518575 99518575 1001 86380 86390 1
519083 99519083 1001 86380 86390 1
519074 99519074 1001 86380 86390 1
519152 99519152 1001 86380 86390 1
519725 99519725 1001 86380 86390 1
519609 99519609 1001 86380 86390 1
519414 99519414 1001 86380 86390 1
519456 99519456 1001 86380 86390 1
519574 99519574 1001 86380 86390 1
519527 99519527 1001 86380 86390 1
519362 99519362 1001 86380 86390 1
519364 99519364 1001 86380 86390 1
519391 99519391 1001 86380 86390 1
519327 99519327 1001 86380 86390 1
519295 99519295 1001 86380 86390 1
519321 99519321 1001 86380 86390 1
520007 99520007 1001 86380 86390 1
519905 99519905 1001 86380 86390 1
519972 99519972 1001 86380 86390 1
520004 99520004 1001 86380 86390 1
520542 99520542 1001 86380 86390 1
520401 99520401 1001 86380 86390 1
520419 99520419 1001 86380 86390 1
520381 99520381 1001 86380 86390 1
520164 99520164 1001 86380 86390 1
520061 99520061 1001 86380 86390 1
520205 99520205 1001 86380 86390 1
520736 99520736 1001 86380 86390 1
520699 99520699 1001 86380 86390 1
520803 99520803 1001 86380 86390 1
521350 99521350 1001 86380 86390 1
521327 99521327 1001 86380 86390 1
521437 99521437 1001 86380 86390 1
521408 99521408 1001 86380 86390 1
521320 99521320 1001 86380 86390 1
521261 99521261 1001 86380 86390 1
520996 99520996 1001 86380 86390 1
520893 99520893 1001 86380 86390 1
520870 99520870 1001 86380 86390 1
[truncated: 4,092,076 more chars]
