# Supplementary material for: Fast and near-optimal monitoring for healthcare acquired infection outbreaks
Source: PLoS Comput Biol. 2019 Sep 16;15(9):e1007284. doi: 10.1371/journal.pcbi.1007284 (PMC6762212; doi:10.1371/journal.pcbi.1007284)
Supplement: S2 Data — (ZIP) [file pcbi.1007284.s007.zip › MobilityLogs2/HAISE_Carilion_all_visits_day_109.txt]

#Person location Sublocation StartTime EndTime Type
437054 500 1001 20520 20877 1
422850 777 1001 80820 82257 1
410811 544 1001 41820 42477 1
421958 500 1001 64500 65097 1
400112 99400112 1001 86380 86390 1
400298 99400298 1001 86380 86390 1
400950 99400950 1001 86380 86390 1
401009 99401009 1001 86380 86390 1
401263 99401263 1001 86380 86390 1
401188 99401188 1001 86380 86390 1
401291 99401291 1001 86380 86390 1
401525 99401525 1001 86380 86390 1
401785 99401785 1001 86380 86390 1
402098 99402098 1001 86380 86390 1
402149 99402149 1001 86380 86390 1
402319 99402319 1001 86380 86390 1
402568 99402568 1001 86380 86390 1
402685 99402685 1001 86380 86390 1
402600 99402600 1001 86380 86390 1
402731 99402731 1001 86380 86390 1
402736 99402736 1001 86380 86390 1
402897 99402897 1001 86380 86390 1
402971 99402971 1001 86380 86390 1
402994 99402994 1001 86380 86390 1
403196 99403196 1001 86380 86390 1
403228 99403228 1001 86380 86390 1
403992 99403992 1001 86380 86390 1
404020 99404020 1001 86380 86390 1
403967 99403967 1001 86380 86390 1
404134 99404134 1001 86380 86390 1
404474 99404474 1001 86380 86390 1
404423 99404423 1001 86380 86390 1
404403 99404403 1001 86380 86390 1
404528 99404528 1001 86380 86390 1
404688 99404688 1001 86380 86390 1
404622 99404622 1001 86380 86390 1
404625 99404625 1001 86380 86390 1
404835 99404835 1001 86380 86390 1
404799 99404799 1001 86380 86390 1
404856 99404856 1001 86380 86390 1
404972 99404972 1001 86380 86390 1
405032 99405032 1001 86380 86390 1
405106 99405106 1001 86380 86390 1
405090 99405090 1001 86380 86390 1
405616 99405616 1001 86380 86390 1
405605 99405605 1001 86380 86390 1
405638 99405638 1001 86380 86390 1
405700 99405700 1001 86380 86390 1
405882 99405882 1001 86380 86390 1
405958 99405958 1001 86380 86390 1
406182 99406182 1001 86380 86390 1
406295 99406295 1001 86380 86390 1
406312 99406312 1001 86380 86390 1
406722 99406722 1001 86380 86390 1
406726 99406726 1001 86380 86390 1
406902 99406902 1001 86380 86390 1
407516 99407516 1001 86380 86390 1
407547 99407547 1001 86380 86390 1
407445 99407445 1001 86380 86390 1
407779 99407779 1001 86380 86390 1
407817 99407817 1001 86380 86390 1
408010 99408010 1001 86380 86390 1
408297 99408297 1001 86380 86390 1
408288 99408288 1001 86380 86390 1
408242 99408242 1001 86380 86390 1
408494 99408494 1001 86380 86390 1
408584 99408584 1001 86380 86390 1
408616 99408616 1001 86380 86390 1
408749 99408749 1001 86380 86390 1
408677 99408677 1001 86380 86390 1
409153 99409153 1001 86380 86390 1
409242 99409242 1001 86380 86390 1
409314 99409314 1001 86380 86390 1
409575 99409575 1001 86380 86390 1
409670 99409670 1001 86380 86390 1
409862 99409862 1001 86380 86390 1
409950 99409950 1001 86380 86390 1
409966 99409966 1001 86380 86390 1
410065 99410065 1001 86380 86390 1
409996 99409996 1001 86380 86390 1
410098 99410098 1001 86380 86390 1
410475 99410475 1001 86380 86390 1
410455 99410455 1001 86380 86390 1
410764 99410764 1001 86380 86390 1
410766 99410766 1001 86380 86390 1
410873 99410873 1001 86380 86390 1
411094 99411094 1001 86380 86390 1
411276 99411276 1001 86380 86390 1
411267 99411267 1001 86380 86390 1
411502 99411502 1001 86380 86390 1
411572 99411572 1001 86380 86390 1
411862 99411862 1001 86380 86390 1
412074 99412074 1001 86380 86390 1
412035 99412035 1001 86380 86390 1
412098 99412098 1001 86380 86390 1
412429 99412429 1001 86380 86390 1
413636 99413636 1001 86380 86390 1
413458 99413458 1001 86380 86390 1
413434 99413434 1001 86380 86390 1
413581 99413581 1001 86380 86390 1
413487 99413487 1001 86380 86390 1
413309 99413309 1001 86380 86390 1
413257 99413257 1001 86380 86390 1
412992 99412992 1001 86380 86390 1
412821 99412821 1001 86380 86390 1
414031 99414031 1001 86380 86390 1
413925 99413925 1001 86380 86390 1
413794 99413794 1001 86380 86390 1
413745 99413745 1001 86380 86390 1
415093 99415093 1001 86380 86390 1
414946 99414946 1001 86380 86390 1
415095 99415095 1001 86380 86390 1
415217 99415217 1001 86380 86390 1
415030 99415030 1001 86380 86390 1
414958 99414958 1001 86380 86390 1
414893 99414893 1001 86380 86390 1
414377 99414377 1001 86380 86390 1
414122 99414122 1001 86380 86390 1
414144 99414144 1001 86380 86390 1
414284 99414284 1001 86380 86390 1
415422 99415422 1001 86380 86390 1
415622 99415622 1001 86380 86390 1
415509 99415509 1001 86380 86390 1
415607 99415607 1001 86380 86390 1
415330 99415330 1001 86380 86390 1
415663 99415663 1001 86380 86390 1
416865 99416865 1001 86380 86390 1
416745 99416745 1001 86380 86390 1
416579 99416579 1001 86380 86390 1
416499 99416499 1001 86380 86390 1
416224 99416224 1001 86380 86390 1
415932 99415932 1001 86380 86390 1
415910 99415910 1001 86380 86390 1
416130 99416130 1001 86380 86390 1
417067 99417067 1001 86380 86390 1
417202 99417202 1001 86380 86390 1
417393 99417393 1001 86380 86390 1
417542 99417542 1001 86380 86390 1
417583 99417583 1001 86380 86390 1
417586 99417586 1001 86380 86390 1
417563 99417563 1001 86380 86390 1
418662 99418662 1001 86380 86390 1
418078 99418078 1001 86380 86390 1
418059 99418059 1001 86380 86390 1
418287 99418287 1001 86380 86390 1
418188 99418188 1001 86380 86390 1
418332 99418332 1001 86380 86390 1
417816 99417816 1001 86380 86390 1
417893 99417893 1001 86380 86390 1
417830 99417830 1001 86380 86390 1
418903 99418903 1001 86380 86390 1
418032 99418032 1001 86380 86390 1
418845 99418845 1001 86380 86390 1
419008 99419008 1001 86380 86390 1
419061 99419061 1001 86380 86390 1
419113 99419113 1001 86380 86390 1
419169 99419169 1001 86380 86390 1
418865 99418865 1001 86380 86390 1
419185 99419185 1001 86380 86390 1
418869 99418869 1001 86380 86390 1
419699 99419699 1001 86380 86390 1
419973 99419973 1001 86380 86390 1
419591 99419591 1001 86380 86390 1
419492 99419492 1001 86380 86390 1
419354 99419354 1001 86380 86390 1
419257 99419257 1001 86380 86390 1
420708 99420708 1001 86380 86390 1
420806 99420806 1001 86380 86390 1
420590 99420590 1001 86380 86390 1
421929 99421929 1001 86380 86390 1
422012 99422012 1001 86380 86390 1
421783 99421783 1001 86380 86390 1
421907 99421907 1001 86380 86390 1
421805 99421805 1001 86380 86390 1
421369 99421369 1001 86380 86390 1
421487 99421487 1001 86380 86390 1
421443 99421443 1001 86380 86390 1
421204 99421204 1001 86380 86390 1
420918 99420918 1001 86380 86390 1
421245 99421245 1001 86380 86390 1
422121 99422121 1001 86380 86390 1
422131 99422131 1001 86380 86390 1
422476 99422476 1001 86380 86390 1
423307 99423307 1001 86380 86390 1
423461 99423461 1001 86380 86390 1
423379 99423379 1001 86380 86390 1
423481 99423481 1001 86380 86390 1
423624 99423624 1001 86380 86390 1
423057 99423057 1001 86380 86390 1
423198 99423198 1001 86380 86390 1
422681 99422681 1001 86380 86390 1
422610 99422610 1001 86380 86390 1
422842 99422842 1001 86380 86390 1
424089 99424089 1001 86380 86390 1
425274 99425274 1001 86380 86390 1
425220 99425220 1001 86380 86390 1
425165 99425165 1001 86380 86390 1
424641 99424641 1001 86380 86390 1
424782 99424782 1001 86380 86390 1
424885 99424885 1001 86380 86390 1
424899 99424899 1001 86380 86390 1
425000 99425000 1001 86380 86390 1
424753 99424753 1001 86380 86390 1
424492 99424492 1001 86380 86390 1
425774 99425774 1001 86380 86390 1
425404 99425404 1001 86380 86390 1
425531 99425531 1001 86380 86390 1
425785 99425785 1001 86380 86390 1
425816 99425816 1001 86380 86390 1
427005 99427005 1001 86380 86390 1
426323 99426323 1001 86380 86390 1
426668 99426668 1001 86380 86390 1
426673 99426673 1001 86380 86390 1
426535 99426535 1001 86380 86390 1
426316 99426316 1001 86380 86390 1
425955 99425955 1001 86380 86390 1
426092 99426092 1001 86380 86390 1
425986 99425986 1001 86380 86390 1
426095 99426095 1001 86380 86390 1
426016 99426016 1001 86380 86390 1
426069 99426069 1001 86380 86390 1
426256 99426256 1001 86380 86390 1
427462 99427462 1001 86380 86390 1
427145 99427145 1001 86380 86390 1
427464 99427464 1001 86380 86390 1
427252 99427252 1001 86380 86390 1
428655 99428655 1001 86380 86390 1
428228 99428228 1001 86380 86390 1
428134 99428134 1001 86380 86390 1
428247 99428247 1001 86380 86390 1
427552 99427552 1001 86380 86390 1
427882 99427882 1001 86380 86390 1
428942 99428942 1001 86380 86390 1
428993 99428993 1001 86380 86390 1
429079 99429079 1001 86380 86390 1
428797 99428797 1001 86380 86390 1
428956 99428956 1001 86380 86390 1
429123 99429123 1001 86380 86390 1
430336 99430336 1001 86380 86390 1
430010 99430010 1001 86380 86390 1
429612 99429612 1001 86380 86390 1
429569 99429569 1001 86380 86390 1
429911 99429911 1001 86380 86390 1
429766 99429766 1001 86380 86390 1
429677 99429677 1001 86380 86390 1
429585 99429585 1001 86380 86390 1
429320 99429320 1001 86380 86390 1
429564 99429564 1001 86380 86390 1
429498 99429498 1001 86380 86390 1
429518 99429518 1001 86380 86390 1
430574 99430574 1001 86380 86390 1
430737 99430737 1001 86380 86390 1
430743 99430743 1001 86380 86390 1
430596 99430596 1001 86380 86390 1
430470 99430470 1001 86380 86390 1
430652 99430652 1001 86380 86390 1
430694 99430694 1001 86380 86390 1
431686 99431686 1001 86380 86390 1
432045 99432045 1001 86380 86390 1
432048 99432048 1001 86380 86390 1
431478 99431478 1001 86380 86390 1
431448 99431448 1001 86380 86390 1
431009 99431009 1001 86380 86390 1
430909 99430909 1001 86380 86390 1
431021 99431021 1001 86380 86390 1
432314 99432314 1001 86380 86390 1
433552 99433552 1001 86380 86390 1
433628 99433628 1001 86380 86390 1
432808 99432808 1001 86380 86390 1
433826 99433826 1001 86380 86390 1
433999 99433999 1001 86380 86390 1
434001 99434001 1001 86380 86390 1
433977 99433977 1001 86380 86390 1
435008 99435008 1001 86380 86390 1
435239 99435239 1001 86380 86390 1
435176 99435176 1001 86380 86390 1
434597 99434597 1001 86380 86390 1
434689 99434689 1001 86380 86390 1
434664 99434664 1001 86380 86390 1
434408 99434408 1001 86380 86390 1
435002 99435002 1001 86380 86390 1
435878 99435878 1001 86380 86390 1
435673 99435673 1001 86380 86390 1
435696 99435696 1001 86380 86390 1
437080 99437080 1001 86380 86390 1
436874 99436874 1001 86380 86390 1
436768 99436768 1001 86380 86390 1
437054 99437054 1001 86380 86390 1
436773 99436773 1001 86380 86390 1
436947 99436947 1001 86380 86390 1
436695 99436695 1001 86380 86390 1
436262 99436262 1001 86380 86390 1
436213 99436213 1001 86380 86390 1
436069 99436069 1001 86380 86390 1
436072 99436072 1001 86380 86390 1
435930 99435930 1001 86380 86390 1
436201 99436201 1001 86380 86390 1
435915 99435915 1001 86380 86390 1
435966 99435966 1001 86380 86390 1
437302 99437302 1001 86380 86390 1
300001 99300001 1001 86380 86390 1
300686 99300686 1001 86380 86390 1
300532 99300532 1001 86380 86390 1
300498 99300498 1001 86380 86390 1
300467 99300467 1001 86380 86390 1
300301 99300301 1001 86380 86390 1
300154 99300154 1001 86380 86390 1
300119 99300119 1001 86380 86390 1
300909 99300909 1001 86380 86390 1
300783 99300783 1001 86380 86390 1
301245 99301245 1001 86380 86390 1
301209 99301209 1001 86380 86390 1
301264 99301264 1001 86380 86390 1
301280 99301280 1001 86380 86390 1
301296 99301296 1001 86380 86390 1
301348 99301348 1001 86380 86390 1
301037 99301037 1001 86380 86390 1
301002 99301002 1001 86380 86390 1
301668 99301668 1001 86380 86390 1
302200 99302200 1001 86380 86390 1
302280 99302280 1001 86380 86390 1
302311 99302311 1001 86380 86390 1
302275 99302275 1001 86380 86390 1
302187 99302187 1001 86380 86390 1
302136 99302136 1001 86380 86390 1
301976 99301976 1001 86380 86390 1
302096 99302096 1001 86380 86390 1
301781 99301781 1001 86380 86390 1
301887 99301887 1001 86380 86390 1
302562 99302562 1001 86380 86390 1
302383 99302383 1001 86380 86390 1
302518 99302518 1001 86380 86390 1
303137 99303137 1001 86380 86390 1
303151 99303151 1001 86380 86390 1
303141 99303141 1001 86380 86390 1
302832 99302832 1001 86380 86390 1
302705 99302705 1001 86380 86390 1
302746 99302746 1001 86380 86390 1
302657 99302657 1001 86380 86390 1
302647 99302647 1001 86380 86390 1
302752 99302752 1001 86380 86390 1
303285 99303285 1001 86380 86390 1
303364 99303364 1001 86380 86390 1
303313 99303313 1001 86380 86390 1
303410 99303410 1001 86380 86390 1
303945 99303945 1001 86380 86390 1
304008 99304008 1001 86380 86390 1
303911 99303911 1001 86380 86390 1
303924 99303924 1001 86380 86390 1
303925 99303925 1001 86380 86390 1
303939 99303939 1001 86380 86390 1
304021 99304021 1001 86380 86390 1
303968 99303968 1001 86380 86390 1
303994 99303994 1001 86380 86390 1
303686 99303686 1001 86380 86390 1
303769 99303769 1001 86380 86390 1
303783 99303783 1001 86380 86390 1
303425 99303425 1001 86380 86390 1
303571 99303571 1001 86380 86390 1
304072 99304072 1001 86380 86390 1
304111 99304111 1001 86380 86390 1
304196 99304196 1001 86380 86390 1
304760 99304760 1001 86380 86390 1
304799 99304799 1001 86380 86390 1
304603 99304603 1001 86380 86390 1
304489 99304489 1001 86380 86390 1
304528 99304528 1001 86380 86390 1
304593 99304593 1001 86380 86390 1
304252 99304252 1001 86380 86390 1
304293 99304293 1001 86380 86390 1
304428 99304428 1001 86380 86390 1
304364 99304364 1001 86380 86390 1
304249 99304249 1001 86380 86390 1
304896 99304896 1001 86380 86390 1
304978 99304978 1001 86380 86390 1
305483 99305483 1001 86380 86390 1
305560 99305560 1001 86380 86390 1
305445 99305445 1001 86380 86390 1
305320 99305320 1001 86380 86390 1
305347 99305347 1001 86380 86390 1
305095 99305095 1001 86380 86390 1
305215 99305215 1001 86380 86390 1
500076 99500076 1001 86380 86390 1
500103 99500103 1001 86380 86390 1
500685 99500685 1001 86380 86390 1
500766 99500766 1001 86380 86390 1
500664 99500664 1001 86380 86390 1
500807 99500807 1001 86380 86390 1
500575 99500575 1001 86380 86390 1
500511 99500511 1001 86380 86390 1
500296 99500296 1001 86380 86390 1
500391 99500391 1001 86380 86390 1
500199 99500199 1001 86380 86390 1
500343 99500343 1001 86380 86390 1
500383 99500383 1001 86380 86390 1
500991 99500991 1001 86380 86390 1
500902 99500902 1001 86380 86390 1
500824 99500824 1001 86380 86390 1
501636 99501636 1001 86380 86390 1
501501 99501501 1001 86380 86390 1
501333 99501333 1001 86380 86390 1
501250 99501250 1001 86380 86390 1
501110 99501110 1001 86380 86390 1
501806 99501806 1001 86380 86390 1
501770 99501770 1001 86380 86390 1
501809 99501809 1001 86380 86390 1
501762 99501762 1001 86380 86390 1
501802 99501802 1001 86380 86390 1
501646 99501646 1001 86380 86390 1
501725 99501725 1001 86380 86390 1
501738 99501738 1001 86380 86390 1
501648 99501648 1001 86380 86390 1
502054 99502054 1001 86380 86390 1
502202 99502202 1001 86380 86390 1
502165 99502165 1001 86380 86390 1
502025 99502025 1001 86380 86390 1
501936 99501936 1001 86380 86390 1
501879 99501879 1001 86380 86390 1
502024 99502024 1001 86380 86390 1
502527 99502527 1001 86380 86390 1
502520 99502520 1001 86380 86390 1
502572 99502572 1001 86380 86390 1
502521 99502521 1001 86380 86390 1
502600 99502600 1001 86380 86390 1
502613 99502613 1001 86380 86390 1
502628 99502628 1001 86380 86390 1
503150 99503150 1001 86380 86390 1
503077 99503077 1001 86380 86390 1
503083 99503083 1001 86380 86390 1
503019 99503019 1001 86380 86390 1
502767 99502767 1001 86380 86390 1
502873 99502873 1001 86380 86390 1
503382 99503382 1001 86380 86390 1
503977 99503977 1001 86380 86390 1
504085 99504085 1001 86380 86390 1
504105 99504105 1001 86380 86390 1
503749 99503749 1001 86380 86390 1
503897 99503897 1001 86380 86390 1
503807 99503807 1001 86380 86390 1
503500 99503500 1001 86380 86390 1
503504 99503504 1001 86380 86390 1
503532 99503532 1001 86380 86390 1
503648 99503648 1001 86380 86390 1
504305 99504305 1001 86380 86390 1
504294 99504294 1001 86380 86390 1
504243 99504243 1001 86380 86390 1
504802 99504802 1001 86380 86390 1
504928 99504928 1001 86380 86390 1
504649 99504649 1001 86380 86390 1
504709 99504709 1001 86380 86390 1
504391 99504391 1001 86380 86390 1
504495 99504495 1001 86380 86390 1
504527 99504527 1001 86380 86390 1
505123 99505123 1001 86380 86390 1
505035 99505035 1001 86380 86390 1
505639 99505639 1001 86380 86390 1
505500 99505500 1001 86380 86390 1
505528 99505528 1001 86380 86390 1
505521 99505521 1001 86380 86390 1
505472 99505472 1001 86380 86390 1
505191 99505191 1001 86380 86390 1
505221 99505221 1001 86380 86390 1
505898 99505898 1001 86380 86390 1
506397 99506397 1001 86380 86390 1
506187 99506187 1001 86380 86390 1
506318 99506318 1001 86380 86390 1
506357 99506357 1001 86380 86390 1
506189 99506189 1001 86380 86390 1
506363 99506363 1001 86380 86390 1
506027 99506027 1001 86380 86390 1
506067 99506067 1001 86380 86390 1
506095 99506095 1001 86380 86390 1
506059 99506059 1001 86380 86390 1
506025 99506025 1001 86380 86390 1
506800 99506800 1001 86380 86390 1
506767 99506767 1001 86380 86390 1
506747 99506747 1001 86380 86390 1
507324 99507324 1001 86380 86390 1
507366 99507366 1001 86380 86390 1
507049 99507049 1001 86380 86390 1
507044 99507044 1001 86380 86390 1
507124 99507124 1001 86380 86390 1
507176 99507176 1001 86380 86390 1
507451 99507451 1001 86380 86390 1
507507 99507507 1001 86380 86390 1
508213 99508213 1001 86380 86390 1
508072 99508072 1001 86380 86390 1
508233 99508233 1001 86380 86390 1
508142 99508142 1001 86380 86390 1
508240 99508240 1001 86380 86390 1
507942 99507942 1001 86380 86390 1
507987 99507987 1001 86380 86390 1
507631 99507631 1001 86380 86390 1
507647 99507647 1001 86380 86390 1
507765 99507765 1001 86380 86390 1
507778 99507778 1001 86380 86390 1
507662 99507662 1001 86380 86390 1
507779 99507779 1001 86380 86390 1
507728 99507728 1001 86380 86390 1
508453 99508453 1001 86380 86390 1
508301 99508301 1001 86380 86390 1
508994 99508994 1001 86380 86390 1
508969 99508969 1001 86380 86390 1
508688 99508688 1001 86380 86390 1
508864 99508864 1001 86380 86390 1
508622 99508622 1001 86380 86390 1
509214 99509214 1001 86380 86390 1
509087 99509087 1001 86380 86390 1
509263 99509263 1001 86380 86390 1
509276 99509276 1001 86380 86390 1
509225 99509225 1001 86380 86390 1
509813 99509813 1001 86380 86390 1
509821 99509821 1001 86380 86390 1
509896 99509896 1001 86380 86390 1
509504 99509504 1001 86380 86390 1
509637 99509637 1001 86380 86390 1
509509 99509509 1001 86380 86390 1
509474 99509474 1001 86380 86390 1
509437 99509437 1001 86380 86390 1
509285 99509285 1001 86380 86390 1
509407 99509407 1001 86380 86390 1
510043 99510043 1001 86380 86390 1
509969 99509969 1001 86380 86390 1
510618 99510618 1001 86380 86390 1
510558 99510558 1001 86380 86390 1
510485 99510485 1001 86380 86390 1
510461 99510461 1001 86380 86390 1
510474 99510474 1001 86380 86390 1
510479 99510479 1001 86380 86390 1
510429 99510429 1001 86380 86390 1
510312 99510312 1001 86380 86390 1
510218 99510218 1001 86380 86390 1
510180 99510180 1001 86380 86390 1
510106 99510106 1001 86380 86390 1
510875 99510875 1001 86380 86390 1
510902 99510902 1001 86380 86390 1
510916 99510916 1001 86380 86390 1
511363 99511363 1001 86380 86390 1
511527 99511527 1001 86380 86390 1
511352 99511352 1001 86380 86390 1
511436 99511436 1001 86380 86390 1
511282 99511282 1001 86380 86390 1
511170 99511170 1001 86380 86390 1
511274 99511274 1001 86380 86390 1
511212 99511212 1001 86380 86390 1
511147 99511147 1001 86380 86390 1
511100 99511100 1001 86380 86390 1
511062 99511062 1001 86380 86390 1
511101 99511101 1001 86380 86390 1
511046 99511046 1001 86380 86390 1
511603 99511603 1001 86380 86390 1
511579 99511579 1001 86380 86390 1
511636 99511636 1001 86380 86390 1
511571 99511571 1001 86380 86390 1
511585 99511585 1001 86380 86390 1
511717 99511717 1001 86380 86390 1
512345 99512345 1001 86380 86390 1
512238 99512238 1001 86380 86390 1
512219 99512219 1001 86380 86390 1
512194 99512194 1001 86380 86390 1
512147 99512147 1001 86380 86390 1
512085 99512085 1001 86380 86390 1
512087 99512087 1001 86380 86390 1
511851 99511851 1001 86380 86390 1
511946 99511946 1001 86380 86390 1
511911 99511911 1001 86380 86390 1
512518 99512518 1001 86380 86390 1
512415 99512415 1001 86380 86390 1
512390 99512390 1001 86380 86390 1
513168 99513168 1001 86380 86390 1
513027 99513027 1001 86380 86390 1
513118 99513118 1001 86380 86390 1
513108 99513108 1001 86380 86390 1
513011 99513011 1001 86380 86390 1
513036 99513036 1001 86380 86390 1
512869 99512869 1001 86380 86390 1
512861 99512861 1001 86380 86390 1
512662 99512662 1001 86380 86390 1
512588 99512588 1001 86380 86390 1
512772 99512772 1001 86380 86390 1
512682 99512682 1001 86380 86390 1
513214 99513214 1001 86380 86390 1
513387 99513387 1001 86380 86390 1
513206 99513206 1001 86380 86390 1
513250 99513250 1001 86380 86390 1
513213 99513213 1001 86380 86390 1
513878 99513878 1001 86380 86390 1
514017 99514017 1001 86380 86390 1
513965 99513965 1001 86380 86390 1
513726 99513726 1001 86380 86390 1
513479 99513479 1001 86380 86390 1
513492 99513492 1001 86380 86390 1
513484 99513484 1001 86380 86390 1
513421 99513421 1001 86380 86390 1
514112 99514112 1001 86380 86390 1
514089 99514089 1001 86380 86390 1
514656 99514656 1001 86380 86390 1
514785 99514785 1001 86380 86390 1
514774 99514774 1001 86380 86390 1
514660 99514660 1001 86380 86390 1
514853 99514853 1001 86380 86390 1
514602 99514602 1001 86380 86390 1
514507 99514507 1001 86380 86390 1
514533 99514533 1001 86380 86390 1
514468 99514468 1001 86380 86390 1
514277 99514277 1001 86380 86390 1
514316 99514316 1001 86380 86390 1
514374 99514374 1001 86380 86390 1
514870 99514870 1001 86380 86390 1
515015 99515015 1001 86380 86390 1
514914 99514914 1001 86380 86390 1
515682 99515682 1001 86380 86390 1
515598 99515598 1001 86380 86390 1
515496 99515496 1001 86380 86390 1
515589 99515589 1001 86380 86390 1
515551 99515551 1001 86380 86390 1
515553 99515553 1001 86380 86390 1
515605 99515605 1001 86380 86390 1
515336 99515336 1001 86380 86390 1
515443 99515443 1001 86380 86390 1
515422 99515422 1001 86380 86390 1
515282 99515282 1001 86380 86390 1
515154 99515154 1001 86380 86390 1
515787 99515787 1001 86380 86390 1
515764 99515764 1001 86380 86390 1
515718 99515718 1001 86380 86390 1
515692 99515692 1001 86380 86390 1
516438 99516438 1001 86380 86390 1
516389 99516389 1001 86380 86390 1
516351 99516351 1001 86380 86390 1
516328 99516328 1001 86380 86390 1
516142 99516142 1001 86380 86390 1
516246 99516246 1001 86380 86390 1
516286 99516286 1001 86380 86390 1
515981 99515981 1001 86380 86390 1
516047 99516047 1001 86380 86390 1
516063 99516063 1001 86380 86390 1
515952 99515952 1001 86380 86390 1
516305 99516305 1001 86380 86390 1
516614 99516614 1001 86380 86390 1
516694 99516694 1001 86380 86390 1
516539 99516539 1001 86380 86390 1
516608 99516608 1001 86380 86390 1
517199 99517199 1001 86380 86390 1
517139 99517139 1001 86380 86390 1
516948 99516948 1001 86380 86390 1
517007 99517007 1001 86380 86390 1
516811 99516811 1001 86380 86390 1
516889 99516889 1001 86380 86390 1
516722 99516722 1001 86380 86390 1
517424 99517424 1001 86380 86390 1
517388 99517388 1001 86380 86390 1
517497 99517497 1001 86380 86390 1
517343 99517343 1001 86380 86390 1
517775 99517775 1001 86380 86390 1
517894 99517894 1001 86380 86390 1
517753 99517753 1001 86380 86390 1
517903 99517903 1001 86380 86390 1
517546 99517546 1001 86380 86390 1
517627 99517627 1001 86380 86390 1
517577 99517577 1001 86380 86390 1
518304 99518304 1001 86380 86390 1
518796 99518796 1001 86380 86390 1
518812 99518812 1001 86380 86390 1
518814 99518814 1001 86380 86390 1
518791 99518791 1001 86380 86390 1
518666 99518666 1001 86380 86390 1
518616 99518616 1001 86380 86390 1
518611 99518611 1001 86380 86390 1
518781 99518781 1001 86380 86390 1
518410 99518410 1001 86380 86390 1
518475 99518475 1001 86380 86390 1
518514 99518514 1001 86380 86390 1
518517 99518517 1001 86380 86390 1
519618 99519618 1001 86380 86390 1
519548 99519548 1001 86380 86390 1
519552 99519552 1001 86380 86390 1
519450 99519450 1001 86380 86390 1
519361 99519361 1001 86380 86390 1
519310 99519310 1001 86380 86390 1
519394 99519394 1001 86380 86390 1
519918 99519918 1001 86380 86390 1
520009 99520009 1001 86380 86390 1
519869 99519869 1001 86380 86390 1
519973 99519973 1001 86380 86390 1
519963 99519963 1001 86380 86390 1
520581 99520581 1001 86380 86390 1
520556 99520556 1001 86380 86390 1
520584 99520584 1001 86380 86390 1
520469 99520469 1001 86380 86390 1
520470 99520470 1001 86380 86390 1
520509 99520509 1001 86380 86390 1
520600 99520600 1001 86380 86390 1
520310 99520310 1001 86380 86390 1
520246 99520246 1001 86380 86390 1
520313 99520313 1001 86380 86390 1
520123 99520123 1001 86380 86390 1
520221 99520221 1001 86380 86390 1
520133 99520133 1001 86380 86390 1
520042 99520042 1001 86380 86390 1
520683 99520683 1001 86380 86390 1
520648 99520648 1001 86380 86390 1
521418 99521418 1001 86380 86390 1
521221 99521221 1001 86380 86390 1
521084 99521084 1001 86380 86390 1
521201 99521201 1001 86380 86390 1
521074 99521074 1001 86380 86390 1
521091 99521091 1001 86380 86390 1
520896 99520896 1001 86380 86390 1
520881 99520881 1001 86380 86390 1
521660 99521660 1001 86380 86390 1
521558 99521558 1001 86380 86390 1
521482 99521482 1001 86380 86390 1
522163 99522163 1001 86380 86390 1
522106 99522106 1001 86380 86390 1
522132 99522132 1001 86380 86390 1
522095 99522095 1001 86380 86390 1
522110 99522110 1001 86380 86390 1
521952 99521952 1001 86380 86390 1
521914 99521914 1001 86380 86390 1
521698 99521698 1001 86380 86390 1
521815 99521815 1001 86380 86390 1
521868 99521868 1001 86380 86390 1
521818 99521818 1001 86380 86390 1
521784 99521784 1001 86380 86390 1
521709 99521709 1001 86380 86390 1
521877 99521877 1001 86380 86390 1
522410 99522410 1001 86380 86390 1
523008 99523008 1001 86380 86390 1
523021 99523021 1001 86380 86390 1
522879 99522879 1001 86380 86390 1
522590 99522590 1001 86380 86390 1
522616 99522616 1001 86380 86390 1
522617 99522617 1001 86380 86390 1
522501 99522501 1001 86380 86390 1
522683 99522683 1001 86380 86390 1
522649 99522649 1001 86380 86390 1
523218 99523218 1001 86380 86390 1
523147 99523147 1001 86380 86390 1
523242 99523242 1001 86380 86390 1
523192 99523192 1001 86380 86390 1
523635 99523635 1001 86380 86390 1
523612 99523612 1001 86380 86390 1
523658 99523658 1001 86380 86390 1
523403 99523403 1001 86380 86390 1
523420 99523420 1001 86380 86390 1
524079 99524079 1001 86380 86390 1
524681 99524681 1001 86380 86390 1
524658 99524658 1001 86380 86390 1
524371 99524371 1001 86380 86390 1
524554 99524554 1001 86380 86390 1
524263 99524263 1001 86380 86390 1
524809 99524809 1001 86380 86390 1
524826 99524826 1001 86380 86390 1
525564 99525564 1001 86380 86390 1
525498 99525498 1001 86380 86390 1
525401 99525401 1001 86380 86390 1
525300 99525300 1001 86380 86390 1
525275 99525275 1001 86380 86390 1
525199 99525199 1001 86380 86390 1
525345 99525345 1001 86380 86390 1
525190 99525190 1001 86380 86390 1
525338 99525338 1001 86380 86390 1
525208 99525208 1001 86380 86390 1
525049 99525049 1001 86380 86390 1
525646 99525646 1001 86380 86390 1
525692 99525692 1001 86380 86390 1
525744 99525744 1001 86380 86390 1
525706 99525706 1001 86380 86390 1
526408 99526408 1001 86380 86390 1
526129 99526129 1001 86380 86390 1
526142 99526142 1001 86380 86390 1
526210 99526210 1001 86380 86390 1
526199 99526199 1001 86380 86390 1
526161 99526161 1001 86380 86390 1
525944 99525944 1001 86380 86390 1
525907 99525907 1001 86380 86390 1
525925 99525925 1001 86380 86390 1
525887 99525887 1001 86380 86390 1
526575 99526575 1001 86380 86390 1
527213 99527213 1001 86380 86390 1
527123 99527123 1001 86380 86390 1
526865 99526865 1001 86380 86390 1
526854 99526854 1001 86380 86390 1
526696 99526696 1001 86380 86390 1
526725 99526725 1001 86380 86390 1
527369 99527369 1001 86380 86390 1
527346 99527346 1001 86380 86390 1
527361 99527361 1001 86380 86390 1
527452 99527452 1001 86380 86390 1
527998 99527998 1001 86380 86390 1
528007 99528007 1001 86380 86390 1
527982 99527982 1001 86380 86390 1
527863 99527863 1001 86380 86390 1
527786 99527786 1001 86380 86390 1
527813 99527813 1001 86380 86390 1
527467 99527467 1001 86380 86390 1
528179 99528179 1001 86380 86390 1
528273 99528273 1001 86380 86390 1
528761 99528761 1001 86380 86390 1
528737 99528737 1001 86380 86390 1
528743 99528743 1001 86380 86390 1
528756 99528756 1001 86380 86390 1
528770 99528770 1001 86380 86390 1
528657 99528657 1001 86380 86390 1
528506 99528506 1001 86380 86390 1
528663 99528663 1001 86380 86390 1
528371 99528371 1001 86380 86390 1
528335 99528335 1001 86380 86390 1
528348 99528348 1001 86380 86390 1
528310 99528310 1001 86380 86390 1
528315 99528315 1001 86380 86390 1
528965 99528965 1001 86380 86390 1
529074 99529074 1001 86380 86390 1
528945 99528945 1001 86380 86390 1
528985 99528985 1001 86380 86390 1
529524 99529524 1001 86380 86390 1
529700 99529700 1001 86380 86390 1
529623 99529623 1001 86380 86390 1
529432 99529432 1001 86380 86390 1
529499 99529499 1001 86380 86390 1
529275 99529275 1001 86380 86390 1
529290 99529290 1001 86380 86390 1
529175 99529175 1001 86380 86390 1
529299 99529299 1001 86380 86390 1
529789 99529789 1001 86380 86390 1
529765 99529765 1001 86380 86390 1
529856 99529856 1001 86380 86390 1
529739 99529739 1001 86380 86390 1
529808 99529808 1001 86380 86390 1
529915 99529915 1001 86380 86390 1
529877 99529877 1001 86380 86390 1
529813 99529813 1001 86380 86390 1
530517 99530517 1001 86380 86390 1
530522 99530522 1001 86380 86390 1
530508 99530508 1001 86380 86390 1
530444 99530444 1001 86380 86390 1
530473 99530473 1001 86380 86390 1
530337 99530337 1001 86380 86390 1
530341 99530341 1001 86380 86390 1
530188 99530188 1001 86380 86390 1
530088 99530088 1001 86380 86390 1
530076 99530076 1001 86380 86390 1
529973 99529973 1001 86380 86390 1
530021 99530021 1001 86380 86390 1
530565 99530565 1001 86380 86390 1
530672 99530672 1001 86380 86390 1
530570 99530570 1001 86380 86390 1
531216 99531216 1001 86380 86390 1
531163 99531163 1001 86380 86390 1
530971 99530971 1001 86380 86390 1
530976 99530976 1001 86380 86390 1
530784 99530784 1001 86380 86390 1
530876 99530876 1001 86380 86390 1
530864 99530864 1001 86380 86390 1
530942 99530942 1001 86380 86390 1
530931 99530931 1001 86380 86390 1
530831 99530831 1001 86380 86390 1
530950 99530950 1001 86380 86390 1
531557 99531557 1001 86380 86390 1
531470 99531470 1001 86380 86390 1
531486 99531486 1001 86380 86390 1
531499 99531499 1001 86380 86390 1
531512 99531512 1001 86380 86390 1
531462 99531462 1001 86380 86390 1
531386 99531386 1001 86380 86390 1
531568 99531568 1001 86380 86390 1
531413 99531413 1001 86380 86390 1
532064 99532064 1001 86380 86390 1
532026 99532026 1001 86380 86390 1
532147 99532147 1001 86380 86390 1
532182 99532182 1001 86380 86390 1
531897 99531897 1001 86380 86390 1
531794 99531794 1001 86380 86390 1
531873 99531873 1001 86380 86390 1
531977 99531977 1001 86380 86390 1
531981 99531981 1001 86380 86390 1
531803 99531803 1001 86380 86390 1
531766 99531766 1001 86380 86390 1
531734 99531734 1001 86380 86390 1
532327 99532327 1001 86380 86390 1
532890 99532890 1001 86380 86390 1
532916 99532916 1001 86380 86390 1
532880 99532880 1001 86380 86390 1
532992 99532992 1001 86380 86390 1
533225 99533225 1001 86380 86390 1
533070 99533070 1001 86380 86390 1
533110 99533110 1001 86380 86390 1
533151 99533151 1001 86380 86390 1
533219 99533219 1001 86380 86390 1
533233 99533233 1001 86380 86390 1
533798 99533798 1001 86380 86390 1
533812 99533812 1001 86380 86390 1
533842 99533842 1001 86380 86390 1
533792 99533792 1001 86380 86390 1
533805 99533805 1001 86380 86390 1
533853 99533853 1001 86380 86390 1
533470 99533470 1001 86380 86390 1
533587 99533587 1001 86380 86390 1
533457 99533457 1001 86380 86390 1
533287 99533287 1001 86380 86390 1
533924 99533924 1001 86380 86390 1
533978 99533978 1001 86380 86390 1
533864 99533864 1001 86380 86390 1
533956 99533956 1001 86380 86390 1
534517 99534517 1001 86380 86390 1
534654 99534654 1001 86380 86390 1
534656 99534656 1001 86380 86390 1
534599 99534599 1001 86380 86390 1
534643 99534643 1001 86380 86390 1
534472 99534472 1001 86380 86390 1
534345 99534345 1001 86380 86390 1
534128 99534128 1001 86380 86390 1
534135 99534135 1001 86380 86390 1
534125 99534125 1001 86380 86390 1
534825 99534825 1001 86380 86390 1
535329 99535329 1001 86380 86390 1
535341 99535341 1001 86380 86390 1
535252 99535252 1001 86380 86390 1
535115 99535115 1001 86380 86390 1
535129 99535129 1001 86380 86390 1
535276 99535276 1001 86380 86390 1
535083 99535083 1001 86380 86390 1
534941 99534941 1001 86380 86390 1
535006 99535006 1001 86380 86390 1
534984 99534984 1001 86380 86390 1
535651 99535651 1001 86380 86390 1
535679 99535679 1001 86380 86390 1
535616 99535616 1001 86380 86390 1
535631 99535631 1001 86380 86390 1
536300 99536300 1001 86380 86390 1
536336 99536336 1001 86380 86390 1
536108 99536108 1001 86380 86390 1
535943 99535943 1001 86380 86390 1
535798 99535798 1001 86380 86390 1
535916 99535916 1001 86380 86390 1
535764 99535764 1001 86380 86390 1
535907 99535907 1001 86380 86390 1
536540 99536540 1001 86380 86390 1
536491 99536491 1001 86380 86390 1
536536 99536536 1001 86380 86390 1
537100 99537100 1001 86380 86390 1
537119 99537119 1001 86380 86390 1
537146 99537146 1001 86380 86390 1
537084 99537084 1001 86380 86390 1
536724 99536724 1001 86380 86390 1
536595 99536595 1001 86380 86390 1
536623 99536623 1001 86380 86390 1
536715 99536715 1001 86380 86390 1
536641 99536641 1001 86380 86390 1
536629 99536629 1001 86380 86390 1
536565 99536565 1001 86380 86390 1
537194 99537194 1001 86380 86390 1
537952 99537952 1001 86380 86390 1
537948 99537948 1001 86380 86390 1
537679 99537679 1001 86380 86390 1
537644 99537644 1001 86380 86390 1
537593 99537593 1001 86380 86390 1
537637 99537637 1001 86380 86390 1
537728 99537728 1001 86380 86390 1
537716 99537716 1001 86380 86390 1
537523 99537523 1001 86380 86390 1
537384 99537384 1001 86380 86390 1
537425 99537425 1001 86380 86390 1
537386 99537386 1001 86380 86390 1
537507 99537507 1001 86380 86390 1
537576 99537576 1001 86380 86390 1
538165 99538165 1001 86380 86390 1
538711 99538711 1001 86380 86390 1
538752 99538752 1001 86380 86390 1
538650 99538650 1001 86380 86390 1
538789 99538789 1001 86380 86390 1
538666 99538666 1001 86380 86390 1
538748 99538748 1001 86380 86390 1
538431 99538431 1001 86380 86390 1
538435 99538435 1001 86380 86390 1
538566 99538566 1001 86380 86390 1
538301 99538301 1001 86380 86390 1
538397 99538397 1001 86380 86390 1
538953 99538953 1001 86380 86390 1
539456 99539456 1001 86380 86390 1
539272 99539272 1001 86380 86390 1
539249 99539249 1001 86380 86390 1
539367 99539367 1001 86380 86390 1
539023 99539023 1001 86380 86390 1
539208 99539208 1001 86380 86390 1
539106 99539106 1001 86380 86390 1
539158 99539158 1001 86380 86390 1
539780 99539780 1001 86380 86390 1
539806 99539806 1001 86380 86390 1
539845 99539845 1001 86380 86390 1
539834 99539834 1001 86380 86390 1
539644 99539644 1001 86380 86390 1
540403 99540403 1001 86380 86390 1
540418 99540418 1001 86380 86390 1
540443 99540443 1001 86380 86390 1
540268 99540268 1001 86380 86390 1
540349 99540349 1001 86380 86390 1
540363 99540363 1001 86380 86390 1
540144 99540144 1001 86380 86390 1
540132 99540132 1001 86380 86390 1
540172 99540172 1001 86380 86390 1
540069 99540069 1001 86380 86390 1
539915 99539915 1001 86380 86390 1
539942 99539942 1001 86380 86390 1
540007 99540007 1001 86380 86390 1
539853 99539853 1001 86380 86390 1
540590 99540590 1001 86380 86390 1
541205 99541205 1001 86380 86390 1
541221 99541221 1001 86380 86390 1
541094 99541094 1001 86380 86390 1
541287 99541287 1001 86380 86390 1
541001 99541001 1001 86380 86390 1
540954 99540954 1001 86380 86390 1
541375 99541375 1001 86380 86390 1
541466 99541466 1001 86380 86390 1
541456 99541456 1001 86380 86390 1
541916 99541916 1001 86380 86390 1
542020 99542020 1001 86380 86390 1
541947 99541947 1001 86380 86390 1
541760 99541760 1001 86380 86390 1
541787 99541787 1001 86380 86390 1
541801 99541801 1001 86380 86390 1
541895 99541895 1001 86380 86390 1
541821 99541821 1001 86380 86390 1
541549 99541549 1001 86380 86390 1
541645 99541645 1001 86380 86390 1
541685 99541685 1001 86380 86390 1
541608 99541608 1001 86380 86390 1
541689 99541689 1001 86380 86390 1
542183 99542183 1001 86380 86390 1
542277 99542277 1001 86380 86390 1
542791 99542791 1001 86380 86390 1
542780 99542780 1001 86380 86390 1
542768 99542768 1001 86380 86390 1
542815 99542815 1001 86380 86390 1
542588 99542588 1001 86380 86390 1
542732 99542732 1001 86380 86390 1
542543 99542543 1001 86380 86390 1
542373 99542373 1001 86380 86390 1
542335 99542335 1001 86380 86390 1
542348 99542348 1001 86380 86390 1
542426 99542426 1001 86380 86390 1
542983 99542983 1001 86380 86390 1
543138 99543138 1001 86380 86390 1
543145 99543145 1001 86380 86390 1
542954 99542954 1001 86380 86390 1
543629 99543629 1001 86380 86390 1
543643 99543643 1001 86380 86390 1
543754 99543754 1001 86380 86390 1
543652 99543652 1001 86380 86390 1
543371 99543371 1001 86380 86390 1
543895 99543895 1001 86380 86390 1
544512 99544512 1001 86380 86390 1
544593 99544593 1001 86380 86390 1
544276 99544276 1001 86380 86390 1
544132 99544132 1001 86380 86390 1
544016 99544016 1001 86380 86390 1
544081 99544081 1001 86380 86390 1
543982 99543982 1001 86380 86390 1
544009 99544009 1001 86380 86390 1
544088 99544088 1001 86380 86390 1
544716 99544716 1001 86380 86390 1
544603 99544603 1001 86380 86390 1
544643 99544643 1001 86380 86390 1
544696 99544696 1001 86380 86390 1
436864 947 1001 48600 51537 1
514591 886 1002 31489 33325 1
542734 1033 1002 49792 50534 1
400075 99400075 1001 86380 86390 1
400282 99400282 1001 86380 86390 1
400275 99400275 1001 86380 86390 1
400350 99400350 1001 86380 86390 1
400330 99400330 1001 86380 86390 1
400359 99400359 1001 86380 86390 1
400362 99400362 1001 86380 86390 1
400347 99400347 1001 86380 86390 1
400607 99400607 1001 86380 86390 1
400720 99400720 1001 86380 86390 1
400829 99400829 1001 86380 86390 1
400749 99400749 1001 86380 86390 1
400942 99400942 1001 86380 86390 1
401219 99401219 1001 86380 86390 1
401246 99401246 1001 86380 86390 1
401503 99401503 1001 86380 86390 1
401594 99401594 1001 86380 86390 1
401701 99401701 1001 86380 86390 1
401647 99401647 1001 86380 86390 1
401717 99401717 1001 86380 86390 1
401776 99401776 1001 86380 86390 1
401926 99401926 1001 86380 86390 1
401859 99401859 1001 86380 86390 1
402358 99402358 1001 86380 86390 1
402338 99402338 1001 86380 86390 1
402689 99402689 1001 86380 86390 1
402599 99402599 1001 86380 86390 1
402717 99402717 1001 86380 86390 1
402872 99402872 1001 86380 86390 1
402883 99402883 1001 86380 86390 1
402989 99402989 1001 86380 86390 1
403018 99403018 1001 86380 86390 1
403176 99403176 1001 86380 86390 1
403481 99403481 1001 86380 86390 1
403466 99403466 1001 86380 86390 1
403559 99403559 1001 86380 86390 1
404066 99404066 1001 86380 86390 1
404276 99404276 1001 86380 86390 1
404514 99404514 1001 86380 86390 1
404618 99404618 1001 86380 86390 1
404593 99404593 1001 86380 86390 1
405164 99405164 1001 86380 86390 1
405289 99405289 1001 86380 86390 1
405331 99405331 1001 86380 86390 1
405474 99405474 1001 86380 86390 1
405666 99405666 1001 86380 86390 1
405693 99405693 1001 86380 86390 1
406030 99406030 1001 86380 86390 1
406011 99406011 1001 86380 86390 1
406380 99406380 1001 86380 86390 1
406745 99406745 1001 86380 86390 1
406819 99406819 1001 86380 86390 1
406847 99406847 1001 86380 86390 1
407065 99407065 1001 86380 86390 1
407214 99407214 1001 86380 86390 1
407262 99407262 1001 86380 86390 1
407248 99407248 1001 86380 86390 1
407501 99407501 1001 86380 86390 1
407604 99407604 1001 86380 86390 1
407612 99407612 1001 86380 86390 1
407909 99407909 1001 86380 86390 1
408075 99408075 1001 86380 86390 1
408042 99408042 1001 86380 86390 1
408224 99408224 1001 86380 86390 1
408287 99408287 1001 86380 86390 1
408741 99408741 1001 86380 86390 1
408818 99408818 1001 86380 86390 1
408769 99408769 1001 86380 86390 1
409225 99409225 1001 86380 86390 1
409583 99409583 1001 86380 86390 1
409527 99409527 1001 86380 86390 1
409890 99409890 1001 86380 86390 1
410014 99410014 1001 86380 86390 1
410017 99410017 1001 86380 86390 1
410229 99410229 1001 86380 86390 1
410344 99410344 1001 86380 86390 1
410799 99410799 1001 86380 86390 1
410733 99410733 1001 86380 86390 1
410769 99410769 1001 86380 86390 1
410878 99410878 1001 86380 86390 1
411004 99411004 1001 86380 86390 1
411059 99411059 1001 86380 86390 1
411216 99411216 1001 86380 86390 1
411386 99411386 1001 86380 86390 1
411342 99411342 1001 86380 86390 1
411377 99411377 1001 86380 86390 1
411613 99411613 1001 86380 86390 1
411672 99411672 1001 86380 86390 1
412126 99412126 1001 86380 86390 1
412340 99412340 1001 86380 86390 1
412404 99412404 1001 86380 86390 1
413497 99413497 1001 86380 86390 1
413478 99413478 1001 86380 86390 1
413405 99413405 1001 86380 86390 1
413413 99413413 1001 86380 86390 1
412943 99412943 1001 86380 86390 1
412853 99412853 1001 86380 86390 1
412606 99412606 1001 86380 86390 1
413758 99413758 1001 86380 86390 1
414064 99414064 1001 86380 86390 1
413856 99413856 1001 86380 86390 1
415026 99415026 1001 86380 86390 1
415141 99415141 1001 86380 86390 1
415216 99415216 1001 86380 86390 1
415264 99415264 1001 86380 86390 1
414955 99414955 1001 86380 86390 1
414943 99414943 1001 86380 86390 1
415020 99415020 1001 86380 86390 1
414526 99414526 1001 86380 86390 1
414138 99414138 1001 86380 86390 1
414476 99414476 1001 86380 86390 1
414234 99414234 1001 86380 86390 1
415570 99415570 1001 86380 86390 1
415501 99415501 1001 86380 86390 1
415373 99415373 1001 86380 86390 1
415627 99415627 1001 86380 86390 1
415469 99415469 1001 86380 86390 1
416732 99416732 1001 86380 86390 1
416773 99416773 1001 86380 86390 1
416982 99416982 1001 86380 86390 1
416255 99416255 1001 86380 86390 1
416323 99416323 1001 86380 86390 1
415880 99415880 1001 86380 86390 1
415940 99415940 1001 86380 86390 1
415847 99415847 1001 86380 86390 1
417057 99417057 1001 86380 86390 1
417265 99417265 1001 86380 86390 1
417325 99417325 1001 86380 86390 1
417474 99417474 1001 86380 86390 1
417437 99417437 1001 86380 86390 1
417494 99417494 1001 86380 86390 1
418735 99418735 1001 86380 86390 1
418757 99418757 1001 86380 86390 1
418718 99418718 1001 86380 86390 1
418538 99418538 1001 86380 86390 1
418466 99418466 1001 86380 86390 1
418447 99418447 1001 86380 86390 1
418707 99418707 1001 86380 86390 1
418162 99418162 1001 86380 86390 1
418206 99418206 1001 86380 86390 1
418230 99418230 1001 86380 86390 1
418147 99418147 1001 86380 86390 1
418324 99418324 1001 86380 86390 1
418154 99418154 1001 86380 86390 1
417847 99417847 1001 86380 86390 1
417823 99417823 1001 86380 86390 1
419191 99419191 1001 86380 86390 1
418827 99418827 1001 86380 86390 1
420093 99420093 1001 86380 86390 1
420435 99420435 1001 86380 86390 1
420212 99420212 1001 86380 86390 1
419752 99419752 1001 86380 86390 1
419512 99419512 1001 86380 86390 1
419517 99419517 1001 86380 86390 1
419576 99419576 1001 86380 86390 1
419477 99419477 1001 86380 86390 1
419457 99419457 1001 86380 86390 1
419460 99419460 1001 86380 86390 1
420613 99420613 1001 86380 86390 1
420646 99420646 1001 86380 86390 1
420513 99420513 1001 86380 86390 1
420718 99420718 1001 86380 86390 1
421838 99421838 1001 86380 86390 1
421950 99421950 1001 86380 86390 1
421546 99421546 1001 86380 86390 1
421273 99421273 1001 86380 86390 1
421484 99421484 1001 86380 86390 1
421416 99421416 1001 86380 86390 1
421304 99421304 1001 86380 86390 1
421041 99421041 1001 86380 86390 1
420899 99420899 1001 86380 86390 1
421048 99421048 1001 86380 86390 1
421091 99421091 1001 86380 86390 1
422217 99422217 1001 86380 86390 1
422166 99422166 1001 86380 86390 1
422488 99422488 1001 86380 86390 1
422150 99422150 1001 86380 86390 1
422326 99422326 1001 86380 86390 1
423598 99423598 1001 86380 86390 1
423085 99423085 1001 86380 86390 1
422984 99422984 1001 86380 86390 1
423091 99423091 1001 86380 86390 1
423279 99423279 1001 86380 86390 1
423050 99423050 1001 86380 86390 1
422783 99422783 1001 86380 86390 1
422702 99422702 1001 86380 86390 1
422812 99422812 1001 86380 86390 1
424147 99424147 1001 86380 86390 1
424071 99424071 1001 86380 86390 1
423994 99423994 1001 86380 86390 1
423878 99423878 1001 86380 86390 1
425273 99425273 1001 86380 86390 1
425016 99425016 1001 86380 86390 1
424912 99424912 1001 86380 86390 1
424996 99424996 1001 86380 86390 1
424792 99424792 1001 86380 86390 1
424661 99424661 1001 86380 86390 1
424729 99424729 1001 86380 86390 1
424212 99424212 1001 86380 86390 1
425529 99425529 1001 86380 86390 1
425813 99425813 1001 86380 86390 1
425629 99425629 1001 86380 86390 1
426934 99426934 1001 86380 86390 1
426412 99426412 1001 86380 86390 1
426616 99426616 1001 86380 86390 1
426067 99426067 1001 86380 86390 1
425969 99425969 1001 86380 86390 1
426231 99426231 1001 86380 86390 1
427507 99427507 1001 86380 86390 1
427288 99427288 1001 86380 86390 1
427206 99427206 1001 86380 86390 1
427161 99427161 1001 86380 86390 1
428679 99428679 1001 86380 86390 1
428573 99428573 1001 86380 86390 1
428525 99428525 1001 86380 86390 1
428453 99428453 1001 86380 86390 1
428269 99428269 1001 86380 86390 1
427963 99427963 1001 86380 86390 1
427629 99427629 1001 86380 86390 1
427805 99427805 1001 86380 86390 1
427538 99427538 1001 86380 86390 1
427547 99427547 1001 86380 86390 1
428759 99428759 1001 86380 86390 1
428964 99428964 1001 86380 86390 1
430225 99430225 1001 86380 86390 1
429835 99429835 1001 86380 86390 1
429603 99429603 1001 86380 86390 1
429700 99429700 1001 86380 86390 1
429891 99429891 1001 86380 86390 1
429345 99429345 1001 86380 86390 1
430525 99430525 1001 86380 86390 1
430526 99430526 1001 86380 86390 1
430714 99430714 1001 86380 86390 1
430720 99430720 1001 86380 86390 1
430474 99430474 1001 86380 86390 1
430522 99430522 1001 86380 86390 1
430572 99430572 1001 86380 86390 1
432052 99432052 1001 86380 86390 1
431774 99431774 1001 86380 86390 1
431752 99431752 1001 86380 86390 1
431854 99431854 1001 86380 86390 1
431503 99431503 1001 86380 86390 1
431575 99431575 1001 86380 86390 1
431280 99431280 1001 86380 86390 1
431096 99431096 1001 86380 86390 1
430991 99430991 1001 86380 86390 1
430856 99430856 1001 86380 86390 1
432420 99432420 1001 86380 86390 1
432444 99432444 1001 86380 86390 1
432365 99432365 1001 86380 86390 1
433354 99433354 1001 86380 86390 1
433600 99433600 1001 86380 86390 1
433405 99433405 1001 86380 86390 1
433281 99433281 1001 86380 86390 1
433176 99433176 1001 86380 86390 1
432983 99432983 1001 86380 86390 1
432581 99432581 1001 86380 86390 1
432888 99432888 1001 86380 86390 1
433964 99433964 1001 86380 86390 1
433972 99433972 1001 86380 86390 1
433838 99433838 1001 86380 86390 1
434007 99434007 1001 86380 86390 1
433821 99433821 1001 86380 86390 1
435166 99435166 1001 86380 86390 1
434840 99434840 1001 86380 86390 1
434895 99434895 1001 86380 86390 1
434708 99434708 1001 86380 86390 1
434741 99434741 1001 86380 86390 1
434747 99434747 1001 86380 86390 1
434778 99434778 1001 86380 86390 1
434378 99434378 1001 86380 86390 1
434523 99434523 1001 86380 86390 1
434300 99434300 1001 86380 86390 1
434332 99434332 1001 86380 86390 1
434162 99434162 1001 86380 86390 1
435830 99435830 1001 86380 86390 1
435712 99435712 1001 86380 86390 1
436980 99436980 1001 86380 86390 1
436774 99436774 1001 86380 86390 1
437072 99437072 1001 86380 86390 1
436470 99436470 1001 86380 86390 1
436596 99436596 1001 86380 86390 1
436711 99436711 1001 86380 86390 1
436463 99436463 1001 86380 86390 1
436651 99436651 1001 86380 86390 1
436095 99436095 1001 86380 86390 1
436269 99436269 1001 86380 86390 1
436226 99436226 1001 86380 86390 1
300691 99300691 1001 86380 86390 1
300407 99300407 1001 86380 86390 1
300345 99300345 1001 86380 86390 1
300174 99300174 1001 86380 86390 1
300177 99300177 1001 86380 86390 1
300885 99300885 1001 86380 86390 1
300886 99300886 1001 86380 86390 1
300826 99300826 1001 86380 86390 1
301354 99301354 1001 86380 86390 1
301311 99301311 1001 86380 86390 1
301200 99301200 1001 86380 86390 1
301347 99301347 1001 86380 86390 1
300976 99300976 1001 86380 86390 1
301123 99301123 1001 86380 86390 1
300984 99300984 1001 86380 86390 1
301671 99301671 1001 86380 86390 1
301611 99301611 1001 86380 86390 1
301625 99301625 1001 86380 86390 1
301561 99301561 1001 86380 86390 1
301706 99301706 1001 86380 86390 1
302233 99302233 1001 86380 86390 1
301999 99301999 1001 86380 86390 1
301987 99301987 1001 86380 86390 1
302078 99302078 1001 86380 86390 1
301979 99301979 1001 86380 86390 1
301889 99301889 1001 86380 86390 1
301787 99301787 1001 86380 86390 1
301852 99301852 1001 86380 86390 1
301817 99301817 1001 86380 86390 1
301784 99301784 1001 86380 86390 1
302388 99302388 1001 86380 86390 1
303078 99303078 1001 86380 86390 1
303122 99303122 1001 86380 86390 1
303188 99303188 1001 86380 86390 1
303189 99303189 1001 86380 86390 1
303060 99303060 1001 86380 86390 1
303102 99303102 1001 86380 86390 1
302851 99302851 1001 86380 86390 1
302853 99302853 1001 86380 86390 1
302856 99302856 1001 86380 86390 1
302754 99302754 1001 86380 86390 1
302687 99302687 1001 86380 86390 1
303242 99303242 1001 86380 86390 1
303256 99303256 1001 86380 86390 1
303373 99303373 1001 86380 86390 1
303258 99303258 1001 86380 86390 1
303210 99303210 1001 86380 86390 1
303314 99303314 1001 86380 86390 1
303368 99303368 1001 86380 86390 1
303215 99303215 1001 86380 86390 1
303865 99303865 1001 86380 86390 1
303841 99303841 1001 86380 86390 1
303947 99303947 1001 86380 86390 1
304014 99304014 1001 86380 86390 1
303719 99303719 1001 86380 86390 1
303596 99303596 1001 86380 86390 1
304033 99304033 1001 86380 86390 1
304825 99304825 1001 86380 86390 1
304682 99304682 1001 86380 86390 1
304464 99304464 1001 86380 86390 1
304557 99304557 1001 86380 86390 1
304572 99304572 1001 86380 86390 1
304302 99304302 1001 86380 86390 1
304363 99304363 1001 86380 86390 1
304935 99304935 1001 86380 86390 1
305018 99305018 1001 86380 86390 1
304876 99304876 1001 86380 86390 1
304971 99304971 1001 86380 86390 1
305557 99305557 1001 86380 86390 1
305598 99305598 1001 86380 86390 1
305580 99305580 1001 86380 86390 1
305428 99305428 1001 86380 86390 1
305457 99305457 1001 86380 86390 1
305354 99305354 1001 86380 86390 1
305450 99305450 1001 86380 86390 1
305295 99305295 1001 86380 86390 1
305335 99305335 1001 86380 86390 1
305323 99305323 1001 86380 86390 1
305181 99305181 1001 86380 86390 1
305166 99305166 1001 86380 86390 1
305089 99305089 1001 86380 86390 1
500077 99500077 1001 86380 86390 1
500155 99500155 1001 86380 86390 1
500146 99500146 1001 86380 86390 1
500173 99500173 1001 86380 86390 1
500417 99500417 1001 86380 86390 1
500408 99500408 1001 86380 86390 1
500540 99500540 1001 86380 86390 1
500490 99500490 1001 86380 86390 1
500593 99500593 1001 86380 86390 1
500323 99500323 1001 86380 86390 1
500211 99500211 1001 86380 86390 1
500862 99500862 1001 86380 86390 1
500903 99500903 1001 86380 86390 1
500998 99500998 1001 86380 86390 1
500924 99500924 1001 86380 86390 1
501472 99501472 1001 86380 86390 1
501541 99501541 1001 86380 86390 1
501613 99501613 1001 86380 86390 1
501557 99501557 1001 86380 86390 1
501558 99501558 1001 86380 86390 1
501373 99501373 1001 86380 86390 1
501401 99501401 1001 86380 86390 1
501163 99501163 1001 86380 86390 1
501197 99501197 1001 86380 86390 1
501801 99501801 1001 86380 86390 1
501763 99501763 1001 86380 86390 1
502364 99502364 1001 86380 86390 1
502367 99502367 1001 86380 86390 1
502383 99502383 1001 86380 86390 1
502268 99502268 1001 86380 86390 1
502374 99502374 1001 86380 86390 1
502426 99502426 1001 86380 86390 1
502144 99502144 1001 86380 86390 1
502238 99502238 1001 86380 86390 1
502061 99502061 1001 86380 86390 1
502193 99502193 1001 86380 86390 1
501988 99501988 1001 86380 86390 1
501982 99501982 1001 86380 86390 1
503202 99503202 1001 86380 86390 1
503166 99503166 1001 86380 86390 1
503154 99503154 1001 86380 86390 1
503091 99503091 1001 86380 86390 1
503278 99503278 1001 86380 86390 1
503281 99503281 1001 86380 86390 1
503075 99503075 1001 86380 86390 1
502951 99502951 1001 86380 86390 1
502967 99502967 1001 86380 86390 1
502981 99502981 1001 86380 86390 1
503473 99503473 1001 86380 86390 1
503426 99503426 1001 86380 86390 1
503377 99503377 1001 86380 86390 1
504033 99504033 1001 86380 86390 1
503860 99503860 1001 86380 86390 1
503898 99503898 1001 86380 86390 1
503626 99503626 1001 86380 86390 1
503661 99503661 1001 86380 86390 1
504313 99504313 1001 86380 86390 1
504249 99504249 1001 86380 86390 1
504202 99504202 1001 86380 86390 1
504907 99504907 1001 86380 86390 1
504762 99504762 1001 86380 86390 1
504625 99504625 1001 86380 86390 1
504329 99504329 1001 86380 86390 1
504525 99504525 1001 86380 86390 1
505007 99505007 1001 86380 86390 1
505072 99505072 1001 86380 86390 1
504739 99504739 1001 86380 86390 1
505040 99505040 1001 86380 86390 1
505118 99505118 1001 86380 86390 1
505131 99505131 1001 86380 86390 1
505581 99505581 1001 86380 86390 1
505635 99505635 1001 86380 86390 1
505486 99505486 1001 86380 86390 1
505423 99505423 1001 86380 86390 1
505463 99505463 1001 86380 86390 1
505203 99505203 1001 86380 86390 1
505846 99505846 1001 86380 86390 1
505889 99505889 1001 86380 86390 1
505816 99505816 1001 86380 86390 1
505973 99505973 1001 86380 86390 1
506540 99506540 1001 86380 86390 1
506222 99506222 1001 86380 86390 1
506354 99506354 1001 86380 86390 1
506026 99506026 1001 86380 86390 1
506068 99506068 1001 86380 86390 1
506082 99506082 1001 86380 86390 1
506173 99506173 1001 86380 86390 1
506085 99506085 1001 86380 86390 1
506697 99506697 1001 86380 86390 1
506611 99506611 1001 86380 86390 1
506795 99506795 1001 86380 86390 1
506771 99506771 1001 86380 86390 1
507327 99507327 1001 86380 86390 1
507316 99507316 1001 86380 86390 1
507022 99507022 1001 86380 86390 1
507089 99507089 1001 86380 86390 1
507014 99507014 1001 86380 86390 1
506935 99506935 1001 86380 86390 1
507512 99507512 1001 86380 86390 1
507448 99507448 1001 86380 86390 1
507504 99507504 1001 86380 86390 1
508121 99508121 1001 86380 86390 1
508200 99508200 1001 86380 86390 1
508097 99508097 1001 86380 86390 1
508162 99508162 1001 86380 86390 1
508201 99508201 1001 86380 86390 1
508126 99508126 1001 86380 86390 1
507880 99507880 1001 86380 86390 1
507855 99507855 1001 86380 86390 1
507921 99507921 1001 86380 86390 1
507871 99507871 1001 86380 86390 1
507680 99507680 1001 86380 86390 1
508324 99508324 1001 86380 86390 1
508261 99508261 1001 86380 86390 1
509045 99509045 1001 86380 86390 1
508905 99508905 1001 86380 86390 1
508681 99508681 1001 86380 86390 1
508852 99508852 1001 86380 86390 1
508481 99508481 1001 86380 86390 1
508652 99508652 1001 86380 86390 1
508588 99508588 1001 86380 86390 1
508576 99508576 1001 86380 86390 1
508632 99508632 1001 86380 86390 1
509111 99509111 1001 86380 86390 1
509270 99509270 1001 86380 86390 1
509235 99509235 1001 86380 86390 1
509723 99509723 1001 86380 86390 1
509802 99509802 1001 86380 86390 1
509726 99509726 1001 86380 86390 1
509806 99509806 1001 86380 86390 1
509742 99509742 1001 86380 86390 1
509755 99509755 1001 86380 86390 1
509890 99509890 1001 86380 86390 1
509623 99509623 1001 86380 86390 1
509562 99509562 1001 86380 86390 1
509575 99509575 1001 86380 86390 1
509614 99509614 1001 86380 86390 1
509641 99509641 1001 86380 86390 1
509435 99509435 1001 86380 86390 1
509429 99509429 1001 86380 86390 1
509458 99509458 1001 86380 86390 1
509484 99509484 1001 86380 86390 1
509485 99509485 1001 86380 86390 1
509304 99509304 1001 86380 86390 1
509985 99509985 1001 86380 86390 1
510530 99510530 1001 86380 86390 1
510484 99510484 1001 86380 86390 1
510410 99510410 1001 86380 86390 1
510254 99510254 1001 86380 86390 1
510773 99510773 1001 86380 86390 1
511424 99511424 1001 86380 86390 1
511422 99511422 1001 86380 86390 1
511347 99511347 1001 86380 86390 1
510998 99510998 1001 86380 86390 1
510960 99510960 1001 86380 86390 1
510988 99510988 1001 86380 86390 1
510936 99510936 1001 86380 86390 1
511624 99511624 1001 86380 86390 1
511652 99511652 1001 86380 86390 1
512343 99512343 1001 86380 86390 1
512191 99512191 1001 86380 86390 1
512185 99512185 1001 86380 86390 1
512004 99512004 1001 86380 86390 1
511982 99511982 1001 86380 86390 1
512074 99512074 1001 86380 86390 1
512050 99512050 1001 86380 86390 1
512067 99512067 1001 86380 86390 1
511910 99511910 1001 86380 86390 1
512506 99512506 1001 86380 86390 1
512395 99512395 1001 86380 86390 1
512580 99512580 1001 86380 86390 1
512582 99512582 1001 86380 86390 1
513163 99513163 1001 86380 86390 1
512899 99512899 1001 86380 86390 1
512810 99512810 1001 86380 86390 1
512851 99512851 1001 86380 86390 1
512890 99512890 1001 86380 86390 1
512854 99512854 1001 86380 86390 1
512782 99512782 1001 86380 86390 1
512600 99512600 1001 86380 86390 1
513271 99513271 1001 86380 86390 1
513999 99513999 1001 86380 86390 1
513934 99513934 1001 86380 86390 1
513887 99513887 1001 86380 86390 1
513991 99513991 1001 86380 86390 1
513811 99513811 1001 86380 86390 1
513465 99513465 1001 86380 86390 1
514105 99514105 1001 86380 86390 1
514120 99514120 1001 86380 86390 1
514096 99514096 1001 86380 86390 1
514213 99514213 1001 86380 86390 1
514123 99514123 1001 86380 86390 1
514048 99514048 1001 86380 86390 1
514064 99514064 1001 86380 86390 1
514195 99514195 1001 86380 86390 1
514729 99514729 1001 86380 86390 1
514732 99514732 1001 86380 86390 1
514549 99514549 1001 86380 86390 1
514513 99514513 1001 86380 86390 1
514593 99514593 1001 86380 86390 1
514407 99514407 1001 86380 86390 1
514280 99514280 1001 86380 86390 1
514425 99514425 1001 86380 86390 1
514309 99514309 1001 86380 86390 1
514361 99514361 1001 86380 86390 1
515023 99515023 1001 86380 86390 1
515528 99515528 1001 86380 86390 1
515606 99515606 1001 86380 86390 1
515649 99515649 1001 86380 86390 1
515493 99515493 1001 86380 86390 1
515670 99515670 1001 86380 86390 1
515362 99515362 1001 86380 86390 1
515375 99515375 1001 86380 86390 1
515353 99515353 1001 86380 86390 1
515470 99515470 1001 86380 86390 1
515420 99515420 1001 86380 86390 1
515434 99515434 1001 86380 86390 1
515167 99515167 1001 86380 86390 1
515095 99515095 1001 86380 86390 1
515097 99515097 1001 86380 86390 1
515112 99515112 1001 86380 86390 1
515880 99515880 1001 86380 86390 1
515739 99515739 1001 86380 86390 1
515744 99515744 1001 86380 86390 1
516449 99516449 1001 86380 86390 1
516308 99516308 1001 86380 86390 1
516426 99516426 1001 86380 86390 1
516427 99516427 1001 86380 86390 1
516428 99516428 1001 86380 86390 1
516469 99516469 1001 86380 86390 1
516135 99516135 1001 86380 86390 1
516304 99516304 1001 86380 86390 1
516293 99516293 1001 86380 86390 1
516180 99516180 1001 86380 86390 1
516273 99516273 1001 86380 86390 1
516118 99516118 1001 86380 86390 1
516158 99516158 1001 86380 86390 1
516262 99516262 1001 86380 86390 1
516172 99516172 1001 86380 86390 1
516251 99516251 1001 86380 86390 1
515967 99515967 1001 86380 86390 1
515918 99515918 1001 86380 86390 1
516613 99516613 1001 86380 86390 1
516537 99516537 1001 86380 86390 1
517271 99517271 1001 86380 86390 1
517315 99517315 1001 86380 86390 1
517217 99517217 1001 86380 86390 1
517192 99517192 1001 86380 86390 1
517085 99517085 1001 86380 86390 1
516942 99516942 1001 86380 86390 1
517112 99517112 1001 86380 86390 1
516870 99516870 1001 86380 86390 1
516909 99516909 1001 86380 86390 1
516911 99516911 1001 86380 86390 1
516836 99516836 1001 86380 86390 1
516746 99516746 1001 86380 86390 1
516761 99516761 1001 86380 86390 1
516813 99516813 1001 86380 86390 1
516775 99516775 1001 86380 86390 1
517359 99517359 1001 86380 86390 1
517502 99517502 1001 86380 86390 1
517481 99517481 1001 86380 86390 1
517421 99517421 1001 86380 86390 1
518085 99518085 1001 86380 86390 1
518058 99518058 1001 86380 86390 1
517840 99517840 1001 86380 86390 1
517880 99517880 1001 86380 86390 1
517910 99517910 1001 86380 86390 1
517811 99517811 1001 86380 86390 1
517786 99517786 1001 86380 86390 1
517672 99517672 1001 86380 86390 1
517547 99517547 1001 86380 86390 1
518185 99518185 1001 86380 86390 1
518807 99518807 1001 86380 86390 1
518591 99518591 1001 86380 86390 1
518621 99518621 1001 86380 86390 1
518554 99518554 1001 86380 86390 1
518518 99518518 1001 86380 86390 1
518531 99518531 1001 86380 86390 1
518429 99518429 1001 86380 86390 1
518572 99518572 1001 86380 86390 1
519039 99519039 1001 86380 86390 1
519777 99519777 1001 86380 86390 1
519737 99519737 1001 86380 86390 1
519648 99519648 1001 86380 86390 1
519551 99519551 1001 86380 86390 1
519270 99519270 1001 86380 86390 1
519387 99519387 1001 86380 86390 1
519298 99519298 1001 86380 86390 1
519333 99519333 1001 86380 86390 1
519308 99519308 1001 86380 86390 1
519360 99519360 1001 86380 86390 1
519836 99519836 1001 86380 86390 1
520440 99520440 1001 86380 86390 1
520530 99520530 1001 86380 86390 1
520558 99520558 1001 86380 86390 1
520632 99520632 1001 86380 86390 1
520419 99520419 1001 86380 86390 1
520175 99520175 1001 86380 86390 1
520178 99520178 1001 86380 86390 1
520077 99520077 1001 86380 86390 1
520129 99520129 1001 86380 86390 1
520730 99520730 1001 86380 86390 1
520759 99520759 1001 86380 86390 1
520655 99520655 1001 86380 86390 1
520684 99520684 1001 86380 86390 1
520736 99520736 1001 86380 86390 1
520712 99520712 1001 86380 86390 1
521147 99521147 1001 86380 86390 1
521164 99521164 1001 86380 86390 1
520931 99520931 1001 86380 86390 1
521618 99521618 1001 86380 86390 1
521583 99521583 1001 86380 86390 1
521576 99521576 1001 86380 86390 1
522216 99522216 1001 86380 86390 1
522260 99522260 1001 86380 86390 1
522264 99522264 1001 86380 86390 1
522115 99522115 1001 86380 86390 1
522275 99522275 1001 86380 86390 1
522171 99522171 1001 86380 86390 1
522286 99522286 1001 86380 86390 1
522067 99522067 1001 86380 86390 1
521899 99521899 1001 86380 86390 1
521891 99521891 1001 86380 86390 1
521852 99521852 1001 86380 86390 1
521814 99521814 1001 86380 86390 1
521703 99521703 1001 86380 86390 1
521706 99521706 1001 86380 86390 1
521760 99521760 1001 86380 86390 1
522342 99522342 1001 86380 86390 1
522356 99522356 1001 86380 86390 1
522395 99522395 1001 86380 86390 1
522301 99522301 1001 86380 86390 1
523116 99523116 1001 86380 86390 1
522977 99522977 1001 86380 86390 1
523017 99523017 1001 86380 86390 1
523087 99523087 1001 86380 86390 1
522984 99522984 1001 86380 86390 1
522988 99522988 1001 86380 86390 1
522740 99522740 1001 86380 86390 1
522895 99522895 1001 86380 86390 1
522681 99522681 1001 86380 86390 1
522647 99522647 1001 86380 86390 1
523271 99523271 1001 86380 86390 1
523145 99523145 1001 86380 86390 1
523223 99523223 1001 86380 86390 1
523186 99523186 1001 86380 86390 1
523277 99523277 1001 86380 86390 1
523149 99523149 1001 86380 86390 1
523278 99523278 1001 86380 86390 1
523861 99523861 1001 86380 86390 1
523553 99523553 1001 86380 86390 1
523685 99523685 1001 86380 86390 1
523479 99523479 1001 86380 86390 1
523468 99523468 1001 86380 86390 1
523521 99523521 1001 86380 86390 1
523396 99523396 1001 86380 86390 1
523963 99523963 1001 86380 86390 1
524133 99524133 1001 86380 86390 1
524005 99524005 1001 86380 86390 1
524762 99524762 1001 86380 86390 1
524415 99524415 1001 86380 86390 1
524416 99524416 1001 86380 86390 1
524455 99524455 1001 86380 86390 1
524458 99524458 1001 86380 86390 1
524202 99524202 1001 86380 86390 1
524344 99524344 1001 86380 86390 1
524163 99524163 1001 86380 86390 1
524184 99524184 1001 86380 86390 1
524327 99524327 1001 86380 86390 1
524198 99524198 1001 86380 86390 1
524303 99524303 1001 86380 86390 1
524252 99524252 1001 86380 86390 1
524906 99524906 1001 86380 86390 1
524922 99524922 1001 86380 86390 1
525459 99525459 1001 86380 86390 1
525582 99525582 1001 86380 86390 1
525490 99525490 1001 86380 86390 1
525224 99525224 1001 86380 86390 1
525353 99525353 1001 86380 86390 1
525241 99525241 1001 86380 86390 1
525189 99525189 1001 86380 86390 1
525170 99525170 1001 86380 86390 1
525120 99525120 1001 86380 86390 1
525133 99525133 1001 86380 86390 1
525698 99525698 1001 86380 86390 1
525700 99525700 1001 86380 86390 1
525743 99525743 1001 86380 86390 1
525797 99525797 1001 86380 86390 1
526404 99526404 1001 86380 86390 1
526093 99526093 1001 86380 86390 1
526028 99526028 1001 86380 86390 1
525931 99525931 1001 86380 86390 1
525910 99525910 1001 86380 86390 1
525872 99525872 1001 86380 86390 1
525928 99525928 1001 86380 86390 1
525942 99525942 1001 86380 86390 1
526446 99526446 1001 86380 86390 1
526527 99526527 1001 86380 86390 1
526621 99526621 1001 86380 86390 1
527048 99527048 1001 86380 86390 1
527167 99527167 1001 86380 86390 1
526943 99526943 1001 86380 86390 1
527012 99527012 1001 86380 86390 1
526783 99526783 1001 86380 86390 1
526772 99526772 1001 86380 86390 1
526700 99526700 1001 86380 86390 1
526676 99526676 1001 86380 86390 1
527312 99527312 1001 86380 86390 1
527364 99527364 1001 86380 86390 1
527249 99527249 1001 86380 86390 1
527331 99527331 1001 86380 86390 1
527348 99527348 1001 86380 86390 1
527950 99527950 1001 86380 86390 1
527914 99527914 1001 86380 86390 1
527927 99527927 1001 86380 86390 1
527766 99527766 1001 86380 86390 1
527482 99527482 1001 86380 86390 1
527486 99527486 1001 86380 86390 1
528202 99528202 1001 86380 86390 1
528264 99528264 1001 86380 86390 1
528083 99528083 1001 86380 86390 1
528798 99528798 1001 86380 86390 1
528827 99528827 1001 86380 86390 1
528841 99528841 1001 86380 86390 1
528764 99528764 1001 86380 86390 1
528713 99528713 1001 86380 86390 1
528753 99528753 1001 86380 86390 1
528860 99528860 1001 86380 86390 1
528810 99528810 1001 86380 86390 1
528584 99528584 1001 86380 86390 1
528410 99528410 1001 86380 86390 1
528320 99528320 1001 86380 86390 1
528389 99528389 1001 86380 86390 1
528443 99528443 1001 86380 86390 1
528927 99528927 1001 86380 86390 1
528993 99528993 1001 86380 86390 1
529034 99529034 1001 86380 86390 1
528905 99528905 1001 86380 86390 1
528946 99528946 1001 86380 86390 1
529552 99529552 1001 86380 86390 1
529581 99529581 1001 86380 86390 1
529719 99529719 1001 86380 86390 1
529635 99529635 1001 86380 86390 1
529445 99529445 1001 86380 86390 1
529346 99529346 1001 86380 86390 1
529400 99529400 1001 86380 86390 1
529349 99529349 1001 86380 86390 1
529314 99529314 1001 86380 86390 1
529163 99529163 1001 86380 86390 1
529868 99529868 1001 86380 86390 1
529908 99529908 1001 86380 86390 1
529754 99529754 1001 86380 86390 1
529870 99529870 1001 86380 86390 1
529897 99529897 1001 86380 86390 1
529732 99529732 1001 86380 86390 1
530520 99530520 1001 86380 86390 1
530361 99530361 1001 86380 86390 1
530505 99530505 1001 86380 86390 1
530537 99530537 1001 86380 86390 1
530167 99530167 1001 86380 86390 1
530180 99530180 1001 86380 86390 1
530335 99530335 1001 86380 86390 1
530297 99530297 1001 86380 86390 1
530182 99530182 1001 86380 86390 1
530103 99530103 1001 86380 86390 1
530027 99530027 1001 86380 86390 1
530131 99530131 1001 86380 86390 1
530719 99530719 1001 86380 86390 1
530721 99530721 1001 86380 86390 1
530574 99530574 1001 86380 86390 1
531220 99531220 1001 86380 86390 1
531371 99531371 1001 86380 86390 1
531123 99531123 1001 86380 86390 1
531020 99531020 1001 86380 86390 1
531085 99531085 1001 86380 86390 1
531128 99531128 1001 86380 86390 1
530851 99530851 1001 86380 86390 1
530815 99530815 1001 86380 86390 1
530854 99530854 1001 86380 86390 1
530908 99530908 1001 86380 86390 1
531523 99531523 1001 86380 86390 1
531542 99531542 1001 86380 86390 1
532134 99532134 1001 86380 86390 1
531838 99531838 1001 86380 86390 1
531593 99531593 1001 86380 86390 1
532232 99532232 1001 86380 86390 1
532363 99532363 1001 86380 86390 1
532326 99532326 1001 86380 86390 1
532378 99532378 1001 86380 86390 1
532342 99532342 1001 86380 86390 1
532331 99532331 1001 86380 86390 1
532839 99532839 1001 86380 86390 1
532983 99532983 1001 86380 86390 1
532855 99532855 1001 86380 86390 1
532847 99532847 1001 86380 86390 1
533026 99533026 1001 86380 86390 1
532902 99532902 1001 86380 86390 1
532762 99532762 1001 86380 86390 1
532799 99532799 1001 86380 86390 1
532506 99532506 1001 86380 86390 1
532497 99532497 1001 86380 86390 1
533144 99533144 1001 86380 86390 1
533711 99533711 1001 86380 86390 1
533725 99533725 1001 86380 86390 1
533641 99533641 1001 86380 86390 1
533618 99533618 1001 86380 86390 1
533263 99533263 1001 86380 86390 1
533317 99533317 1001 86380 86390 1
533292 99533292 1001 86380 86390 1
533973 99533973 1001 86380 86390 1
534019 99534019 1001 86380 86390 1
533981 99533981 1001 86380 86390 1
533930 99533930 1001 86380 86390 1
534022 99534022 1001 86380 86390 1
534556 99534556 1001 86380 86390 1
534514 99534514 1001 86380 86390 1
534580 99534580 1001 86380 86390 1
534619 99534619 1001 86380 86390 1
534297 99534297 1001 86380 86390 1
534410 99534410 1001 86380 86390 1
534237 99534237 1001 86380 86390 1
534238 99534238 1001 86380 86390 1
535346 99535346 1001 86380 86390 1
535266 99535266 1001 86380 86390 1
535099 99535099 1001 86380 86390 1
535178 99535178 1001 86380 86390 1
535301 99535301 1001 86380 86390 1
535096 99535096 1001 86380 86390 1
535045 99535045 1001 86380 86390 1
534918 99534918 1001 86380 86390 1
534932 99534932 1001 86380 86390 1
534964 99534964 1001 86380 86390 1
535689 99535689 1001 86380 86390 1
535617 99535617 1001 86380 86390 1
535594 99535594 1001 86380 86390 1
535661 99535661 1001 86380 86390 1
536210 99536210 1001 86380 86390 1
536305 99536305 1001 86380 86390 1
536312 99536312 1001 86380 86390 1
536296 99536296 1001 86380 86390 1
535990 99535990 1001 86380 86390 1
536057 99536057 1001 86380 86390 1
536102 99536102 1001 86380 86390 1
536103 99536103 1001 86380 86390 1
535911 99535911 1001 86380 86390 1
535825 99535825 1001 86380 86390 1
535852 99535852 1001 86380 86390 1
536415 99536415 1001 86380 86390 1
536341 99536341 1001 86380 86390 1
537142 99537142 1001 86380 86390 1
537079 99537079 1001 86380 86390 1
536966 99536966 1001 86380 86390 1
536967 99536967 1001 86380 86390 1
537045 99537045 1001 86380 86390 1
536843 99536843 1001 86380 86390 1
536818 99536818 1001 86380 86390 1
536811 99536811 1001 86380 86390 1
536646 99536646 1001 86380 86390 1
536608 99536608 1001 86380 86390 1
536740 99536740 1001 86380 86390 1
536663 99536663 1001 86380 86390 1
536666 99536666 1001 86380 86390 1
536604 99536604 1001 86380 86390 1
537342 99537342 1001 86380 86390 1
537347 99537347 1001 86380 86390 1
537169 99537169 1001 86380 86390 1
537853 99537853 1001 86380 86390 1
537971 99537971 1001 86380 86390 1
537803 99537803 1001 86380 86390 1
537669 99537669 1001 86380 86390 1
537700 99537700 1001 86380 86390 1
537740 99537740 1001 86380 86390 1
537403 99537403 1001 86380 86390 1
538026 99538026 1001 86380 86390 1
538686 99538686 1001 86380 86390 1
538790 99538790 1001 86380 86390 1
538619 99538619 1001 86380 86390 1
538774 99538774 1001 86380 86390 1
538493 99538493 1001 86380 86390 1
538472 99538472 1001 86380 86390 1
538502 99538502 1001 86380 86390 1
538274 99538274 1001 86380 86390 1
538332 99538332 1001 86380 86390 1
538941 99538941 1001 86380 86390 1
539010 99539010 1001 86380 86390 1
538972 99538972 1001 86380 86390 1
538871 99538871 1001 86380 86390 1
539015 99539015 1001 86380 86390 1
539461 99539461 1001 86380 86390 1
539552 99539552 1001 86380 86390 1
539566 99539566 1001 86380 86390 1
539593 99539593 1001 86380 86390 1
539596 99539596 1001 86380 86390 1
539546 99539546 1001 86380 86390 1
539253 99539253 1001 86380 86390 1
539338 99539338 1001 86380 86390 1
539420 99539420 1001 86380 86390 1
539252 99539252 1001 86380 86390 1
539187 99539187 1001 86380 86390 1
539772 99539772 1001 86380 86390 1
539699 99539699 1001 86380 86390 1
539763 99539763 1001 86380 86390 1
539714 99539714 1001 86380 86390 1
540312 99540312 1001 86380 86390 1
540351 99540351 1001 86380 86390 1
540379 99540379 1001 86380 86390 1
540290 99540290 1001 86380 86390 1
540396 99540396 1001 86380 86390 1
540319 99540319 1001 86380 86390 1
540346 99540346 1001 86380 86390 1
540284 99540284 1001 86380 86390 1
540214 99540214 1001 86380 86390 1
540053 99540053 1001 86380 86390 1
539875 99539875 1001 86380 86390 1
539849 99539849 1001 86380 86390 1
540037 99540037 1001 86380 86390 1
540629 99540629 1001 86380 86390 1
541156 99541156 1001 86380 86390 1
541132 99541132 1001 86380 86390 1
541249 99541249 1001 86380 86390 1
541159 99541159 1001 86380 86390 1
541212 99541212 1001 86380 86390 1
541150 99541150 1001 86380 86390 1
541076 99541076 1001 86380 86390 1
540955 99540955 1001 86380 86390 1
540711 99540711 1001 86380 86390 1
540856 99540856 1001 86380 86390 1
540844 99540844 1001 86380 86390 1
541303 99541303 1001 86380 86390 1
541478 99541478 1001 86380 86390 1
541299 99541299 1001 86380 86390 1
542117 99542117 1001 86380 86390 1
542043 99542043 1001 86380 86390 1
542057 99542057 1001 86380 86390 1
542048 99542048 1001 86380 86390 1
542066 99542066 1001 86380 86390 1
541747 99541747 1001 86380 86390 1
541577 99541577 1001 86380 86390 1
541541 99541541 1001 86380 86390 1
541545 99541545 1001 86380 86390 1
541676 99541676 1001 86380 86390 1
541535 99541535 1001 86380 86390 1
542196 99542196 1001 86380 86390 1
542816 99542816 1001 86380 86390 1
542913 99542913 1001 86380 86390 1
542942 99542942 1001 86380 86390 1
542479 99542479 1001 86380 86390 1
542363 99542363 1001 86380 86390 1
542376 99542376 1001 86380 86390 1
542454 99542454 1001 86380 86390 1
542487 99542487 1001 86380 86390 1
542399 99542399 1001 86380 86390 1
543060 99543060 1001 86380 86390 1
543065 99543065 1001 86380 86390 1
543657 99543657 1001 86380 86390 1
543619 99543619 1001 86380 86390 1
543569 99543569 1001 86380 86390 1
543639 99543639 1001 86380 86390 1
543466 99543466 1001 86380 86390 1
543519 99543519 1001 86380 86390 1
543509 99543509 1001 86380 86390 1
543323 99543323 1001 86380 86390 1
543351 99543351 1001 86380 86390 1
543327 99543327 1001 86380 86390 1
543174 99543174 1001 86380 86390 1
543814 99543814 1001 86380 86390 1
543855 99543855 1001 86380 86390 1
544570 99544570 1001 86380 86390 1
544579 99544579 1001 86380 86390 1
544378 99544378 1001 86380 86390 1
544358 99544358 1001 86380 86390 1
544255 99544255 1001 86380 86390 1
544335 99544335 1001 86380 86390 1
544145 99544145 1001 86380 86390 1
544019 99544019 1001 86380 86390 1
544137 99544137 1001 86380 86390 1
544064 99544064 1001 86380 86390 1
544692 99544692 1001 86380 86390 1
433914 556 1001 41340 42957 1
531519 704 1002 54758 63056 1
537186 696 1002 45159 47806 1
400073 99400073 1001 86380 86390 1
400309 99400309 1001 86380 86390 1
400295 99400295 1001 86380 86390 1
400402 99400402 1001 86380 86390 1
400349 99400349 1001 86380 86390 1
400932 99400932 1001 86380 86390 1
401165 99401165 1001 86380 86390 1
401557 99401557 1001 86380 86390 1
401686 99401686 1001 86380 86390 1
402162 99402162 1001 86380 86390 1
402222 99402222 1001 86380 86390 1
402207 99402207 1001 86380 86390 1
402580 99402580 1001 86380 86390 1
402582 99402582 1001 86380 86390 1
402716 99402716 1001 86380 86390 1
403169 99403169 1001 86380 86390 1
403119 99403119 1001 86380 86390 1
403282 99403282 1001 86380 86390 1
403312 99403312 1001 86380 86390 1
403396 99403396 1001 86380 86390 1
403526 99403526 1001 86380 86390 1
403514 99403514 1001 86380 86390 1
403571 99403571 1001 86380 86390 1
403601 99403601 1001 86380 86390 1
403776 99403776 1001 86380 86390 1
403925 99403925 1001 86380 86390 1
404135 99404135 1001 86380 86390 1
404363 99404363 1001 86380 86390 1
404456 99404456 1001 86380 86390 1
404402 99404402 1001 86380 86390 1
404670 99404670 1001 86380 86390 1
404727 99404727 1001 86380 86390 1
404731 99404731 1001 86380 86390 1
404584 99404584 1001 86380 86390 1
404831 99404831 1001 86380 86390 1
404895 99404895 1001 86380 86390 1
404914 99404914 1001 86380 86390 1
404970 99404970 1001 86380 86390 1
405576 99405576 1001 86380 86390 1
405550 99405550 1001 86380 86390 1
405962 99405962 1001 86380 86390 1
406029 99406029 1001 86380 86390 1
406271 99406271 1001 86380 86390 1
406334 99406334 1001 86380 86390 1
406589 99406589 1001 86380 86390 1
406700 99406700 1001 86380 86390 1
406769 99406769 1001 86380 86390 1
406942 99406942 1001 86380 86390 1
407229 99407229 1001 86380 86390 1
407255 99407255 1001 86380 86390 1
407341 99407341 1001 86380 86390 1
407264 99407264 1001 86380 86390 1
407474 99407474 1001 86380 86390 1
407609 99407609 1001 86380 86390 1
407565 99407565 1001 86380 86390 1
407758 99407758 1001 86380 86390 1
407724 99407724 1001 86380 86390 1
407918 99407918 1001 86380 86390 1
407939 99407939 1001 86380 86390 1
408276 99408276 1001 86380 86390 1
408340 99408340 1001 86380 86390 1
408355 99408355 1001 86380 86390 1
408739 99408739 1001 86380 86390 1
408692 99408692 1001 86380 86390 1
408701 99408701 1001 86380 86390 1
408914 99408914 1001 86380 86390 1
408948 99408948 1001 86380 86390 1
409094 99409094 1001 86380 86390 1
409315 99409315 1001 86380 86390 1
409316 99409316 1001 86380 86390 1
409420 99409420 1001 86380 86390 1
409567 99409567 1001 86380 86390 1
409646 99409646 1001 86380 86390 1
409601 99409601 1001 86380 86390 1
409910 99409910 1001 86380 86390 1
410006 99410006 1001 86380 86390 1
410077 99410077 1001 86380 86390 1
410315 99410315 1001 86380 86390 1
410322 99410322 1001 86380 86390 1
410756 99410756 1001 86380 86390 1
411006 99411006 1001 86380 86390 1
411061 99411061 1001 86380 86390 1
411187 99411187 1001 86380 86390 1
411293 99411293 1001 86380 86390 1
411742 99411742 1001 86380 86390 1
411788 99411788 1001 86380 86390 1
411929 99411929 1001 86380 86390 1
411860 99411860 1001 86380 86390 1
412094 99412094 1001 86380 86390 1
412205 99412205 1001 86380 86390 1
412379 99412379 1001 86380 86390 1
412441 99412441 1001 86380 86390 1
413420 99413420 1001 86380 86390 1
413324 99413324 1001 86380 86390 1
413307 99413307 1001 86380 86390 1
413613 99413613 1001 86380 86390 1
413145 99413145 1001 86380 86390 1
412500 99412500 1001 86380 86390 1
412543 99412543 1001 86380 86390 1
414058 99414058 1001 86380 86390 1
413862 99413862 1001 86380 86390 1
413835 99413835 1001 86380 86390 1
413973 99413973 1001 86380 86390 1
413796 99413796 1001 86380 86390 1
415049 99415049 1001 86380 86390 1
415110 99415110 1001 86380 86390 1
414830 99414830 1001 86380 86390 1
414672 99414672 1001 86380 86390 1
414177 99414177 1001 86380 86390 1
414276 99414276 1001 86380 86390 1
414155 99414155 1001 86380 86390 1
415470 99415470 1001 86380 86390 1
416885 99416885 1001 86380 86390 1
416624 99416624 1001 86380 86390 1
416291 99416291 1001 86380 86390 1
416350 99416350 1001 86380 86390 1
416268 99416268 1001 86380 86390 1
416306 99416306 1001 86380 86390 1
416393 99416393 1001 86380 86390 1
416574 99416574 1001 86380 86390 1
417158 99417158 1001 86380 86390 1
417222 99417222 1001 86380 86390 1
417371 99417371 1001 86380 86390 1
418436 99418436 1001 86380 86390 1
418184 99418184 1001 86380 86390 1
418070 99418070 1001 86380 86390 1
417677 99417677 1001 86380 86390 1
417966 99417966 1001 86380 86390 1
417815 99417815 1001 86380 86390 1
418859 99418859 1001 86380 86390 1
419040 99419040 1001 86380 86390 1
419199 99419199 1001 86380 86390 1
420092 99420092 1001 86380 86390 1
420076 99420076 1001 86380 86390 1
420334 99420334 1001 86380 86390 1
420439 99420439 1001 86380 86390 1
419984 99419984 1001 86380 86390 1
420044 99420044 1001 86380 86390 1
419874 99419874 1001 86380 86390 1
419964 99419964 1001 86380 86390 1
419322 99419322 1001 86380 86390 1
419389 99419389 1001 86380 86390 1
421915 99421915 1001 86380 86390 1
421671 99421671 1001 86380 86390 1
421676 99421676 1001 86380 86390 1
421334 99421334 1001 86380 86390 1
421178 99421178 1001 86380 86390 1
420839 99420839 1001 86380 86390 1
420872 99420872 1001 86380 86390 1
421137 99421137 1001 86380 86390 1
421057 99421057 1001 86380 86390 1
422226 99422226 1001 86380 86390 1
422370 99422370 1001 86380 86390 1
422230 99422230 1001 86380 86390 1
423405 99423405 1001 86380 86390 1
423344 99423344 1001 86380 86390 1
423465 99423465 1001 86380 86390 1
423722 99423722 1001 86380 86390 1
423058 99423058 1001 86380 86390 1
422908 99422908 1001 86380 86390 1
422889 99422889 1001 86380 86390 1
422787 99422787 1001 86380 86390 1
422643 99422643 1001 86380 86390 1
423983 99423983 1001 86380 86390 1
423919 99423919 1001 86380 86390 1
423898 99423898 1001 86380 86390 1
423837 99423837 1001 86380 86390 1
423838 99423838 1001 86380 86390 1
425063 99425063 1001 86380 86390 1
425160 99425160 1001 86380 86390 1
425369 99425369 1001 86380 86390 1
424663 99424663 1001 86380 86390 1
424823 99424823 1001 86380 86390 1
424871 99424871 1001 86380 86390 1
424999 99424999 1001 86380 86390 1
424798 99424798 1001 86380 86390 1
424401 99424401 1001 86380 86390 1
424333 99424333 1001 86380 86390 1
425406 99425406 1001 86380 86390 1
425719 99425719 1001 86380 86390 1
425818 99425818 1001 86380 86390 1
426912 99426912 1001 86380 86390 1
426980 99426980 1001 86380 86390 1
427061 99427061 1001 86380 86390 1
427080 99427080 1001 86380 86390 1
426649 99426649 1001 86380 86390 1
426047 99426047 1001 86380 86390 1
426085 99426085 1001 86380 86390 1
426213 99426213 1001 86380 86390 1
427456 99427456 1001 86380 86390 1
427134 99427134 1001 86380 86390 1
427387 99427387 1001 86380 86390 1
428541 99428541 1001 86380 86390 1
428587 99428587 1001 86380 86390 1
428518 99428518 1001 86380 86390 1
428578 99428578 1001 86380 86390 1
427973 99427973 1001 86380 86390 1
428177 99428177 1001 86380 86390 1
428336 99428336 1001 86380 86390 1
427648 99427648 1001 86380 86390 1
427602 99427602 1001 86380 86390 1
427561 99427561 1001 86380 86390 1
427783 99427783 1001 86380 86390 1
427884 99427884 1001 86380 86390 1
427895 99427895 1001 86380 86390 1
428863 99428863 1001 86380 86390 1
430322 99430322 1001 86380 86390 1
430286 99430286 1001 86380 86390 1
430357 99430357 1001 86380 86390 1
429613 99429613 1001 86380 86390 1
429665 99429665 1001 86380 86390 1
429811 99429811 1001 86380 86390 1
429641 99429641 1001 86380 86390 1
429870 99429870 1001 86380 86390 1
429321 99429321 1001 86380 86390 1
429296 99429296 1001 86380 86390 1
429234 99429234 1001 86380 86390 1
429458 99429458 1001 86380 86390 1
430584 99430584 1001 86380 86390 1
430688 99430688 1001 86380 86390 1
431961 99431961 1001 86380 86390 1
431696 99431696 1001 86380 86390 1
431669 99431669 1001 86380 86390 1
431645 99431645 1001 86380 86390 1
431617 99431617 1001 86380 86390 1
430975 99430975 1001 86380 86390 1
431218 99431218 1001 86380 86390 1
431155 99431155 1001 86380 86390 1
431157 99431157 1001 86380 86390 1
432323 99432323 1001 86380 86390 1
432430 99432430 1001 86380 86390 1
432224 99432224 1001 86380 86390 1
432095 99432095 1001 86380 86390 1
433439 99433439 1001 86380 86390 1
433421 99433421 1001 86380 86390 1
433427 99433427 1001 86380 86390 1
433071 99433071 1001 86380 86390 1
433132 99433132 1001 86380 86390 1
432611 99432611 1001 86380 86390 1
432839 99432839 1001 86380 86390 1
434117 99434117 1001 86380 86390 1
433863 99433863 1001 86380 86390 1
433969 99433969 1001 86380 86390 1
434006 99434006 1001 86380 86390 1
433820 99433820 1001 86380 86390 1
433905 99433905 1001 86380 86390 1
433804 99433804 1001 86380 86390 1
433994 99433994 1001 86380 86390 1
435179 99435179 1001 86380 86390 1
435319 99435319 1001 86380 86390 1
434704 99434704 1001 86380 86390 1
434825 99434825 1001 86380 86390 1
434745 99434745 1001 86380 86390 1
434890 99434890 1001 86380 86390 1
434570 99434570 1001 86380 86390 1
434274 99434274 1001 86380 86390 1
434251 99434251 1001 86380 86390 1
435525 99435525 1001 86380 86390 1
435687 99435687 1001 86380 86390 1
435839 99435839 1001 86380 86390 1
437051 99437051 1001 86380 86390 1
436919 99436919 1001 86380 86390 1
436364 99436364 1001 86380 86390 1
436734 99436734 1001 86380 86390 1
436738 99436738 1001 86380 86390 1
436412 99436412 1001 86380 86390 1
436177 99436177 1001 86380 86390 1
436157 99436157 1001 86380 86390 1
436306 99436306 1001 86380 86390 1
300068 99300068 1001 86380 86390 1
437216 99437216 1001 86380 86390 1
300086 99300086 1001 86380 86390 1
437178 99437178 1001 86380 86390 1
300039 99300039 1001 86380 86390 1
300078 99300078 1001 86380 86390 1
437232 99437232 1001 86380 86390 1
300576 99300576 1001 86380 86390 1
300631 99300631 1001 86380 86390 1
300559 99300559 1001 86380 86390 1
300689 99300689 1001 86380 86390 1
300350 99300350 1001 86380 86390 1
300299 99300299 1001 86380 86390 1
300117 99300117 1001 86380 86390 1
300893 99300893 1001 86380 86390 1
300913 99300913 1001 86380 86390 1
300810 99300810 1001 86380 86390 1
300735 99300735 1001 86380 86390 1
301493 99301493 1001 86380 86390 1
301455 99301455 1001 86380 86390 1
301448 99301448 1001 86380 86390 1
301258 99301258 1001 86380 86390 1
301309 99301309 1001 86380 86390 1
301131 99301131 1001 86380 86390 1
301120 99301120 1001 86380 86390 1
301043 99301043 1001 86380 86390 1
300981 99300981 1001 86380 86390 1
301072 99301072 1001 86380 86390 1
301709 99301709 1001 86380 86390 1
301647 99301647 1001 86380 86390 1
301700 99301700 1001 86380 86390 1
302272 99302272 1001 86380 86390 1
302362 99302362 1001 86380 86390 1
302366 99302366 1001 86380 86390 1
302314 99302314 1001 86380 86390 1
302315 99302315 1001 86380 86390 1
302374 99302374 1001 86380 86390 1
302277 99302277 1001 86380 86390 1
302162 99302162 1001 86380 86390 1
302126 99302126 1001 86380 86390 1
302108 99302108 1001 86380 86390 1
301959 99301959 1001 86380 86390 1
303082 99303082 1001 86380 86390 1
303109 99303109 1001 86380 86390 1
303058 99303058 1001 86380 86390 1
303198 99303198 1001 86380 86390 1
302902 99302902 1001 86380 86390 1
302919 99302919 1001 86380 86390 1
302972 99302972 1001 86380 86390 1
302741 99302741 1001 86380 86390 1
302651 99302651 1001 86380 86390 1
302758 99302758 1001 86380 86390 1
302618 99302618 1001 86380 86390 1
302788 99302788 1001 86380 86390 1
303866 99303866 1001 86380 86390 1
303875 99303875 1001 86380 86390 1
303687 99303687 1001 86380 86390 1
303627 99303627 1001 86380 86390 1
303786 99303786 1001 86380 86390 1
303800 99303800 1001 86380 86390 1
303515 99303515 1001 86380 86390 1
303468 99303468 1001 86380 86390 1
303605 99303605 1001 86380 86390 1
304071 99304071 1001 86380 86390 1
304743 99304743 1001 86380 86390 1
304798 99304798 1001 86380 86390 1
304848 99304848 1001 86380 86390 1
304580 99304580 1001 86380 86390 1
304503 99304503 1001 86380 86390 1
304516 99304516 1001 86380 86390 1
304496 99304496 1001 86380 86390 1
304380 99304380 1001 86380 86390 1
304260 99304260 1001 86380 86390 1
304378 99304378 1001 86380 86390 1
304327 99304327 1001 86380 86390 1
304948 99304948 1001 86380 86390 1
305518 99305518 1001 86380 86390 1
305547 99305547 1001 86380 86390 1
305511 99305511 1001 86380 86390 1
305326 99305326 1001 86380 86390 1
305405 99305405 1001 86380 86390 1
305411 99305411 1001 86380 86390 1
500144 99500144 1001 86380 86390 1
500098 99500098 1001 86380 86390 1
500668 99500668 1001 86380 86390 1
500759 99500759 1001 86380 86390 1
500722 99500722 1001 86380 86390 1
500520 99500520 1001 86380 86390 1
500513 99500513 1001 86380 86390 1
500552 99500552 1001 86380 86390 1
500566 99500566 1001 86380 86390 1
500353 99500353 1001 86380 86390 1
500954 99500954 1001 86380 86390 1
500853 99500853 1001 86380 86390 1
500961 99500961 1001 86380 86390 1
500871 99500871 1001 86380 86390 1
500949 99500949 1001 86380 86390 1
500938 99500938 1001 86380 86390 1
501459 99501459 1001 86380 86390 1
501563 99501563 1001 86380 86390 1
501564 99501564 1001 86380 86390 1
501449 99501449 1001 86380 86390 1
501359 99501359 1001 86380 86390 1
501336 99501336 1001 86380 86390 1
501428 99501428 1001 86380 86390 1
501419 99501419 1001 86380 86390 1
501072 99501072 1001 86380 86390 1
501649 99501649 1001 86380 86390 1
501731 99501731 1001 86380 86390 1
501759 99501759 1001 86380 86390 1
502079 99502079 1001 86380 86390 1
502222 99502222 1001 86380 86390 1
502058 99502058 1001 86380 86390 1
501956 99501956 1001 86380 86390 1
501865 99501865 1001 86380 86390 1
501996 99501996 1001 86380 86390 1
502050 99502050 1001 86380 86390 1
502619 99502619 1001 86380 86390 1
503260 99503260 1001 86380 86390 1
503273 99503273 1001 86380 86390 1
503062 99503062 1001 86380 86390 1
502989 99502989 1001 86380 86390 1
502942 99502942 1001 86380 86390 1
503046 99503046 1001 86380 86390 1
502804 99502804 1001 86380 86390 1
502766 99502766 1001 86380 86390 1
502715 99502715 1001 86380 86390 1
503343 99503343 1001 86380 86390 1
503409 99503409 1001 86380 86390 1
503956 99503956 1001 86380 86390 1
504104 99504104 1001 86380 86390 1
504013 99504013 1001 86380 86390 1
503759 99503759 1001 86380 86390 1
503870 99503870 1001 86380 86390 1
503641 99503641 1001 86380 86390 1
503694 99503694 1001 86380 86390 1
503527 99503527 1001 86380 86390 1
503545 99503545 1001 86380 86390 1
503687 99503687 1001 86380 86390 1
504234 99504234 1001 86380 86390 1
504300 99504300 1001 86380 86390 1
504136 99504136 1001 86380 86390 1
504176 99504176 1001 86380 86390 1
504828 99504828 1001 86380 86390 1
504780 99504780 1001 86380 86390 1
504820 99504820 1001 86380 86390 1
504920 99504920 1001 86380 86390 1
504744 99504744 1001 86380 86390 1
504809 99504809 1001 86380 86390 1
504934 99504934 1001 86380 86390 1
504812 99504812 1001 86380 86390 1
504665 99504665 1001 86380 86390 1
504617 99504617 1001 86380 86390 1
504581 99504581 1001 86380 86390 1
504492 99504492 1001 86380 86390 1
504481 99504481 1001 86380 86390 1
504365 99504365 1001 86380 86390 1
504347 99504347 1001 86380 86390 1
504957 99504957 1001 86380 86390 1
505077 99505077 1001 86380 86390 1
505039 99505039 1001 86380 86390 1
505672 99505672 1001 86380 86390 1
505750 99505750 1001 86380 86390 1
505226 99505226 1001 86380 86390 1
505168 99505168 1001 86380 86390 1
505780 99505780 1001 86380 86390 1
505796 99505796 1001 86380 86390 1
505809 99505809 1001 86380 86390 1
505856 99505856 1001 86380 86390 1
506419 99506419 1001 86380 86390 1
506474 99506474 1001 86380 86390 1
506304 99506304 1001 86380 86390 1
506159 99506159 1001 86380 86390 1
506112 99506112 1001 86380 86390 1
506164 99506164 1001 86380 86390 1
506023 99506023 1001 86380 86390 1
506620 99506620 1001 86380 86390 1
506764 99506764 1001 86380 86390 1
507322 99507322 1001 86380 86390 1
507350 99507350 1001 86380 86390 1
507291 99507291 1001 86380 86390 1
507292 99507292 1001 86380 86390 1
507102 99507102 1001 86380 86390 1
507027 99507027 1001 86380 86390 1
507018 99507018 1001 86380 86390 1
507045 99507045 1001 86380 86390 1
506996 99506996 1001 86380 86390 1
506972 99506972 1001 86380 86390 1
506817 99506817 1001 86380 86390 1
506941 99506941 1001 86380 86390 1
507460 99507460 1001 86380 86390 1
507465 99507465 1001 86380 86390 1
507612 99507612 1001 86380 86390 1
508177 99508177 1001 86380 86390 1
508179 99508179 1001 86380 86390 1
508026 99508026 1001 86380 86390 1
508040 99508040 1001 86380 86390 1
508002 99508002 1001 86380 86390 1
507873 99507873 1001 86380 86390 1
507628 99507628 1001 86380 86390 1
507759 99507759 1001 86380 86390 1
508352 99508352 1001 86380 86390 1
508397 99508397 1001 86380 86390 1
508268 99508268 1001 86380 86390 1
508963 99508963 1001 86380 86390 1
508945 99508945 1001 86380 86390 1
508806 99508806 1001 86380 86390 1
508768 99508768 1001 86380 86390 1
508666 99508666 1001 86380 86390 1
508646 99508646 1001 86380 86390 1
509831 99509831 1001 86380 86390 1
509754 99509754 1001 86380 86390 1
509794 99509794 1001 86380 86390 1
509528 99509528 1001 86380 86390 1
509621 99509621 1001 86380 86390 1
509491 99509491 1001 86380 86390 1
509559 99509559 1001 86380 86390 1
509563 99509563 1001 86380 86390 1
509319 99509319 1001 86380 86390 1
509408 99509408 1001 86380 86390 1
510091 99510091 1001 86380 86390 1
509913 99509913 1001 86380 86390 1
509999 99509999 1001 86380 86390 1
510550 99510550 1001 86380 86390 1
510607 99510607 1001 86380 86390 1
510724 99510724 1001 86380 86390 1
510610 99510610 1001 86380 86390 1
510450 99510450 1001 86380 86390 1
510124 99510124 1001 86380 86390 1
510294 99510294 1001 86380 86390 1
510917 99510917 1001 86380 86390 1
510763 99510763 1001 86380 86390 1
510738 99510738 1001 86380 86390 1
510900 99510900 1001 86380 86390 1
511484 99511484 1001 86380 86390 1
511460 99511460 1001 86380 86390 1
511500 99511500 1001 86380 86390 1
511273 99511273 1001 86380 86390 1
511286 99511286 1001 86380 86390 1
511333 99511333 1001 86380 86390 1
511090 99511090 1001 86380 86390 1
511000 99511000 1001 86380 86390 1
511118 99511118 1001 86380 86390 1
511015 99511015 1001 86380 86390 1
511132 99511132 1001 86380 86390 1
511578 99511578 1001 86380 86390 1
511580 99511580 1001 86380 86390 1
511673 99511673 1001 86380 86390 1
512186 99512186 1001 86380 86390 1
512288 99512288 1001 86380 86390 1
512095 99512095 1001 86380 86390 1
512134 99512134 1001 86380 86390 1
511995 99511995 1001 86380 86390 1
512151 99512151 1001 86380 86390 1
512114 99512114 1001 86380 86390 1
512115 99512115 1001 86380 86390 1
512142 99512142 1001 86380 86390 1
511822 99511822 1001 86380 86390 1
511902 99511902 1001 86380 86390 1
511918 99511918 1001 86380 86390 1
511906 99511906 1001 86380 86390 1
512478 99512478 1001 86380 86390 1
512504 99512504 1001 86380 86390 1
513148 99513148 1001 86380 86390 1
512972 99512972 1001 86380 86390 1
512617 99512617 1001 86380 86390 1
512621 99512621 1001 86380 86390 1
512751 99512751 1001 86380 86390 1
513244 99513244 1001 86380 86390 1
513296 99513296 1001 86380 86390 1
513221 99513221 1001 86380 86390 1
513340 99513340 1001 86380 86390 1
513838 99513838 1001 86380 86390 1
513982 99513982 1001 86380 86390 1
513959 99513959 1001 86380 86390 1
514008 99514008 1001 86380 86390 1
513922 99513922 1001 86380 86390 1
514015 99514015 1001 86380 86390 1
513939 99513939 1001 86380 86390 1
513817 99513817 1001 86380 86390 1
513753 99513753 1001 86380 86390 1
513423 99513423 1001 86380 86390 1
513427 99513427 1001 86380 86390 1
513547 99513547 1001 86380 86390 1
513419 99513419 1001 86380 86390 1
514209 99514209 1001 86380 86390 1
514136 99514136 1001 86380 86390 1
514191 99514191 1001 86380 86390 1
514716 99514716 1001 86380 86390 1
514522 99514522 1001 86380 86390 1
514506 99514506 1001 86380 86390 1
514611 99514611 1001 86380 86390 1
514431 99514431 1001 86380 86390 1
514293 99514293 1001 86380 86390 1
514273 99514273 1001 86380 86390 1
514898 99514898 1001 86380 86390 1
514940 99514940 1001 86380 86390 1
515008 99515008 1001 86380 86390 1
515034 99515034 1001 86380 86390 1
515502 99515502 1001 86380 86390 1
515515 99515515 1001 86380 86390 1
515620 99515620 1001 86380 86390 1
515506 99515506 1001 86380 86390 1
515545 99515545 1001 86380 86390 1
515587 99515587 1001 86380 86390 1
515374 99515374 1001 86380 86390 1
515313 99515313 1001 86380 86390 1
515274 99515274 1001 86380 86390 1
515411 99515411 1001 86380 86390 1
515171 99515171 1001 86380 86390 1
515263 99515263 1001 86380 86390 1
515084 99515084 1001 86380 86390 1
515888 99515888 1001 86380 86390 1
515882 99515882 1001 86380 86390 1
515766 99515766 1001 86380 86390 1
515871 99515871 1001 86380 86390 1
515742 99515742 1001 86380 86390 1
516364 99516364 1001 86380 86390 1
516443 99516443 1001 86380 86390 1
516500 99516500 1001 86380 86390 1
516124 99516124 1001 86380 86390 1
516204 99516204 1001 86380 86390 1
516170 99516170 1001 86380 86390 1
516209 99516209 1001 86380 86390 1
515954 99515954 1001 86380 86390 1
516074 99516074 1001 86380 86390 1
516023 99516023 1001 86380 86390 1
516089 99516089 1001 86380 86390 1
517207 99517207 1001 86380 86390 1
517248 99517248 1001 86380 86390 1
516961 99516961 1001 86380 86390 1
517039 99517039 1001 86380 86390 1
516964 99516964 1001 86380 86390 1
517082 99517082 1001 86380 86390 1
517071 99517071 1001 86380 86390 1
517103 99517103 1001 86380 86390 1
516741 99516741 1001 86380 86390 1
516791 99516791 1001 86380 86390 1
517519 99517519 1001 86380 86390 1
517403 99517403 1001 86380 86390 1
517498 99517498 1001 86380 86390 1
517447 99517447 1001 86380 86390 1
518135 99518135 1001 86380 86390 1
517977 99517977 1001 86380 86390 1
517943 99517943 1001 86380 86390 1
517829 99517829 1001 86380 86390 1
517949 99517949 1001 86380 86390 1
517937 99517937 1001 86380 86390 1
517901 99517901 1001 86380 86390 1
517662 99517662 1001 86380 86390 1
517690 99517690 1001 86380 86390 1
517717 99517717 1001 86380 86390 1
517576 99517576 1001 86380 86390 1
518250 99518250 1001 86380 86390 1
518238 99518238 1001 86380 86390 1
518318 99518318 1001 86380 86390 1
518319 99518319 1001 86380 86390 1
518245 99518245 1001 86380 86390 1
518313 99518313 1001 86380 86390 1
518826 99518826 1001 86380 86390 1
518867 99518867 1001 86380 86390 1
518973 99518973 1001 86380 86390 1
518818 99518818 1001 86380 86390 1
519179 99519179 1001 86380 86390 1
518999 99518999 1001 86380 86390 1
519006 99519006 1001 86380 86390 1
519020 99519020 1001 86380 86390 1
519163 99519163 1001 86380 86390 1
519008 99519008 1001 86380 86390 1
519663 99519663 1001 86380 86390 1
519664 99519664 1001 86380 86390 1
519665 99519665 1001 86380 86390 1
519679 99519679 1001 86380 86390 1
519811 99519811 1001 86380 86390 1
519697 99519697 1001 86380 86390 1
519546 99519546 1001 86380 86390 1
519521 99519521 1001 86380 86390 1
519422 99519422 1001 86380 86390 1
519206 99519206 1001 86380 86390 1
519272 99519272 1001 86380 86390 1
520593 99520593 1001 86380 86390 1
520421 99520421 1001 86380 86390 1
520357 99520357 1001 86380 86390 1
520281 99520281 1001 86380 86390 1
520334 99520334 1001 86380 86390 1
520260 99520260 1001 86380 86390 1
520174 99520174 1001 86380 86390 1
520071 99520071 1001 86380 86390 1
520032 99520032 1001 86380 86390 1
520098 99520098 1001 86380 86390 1
520124 99520124 1001 86380 86390 1
520755 99520755 1001 86380 86390 1
520768 99520768 1001 86380 86390 1
520744 99520744 1001 86380 86390 1
520721 99520721 1001 86380 86390 1
520656 99520656 1001 86380 86390 1
520699 99520699 1001 86380 86390 1
521283 99521283 1001 86380 86390 1
521252 99521252 1001 86380 86390 1
521214 99521214 1001 86380 86390 1
521163 99521163 1001 86380 86390 1
520900 99520900 1001 86380 86390 1
521008 99521008 1001 86380 86390 1
520857 99520857 1001 86380 86390 1
522168 99522168 1001 86380 86390 1
522195 99522195 1001 86380 86390 1
522069 99522069 1001 86380 86390 1
521901 99521901 1001 86380 86390 1
521723 99521723 1001 86380 86390 1
521788 99521788 1001 86380 86390 1
521754 99521754 1001 86380 86390 1
521746 99521746 1001 86380 86390 1
522394 99522394 1001 86380 86390 1
522349 99522349 1001 86380 86390 1
522469 99522469 1001 86380 86390 1
523117 99523117 1001 86380 86390 1
522841 99522841 1001 86380 86390 1
522830 99522830 1001 86380 86390 1
522727 99522727 1001 86380 86390 1
522767 99522767 1001 86380 86390 1
522768 99522768 1001 86380 86390 1
522615 99522615 1001 86380 86390 1
522531 99522531 1001 86380 86390 1
522506 99522506 1001 86380 86390 1
523246 99523246 1001 86380 86390 1
523900 99523900 1001 86380 86390 1
523903 99523903 1001 86380 86390 1
523750 99523750 1001 86380 86390 1
523688 99523688 1001 86380 86390 1
523537 99523537 1001 86380 86390 1
523719 99523719 1001 86380 86390 1
523721 99523721 1001 86380 86390 1
523478 99523478 1001 86380 86390 1
523440 99523440 1001 86380 86390 1
523481 99523481 1001 86380 86390 1
524656 99524656 1001 86380 86390 1
524709 99524709 1001 86380 86390 1
524385 99524385 1001 86380 86390 1
524363 99524363 1001 86380 86390 1
524558 99524558 1001 86380 86390 1
524255 99524255 1001 86380 86390 1
524182 99524182 1001 86380 86390 1
524186 99524186 1001 86380 86390 1
524951 99524951 1001 86380 86390 1
524891 99524891 1001 86380 86390 1
524931 99524931 1001 86380 86390 1
525562 99525562 1001 86380 86390 1
525420 99525420 1001 86380 86390 1
525574 99525574 1001 86380 86390 1
525400 99525400 1001 86380 86390 1
525236 99525236 1001 86380 86390 1
525249 99525249 1001 86380 86390 1
525336 99525336 1001 86380 86390 1
525349 99525349 1001 86380 86390 1
525018 99525018 1001 86380 86390 1
525019 99525019 1001 86380 86390 1
525663 99525663 1001 86380 86390 1
525782 99525782 1001 86380 86390 1
526246 99526246 1001 86380 86390 1
526355 99526355 1001 86380 86390 1
526253 99526253 1001 86380 86390 1
526110 99526110 1001 86380 86390 1
526124 99526124 1001 86380 86390 1
525985 99525985 1001 86380 86390 1
525960 99525960 1001 86380 86390 1
526603 99526603 1001 86380 86390 1
526626 99526626 1001 86380 86390 1
527120 99527120 1001 86380 86390 1
527090 99527090 1001 86380 86390 1
527207 99527207 1001 86380 86390 1
527055 99527055 1001 86380 86390 1
526927 99526927 1001 86380 86390 1
526950 99526950 1001 86380 86390 1
527340 99527340 1001 86380 86390 1
527319 99527319 1001 86380 86390 1
527372 99527372 1001 86380 86390 1
527268 99527268 1001 86380 86390 1
527308 99527308 1001 86380 86390 1
527386 99527386 1001 86380 86390 1
527976 99527976 1001 86380 86390 1
527979 99527979 1001 86380 86390 1
527752 99527752 1001 86380 86390 1
527663 99527663 1001 86380 86390 1
527835 99527835 1001 86380 86390 1
527841 99527841 1001 86380 86390 1
527544 99527544 1001 86380 86390 1
527471 99527471 1001 86380 86390 1
527641 99527641 1001 86380 86390 1
527657 99527657 1001 86380 86390 1
528149 99528149 1001 86380 86390 1
528139 99528139 1001 86380 86390 1
528132 99528132 1001 86380 86390 1
528698 99528698 1001 86380 86390 1
528604 99528604 1001 86380 86390 1
528582 99528582 1001 86380 86390 1
528679 99528679 1001 86380 86390 1
528510 99528510 1001 86380 86390 1
528361 99528361 1001 86380 86390 1
528299 99528299 1001 86380 86390 1
528434 99528434 1001 86380 86390 1
528943 99528943 1001 86380 86390 1
528906 99528906 1001 86380 86390 1
528958 99528958 1001 86380 86390 1
529103 99529103 1001 86380 86390 1
529637 99529637 1001 86380 86390 1
529587 99529587 1001 86380 86390 1
529609 99529609 1001 86380 86390 1
529335 99529335 1001 86380 86390 1
529248 99529248 1001 86380 86390 1
529166 99529166 1001 86380 86390 1
529751 99529751 1001 86380 86390 1
529835 99529835 1001 86380 86390 1
529849 99529849 1001 86380 86390 1
530412 99530412 1001 86380 86390 1
530352 99530352 1001 86380 86390 1
530507 99530507 1001 86380 86390 1
530410 99530410 1001 86380 86390 1
530194 99530194 1001 86380 86390 1
530212 99530212 1001 86380 86390 1
530291 99530291 1001 86380 86390 1
530295 99530295 1001 86380 86390 1
529961 99529961 1001 86380 86390 1
530130 99530130 1001 86380 86390 1
529965 99529965 1001 86380 86390 1
530122 99530122 1001 86380 86390 1
530111 99530111 1001 86380 86390 1
529944 99529944 1001 86380 86390 1
530598 99530598 1001 86380 86390 1
531238 99531238 1001 86380 86390 1
531317 99531317 1001 86380 86390 1
531032 99531032 1001 86380 86390 1
531097 99531097 1001 86380 86390 1
531034 99531034 1001 86380 86390 1
531035 99531035 1001 86380 86390 1
530829 99530829 1001 86380 86390 1
530921 99530921 1001 86380 86390 1
530833 99530833 1001 86380 86390 1
531404 99531404 1001 86380 86390 1
531447 99531447 1001 86380 86390 1
531450 99531450 1001 86380 86390 1
531554 99531554 1001 86380 86390 1
532158 99532158 1001 86380 86390 1
532162 99532162 1001 86380 86390 1
532200 99532200 1001 86380 86390 1
531964 99531964 1001 86380 86390 1
531861 99531861 1001 86380 86390 1
531926 99531926 1001 86380 86390 1
531941 99531941 1001 86380 86390 1
531916 99531916 1001 86380 86390 1
531891 99531891 1001 86380 86390 1
531813 99531813 1001 86380 86390 1
531986 99531986 1001 86380 86390 1
531675 99531675 1001 86380 86390 1
531664 99531664 1001 86380 86390 1
531605 99531605 1001 86380 86390 1
531710 99531710 1001 86380 86390 1
531660 99531660 1001 86380 86390 1
532255 99532255 1001 86380 86390 1
532206 99532206 1001 86380 86390 1
532249 99532249 1001 86380 86390 1
532405 99532405 1001 86380 86390 1
532211 99532211 1001 86380 86390 1
532877 99532877 1001 86380 86390 1
532906 99532906 1001 86380 86390 1
532953 99532953 1001 86380 86390 1
532889 99532889 1001 86380 86390 1
532761 99532761 1001 86380 86390 1
532769 99532769 1001 86380 86390 1
532733 99532733 1001 86380 86390 1
532605 99532605 1001 86380 86390 1
532529 99532529 1001 86380 86390 1
532596 99532596 1001 86380 86390 1
532457 99532457 1001 86380 86390 1
532470 99532470 1001 86380 86390 1
532420 99532420 1001 86380 86390 1
533223 99533223 1001 86380 86390 1
533226 99533226 1001 86380 86390 1
533047 99533047 1001 86380 86390 1
533674 99533674 1001 86380 86390 1
533818 99533818 1001 86380 86390 1
533652 99533652 1001 86380 86390 1
533484 99533484 1001 86380 86390 1
533615 99533615 1001 86380 86390 1
533594 99533594 1001 86380 86390 1
533465 99533465 1001 86380 86390 1
533557 99533557 1001 86380 86390 1
533456 99533456 1001 86380 86390 1
533939 99533939 1001 86380 86390 1
534047 99534047 1001 86380 86390 1
534581 99534581 1001 86380 86390 1
534648 99534648 1001 86380 86390 1
534621 99534621 1001 86380 86390 1
534668 99534668 1001 86380 86390 1
534348 99534348 1001 86380 86390 1
534427 99534427 1001 86380 86390 1
534366 99534366 1001 86380 86390 1
534407 99534407 1001 86380 86390 1
534447 99534447 1001 86380 86390 1
534347 99534347 1001 86380 86390 1
534450 99534450 1001 86380 86390 1
534130 99534130 1001 86380 86390 1
534194 99534194 1001 86380 86390 1
534164 99534164 1001 86380 86390 1
534190 99534190 1001 86380 86390 1
534255 99534255 1001 86380 86390 1
534776 99534776 1001 86380 86390 1
534777 99534777 1001 86380 86390 1
534796 99534796 1001 86380 86390 1
535309 99535309 1001 86380 86390 1
535438 99535438 1001 86380 86390 1
535413 99535413 1001 86380 86390 1
535277 99535277 1001 86380 86390 1
535303 99535303 1001 86380 86390 1
535028 99535028 1001 86380 86390 1
535585 99535585 1001 86380 86390 1
535598 99535598 1001 86380 86390 1
535520 99535520 1001 86380 86390 1
535652 99535652 1001 86380 86390 1
535693 99535693 1001 86380 86390 1
535514 99535514 1001 86380 86390 1
535686 99535686 1001 86380 86390 1
535674 99535674 1001 86380 86390 1
536151 99536151 1001 86380 86390 1
536218 99536218 1001 86380 86390 1
536119 99536119 1001 86380 86390 1
536042 99536042 1001 86380 86390 1
536010 99536010 1001 86380 86390 1
535901 99535901 1001 86380 86390 1
535789 99535789 1001 86380 86390 1
536385 99536385 1001 86380 86390 1
536424 99536424 1001 86380 86390 1
536350 99536350 1001 86380 86390 1
536378 99536378 1001 86380 86390 1
536396 99536396 1001 86380 86390 1
537075 99537075 1001 86380 86390 1
537088 99537088 1001 86380 86390 1
537089 99537089 1001 86380 86390 1
536965 99536965 1001 86380 86390 1
537110 99537110 1001 86380 86390 1
536858 99536858 1001 86380 86390 1
536797 99536797 1001 86380 86390 1
536597 99536597 1001 86380 86390 1
536579 99536579 1001 86380 86390 1
537304 99537304 1001 86380 86390 1
537323 99537323 1001 86380 86390 1
537899 99537899 1001 86380 86390 1
537925 99537925 1001 86380 86390 1
537966 99537966 1001 86380 86390 1
537879 99537879 1001 86380 86390 1
537692 99537692 1001 86380 86390 1
537604 99537604 1001 86380 86390 1
537761 99537761 1001 86380 86390 1
537587 99537587 1001 86380 86390 1
537397 99537397 1001 86380 86390 1
537502 99537502 1001 86380 86390 1
537387 99537387 1001 86380 86390 1
538015 99538015 1001 86380 86390 1
538030 99538030 1001 86380 86390 1
538007 99538007 1001 86380 86390 1
538059 99538059 1001 86380 86390 1
538764 99538764 1001 86380 86390 1
538675 99538675 1001 86380 86390 1
538688 99538688 1001 86380 86390 1
538793 99538793 1001 86380 86390 1
538494 99538494 1001 86380 86390 1
538523 99538523 1001 86380 86390 1
538460 99538460 1001 86380 86390 1
538450 99538450 1001 86380 86390 1
538363 99538363 1001 86380 86390 1
538327 99538327 1001 86380 86390 1
538368 99538368 1001 86380 86390 1
538394 99538394 1001 86380 86390 1
538885 99538885 1001 86380 86390 1
539590 99539590 1001 86380 86390 1
539442 99539442 1001 86380 86390 1
539623 99539623 1001 86380 86390 1
539246 99539246 1001 86380 86390 1
539390 99539390 1001 86380 86390 1
539287 99539287 1001 86380 86390 1
539276 99539276 1001 86380 86390 1
539419 99539419 1001 86380 86390 1
539239 99539239 1001 86380 86390 1
539217 99539217 1001 86380 86390 1
539159 99539159 1001 86380 86390 1
539707 99539707 1001 86380 86390 1
539642 99539642 1001 86380 86390 1
539838 99539838 1001 86380 86390 1
540353 99540353 1001 86380 86390 1
540392 99540392 1001 86380 86390 1
540315 99540315 1001 86380 86390 1
540266 99540266 1001 86380 86390 1
540247 99540247 1001 86380 86390 1
539882 99539882 1001 86380 86390 1
540011 99540011 1001 86380 86390 1
540516 99540516 1001 86380 86390 1
540625 99540625 1001 86380 86390 1
541246 99541246 1001 86380 86390 1
541274 99541274 1001 86380 86390 1
541198 99541198 1001 86380 86390 1
541227 99541227 1001 86380 86390 1
540979 99540979 1001 86380 86390 1
540684 99540684 1001 86380 86390 1
540716 99540716 1001 86380 86390 1
540769 99540769 1001 86380 86390 1
540795 99540795 1001 86380 86390 1
540874 99540874 1001 86380 86390 1
540784 99540784 1001 86380 86390 1
540721 99540721 1001 86380 86390 1
540734 99540734 1001 86380 86390 1
540865 99540865 1001 86380 86390 1
541436 99541436 1001 86380 86390 1
541399 99541399 1001 86380 86390 1
541983 99541983 1001 86380 86390 1
542075 99542075 1001 86380 86390 1
542054 99542054 1001 86380 86390 1
541861 99541861 1001 86380 86390 1
541774 99541774 1001 86380 86390 1
541815 99541815 1001 86380 86390 1
541842 99541842 1001 86380 86390 1
541740 99541740 1001 86380 86390 1
541634 99541634 1001 86380 86390 1
542319 99542319 1001 86380 86390 1
542777 99542777 1001 86380 86390 1
542897 99542897 1001 86380 86390 1
542808 99542808 1001 86380 86390 1
542759 99542759 1001 86380 86390 1
542852 99542852 1001 86380 86390 1
542840 99542840 1001 86380 86390 1
542614 99542614 1001 86380 86390 1
542617 99542617 1001 86380 86390 1
542441 99542441 1001 86380 86390 1
542483 99542483 1001 86380 86390 1
542497 99542497 1001 86380 86390 1
542398 99542398 1001 86380 86390 1
542387 99542387 1001 86380 86390 1
543042 99543042 1001 86380 86390 1
543651 99543651 1001 86380 86390 1
543704 99543704 1001 86380 86390 1
543454 99543454 1001 86380 86390 1
543368 99543368 1001 86380 86390 1
543333 99543333 1001 86380 86390 1
543311 99543311 1001 86380 86390 1
543262 99543262 1001 86380 86390 1
543356 99543356 1001 86380 86390 1
544511 99544511 1001 86380 86390 1
544517 99544517 1001 86380 86390 1
544532 99544532 1001 86380 86390 1
544392 99544392 1001 86380 86390 1
544251 99544251 1001 86380 86390 1
544361 99544361 1001 86380 86390 1
544003 99544003 1001 86380 86390 1
544165 99544165 1001 86380 86390 1
544166 99544166 1001 86380 86390 1
544037 99544037 1001 86380 86390 1
544026 99544026 1001 86380 86390 1
544646 99544646 1001 86380 86390 1
544647 99544647 1001 86380 86390 1
544676 99544676 1001 86380 86390 1
544731 99544731 1001 86380 86390 1
418065 926 1001 47280 51837 1
400108 99400108 1001 86380 86390 1
400178 99400178 1001 86380 86390 1
400264 99400264 1001 86380 86390 1
400294 99400294 1001 86380 86390 1
400638 99400638 1001 86380 86390 1
400907 99400907 1001 86380 86390 1
401015 99401015 1001 86380 86390 1
401151 99401151 1001 86380 86390 1
401110 99401110 1001 86380 86390 1
401257 99401257 1001 86380 86390 1
401325 99401325 1001 86380 86390 1
401425 99401425 1001 86380 86390 1
401637 99401637 1001 86380 86390 1
401824 99401824 1001 86380 86390 1
402133 99402133 1001 86380 86390 1
402102 99402102 1001 86380 86390 1
402249 99402249 1001 86380 86390 1
402210 99402210 1001 86380 86390 1
402657 99402657 1001 86380 86390 1
402850 99402850 1001 86380 86390 1
402921 99402921 1001 86380 86390 1
402964 99402964 1001 86380 86390 1
403036 99403036 1001 86380 86390 1
403115 99403115 1001 86380 86390 1
403269 99403269 1001 86380 86390 1
403596 99403596 1001 86380 86390 1
403615 99403615 1001 86380 86390 1
403602 99403602 1001 86380 86390 1
403738 99403738 1001 86380 86390 1
404003 99404003 1001 86380 86390 1
404022 99404022 1001 86380 86390 1
404137 99404137 1001 86380 86390 1
404265 99404265 1001 86380 86390 1
404448 99404448 1001 86380 86390 1
404553 99404553 1001 86380 86390 1
404582 99404582 1001 86380 86390 1
404562 99404562 1001 86380 86390 1
404918 99404918 1001 86380 86390 1
404924 99404924 1001 86380 86390 1
405042 99405042 1001 86380 86390 1
405337 99405337 1001 86380 86390 1
405479 99405479 1001 86380 86390 1
405554 99405554 1001 86380 86390 1
405534 99405534 1001 86380 86390 1
405849 99405849 1001 86380 86390 1
405994 99405994 1001 86380 86390 1
406806 99406806 1001 86380 86390 1
406816 99406816 1001 86380 86390 1
406906 99406906 1001 86380 86390 1
407064 99407064 1001 86380 86390 1
407070 99407070 1001 86380 86390 1
407230 99407230 1001 86380 86390 1
407236 99407236 1001 86380 86390 1
407221 99407221 1001 86380 86390 1
407324 99407324 1001 86380 86390 1
407728 99407728 1001 86380 86390 1
407899 99407899 1001 86380 86390 1
407994 99407994 1001 86380 86390 1
408004 99408004 1001 86380 86390 1
408090 99408090 1001 86380 86390 1
408277 99408277 1001 86380 86390 1
408306 99408306 1001 86380 86390 1
408525 99408525 1001 86380 86390 1
408460 99408460 1001 86380 86390 1
408906 99408906 1001 86380 86390 1
409074 99409074 1001 86380 86390 1
409259 99409259 1001 86380 86390 1
409380 99409380 1001 86380 86390 1
409684 99409684 1001 86380 86390 1
409722 99409722 1001 86380 86390 1
409704 99409704 1001 86380 86390 1
409919 99409919 1001 86380 86390 1
409948 99409948 1001 86380 86390 1
410126 99410126 1001 86380 86390 1
410482 99410482 1001 86380 86390 1
410671 99410671 1001 86380 86390 1
410704 99410704 1001 86380 86390 1
410846 99410846 1001 86380 86390 1
410916 99410916 1001 86380 86390 1
410998 99410998 1001 86380 86390 1
411284 99411284 1001 86380 86390 1
411236 99411236 1001 86380 86390 1
411722 99411722 1001 86380 86390 1
411655 99411655 1001 86380 86390 1
411870 99411870 1001 86380 86390 1
412446 99412446 1001 86380 86390 1
412291 99412291 1001 86380 86390 1
412372 99412372 1001 86380 86390 1
413326 99413326 1001 86380 86390 1
413465 99413465 1001 86380 86390 1
413538 99413538 1001 86380 86390 1
413063 99413063 1001 86380 86390 1
412941 99412941 1001 86380 86390 1
412996 99412996 1001 86380 86390 1
413101 99413101 1001 86380 86390 1
412547 99412547 1001 86380 86390 1
412703 99412703 1001 86380 86390 1
412592 99412592 1001 86380 86390 1
412573 99412573 1001 86380 86390 1
413960 99413960 1001 86380 86390 1
413918 99413918 1001 86380 86390 1
415028 99415028 1001 86380 86390 1
415272 99415272 1001 86380 86390 1
415177 99415177 1001 86380 86390 1
414788 99414788 1001 86380 86390 1
414404 99414404 1001 86380 86390 1
414143 99414143 1001 86380 86390 1
414260 99414260 1001 86380 86390 1
415619 99415619 1001 86380 86390 1
415670 99415670 1001 86380 86390 1
415453 99415453 1001 86380 86390 1
416254 99416254 1001 86380 86390 1
416289 99416289 1001 86380 86390 1
416483 99416483 1001 86380 86390 1
416201 99416201 1001 86380 86390 1
416508 99416508 1001 86380 86390 1
416490 99416490 1001 86380 86390 1
415931 99415931 1001 86380 86390 1
416035 99416035 1001 86380 86390 1
415871 99415871 1001 86380 86390 1
416044 99416044 1001 86380 86390 1
417382 99417382 1001 86380 86390 1
417157 99417157 1001 86380 86390 1
417451 99417451 1001 86380 86390 1
417505 99417505 1001 86380 86390 1
417561 99417561 1001 86380 86390 1
418698 99418698 1001 86380 86390 1
418468 99418468 1001 86380 86390 1
418792 99418792 1001 86380 86390 1
418077 99418077 1001 86380 86390 1
418109 99418109 1001 86380 86390 1
418209 99418209 1001 86380 86390 1
417805 99417805 1001 86380 86390 1
417732 99417732 1001 86380 86390 1
417884 99417884 1001 86380 86390 1
419100 99419100 1001 86380 86390 1
419102 99419102 1001 86380 86390 1
418890 99418890 1001 86380 86390 1
419084 99419084 1001 86380 86390 1
418893 99418893 1001 86380 86390 1
420061 99420061 1001 86380 86390 1
420130 99420130 1001 86380 86390 1
420066 99420066 1001 86380 86390 1
420070 99420070 1001 86380 86390 1
419743 99419743 1001 86380 86390 1
419268 99419268 1001 86380 86390 1
419312 99419312 1001 86380 86390 1
420542 99420542 1001 86380 86390 1
420591 99420591 1001 86380 86390 1
420552 99420552 1001 86380 86390 1
422000 99422000 1001 86380 86390 1
421986 99421986 1001 86380 86390 1
421958 99421958 1001 86380 86390 1
421537 99421537 1001 86380 86390 1
421570 99421570 1001 86380 86390 1
421275 99421275 1001 86380 86390 1
420987 99420987 1001 86380 86390 1
421258 99421258 1001 86380 86390 1
420867 99420867 1001 86380 86390 1
422332 99422332 1001 86380 86390 1
423558 99423558 1001 86380 86390 1
423054 99423054 1001 86380 86390 1
423251 99423251 1001 86380 86390 1
422748 99422748 1001 86380 86390 1
422602 99422602 1001 86380 86390 1
422705 99422705 1001 86380 86390 1
423774 99423774 1001 86380 86390 1
423752 99423752 1001 86380 86390 1
423801 99423801 1001 86380 86390 1
423879 99423879 1001 86380 86390 1
425108 99425108 1001 86380 86390 1
425304 99425304 1001 86380 86390 1
425347 99425347 1001 86380 86390 1
424861 99424861 1001 86380 86390 1
424935 99424935 1001 86380 86390 1
424649 99424649 1001 86380 86390 1
424626 99424626 1001 86380 86390 1
424790 99424790 1001 86380 86390 1
424586 99424586 1001 86380 86390 1
425558 99425558 1001 86380 86390 1
425709 99425709 1001 86380 86390 1
426699 99426699 1001 86380 86390 1
426756 99426756 1001 86380 86390 1
426810 99426810 1001 86380 86390 1
426344 99426344 1001 86380 86390 1
426318 99426318 1001 86380 86390 1
425937 99425937 1001 86380 86390 1
425938 99425938 1001 86380 86390 1
426051 99426051 1001 86380 86390 1
426222 99426222 1001 86380 86390 1
425932 99425932 1001 86380 86390 1
427522 99427522 1001 86380 86390 1
428718 99428718 1001 86380 86390 1
427674 99427674 1001 86380 86390 1
427677 99427677 1001 86380 86390 1
427534 99427534 1001 86380 86390 1
429174 99429174 1001 86380 86390 1
428768 99428768 1001 86380 86390 1
428924 99428924 1001 86380 86390 1
429058 99429058 1001 86380 86390 1
428957 99428957 1001 86380 86390 1
430037 99430037 1001 86380 86390 1
429308 99429308 1001 86380 86390 1
430683 99430683 1001 86380 86390 1
430554 99430554 1001 86380 86390 1
431712 99431712 1001 86380 86390 1
431948 99431948 1001 86380 86390 1
431976 99431976 1001 86380 86390 1
431334 99431334 1001 86380 86390 1
431573 99431573 1001 86380 86390 1
431623 99431623 1001 86380 86390 1
430833 99430833 1001 86380 86390 1
431141 99431141 1001 86380 86390 1
432199 99432199 1001 86380 86390 1
432176 99432176 1001 86380 86390 1
432327 99432327 1001 86380 86390 1
432417 99432417 1001 86380 86390 1
432445 99432445 1001 86380 86390 1
433432 99433432 1001 86380 86390 1
433671 99433671 1001 86380 86390 1
433331 99433331 1001 86380 86390 1
433716 99433716 1001 86380 86390 1
433717 99433717 1001 86380 86390 1
433081 99433081 1001 86380 86390 1
433300 99433300 1001 86380 86390 1
432578 99432578 1001 86380 86390 1
432712 99432712 1001 86380 86390 1
433779 99433779 1001 86380 86390 1
434004 99434004 1001 86380 86390 1
434100 99434100 1001 86380 86390 1
433846 99433846 1001 86380 86390 1
435131 99435131 1001 86380 86390 1
435217 99435217 1001 86380 86390 1
435109 99435109 1001 86380 86390 1
435343 99435343 1001 86380 86390 1
434611 99434611 1001 86380 86390 1
434989 99434989 1001 86380 86390 1
434169 99434169 1001 86380 86390 1
434343 99434343 1001 86380 86390 1
434235 99434235 1001 86380 86390 1
434415 99434415 1001 86380 86390 1
434219 99434219 1001 86380 86390 1
434366 99434366 1001 86380 86390 1
435704 99435704 1001 86380 86390 1
435787 99435787 1001 86380 86390 1
435709 99435709 1001 86380 86390 1
435716 99435716 1001 86380 86390 1
435592 99435592 1001 86380 86390 1
436853 99436853 1001 86380 86390 1
436893 99436893 1001 86380 86390 1
436948 99436948 1001 86380 86390 1
436868 99436868 1001 86380 86390 1
436657 99436657 1001 86380 86390 1
436496 99436496 1001 86380 86390 1
436462 99436462 1001 86380 86390 1
436581 99436581 1001 86380 86390 1
436678 99436678 1001 86380 86390 1
435970 99435970 1001 86380 86390 1
436077 99436077 1001 86380 86390 1
436122 99436122 1001 86380 86390 1
437321 99437321 1001 86380 86390 1
300061 99300061 1001 86380 86390 1
437362 99437362 1001 86380 86390 1
437337 99437337 1001 86380 86390 1
300536 99300536 1001 86380 86390 1
300607 99300607 1001 86380 86390 1
300660 99300660 1001 86380 86390 1
300674 99300674 1001 86380 86390 1
300675 99300675 1001 86380 86390 1
300342 99300342 1001 86380 86390 1
300428 99300428 1001 86380 86390 1
300921 99300921 1001 86380 86390 1
300887 99300887 1001 86380 86390 1
300745 99300745 1001 86380 86390 1
301405 99301405 1001 86380 86390 1
301398 99301398 1001 86380 86390 1
301319 99301319 1001 86380 86390 1
301015 99301015 1001 86380 86390 1
301028 99301028 1001 86380 86390 1
301094 99301094 1001 86380 86390 1
301121 99301121 1001 86380 86390 1
301722 99301722 1001 86380 86390 1
301674 99301674 1001 86380 86390 1
301687 99301687 1001 86380 86390 1
301559 99301559 1001 86380 86390 1
301743 99301743 1001 86380 86390 1
301628 99301628 1001 86380 86390 1
302202 99302202 1001 86380 86390 1
302346 99302346 1001 86380 86390 1
302199 99302199 1001 86380 86390 1
302046 99302046 1001 86380 86390 1
302139 99302139 1001 86380 86390 1
302076 99302076 1001 86380 86390 1
301896 99301896 1001 86380 86390 1
301923 99301923 1001 86380 86390 1
301951 99301951 1001 86380 86390 1
301964 99301964 1001 86380 86390 1
302520 99302520 1001 86380 86390 1
302457 99302457 1001 86380 86390 1
302538 99302538 1001 86380 86390 1
303172 99303172 1001 86380 86390 1
303081 99303081 1001 86380 86390 1
303096 99303096 1001 86380 86390 1
303087 99303087 1001 86380 86390 1
303139 99303139 1001 86380 86390 1
303076 99303076 1001 86380 86390 1
302963 99302963 1001 86380 86390 1
302900 99302900 1001 86380 86390 1
302664 99302664 1001 86380 86390 1
302600 99302600 1001 86380 86390 1
302698 99302698 1001 86380 86390 1
303295 99303295 1001 86380 86390 1
303348 99303348 1001 86380 86390 1
303324 99303324 1001 86380 86390 1
303350 99303350 1001 86380 86390 1
303892 99303892 1001 86380 86390 1
303885 99303885 1001 86380 86390 1
303699 99303699 1001 86380 86390 1
303726 99303726 1001 86380 86390 1
303739 99303739 1001 86380 86390 1
303753 99303753 1001 86380 86390 1
303748 99303748 1001 86380 86390 1
303439 99303439 1001 86380 86390 1
303531 99303531 1001 86380 86390 1
303532 99303532 1001 86380 86390 1
303564 99303564 1001 86380 86390 1
303552 99303552 1001 86380 86390 1
304081 99304081 1001 86380 86390 1
304103 99304103 1001 86380 86390 1
304092 99304092 1001 86380 86390 1
304683 99304683 1001 86380 86390 1
304710 99304710 1001 86380 86390 1
304673 99304673 1001 86380 86390 1
304726 99304726 1001 86380 86390 1
304556 99304556 1001 86380 86390 1
304570 99304570 1001 86380 86390 1
305014 99305014 1001 86380 86390 1
304880 99304880 1001 86380 86390 1
305543 99305543 1001 86380 86390 1
305636 99305636 1001 86380 86390 1
305311 99305311 1001 86380 86390 1
305286 99305286 1001 86380 86390 1
305341 99305341 1001 86380 86390 1
500137 99500137 1001 86380 86390 1
500813 99500813 1001 86380 86390 1
500781 99500781 1001 86380 86390 1
500624 99500624 1001 86380 86390 1
500743 99500743 1001 86380 86390 1
500640 99500640 1001 86380 86390 1
500667 99500667 1001 86380 86390 1
500468 99500468 1001 86380 86390 1
500559 99500559 1001 86380 86390 1
500534 99500534 1001 86380 86390 1
500567 99500567 1001 86380 86390 1
500396 99500396 1001 86380 86390 1
500928 99500928 1001 86380 86390 1
500930 99500930 1001 86380 86390 1
500814 99500814 1001 86380 86390 1
500840 99500840 1001 86380 86390 1
500892 99500892 1001 86380 86390 1
500868 99500868 1001 86380 86390 1
500846 99500846 1001 86380 86390 1
501458 99501458 1001 86380 86390 1
501485 99501485 1001 86380 86390 1
501482 99501482 1001 86380 86390 1
501292 99501292 1001 86380 86390 1
501404 99501404 1001 86380 86390 1
501406 99501406 1001 86380 86390 1
501432 99501432 1001 86380 86390 1
501188 99501188 1001 86380 86390 1
501111 99501111 1001 86380 86390 1
501189 99501189 1001 86380 86390 1
501193 99501193 1001 86380 86390 1
501024 99501024 1001 86380 86390 1
501093 99501093 1001 86380 86390 1
501765 99501765 1001 86380 86390 1
501774 99501774 1001 86380 86390 1
501645 99501645 1001 86380 86390 1
501827 99501827 1001 86380 86390 1
502433 99502433 1001 86380 86390 1
502449 99502449 1001 86380 86390 1
502253 99502253 1001 86380 86390 1
502090 99502090 1001 86380 86390 1
502026 99502026 1001 86380 86390 1
501887 99501887 1001 86380 86390 1
502018 99502018 1001 86380 86390 1
502567 99502567 1001 86380 86390 1
502504 99502504 1001 86380 86390 1
502597 99502597 1001 86380 86390 1
502598 99502598 1001 86380 86390 1
502616 99502616 1001 86380 86390 1
503217 99503217 1001 86380 86390 1
503221 99503221 1001 86380 86390 1
503234 99503234 1001 86380 86390 1
503174 99503174 1001 86380 86390 1
502943 99502943 1001 86380 86390 1
502970 99502970 1001 86380 86390 1
502882 99502882 1001 86380 86390 1
502949 99502949 1001 86380 86390 1
503065 99503065 1001 86380 86390 1
503015 99503015 1001 86380 86390 1
502776 99502776 1001 86380 86390 1
502743 99502743 1001 86380 86390 1
503457 99503457 1001 86380 86390 1
503427 99503427 1001 86380 86390 1
504080 99504080 1001 86380 86390 1
504016 99504016 1001 86380 86390 1
503928 99503928 1001 86380 86390 1
504102 99504102 1001 86380 86390 1
504011 99504011 1001 86380 86390 1
504112 99504112 1001 86380 86390 1
503861 99503861 1001 86380 86390 1
503879 99503879 1001 86380 86390 1
503725 99503725 1001 86380 86390 1
503844 99503844 1001 86380 86390 1
503513 99503513 1001 86380 86390 1
503635 99503635 1001 86380 86390 1
503505 99503505 1001 86380 86390 1
503584 99503584 1001 86380 86390 1
504198 99504198 1001 86380 86390 1
504134 99504134 1001 86380 86390 1
504321 99504321 1001 86380 86390 1
504139 99504139 1001 86380 86390 1
504867 99504867 1001 86380 86390 1
504817 99504817 1001 86380 86390 1
504888 99504888 1001 86380 86390 1
504939 99504939 1001 86380 86390 1
504575 99504575 1001 86380 86390 1
504629 99504629 1001 86380 86390 1
505008 99505008 1001 86380 86390 1
505063 99505063 1001 86380 86390 1
505144 99505144 1001 86380 86390 1
505594 99505594 1001 86380 86390 1
505596 99505596 1001 86380 86390 1
505473 99505473 1001 86380 86390 1
505398 99505398 1001 86380 86390 1
505182 99505182 1001 86380 86390 1
505159 99505159 1001 86380 86390 1
505225 99505225 1001 86380 86390 1
505793 99505793 1001 86380 86390 1
505878 99505878 1001 86380 86390 1
505802 99505802 1001 86380 86390 1
506408 99506408 1001 86380 86390 1
506500 99506500 1001 86380 86390 1
506411 99506411 1001 86380 86390 1
506238 99506238 1001 86380 86390 1
506358 99506358 1001 86380 86390 1
506078 99506078 1001 86380 86390 1
506056 99506056 1001 86380 86390 1
506128 99506128 1001 86380 86390 1
506683 99506683 1001 86380 86390 1
506770 99506770 1001 86380 86390 1
507341 99507341 1001 86380 86390 1
507411 99507411 1001 86380 86390 1
507357 99507357 1001 86380 86390 1
507152 99507152 1001 86380 86390 1
507187 99507187 1001 86380 86390 1
506866 99506866 1001 86380 86390 1
506973 99506973 1001 86380 86390 1
506806 99506806 1001 86380 86390 1
506809 99506809 1001 86380 86390 1
506811 99506811 1001 86380 86390 1
507589 99507589 1001 86380 86390 1
507571 99507571 1001 86380 86390 1
507495 99507495 1001 86380 86390 1
508119 99508119 1001 86380 86390 1
508224 99508224 1001 86380 86390 1
508091 99508091 1001 86380 86390 1
507934 99507934 1001 86380 86390 1
507844 99507844 1001 86380 86390 1
507961 99507961 1001 86380 86390 1
507925 99507925 1001 86380 86390 1
507819 99507819 1001 86380 86390 1
507651 99507651 1001 86380 86390 1
508439 99508439 1001 86380 86390 1
508377 99508377 1001 86380 86390 1
508275 99508275 1001 86380 86390 1
508418 99508418 1001 86380 86390 1
508263 99508263 1001 86380 86390 1
508386 99508386 1001 86380 86390 1
509053 99509053 1001 86380 86390 1
508876 99508876 1001 86380 86390 1
508979 99508979 1001 86380 86390 1
509067 99509067 1001 86380 86390 1
508795 99508795 1001 86380 86390 1
508712 99508712 1001 86380 86390 1
508609 99508609 1001 86380 86390 1
508572 99508572 1001 86380 86390 1
508551 99508551 1001 86380 86390 1
509116 99509116 1001 86380 86390 1
509850 99509850 1001 86380 86390 1
509833 99509833 1001 86380 86390 1
509770 99509770 1001 86380 86390 1
509656 99509656 1001 86380 86390 1
509669 99509669 1001 86380 86390 1
509496 99509496 1001 86380 86390 1
509525 99509525 1001 86380 86390 1
509463 99509463 1001 86380 86390 1
509374 99509374 1001 86380 86390 1
509455 99509455 1001 86380 86390 1
509949 99509949 1001 86380 86390 1
510014 99510014 1001 86380 86390 1
510071 99510071 1001 86380 86390 1
509968 99509968 1001 86380 86390 1
510013 99510013 1001 86380 86390 1
510691 99510691 1001 86380 86390 1
510701 99510701 1001 86380 86390 1
510374 99510374 1001 86380 86390 1
510480 99510480 1001 86380 86390 1
510301 99510301 1001 86380 86390 1
510186 99510186 1001 86380 86390 1
510290 99510290 1001 86380 86390 1
510252 99510252 1001 86380 86390 1
510242 99510242 1001 86380 86390 1
510298 99510298 1001 86380 86390 1
510169 99510169 1001 86380 86390 1
510777 99510777 1001 86380 86390 1
510807 99510807 1001 86380 86390 1
511551 99511551 1001 86380 86390 1
511416 99511416 1001 86380 86390 1
511382 99511382 1001 86380 86390 1
511183 99511183 1001 86380 86390 1
511145 99511145 1001 86380 86390 1
511226 99511226 1001 86380 86390 1
511265 99511265 1001 86380 86390 1
511190 99511190 1001 86380 86390 1
510985 99510985 1001 86380 86390 1
511039 99511039 1001 86380 86390 1
511078 99511078 1001 86380 86390 1
511131 99511131 1001 86380 86390 1
511034 99511034 1001 86380 86390 1
511610 99511610 1001 86380 86390 1
511586 99511586 1001 86380 86390 1
511651 99511651 1001 86380 86390 1
511691 99511691 1001 86380 86390 1
512278 99512278 1001 86380 86390 1
512253 99512253 1001 86380 86390 1
512292 99512292 1001 86380 86390 1
512320 99512320 1001 86380 86390 1
512259 99512259 1001 86380 86390 1
512083 99512083 1001 86380 86390 1
512122 99512122 1001 86380 86390 1
512150 99512150 1001 86380 86390 1
512079 99512079 1001 86380 86390 1
512118 99512118 1001 86380 86390 1
511889 99511889 1001 86380 86390 1
511895 99511895 1001 86380 86390 1
511921 99511921 1001 86380 86390 1
512403 99512403 1001 86380 86390 1
512516 99512516 1001 86380 86390 1
512530 99512530 1001 86380 86390 1
513081 99513081 1001 86380 86390 1
513044 99513044 1001 86380 86390 1
513123 99513123 1001 86380 86390 1
513086 99513086 1001 86380 86390 1
512909 99512909 1001 86380 86390 1
512937 99512937 1001 86380 86390 1
512902 99512902 1001 86380 86390 1
512688 99512688 1001 86380 86390 1
512786 99512786 1001 86380 86390 1
512761 99512761 1001 86380 86390 1
512711 99512711 1001 86380 86390 1
512792 99512792 1001 86380 86390 1
513217 99513217 1001 86380 86390 1
513348 99513348 1001 86380 86390 1
513390 99513390 1001 86380 86390 1
513236 99513236 1001 86380 86390 1
513275 99513275 1001 86380 86390 1
513290 99513290 1001 86380 86390 1
513866 99513866 1001 86380 86390 1
513944 99513944 1001 86380 86390 1
513649 99513649 1001 86380 86390 1
513702 99513702 1001 86380 86390 1
513651 99513651 1001 86380 86390 1
513491 99513491 1001 86380 86390 1
513418 99513418 1001 86380 86390 1
514170 99514170 1001 86380 86390 1
514132 99514132 1001 86380 86390 1
514069 99514069 1001 86380 86390 1
514059 99514059 1001 86380 86390 1
514124 99514124 1001 86380 86390 1
514091 99514091 1001 86380 86390 1
514181 99514181 1001 86380 86390 1
514743 99514743 1001 86380 86390 1
514827 99514827 1001 86380 86390 1
514796 99514796 1001 86380 86390 1
514775 99514775 1001 86380 86390 1
514626 99514626 1001 86380 86390 1
514595 99514595 1001 86380 86390 1
514255 99514255 1001 86380 86390 1
514412 99514412 1001 86380 86390 1
514388 99514388 1001 86380 86390 1
514390 99514390 1001 86380 86390 1
514882 99514882 1001 86380 86390 1
514973 99514973 1001 86380 86390 1
514925 99514925 1001 86380 86390 1
515645 99515645 1001 86380 86390 1
515519 99515519 1001 86380 86390 1
515563 99515563 1001 86380 86390 1
515512 99515512 1001 86380 86390 1
515618 99515618 1001 86380 86390 1
515474 99515474 1001 86380 86390 1
515244 99515244 1001 86380 86390 1
515213 99515213 1001 86380 86390 1
515267 99515267 1001 86380 86390 1
515073 99515073 1001 86380 86390 1
515734 99515734 1001 86380 86390 1
515879 99515879 1001 86380 86390 1
515751 99515751 1001 86380 86390 1
515868 99515868 1001 86380 86390 1
516497 99516497 1001 86380 86390 1
516266 99516266 1001 86380 86390 1
516189 99516189 1001 86380 86390 1
516259 99516259 1001 86380 86390 1
516130 99516130 1001 86380 86390 1
516145 99516145 1001 86380 86390 1
516133 99516133 1001 86380 86390 1
516198 99516198 1001 86380 86390 1
516082 99516082 1001 86380 86390 1
516072 99516072 1001 86380 86390 1
515956 99515956 1001 86380 86390 1
516037 99516037 1001 86380 86390 1
515926 99515926 1001 86380 86390 1
516591 99516591 1001 86380 86390 1
516634 99516634 1001 86380 86390 1
517144 99517144 1001 86380 86390 1
517222 99517222 1001 86380 86390 1
517301 99517301 1001 86380 86390 1
517043 99517043 1001 86380 86390 1
516968 99516968 1001 86380 86390 1
516929 99516929 1001 86380 86390 1
517010 99517010 1001 86380 86390 1
517102 99517102 1001 86380 86390 1
516874 99516874 1001 86380 86390 1
516887 99516887 1001 86380 86390 1
517438 99517438 1001 86380 86390 1
517395 99517395 1001 86380 86390 1
518158 99518158 1001 86380 86390 1
518038 99518038 1001 86380 86390 1
517988 99517988 1001 86380 86390 1
518156 99518156 1001 86380 86390 1
517779 99517779 1001 86380 86390 1
517872 99517872 1001 86380 86390 1
517823 99517823 1001 86380 86390 1
517837 99517837 1001 86380 86390 1
517760 99517760 1001 86380 86390 1
517712 99517712 1001 86380 86390 1
517716 99517716 1001 86380 86390 1
517742 99517742 1001 86380 86390 1
517720 99517720 1001 86380 86390 1
518321 99518321 1001 86380 86390 1
518898 99518898 1001 86380 86390 1
518944 99518944 1001 86380 86390 1
518731 99518731 1001 86380 86390 1
518766 99518766 1001 86380 86390 1
518768 99518768 1001 86380 86390 1
518433 99518433 1001 86380 86390 1
518539 99518539 1001 86380 86390 1
519149 99519149 1001 86380 86390 1
519126 99519126 1001 86380 86390 1
519634 99519634 1001 86380 86390 1
519625 99519625 1001 86380 86390 1
519792 99519792 1001 86380 86390 1
519757 99519757 1001 86380 86390 1
519431 99519431 1001 86380 86390 1
519574 99519574 1001 86380 86390 1
519432 99519432 1001 86380 86390 1
519589 99519589 1001 86380 86390 1
519460 99519460 1001 86380 86390 1
519218 99519218 1001 86380 86390 1
519195 99519195 1001 86380 86390 1
519287 99519287 1001 86380 86390 1
519262 99519262 1001 86380 86390 1
519318 99519318 1001 86380 86390 1
519230 99519230 1001 86380 86390 1
519849 99519849 1001 86380 86390 1
519855 99519855 1001 86380 86390 1
520576 99520576 1001 86380 86390 1
520474 99520474 1001 86380 86390 1
520552 99520552 1001 86380 86390 1
520543 99520543 1001 86380 86390 1
520467 99520467 1001 86380 86390 1
520396 99520396 1001 86380 86390 1
520398 99520398 1001 86380 86390 1
520125 99520125 1001 86380 86390 1
520051 99520051 1001 86380 86390 1
520194 99520194 1001 86380 86390 1
520104 99520104 1001 86380 86390 1
520703 99520703 1001 86380 86390 1
520665 99520665 1001 86380 86390 1
521434 99521434 1001 86380 86390 1
521265 99521265 1001 86380 86390 1
521452 99521452 1001 86380 86390 1
521237 99521237 1001 86380 86390 1
521117 99521117 1001 86380 86390 1
520961 99520961 1001 86380 86390 1
520911 99520911 1001 86380 86390 1
520937 99520937 1001 86380 86390 1
521018 99521018 1001 86380 86390 1
520995 99520995 1001 86380 86390 1
520853 99520853 1001 86380 86390 1
520893 99520893 1001 86380 86390 1
521530 99521530 1001 86380 86390 1
521582 99521582 1001 86380 86390 1
521640 99521640 1001 86380 86390 1
522280 99522280 1001 86380 86390 1
522174 99522174 1001 86380 86390 1
522238 99522238 1001 86380 86390 1
522087 99522087 1001 86380 86390 1
521898 99521898 1001 86380 86390 1
522006 99522006 1001 86380 86390 1
521929 99521929 1001 86380 86390 1
521699 99521699 1001 86380 86390 1
521856 99521856 1001 86380 86390 1
521869 99521869 1001 86380 86390 1
521728 99521728 1001 86380 86390 1
521769 99521769 1001 86380 86390 1
521848 99521848 1001 86380 86390 1
521758 99521758 1001 86380 86390 1
522399 99522399 1001 86380 86390 1
522348 99522348 1001 86380 86390 1
522757 99522757 1001 86380 86390 1
522912 99522912 1001 86380 86390 1
522807 99522807 1001 86380 86390 1
522579 99522579 1001 86380 86390 1
522698 99522698 1001 86380 86390 1
522610 99522610 1001 86380 86390 1
522636 99522636 1001 86380 86390 1
523194 99523194 1001 86380 86390 1
523751 99523751 1001 86380 86390 1
523925 99523925 1001 86380 86390 1
523932 99523932 1001 86380 86390 1
523690 99523690 1001 86380 86390 1
523601 99523601 1001 86380 86390 1
523469 99523469 1001 86380 86390 1
523444 99523444 1001 86380 86390 1
523476 99523476 1001 86380 86390 1
524107 99524107 1001 86380 86390 1
524031 99524031 1001 86380 86390 1
524478 99524478 1001 86380 86390 1
524389 99524389 1001 86380 86390 1
524364 99524364 1001 86380 86390 1
524405 99524405 1001 86380 86390 1
524483 99524483 1001 86380 86390 1
524393 99524393 1001 86380 86390 1
524180 99524180 1001 86380 86390 1
524349 99524349 1001 86380 86390 1
524239 99524239 1001 86380 86390 1
524793 99524793 1001 86380 86390 1
524823 99524823 1001 86380 86390 1
524772 99524772 1001 86380 86390 1
525547 99525547 1001 86380 86390 1
525433 99525433 1001 86380 86390 1
525396 99525396 1001 86380 86390 1
525577 99525577 1001 86380 86390 1
525354 99525354 1001 86380 86390 1
525219 99525219 1001 86380 86390 1
525149 99525149 1001 86380 86390 1
525178 99525178 1001 86380 86390 1
525739 99525739 1001 86380 86390 1
526231 99526231 1001 86380 86390 1
526380 99526380 1001 86380 86390 1
526292 99526292 1001 86380 86390 1
526267 99526267 1001 86380 86390 1
526107 99526107 1001 86380 86390 1
526146 99526146 1001 86380 86390 1
526047 99526047 1001 86380 86390 1
525905 99525905 1001 86380 86390 1
525948 99525948 1001 86380 86390 1
525949 99525949 1001 86380 86390 1
525911 99525911 1001 86380 86390 1
525978 99525978 1001 86380 86390 1
527147 99527147 1001 86380 86390 1
527058 99527058 1001 86380 86390 1
527127 99527127 1001 86380 86390 1
527105 99527105 1001 86380 86390 1
526958 99526958 1001 86380 86390 1
526653 99526653 1001 86380 86390 1
527342 99527342 1001 86380 86390 1
527332 99527332 1001 86380 86390 1
527881 99527881 1001 86380 86390 1
527702 99527702 1001 86380 86390 1
527767 99527767 1001 86380 86390 1
527780 99527780 1001 86380 86390 1
527781 99527781 1001 86380 86390 1
527718 99527718 1001 86380 86390 1
527862 99527862 1001 86380 86390 1
527709 99527709 1001 86380 86390 1
527470 99527470 1001 86380 86390 1
527629 99527629 1001 86380 86390 1
528228 99528228 1001 86380 86390 1
528099 99528099 1001 86380 86390 1
528167 99528167 1001 86380 86390 1
528232 99528232 1001 86380 86390 1
528233 99528233 1001 86380 86390 1
528159 99528159 1001 86380 86390 1
528899 99528899 1001 86380 86390 1
528794 99528794 1001 86380 86390 1
528618 99528618 1001 86380 86390 1
528554 99528554 1001 86380 86390 1
528513 99528513 1001 86380 86390 1
528475 99528475 1001 86380 86390 1
528294 99528294 1001 86380 86390 1
528924 99528924 1001 86380 86390 1
529024 99529024 1001 86380 86390 1
529573 99529573 1001 86380 86390 1
529664 99529664 1001 86380 86390 1
529615 99529615 1001 86380 86390 1
529533 99529533 1001 86380 86390 1
529362 99529362 1001 86380 86390 1
529375 99529375 1001 86380 86390 1
529388 99529388 1001 86380 86390 1
529150 99529150 1001 86380 86390 1
529232 99529232 1001 86380 86390 1
530497 99530497 1001 86380 86390 1
530549 99530549 1001 86380 86390 1
530313 99530313 1001 86380 86390 1
530146 99530146 1001 86380 86390 1
530149 99530149 1001 86380 86390 1
530266 99530266 1001 86380 86390 1
530282 99530282 1001 86380 86390 1
530699 99530699 1001 86380 86390 1
530665 99530665 1001 86380 86390 1
531250 99531250 1001 86380 86390 1
531186 99531186 1001 86380 86390 1
531239 99531239 1001 86380 86390 1
531215 99531215 1001 86380 86390 1
531203 99531203 1001 86380 86390 1
531255 99531255 1001 86380 86390 1
531205 99531205 1001 86380 86390 1
531232 99531232 1001 86380 86390 1
531087 99531087 1001 86380 86390 1
531036 99531036 1001 86380 86390 1
531103 99531103 1001 86380 86390 1
530918 99530918 1001 86380 86390 1
530780 99530780 1001 86380 86390 1
530835 99530835 1001 86380 86390 1
530770 99530770 1001 86380 86390 1
531460 99531460 1001 86380 86390 1
531474 99531474 1001 86380 86390 1
532141 99532141 1001 86380 86390 1
532013 99532013 1001 86380 86390 1
532017 99532017 1001 86380 86390 1
532033 99532033 1001 86380 86390 1
532100 99532100 1001 86380 86390 1
531856 99531856 1001 86380 86390 1
531650 99531650 1001 86380 86390 1
531764 99531764 1001 86380 86390 1
532348 99532348 1001 86380 86390 1
532374 99532374 1001 86380 86390 1
532218 99532218 1001 86380 86390 1
532271 99532271 1001 86380 86390 1
532341 99532341 1001 86380 86390 1
532292 99532292 1001 86380 86390 1
532318 99532318 1001 86380 86390 1
532842 99532842 1001 86380 86390 1
532985 99532985 1001 86380 86390 1
532895 99532895 1001 86380 86390 1
532844 99532844 1001 86380 86390 1
532910 99532910 1001 86380 86390 1
533014 99533014 1001 86380 86390 1
532925 99532925 1001 86380 86390 1
532862 99532862 1001 86380 86390 1
532722 99532722 1001 86380 86390 1
532621 99532621 1001 86380 86390 1
532700 99532700 1001 86380 86390 1
532740 99532740 1001 86380 86390 1
532806 99532806 1001 86380 86390 1
532729 99532729 1001 86380 86390 1
532540 99532540 1001 86380 86390 1
532579 99532579 1001 86380 86390 1
532454 99532454 1001 86380 86390 1
532565 99532565 1001 86380 86390 1
533109 99533109 1001 86380 86390 1
533234 99533234 1001 86380 86390 1
533758 99533758 1001 86380 86390 1
533657 99533657 1001 86380 86390 1
533710 99533710 1001 86380 86390 1
533702 99533702 1001 86380 86390 1
533592 99533592 1001 86380 86390 1
533464 99533464 1001 86380 86390 1
533388 99533388 1001 86380 86390 1
534036 99534036 1001 86380 86390 1
533980 99533980 1001 86380 86390 1
534555 99534555 1001 86380 86390 1
534524 99534524 1001 86380 86390 1
534593 99534593 1001 86380 86390 1
534441 99534441 1001 86380 86390 1
534467 99534467 1001 86380 86390 1
534429 99534429 1001 86380 86390 1
534301 99534301 1001 86380 86390 1
534392 99534392 1001 86380 86390 1
534431 99534431 1001 86380 86390 1
534393 99534393 1001 86380 86390 1
534343 99534343 1001 86380 86390 1
534446 99534446 1001 86380 86390 1
534449 99534449 1001 86380 86390 1
534248 99534248 1001 86380 86390 1
534223 99534223 1001 86380 86390 1
534252 99534252 1001 86380 86390 1
534136 99534136 1001 86380 86390 1
534178 99534178 1001 86380 86390 1
534706 99534706 1001 86380 86390 1
534752 99534752 1001 86380 86390 1
534868 99534868 1001 86380 86390 1
534869 99534869 1001 86380 86390 1
534781 99534781 1001 86380 86390 1
535369 99535369 1001 86380 86390 1
535102 99535102 1001 86380 86390 1
535225 99535225 1001 86380 86390 1
535063 99535063 1001 86380 86390 1
535065 99535065 1001 86380 86390 1
535515 99535515 1001 86380 86390 1
535581 99535581 1001 86380 86390 1
535608 99535608 1001 86380 86390 1
535648 99535648 1001 86380 86390 1
536265 99536265 1001 86380 86390 1
535988 99535988 1001 86380 86390 1
536047 99536047 1001 86380 86390 1
536126 99536126 1001 86380 86390 1
535999 99535999 1001 86380 86390 1
535974 99535974 1001 86380 86390 1
535748 99535748 1001 86380 86390 1
535726 99535726 1001 86380 86390 1
536502 99536502 1001 86380 86390 1
536521 99536521 1001 86380 86390 1
536369 99536369 1001 86380 86390 1
536972 99536972 1001 86380 86390 1
536985 99536985 1001 86380 86390 1
537151 99537151 1001 86380 86390 1
536917 99536917 1001 86380 86390 1
536766 99536766 1001 86380 86390 1
536839 99536839 1001 86380 86390 1
537212 99537212 1001 86380 86390 1
537266 99537266 1001 86380 86390 1
537183 99537183 1001 86380 86390 1
537339 99537339 1001 86380 86390 1
537848 99537848 1001 86380 86390 1
537844 99537844 1001 86380 86390 1
537857 99537857 1001 86380 86390 1
537706 99537706 1001 86380 86390 1
537685 99537685 1001 86380 86390 1
537766 99537766 1001 86380 86390 1
537703 99537703 1001 86380 86390 1
537551 99537551 1001 86380 86390 1
537448 99537448 1001 86380 86390 1
537516 99537516 1001 86380 86390 1
537442 99537442 1001 86380 86390 1
537455 99537455 1001 86380 86390 1
537417 99537417 1001 86380 86390 1
538008 99538008 1001 86380 86390 1
538021 99538021 1001 86380 86390 1
538100 99538100 1001 86380 86390 1
538178 99538178 1001 86380 86390 1
538813 99538813 1001 86380 86390 1
538638 99538638 1001 86380 86390 1
538756 99538756 1001 86380 86390 1
538679 99538679 1001 86380 86390 1
538744 99538744 1001 86380 86390 1
538810 99538810 1001 86380 86390 1
538589 99538589 1001 86380 86390 1
538271 99538271 1001 86380 86390 1
538277 99538277 1001 86380 86390 1
538239 99538239 1001 86380 86390 1
538254 99538254 1001 86380 86390 1
538398 99538398 1001 86380 86390 1
538930 99538930 1001 86380 86390 1
538957 99538957 1001 86380 86390 1
538847 99538847 1001 86380 86390 1
539520 99539520 1001 86380 86390 1
539561 99539561 1001 86380 86390 1
539243 99539243 1001 86380 86390 1
539361 99539361 1001 86380 86390 1
539260 99539260 1001 86380 86390 1
539415 99539415 1001 86380 86390 1
539088 99539088 1001 86380 86390 1
539037 99539037 1001 86380 86390 1
539193 99539193 1001 86380 86390 1
539122 99539122 1001 86380 86390 1
539148 99539148 1001 86380 86390 1
539732 99539732 1001 86380 86390 1
539785 99539785 1001 86380 86390 1
540273 99540273 1001 86380 86390 1
540079 99540079 1001 86380 86390 1
540179 99540179 1001 86380 86390 1
540532 99540532 1001 86380 86390 1
540663 99540663 1001 86380 86390 1
540525 99540525 1001 86380 86390 1
540657 99540657 1001 86380 86390 1
541139 99541139 1001 86380 86390 1
541207 99541207 1001 86380 86390 1
541173 99541173 1001 86380 86390 1
541109 99541109 1001 86380 86390 1
541162 99541162 1001 86380 86390 1
541286 99541286 1001 86380 86390 1
540985 99540985 1001 86380 86390 1
541020 99541020 1001 86380 86390 1
540777 99540777 1001 86380 86390 1
540754 99540754 1001 86380 86390 1
540845 99540845 1001 86380 86390 1
540846 99540846 1001 86380 86390 1
541471 99541471 1001 86380 86390 1
541358 99541358 1001 86380 86390 1
541335 99541335 1001 86380 86390 1
541480 99541480 1001 86380 86390 1
541964 99541964 1001 86380 86390 1
542008 99542008 1001 86380 86390 1
542024 99542024 1001 86380 86390 1
541836 99541836 1001 86380 86390 1
541800 99541800 1001 86380 86390 1
541854 99541854 1001 86380 86390 1
541713 99541713 1001 86380 86390 1
541780 99541780 1001 86380 86390 1
541781 99541781 1001 86380 86390 1
541872 99541872 1001 86380 86390 1
541526 99541526 1001 86380 86390 1
541696 99541696 1001 86380 86390 1
541528 99541528 1001 86380 86390 1
541638 99541638 1001 86380 86390 1
542214 99542214 1001 86380 86390 1
542215 99542215 1001 86380 86390 1
542137 99542137 1001 86380 86390 1
542295 99542295 1001 86380 86390 1
542856 99542856 1001 86380 86390 1
542767 99542767 1001 86380 86390 1
542921 99542921 1001 86380 86390 1
542927 99542927 1001 86380 86390 1
542854 99542854 1001 86380 86390 1
542587 99542587 1001 86380 86390 1
542685 99542685 1001 86380 86390 1
542556 99542556 1001 86380 86390 1
542505 99542505 1001 86380 86390 1
542365 99542365 1001 86380 86390 1
542355 99542355 1001 86380 86390 1
542437 99542437 1001 86380 86390 1
542374 99542374 1001 86380 86390 1
543124 99543124 1001 86380 86390 1
543008 99543008 1001 86380 86390 1
543129 99543129 1001 86380 86390 1
543488 99543488 1001 86380 86390 1
543476 99543476 1001 86380 86390 1
543508 99543508 1001 86380 86390 1
543381 99543381 1001 86380 86390 1
543156 99543156 1001 86380 86390 1
543196 99543196 1001 86380 86390 1
543774 99543774 1001 86380 86390 1
543817 99543817 1001 86380 86390 1
543909 99543909 1001 86380 86390 1
544563 99544563 1001 86380 86390 1
544475 99544475 1001 86380 86390 1
544582 99544582 1001 86380 86390 1
544529 99544529 1001 86380 86390 1
544589 99544589 1001 86380 86390 1
544264 99544264 1001 86380 86390 1
544221 99544221 1001 86380 86390 1
544183 99544183 1001 86380 86390 1
544041 99544041 1001 86380 86390 1
544171 99544171 1001 86380 86390 1
544095 99544095 1001 86380 86390 1
544177 99544177 1001 86380 86390 1
402380 501 1001 50220 50757 1
410811 592 1001 42480 42957 1
426646 638 1001 56460 62877 1
542782 828 1002 33697 37333 1
400161 99400161 1001 86380 86390 1
400415 99400415 1001 86380 86390 1
400676 99400676 1001 86380 86390 1
400708 99400708 1001 86380 86390 1
400646 99400646 1001 86380 86390 1
400734 99400734 1001 86380 86390 1
401139 99401139 1001 86380 86390 1
401181 99401181 1001 86380 86390 1
401762 99401762 1001 86380 86390 1
401960 99401960 1001 86380 86390 1
402191 99402191 1001 86380 86390 1
402268 99402268 1001 86380 86390 1
402357 99402357 1001 86380 86390 1
402336 99402336 1001 86380 86390 1
402480 99402480 1001 86380 86390 1
402854 99402854 1001 86380 86390 1
402695 99402695 1001 86380 86390 1
402982 99402982 1001 86380 86390 1
403266 99403266 1001 86380 86390 1
403271 99403271 1001 86380 86390 1
403405 99403405 1001 86380 86390 1
403528 99403528 1001 86380 86390 1
404036 99404036 1001 86380 86390 1
403961 99403961 1001 86380 86390 1
404191 99404191 1001 86380 86390 1
404231 99404231 1001 86380 86390 1
404472 99404472 1001 86380 86390 1
404477 99404477 1001 86380 86390 1
404748 99404748 1001 86380 86390 1
404874 99404874 1001 86380 86390 1
404876 99404876 1001 86380 86390 1
405191 99405191 1001 86380 86390 1
405144 99405144 1001 86380 86390 1
405393 99405393 1001 86380 86390 1
405651 99405651 1001 86380 86390 1
405727 99405727 1001 86380 86390 1
405733 99405733 1001 86380 86390 1
405777 99405777 1001 86380 86390 1
405840 99405840 1001 86380 86390 1
405987 99405987 1001 86380 86390 1
406140 99406140 1001 86380 86390 1
406086 99406086 1001 86380 86390 1
406543 99406543 1001 86380 86390 1
406579 99406579 1001 86380 86390 1
406546 99406546 1001 86380 86390 1
406619 99406619 1001 86380 86390 1
406497 99406497 1001 86380 86390 1
406535 99406535 1001 86380 86390 1
406911 99406911 1001 86380 86390 1
407471 99407471 1001 86380 86390 1
407504 99407504 1001 86380 86390 1
407577 99407577 1001 86380 86390 1
407725 99407725 1001 86380 86390 1
407893 99407893 1001 86380 86390 1
408026 99408026 1001 86380 86390 1
408284 99408284 1001 86380 86390 1
408238 99408238 1001 86380 86390 1
408210 99408210 1001 86380 86390 1
408498 99408498 1001 86380 86390 1
408551 99408551 1001 86380 86390 1
408702 99408702 1001 86380 86390 1
408730 99408730 1001 86380 86390 1
409021 99409021 1001 86380 86390 1
409434 99409434 1001 86380 86390 1
409459 99409459 1001 86380 86390 1
409707 99409707 1001 86380 86390 1
409728 99409728 1001 86380 86390 1
409761 99409761 1001 86380 86390 1
409813 99409813 1001 86380 86390 1
409929 99409929 1001 86380 86390 1
409965 99409965 1001 86380 86390 1
410002 99410002 1001 86380 86390 1
410179 99410179 1001 86380 86390 1
410300 99410300 1001 86380 86390 1
410369 99410369 1001 86380 86390 1
410457 99410457 1001 86380 86390 1
410458 99410458 1001 86380 86390 1
410544 99410544 1001 86380 86390 1
410632 99410632 1001 86380 86390 1
410891 99410891 1001 86380 86390 1
410883 99410883 1001 86380 86390 1
410997 99410997 1001 86380 86390 1
411231 99411231 1001 86380 86390 1
411237 99411237 1001 86380 86390 1
411223 99411223 1001 86380 86390 1
411364 99411364 1001 86380 86390 1
411587 99411587 1001 86380 86390 1
411623 99411623 1001 86380 86390 1
411880 99411880 1001 86380 86390 1
412149 99412149 1001 86380 86390 1
412265 99412265 1001 86380 86390 1
412223 99412223 1001 86380 86390 1
412285 99412285 1001 86380 86390 1
413424 99413424 1001 86380 86390 1
413568 99413568 1001 86380 86390 1
413646 99413646 1001 86380 86390 1
413466 99413466 1001 86380 86390 1
413083 99413083 1001 86380 86390 1
413215 99413215 1001 86380 86390 1
413115 99413115 1001 86380 86390 1
412984 99412984 1001 86380 86390 1
412851 99412851 1001 86380 86390 1
412489 99412489 1001 86380 86390 1
412877 99412877 1001 86380 86390 1
413751 99413751 1001 86380 86390 1
413985 99413985 1001 86380 86390 1
414034 99414034 1001 86380 86390 1
413289 99413289 1001 86380 86390 1
414105 99414105 1001 86380 86390 1
415162 99415162 1001 86380 86390 1
415256 99415256 1001 86380 86390 1
415058 99415058 1001 86380 86390 1
414920 99414920 1001 86380 86390 1
414566 99414566 1001 86380 86390 1
414854 99414854 1001 86380 86390 1
414814 99414814 1001 86380 86390 1
414648 99414648 1001 86380 86390 1
415600 99415600 1001 86380 86390 1
415574 99415574 1001 86380 86390 1
415632 99415632 1001 86380 86390 1
415328 99415328 1001 86380 86390 1
416929 99416929 1001 86380 86390 1
416833 99416833 1001 86380 86390 1
416936 99416936 1001 86380 86390 1
416679 99416679 1001 86380 86390 1
416912 99416912 1001 86380 86390 1
416688 99416688 1001 86380 86390 1
415810 99415810 1001 86380 86390 1
416034 99416034 1001 86380 86390 1
416054 99416054 1001 86380 86390 1
415817 99415817 1001 86380 86390 1
416050 99416050 1001 86380 86390 1
417392 99417392 1001 86380 86390 1
417523 99417523 1001 86380 86390 1
417516 99417516 1001 86380 86390 1
418558 99418558 1001 86380 86390 1
418517 99418517 1001 86380 86390 1
418638 99418638 1001 86380 86390 1
418569 99418569 1001 86380 86390 1
418648 99418648 1001 86380 86390 1
418135 99418135 1001 86380 86390 1
418345 99418345 1001 86380 86390 1
417715 99417715 1001 86380 86390 1
417827 99417827 1001 86380 86390 1
417672 99417672 1001 86380 86390 1
417697 99417697 1001 86380 86390 1
419003 99419003 1001 86380 86390 1
419058 99419058 1001 86380 86390 1
418806 99418806 1001 86380 86390 1
418817 99418817 1001 86380 86390 1
420353 99420353 1001 86380 86390 1
420080 99420080 1001 86380 86390 1
420081 99420081 1001 86380 86390 1
420208 99420208 1001 86380 86390 1
420143 99420143 1001 86380 86390 1
419990 99419990 1001 86380 86390 1
419427 99419427 1001 86380 86390 1
419454 99419454 1001 86380 86390 1
419436 99419436 1001 86380 86390 1
419488 99419488 1001 86380 86390 1
420607 99420607 1001 86380 86390 1
420688 99420688 1001 86380 86390 1
421689 99421689 1001 86380 86390 1
421760 99421760 1001 86380 86390 1
421959 99421959 1001 86380 86390 1
421687 99421687 1001 86380 86390 1
421455 99421455 1001 86380 86390 1
421300 99421300 1001 86380 86390 1
421357 99421357 1001 86380 86390 1
421624 99421624 1001 86380 86390 1
421493 99421493 1001 86380 86390 1
421683 99421683 1001 86380 86390 1
421387 99421387 1001 86380 86390 1
421288 99421288 1001 86380 86390 1
421240 99421240 1001 86380 86390 1
420969 99420969 1001 86380 86390 1
420845 99420845 1001 86380 86390 1
421092 99421092 1001 86380 86390 1
423484 99423484 1001 86380 86390 1
423488 99423488 1001 86380 86390 1
423699 99423699 1001 86380 86390 1
423559 99423559 1001 86380 86390 1
423169 99423169 1001 86380 86390 1
423278 99423278 1001 86380 86390 1
422949 99422949 1001 86380 86390 1
423014 99423014 1001 86380 86390 1
422577 99422577 1001 86380 86390 1
422910 99422910 1001 86380 86390 1
422691 99422691 1001 86380 86390 1
424100 99424100 1001 86380 86390 1
424021 99424021 1001 86380 86390 1
424993 99424993 1001 86380 86390 1
424345 99424345 1001 86380 86390 1
424164 99424164 1001 86380 86390 1
425776 99425776 1001 86380 86390 1
425778 99425778 1001 86380 86390 1
425588 99425588 1001 86380 86390 1
425492 99425492 1001 86380 86390 1
426929 99426929 1001 86380 86390 1
427016 99427016 1001 86380 86390 1
426805 99426805 1001 86380 86390 1
426758 99426758 1001 86380 86390 1
426761 99426761 1001 86380 86390 1
426333 99426333 1001 86380 86390 1
426637 99426637 1001 86380 86390 1
426335 99426335 1001 86380 86390 1
425918 99425918 1001 86380 86390 1
425998 99425998 1001 86380 86390 1
426235 99426235 1001 86380 86390 1
426059 99426059 1001 86380 86390 1
427171 99427171 1001 86380 86390 1
427438 99427438 1001 86380 86390 1
427463 99427463 1001 86380 86390 1
427376 99427376 1001 86380 86390 1
428593 99428593 1001 86380 86390 1
428435 99428435 1001 86380 86390 1
428088 99428088 1001 86380 86390 1
428041 99428041 1001 86380 86390 1
428144 99428144 1001 86380 86390 1
428074 99428074 1001 86380 86390 1
428154 99428154 1001 86380 86390 1
427751 99427751 1001 86380 86390 1
427626 99427626 1001 86380 86390 1
427829 99427829 1001 86380 86390 1
428848 99428848 1001 86380 86390 1
428754 99428754 1001 86380 86390 1
428983 99428983 1001 86380 86390 1
430042 99430042 1001 86380 86390 1
430068 99430068 1001 86380 86390 1
430253 99430253 1001 86380 86390 1
430080 99430080 1001 86380 86390 1
430181 99430181 1001 86380 86390 1
430356 99430356 1001 86380 86390 1
429824 99429824 1001 86380 86390 1
429507 99429507 1001 86380 86390 1
431883 99431883 1001 86380 86390 1
431995 99431995 1001 86380 86390 1
431674 99431674 1001 86380 86390 1
431745 99431745 1001 86380 86390 1
431803 99431803 1001 86380 86390 1
431841 99431841 1001 86380 86390 1
431735 99431735 1001 86380 86390 1
431328 99431328 1001 86380 86390 1
431583 99431583 1001 86380 86390 1
431311 99431311 1001 86380 86390 1
431293 99431293 1001 86380 86390 1
431298 99431298 1001 86380 86390 1
431572 99431572 1001 86380 86390 1
430952 99430952 1001 86380 86390 1
430959 99430959 1001 86380 86390 1
432414 99432414 1001 86380 86390 1
432209 99432209 1001 86380 86390 1
432260 99432260 1001 86380 86390 1
432479 99432479 1001 86380 86390 1
433466 99433466 1001 86380 86390 1
432899 99432899 1001 86380 86390 1
433216 99433216 1001 86380 86390 1
433201 99433201 1001 86380 86390 1
433233 99433233 1001 86380 86390 1
432580 99432580 1001 86380 86390 1
432849 99432849 1001 86380 86390 1
434113 99434113 1001 86380 86390 1
434034 99434034 1001 86380 86390 1
435128 99435128 1001 86380 86390 1
435390 99435390 1001 86380 86390 1
435048 99435048 1001 86380 86390 1
435308 99435308 1001 86380 86390 1
434703 99434703 1001 86380 86390 1
434802 99434802 1001 86380 86390 1
434938 99434938 1001 86380 86390 1
434516 99434516 1001 86380 86390 1
434232 99434232 1001 86380 86390 1
434144 99434144 1001 86380 86390 1
434386 99434386 1001 86380 86390 1
434306 99434306 1001 86380 86390 1
435683 99435683 1001 86380 86390 1
435693 99435693 1001 86380 86390 1
435450 99435450 1001 86380 86390 1
436991 99436991 1001 86380 86390 1
436880 99436880 1001 86380 86390 1
436423 99436423 1001 86380 86390 1
436426 99436426 1001 86380 86390 1
436511 99436511 1001 86380 86390 1
436621 99436621 1001 86380 86390 1
436008 99436008 1001 86380 86390 1
436206 99436206 1001 86380 86390 1
437293 99437293 1001 86380 86390 1
300614 99300614 1001 86380 86390 1
300654 99300654 1001 86380 86390 1
300604 99300604 1001 86380 86390 1
300556 99300556 1001 86380 86390 1
300595 99300595 1001 86380 86390 1
300419 99300419 1001 86380 86390 1
300422 99300422 1001 86380 86390 1
300242 99300242 1001 86380 86390 1
300271 99300271 1001 86380 86390 1
300316 99300316 1001 86380 86390 1
301520 99301520 1001 86380 86390 1
301523 99301523 1001 86380 86390 1
301433 99301433 1001 86380 86390 1
301156 99301156 1001 86380 86390 1
301248 99301248 1001 86380 86390 1
301274 99301274 1001 86380 86390 1
301317 99301317 1001 86380 86390 1
301334 99301334 1001 86380 86390 1
300989 99300989 1001 86380 86390 1
301033 99301033 1001 86380 86390 1
301697 99301697 1001 86380 86390 1
301679 99301679 1001 86380 86390 1
302191 99302191 1001 86380 86390 1
302357 99302357 1001 86380 86390 1
301996 99301996 1001 86380 86390 1
302115 99302115 1001 86380 86390 1
301879 99301879 1001 86380 86390 1
301918 99301918 1001 86380 86390 1
301789 99301789 1001 86380 86390 1
301911 99301911 1001 86380 86390 1
301874 99301874 1001 86380 86390 1
302584 99302584 1001 86380 86390 1
302176 99302176 1001 86380 86390 1
302438 99302438 1001 86380 86390 1
302581 99302581 1001 86380 86390 1
302491 99302491 1001 86380 86390 1
303010 99303010 1001 86380 86390 1
303200 99303200 1001 86380 86390 1
302821 99302821 1001 86380 86390 1
302823 99302823 1001 86380 86390 1
303000 99303000 1001 86380 86390 1
302649 99302649 1001 86380 86390 1
302727 99302727 1001 86380 86390 1
303288 99303288 1001 86380 86390 1
303921 99303921 1001 86380 86390 1
303901 99303901 1001 86380 86390 1
303979 99303979 1001 86380 86390 1
304030 99304030 1001 86380 86390 1
303903 99303903 1001 86380 86390 1
303762 99303762 1001 86380 86390 1
303667 99303667 1001 86380 86390 1
303824 99303824 1001 86380 86390 1
303489 99303489 1001 86380 86390 1
303528 99303528 1001 86380 86390 1
303606 99303606 1001 86380 86390 1
303477 99303477 1001 86380 86390 1
303555 99303555 1001 86380 86390 1
303452 99303452 1001 86380 86390 1
303427 99303427 1001 86380 86390 1
303551 99303551 1001 86380 86390 1
304132 99304132 1001 86380 86390 1
304054 99304054 1001 86380 86390 1
304750 99304750 1001 86380 86390 1
304654 99304654 1001 86380 86390 1
304277 99304277 1001 86380 86390 1
304292 99304292 1001 86380 86390 1
304305 99304305 1001 86380 86390 1
304429 99304429 1001 86380 86390 1
304882 99304882 1001 86380 86390 1
304922 99304922 1001 86380 86390 1
304979 99304979 1001 86380 86390 1
304893 99304893 1001 86380 86390 1
305626 99305626 1001 86380 86390 1
305562 99305562 1001 86380 86390 1
305666 99305666 1001 86380 86390 1
305342 99305342 1001 86380 86390 1
305345 99305345 1001 86380 86390 1
305225 99305225 1001 86380 86390 1
305239 99305239 1001 86380 86390 1
305114 99305114 1001 86380 86390 1
500061 99500061 1001 86380 86390 1
500101 99500101 1001 86380 86390 1
500042 99500042 1001 86380 86390 1
500055 99500055 1001 86380 86390 1
305688 99305688 1001 86380 86390 1
500684 99500684 1001 86380 86390 1
500376 99500376 1001 86380 86390 1
500900 99500900 1001 86380 86390 1
500941 99500941 1001 86380 86390 1
500857 99500857 1001 86380 86390 1
500896 99500896 1001 86380 86390 1
501477 99501477 1001 86380 86390 1
501635 99501635 1001 86380 86390 1
501394 99501394 1001 86380 86390 1
501269 99501269 1001 86380 86390 1
501204 99501204 1001 86380 86390 1
501830 99501830 1001 86380 86390 1
501805 99501805 1001 86380 86390 1
501793 99501793 1001 86380 86390 1
502399 99502399 1001 86380 86390 1
502412 99502412 1001 86380 86390 1
502143 99502143 1001 86380 86390 1
502160 99502160 1001 86380 86390 1
502186 99502186 1001 86380 86390 1
502227 99502227 1001 86380 86390 1
502190 99502190 1001 86380 86390 1
502007 99502007 1001 86380 86390 1
502643 99502643 1001 86380 86390 1
502053 99502053 1001 86380 86390 1
503252 99503252 1001 86380 86390 1
502956 99502956 1001 86380 86390 1
503024 99503024 1001 86380 86390 1
502986 99502986 1001 86380 86390 1
502966 99502966 1001 86380 86390 1
502888 99502888 1001 86380 86390 1
502994 99502994 1001 86380 86390 1
502865 99502865 1001 86380 86390 1
502777 99502777 1001 86380 86390 1
502708 99502708 1001 86380 86390 1
502799 99502799 1001 86380 86390 1
503483 99503483 1001 86380 86390 1
503316 99503316 1001 86380 86390 1
503449 99503449 1001 86380 86390 1
503320 99503320 1001 86380 86390 1
503388 99503388 1001 86380 86390 1
504103 99504103 1001 86380 86390 1
504049 99504049 1001 86380 86390 1
503849 99503849 1001 86380 86390 1
503800 99503800 1001 86380 86390 1
503669 99503669 1001 86380 86390 1
504212 99504212 1001 86380 86390 1
504227 99504227 1001 86380 86390 1
504854 99504854 1001 86380 86390 1
504792 99504792 1001 86380 86390 1
504885 99504885 1001 86380 86390 1
504822 99504822 1001 86380 86390 1
504748 99504748 1001 86380 86390 1
504826 99504826 1001 86380 86390 1
504839 99504839 1001 86380 86390 1
504827 99504827 1001 86380 86390 1
504537 99504537 1001 86380 86390 1
504565 99504565 1001 86380 86390 1
504606 99504606 1001 86380 86390 1
504517 99504517 1001 86380 86390 1
504337 99504337 1001 86380 86390 1
504467 99504467 1001 86380 86390 1
504379 99504379 1001 86380 86390 1
504526 99504526 1001 86380 86390 1
505137 99505137 1001 86380 86390 1
505076 99505076 1001 86380 86390 1
504951 99504951 1001 86380 86390 1
505069 99505069 1001 86380 86390 1
505768 99505768 1001 86380 86390 1
505604 99505604 1001 86380 86390 1
505658 99505658 1001 86380 86390 1
505455 99505455 1001 86380 86390 1
505265 99505265 1001 86380 86390 1
505150 99505150 1001 86380 86390 1
505156 99505156 1001 86380 86390 1
505353 99505353 1001 86380 86390 1
505923 99505923 1001 86380 86390 1
505797 99505797 1001 86380 86390 1
505828 99505828 1001 86380 86390 1
505778 99505778 1001 86380 86390 1
505960 99505960 1001 86380 86390 1
506481 99506481 1001 86380 86390 1
506444 99506444 1001 86380 86390 1
506406 99506406 1001 86380 86390 1
506472 99506472 1001 86380 86390 1
506398 99506398 1001 86380 86390 1
506437 99506437 1001 86380 86390 1
506477 99506477 1001 86380 86390 1
506356 99506356 1001 86380 86390 1
506157 99506157 1001 86380 86390 1
506003 99506003 1001 86380 86390 1
506029 99506029 1001 86380 86390 1
506168 99506168 1001 86380 86390 1
506657 99506657 1001 86380 86390 1
506760 99506760 1001 86380 86390 1
507349 99507349 1001 86380 86390 1
507337 99507337 1001 86380 86390 1
507195 99507195 1001 86380 86390 1
507111 99507111 1001 86380 86390 1
506966 99506966 1001 86380 86390 1
506992 99506992 1001 86380 86390 1
507435 99507435 1001 86380 86390 1
507527 99507527 1001 86380 86390 1
507490 99507490 1001 86380 86390 1
507482 99507482 1001 86380 86390 1
508220 99508220 1001 86380 86390 1
508231 99508231 1001 86380 86390 1
508034 99508034 1001 86380 86390 1
508035 99508035 1001 86380 86390 1
507910 99507910 1001 86380 86390 1
507885 99507885 1001 86380 86390 1
508041 99508041 1001 86380 86390 1
507825 99507825 1001 86380 86390 1
507788 99507788 1001 86380 86390 1
508298 99508298 1001 86380 86390 1
507836 99507836 1001 86380 86390 1
508267 99508267 1001 86380 86390 1
508346 99508346 1001 86380 86390 1
508960 99508960 1001 86380 86390 1
508965 99508965 1001 86380 86390 1
508970 99508970 1001 86380 86390 1
508717 99508717 1001 86380 86390 1
508797 99508797 1001 86380 86390 1
508772 99508772 1001 86380 86390 1
508748 99508748 1001 86380 86390 1
508697 99508697 1001 86380 86390 1
508496 99508496 1001 86380 86390 1
508600 99508600 1001 86380 86390 1
508511 99508511 1001 86380 86390 1
508642 99508642 1001 86380 86390 1
508593 99508593 1001 86380 86390 1
509899 99509899 1001 86380 86390 1
509800 99509800 1001 86380 86390 1
509854 99509854 1001 86380 86390 1
509489 99509489 1001 86380 86390 1
509517 99509517 1001 86380 86390 1
509425 99509425 1001 86380 86390 1
509298 99509298 1001 86380 86390 1
509368 99509368 1001 86380 86390 1
510105 99510105 1001 86380 86390 1
510010 99510010 1001 86380 86390 1
510588 99510588 1001 86380 86390 1
510619 99510619 1001 86380 86390 1
510382 99510382 1001 86380 86390 1
510388 99510388 1001 86380 86390 1
510253 99510253 1001 86380 86390 1
510867 99510867 1001 86380 86390 1
510752 99510752 1001 86380 86390 1
510927 99510927 1001 86380 86390 1
511257 99511257 1001 86380 86390 1
511236 99511236 1001 86380 86390 1
511172 99511172 1001 86380 86390 1
510983 99510983 1001 86380 86390 1
511075 99511075 1001 86380 86390 1
511041 99511041 1001 86380 86390 1
510939 99510939 1001 86380 86390 1
511692 99511692 1001 86380 86390 1
511680 99511680 1001 86380 86390 1
512342 99512342 1001 86380 86390 1
512307 99512307 1001 86380 86390 1
512180 99512180 1001 86380 86390 1
512258 99512258 1001 86380 86390 1
512124 99512124 1001 86380 86390 1
511972 99511972 1001 86380 86390 1
511986 99511986 1001 86380 86390 1
512000 99512000 1001 86380 86390 1
511974 99511974 1001 86380 86390 1
512028 99512028 1001 86380 86390 1
512016 99512016 1001 86380 86390 1
511788 99511788 1001 86380 86390 1
511828 99511828 1001 86380 86390 1
511880 99511880 1001 86380 86390 1
511817 99511817 1001 86380 86390 1
511885 99511885 1001 86380 86390 1
512458 99512458 1001 86380 86390 1
512488 99512488 1001 86380 86390 1
512540 99512540 1001 86380 86390 1
513155 99513155 1001 86380 86390 1
513017 99513017 1001 86380 86390 1
512897 99512897 1001 86380 86390 1
512726 99512726 1001 86380 86390 1
512735 99512735 1001 86380 86390 1
513363 99513363 1001 86380 86390 1
513352 99513352 1001 86380 86390 1
513404 99513404 1001 86380 86390 1
513251 99513251 1001 86380 86390 1
513935 99513935 1001 86380 86390 1
513974 99513974 1001 86380 86390 1
513925 99513925 1001 86380 86390 1
513978 99513978 1001 86380 86390 1
513748 99513748 1001 86380 86390 1
513716 99513716 1001 86380 86390 1
513785 99513785 1001 86380 86390 1
513478 99513478 1001 86380 86390 1
514119 99514119 1001 86380 86390 1
514072 99514072 1001 86380 86390 1
514205 99514205 1001 86380 86390 1
514050 99514050 1001 86380 86390 1
514719 99514719 1001 86380 86390 1
514698 99514698 1001 86380 86390 1
514751 99514751 1001 86380 86390 1
514447 99514447 1001 86380 86390 1
514515 99514515 1001 86380 86390 1
514621 99514621 1001 86380 86390 1
514396 99514396 1001 86380 86390 1
514896 99514896 1001 86380 86390 1
514961 99514961 1001 86380 86390 1
514884 99514884 1001 86380 86390 1
515041 99515041 1001 86380 86390 1
514903 99514903 1001 86380 86390 1
515593 99515593 1001 86380 86390 1
515278 99515278 1001 86380 86390 1
515408 99515408 1001 86380 86390 1
515397 99515397 1001 86380 86390 1
515320 99515320 1001 86380 86390 1
515424 99515424 1001 86380 86390 1
515308 99515308 1001 86380 86390 1
515257 99515257 1001 86380 86390 1
515248 99515248 1001 86380 86390 1
515251 99515251 1001 86380 86390 1
515087 99515087 1001 86380 86390 1
515707 99515707 1001 86380 86390 1
515817 99515817 1001 86380 86390 1
515703 99515703 1001 86380 86390 1
516482 99516482 1001 86380 86390 1
516390 99516390 1001 86380 86390 1
516217 99516217 1001 86380 86390 1
516195 99516195 1001 86380 86390 1
516248 99516248 1001 86380 86390 1
516120 99516120 1001 86380 86390 1
516056 99516056 1001 86380 86390 1
516095 99516095 1001 86380 86390 1
516058 99516058 1001 86380 86390 1
515912 99515912 1001 86380 86390 1
516657 99516657 1001 86380 86390 1
516619 99516619 1001 86380 86390 1
516684 99516684 1001 86380 86390 1
516698 99516698 1001 86380 86390 1
517316 99517316 1001 86380 86390 1
517322 99517322 1001 86380 86390 1
516727 99516727 1001 86380 86390 1
516819 99516819 1001 86380 86390 1
516781 99516781 1001 86380 86390 1
516821 99516821 1001 86380 86390 1
516886 99516886 1001 86380 86390 1
516850 99516850 1001 86380 86390 1
516760 99516760 1001 86380 86390 1
516877 99516877 1001 86380 86390 1
516789 99516789 1001 86380 86390 1
516881 99516881 1001 86380 86390 1
517445 99517445 1001 86380 86390 1
517342 99517342 1001 86380 86390 1
518106 99518106 1001 86380 86390 1
518029 99518029 1001 86380 86390 1
518094 99518094 1001 86380 86390 1
518120 99518120 1001 86380 86390 1
517776 99517776 1001 86380 86390 1
517765 99517765 1001 86380 86390 1
517844 99517844 1001 86380 86390 1
517899 99517899 1001 86380 86390 1
517951 99517951 1001 86380 86390 1
517953 99517953 1001 86380 86390 1
517748 99517748 1001 86380 86390 1
517664 99517664 1001 86380 86390 1
517613 99517613 1001 86380 86390 1
517549 99517549 1001 86380 86390 1
518184 99518184 1001 86380 86390 1
518201 99518201 1001 86380 86390 1
518204 99518204 1001 86380 86390 1
518323 99518323 1001 86380 86390 1
518892 99518892 1001 86380 86390 1
518905 99518905 1001 86380 86390 1
518654 99518654 1001 86380 86390 1
518671 99518671 1001 86380 86390 1
518646 99518646 1001 86380 86390 1
518581 99518581 1001 86380 86390 1
518737 99518737 1001 86380 86390 1
518582 99518582 1001 86380 86390 1
518725 99518725 1001 86380 86390 1
518765 99518765 1001 86380 86390 1
518574 99518574 1001 86380 86390 1
518382 99518382 1001 86380 86390 1
518491 99518491 1001 86380 86390 1
518569 99518569 1001 86380 86390 1
518374 99518374 1001 86380 86390 1
518505 99518505 1001 86380 86390 1
518415 99518415 1001 86380 86390 1
519148 99519148 1001 86380 86390 1
519765 99519765 1001 86380 86390 1
519691 99519691 1001 86380 86390 1
519629 99519629 1001 86380 86390 1
519655 99519655 1001 86380 86390 1
519478 99519478 1001 86380 86390 1
519504 99519504 1001 86380 86390 1
519507 99519507 1001 86380 86390 1
519511 99519511 1001 86380 86390 1
519588 99519588 1001 86380 86390 1
519413 99519413 1001 86380 86390 1
519223 99519223 1001 86380 86390 1
519254 99519254 1001 86380 86390 1
519985 99519985 1001 86380 86390 1
519830 99519830 1001 86380 86390 1
519818 99519818 1001 86380 86390 1
519887 99519887 1001 86380 86390 1
520460 99520460 1001 86380 86390 1
520639 99520639 1001 86380 86390 1
520489 99520489 1001 86380 86390 1
520622 99520622 1001 86380 86390 1
520519 99520519 1001 86380 86390 1
520635 99520635 1001 86380 86390 1
520412 99520412 1001 86380 86390 1
520324 99520324 1001 86380 86390 1
520403 99520403 1001 86380 86390 1
520250 99520250 1001 86380 86390 1
520771 99520771 1001 86380 86390 1
520837 99520837 1001 86380 86390 1
520724 99520724 1001 86380 86390 1
520828 99520828 1001 86380 86390 1
521391 99521391 1001 86380 86390 1
521432 99521432 1001 86380 86390 1
521366 99521366 1001 86380 86390 1
521448 99521448 1001 86380 86390 1
521373 99521373 1001 86380 86390 1
521246 99521246 1001 86380 86390 1
520965 99520965 1001 86380 86390 1
520984 99520984 1001 86380 86390 1
521480 99521480 1001 86380 86390 1
521548 99521548 1001 86380 86390 1
521488 99521488 1001 86380 86390 1
522207 99522207 1001 86380 86390 1
522199 99522199 1001 86380 86390 1
522161 99522161 1001 86380 86390 1
522252 99522252 1001 86380 86390 1
521905 99521905 1001 86380 86390 1
521885 99521885 1001 86380 86390 1
521832 99521832 1001 86380 86390 1
522330 99522330 1001 86380 86390 1
522449 99522449 1001 86380 86390 1
522360 99522360 1001 86380 86390 1
522426 99522426 1001 86380 86390 1
522310 99522310 1001 86380 86390 1
522863 99522863 1001 86380 86390 1
522709 99522709 1001 86380 86390 1
522840 99522840 1001 86380 86390 1
522715 99522715 1001 86380 86390 1
522717 99522717 1001 86380 86390 1
522516 99522516 1001 86380 86390 1
523767 99523767 1001 86380 86390 1
523916 99523916 1001 86380 86390 1
523921 99523921 1001 86380 86390 1
523937 99523937 1001 86380 86390 1
523665 99523665 1001 86380 86390 1
523603 99523603 1001 86380 86390 1
523617 99523617 1001 86380 86390 1
523429 99523429 1001 86380 86390 1
523399 99523399 1001 86380 86390 1
523955 99523955 1001 86380 86390 1
524114 99524114 1001 86380 86390 1
524592 99524592 1001 86380 86390 1
524620 99524620 1001 86380 86390 1
524752 99524752 1001 86380 86390 1
524597 99524597 1001 86380 86390 1
524728 99524728 1001 86380 86390 1
524411 99524411 1001 86380 86390 1
524399 99524399 1001 86380 86390 1
524390 99524390 1001 86380 86390 1
524245 99524245 1001 86380 86390 1
524169 99524169 1001 86380 86390 1
524339 99524339 1001 86380 86390 1
524328 99524328 1001 86380 86390 1
524150 99524150 1001 86380 86390 1
524939 99524939 1001 86380 86390 1
524779 99524779 1001 86380 86390 1
525469 99525469 1001 86380 86390 1
525478 99525478 1001 86380 86390 1
525340 99525340 1001 86380 86390 1
525329 99525329 1001 86380 86390 1
525381 99525381 1001 86380 86390 1
525317 99525317 1001 86380 86390 1
525296 99525296 1001 86380 86390 1
525388 99525388 1001 86380 86390 1
525312 99525312 1001 86380 86390 1
525150 99525150 1001 86380 86390 1
525103 99525103 1001 86380 86390 1
525741 99525741 1001 86380 86390 1
526287 99526287 1001 86380 86390 1
526327 99526327 1001 86380 86390 1
526265 99526265 1001 86380 86390 1
526278 99526278 1001 86380 86390 1
526025 99526025 1001 86380 86390 1
526103 99526103 1001 86380 86390 1
526040 99526040 1001 86380 86390 1
526211 99526211 1001 86380 86390 1
525909 99525909 1001 86380 86390 1
525903 99525903 1001 86380 86390 1
526549 99526549 1001 86380 86390 1
526537 99526537 1001 86380 86390 1
526436 99526436 1001 86380 86390 1
526542 99526542 1001 86380 86390 1
526453 99526453 1001 86380 86390 1
526531 99526531 1001 86380 86390 1
526427 99526427 1001 86380 86390 1
527228 99527228 1001 86380 86390 1
527019 99527019 1001 86380 86390 1
526892 99526892 1001 86380 86390 1
527000 99527000 1001 86380 86390 1
526846 99526846 1001 86380 86390 1
526692 99526692 1001 86380 86390 1
526822 99526822 1001 86380 86390 1
526774 99526774 1001 86380 86390 1
527258 99527258 1001 86380 86390 1
527377 99527377 1001 86380 86390 1
527254 99527254 1001 86380 86390 1
527789 99527789 1001 86380 86390 1
527609 99527609 1001 86380 86390 1
527561 99527561 1001 86380 86390 1
527587 99527587 1001 86380 86390 1
527602 99527602 1001 86380 86390 1
527568 99527568 1001 86380 86390 1
528153 99528153 1001 86380 86390 1
528787 99528787 1001 86380 86390 1
528869 99528869 1001 86380 86390 1
528791 99528791 1001 86380 86390 1
528732 99528732 1001 86380 86390 1
528497 99528497 1001 86380 86390 1
528562 99528562 1001 86380 86390 1
528590 99528590 1001 86380 86390 1
528397 99528397 1001 86380 86390 1
528388 99528388 1001 86380 86390 1
528393 99528393 1001 86380 86390 1
528994 99528994 1001 86380 86390 1
529606 99529606 1001 86380 86390 1
529367 99529367 1001 86380 86390 1
529484 99529484 1001 86380 86390 1
529434 99529434 1001 86380 86390 1
529357 99529357 1001 86380 86390 1
529398 99529398 1001 86380 86390 1
529171 99529171 1001 86380 86390 1
529135 99529135 1001 86380 86390 1
529265 99529265 1001 86380 86390 1
529154 99529154 1001 86380 86390 1
529219 99529219 1001 86380 86390 1
529130 99529130 1001 86380 86390 1
529881 99529881 1001 86380 86390 1
529884 99529884 1001 86380 86390 1
529902 99529902 1001 86380 86390 1
530437 99530437 1001 86380 86390 1
530425 99530425 1001 86380 86390 1
530471 99530471 1001 86380 86390 1
530475 99530475 1001 86380 86390 1
530336 99530336 1001 86380 86390 1
530254 99530254 1001 86380 86390 1
530242 99530242 1001 86380 86390 1
529945 99529945 1001 86380 86390 1
529964 99529964 1001 86380 86390 1
530135 99530135 1001 86380 86390 1
530576 99530576 1001 86380 86390 1
530567 99530567 1001 86380 86390 1
530558 99530558 1001 86380 86390 1
531266 99531266 1001 86380 86390 1
531282 99531282 1001 86380 86390 1
531181 99531181 1001 86380 86390 1
531260 99531260 1001 86380 86390 1
531063 99531063 1001 86380 86390 1
530926 99530926 1001 86380 86390 1
530938 99530938 1001 86380 86390 1
531448 99531448 1001 86380 86390 1
531503 99531503 1001 86380 86390 1
532119 99532119 1001 86380 86390 1
532094 99532094 1001 86380 86390 1
532058 99532058 1001 86380 86390 1
532061 99532061 1001 86380 86390 1
531833 99531833 1001 86380 86390 1
531924 99531924 1001 86380 86390 1
531963 99531963 1001 86380 86390 1
531953 99531953 1001 86380 86390 1
531966 99531966 1001 86380 86390 1
531826 99531826 1001 86380 86390 1
531853 99531853 1001 86380 86390 1
531868 99531868 1001 86380 86390 1
531985 99531985 1001 86380 86390 1
531921 99531921 1001 86380 86390 1
531636 99531636 1001 86380 86390 1
531715 99531715 1001 86380 86390 1
531591 99531591 1001 86380 86390 1
531632 99531632 1001 86380 86390 1
531787 99531787 1001 86380 86390 1
532306 99532306 1001 86380 86390 1
532332 99532332 1001 86380 86390 1
532358 99532358 1001 86380 86390 1
532360 99532360 1001 86380 86390 1
532231 99532231 1001 86380 86390 1
532270 99532270 1001 86380 86390 1
532312 99532312 1001 86380 86390 1
532313 99532313 1001 86380 86390 1
532238 99532238 1001 86380 86390 1
532881 99532881 1001 86380 86390 1
532710 99532710 1001 86380 86390 1
532746 99532746 1001 86380 86390 1
532824 99532824 1001 86380 86390 1
532516 99532516 1001 86380 86390 1
532466 99532466 1001 86380 86390 1
532571 99532571 1001 86380 86390 1
532473 99532473 1001 86380 86390 1
533176 99533176 1001 86380 86390 1
533178 99533178 1001 86380 86390 1
533235 99533235 1001 86380 86390 1
533814 99533814 1001 86380 86390 1
533554 99533554 1001 86380 86390 1
533569 99533569 1001 86380 86390 1
533290 99533290 1001 86380 86390 1
533398 99533398 1001 86380 86390 1
533363 99533363 1001 86380 86390 1
533403 99533403 1001 86380 86390 1
533914 99533914 1001 86380 86390 1
533915 99533915 1001 86380 86390 1
534035 99534035 1001 86380 86390 1
534492 99534492 1001 86380 86390 1
534505 99534505 1001 86380 86390 1
534536 99534536 1001 86380 86390 1
534549 99534549 1001 86380 86390 1
534575 99534575 1001 86380 86390 1
534498 99534498 1001 86380 86390 1
534672 99534672 1001 86380 86390 1
534326 99534326 1001 86380 86390 1
534469 99534469 1001 86380 86390 1
534288 99534288 1001 86380 86390 1
534341 99534341 1001 86380 86390 1
534306 99534306 1001 86380 86390 1
534464 99534464 1001 86380 86390 1
534225 99534225 1001 86380 86390 1
534813 99534813 1001 86380 86390 1
534713 99534713 1001 86380 86390 1
534855 99534855 1001 86380 86390 1
535358 99535358 1001 86380 86390 1
535484 99535484 1001 86380 86390 1
535374 99535374 1001 86380 86390 1
535401 99535401 1001 86380 86390 1
535502 99535502 1001 86380 86390 1
535353 99535353 1001 86380 86390 1
535506 99535506 1001 86380 86390 1
535227 99535227 1001 86380 86390 1
535245 99535245 1001 86380 86390 1
534966 99534966 1001 86380 86390 1
535009 99535009 1001 86380 86390 1
535074 99535074 1001 86380 86390 1
535692 99535692 1001 86380 86390 1
535643 99535643 1001 86380 86390 1
535634 99535634 1001 86380 86390 1
536298 99536298 1001 86380 86390 1
536240 99536240 1001 86380 86390 1
536281 99536281 1001 86380 86390 1
536205 99536205 1001 86380 86390 1
536091 99536091 1001 86380 86390 1
535952 99535952 1001 86380 86390 1
535957 99535957 1001 86380 86390 1
535947 99535947 1001 86380 86390 1
535874 99535874 1001 86380 86390 1
536373 99536373 1001 86380 86390 1
536478 99536478 1001 86380 86390 1
536523 99536523 1001 86380 86390 1
537036 99537036 1001 86380 86390 1
536989 99536989 1001 86380 86390 1
537015 99537015 1001 86380 86390 1
537056 99537056 1001 86380 86390 1
536796 99536796 1001 86380 86390 1
536952 99536952 1001 86380 86390 1
536568 99536568 1001 86380 86390 1
536689 99536689 1001 86380 86390 1
537269 99537269 1001 86380 86390 1
537970 99537970 1001 86380 86390 1
537908 99537908 1001 86380 86390 1
537883 99537883 1001 86380 86390 1
537628 99537628 1001 86380 86390 1
537701 99537701 1001 86380 86390 1
537549 99537549 1001 86380 86390 1
537411 99537411 1001 86380 86390 1
538143 99538143 1001 86380 86390 1
538091 99538091 1001 86380 86390 1
538738 99538738 1001 86380 86390 1
538663 99538663 1001 86380 86390 1
538732 99538732 1001 86380 86390 1
538618 99538618 1001 86380 86390 1
538721 99538721 1001 86380 86390 1
538735 99538735 1001 86380 86390 1
538710 99538710 1001 86380 86390 1
538533 99538533 1001 86380 86390 1
538572 99538572 1001 86380 86390 1
538524 99538524 1001 86380 86390 1
538408 99538408 1001 86380 86390 1
538451 99538451 1001 86380 86390 1
538284 99538284 1001 86380 86390 1
538316 99538316 1001 86380 86390 1
538369 99538369 1001 86380 86390 1
538892 99538892 1001 86380 86390 1
538970 99538970 1001 86380 86390 1
538854 99538854 1001 86380 86390 1
538830 99538830 1001 86380 86390 1
538949 99538949 1001 86380 86390 1
539563 99539563 1001 86380 86390 1
539487 99539487 1001 86380 86390 1
539489 99539489 1001 86380 86390 1
539615 99539615 1001 86380 86390 1
539543 99539543 1001 86380 86390 1
539359 99539359 1001 86380 86390 1
539424 99539424 1001 86380 86390 1
539247 99539247 1001 86380 86390 1
539248 99539248 1001 86380 86390 1
539250 99539250 1001 86380 86390 1
539278 99539278 1001 86380 86390 1
539304 99539304 1001 86380 86390 1
539149 99539149 1001 86380 86390 1
539717 99539717 1001 86380 86390 1
539660 99539660 1001 86380 86390 1
540277 99540277 1001 86380 86390 1
540332 99540332 1001 86380 86390 1
540462 99540462 1001 86380 86390 1
540149 99540149 1001 86380 86390 1
539919 99539919 1001 86380 86390 1
540652 99540652 1001 86380 86390 1
540511 99540511 1001 86380 86390 1
540539 99540539 1001 86380 86390 1
540566 99540566 1001 86380 86390 1
541261 99541261 1001 86380 86390 1
541285 99541285 1001 86380 86390 1
540910 99540910 1001 86380 86390 1
540992 99540992 1001 86380 86390 1
541071 99541071 1001 86380 86390 1
541084 99541084 1001 86380 86390 1
540673 99540673 1001 86380 86390 1
540680 99540680 1001 86380 86390 1
541409 99541409 1001 86380 86390 1
541462 99541462 1001 86380 86390 1
541386 99541386 1001 86380 86390 1
541295 99541295 1001 86380 86390 1
541412 99541412 1001 86380 86390 1
541338 99541338 1001 86380 86390 1
541943 99541943 1001 86380 86390 1
542104 99542104 1001 86380 86390 1
541909 99541909 1001 86380 86390 1
541680 99541680 1001 86380 86390 1
541701 99541701 1001 86380 86390 1
541600 99541600 1001 86380 86390 1
542128 99542128 1001 86380 86390 1
542169 99542169 1001 86380 86390 1
542314 99542314 1001 86380 86390 1
542255 99542255 1001 86380 86390 1
542781 99542781 1001 86380 86390 1
542846 99542846 1001 86380 86390 1
542746 99542746 1001 86380 86390 1
542841 99542841 1001 86380 86390 1
542558 99542558 1001 86380 86390 1
542635 99542635 1001 86380 86390 1
542561 99542561 1001 86380 86390 1
542568 99542568 1001 86380 86390 1
542391 99542391 1001 86380 86390 1
542522 99542522 1001 86380 86390 1
543087 99543087 1001 86380 86390 1
543722 99543722 1001 86380 86390 1
543394 99543394 1001 86380 86390 1
543352 99543352 1001 86380 86390 1
543275 99543275 1001 86380 86390 1
543263 99543263 1001 86380 86390 1
543172 99543172 1001 86380 86390 1
543886 99543886 1001 86380 86390 1
544419 99544419 1001 86380 86390 1
544397 99544397 1001 86380 86390 1
544515 99544515 1001 86380 86390 1
544187 99544187 1001 86380 86390 1
544266 99544266 1001 86380 86390 1
544319 99544319 1001 86380 86390 1
544002 99544002 1001 86380 86390 1
544038 99544038 1001 86380 86390 1
544168 99544168 1001 86380 86390 1
544703 99544703 1001 86380 86390 1
544706 99544706 1001 86380 86390 1
422850 784 1001 53460 61617 1
509035 755 1002 54211 54404 1
539882 661 1002 36213 45728 1
400216 99400216 1001 86380 86390 1
400317 99400317 1001 86380 86390 1
400364 99400364 1001 86380 86390 1
400343 99400343 1001 86380 86390 1
400460 99400460 1001 86380 86390 1
400501 99400501 1001 86380 86390 1
400632 99400632 1001 86380 86390 1
400786 99400786 1001 86380 86390 1
400772 99400772 1001 86380 86390 1
400910 99400910 1001 86380 86390 1
401157 99401157 1001 86380 86390 1
401053 99401053 1001 86380 86390 1
401342 99401342 1001 86380 86390 1
401612 99401612 1001 86380 86390 1
401715 99401715 1001 86380 86390 1
402077 99402077 1001 86380 86390 1
402088 99402088 1001 86380 86390 1
402123 99402123 1001 86380 86390 1
402195 99402195 1001 86380 86390 1
402230 99402230 1001 86380 86390 1
402413 99402413 1001 86380 86390 1
402655 99402655 1001 86380 86390 1
402741 99402741 1001 86380 86390 1
402829 99402829 1001 86380 86390 1
403075 99403075 1001 86380 86390 1
403272 99403272 1001 86380 86390 1
403339 99403339 1001 86380 86390 1
403397 99403397 1001 86380 86390 1
403478 99403478 1001 86380 86390 1
403703 99403703 1001 86380 86390 1
404056 99404056 1001 86380 86390 1
404453 99404453 1001 86380 86390 1
404490 99404490 1001 86380 86390 1
404697 99404697 1001 86380 86390 1
404728 99404728 1001 86380 86390 1
404865 99404865 1001 86380 86390 1
404855 99404855 1001 86380 86390 1
404881 99404881 1001 86380 86390 1
404935 99404935 1001 86380 86390 1
404942 99404942 1001 86380 86390 1
405104 99405104 1001 86380 86390 1
405272 99405272 1001 86380 86390 1
405400 99405400 1001 86380 86390 1
405513 99405513 1001 86380 86390 1
405649 99405649 1001 86380 86390 1
405728 99405728 1001 86380 86390 1
405677 99405677 1001 86380 86390 1
405669 99405669 1001 86380 86390 1
405859 99405859 1001 86380 86390 1
405978 99405978 1001 86380 86390 1
406064 99406064 1001 86380 86390 1
406148 99406148 1001 86380 86390 1
406085 99406085 1001 86380 86390 1
406282 99406282 1001 86380 86390 1
406400 99406400 1001 86380 86390 1
406414 99406414 1001 86380 86390 1
406568 99406568 1001 86380 86390 1
406729 99406729 1001 86380 86390 1
406634 99406634 1001 86380 86390 1
406741 99406741 1001 86380 86390 1
406952 99406952 1001 86380 86390 1
406978 99406978 1001 86380 86390 1
407022 99407022 1001 86380 86390 1
407004 99407004 1001 86380 86390 1
406987 99406987 1001 86380 86390 1
407095 99407095 1001 86380 86390 1
407172 99407172 1001 86380 86390 1
407175 99407175 1001 86380 86390 1
407158 99407158 1001 86380 86390 1
407327 99407327 1001 86380 86390 1
407401 99407401 1001 86380 86390 1
407571 99407571 1001 86380 86390 1
407670 99407670 1001 86380 86390 1
407679 99407679 1001 86380 86390 1
407776 99407776 1001 86380 86390 1
407940 99407940 1001 86380 86390 1
408329 99408329 1001 86380 86390 1
408517 99408517 1001 86380 86390 1
408637 99408637 1001 86380 86390 1
408757 99408757 1001 86380 86390 1
408987 99408987 1001 86380 86390 1
409405 99409405 1001 86380 86390 1
409715 99409715 1001 86380 86390 1
409757 99409757 1001 86380 86390 1
409807 99409807 1001 86380 86390 1
409792 99409792 1001 86380 86390 1
409962 99409962 1001 86380 86390 1
410021 99410021 1001 86380 86390 1
410281 99410281 1001 86380 86390 1
410393 99410393 1001 86380 86390 1
410303 99410303 1001 86380 86390 1
410459 99410459 1001 86380 86390 1
410460 99410460 1001 86380 86390 1
410444 99410444 1001 86380 86390 1
410473 99410473 1001 86380 86390 1
410590 99410590 1001 86380 86390 1
410721 99410721 1001 86380 86390 1
411172 99411172 1001 86380 86390 1
411157 99411157 1001 86380 86390 1
411271 99411271 1001 86380 86390 1
411456 99411456 1001 86380 86390 1
411538 99411538 1001 86380 86390 1
411592 99411592 1001 86380 86390 1
411757 99411757 1001 86380 86390 1
412089 99412089 1001 86380 86390 1
412477 99412477 1001 86380 86390 1
412396 99412396 1001 86380 86390 1
412408 99412408 1001 86380 86390 1
412310 99412310 1001 86380 86390 1
413302 99413302 1001 86380 86390 1
413614 99413614 1001 86380 86390 1
413165 99413165 1001 86380 86390 1
413173 99413173 1001 86380 86390 1
413874 99413874 1001 86380 86390 1
415142 99415142 1001 86380 86390 1
415078 99415078 1001 86380 86390 1
415122 99415122 1001 86380 86390 1
415266 99415266 1001 86380 86390 1
414930 99414930 1001 86380 86390 1
415069 99415069 1001 86380 86390 1
414937 99414937 1001 86380 86390 1
414710 99414710 1001 86380 86390 1
414548 99414548 1001 86380 86390 1
414602 99414602 1001 86380 86390 1
414793 99414793 1001 86380 86390 1
414316 99414316 1001 86380 86390 1
414317 99414317 1001 86380 86390 1
414437 99414437 1001 86380 86390 1
415606 99415606 1001 86380 86390 1
415430 99415430 1001 86380 86390 1
415355 99415355 1001 86380 86390 1
416811 99416811 1001 86380 86390 1
416506 99416506 1001 86380 86390 1
416229 99416229 1001 86380 86390 1
415937 99415937 1001 86380 86390 1
417258 99417258 1001 86380 86390 1
417339 99417339 1001 86380 86390 1
417484 99417484 1001 86380 86390 1
417459 99417459 1001 86380 86390 1
417469 99417469 1001 86380 86390 1
418691 99418691 1001 86380 86390 1
418249 99418249 1001 86380 86390 1
418430 99418430 1001 86380 86390 1
418072 99418072 1001 86380 86390 1
417745 99417745 1001 86380 86390 1
418948 99418948 1001 86380 86390 1
420204 99420204 1001 86380 86390 1
420265 99420265 1001 86380 86390 1
419966 99419966 1001 86380 86390 1
419993 99419993 1001 86380 86390 1
419873 99419873 1001 86380 86390 1
419347 99419347 1001 86380 86390 1
419214 99419214 1001 86380 86390 1
419410 99419410 1001 86380 86390 1
419393 99419393 1001 86380 86390 1
419399 99419399 1001 86380 86390 1
420628 99420628 1001 86380 86390 1
420731 99420731 1001 86380 86390 1
421998 99421998 1001 86380 86390 1
421735 99421735 1001 86380 86390 1
421391 99421391 1001 86380 86390 1
421431 99421431 1001 86380 86390 1
421589 99421589 1001 86380 86390 1
421401 99421401 1001 86380 86390 1
421147 99421147 1001 86380 86390 1
421071 99421071 1001 86380 86390 1
421193 99421193 1001 86380 86390 1
422499 99422499 1001 86380 86390 1
422430 99422430 1001 86380 86390 1
422141 99422141 1001 86380 86390 1
423577 99423577 1001 86380 86390 1
423555 99423555 1001 86380 86390 1
423520 99423520 1001 86380 86390 1
423499 99423499 1001 86380 86390 1
423034 99423034 1001 86380 86390 1
422539 99422539 1001 86380 86390 1
422543 99422543 1001 86380 86390 1
422816 99422816 1001 86380 86390 1
422616 99422616 1001 86380 86390 1
422822 99422822 1001 86380 86390 1
422592 99422592 1001 86380 86390 1
423938 99423938 1001 86380 86390 1
424027 99424027 1001 86380 86390 1
425029 99425029 1001 86380 86390 1
425050 99425050 1001 86380 86390 1
425052 99425052 1001 86380 86390 1
425091 99425091 1001 86380 86390 1
425346 99425346 1001 86380 86390 1
425317 99425317 1001 86380 86390 1
425187 99425187 1001 86380 86390 1
424592 99424592 1001 86380 86390 1
424866 99424866 1001 86380 86390 1
424691 99424691 1001 86380 86390 1
424692 99424692 1001 86380 86390 1
424207 99424207 1001 86380 86390 1
424444 99424444 1001 86380 86390 1
424335 99424335 1001 86380 86390 1
424363 99424363 1001 86380 86390 1
425767 99425767 1001 86380 86390 1
426875 99426875 1001 86380 86390 1
427015 99427015 1001 86380 86390 1
426881 99426881 1001 86380 86390 1
427068 99427068 1001 86380 86390 1
426336 99426336 1001 86380 86390 1
426660 99426660 1001 86380 86390 1
426186 99426186 1001 86380 86390 1
426017 99426017 1001 86380 86390 1
426076 99426076 1001 86380 86390 1
426146 99426146 1001 86380 86390 1
425879 99425879 1001 86380 86390 1
427172 99427172 1001 86380 86390 1
427403 99427403 1001 86380 86390 1
427473 99427473 1001 86380 86390 1
427159 99427159 1001 86380 86390 1
427481 99427481 1001 86380 86390 1
428439 99428439 1001 86380 86390 1
428569 99428569 1001 86380 86390 1
428500 99428500 1001 86380 86390 1
428687 99428687 1001 86380 86390 1
428375 99428375 1001 86380 86390 1
428511 99428511 1001 86380 86390 1
428209 99428209 1001 86380 86390 1
427779 99427779 1001 86380 86390 1
427615 99427615 1001 86380 86390 1
429055 99429055 1001 86380 86390 1
428859 99428859 1001 86380 86390 1
428775 99428775 1001 86380 86390 1
429148 99429148 1001 86380 86390 1
429172 99429172 1001 86380 86390 1
430367 99430367 1001 86380 86390 1
429983 99429983 1001 86380 86390 1
429883 99429883 1001 86380 86390 1
429759 99429759 1001 86380 86390 1
429862 99429862 1001 86380 86390 1
429410 99429410 1001 86380 86390 1
429305 99429305 1001 86380 86390 1
429261 99429261 1001 86380 86390 1
429514 99429514 1001 86380 86390 1
430495 99430495 1001 86380 86390 1
430649 99430649 1001 86380 86390 1
431763 99431763 1001 86380 86390 1
431597 99431597 1001 86380 86390 1
431469 99431469 1001 86380 86390 1
431272 99431272 1001 86380 86390 1
431549 99431549 1001 86380 86390 1
430887 99430887 1001 86380 86390 1
431023 99431023 1001 86380 86390 1
430922 99430922 1001 86380 86390 1
430949 99430949 1001 86380 86390 1
431130 99431130 1001 86380 86390 1
430853 99430853 1001 86380 86390 1
430854 99430854 1001 86380 86390 1
431196 99431196 1001 86380 86390 1
431236 99431236 1001 86380 86390 1
432178 99432178 1001 86380 86390 1
432163 99432163 1001 86380 86390 1
433549 99433549 1001 86380 86390 1
433436 99433436 1001 86380 86390 1
433334 99433334 1001 86380 86390 1
433297 99433297 1001 86380 86390 1
433045 99433045 1001 86380 86390 1
432564 99432564 1001 86380 86390 1
432549 99432549 1001 86380 86390 1
432695 99432695 1001 86380 86390 1
433733 99433733 1001 86380 86390 1
433748 99433748 1001 86380 86390 1
435121 99435121 1001 86380 86390 1
434658 99434658 1001 86380 86390 1
434624 99434624 1001 86380 86390 1
434832 99434832 1001 86380 86390 1
434673 99434673 1001 86380 86390 1
434203 99434203 1001 86380 86390 1
434472 99434472 1001 86380 86390 1
435891 99435891 1001 86380 86390 1
435485 99435485 1001 86380 86390 1
435866 99435866 1001 86380 86390 1
435821 99435821 1001 86380 86390 1
436779 99436779 1001 86380 86390 1
436356 99436356 1001 86380 86390 1
436466 99436466 1001 86380 86390 1
436093 99436093 1001 86380 86390 1
436314 99436314 1001 86380 86390 1
436195 99436195 1001 86380 86390 1
435961 99435961 1001 86380 86390 1
300093 99300093 1001 86380 86390 1
437188 99437188 1001 86380 86390 1
437359 99437359 1001 86380 86390 1
300089 99300089 1001 86380 86390 1
300540 99300540 1001 86380 86390 1
300593 99300593 1001 86380 86390 1
300473 99300473 1001 86380 86390 1
300237 99300237 1001 86380 86390 1
300251 99300251 1001 86380 86390 1
300193 99300193 1001 86380 86390 1
300283 99300283 1001 86380 86390 1
300854 99300854 1001 86380 86390 1
301552 99301552 1001 86380 86390 1
301211 99301211 1001 86380 86390 1
301199 99301199 1001 86380 86390 1
301281 99301281 1001 86380 86390 1
301307 99301307 1001 86380 86390 1
301030 99301030 1001 86380 86390 1
301082 99301082 1001 86380 86390 1
301083 99301083 1001 86380 86390 1
301136 99301136 1001 86380 86390 1
300970 99300970 1001 86380 86390 1
301113 99301113 1001 86380 86390 1
301620 99301620 1001 86380 86390 1
301724 99301724 1001 86380 86390 1
302278 99302278 1001 86380 86390 1
302292 99302292 1001 86380 86390 1
302218 99302218 1001 86380 86390 1
302257 99302257 1001 86380 86390 1
302336 99302336 1001 86380 86390 1
302183 99302183 1001 86380 86390 1
302032 99302032 1001 86380 86390 1
302035 99302035 1001 86380 86390 1
302052 99302052 1001 86380 86390 1
301978 99301978 1001 86380 86390 1
301942 99301942 1001 86380 86390 1
301905 99301905 1001 86380 86390 1
301861 99301861 1001 86380 86390 1
302511 99302511 1001 86380 86390 1
302551 99302551 1001 86380 86390 1
302529 99302529 1001 86380 86390 1
303030 99303030 1001 86380 86390 1
303185 99303185 1001 86380 86390 1
303114 99303114 1001 86380 86390 1
302925 99302925 1001 86380 86390 1
302874 99302874 1001 86380 86390 1
302892 99302892 1001 86380 86390 1
302829 99302829 1001 86380 86390 1
302816 99302816 1001 86380 86390 1
302882 99302882 1001 86380 86390 1
302689 99302689 1001 86380 86390 1
302587 99302587 1001 86380 86390 1
302631 99302631 1001 86380 86390 1
302763 99302763 1001 86380 86390 1
303282 99303282 1001 86380 86390 1
303270 99303270 1001 86380 86390 1
303374 99303374 1001 86380 86390 1
303400 99303400 1001 86380 86390 1
303225 99303225 1001 86380 86390 1
303989 99303989 1001 86380 86390 1
303912 99303912 1001 86380 86390 1
303763 99303763 1001 86380 86390 1
303790 99303790 1001 86380 86390 1
303816 99303816 1001 86380 86390 1
303795 99303795 1001 86380 86390 1
303679 99303679 1001 86380 86390 1
303668 99303668 1001 86380 86390 1
303761 99303761 1001 86380 86390 1
303593 99303593 1001 86380 86390 1
303438 99303438 1001 86380 86390 1
303550 99303550 1001 86380 86390 1
304185 99304185 1001 86380 86390 1
304198 99304198 1001 86380 86390 1
304188 99304188 1001 86380 86390 1
304227 99304227 1001 86380 86390 1
304179 99304179 1001 86380 86390 1
304704 99304704 1001 86380 86390 1
304685 99304685 1001 86380 86390 1
304675 99304675 1001 86380 86390 1
304741 99304741 1001 86380 86390 1
304755 99304755 1001 86380 86390 1
304497 99304497 1001 86380 86390 1
304601 99304601 1001 86380 86390 1
304543 99304543 1001 86380 86390 1
304596 99304596 1001 86380 86390 1
304584 99304584 1001 86380 86390 1
304597 99304597 1001 86380 86390 1
304315 99304315 1001 86380 86390 1
304247 99304247 1001 86380 86390 1
304314 99304314 1001 86380 86390 1
304985 99304985 1001 86380 86390 1
305003 99305003 1001 86380 86390 1
305029 99305029 1001 86380 86390 1
304942 99304942 1001 86380 86390 1
304892 99304892 1001 86380 86390 1
304957 99304957 1001 86380 86390 1
305522 99305522 1001 86380 86390 1
305538 99305538 1001 86380 86390 1
305674 99305674 1001 86380 86390 1
305678 99305678 1001 86380 86390 1
305516 99305516 1001 86380 86390 1
305369 99305369 1001 86380 86390 1
305435 99305435 1001 86380 86390 1
305105 99305105 1001 86380 86390 1
305196 99305196 1001 86380 86390 1
305261 99305261 1001 86380 86390 1
305224 99305224 1001 86380 86390 1
305071 99305071 1001 86380 86390 1
305188 99305188 1001 86380 86390 1
500022 99500022 1001 86380 86390 1
500023 99500023 1001 86380 86390 1
500171 99500171 1001 86380 86390 1
500083 99500083 1001 86380 86390 1
500009 99500009 1001 86380 86390 1
500611 99500611 1001 86380 86390 1
500769 99500769 1001 86380 86390 1
500719 99500719 1001 86380 86390 1
500735 99500735 1001 86380 86390 1
500237 99500237 1001 86380 86390 1
500201 99500201 1001 86380 86390 1
500358 99500358 1001 86380 86390 1
500204 99500204 1001 86380 86390 1
500907 99500907 1001 86380 86390 1
500909 99500909 1001 86380 86390 1
500897 99500897 1001 86380 86390 1
501630 99501630 1001 86380 86390 1
501410 99501410 1001 86380 86390 1
501385 99501385 1001 86380 86390 1
501368 99501368 1001 86380 86390 1
501059 99501059 1001 86380 86390 1
501114 99501114 1001 86380 86390 1
501127 99501127 1001 86380 86390 1
501730 99501730 1001 86380 86390 1
501681 99501681 1001 86380 86390 1
501841 99501841 1001 86380 86390 1
501829 99501829 1001 86380 86390 1
502298 99502298 1001 86380 86390 1
502324 99502324 1001 86380 86390 1
502369 99502369 1001 86380 86390 1
502450 99502450 1001 86380 86390 1
502295 99502295 1001 86380 86390 1
502082 99502082 1001 86380 86390 1
502150 99502150 1001 86380 86390 1
502138 99502138 1001 86380 86390 1
502205 99502205 1001 86380 86390 1
501962 99501962 1001 86380 86390 1
502028 99502028 1001 86380 86390 1
501992 99501992 1001 86380 86390 1
502009 99502009 1001 86380 86390 1
501868 99501868 1001 86380 86390 1
502604 99502604 1001 86380 86390 1
502493 99502493 1001 86380 86390 1
502511 99502511 1001 86380 86390 1
502654 99502654 1001 86380 86390 1
503177 99503177 1001 86380 86390 1
503243 99503243 1001 86380 86390 1
503232 99503232 1001 86380 86390 1
503168 99503168 1001 86380 86390 1
503131 99503131 1001 86380 86390 1
503184 99503184 1001 86380 86390 1
503035 99503035 1001 86380 86390 1
502910 99502910 1001 86380 86390 1
503053 99503053 1001 86380 86390 1
502827 99502827 1001 86380 86390 1
502771 99502771 1001 86380 86390 1
502797 99502797 1001 86380 86390 1
502734 99502734 1001 86380 86390 1
503470 99503470 1001 86380 86390 1
503422 99503422 1001 86380 86390 1
504003 99504003 1001 86380 86390 1
503945 99503945 1001 86380 86390 1
503984 99503984 1001 86380 86390 1
503756 99503756 1001 86380 86390 1
503755 99503755 1001 86380 86390 1
504289 99504289 1001 86380 86390 1
504228 99504228 1001 86380 86390 1
504164 99504164 1001 86380 86390 1
504178 99504178 1001 86380 86390 1
504269 99504269 1001 86380 86390 1
504880 99504880 1001 86380 86390 1
504917 99504917 1001 86380 86390 1
504684 99504684 1001 86380 86390 1
504451 99504451 1001 86380 86390 1
505641 99505641 1001 86380 86390 1
505662 99505662 1001 86380 86390 1
505387 99505387 1001 86380 86390 1
505543 99505543 1001 86380 86390 1
505307 99505307 1001 86380 86390 1
505237 99505237 1001 86380 86390 1
505936 99505936 1001 86380 86390 1
505885 99505885 1001 86380 86390 1
505931 99505931 1001 86380 86390 1
505895 99505895 1001 86380 86390 1
506562 99506562 1001 86380 86390 1
506575 99506575 1001 86380 86390 1
506424 99506424 1001 86380 86390 1
506440 99506440 1001 86380 86390 1
506235 99506235 1001 86380 86390 1
506224 99506224 1001 86380 86390 1
506342 99506342 1001 86380 86390 1
506194 99506194 1001 86380 86390 1
506376 99506376 1001 86380 86390 1
505997 99505997 1001 86380 86390 1
506063 99506063 1001 86380 86390 1
506076 99506076 1001 86380 86390 1
506090 99506090 1001 86380 86390 1
506726 99506726 1001 86380 86390 1
506614 99506614 1001 86380 86390 1
506629 99506629 1001 86380 86390 1
507243 99507243 1001 86380 86390 1
507277 99507277 1001 86380 86390 1
507141 99507141 1001 86380 86390 1
507157 99507157 1001 86380 86390 1
506852 99506852 1001 86380 86390 1
506816 99506816 1001 86380 86390 1
506960 99506960 1001 86380 86390 1
507002 99507002 1001 86380 86390 1
506835 99506835 1001 86380 86390 1
506939 99506939 1001 86380 86390 1
506823 99506823 1001 86380 86390 1
506955 99506955 1001 86380 86390 1
507505 99507505 1001 86380 86390 1
507599 99507599 1001 86380 86390 1
508094 99508094 1001 86380 86390 1
508159 99508159 1001 86380 86390 1
508059 99508059 1001 86380 86390 1
508206 99508206 1001 86380 86390 1
507893 99507893 1001 86380 86390 1
508038 99508038 1001 86380 86390 1
507731 99507731 1001 86380 86390 1
507835 99507835 1001 86380 86390 1
508272 99508272 1001 86380 86390 1
508326 99508326 1001 86380 86390 1
508280 99508280 1001 86380 86390 1
508877 99508877 1001 86380 86390 1
509066 99509066 1001 86380 86390 1
508919 99508919 1001 86380 86390 1
508676 99508676 1001 86380 86390 1
508683 99508683 1001 86380 86390 1
508672 99508672 1001 86380 86390 1
508557 99508557 1001 86380 86390 1
508513 99508513 1001 86380 86390 1
508474 99508474 1001 86380 86390 1
508504 99508504 1001 86380 86390 1
508454 99508454 1001 86380 86390 1
509089 99509089 1001 86380 86390 1
509823 99509823 1001 86380 86390 1
509849 99509849 1001 86380 86390 1
509851 99509851 1001 86380 86390 1
509840 99509840 1001 86380 86390 1
509877 99509877 1001 86380 86390 1
509891 99509891 1001 86380 86390 1
509757 99509757 1001 86380 86390 1
509567 99509567 1001 86380 86390 1
509675 99509675 1001 86380 86390 1
509629 99509629 1001 86380 86390 1
509499 99509499 1001 86380 86390 1
509350 99509350 1001 86380 86390 1
509468 99509468 1001 86380 86390 1
509369 99509369 1001 86380 86390 1
510546 99510546 1001 86380 86390 1
510560 99510560 1001 86380 86390 1
510692 99510692 1001 86380 86390 1
510708 99510708 1001 86380 86390 1
510451 99510451 1001 86380 86390 1
510477 99510477 1001 86380 86390 1
510107 99510107 1001 86380 86390 1
510142 99510142 1001 86380 86390 1
510827 99510827 1001 86380 86390 1
510782 99510782 1001 86380 86390 1
510926 99510926 1001 86380 86390 1
511361 99511361 1001 86380 86390 1
511531 99511531 1001 86380 86390 1
511470 99511470 1001 86380 86390 1
511498 99511498 1001 86380 86390 1
511546 99511546 1001 86380 86390 1
511234 99511234 1001 86380 86390 1
511070 99511070 1001 86380 86390 1
511601 99511601 1001 86380 86390 1
512175 99512175 1001 86380 86390 1
512350 99512350 1001 86380 86390 1
512360 99512360 1001 86380 86390 1
511981 99511981 1001 86380 86390 1
512076 99512076 1001 86380 86390 1
512051 99512051 1001 86380 86390 1
512172 99512172 1001 86380 86390 1
511953 99511953 1001 86380 86390 1
511773 99511773 1001 86380 86390 1
511814 99511814 1001 86380 86390 1
511763 99511763 1001 86380 86390 1
511829 99511829 1001 86380 86390 1
512466 99512466 1001 86380 86390 1
512497 99512497 1001 86380 86390 1
513157 99513157 1001 86380 86390 1
513174 99513174 1001 86380 86390 1
513109 99513109 1001 86380 86390 1
513135 99513135 1001 86380 86390 1
513046 99513046 1001 86380 86390 1
513150 99513150 1001 86380 86390 1
512831 99512831 1001 86380 86390 1
512912 99512912 1001 86380 86390 1
512913 99512913 1001 86380 86390 1
512752 99512752 1001 86380 86390 1
512586 99512586 1001 86380 86390 1
512603 99512603 1001 86380 86390 1
513295 99513295 1001 86380 86390 1
513402 99513402 1001 86380 86390 1
513902 99513902 1001 86380 86390 1
513916 99513916 1001 86380 86390 1
513929 99513929 1001 86380 86390 1
513923 99513923 1001 86380 86390 1
513625 99513625 1001 86380 86390 1
513768 99513768 1001 86380 86390 1
513719 99513719 1001 86380 86390 1
513746 99513746 1001 86380 86390 1
513501 99513501 1001 86380 86390 1
513463 99513463 1001 86380 86390 1
513612 99513612 1001 86380 86390 1
514070 99514070 1001 86380 86390 1
514226 99514226 1001 86380 86390 1
514227 99514227 1001 86380 86390 1
514693 99514693 1001 86380 86390 1
514735 99514735 1001 86380 86390 1
514842 99514842 1001 86380 86390 1
514851 99514851 1001 86380 86390 1
514753 99514753 1001 86380 86390 1
514498 99514498 1001 86380 86390 1
514466 99514466 1001 86380 86390 1
514430 99514430 1001 86380 86390 1
514415 99514415 1001 86380 86390 1
514957 99514957 1001 86380 86390 1
515011 99515011 1001 86380 86390 1
514908 99514908 1001 86380 86390 1
514872 99514872 1001 86380 86390 1
515102 99515102 1001 86380 86390 1
515131 99515131 1001 86380 86390 1
515068 99515068 1001 86380 86390 1
515696 99515696 1001 86380 86390 1
515788 99515788 1001 86380 86390 1
515842 99515842 1001 86380 86390 1
515843 99515843 1001 86380 86390 1
516367 99516367 1001 86380 86390 1
516419 99516419 1001 86380 86390 1
516508 99516508 1001 86380 86390 1
516463 99516463 1001 86380 86390 1
516373 99516373 1001 86380 86390 1
516148 99516148 1001 86380 86390 1
516165 99516165 1001 86380 86390 1
515941 99515941 1001 86380 86390 1
515944 99515944 1001 86380 86390 1
515895 99515895 1001 86380 86390 1
515951 99515951 1001 86380 86390 1
516532 99516532 1001 86380 86390 1
516650 99516650 1001 86380 86390 1
516627 99516627 1001 86380 86390 1
516705 99516705 1001 86380 86390 1
516578 99516578 1001 86380 86390 1
516604 99516604 1001 86380 86390 1
517258 99517258 1001 86380 86390 1
517136 99517136 1001 86380 86390 1
517278 99517278 1001 86380 86390 1
517325 99517325 1001 86380 86390 1
517295 99517295 1001 86380 86390 1
517205 99517205 1001 86380 86390 1
517118 99517118 1001 86380 86390 1
516927 99516927 1001 86380 86390 1
516895 99516895 1001 86380 86390 1
516743 99516743 1001 86380 86390 1
516796 99516796 1001 86380 86390 1
517374 99517374 1001 86380 86390 1
517439 99517439 1001 86380 86390 1
517458 99517458 1001 86380 86390 1
518060 99518060 1001 86380 86390 1
518056 99518056 1001 86380 86390 1
517891 99517891 1001 86380 86390 1
517895 99517895 1001 86380 86390 1
517838 99517838 1001 86380 86390 1
517711 99517711 1001 86380 86390 1
517583 99517583 1001 86380 86390 1
518172 99518172 1001 86380 86390 1
518215 99518215 1001 86380 86390 1
518196 99518196 1001 86380 86390 1
518339 99518339 1001 86380 86390 1
518936 99518936 1001 86380 86390 1
518957 99518957 1001 86380 86390 1
518942 99518942 1001 86380 86390 1
518974 99518974 1001 86380 86390 1
518761 99518761 1001 86380 86390 1
518594 99518594 1001 86380 86390 1
518438 99518438 1001 86380 86390 1
519041 99519041 1001 86380 86390 1
519068 99519068 1001 86380 86390 1
519018 99519018 1001 86380 86390 1
519111 99519111 1001 86380 86390 1
519177 99519177 1001 86380 86390 1
519165 99519165 1001 86380 86390 1
519616 99519616 1001 86380 86390 1
519644 99519644 1001 86380 86390 1
519807 99519807 1001 86380 86390 1
519532 99519532 1001 86380 86390 1
519404 99519404 1001 86380 86390 1
519540 99519540 1001 86380 86390 1
519568 99519568 1001 86380 86390 1
519337 99519337 1001 86380 86390 1
519278 99519278 1001 86380 86390 1
519291 99519291 1001 86380 86390 1
519839 99519839 1001 86380 86390 1
520612 99520612 1001 86380 86390 1
520490 99520490 1001 86380 86390 1
520568 99520568 1001 86380 86390 1
520517 99520517 1001 86380 86390 1
520441 99520441 1001 86380 86390 1
520484 99520484 1001 86380 86390 1
520256 99520256 1001 86380 86390 1
520414 99520414 1001 86380 86390 1
520259 99520259 1001 86380 86390 1
520247 99520247 1001 86380 86390 1
520264 99520264 1001 86380 86390 1
520058 99520058 1001 86380 86390 1
520179 99520179 1001 86380 86390 1
520119 99520119 1001 86380 86390 1
520225 99520225 1001 86380 86390 1
520773 99520773 1001 86380 86390 1
520735 99520735 1001 86380 86390 1
520737 99520737 1001 86380 86390 1
521390 99521390 1001 86380 86390 1
521431 99521431 1001 86380 86390 1
521341 99521341 1001 86380 86390 1
521437 99521437 1001 86380 86390 1
521323 99521323 1001 86380 86390 1
521058 99521058 1001 86380 86390 1
520955 99520955 1001 86380 86390 1
520904 99520904 1001 86380 86390 1
521641 99521641 1001 86380 86390 1
522202 99522202 1001 86380 86390 1
522129 99522129 1001 86380 86390 1
522235 99522235 1001 86380 86390 1
521972 99521972 1001 86380 86390 1
522037 99522037 1001 86380 86390 1
522052 99522052 1001 86380 86390 1
522080 99522080 1001 86380 86390 1
521844 99521844 1001 86380 86390 1
521820 99521820 1001 86380 86390 1
521747 99521747 1001 86380 86390 1
522411 99522411 1001 86380 86390 1
522477 99522477 1001 86380 86390 1
522930 99522930 1001 86380 86390 1
522923 99522923 1001 86380 86390 1
523053 99523053 1001 86380 86390 1
522848 99522848 1001 86380 86390 1
522854 99522854 1001 86380 86390 1
522726 99522726 1001 86380 86390 1
522845 99522845 1001 86380 86390 1
522578 99522578 1001 86380 86390 1
522648 99522648 1001 86380 86390 1
522663 99522663 1001 86380 86390 1
523169 99523169 1001 86380 86390 1
523238 99523238 1001 86380 86390 1
523191 99523191 1001 86380 86390 1
523824 99523824 1001 86380 86390 1
523558 99523558 1001 86380 86390 1
523573 99523573 1001 86380 86390 1
523655 99523655 1001 86380 86390 1
523497 99523497 1001 86380 86390 1
523329 99523329 1001 86380 86390 1
524088 99524088 1001 86380 86390 1
524141 99524141 1001 86380 86390 1
524105 99524105 1001 86380 86390 1
524700 99524700 1001 86380 86390 1
524599 99524599 1001 86380 86390 1
524428 99524428 1001 86380 86390 1
524509 99524509 1001 86380 86390 1
524175 99524175 1001 86380 86390 1
524204 99524204 1001 86380 86390 1
524154 99524154 1001 86380 86390 1
524157 99524157 1001 86380 86390 1
524237 99524237 1001 86380 86390 1
524226 99524226 1001 86380 86390 1
525563 99525563 1001 86380 86390 1
525434 99525434 1001 86380 86390 1
525453 99525453 1001 86380 86390 1
525518 99525518 1001 86380 86390 1
525254 99525254 1001 86380 86390 1
524989 99524989 1001 86380 86390 1
525003 99525003 1001 86380 86390 1
525044 99525044 1001 86380 86390 1
525034 99525034 1001 86380 86390 1
525736 99525736 1001 86380 86390 1
525726 99525726 1001 86380 86390 1
525758 99525758 1001 86380 86390 1
525681 99525681 1001 86380 86390 1
526348 99526348 1001 86380 86390 1
526245 99526245 1001 86380 86390 1
526276 99526276 1001 86380 86390 1
526291 99526291 1001 86380 86390 1
525957 99525957 1001 86380 86390 1
525989 99525989 1001 86380 86390 1
525811 99525811 1001 86380 86390 1
526539 99526539 1001 86380 86390 1
527177 99527177 1001 86380 86390 1
527049 99527049 1001 86380 86390 1
527180 99527180 1001 86380 86390 1
527208 99527208 1001 86380 86390 1
526965 99526965 1001 86380 86390 1
526732 99526732 1001 86380 86390 1
526708 99526708 1001 86380 86390 1
526787 99526787 1001 86380 86390 1
526658 99526658 1001 86380 86390 1
526711 99526711 1001 86380 86390 1
526741 99526741 1001 86380 86390 1
527403 99527403 1001 86380 86390 1
527252 99527252 1001 86380 86390 1
527307 99527307 1001 86380 86390 1
528001 99528001 1001 86380 86390 1
527989 99527989 1001 86380 86390 1
528029 99528029 1001 86380 86390 1
527904 99527904 1001 86380 86390 1
527830 99527830 1001 86380 86390 1
527744 99527744 1001 86380 86390 1
527866 99527866 1001 86380 86390 1
527507 99527507 1001 86380 86390 1
527585 99527585 1001 86380 86390 1
527465 99527465 1001 86380 86390 1
528751 99528751 1001 86380 86390 1
528831 99528831 1001 86380 86390 1
528741 99528741 1001 86380 86390 1
528656 99528656 1001 86380 86390 1
528491 99528491 1001 86380 86390 1
528505 99528505 1001 86380 86390 1
528308 99528308 1001 86380 86390 1
528379 99528379 1001 86380 86390 1
528962 99528962 1001 86380 86390 1
529069 99529069 1001 86380 86390 1
529051 99529051 1001 86380 86390 1
529536 99529536 1001 86380 86390 1
529287 99529287 1001 86380 86390 1
529262 99529262 1001 86380 86390 1
529280 99529280 1001 86380 86390 1
529242 99529242 1001 86380 86390 1
529273 99529273 1001 86380 86390 1
529750 99529750 1001 86380 86390 1
529800 99529800 1001 86380 86390 1
529891 99529891 1001 86380 86390 1
530450 99530450 1001 86380 86390 1
530400 99530400 1001 86380 86390 1
530466 99530466 1001 86380 86390 1
530366 99530366 1001 86380 86390 1
530457 99530457 1001 86380 86390 1
530510 99530510 1001 86380 86390 1
530408 99530408 1001 86380 86390 1
530249 99530249 1001 86380 86390 1
530289 99530289 1001 86380 86390 1
530292 99530292 1001 86380 86390 1
530189 99530189 1001 86380 86390 1
530332 99530332 1001 86380 86390 1
530177 99530177 1001 86380 86390 1
530051 99530051 1001 86380 86390 1
530077 99530077 1001 86380 86390 1
530040 99530040 1001 86380 86390 1
530120 99530120 1001 86380 86390 1
530082 99530082 1001 86380 86390 1
530047 99530047 1001 86380 86390 1
530706 99530706 1001 86380 86390 1
531229 99531229 1001 86380 86390 1
531249 99531249 1001 86380 86390 1
531098 99531098 1001 86380 86390 1
530997 99530997 1001 86380 86390 1
531080 99531080 1001 86380 86390 1
531095 99531095 1001 86380 86390 1
530871 99530871 1001 86380 86390 1
530794 99530794 1001 86380 86390 1
531406 99531406 1001 86380 86390 1
532180 99532180 1001 86380 86390 1
532022 99532022 1001 86380 86390 1
532048 99532048 1001 86380 86390 1
532063 99532063 1001 86380 86390 1
531961 99531961 1001 86380 86390 1
531849 99531849 1001 86380 86390 1
531882 99531882 1001 86380 86390 1
531742 99531742 1001 86380 86390 1
531696 99531696 1001 86380 86390 1
532254 99532254 1001 86380 86390 1
532962 99532962 1001 86380 86390 1
533023 99533023 1001 86380 86390 1
532683 99532683 1001 86380 86390 1
532728 99532728 1001 86380 86390 1
532781 99532781 1001 86380 86390 1
532691 99532691 1001 86380 86390 1
532566 99532566 1001 86380 86390 1
532530 99532530 1001 86380 86390 1
532521 99532521 1001 86380 86390 1
532509 99532509 1001 86380 86390 1
532552 99532552 1001 86380 86390 1
533224 99533224 1001 86380 86390 1
533088 99533088 1001 86380 86390 1
533077 99533077 1001 86380 86390 1
533051 99533051 1001 86380 86390 1
533156 99533156 1001 86380 86390 1
533768 99533768 1001 86380 86390 1
533745 99533745 1001 86380 86390 1
533760 99533760 1001 86380 86390 1
533686 99533686 1001 86380 86390 1
533472 99533472 1001 86380 86390 1
533634 99533634 1001 86380 86390 1
533573 99533573 1001 86380 86390 1
533266 99533266 1001 86380 86390 1
533337 99533337 1001 86380 86390 1
533417 99533417 1001 86380 86390 1
534010 99534010 1001 86380 86390 1
533920 99533920 1001 86380 86390 1
533869 99533869 1001 86380 86390 1
533974 99533974 1001 86380 86390 1
533889 99533889 1001 86380 86390 1
534650 99534650 1001 86380 86390 1
534659 99534659 1001 86380 86390 1
534565 99534565 1001 86380 86390 1
534578 99534578 1001 86380 86390 1
534527 99534527 1001 86380 86390 1
534335 99534335 1001 86380 86390 1
534295 99534295 1001 86380 86390 1
534094 99534094 1001 86380 86390 1
534240 99534240 1001 86380 86390 1
534876 99534876 1001 86380 86390 1
535477 99535477 1001 86380 86390 1
535217 99535217 1001 86380 86390 1
535222 99535222 1001 86380 86390 1
535185 99535185 1001 86380 86390 1
535148 99535148 1001 86380 86390 1
535049 99535049 1001 86380 86390 1
534962 99534962 1001 86380 86390 1
535027 99535027 1001 86380 86390 1
535054 99535054 1001 86380 86390 1
535704 99535704 1001 86380 86390 1
535627 99535627 1001 86380 86390 1
535658 99535658 1001 86380 86390 1
535635 99535635 1001 86380 86390 1
535713 99535713 1001 86380 86390 1
536224 99536224 1001 86380 86390 1
536238 99536238 1001 86380 86390 1
536245 99536245 1001 86380 86390 1
535979 99535979 1001 86380 86390 1
535927 99535927 1001 86380 86390 1
535968 99535968 1001 86380 86390 1
535969 99535969 1001 86380 86390 1
536101 99536101 1001 86380 86390 1
535821 99535821 1001 86380 86390 1
535718 99535718 1001 86380 86390 1
535745 99535745 1001 86380 86390 1
535720 99535720 1001 86380 86390 1
536464 99536464 1001 86380 86390 1
536507 99536507 1001 86380 86390 1
536457 99536457 1001 86380 86390 1
536420 99536420 1001 86380 86390 1
536963 99536963 1001 86380 86390 1
537149 99537149 1001 86380 86390 1
537006 99537006 1001 86380 86390 1
536804 99536804 1001 86380 86390 1
536786 99536786 1001 86380 86390 1
536929 99536929 1001 86380 86390 1
536826 99536826 1001 86380 86390 1
536622 99536622 1001 86380 86390 1
536674 99536674 1001 86380 86390 1
536692 99536692 1001 86380 86390 1
536615 99536615 1001 86380 86390 1
537163 99537163 1001 86380 86390 1
537333 99537333 1001 86380 86390 1
537346 99537346 1001 86380 86390 1
537166 99537166 1001 86380 86390 1
537337 99537337 1001 86380 86390 1
537181 99537181 1001 86380 86390 1
537851 99537851 1001 86380 86390 1
537968 99537968 1001 86380 86390 1
537579 99537579 1001 86380 86390 1
537686 99537686 1001 86380 86390 1
537753 99537753 1001 86380 86390 1
537381 99537381 1001 86380 86390 1
537459 99537459 1001 86380 86390 1
537539 99537539 1001 86380 86390 1
537463 99537463 1001 86380 86390 1
537569 99537569 1001 86380 86390 1
538089 99538089 1001 86380 86390 1
538058 99538058 1001 86380 86390 1
538776 99538776 1001 86380 86390 1
538714 99538714 1001 86380 86390 1
538684 99538684 1001 86380 86390 1
538427 99538427 1001 86380 86390 1
538599 99538599 1001 86380 86390 1
538548 99538548 1001 86380 86390 1
538445 99538445 1001 86380 86390 1
538389 99538389 1001 86380 86390 1
538393 99538393 1001 86380 86390 1
538317 99538317 1001 86380 86390 1
538214 99538214 1001 86380 86390 1
539018 99539018 1001 86380 86390 1
538975 99538975 1001 86380 86390 1
538925 99538925 1001 86380 86390 1
538874 99538874 1001 86380 86390 1
539544 99539544 1001 86380 86390 1
539300 99539300 1001 86380 86390 1
539395 99539395 1001 86380 86390 1
539207 99539207 1001 86380 86390 1
539211 99539211 1001 86380 86390 1
539776 99539776 1001 86380 86390 1
539831 99539831 1001 86380 86390 1
539662 99539662 1001 86380 86390 1
540428 99540428 1001 86380 86390 1
540410 99540410 1001 86380 86390 1
540412 99540412 1001 86380 86390 1
540362 99540362 1001 86380 86390 1
540127 99540127 1001 86380 86390 1
540193 99540193 1001 86380 86390 1
540104 99540104 1001 86380 86390 1
539939 99539939 1001 86380 86390 1
540022 99540022 1001 86380 86390 1
539909 99539909 1001 86380 86390 1
539857 99539857 1001 86380 86390 1
540623 99540623 1001 86380 86390 1
540508 99540508 1001 86380 86390 1
540612 99540612 1001 86380 86390 1
540638 99540638 1001 86380 86390 1
540501 99540501 1001 86380 86390 1
541262 99541262 1001 86380 86390 1
541290 99541290 1001 86380 86390 1
540983 99540983 1001 86380 86390 1
541079 99541079 1001 86380 86390 1
541042 99541042 1001 86380 86390 1
540900 99540900 1001 86380 86390 1
540953 99540953 1001 86380 86390 1
541019 99541019 1001 86380 86390 1
541060 99541060 1001 86380 86390 1
540686 99540686 1001 86380 86390 1
540692 99540692 1001 86380 86390 1
541305 99541305 1001 86380 86390 1
541449 99541449 1001 86380 86390 1
541385 99541385 1001 86380 86390 1
541438 99541438 1001 86380 86390 1
541418 99541418 1001 86380 86390 1
542081 99542081 1001 86380 86390 1
541996 99541996 1001 86380 86390 1
541922 99541922 1001 86380 86390 1
541822 99541822 1001 86380 86390 1
541876 99541876 1001 86380 86390 1
541788 99541788 1001 86380 86390 1
541804 99541804 1001 86380 86390 1
541766 99541766 1001 86380 86390 1
541897 99541897 1001 86380 86390 1
541644 99541644 1001 86380 86390 1
542311 99542311 1001 86380 86390 1
542306 99542306 1001 86380 86390 1
542190 99542190 1001 86380 86390 1
542894 99542894 1001 86380 86390 1
542798 99542798 1001 86380 86390 1
542903 99542903 1001 86380 86390 1
542931 99542931 1001 86380 86390 1
542637 99542637 1001 86380 86390 1
542579 99542579 1001 86380 86390 1
542709 99542709 1001 86380 86390 1
542416 99542416 1001 86380 86390 1
542473 99542473 1001 86380 86390 1
542488 99542488 1001 86380 86390 1
542333 99542333 1001 86380 86390 1
542992 99542992 1001 86380 86390 1
543455 99543455 1001 86380 86390 1
543482 99543482 1001 86380 86390 1
543495 99543495 1001 86380 86390 1
543421 99543421 1001 86380 86390 1
543564 99543564 1001 86380 86390 1
543206 99543206 1001 86380 86390 1
543797 99543797 1001 86380 86390 1
543789 99543789 1001 86380 86390 1
543893 99543893 1001 86380 86390 1
543818 99543818 1001 86380 86390 1
544507 99544507 1001 86380 86390 1
544564 99544564 1001 86380 86390 1
544536 99544536 1001 86380 86390 1
544568 99544568 1001 86380 86390 1
544433 99544433 1001 86380 86390 1
544398 99544398 1001 86380 86390 1
544586 99544586 1001 86380 86390 1
544592 99544592 1001 86380 86390 1
544262 99544262 1001 86380 86390 1
544227 99544227 1001 86380 86390 1
544383 99544383 1001 86380 86390 1
544283 99544283 1001 86380 86390 1
544152 99544152 1001 86380 86390 1
544050 99544050 1001 86380 86390 1
544077 99544077 1001 86380 86390 1
544739 99544739 1001 86380 86390 1
544604 99544604 1001 86380 86390 1
422292 801 1001 6360 13557 1
506372 860 1001 58824 59123 1
525790 822 1001 35200 35500 1
400027 99400027 1001 86380 86390 1
400078 99400078 1001 86380 86390 1
400495 99400495 1001 86380 86390 1
400419 99400419 1001 86380 86390 1
400655 99400655 1001 86380 86390 1
400755 99400755 1001 86380 86390 1
401117 99401117 1001 86380 86390 1
401529 99401529 1001 86380 86390 1
401704 99401704 1001 86380 86390 1
401899 99401899 1001 86380 86390 1
401902 99401902 1001 86380 86390 1
401929 99401929 1001 86380 86390 1
401970 99401970 1001 86380 86390 1
402134 99402134 1001 86380 86390 1
402220 99402220 1001 86380 86390 1
402221 99402221 1001 86380 86390 1
402285 99402285 1001 86380 86390 1
402362 99402362 1001 86380 86390 1
402559 99402559 1001 86380 86390 1
402502 99402502 1001 86380 86390 1
402491 99402491 1001 86380 86390 1
402742 99402742 1001 86380 86390 1
403003 99403003 1001 86380 86390 1
403195 99403195 1001 86380 86390 1
403311 99403311 1001 86380 86390 1
403298 99403298 1001 86380 86390 1
403327 99403327 1001 86380 86390 1
403242 99403242 1001 86380 86390 1
403699 99403699 1001 86380 86390 1
403943 99403943 1001 86380 86390 1
403934 99403934 1001 86380 86390 1
404204 99404204 1001 86380 86390 1
404186 99404186 1001 86380 86390 1
404507 99404507 1001 86380 86390 1
404664 99404664 1001 86380 86390 1
404717 99404717 1001 86380 86390 1
404798 99404798 1001 86380 86390 1
404906 99404906 1001 86380 86390 1
404864 99404864 1001 86380 86390 1
404931 99404931 1001 86380 86390 1
405187 99405187 1001 86380 86390 1
405170 99405170 1001 86380 86390 1
405120 99405120 1001 86380 86390 1
405864 99405864 1001 86380 86390 1
405780 99405780 1001 86380 86390 1
405789 99405789 1001 86380 86390 1
405967 99405967 1001 86380 86390 1
406156 99406156 1001 86380 86390 1
406252 99406252 1001 86380 86390 1
406419 99406419 1001 86380 86390 1
406416 99406416 1001 86380 86390 1
406657 99406657 1001 86380 86390 1
406733 99406733 1001 86380 86390 1
406787 99406787 1001 86380 86390 1
406827 99406827 1001 86380 86390 1
406747 99406747 1001 86380 86390 1
407023 99407023 1001 86380 86390 1
407316 99407316 1001 86380 86390 1
407419 99407419 1001 86380 86390 1
407618 99407618 1001 86380 86390 1
407718 99407718 1001 86380 86390 1
407831 99407831 1001 86380 86390 1
407823 99407823 1001 86380 86390 1
407928 99407928 1001 86380 86390 1
408278 99408278 1001 86380 86390 1
408387 99408387 1001 86380 86390 1
408406 99408406 1001 86380 86390 1
408559 99408559 1001 86380 86390 1
408778 99408778 1001 86380 86390 1
408806 99408806 1001 86380 86390 1
409201 99409201 1001 86380 86390 1
409480 99409480 1001 86380 86390 1
409843 99409843 1001 86380 86390 1
410122 99410122 1001 86380 86390 1
410197 99410197 1001 86380 86390 1
410615 99410615 1001 86380 86390 1
410524 99410524 1001 86380 86390 1
410525 99410525 1001 86380 86390 1
410724 99410724 1001 86380 86390 1
410728 99410728 1001 86380 86390 1
410776 99410776 1001 86380 86390 1
410930 99410930 1001 86380 86390 1
411023 99411023 1001 86380 86390 1
411741 99411741 1001 86380 86390 1
412044 99412044 1001 86380 86390 1
412092 99412092 1001 86380 86390 1
412474 99412474 1001 86380 86390 1
413641 99413641 1001 86380 86390 1
413353 99413353 1001 86380 86390 1
413197 99413197 1001 86380 86390 1
412698 99412698 1001 86380 86390 1
412725 99412725 1001 86380 86390 1
413900 99413900 1001 86380 86390 1
414098 99414098 1001 86380 86390 1
413994 99413994 1001 86380 86390 1
415005 99415005 1001 86380 86390 1
415125 99415125 1001 86380 86390 1
414935 99414935 1001 86380 86390 1
415087 99415087 1001 86380 86390 1
414570 99414570 1001 86380 86390 1
414595 99414595 1001 86380 86390 1
414641 99414641 1001 86380 86390 1
414826 99414826 1001 86380 86390 1
414549 99414549 1001 86380 86390 1
414273 99414273 1001 86380 86390 1
415711 99415711 1001 86380 86390 1
415688 99415688 1001 86380 86390 1
416932 99416932 1001 86380 86390 1
416791 99416791 1001 86380 86390 1
416876 99416876 1001 86380 86390 1
416981 99416981 1001 86380 86390 1
416226 99416226 1001 86380 86390 1
416112 99416112 1001 86380 86390 1
417232 99417232 1001 86380 86390 1
417075 99417075 1001 86380 86390 1
417095 99417095 1001 86380 86390 1
417362 99417362 1001 86380 86390 1
417480 99417480 1001 86380 86390 1
417597 99417597 1001 86380 86390 1
418734 99418734 1001 86380 86390 1
418657 99418657 1001 86380 86390 1
418471 99418471 1001 86380 86390 1
418499 99418499 1001 86380 86390 1
418091 99418091 1001 86380 86390 1
418399 99418399 1001 86380 86390 1
417676 99417676 1001 86380 86390 1
417916 99417916 1001 86380 86390 1
417967 99417967 1001 86380 86390 1
417620 99417620 1001 86380 86390 1
417861 99417861 1001 86380 86390 1
417901 99417901 1001 86380 86390 1
418877 99418877 1001 86380 86390 1
418985 99418985 1001 86380 86390 1
418803 99418803 1001 86380 86390 1
418837 99418837 1001 86380 86390 1
420431 99420431 1001 86380 86390 1
419982 99419982 1001 86380 86390 1
419866 99419866 1001 86380 86390 1
419756 99419756 1001 86380 86390 1
419421 99419421 1001 86380 86390 1
419592 99419592 1001 86380 86390 1
419215 99419215 1001 86380 86390 1
419501 99419501 1001 86380 86390 1
419580 99419580 1001 86380 86390 1
420487 99420487 1001 86380 86390 1
420477 99420477 1001 86380 86390 1
420738 99420738 1001 86380 86390 1
421863 99421863 1001 86380 86390 1
422097 99422097 1001 86380 86390 1
421345 99421345 1001 86380 86390 1
422335 99422335 1001 86380 86390 1
422151 99422151 1001 86380 86390 1
422396 99422396 1001 86380 86390 1
423584 99423584 1001 86380 86390 1
423613 99423613 1001 86380 86390 1
423450 99423450 1001 86380 86390 1
423586 99423586 1001 86380 86390 1
423391 99423391 1001 86380 86390 1
423353 99423353 1001 86380 86390 1
423161 99423161 1001 86380 86390 1
422906 99422906 1001 86380 86390 1
422630 99422630 1001 86380 86390 1
422898 99422898 1001 86380 86390 1
423869 99423869 1001 86380 86390 1
423833 99423833 1001 86380 86390 1
424135 99424135 1001 86380 86390 1
424140 99424140 1001 86380 86390 1
425372 99425372 1001 86380 86390 1
425102 99425102 1001 86380 86390 1
425199 99425199 1001 86380 86390 1
425358 99425358 1001 86380 86390 1
424730 99424730 1001 86380 86390 1
424648 99424648 1001 86380 86390 1
424651 99424651 1001 86380 86390 1
424971 99424971 1001 86380 86390 1
424532 99424532 1001 86380 86390 1
424563 99424563 1001 86380 86390 1
424500 99424500 1001 86380 86390 1
424526 99424526 1001 86380 86390 1
425515 99425515 1001 86380 86390 1
425482 99425482 1001 86380 86390 1
425577 99425577 1001 86380 86390 1
425466 99425466 1001 86380 86390 1
425599 99425599 1001 86380 86390 1
426765 99426765 1001 86380 86390 1
426966 99426966 1001 86380 86390 1
426374 99426374 1001 86380 86390 1
426488 99426488 1001 86380 86390 1
426439 99426439 1001 86380 86390 1
426342 99426342 1001 86380 86390 1
425915 99425915 1001 86380 86390 1
426015 99426015 1001 86380 86390 1
427437 99427437 1001 86380 86390 1
427220 99427220 1001 86380 86390 1
427282 99427282 1001 86380 86390 1
428409 99428409 1001 86380 86390 1
428717 99428717 1001 86380 86390 1
428138 99428138 1001 86380 86390 1
428332 99428332 1001 86380 86390 1
427941 99427941 1001 86380 86390 1
427995 99427995 1001 86380 86390 1
427628 99427628 1001 86380 86390 1
427830 99427830 1001 86380 86390 1
427867 99427867 1001 86380 86390 1
427815 99427815 1001 86380 86390 1
427550 99427550 1001 86380 86390 1
429017 99429017 1001 86380 86390 1
429006 99429006 1001 86380 86390 1
430094 99430094 1001 86380 86390 1
430049 99430049 1001 86380 86390 1
430201 99430201 1001 86380 86390 1
429714 99429714 1001 86380 86390 1
429943 99429943 1001 86380 86390 1
429917 99429917 1001 86380 86390 1
429797 99429797 1001 86380 86390 1
429949 99429949 1001 86380 86390 1
429520 99429520 1001 86380 86390 1
429433 99429433 1001 86380 86390 1
429496 99429496 1001 86380 86390 1
430548 99430548 1001 86380 86390 1
430711 99430711 1001 86380 86390 1
430390 99430390 1001 86380 86390 1
431736 99431736 1001 86380 86390 1
431941 99431941 1001 86380 86390 1
431798 99431798 1001 86380 86390 1
431839 99431839 1001 86380 86390 1
432015 99432015 1001 86380 86390 1
431975 99431975 1001 86380 86390 1
431684 99431684 1001 86380 86390 1
431480 99431480 1001 86380 86390 1
431537 99431537 1001 86380 86390 1
430870 99430870 1001 86380 86390 1
430977 99430977 1001 86380 86390 1
431097 99431097 1001 86380 86390 1
432324 99432324 1001 86380 86390 1
432160 99432160 1001 86380 86390 1
432283 99432283 1001 86380 86390 1
432263 99432263 1001 86380 86390 1
432318 99432318 1001 86380 86390 1
433098 99433098 1001 86380 86390 1
433192 99433192 1001 86380 86390 1
433144 99433144 1001 86380 86390 1
432935 99432935 1001 86380 86390 1
432646 99432646 1001 86380 86390 1
432898 99432898 1001 86380 86390 1
432828 99432828 1001 86380 86390 1
432592 99432592 1001 86380 86390 1
434035 99434035 1001 86380 86390 1
434039 99434039 1001 86380 86390 1
433945 99433945 1001 86380 86390 1
434060 99434060 1001 86380 86390 1
435061 99435061 1001 86380 86390 1
435044 99435044 1001 86380 86390 1
435391 99435391 1001 86380 86390 1
435074 99435074 1001 86380 86390 1
434849 99434849 1001 86380 86390 1
434905 99434905 1001 86380 86390 1
434885 99434885 1001 86380 86390 1
434932 99434932 1001 86380 86390 1
434562 99434562 1001 86380 86390 1
434510 99434510 1001 86380 86390 1
434138 99434138 1001 86380 86390 1
434437 99434437 1001 86380 86390 1
434553 99434553 1001 86380 86390 1
435480 99435480 1001 86380 86390 1
435526 99435526 1001 86380 86390 1
437047 99437047 1001 86380 86390 1
436414 99436414 1001 86380 86390 1
436703 99436703 1001 86380 86390 1
436374 99436374 1001 86380 86390 1
436720 99436720 1001 86380 86390 1
436617 99436617 1001 86380 86390 1
436311 99436311 1001 86380 86390 1
436267 99436267 1001 86380 86390 1
435937 99435937 1001 86380 86390 1
437270 99437270 1001 86380 86390 1
437281 99437281 1001 86380 86390 1
437286 99437286 1001 86380 86390 1
300652 99300652 1001 86380 86390 1
300552 99300552 1001 86380 86390 1
300572 99300572 1001 86380 86390 1
300611 99300611 1001 86380 86390 1
300487 99300487 1001 86380 86390 1
300332 99300332 1001 86380 86390 1
300488 99300488 1001 86380 86390 1
300489 99300489 1001 86380 86390 1
300402 99300402 1001 86380 86390 1
300479 99300479 1001 86380 86390 1
300112 99300112 1001 86380 86390 1
300285 99300285 1001 86380 86390 1
300108 99300108 1001 86380 86390 1
301389 99301389 1001 86380 86390 1
301506 99301506 1001 86380 86390 1
301536 99301536 1001 86380 86390 1
301144 99301144 1001 86380 86390 1
301256 99301256 1001 86380 86390 1
300974 99300974 1001 86380 86390 1
300950 99300950 1001 86380 86390 1
301057 99301057 1001 86380 86390 1
301124 99301124 1001 86380 86390 1
300995 99300995 1001 86380 86390 1
301073 99301073 1001 86380 86390 1
301719 99301719 1001 86380 86390 1
301721 99301721 1001 86380 86390 1
301581 99301581 1001 86380 86390 1
301662 99301662 1001 86380 86390 1
301689 99301689 1001 86380 86390 1
301612 99301612 1001 86380 86390 1
301588 99301588 1001 86380 86390 1
302255 99302255 1001 86380 86390 1
302256 99302256 1001 86380 86390 1
302341 99302341 1001 86380 86390 1
302102 99302102 1001 86380 86390 1
302082 99302082 1001 86380 86390 1
301865 99301865 1001 86380 86390 1
301960 99301960 1001 86380 86390 1
301794 99301794 1001 86380 86390 1
301833 99301833 1001 86380 86390 1
302468 99302468 1001 86380 86390 1
302537 99302537 1001 86380 86390 1
302435 99302435 1001 86380 86390 1
302528 99302528 1001 86380 86390 1
302544 99302544 1001 86380 86390 1
303169 99303169 1001 86380 86390 1
303055 99303055 1001 86380 86390 1
303149 99303149 1001 86380 86390 1
302949 99302949 1001 86380 86390 1
302877 99302877 1001 86380 86390 1
302840 99302840 1001 86380 86390 1
302970 99302970 1001 86380 86390 1
302843 99302843 1001 86380 86390 1
302598 99302598 1001 86380 86390 1
302786 99302786 1001 86380 86390 1
302670 99302670 1001 86380 86390 1
302696 99302696 1001 86380 86390 1
302609 99302609 1001 86380 86390 1
303362 99303362 1001 86380 86390 1
303278 99303278 1001 86380 86390 1
303369 99303369 1001 86380 86390 1
303905 99303905 1001 86380 86390 1
303946 99303946 1001 86380 86390 1
304012 99304012 1001 86380 86390 1
303649 99303649 1001 86380 86390 1
303740 99303740 1001 86380 86390 1
303766 99303766 1001 86380 86390 1
303757 99303757 1001 86380 86390 1
303759 99303759 1001 86380 86390 1
303747 99303747 1001 86380 86390 1
303607 99303607 1001 86380 86390 1
303447 99303447 1001 86380 86390 1
304044 99304044 1001 86380 86390 1
304087 99304087 1001 86380 86390 1
304049 99304049 1001 86380 86390 1
304142 99304142 1001 86380 86390 1
304078 99304078 1001 86380 86390 1
304814 99304814 1001 86380 86390 1
304677 99304677 1001 86380 86390 1
304525 99304525 1001 86380 86390 1
304582 99304582 1001 86380 86390 1
304341 99304341 1001 86380 86390 1
304354 99304354 1001 86380 86390 1
304290 99304290 1001 86380 86390 1
304332 99304332 1001 86380 86390 1
304974 99304974 1001 86380 86390 1
305654 99305654 1001 86380 86390 1
305591 99305591 1001 86380 86390 1
305440 99305440 1001 86380 86390 1
305421 99305421 1001 86380 86390 1
305283 99305283 1001 86380 86390 1
305452 99305452 1001 86380 86390 1
305128 99305128 1001 86380 86390 1
305219 99305219 1001 86380 86390 1
305079 99305079 1001 86380 86390 1
500130 99500130 1001 86380 86390 1
500005 99500005 1001 86380 86390 1
500150 99500150 1001 86380 86390 1
500163 99500163 1001 86380 86390 1
305694 99305694 1001 86380 86390 1
500697 99500697 1001 86380 86390 1
500777 99500777 1001 86380 86390 1
500675 99500675 1001 86380 86390 1
500768 99500768 1001 86380 86390 1
500792 99500792 1001 86380 86390 1
500628 99500628 1001 86380 86390 1
500531 99500531 1001 86380 86390 1
500418 99500418 1001 86380 86390 1
500459 99500459 1001 86380 86390 1
500218 99500218 1001 86380 86390 1
500194 99500194 1001 86380 86390 1
500393 99500393 1001 86380 86390 1
500213 99500213 1001 86380 86390 1
500278 99500278 1001 86380 86390 1
500227 99500227 1001 86380 86390 1
500384 99500384 1001 86380 86390 1
500230 99500230 1001 86380 86390 1
500957 99500957 1001 86380 86390 1
500948 99500948 1001 86380 86390 1
500910 99500910 1001 86380 86390 1
501484 99501484 1001 86380 86390 1
501474 99501474 1001 86380 86390 1
501504 99501504 1001 86380 86390 1
501631 99501631 1001 86380 86390 1
501384 99501384 1001 86380 86390 1
501349 99501349 1001 86380 86390 1
501430 99501430 1001 86380 86390 1
501173 99501173 1001 86380 86390 1
501158 99501158 1001 86380 86390 1
501717 99501717 1001 86380 86390 1
501653 99501653 1001 86380 86390 1
501822 99501822 1001 86380 86390 1
501798 99501798 1001 86380 86390 1
501751 99501751 1001 86380 86390 1
502220 99502220 1001 86380 86390 1
502040 99502040 1001 86380 86390 1
501852 99501852 1001 86380 86390 1
502557 99502557 1001 86380 86390 1
502650 99502650 1001 86380 86390 1
502471 99502471 1001 86380 86390 1
502549 99502549 1001 86380 86390 1
503268 99503268 1001 86380 86390 1
503277 99503277 1001 86380 86390 1
503186 99503186 1001 86380 86390 1
503136 99503136 1001 86380 86390 1
502983 99502983 1001 86380 86390 1
503002 99503002 1001 86380 86390 1
503041 99503041 1001 86380 86390 1
502826 99502826 1001 86380 86390 1
502825 99502825 1001 86380 86390 1
503392 99503392 1001 86380 86390 1
503331 99503331 1001 86380 86390 1
503383 99503383 1001 86380 86390 1
503319 99503319 1001 86380 86390 1
503360 99503360 1001 86380 86390 1
503386 99503386 1001 86380 86390 1
503439 99503439 1001 86380 86390 1
503968 99503968 1001 86380 86390 1
503775 99503775 1001 86380 86390 1
503904 99503904 1001 86380 86390 1
503856 99503856 1001 86380 86390 1
503794 99503794 1001 86380 86390 1
503704 99503704 1001 86380 86390 1
503555 99503555 1001 86380 86390 1
503637 99503637 1001 86380 86390 1
504167 99504167 1001 86380 86390 1
504292 99504292 1001 86380 86390 1
504254 99504254 1001 86380 86390 1
504906 99504906 1001 86380 86390 1
504935 99504935 1001 86380 86390 1
504585 99504585 1001 86380 86390 1
504676 99504676 1001 86380 86390 1
504715 99504715 1001 86380 86390 1
504631 99504631 1001 86380 86390 1
504670 99504670 1001 86380 86390 1
504567 99504567 1001 86380 86390 1
504404 99504404 1001 86380 86390 1
504523 99504523 1001 86380 86390 1
505097 99505097 1001 86380 86390 1
505023 99505023 1001 86380 86390 1
505013 99505013 1001 86380 86390 1
505652 99505652 1001 86380 86390 1
505665 99505665 1001 86380 86390 1
505731 99505731 1001 86380 86390 1
505414 99505414 1001 86380 86390 1
505498 99505498 1001 86380 86390 1
505327 99505327 1001 86380 86390 1
505833 99505833 1001 86380 86390 1
505783 99505783 1001 86380 86390 1
505941 99505941 1001 86380 86390 1
506407 99506407 1001 86380 86390 1
506528 99506528 1001 86380 86390 1
506503 99506503 1001 86380 86390 1
506439 99506439 1001 86380 86390 1
506591 99506591 1001 86380 86390 1
506378 99506378 1001 86380 86390 1
506391 99506391 1001 86380 86390 1
506303 99506303 1001 86380 86390 1
506215 99506215 1001 86380 86390 1
506346 99506346 1001 86380 86390 1
506081 99506081 1001 86380 86390 1
505987 99505987 1001 86380 86390 1
506645 99506645 1001 86380 86390 1
506694 99506694 1001 86380 86390 1
507241 99507241 1001 86380 86390 1
507361 99507361 1001 86380 86390 1
507401 99507401 1001 86380 86390 1
507158 99507158 1001 86380 86390 1
507146 99507146 1001 86380 86390 1
507137 99507137 1001 86380 86390 1
506971 99506971 1001 86380 86390 1
506882 99506882 1001 86380 86390 1
506818 99506818 1001 86380 86390 1
506954 99506954 1001 86380 86390 1
507436 99507436 1001 86380 86390 1
507489 99507489 1001 86380 86390 1
507529 99507529 1001 86380 86390 1
508080 99508080 1001 86380 86390 1
508246 99508246 1001 86380 86390 1
508108 99508108 1001 86380 86390 1
508160 99508160 1001 86380 86390 1
508073 99508073 1001 86380 86390 1
508078 99508078 1001 86380 86390 1
508131 99508131 1001 86380 86390 1
507863 99507863 1001 86380 86390 1
507917 99507917 1001 86380 86390 1
508033 99508033 1001 86380 86390 1
507882 99507882 1001 86380 86390 1
507975 99507975 1001 86380 86390 1
507821 99507821 1001 86380 86390 1
507797 99507797 1001 86380 86390 1
507738 99507738 1001 86380 86390 1
507675 99507675 1001 86380 86390 1
507701 99507701 1001 86380 86390 1
508363 99508363 1001 86380 86390 1
508366 99508366 1001 86380 86390 1
508307 99508307 1001 86380 86390 1
508678 99508678 1001 86380 86390 1
508787 99508787 1001 86380 86390 1
508533 99508533 1001 86380 86390 1
508639 99508639 1001 86380 86390 1
508556 99508556 1001 86380 86390 1
509137 99509137 1001 86380 86390 1
509100 99509100 1001 86380 86390 1
509193 99509193 1001 86380 86390 1
509105 99509105 1001 86380 86390 1
509184 99509184 1001 86380 86390 1
509838 99509838 1001 86380 86390 1
509789 99509789 1001 86380 86390 1
509874 99509874 1001 86380 86390 1
509816 99509816 1001 86380 86390 1
509809 99509809 1001 86380 86390 1
509645 99509645 1001 86380 86390 1
509545 99509545 1001 86380 86390 1
509597 99509597 1001 86380 86390 1
509453 99509453 1001 86380 86390 1
510040 99510040 1001 86380 86390 1
510020 99510020 1001 86380 86390 1
509907 99509907 1001 86380 86390 1
510548 99510548 1001 86380 86390 1
510601 99510601 1001 86380 86390 1
510669 99510669 1001 86380 86390 1
510605 99510605 1001 86380 86390 1
510713 99510713 1001 86380 86390 1
510456 99510456 1001 86380 86390 1
510473 99510473 1001 86380 86390 1
510287 99510287 1001 86380 86390 1
510268 99510268 1001 86380 86390 1
510166 99510166 1001 86380 86390 1
510908 99510908 1001 86380 86390 1
510921 99510921 1001 86380 86390 1
511399 99511399 1001 86380 86390 1
511413 99511413 1001 86380 86390 1
511471 99511471 1001 86380 86390 1
511446 99511446 1001 86380 86390 1
511434 99511434 1001 86380 86390 1
511296 99511296 1001 86380 86390 1
511148 99511148 1001 86380 86390 1
511345 99511345 1001 86380 86390 1
510973 99510973 1001 86380 86390 1
511553 99511553 1001 86380 86390 1
511675 99511675 1001 86380 86390 1
512237 99512237 1001 86380 86390 1
512225 99512225 1001 86380 86390 1
512296 99512296 1001 86380 86390 1
512323 99512323 1001 86380 86390 1
512287 99512287 1001 86380 86390 1
512097 99512097 1001 86380 86390 1
512023 99512023 1001 86380 86390 1
511760 99511760 1001 86380 86390 1
511801 99511801 1001 86380 86390 1
511871 99511871 1001 86380 86390 1
511899 99511899 1001 86380 86390 1
512468 99512468 1001 86380 86390 1
512561 99512561 1001 86380 86390 1
512527 99512527 1001 86380 86390 1
512553 99512553 1001 86380 86390 1
513142 99513142 1001 86380 86390 1
513040 99513040 1001 86380 86390 1
513177 99513177 1001 86380 86390 1
513003 99513003 1001 86380 86390 1
513191 99513191 1001 86380 86390 1
512976 99512976 1001 86380 86390 1
512796 99512796 1001 86380 86390 1
512863 99512863 1001 86380 86390 1
512980 99512980 1001 86380 86390 1
512956 99512956 1001 86380 86390 1
512841 99512841 1001 86380 86390 1
512757 99512757 1001 86380 86390 1
512685 99512685 1001 86380 86390 1
513311 99513311 1001 86380 86390 1
513288 99513288 1001 86380 86390 1
513967 99513967 1001 86380 86390 1
513900 99513900 1001 86380 86390 1
513725 99513725 1001 86380 86390 1
513766 99513766 1001 86380 86390 1
513822 99513822 1001 86380 86390 1
513681 99513681 1001 86380 86390 1
513579 99513579 1001 86380 86390 1
513502 99513502 1001 86380 86390 1
513560 99513560 1001 86380 86390 1
514122 99514122 1001 86380 86390 1
514741 99514741 1001 86380 86390 1
514816 99514816 1001 86380 86390 1
514548 99514548 1001 86380 86390 1
514486 99514486 1001 86380 86390 1
514539 99514539 1001 86380 86390 1
514489 99514489 1001 86380 86390 1
514542 99514542 1001 86380 86390 1
514328 99514328 1001 86380 86390 1
515048 99515048 1001 86380 86390 1
515030 99515030 1001 86380 86390 1
514955 99514955 1001 86380 86390 1
515508 99515508 1001 86380 86390 1
515509 99515509 1001 86380 86390 1
515522 99515522 1001 86380 86390 1
515628 99515628 1001 86380 86390 1
515376 99515376 1001 86380 86390 1
515312 99515312 1001 86380 86390 1
515463 99515463 1001 86380 86390 1
515195 99515195 1001 86380 86390 1
515151 99515151 1001 86380 86390 1
515770 99515770 1001 86380 86390 1
515822 99515822 1001 86380 86390 1
515826 99515826 1001 86380 86390 1
515749 99515749 1001 86380 86390 1
515753 99515753 1001 86380 86390 1
515805 99515805 1001 86380 86390 1
515795 99515795 1001 86380 86390 1
515757 99515757 1001 86380 86390 1
516317 99516317 1001 86380 86390 1
516453 99516453 1001 86380 86390 1
516379 99516379 1001 86380 86390 1
516254 99516254 1001 86380 86390 1
516179 99516179 1001 86380 86390 1
515894 99515894 1001 86380 86390 1
515936 99515936 1001 86380 86390 1
515900 99515900 1001 86380 86390 1
516629 99516629 1001 86380 86390 1
516669 99516669 1001 86380 86390 1
516554 99516554 1001 86380 86390 1
517145 99517145 1001 86380 86390 1
517264 99517264 1001 86380 86390 1
517294 99517294 1001 86380 86390 1
517193 99517193 1001 86380 86390 1
517027 99517027 1001 86380 86390 1
517019 99517019 1001 86380 86390 1
517097 99517097 1001 86380 86390 1
516996 99516996 1001 86380 86390 1
516744 99516744 1001 86380 86390 1
517464 99517464 1001 86380 86390 1
517348 99517348 1001 86380 86390 1
517407 99517407 1001 86380 86390 1
517524 99517524 1001 86380 86390 1
517382 99517382 1001 86380 86390 1
518034 99518034 1001 86380 86390 1
517956 99517956 1001 86380 86390 1
517932 99517932 1001 86380 86390 1
517921 99517921 1001 86380 86390 1
517922 99517922 1001 86380 86390 1
517900 99517900 1001 86380 86390 1
517649 99517649 1001 86380 86390 1
517715 99517715 1001 86380 86390 1
517625 99517625 1001 86380 86390 1
517744 99517744 1001 86380 86390 1
517732 99517732 1001 86380 86390 1
517695 99517695 1001 86380 86390 1
518265 99518265 1001 86380 86390 1
518227 99518227 1001 86380 86390 1
518307 99518307 1001 86380 86390 1
518886 99518886 1001 86380 86390 1
518900 99518900 1001 86380 86390 1
518928 99518928 1001 86380 86390 1
518829 99518829 1001 86380 86390 1
518832 99518832 1001 86380 86390 1
518595 99518595 1001 86380 86390 1
518714 99518714 1001 86380 86390 1
518502 99518502 1001 86380 86390 1
518519 99518519 1001 86380 86390 1
519182 99519182 1001 86380 86390 1
519158 99519158 1001 86380 86390 1
519107 99519107 1001 86380 86390 1
519061 99519061 1001 86380 86390 1
519637 99519637 1001 86380 86390 1
519583 99519583 1001 86380 86390 1
519415 99519415 1001 86380 86390 1
519537 99519537 1001 86380 86390 1
519400 99519400 1001 86380 86390 1
519376 99519376 1001 86380 86390 1
519355 99519355 1001 86380 86390 1
519280 99519280 1001 86380 86390 1
520006 99520006 1001 86380 86390 1
519866 99519866 1001 86380 86390 1
519827 99519827 1001 86380 86390 1
519868 99519868 1001 86380 86390 1
520580 99520580 1001 86380 86390 1
520454 99520454 1001 86380 86390 1
520574 99520574 1001 86380 86390 1
520390 99520390 1001 86380 86390 1
520315 99520315 1001 86380 86390 1
520118 99520118 1001 86380 86390 1
520081 99520081 1001 86380 86390 1
520210 99520210 1001 86380 86390 1
520211 99520211 1001 86380 86390 1
520186 99520186 1001 86380 86390 1
520806 99520806 1001 86380 86390 1
520746 99520746 1001 86380 86390 1
520799 99520799 1001 86380 86390 1
521312 99521312 1001 86380 86390 1
521392 99521392 1001 86380 86390 1
521260 99521260 1001 86380 86390 1
521196 99521196 1001 86380 86390 1
521189 99521189 1001 86380 86390 1
521077 99521077 1001 86380 86390 1
520940 99520940 1001 86380 86390 1
521006 99521006 1001 86380 86390 1
520932 99520932 1001 86380 86390 1
521023 99521023 1001 86380 86390 1
521595 99521595 1001 86380 86390 1
521596 99521596 1001 86380 86390 1
521622 99521622 1001 86380 86390 1
521532 99521532 1001 86380 86390 1
521590 99521590 1001 86380 86390 1
522204 99522204 1001 86380 86390 1
522140 99522140 1001 86380 86390 1
522247 99522247 1001 86380 86390 1
522094 99522094 1001 86380 86390 1
522145 99522145 1001 86380 86390 1
522159 99522159 1001 86380 86390 1
521925 99521925 1001 86380 86390 1
522085 99522085 1001 86380 86390 1
521846 99521846 1001 86380 86390 1
522366 99522366 1001 86380 86390 1
522380 99522380 1001 86380 86390 1
522307 99522307 1001 86380 86390 1
522414 99522414 1001 86380 86390 1
522377 99522377 1001 86380 86390 1
523081 99523081 1001 86380 86390 1
523038 99523038 1001 86380 86390 1
522949 99522949 1001 86380 86390 1
522900 99522900 1001 86380 86390 1
522903 99522903 1001 86380 86390 1
522817 99522817 1001 86380 86390 1
522714 99522714 1001 86380 86390 1
522539 99522539 1001 86380 86390 1
522604 99522604 1001 86380 86390 1
522694 99522694 1001 86380 86390 1
522701 99522701 1001 86380 86390 1
522612 99522612 1001 86380 86390 1
523128 99523128 1001 86380 86390 1
523170 99523170 1001 86380 86390 1
523222 99523222 1001 86380 86390 1
523766 99523766 1001 86380 86390 1
523805 99523805 1001 86380 86390 1
523914 99523914 1001 86380 86390 1
523939 99523939 1001 86380 86390 1
523534 99523534 1001 86380 86390 1
523704 99523704 1001 86380 86390 1
523616 99523616 1001 86380 86390 1
523735 99523735 1001 86380 86390 1
523568 99523568 1001 86380 86390 1
524142 99524142 1001 86380 86390 1
523988 99523988 1001 86380 86390 1
524118 99524118 1001 86380 86390 1
524722 99524722 1001 86380 86390 1
524569 99524569 1001 86380 86390 1
524383 99524383 1001 86380 86390 1
524553 99524553 1001 86380 86390 1
524472 99524472 1001 86380 86390 1
524347 99524347 1001 86380 86390 1
524196 99524196 1001 86380 86390 1
524871 99524871 1001 86380 86390 1
524926 99524926 1001 86380 86390 1
524921 99524921 1001 86380 86390 1
525438 99525438 1001 86380 86390 1
525479 99525479 1001 86380 86390 1
525235 99525235 1001 86380 86390 1
525291 99525291 1001 86380 86390 1
525271 99525271 1001 86380 86390 1
525108 99525108 1001 86380 86390 1
525135 99525135 1001 86380 86390 1
525035 99525035 1001 86380 86390 1
525115 99525115 1001 86380 86390 1
525749 99525749 1001 86380 86390 1
525717 99525717 1001 86380 86390 1
525795 99525795 1001 86380 86390 1
525694 99525694 1001 86380 86390 1
525721 99525721 1001 86380 86390 1
525760 99525760 1001 86380 86390 1
526230 99526230 1001 86380 86390 1
526258 99526258 1001 86380 86390 1
526297 99526297 1001 86380 86390 1
526398 99526398 1001 86380 86390 1
526377 99526377 1001 86380 86390 1
526251 99526251 1001 86380 86390 1
526240 99526240 1001 86380 86390 1
526279 99526279 1001 86380 86390 1
526140 99526140 1001 86380 86390 1
526046 99526046 1001 86380 86390 1
525921 99525921 1001 86380 86390 1
525924 99525924 1001 86380 86390 1
526482 99526482 1001 86380 86390 1
526534 99526534 1001 86380 86390 1
527083 99527083 1001 86380 86390 1
526995 99526995 1001 86380 86390 1
526987 99526987 1001 86380 86390 1
526644 99526644 1001 86380 86390 1
526687 99526687 1001 86380 86390 1
526740 99526740 1001 86380 86390 1
526691 99526691 1001 86380 86390 1
526769 99526769 1001 86380 86390 1
527272 99527272 1001 86380 86390 1
527366 99527366 1001 86380 86390 1
527263 99527263 1001 86380 86390 1
527445 99527445 1001 86380 86390 1
527306 99527306 1001 86380 86390 1
527257 99527257 1001 86380 86390 1
528073 99528073 1001 86380 86390 1
527909 99527909 1001 86380 86390 1
527966 99527966 1001 86380 86390 1
527889 99527889 1001 86380 86390 1
527931 99527931 1001 86380 86390 1
528071 99528071 1001 86380 86390 1
527715 99527715 1001 86380 86390 1
527834 99527834 1001 86380 86390 1
527810 99527810 1001 86380 86390 1
527759 99527759 1001 86380 86390 1
527837 99527837 1001 86380 86390 1
527672 99527672 1001 86380 86390 1
527582 99527582 1001 86380 86390 1
528140 99528140 1001 86380 86390 1
528265 99528265 1001 86380 86390 1
528710 99528710 1001 86380 86390 1
528803 99528803 1001 86380 86390 1
528817 99528817 1001 86380 86390 1
528669 99528669 1001 86380 86390 1
528542 99528542 1001 86380 86390 1
528571 99528571 1001 86380 86390 1
528614 99528614 1001 86380 86390 1
528399 99528399 1001 86380 86390 1
528374 99528374 1001 86380 86390 1
528311 99528311 1001 86380 86390 1
528339 99528339 1001 86380 86390 1
528367 99528367 1001 86380 86390 1
528937 99528937 1001 86380 86390 1
529006 99529006 1001 86380 86390 1
529546 99529546 1001 86380 86390 1
529697 99529697 1001 86380 86390 1
529641 99529641 1001 86380 86390 1
529681 99529681 1001 86380 86390 1
529669 99529669 1001 86380 86390 1
529530 99529530 1001 86380 86390 1
529474 99529474 1001 86380 86390 1
529410 99529410 1001 86380 86390 1
529291 99529291 1001 86380 86390 1
529176 99529176 1001 86380 86390 1
529115 99529115 1001 86380 86390 1
529865 99529865 1001 86380 86390 1
530477 99530477 1001 86380 86390 1
530521 99530521 1001 86380 86390 1
530434 99530434 1001 86380 86390 1
530303 99530303 1001 86380 86390 1
530343 99530343 1001 86380 86390 1
530089 99530089 1001 86380 86390 1
529992 99529992 1001 86380 86390 1
529940 99529940 1001 86380 86390 1
530099 99530099 1001 86380 86390 1
530732 99530732 1001 86380 86390 1
530623 99530623 1001 86380 86390 1
530649 99530649 1001 86380 86390 1
530716 99530716 1001 86380 86390 1
531230 99531230 1001 86380 86390 1
531221 99531221 1001 86380 86390 1
530996 99530996 1001 86380 86390 1
531062 99531062 1001 86380 86390 1
531039 99531039 1001 86380 86390 1
531145 99531145 1001 86380 86390 1
530895 99530895 1001 86380 86390 1
530793 99530793 1001 86380 86390 1
530897 99530897 1001 86380 86390 1
530846 99530846 1001 86380 86390 1
531464 99531464 1001 86380 86390 1
532077 99532077 1001 86380 86390 1
532105 99532105 1001 86380 86390 1
532176 99532176 1001 86380 86390 1
532201 99532201 1001 86380 86390 1
531893 99531893 1001 86380 86390 1
531731 99531731 1001 86380 86390 1
531654 99531654 1001 86380 86390 1
531745 99531745 1001 86380 86390 1
531709 99531709 1001 86380 86390 1
531793 99531793 1001 86380 86390 1
532258 99532258 1001 86380 86390 1
532221 99532221 1001 86380 86390 1
532353 99532353 1001 86380 86390 1
532212 99532212 1001 86380 86390 1
532913 99532913 1001 86380 86390 1
532644 99532644 1001 86380 86390 1
532717 99532717 1001 86380 86390 1
532784 99532784 1001 86380 86390 1
532427 99532427 1001 86380 86390 1
532598 99532598 1001 86380 86390 1
532419 99532419 1001 86380 86390 1
533116 99533116 1001 86380 86390 1
533691 99533691 1001 86380 86390 1
533829 99533829 1001 86380 86390 1
533669 99533669 1001 86380 86390 1
533779 99533779 1001 86380 86390 1
533601 99533601 1001 86380 86390 1
533640 99533640 1001 86380 86390 1
533628 99533628 1001 86380 86390 1
533463 99533463 1001 86380 86390 1
533635 99533635 1001 86380 86390 1
533599 99533599 1001 86380 86390 1
533638 99533638 1001 86380 86390 1
533302 99533302 1001 86380 86390 1
533419 99533419 1001 86380 86390 1
533361 99533361 1001 86380 86390 1
533284 99533284 1001 86380 86390 1
533323 99533323 1001 86380 86390 1
533248 99533248 1001 86380 86390 1
533906 99533906 1001 86380 86390 1
534049 99534049 1001 86380 86390 1
534595 99534595 1001 86380 86390 1
534585 99534585 1001 86380 86390 1
534310 99534310 1001 86380 86390 1
534303 99534303 1001 86380 86390 1
534218 99534218 1001 86380 86390 1
534146 99534146 1001 86380 86390 1
534211 99534211 1001 86380 86390 1
534095 99534095 1001 86380 86390 1
534121 99534121 1001 86380 86390 1
534162 99534162 1001 86380 86390 1
534201 99534201 1001 86380 86390 1
534829 99534829 1001 86380 86390 1
534740 99534740 1001 86380 86390 1
534731 99534731 1001 86380 86390 1
535398 99535398 1001 86380 86390 1
535363 99535363 1001 86380 86390 1
535507 99535507 1001 86380 86390 1
535154 99535154 1001 86380 86390 1
535180 99535180 1001 86380 86390 1
535247 99535247 1001 86380 86390 1
535007 99535007 1001 86380 86390 1
534891 99534891 1001 86380 86390 1
534959 99534959 1001 86380 86390 1
535011 99535011 1001 86380 86390 1
534898 99534898 1001 86380 86390 1
535613 99535613 1001 86380 86390 1
535700 99535700 1001 86380 86390 1
536138 99536138 1001 86380 86390 1
536280 99536280 1001 86380 86390 1
536244 99536244 1001 86380 86390 1
536270 99536270 1001 86380 86390 1
536105 99536105 1001 86380 86390 1
536071 99536071 1001 86380 86390 1
536007 99536007 1001 86380 86390 1
536086 99536086 1001 86380 86390 1
535961 99535961 1001 86380 86390 1
535822 99535822 1001 86380 86390 1
535826 99535826 1001 86380 86390 1
535892 99535892 1001 86380 86390 1
535867 99535867 1001 86380 86390 1
536450 99536450 1001 86380 86390 1
536452 99536452 1001 86380 86390 1
536472 99536472 1001 86380 86390 1
536358 99536358 1001 86380 86390 1
537059 99537059 1001 86380 86390 1
537087 99537087 1001 86380 86390 1
537118 99537118 1001 86380 86390 1
536821 99536821 1001 86380 86390 1
536874 99536874 1001 86380 86390 1
536759 99536759 1001 86380 86390 1
536554 99536554 1001 86380 86390 1
536685 99536685 1001 86380 86390 1
536590 99536590 1001 86380 86390 1
537246 99537246 1001 86380 86390 1
537910 99537910 1001 86380 86390 1
537720 99537720 1001 86380 86390 1
537695 99537695 1001 86380 86390 1
537632 99537632 1001 86380 86390 1
537638 99537638 1001 86380 86390 1
537535 99537535 1001 86380 86390 1
537497 99537497 1001 86380 86390 1
537378 99537378 1001 86380 86390 1
538037 99538037 1001 86380 86390 1
538053 99538053 1001 86380 86390 1
538138 99538138 1001 86380 86390 1
538115 99538115 1001 86380 86390 1
538093 99538093 1001 86380 86390 1
538098 99538098 1001 86380 86390 1
538660 99538660 1001 86380 86390 1
538799 99538799 1001 86380 86390 1
538668 99538668 1001 86380 86390 1
538416 99538416 1001 86380 86390 1
538508 99538508 1001 86380 86390 1
538424 99538424 1001 86380 86390 1
538245 99538245 1001 86380 86390 1
538364 99538364 1001 86380 86390 1
538390 99538390 1001 86380 86390 1
538289 99538289 1001 86380 86390 1
538240 99538240 1001 86380 86390 1
538610 99538610 1001 86380 86390 1
539011 99539011 1001 86380 86390 1
538960 99538960 1001 86380 86390 1
538923 99538923 1001 86380 86390 1
539001 99539001 1001 86380 86390 1
538937 99538937 1001 86380 86390 1
539618 99539618 1001 86380 86390 1
539469 99539469 1001 86380 86390 1
539485 99539485 1001 86380 86390 1
539319 99539319 1001 86380 86390 1
539255 99539255 1001 86380 86390 1
539336 99539336 1001 86380 86390 1
539325 99539325 1001 86380 86390 1
539302 99539302 1001 86380 86390 1
539264 99539264 1001 86380 86390 1
539214 99539214 1001 86380 86390 1
539220 99539220 1001 86380 86390 1
539131 99539131 1001 86380 86390 1
539183 99539183 1001 86380 86390 1
539067 99539067 1001 86380 86390 1
539198 99539198 1001 86380 86390 1
539651 99539651 1001 86380 86390 1
539020 99539020 1001 86380 86390 1
539802 99539802 1001 86380 86390 1
539791 99539791 1001 86380 86390 1
540453 99540453 1001 86380 86390 1
540271 99540271 1001 86380 86390 1
540460 99540460 1001 86380 86390 1
540197 99540197 1001 86380 86390 1
540146 99540146 1001 86380 86390 1
540160 99540160 1001 86380 86390 1
540116 99540116 1001 86380 86390 1
539976 99539976 1001 86380 86390 1
539848 99539848 1001 86380 86390 1
539900 99539900 1001 86380 86390 1
540569 99540569 1001 86380 86390 1
540570 99540570 1001 86380 86390 1
540584 99540584 1001 86380 86390 1
540538 99540538 1001 86380 86390 1
540667 99540667 1001 86380 86390 1
540578 99540578 1001 86380 86390 1
540644 99540644 1001 86380 86390 1
541125 99541125 1001 86380 86390 1
541126 99541126 1001 86380 86390 1
541218 99541218 1001 86380 86390 1
541134 99541134 1001 86380 86390 1
541279 99541279 1001 86380 86390 1
541228 99541228 1001 86380 86390 1
541049 99541049 1001 86380 86390 1
540909 99540909 1001 86380 86390 1
540936 99540936 1001 86380 86390 1
540724 99540724 1001 86380 86390 1
540838 99540838 1001 86380 86390 1
541397 99541397 1001 86380 86390 1
541308 99541308 1001 86380 86390 1
541389 99541389 1001 86380 86390 1
542044 99542044 1001 86380 86390 1
542110 99542110 1001 86380 86390 1
541783 99541783 1001 86380 86390 1
541900 99541900 1001 86380 86390 1
541797 99541797 1001 86380 86390 1
541773 99541773 1001 86380 86390 1
541751 99541751 1001 86380 86390 1
541714 99541714 1001 86380 86390 1
541621 99541621 1001 86380 86390 1
541598 99541598 1001 86380 86390 1
542194 99542194 1001 86380 86390 1
541706 99541706 1001 86380 86390 1
542185 99542185 1001 86380 86390 1
542227 99542227 1001 86380 86390 1
542871 99542871 1001 86380 86390 1
542929 99542929 1001 86380 86390 1
542811 99542811 1001 86380 86390 1
542598 99542598 1001 86380 86390 1
542716 99542716 1001 86380 86390 1
542444 99542444 1001 86380 86390 1
542516 99542516 1001 86380 86390 1
543085 99543085 1001 86380 86390 1
543037 99543037 1001 86380 86390 1
543102 99543102 1001 86380 86390 1
543051 99543051 1001 86380 86390 1
543077 99543077 1001 86380 86390 1
543135 99543135 1001 86380 86390 1
543681 99543681 1001 86380 86390 1
543701 99543701 1001 86380 86390 1
543589 99543589 1001 86380 86390 1
543410 99543410 1001 86380 86390 1
543399 99543399 1001 86380 86390 1
543425 99543425 1001 86380 86390 1
543426 99543426 1001 86380 86390 1
543439 99543439 1001 86380 86390 1
543401 99543401 1001 86380 86390 1
543380 99543380 1001 86380 86390 1
543319 99543319 1001 86380 86390 1
543265 99543265 1001 86380 86390 1
543871 99543871 1001 86380 86390 1
543923 99543923 1001 86380 86390 1
543849 99543849 1001 86380 86390 1
543851 99543851 1001 86380 86390 1
543773 99543773 1001 86380 86390 1
543907 99543907 1001 86380 86390 1
543790 99543790 1001 86380 86390 1
544430 99544430 1001 86380 86390 1
544357 99544357 1001 86380 86390 1
544230 99544230 1001 86380 86390 1
544243 99544243 1001 86380 86390 1
544312 99544312 1001 86380 86390 1
544093 99544093 1001 86380 86390 1
544175 99544175 1001 86380 86390 1
544138 99544138 1001 86380 86390 1
544048 99544048 1001 86380 86390 1
544143 99544143 1001 86380 86390 1
426625 218 1001 20160 20997 1
537185 649 1002 54650 59229 1
539954 950 1002 51659 57675 1
534285 627 1002 52115 53447 1
400009 99400009 1001 86380 86390 1
400135 99400135 1001 86380 86390 1
400345 99400345 1001 86380 86390 1
400461 99400461 1001 86380 86390 1
400571 99400571 1001 86380 86390 1
400663 99400663 1001 86380 86390 1
400633 99400633 1001 86380 86390 1
400743 99400743 1001 86380 86390 1
400776 99400776 1001 86380 86390 1
400863 99400863 1001 86380 86390 1
400922 99400922 1001 86380 86390 1
400928 99400928 1001 86380 86390 1
401012 99401012 1001 86380 86390 1
400941 99400941 1001 86380 86390 1
401076 99401076 1001 86380 86390 1
401265 99401265 1001 86380 86390 1
401302 99401302 1001 86380 86390 1
401412 99401412 1001 86380 86390 1
401452 99401452 1001 86380 86390 1
401681 99401681 1001 86380 86390 1
401777 99401777 1001 86380 86390 1
401854 99401854 1001 86380 86390 1
402167 99402167 1001 86380 86390 1
402121 99402121 1001 86380 86390 1
402223 99402223 1001 86380 86390 1
402280 99402280 1001 86380 86390 1
402626 99402626 1001 86380 86390 1
402762 99402762 1001 86380 86390 1
402932 99402932 1001 86380 86390 1
403006 99403006 1001 86380 86390 1
403151 99403151 1001 86380 86390 1
403505 99403505 1001 86380 86390 1
403532 99403532 1001 86380 86390 1
403750 99403750 1001 86380 86390 1
403854 99403854 1001 86380 86390 1
403984 99403984 1001 86380 86390 1
404015 99404015 1001 86380 86390 1
404017 99404017 1001 86380 86390 1
404238 99404238 1001 86380 86390 1
404244 99404244 1001 86380 86390 1
404324 99404324 1001 86380 86390 1
404378 99404378 1001 86380 86390 1
404545 99404545 1001 86380 86390 1
404482 99404482 1001 86380 86390 1
404516 99404516 1001 86380 86390 1
404639 99404639 1001 86380 86390 1
404724 99404724 1001 86380 86390 1
404713 99404713 1001 86380 86390 1
404862 99404862 1001 86380 86390 1
405086 99405086 1001 86380 86390 1
405095 99405095 1001 86380 86390 1
405072 99405072 1001 86380 86390 1
405274 99405274 1001 86380 86390 1
405236 99405236 1001 86380 86390 1
405387 99405387 1001 86380 86390 1
405350 99405350 1001 86380 86390 1
405497 99405497 1001 86380 86390 1
405661 99405661 1001 86380 86390 1
405654 99405654 1001 86380 86390 1
405682 99405682 1001 86380 86390 1
406116 99406116 1001 86380 86390 1
406132 99406132 1001 86380 86390 1
406328 99406328 1001 86380 86390 1
406573 99406573 1001 86380 86390 1
406639 99406639 1001 86380 86390 1
406683 99406683 1001 86380 86390 1
406693 99406693 1001 86380 86390 1
406962 99406962 1001 86380 86390 1
407106 99407106 1001 86380 86390 1
407224 99407224 1001 86380 86390 1
407619 99407619 1001 86380 86390 1
407872 99407872 1001 86380 86390 1
407888 99407888 1001 86380 86390 1
408295 99408295 1001 86380 86390 1
408249 99408249 1001 86380 86390 1
408614 99408614 1001 86380 86390 1
408527 99408527 1001 86380 86390 1
409114 99409114 1001 86380 86390 1
409208 99409208 1001 86380 86390 1
409218 99409218 1001 86380 86390 1
409644 99409644 1001 86380 86390 1
409924 99409924 1001 86380 86390 1
410329 99410329 1001 86380 86390 1
410359 99410359 1001 86380 86390 1
410411 99410411 1001 86380 86390 1
410536 99410536 1001 86380 86390 1
410553 99410553 1001 86380 86390 1
410672 99410672 1001 86380 86390 1
410770 99410770 1001 86380 86390 1
410931 99410931 1001 86380 86390 1
411491 99411491 1001 86380 86390 1
411811 99411811 1001 86380 86390 1
411892 99411892 1001 86380 86390 1
411931 99411931 1001 86380 86390 1
411959 99411959 1001 86380 86390 1
412174 99412174 1001 86380 86390 1
412393 99412393 1001 86380 86390 1
413460 99413460 1001 86380 86390 1
412960 99412960 1001 86380 86390 1
413119 99413119 1001 86380 86390 1
413251 99413251 1001 86380 86390 1
412997 99412997 1001 86380 86390 1
412862 99412862 1001 86380 86390 1
413983 99413983 1001 86380 86390 1
415243 99415243 1001 86380 86390 1
414997 99414997 1001 86380 86390 1
414818 99414818 1001 86380 86390 1
414675 99414675 1001 86380 86390 1
414511 99414511 1001 86380 86390 1
414515 99414515 1001 86380 86390 1
414694 99414694 1001 86380 86390 1
414853 99414853 1001 86380 86390 1
415626 99415626 1001 86380 86390 1
415534 99415534 1001 86380 86390 1
415515 99415515 1001 86380 86390 1
416639 99416639 1001 86380 86390 1
416363 99416363 1001 86380 86390 1
416396 99416396 1001 86380 86390 1
416557 99416557 1001 86380 86390 1
416310 99416310 1001 86380 86390 1
415723 99415723 1001 86380 86390 1
416008 99416008 1001 86380 86390 1
415970 99415970 1001 86380 86390 1
415997 99415997 1001 86380 86390 1
417549 99417549 1001 86380 86390 1
417511 99417511 1001 86380 86390 1
417538 99417538 1001 86380 86390 1
418435 99418435 1001 86380 86390 1
418493 99418493 1001 86380 86390 1
418335 99418335 1001 86380 86390 1
418034 99418034 1001 86380 86390 1
418342 99418342 1001 86380 86390 1
418174 99418174 1001 86380 86390 1
418028 99418028 1001 86380 86390 1
418002 99418002 1001 86380 86390 1
417944 99417944 1001 86380 86390 1
417748 99417748 1001 86380 86390 1
417874 99417874 1001 86380 86390 1
417982 99417982 1001 86380 86390 1
419055 99419055 1001 86380 86390 1
419041 99419041 1001 86380 86390 1
418994 99418994 1001 86380 86390 1
419125 99419125 1001 86380 86390 1
420399 99420399 1001 86380 86390 1
420084 99420084 1001 86380 86390 1
419912 99419912 1001 86380 86390 1
419424 99419424 1001 86380 86390 1
419380 99419380 1001 86380 86390 1
419270 99419270 1001 86380 86390 1
419499 99419499 1001 86380 86390 1
419455 99419455 1001 86380 86390 1
420801 99420801 1001 86380 86390 1
421889 99421889 1001 86380 86390 1
421798 99421798 1001 86380 86390 1
421365 99421365 1001 86380 86390 1
420909 99420909 1001 86380 86390 1
422433 99422433 1001 86380 86390 1
422282 99422282 1001 86380 86390 1
423489 99423489 1001 86380 86390 1
423422 99423422 1001 86380 86390 1
423131 99423131 1001 86380 86390 1
423036 99423036 1001 86380 86390 1
422956 99422956 1001 86380 86390 1
422711 99422711 1001 86380 86390 1
422763 99422763 1001 86380 86390 1
423792 99423792 1001 86380 86390 1
423915 99423915 1001 86380 86390 1
423816 99423816 1001 86380 86390 1
425279 99425279 1001 86380 86390 1
425134 99425134 1001 86380 86390 1
425019 99425019 1001 86380 86390 1
424681 99424681 1001 86380 86390 1
424459 99424459 1001 86380 86390 1
424219 99424219 1001 86380 86390 1
424301 99424301 1001 86380 86390 1
424516 99424516 1001 86380 86390 1
425559 99425559 1001 86380 86390 1
425612 99425612 1001 86380 86390 1
427002 99427002 1001 86380 86390 1
426715 99426715 1001 86380 86390 1
426996 99426996 1001 86380 86390 1
426675 99426675 1001 86380 86390 1
426096 99426096 1001 86380 86390 1
425968 99425968 1001 86380 86390 1
426022 99426022 1001 86380 86390 1
425974 99425974 1001 86380 86390 1
426206 99426206 1001 86380 86390 1
425952 99425952 1001 86380 86390 1
427286 99427286 1001 86380 86390 1
427370 99427370 1001 86380 86390 1
427148 99427148 1001 86380 86390 1
427424 99427424 1001 86380 86390 1
427449 99427449 1001 86380 86390 1
427219 99427219 1001 86380 86390 1
428605 99428605 1001 86380 86390 1
428357 99428357 1001 86380 86390 1
428002 99428002 1001 86380 86390 1
428122 99428122 1001 86380 86390 1
428158 99428158 1001 86380 86390 1
428081 99428081 1001 86380 86390 1
427752 99427752 1001 86380 86390 1
427754 99427754 1001 86380 86390 1
427633 99427633 1001 86380 86390 1
427907 99427907 1001 86380 86390 1
428966 99428966 1001 86380 86390 1
428876 99428876 1001 86380 86390 1
428955 99428955 1001 86380 86390 1
430210 99430210 1001 86380 86390 1
430020 99430020 1001 86380 86390 1
430194 99430194 1001 86380 86390 1
430126 99430126 1001 86380 86390 1
430111 99430111 1001 86380 86390 1
429839 99429839 1001 86380 86390 1
429608 99429608 1001 86380 86390 1
429527 99429527 1001 86380 86390 1
429416 99429416 1001 86380 86390 1
429430 99429430 1001 86380 86390 1
430453 99430453 1001 86380 86390 1
431912 99431912 1001 86380 86390 1
431605 99431605 1001 86380 86390 1
431268 99431268 1001 86380 86390 1
430849 99430849 1001 86380 86390 1
431243 99431243 1001 86380 86390 1
430901 99430901 1001 86380 86390 1
432288 99432288 1001 86380 86390 1
432059 99432059 1001 86380 86390 1
432158 99432158 1001 86380 86390 1
432331 99432331 1001 86380 86390 1
433363 99433363 1001 86380 86390 1
433533 99433533 1001 86380 86390 1
433214 99433214 1001 86380 86390 1
432960 99432960 1001 86380 86390 1
432624 99432624 1001 86380 86390 1
432803 99432803 1001 86380 86390 1
432678 99432678 1001 86380 86390 1
432622 99432622 1001 86380 86390 1
435017 99435017 1001 86380 86390 1
434680 99434680 1001 86380 86390 1
434940 99434940 1001 86380 86390 1
434900 99434900 1001 86380 86390 1
434909 99434909 1001 86380 86390 1
434313 99434313 1001 86380 86390 1
434165 99434165 1001 86380 86390 1
435892 99435892 1001 86380 86390 1
437079 99437079 1001 86380 86390 1
437099 99437099 1001 86380 86390 1
435926 99435926 1001 86380 86390 1
435907 99435907 1001 86380 86390 1
436246 99436246 1001 86380 86390 1
436065 99436065 1001 86380 86390 1
300002 99300002 1001 86380 86390 1
437259 99437259 1001 86380 86390 1
300680 99300680 1001 86380 86390 1
300703 99300703 1001 86380 86390 1
300544 99300544 1001 86380 86390 1
300547 99300547 1001 86380 86390 1
300724 99300724 1001 86380 86390 1
300511 99300511 1001 86380 86390 1
300475 99300475 1001 86380 86390 1
300334 99300334 1001 86380 86390 1
300425 99300425 1001 86380 86390 1
300391 99300391 1001 86380 86390 1
300310 99300310 1001 86380 86390 1
300157 99300157 1001 86380 86390 1
300862 99300862 1001 86380 86390 1
300876 99300876 1001 86380 86390 1
301377 99301377 1001 86380 86390 1
301494 99301494 1001 86380 86390 1
301472 99301472 1001 86380 86390 1
301447 99301447 1001 86380 86390 1
301423 99301423 1001 86380 86390 1
301284 99301284 1001 86380 86390 1
301275 99301275 1001 86380 86390 1
301289 99301289 1001 86380 86390 1
301251 99301251 1001 86380 86390 1
301227 99301227 1001 86380 86390 1
301215 99301215 1001 86380 86390 1
301080 99301080 1001 86380 86390 1
301093 99301093 1001 86380 86390 1
300965 99300965 1001 86380 86390 1
301134 99301134 1001 86380 86390 1
300953 99300953 1001 86380 86390 1
301071 99301071 1001 86380 86390 1
301630 99301630 1001 86380 86390 1
301643 99301643 1001 86380 86390 1
301636 99301636 1001 86380 86390 1
301754 99301754 1001 86380 86390 1
302269 99302269 1001 86380 86390 1
302012 99302012 1001 86380 86390 1
301838 99301838 1001 86380 86390 1
301808 99301808 1001 86380 86390 1
301809 99301809 1001 86380 86390 1
301952 99301952 1001 86380 86390 1
302524 99302524 1001 86380 86390 1
302387 99302387 1001 86380 86390 1
302400 99302400 1001 86380 86390 1
303016 99303016 1001 86380 86390 1
303148 99303148 1001 86380 86390 1
303022 99303022 1001 86380 86390 1
303140 99303140 1001 86380 86390 1
303012 99303012 1001 86380 86390 1
302937 99302937 1001 86380 86390 1
302957 99302957 1001 86380 86390 1
302867 99302867 1001 86380 86390 1
302896 99302896 1001 86380 86390 1
302728 99302728 1001 86380 86390 1
302628 99302628 1001 86380 86390 1
302748 99302748 1001 86380 86390 1
303310 99303310 1001 86380 86390 1
303403 99303403 1001 86380 86390 1
303213 99303213 1001 86380 86390 1
303345 99303345 1001 86380 86390 1
303904 99303904 1001 86380 86390 1
303962 99303962 1001 86380 86390 1
303727 99303727 1001 86380 86390 1
303825 99303825 1001 86380 86390 1
303562 99303562 1001 86380 86390 1
303459 99303459 1001 86380 86390 1
304172 99304172 1001 86380 86390 1
304176 99304176 1001 86380 86390 1
304099 99304099 1001 86380 86390 1
304167 99304167 1001 86380 86390 1
304219 99304219 1001 86380 86390 1
304771 99304771 1001 86380 86390 1
304785 99304785 1001 86380 86390 1
304811 99304811 1001 86380 86390 1
304568 99304568 1001 86380 86390 1
304598 99304598 1001 86380 86390 1
304410 99304410 1001 86380 86390 1
304283 99304283 1001 86380 86390 1
304245 99304245 1001 86380 86390 1
304986 99304986 1001 86380 86390 1
304871 99304871 1001 86380 86390 1
304966 99304966 1001 86380 86390 1
304994 99304994 1001 86380 86390 1
305062 99305062 1001 86380 86390 1
305482 99305482 1001 86380 86390 1
305521 99305521 1001 86380 86390 1
305627 99305627 1001 86380 86390 1
305490 99305490 1001 86380 86390 1
305441 99305441 1001 86380 86390 1
305340 99305340 1001 86380 86390 1
305469 99305469 1001 86380 86390 1
305472 99305472 1001 86380 86390 1
305304 99305304 1001 86380 86390 1
305439 99305439 1001 86380 86390 1
500178 99500178 1001 86380 86390 1
500051 99500051 1001 86380 86390 1
500019 99500019 1001 86380 86390 1
500674 99500674 1001 86380 86390 1
500729 99500729 1001 86380 86390 1
500795 99500795 1001 86380 86390 1
500416 99500416 1001 86380 86390 1
500270 99500270 1001 86380 86390 1
500233 99500233 1001 86380 86390 1
500274 99500274 1001 86380 86390 1
500262 99500262 1001 86380 86390 1
500316 99500316 1001 86380 86390 1
500394 99500394 1001 86380 86390 1
500345 99500345 1001 86380 86390 1
500966 99500966 1001 86380 86390 1
500889 99500889 1001 86380 86390 1
500915 99500915 1001 86380 86390 1
501442 99501442 1001 86380 86390 1
501457 99501457 1001 86380 86390 1
501415 99501415 1001 86380 86390 1
501071 99501071 1001 86380 86390 1
501218 99501218 1001 86380 86390 1
501077 99501077 1001 86380 86390 1
501039 99501039 1001 86380 86390 1
501095 99501095 1001 86380 86390 1
501663 99501663 1001 86380 86390 1
501703 99501703 1001 86380 86390 1
501656 99501656 1001 86380 86390 1
501799 99501799 1001 86380 86390 1
502427 99502427 1001 86380 86390 1
502428 99502428 1001 86380 86390 1
502421 99502421 1001 86380 86390 1
502284 99502284 1001 86380 86390 1
502169 99502169 1001 86380 86390 1
502225 99502225 1001 86380 86390 1
502126 99502126 1001 86380 86390 1
502257 99502257 1001 86380 86390 1
502089 99502089 1001 86380 86390 1
502233 99502233 1001 86380 86390 1
501884 99501884 1001 86380 86390 1
502029 99502029 1001 86380 86390 1
501980 99501980 1001 86380 86390 1
502046 99502046 1001 86380 86390 1
501893 99501893 1001 86380 86390 1
502560 99502560 1001 86380 86390 1
502509 99502509 1001 86380 86390 1
503127 99503127 1001 86380 86390 1
503093 99503093 1001 86380 86390 1
503161 99503161 1001 86380 86390 1
502932 99502932 1001 86380 86390 1
502990 99502990 1001 86380 86390 1
503069 99503069 1001 86380 86390 1
502916 99502916 1001 86380 86390 1
502877 99502877 1001 86380 86390 1
502727 99502727 1001 86380 86390 1
502844 99502844 1001 86380 86390 1
502718 99502718 1001 86380 86390 1
502824 99502824 1001 86380 86390 1
503379 99503379 1001 86380 86390 1
503458 99503458 1001 86380 86390 1
503421 99503421 1001 86380 86390 1
503318 99503318 1001 86380 86390 1
503467 99503467 1001 86380 86390 1
503889 99503889 1001 86380 86390 1
503902 99503902 1001 86380 86390 1
503788 99503788 1001 86380 86390 1
503804 99503804 1001 86380 86390 1
503602 99503602 1001 86380 86390 1
503551 99503551 1001 86380 86390 1
503683 99503683 1001 86380 86390 1
503645 99503645 1001 86380 86390 1
504210 99504210 1001 86380 86390 1
504253 99504253 1001 86380 86390 1
504909 99504909 1001 86380 86390 1
504794 99504794 1001 86380 86390 1
504795 99504795 1001 86380 86390 1
504716 99504716 1001 86380 86390 1
504588 99504588 1001 86380 86390 1
504615 99504615 1001 86380 86390 1
504620 99504620 1001 86380 86390 1
504390 99504390 1001 86380 86390 1
504395 99504395 1001 86380 86390 1
505135 99505135 1001 86380 86390 1
505089 99505089 1001 86380 86390 1
505067 99505067 1001 86380 86390 1
505645 99505645 1001 86380 86390 1
505671 99505671 1001 86380 86390 1
505649 99505649 1001 86380 86390 1
505727 99505727 1001 86380 86390 1
505426 99505426 1001 86380 86390 1
505187 99505187 1001 86380 86390 1
505251 99505251 1001 86380 86390 1
505956 99505956 1001 86380 86390 1
505893 99505893 1001 86380 86390 1
505803 99505803 1001 86380 86390 1
505790 99505790 1001 86380 86390 1
506567 99506567 1001 86380 86390 1
506570 99506570 1001 86380 86390 1
506476 99506476 1001 86380 86390 1
506251 99506251 1001 86380 86390 1
506006 99506006 1001 86380 86390 1
505983 99505983 1001 86380 86390 1
505975 99505975 1001 86380 86390 1
506780 99506780 1001 86380 86390 1
506612 99506612 1001 86380 86390 1
507310 99507310 1001 86380 86390 1
507285 99507285 1001 86380 86390 1
507250 99507250 1001 86380 86390 1
507181 99507181 1001 86380 86390 1
507198 99507198 1001 86380 86390 1
507017 99507017 1001 86380 86390 1
507215 99507215 1001 86380 86390 1
506932 99506932 1001 86380 86390 1
506871 99506871 1001 86380 86390 1
506926 99506926 1001 86380 86390 1
506979 99506979 1001 86380 86390 1
507592 99507592 1001 86380 86390 1
507531 99507531 1001 86380 86390 1
507609 99507609 1001 86380 86390 1
508120 99508120 1001 86380 86390 1
508172 99508172 1001 86380 86390 1
508198 99508198 1001 86380 86390 1
508219 99508219 1001 86380 86390 1
508188 99508188 1001 86380 86390 1
508063 99508063 1001 86380 86390 1
508116 99508116 1001 86380 86390 1
508244 99508244 1001 86380 86390 1
507912 99507912 1001 86380 86390 1
507830 99507830 1001 86380 86390 1
507741 99507741 1001 86380 86390 1
508413 99508413 1001 86380 86390 1
508284 99508284 1001 86380 86390 1
508442 99508442 1001 86380 86390 1
508327 99508327 1001 86380 86390 1
508329 99508329 1001 86380 86390 1
508342 99508342 1001 86380 86390 1
508385 99508385 1001 86380 86390 1
508948 99508948 1001 86380 86390 1
509049 99509049 1001 86380 86390 1
509064 99509064 1001 86380 86390 1
508865 99508865 1001 86380 86390 1
508736 99508736 1001 86380 86390 1
508840 99508840 1001 86380 86390 1
508522 99508522 1001 86380 86390 1
508488 99508488 1001 86380 86390 1
508489 99508489 1001 86380 86390 1
508554 99508554 1001 86380 86390 1
509252 99509252 1001 86380 86390 1
509127 99509127 1001 86380 86390 1
509799 99509799 1001 86380 86390 1
509885 99509885 1001 86380 86390 1
509792 99509792 1001 86380 86390 1
509635 99509635 1001 86380 86390 1
509423 99509423 1001 86380 86390 1
509283 99509283 1001 86380 86390 1
509364 99509364 1001 86380 86390 1
509431 99509431 1001 86380 86390 1
510083 99510083 1001 86380 86390 1
509983 99509983 1001 86380 86390 1
509946 99509946 1001 86380 86390 1
509920 99509920 1001 86380 86390 1
509961 99509961 1001 86380 86390 1
510652 99510652 1001 86380 86390 1
510603 99510603 1001 86380 86390 1
510668 99510668 1001 86380 86390 1
510682 99510682 1001 86380 86390 1
510659 99510659 1001 86380 86390 1
510495 99510495 1001 86380 86390 1
510347 99510347 1001 86380 86390 1
510412 99510412 1001 86380 86390 1
510454 99510454 1001 86380 86390 1
510364 99510364 1001 86380 86390 1
510183 99510183 1001 86380 86390 1
510202 99510202 1001 86380 86390 1
510283 99510283 1001 86380 86390 1
510208 99510208 1001 86380 86390 1
510736 99510736 1001 86380 86390 1
511411 99511411 1001 86380 86390 1
511503 99511503 1001 86380 86390 1
511353 99511353 1001 86380 86390 1
511189 99511189 1001 86380 86390 1
511292 99511292 1001 86380 86390 1
511115 99511115 1001 86380 86390 1
510995 99510995 1001 86380 86390 1
511567 99511567 1001 86380 86390 1
511646 99511646 1001 86380 86390 1
511648 99511648 1001 86380 86390 1
511678 99511678 1001 86380 86390 1
512189 99512189 1001 86380 86390 1
512229 99512229 1001 86380 86390 1
512111 99512111 1001 86380 86390 1
512146 99512146 1001 86380 86390 1
511804 99511804 1001 86380 86390 1
511834 99511834 1001 86380 86390 1
512519 99512519 1001 86380 86390 1
512430 99512430 1001 86380 86390 1
512552 99512552 1001 86380 86390 1
512436 99512436 1001 86380 86390 1
512397 99512397 1001 86380 86390 1
513029 99513029 1001 86380 86390 1
513180 99513180 1001 86380 86390 1
513194 99513194 1001 86380 86390 1
513034 99513034 1001 86380 86390 1
513048 99513048 1001 86380 86390 1
512895 99512895 1001 86380 86390 1
512985 99512985 1001 86380 86390 1
512689 99512689 1001 86380 86390 1
512741 99512741 1001 86380 86390 1
512771 99512771 1001 86380 86390 1
513273 99513273 1001 86380 86390 1
513389 99513389 1001 86380 86390 1
513369 99513369 1001 86380 86390 1
513865 99513865 1001 86380 86390 1
514006 99514006 1001 86380 86390 1
513845 99513845 1001 86380 86390 1
513727 99513727 1001 86380 86390 1
513740 99513740 1001 86380 86390 1
513665 99513665 1001 86380 86390 1
513704 99513704 1001 86380 86390 1
513572 99513572 1001 86380 86390 1
514222 99514222 1001 86380 86390 1
514147 99514147 1001 86380 86390 1
514175 99514175 1001 86380 86390 1
514047 99514047 1001 86380 86390 1
514781 99514781 1001 86380 86390 1
514791 99514791 1001 86380 86390 1
514496 99514496 1001 86380 86390 1
514446 99514446 1001 86380 86390 1
514526 99514526 1001 86380 86390 1
514521 99514521 1001 86380 86390 1
514383 99514383 1001 86380 86390 1
514285 99514285 1001 86380 86390 1
515009 99515009 1001 86380 86390 1
515001 99515001 1001 86380 86390 1
514950 99514950 1001 86380 86390 1
515044 99515044 1001 86380 86390 1
515542 99515542 1001 86380 86390 1
515560 99515560 1001 86380 86390 1
515640 99515640 1001 86380 86390 1
515565 99515565 1001 86380 86390 1
515631 99515631 1001 86380 86390 1
515345 99515345 1001 86380 86390 1
515245 99515245 1001 86380 86390 1
515208 99515208 1001 86380 86390 1
515080 99515080 1001 86380 86390 1
515146 99515146 1001 86380 86390 1
515224 99515224 1001 86380 86390 1
515123 99515123 1001 86380 86390 1
515828 99515828 1001 86380 86390 1
515687 99515687 1001 86380 86390 1
516472 99516472 1001 86380 86390 1
516310 99516310 1001 86380 86390 1
516440 99516440 1001 86380 86390 1
516226 99516226 1001 86380 86390 1
516245 99516245 1001 86380 86390 1
516131 99516131 1001 86380 86390 1
516263 99516263 1001 86380 86390 1
516660 99516660 1001 86380 86390 1
517006 99517006 1001 86380 86390 1
517024 99517024 1001 86380 86390 1
516824 99516824 1001 86380 86390 1
516723 99516723 1001 86380 86390 1
517477 99517477 1001 86380 86390 1
517460 99517460 1001 86380 86390 1
518134 99518134 1001 86380 86390 1
518121 99518121 1001 86380 86390 1
517813 99517813 1001 86380 86390 1
517812 99517812 1001 86380 86390 1
517825 99517825 1001 86380 86390 1
517615 99517615 1001 86380 86390 1
518354 99518354 1001 86380 86390 1
518187 99518187 1001 86380 86390 1
518271 99518271 1001 86380 86390 1
518836 99518836 1001 86380 86390 1
518863 99518863 1001 86380 86390 1
518941 99518941 1001 86380 86390 1
518838 99518838 1001 86380 86390 1
518906 99518906 1001 86380 86390 1
518830 99518830 1001 86380 86390 1
518665 99518665 1001 86380 86390 1
518643 99518643 1001 86380 86390 1
518535 99518535 1001 86380 86390 1
518506 99518506 1001 86380 86390 1
519023 99519023 1001 86380 86390 1
519713 99519713 1001 86380 86390 1
519427 99519427 1001 86380 86390 1
519480 99519480 1001 86380 86390 1
519587 99519587 1001 86380 86390 1
519472 99519472 1001 86380 86390 1
519461 99519461 1001 86380 86390 1
519225 99519225 1001 86380 86390 1
519277 99519277 1001 86380 86390 1
519268 99519268 1001 86380 86390 1
519920 99519920 1001 86380 86390 1
519922 99519922 1001 86380 86390 1
520003 99520003 1001 86380 86390 1
520589 99520589 1001 86380 86390 1
520436 99520436 1001 86380 86390 1
520463 99520463 1001 86380 86390 1
520466 99520466 1001 86380 86390 1
520444 99520444 1001 86380 86390 1
520471 99520471 1001 86380 86390 1
520427 99520427 1001 86380 86390 1
520389 99520389 1001 86380 86390 1
520325 99520325 1001 86380 86390 1
520248 99520248 1001 86380 86390 1
520702 99520702 1001 86380 86390 1
521292 99521292 1001 86380 86390 1
521267 99521267 1001 86380 86390 1
521318 99521318 1001 86380 86390 1
521396 99521396 1001 86380 86390 1
521458 99521458 1001 86380 86390 1
521093 99521093 1001 86380 86390 1
521103 99521103 1001 86380 86390 1
521258 99521258 1001 86380 86390 1
521632 99521632 1001 86380 86390 1
520845 99520845 1001 86380 86390 1
521613 99521613 1001 86380 86390 1
522229 99522229 1001 86380 86390 1
522121 99522121 1001 86380 86390 1
522011 99522011 1001 86380 86390 1
521979 99521979 1001 86380 86390 1
521826 99521826 1001 86380 86390 1
521673 99521673 1001 86380 86390 1
522346 99522346 1001 86380 86390 1
522481 99522481 1001 86380 86390 1
523016 99523016 1001 86380 86390 1
522917 99522917 1001 86380 86390 1
522932 99522932 1001 86380 86390 1
523109 99523109 1001 86380 86390 1
522781 99522781 1001 86380 86390 1
522687 99522687 1001 86380 86390 1
522545 99522545 1001 86380 86390 1
523198 99523198 1001 86380 86390 1
523166 99523166 1001 86380 86390 1
523857 99523857 1001 86380 86390 1
523902 99523902 1001 86380 86390 1
523738 99523738 1001 86380 86390 1
523509 99523509 1001 86380 86390 1
523369 99523369 1001 86380 86390 1
523475 99523475 1001 86380 86390 1
523968 99523968 1001 86380 86390 1
524138 99524138 1001 86380 86390 1
524655 99524655 1001 86380 86390 1
524619 99524619 1001 86380 86390 1
524434 99524434 1001 86380 86390 1
524499 99524499 1001 86380 86390 1
524388 99524388 1001 86380 86390 1
524441 99524441 1001 86380 86390 1
524292 99524292 1001 86380 86390 1
524203 99524203 1001 86380 86390 1
524219 99524219 1001 86380 86390 1
524322 99524322 1001 86380 86390 1
524248 99524248 1001 86380 86390 1
524863 99524863 1001 86380 86390 1
524881 99524881 1001 86380 86390 1
525542 99525542 1001 86380 86390 1
525454 99525454 1001 86380 86390 1
525352 99525352 1001 86380 86390 1
525375 99525375 1001 86380 86390 1
524988 99524988 1001 86380 86390 1
525145 99525145 1001 86380 86390 1
524981 99524981 1001 86380 86390 1
525164 99525164 1001 86380 86390 1
525076 99525076 1001 86380 86390 1
525755 99525755 1001 86380 86390 1
526273 99526273 1001 86380 86390 1
526250 99526250 1001 86380 86390 1
526113 99526113 1001 86380 86390 1
526209 99526209 1001 86380 86390 1
526106 99526106 1001 86380 86390 1
526016 99526016 1001 86380 86390 1
526121 99526121 1001 86380 86390 1
526214 99526214 1001 86380 86390 1
526034 99526034 1001 86380 86390 1
525816 99525816 1001 86380 86390 1
525817 99525817 1001 86380 86390 1
525974 99525974 1001 86380 86390 1
526627 99526627 1001 86380 86390 1
526433 99526433 1001 86380 86390 1
526529 99526529 1001 86380 86390 1
527095 99527095 1001 86380 86390 1
527093 99527093 1001 86380 86390 1
526880 99526880 1001 86380 86390 1
526949 99526949 1001 86380 86390 1
526718 99526718 1001 86380 86390 1
526757 99526757 1001 86380 86390 1
526835 99526835 1001 86380 86390 1
526629 99526629 1001 86380 86390 1
526643 99526643 1001 86380 86390 1
526773 99526773 1001 86380 86390 1
526712 99526712 1001 86380 86390 1
526713 99526713 1001 86380 86390 1
526767 99526767 1001 86380 86390 1
527388 99527388 1001 86380 86390 1
527351 99527351 1001 86380 86390 1
527381 99527381 1001 86380 86390 1
528046 99528046 1001 86380 86390 1
528019 99528019 1001 86380 86390 1
528065 99528065 1001 86380 86390 1
527831 99527831 1001 86380 86390 1
527859 99527859 1001 86380 86390 1
527796 99527796 1001 86380 86390 1
527852 99527852 1001 86380 86390 1
527736 99527736 1001 86380 86390 1
527853 99527853 1001 86380 86390 1
527590 99527590 1001 86380 86390 1
527655 99527655 1001 86380 86390 1
528150 99528150 1001 86380 86390 1
528113 99528113 1001 86380 86390 1
528813 99528813 1001 86380 86390 1
528781 99528781 1001 86380 86390 1
528573 99528573 1001 86380 86390 1
528336 99528336 1001 86380 86390 1
528428 99528428 1001 86380 86390 1
528287 99528287 1001 86380 86390 1
529082 99529082 1001 86380 86390 1
529541 99529541 1001 86380 86390 1
529662 99529662 1001 86380 86390 1
529353 99529353 1001 86380 86390 1
529329 99529329 1001 86380 86390 1
529453 99529453 1001 86380 86390 1
529339 99529339 1001 86380 86390 1
529210 99529210 1001 86380 86390 1
529243 99529243 1001 86380 86390 1
529180 99529180 1001 86380 86390 1
529907 99529907 1001 86380 86390 1
529523 99529523 1001 86380 86390 1
530405 99530405 1001 86380 86390 1
530275 99530275 1001 86380 86390 1
530256 99530256 1001 86380 86390 1
530127 99530127 1001 86380 86390 1
530002 99530002 1001 86380 86390 1
529990 99529990 1001 86380 86390 1
529939 99529939 1001 86380 86390 1
530020 99530020 1001 86380 86390 1
530667 99530667 1001 86380 86390 1
530349 99530349 1001 86380 86390 1
530554 99530554 1001 86380 86390 1
530738 99530738 1001 86380 86390 1
530690 99530690 1001 86380 86390 1
531202 99531202 1001 86380 86390 1
531287 99531287 1001 86380 86390 1
531288 99531288 1001 86380 86390 1
531006 99531006 1001 86380 86390 1
531101 99531101 1001 86380 86390 1
531067 99531067 1001 86380 86390 1
531093 99531093 1001 86380 86390 1
530836 99530836 1001 86380 86390 1
530785 99530785 1001 86380 86390 1
530912 99530912 1001 86380 86390 1
531442 99531442 1001 86380 86390 1
531563 99531563 1001 86380 86390 1
531449 99531449 1001 86380 86390 1
532159 99532159 1001 86380 86390 1
532148 99532148 1001 86380 86390 1
532037 99532037 1001 86380 86390 1
531892 99531892 1001 86380 86390 1
531959 99531959 1001 86380 86390 1
531689 99531689 1001 86380 86390 1
531625 99531625 1001 86380 86390 1
531614 99531614 1001 86380 86390 1
531693 99531693 1001 86380 86390 1
532404 99532404 1001 86380 86390 1
532276 99532276 1001 86380 86390 1
532290 99532290 1001 86380 86390 1
532858 99532858 1001 86380 86390 1
532872 99532872 1001 86380 86390 1
532928 99532928 1001 86380 86390 1
532631 99532631 1001 86380 86390 1
532711 99532711 1001 86380 86390 1
532414 99532414 1001 86380 86390 1
532597 99532597 1001 86380 86390 1
533106 99533106 1001 86380 86390 1
533071 99533071 1001 86380 86390 1
533061 99533061 1001 86380 86390 1
533667 99533667 1001 86380 86390 1
533668 99533668 1001 86380 86390 1
533639 99533639 1001 86380 86390 1
533563 99533563 1001 86380 86390 1
533602 99533602 1001 86380 86390 1
533462 99533462 1001 86380 86390 1
533453 99533453 1001 86380 86390 1
533547 99533547 1001 86380 86390 1
533434 99533434 1001 86380 86390 1
533373 99533373 1001 86380 86390 1
533311 99533311 1001 86380 86390 1
534024 99534024 1001 86380 86390 1
534002 99534002 1001 86380 86390 1
533874 99533874 1001 86380 86390 1
534483 99534483 1001 86380 86390 1
534523 99534523 1001 86380 86390 1
534674 99534674 1001 86380 86390 1
534644 99534644 1001 86380 86390 1
534322 99534322 1001 86380 86390 1
534363 99534363 1001 86380 86390 1
534423 99534423 1001 86380 86390 1
534436 99534436 1001 86380 86390 1
534293 99534293 1001 86380 86390 1
534075 99534075 1001 86380 86390 1
534262 99534262 1001 86380 86390 1
534202 99534202 1001 86380 86390 1
534267 99534267 1001 86380 86390 1
534727 99534727 1001 86380 86390 1
535371 99535371 1001 86380 86390 1
535429 99535429 1001 86380 86390 1
535391 99535391 1001 86380 86390 1
535456 99535456 1001 86380 86390 1
535432 99535432 1001 86380 86390 1
535232 99535232 1001 86380 86390 1
535156 99535156 1001 86380 86390 1
535286 99535286 1001 86380 86390 1
535035 99535035 1001 86380 86390 1
534893 99534893 1001 86380 86390 1
534960 99534960 1001 86380 86390 1
535078 99535078 1001 86380 86390 1
534924 99534924 1001 86380 86390 1
535526 99535526 1001 86380 86390 1
536299 99536299 1001 86380 86390 1
536307 99536307 1001 86380 86390 1
536239 99536239 1001 86380 86390 1
536326 99536326 1001 86380 86390 1
536003 99536003 1001 86380 86390 1
536112 99536112 1001 86380 86390 1
535946 99535946 1001 86380 86390 1
535810 99535810 1001 86380 86390 1
535866 99535866 1001 86380 86390 1
535894 99535894 1001 86380 86390 1
535908 99535908 1001 86380 86390 1
536423 99536423 1001 86380 86390 1
536466 99536466 1001 86380 86390 1
536429 99536429 1001 86380 86390 1
536392 99536392 1001 86380 86390 1
536344 99536344 1001 86380 86390 1
536539 99536539 1001 86380 86390 1
537113 99537113 1001 86380 86390 1
537052 99537052 1001 86380 86390 1
537092 99537092 1001 86380 86390 1
536991 99536991 1001 86380 86390 1
537018 99537018 1001 86380 86390 1
536883 99536883 1001 86380 86390 1
536863 99536863 1001 86380 86390 1
536812 99536812 1001 86380 86390 1
536632 99536632 1001 86380 86390 1
536564 99536564 1001 86380 86390 1
537226 99537226 1001 86380 86390 1
537317 99537317 1001 86380 86390 1
537358 99537358 1001 86380 86390 1
537336 99537336 1001 86380 86390 1
537799 99537799 1001 86380 86390 1
537891 99537891 1001 86380 86390 1
537931 99537931 1001 86380 86390 1
537867 99537867 1001 86380 86390 1
537893 99537893 1001 86380 86390 1
537630 99537630 1001 86380 86390 1
537657 99537657 1001 86380 86390 1
537598 99537598 1001 86380 86390 1
537717 99537717 1001 86380 86390 1
538031 99538031 1001 86380 86390 1
538057 99538057 1001 86380 86390 1
538168 99538168 1001 86380 86390 1
538713 99538713 1001 86380 86390 1
538412 99538412 1001 86380 86390 1
538217 99538217 1001 86380 86390 1
538890 99538890 1001 86380 86390 1
538942 99538942 1001 86380 86390 1
538996 99538996 1001 86380 86390 1
539637 99539637 1001 86380 86390 1
539448 99539448 1001 86380 86390 1
539528 99539528 1001 86380 86390 1
539516 99539516 1001 86380 86390 1
539494 99539494 1001 86380 86390 1
539587 99539587 1001 86380 86390 1
539484 99539484 1001 86380 86390 1
539306 99539306 1001 86380 86390 1
539307 99539307 1001 86380 86390 1
539256 99539256 1001 86380 86390 1
539326 99539326 1001 86380 86390 1
539352 99539352 1001 86380 86390 1
539379 99539379 1001 86380 86390 1
539303 99539303 1001 86380 86390 1
539103 99539103 1001 86380 86390 1
539197 99539197 1001 86380 86390 1
539096 99539096 1001 86380 86390 1
539718 99539718 1001 86380 86390 1
539719 99539719 1001 86380 86390 1
539670 99539670 1001 86380 86390 1
539775 99539775 1001 86380 86390 1
539816 99539816 1001 86380 86390 1
540406 99540406 1001 86380 86390 1
540345 99540345 1001 86380 86390 1
540224 99540224 1001 86380 86390 1
540111 99540111 1001 86380 86390 1
539891 99539891 1001 86380 86390 1
540021 99540021 1001 86380 86390 1
539986 99539986 1001 86380 86390 1
540480 99540480 1001 86380 86390 1
540588 99540588 1001 86380 86390 1
540668 99540668 1001 86380 86390 1
541144 99541144 1001 86380 86390 1
540933 99540933 1001 86380 86390 1
540896 99540896 1001 86380 86390 1
541054 99541054 1001 86380 86390 1
540978 99540978 1001 86380 86390 1
540822 99540822 1001 86380 86390 1
540839 99540839 1001 86380 86390 1
541481 99541481 1001 86380 86390 1
542036 99542036 1001 86380 86390 1
541837 99541837 1001 86380 86390 1
541750 99541750 1001 86380 86390 1
541525 99541525 1001 86380 86390 1
541613 99541613 1001 86380 86390 1
542248 99542248 1001 86380 86390 1
542171 99542171 1001 86380 86390 1
542152 99542152 1001 86380 86390 1
542322 99542322 1001 86380 86390 1
542807 99542807 1001 86380 86390 1
542836 99542836 1001 86380 86390 1
542838 99542838 1001 86380 86390 1
542933 99542933 1001 86380 86390 1
542938 99542938 1001 86380 86390 1
542678 99542678 1001 86380 86390 1
542704 99542704 1001 86380 86390 1
542615 99542615 1001 86380 86390 1
542352 99542352 1001 86380 86390 1
542484 99542484 1001 86380 86390 1
542422 99542422 1001 86380 86390 1
542386 99542386 1001 86380 86390 1
543009 99543009 1001 86380 86390 1
543127 99543127 1001 86380 86390 1
542973 99542973 1001 86380 86390 1
543053 99543053 1001 86380 86390 1
543748 99543748 1001 86380 86390 1
543640 99543640 1001 86380 86390 1
543541 99543541 1001 86380 86390 1
543313 99543313 1001 86380 86390 1
543936 99543936 1001 86380 86390 1
543940 99543940 1001 86380 86390 1
543921 99543921 1001 86380 86390 1
543934 99543934 1001 86380 86390 1
543973 99543973 1001 86380 86390 1
544432 99544432 1001 86380 86390 1
544571 99544571 1001 86380 86390 1
544436 99544436 1001 86380 86390 1
544505 99544505 1001 86380 86390 1
544342 99544342 1001 86380 86390 1
544385 99544385 1001 86380 86390 1
544347 99544347 1001 86380 86390 1
544195 99544195 1001 86380 86390 1
544125 99544125 1001 86380 86390 1
544010 99544010 1001 86380 86390 1
544115 99544115 1001 86380 86390 1
544742 99544742 1001 86380 86390 1
544668 99544668 1001 86380 86390 1
544657 99544657 1001 86380 86390 1
418402 209 1001 76500 77877 1
503651 1043 1001 25772 26071 1
525790 822 1002 35510 47300 1
542771 1117 1001 52867 53166 1
400022 99400022 1001 86380 86390 1
400221 99400221 1001 86380 86390 1
400154 99400154 1001 86380 86390 1
400488 99400488 1001 86380 86390 1
400766 99400766 1001 86380 86390 1
400889 99400889 1001 86380 86390 1
401431 99401431 1001 86380 86390 1
401568 99401568 1001 86380 86390 1
401685 99401685 1001 86380 86390 1
401666 99401666 1001 86380 86390 1
401723 99401723 1001 86380 86390 1
402011 99402011 1001 86380 86390 1
402216 99402216 1001 86380 86390 1
402255 99402255 1001 86380 86390 1
402227 99402227 1001 86380 86390 1
402395 99402395 1001 86380 86390 1
402456 99402456 1001 86380 86390 1
402461 99402461 1001 86380 86390 1
402613 99402613 1001 86380 86390 1
402949 99402949 1001 86380 86390 1
402892 99402892 1001 86380 86390 1
403380 99403380 1001 86380 86390 1
403395 99403395 1001 86380 86390 1
403574 99403574 1001 86380 86390 1
403744 99403744 1001 86380 86390 1
403825 99403825 1001 86380 86390 1
403871 99403871 1001 86380 86390 1
404085 99404085 1001 86380 86390 1
404364 99404364 1001 86380 86390 1
404682 99404682 1001 86380 86390 1
404626 99404626 1001 86380 86390 1
404779 99404779 1001 86380 86390 1
404926 99404926 1001 86380 86390 1
405507 99405507 1001 86380 86390 1
405416 99405416 1001 86380 86390 1
405500 99405500 1001 86380 86390 1
405750 99405750 1001 86380 86390 1
405686 99405686 1001 86380 86390 1
405974 99405974 1001 86380 86390 1
405899 99405899 1001 86380 86390 1
406087 99406087 1001 86380 86390 1
406111 99406111 1001 86380 86390 1
406613 99406613 1001 86380 86390 1
406709 99406709 1001 86380 86390 1
406748 99406748 1001 86380 86390 1
406895 99406895 1001 86380 86390 1
406888 99406888 1001 86380 86390 1
407050 99407050 1001 86380 86390 1
407052 99407052 1001 86380 86390 1
407237 99407237 1001 86380 86390 1
407414 99407414 1001 86380 86390 1
407443 99407443 1001 86380 86390 1
407665 99407665 1001 86380 86390 1
407649 99407649 1001 86380 86390 1
407783 99407783 1001 86380 86390 1
407895 99407895 1001 86380 86390 1
408092 99408092 1001 86380 86390 1
408156 99408156 1001 86380 86390 1
408524 99408524 1001 86380 86390 1
408634 99408634 1001 86380 86390 1
408738 99408738 1001 86380 86390 1
408712 99408712 1001 86380 86390 1
408882 99408882 1001 86380 86390 1
408960 99408960 1001 86380 86390 1
409236 99409236 1001 86380 86390 1
409209 99409209 1001 86380 86390 1
409349 99409349 1001 86380 86390 1
409353 99409353 1001 86380 86390 1
409346 99409346 1001 86380 86390 1
409626 99409626 1001 86380 86390 1
409774 99409774 1001 86380 86390 1
409829 99409829 1001 86380 86390 1
410190 99410190 1001 86380 86390 1
410111 99410111 1001 86380 86390 1
410364 99410364 1001 86380 86390 1
410348 99410348 1001 86380 86390 1
410404 99410404 1001 86380 86390 1
410441 99410441 1001 86380 86390 1
410537 99410537 1001 86380 86390 1
410655 99410655 1001 86380 86390 1
410757 99410757 1001 86380 86390 1
410832 99410832 1001 86380 86390 1
411007 99411007 1001 86380 86390 1
411191 99411191 1001 86380 86390 1
411397 99411397 1001 86380 86390 1
411480 99411480 1001 86380 86390 1
411515 99411515 1001 86380 86390 1
411707 99411707 1001 86380 86390 1
411897 99411897 1001 86380 86390 1
412456 99412456 1001 86380 86390 1
412301 99412301 1001 86380 86390 1
413475 99413475 1001 86380 86390 1
413503 99413503 1001 86380 86390 1
413305 99413305 1001 86380 86390 1
413511 99413511 1001 86380 86390 1
413263 99413263 1001 86380 86390 1
413230 99413230 1001 86380 86390 1
412969 99412969 1001 86380 86390 1
412779 99412779 1001 86380 86390 1
412850 99412850 1001 86380 86390 1
414089 99414089 1001 86380 86390 1
414036 99414036 1001 86380 86390 1
413769 99413769 1001 86380 86390 1
413828 99413828 1001 86380 86390 1
415289 99415289 1001 86380 86390 1
415018 99415018 1001 86380 86390 1
414657 99414657 1001 86380 86390 1
414804 99414804 1001 86380 86390 1
414512 99414512 1001 86380 86390 1
414880 99414880 1001 86380 86390 1
414625 99414625 1001 86380 86390 1
414464 99414464 1001 86380 86390 1
414343 99414343 1001 86380 86390 1
415337 99415337 1001 86380 86390 1
415603 99415603 1001 86380 86390 1
415686 99415686 1001 86380 86390 1
416697 99416697 1001 86380 86390 1
416729 99416729 1001 86380 86390 1
415985 99415985 1001 86380 86390 1
416128 99416128 1001 86380 86390 1
415896 99415896 1001 86380 86390 1
417200 99417200 1001 86380 86390 1
417008 99417008 1001 86380 86390 1
417186 99417186 1001 86380 86390 1
417324 99417324 1001 86380 86390 1
417519 99417519 1001 86380 86390 1
417522 99417522 1001 86380 86390 1
417602 99417602 1001 86380 86390 1
418652 99418652 1001 86380 86390 1
418703 99418703 1001 86380 86390 1
418130 99418130 1001 86380 86390 1
418178 99418178 1001 86380 86390 1
418163 99418163 1001 86380 86390 1
418251 99418251 1001 86380 86390 1
418092 99418092 1001 86380 86390 1
417634 99417634 1001 86380 86390 1
417969 99417969 1001 86380 86390 1
418822 99418822 1001 86380 86390 1
419002 99419002 1001 86380 86390 1
419060 99419060 1001 86380 86390 1
419144 99419144 1001 86380 86390 1
418920 99418920 1001 86380 86390 1
420369 99420369 1001 86380 86390 1
420421 99420421 1001 86380 86390 1
420144 99420144 1001 86380 86390 1
420233 99420233 1001 86380 86390 1
419942 99419942 1001 86380 86390 1
419826 99419826 1001 86380 86390 1
419838 99419838 1001 86380 86390 1
419502 99419502 1001 86380 86390 1
419309 99419309 1001 86380 86390 1
419582 99419582 1001 86380 86390 1
419510 99419510 1001 86380 86390 1
420710 99420710 1001 86380 86390 1
420794 99420794 1001 86380 86390 1
420471 99420471 1001 86380 86390 1
420501 99420501 1001 86380 86390 1
421743 99421743 1001 86380 86390 1
421817 99421817 1001 86380 86390 1
421955 99421955 1001 86380 86390 1
422024 99422024 1001 86380 86390 1
421585 99421585 1001 86380 86390 1
421294 99421294 1001 86380 86390 1
421667 99421667 1001 86380 86390 1
421270 99421270 1001 86380 86390 1
422120 99422120 1001 86380 86390 1
422317 99422317 1001 86380 86390 1
422380 99422380 1001 86380 86390 1
423340 99423340 1001 86380 86390 1
423386 99423386 1001 86380 86390 1
423540 99423540 1001 86380 86390 1
422943 99422943 1001 86380 86390 1
423007 99423007 1001 86380 86390 1
423119 99423119 1001 86380 86390 1
423102 99423102 1001 86380 86390 1
422778 99422778 1001 86380 86390 1
422683 99422683 1001 86380 86390 1
422583 99422583 1001 86380 86390 1
422548 99422548 1001 86380 86390 1
423865 99423865 1001 86380 86390 1
424069 99424069 1001 86380 86390 1
423769 99423769 1001 86380 86390 1
423951 99423951 1001 86380 86390 1
424103 99424103 1001 86380 86390 1
423818 99423818 1001 86380 86390 1
425040 99425040 1001 86380 86390 1
425072 99425072 1001 86380 86390 1
424766 99424766 1001 86380 86390 1
424608 99424608 1001 86380 86390 1
424698 99424698 1001 86380 86390 1
424561 99424561 1001 86380 86390 1
424231 99424231 1001 86380 86390 1
424359 99424359 1001 86380 86390 1
425690 99425690 1001 86380 86390 1
425005 99425005 1001 86380 86390 1
427003 99427003 1001 86380 86390 1
426717 99426717 1001 86380 86390 1
426739 99426739 1001 86380 86390 1
426836 99426836 1001 86380 86390 1
427115 99427115 1001 86380 86390 1
426319 99426319 1001 86380 86390 1
426596 99426596 1001 86380 86390 1
426329 99426329 1001 86380 86390 1
426291 99426291 1001 86380 86390 1
426097 99426097 1001 86380 86390 1
425904 99425904 1001 86380 86390 1
427446 99427446 1001 86380 86390 1
428377 99428377 1001 86380 86390 1
428420 99428420 1001 86380 86390 1
427732 99427732 1001 86380 86390 1
427671 99427671 1001 86380 86390 1
427918 99427918 1001 86380 86390 1
428828 99428828 1001 86380 86390 1
429136 99429136 1001 86380 86390 1
429121 99429121 1001 86380 86390 1
430065 99430065 1001 86380 86390 1
430074 99430074 1001 86380 86390 1
430260 99430260 1001 86380 86390 1
429707 99429707 1001 86380 86390 1
429875 99429875 1001 86380 86390 1
429886 99429886 1001 86380 86390 1
429887 99429887 1001 86380 86390 1
429792 99429792 1001 86380 86390 1
429747 99429747 1001 86380 86390 1
429899 99429899 1001 86380 86390 1
429532 99429532 1001 86380 86390 1
429537 99429537 1001 86380 86390 1
430456 99430456 1001 86380 86390 1
430685 99430685 1001 86380 86390 1
430556 99430556 1001 86380 86390 1
430414 99430414 1001 86380 86390 1
430451 99430451 1001 86380 86390 1
431900 99431900 1001 86380 86390 1
431363 99431363 1001 86380 86390 1
431366 99431366 1001 86380 86390 1
431602 99431602 1001 86380 86390 1
430980 99430980 1001 86380 86390 1
432120 99432120 1001 86380 86390 1
430822 99430822 1001 86380 86390 1
432226 99432226 1001 86380 86390 1
432210 99432210 1001 86380 86390 1
432328 99432328 1001 86380 86390 1
432101 99432101 1001 86380 86390 1
433618 99433618 1001 86380 86390 1
433336 99433336 1001 86380 86390 1
433124 99433124 1001 86380 86390 1
432981 99432981 1001 86380 86390 1
432751 99432751 1001 86380 86390 1
432772 99432772 1001 86380 86390 1
432673 99432673 1001 86380 86390 1
432511 99432511 1001 86380 86390 1
432661 99432661 1001 86380 86390 1
434016 99434016 1001 86380 86390 1
434037 99434037 1001 86380 86390 1
433750 99433750 1001 86380 86390 1
434043 99434043 1001 86380 86390 1
434051 99434051 1001 86380 86390 1
435004 99435004 1001 86380 86390 1
435380 99435380 1001 86380 86390 1
435273 99435273 1001 86380 86390 1
434754 99434754 1001 86380 86390 1
434820 99434820 1001 86380 86390 1
434764 99434764 1001 86380 86390 1
434911 99434911 1001 86380 86390 1
434729 99434729 1001 86380 86390 1
434264 99434264 1001 86380 86390 1
434305 99434305 1001 86380 86390 1
434419 99434419 1001 86380 86390 1
435756 99435756 1001 86380 86390 1
435785 99435785 1001 86380 86390 1
435630 99435630 1001 86380 86390 1
437147 99437147 1001 86380 86390 1
437081 99437081 1001 86380 86390 1
437017 99437017 1001 86380 86390 1
436666 99436666 1001 86380 86390 1
436464 99436464 1001 86380 86390 1
436376 99436376 1001 86380 86390 1
436441 99436441 1001 86380 86390 1
435901 99435901 1001 86380 86390 1
436119 99436119 1001 86380 86390 1
437344 99437344 1001 86380 86390 1
300096 99300096 1001 86380 86390 1
437305 99437305 1001 86380 86390 1
300601 99300601 1001 86380 86390 1
300656 99300656 1001 86380 86390 1
300636 99300636 1001 86380 86390 1
300499 99300499 1001 86380 86390 1
300384 99300384 1001 86380 86390 1
300410 99300410 1001 86380 86390 1
300457 99300457 1001 86380 86390 1
300134 99300134 1001 86380 86390 1
300216 99300216 1001 86380 86390 1
300204 99300204 1001 86380 86390 1
300113 99300113 1001 86380 86390 1
300233 99300233 1001 86380 86390 1
300118 99300118 1001 86380 86390 1
300777 99300777 1001 86380 86390 1
300765 99300765 1001 86380 86390 1
300818 99300818 1001 86380 86390 1
300827 99300827 1001 86380 86390 1
301438 99301438 1001 86380 86390 1
301426 99301426 1001 86380 86390 1
301480 99301480 1001 86380 86390 1
301443 99301443 1001 86380 86390 1
301380 99301380 1001 86380 86390 1
301222 99301222 1001 86380 86390 1
301315 99301315 1001 86380 86390 1
301201 99301201 1001 86380 86390 1
301244 99301244 1001 86380 86390 1
301106 99301106 1001 86380 86390 1
301122 99301122 1001 86380 86390 1
301100 99301100 1001 86380 86390 1
301126 99301126 1001 86380 86390 1
301681 99301681 1001 86380 86390 1
301694 99301694 1001 86380 86390 1
301672 99301672 1001 86380 86390 1
301698 99301698 1001 86380 86390 1
301615 99301615 1001 86380 86390 1
302316 99302316 1001 86380 86390 1
302304 99302304 1001 86380 86390 1
302203 99302203 1001 86380 86390 1
302217 99302217 1001 86380 86390 1
302333 99302333 1001 86380 86390 1
302327 99302327 1001 86380 86390 1
302198 99302198 1001 86380 86390 1
302211 99302211 1001 86380 86390 1
302110 99302110 1001 86380 86390 1
301998 99301998 1001 86380 86390 1
301890 99301890 1001 86380 86390 1
301783 99301783 1001 86380 86390 1
302521 99302521 1001 86380 86390 1
301968 99301968 1001 86380 86390 1
302407 99302407 1001 86380 86390 1
302541 99302541 1001 86380 86390 1
302439 99302439 1001 86380 86390 1
303203 99303203 1001 86380 86390 1
303173 99303173 1001 86380 86390 1
303097 99303097 1001 86380 86390 1
302885 99302885 1001 86380 86390 1
302837 99302837 1001 86380 86390 1
302934 99302934 1001 86380 86390 1
302755 99302755 1001 86380 86390 1
302665 99302665 1001 86380 86390 1
302692 99302692 1001 86380 86390 1
302701 99302701 1001 86380 86390 1
303300 99303300 1001 86380 86390 1
303379 99303379 1001 86380 86390 1
303293 99303293 1001 86380 86390 1
303844 99303844 1001 86380 86390 1
303953 99303953 1001 86380 86390 1
303966 99303966 1001 86380 86390 1
303916 99303916 1001 86380 86390 1
303717 99303717 1001 86380 86390 1
303705 99303705 1001 86380 86390 1
303733 99303733 1001 86380 86390 1
303773 99303773 1001 86380 86390 1
303466 99303466 1001 86380 86390 1
303583 99303583 1001 86380 86390 1
303584 99303584 1001 86380 86390 1
303483 99303483 1001 86380 86390 1
303590 99303590 1001 86380 86390 1
304070 99304070 1001 86380 86390 1
304163 99304163 1001 86380 86390 1
304228 99304228 1001 86380 86390 1
304100 99304100 1001 86380 86390 1
304204 99304204 1001 86380 86390 1
304205 99304205 1001 86380 86390 1
304064 99304064 1001 86380 86390 1
304106 99304106 1001 86380 86390 1
304831 99304831 1001 86380 86390 1
304813 99304813 1001 86380 86390 1
304253 99304253 1001 86380 86390 1
304238 99304238 1001 86380 86390 1
305026 99305026 1001 86380 86390 1
304924 99304924 1001 86380 86390 1
304950 99304950 1001 86380 86390 1
305057 99305057 1001 86380 86390 1
304891 99304891 1001 86380 86390 1
305571 99305571 1001 86380 86390 1
305602 99305602 1001 86380 86390 1
305590 99305590 1001 86380 86390 1
305618 99305618 1001 86380 86390 1
305276 99305276 1001 86380 86390 1
305380 99305380 1001 86380 86390 1
305374 99305374 1001 86380 86390 1
305252 99305252 1001 86380 86390 1
500024 99500024 1001 86380 86390 1
500003 99500003 1001 86380 86390 1
500161 99500161 1001 86380 86390 1
500045 99500045 1001 86380 86390 1
500124 99500124 1001 86380 86390 1
500776 99500776 1001 86380 86390 1
500633 99500633 1001 86380 86390 1
500786 99500786 1001 86380 86390 1
500650 99500650 1001 86380 86390 1
500587 99500587 1001 86380 86390 1
500231 99500231 1001 86380 86390 1
500366 99500366 1001 86380 86390 1
500318 99500318 1001 86380 86390 1
500888 99500888 1001 86380 86390 1
500940 99500940 1001 86380 86390 1
500984 99500984 1001 86380 86390 1
500922 99500922 1001 86380 86390 1
501516 99501516 1001 86380 86390 1
501466 99501466 1001 86380 86390 1
501569 99501569 1001 86380 86390 1
501596 99501596 1001 86380 86390 1
501481 99501481 1001 86380 86390 1
501507 99501507 1001 86380 86390 1
501413 99501413 1001 86380 86390 1
501324 99501324 1001 86380 86390 1
501416 99501416 1001 86380 86390 1
501216 99501216 1001 86380 86390 1
501205 99501205 1001 86380 86390 1
501038 99501038 1001 86380 86390 1
501198 99501198 1001 86380 86390 1
501699 99501699 1001 86380 86390 1
502363 99502363 1001 86380 86390 1
502435 99502435 1001 86380 86390 1
502366 99502366 1001 86380 86390 1
502331 99502331 1001 86380 86390 1
502384 99502384 1001 86380 86390 1
502385 99502385 1001 86380 86390 1
502104 99502104 1001 86380 86390 1
502157 99502157 1001 86380 86390 1
502170 99502170 1001 86380 86390 1
502096 99502096 1001 86380 86390 1
502109 99502109 1001 86380 86390 1
502013 99502013 1001 86380 86390 1
501949 99501949 1001 86380 86390 1
502008 99502008 1001 86380 86390 1
501998 99501998 1001 86380 86390 1
502630 99502630 1001 86380 86390 1
502540 99502540 1001 86380 86390 1
502516 99502516 1001 86380 86390 1
502570 99502570 1001 86380 86390 1
502535 99502535 1001 86380 86390 1
503240 99503240 1001 86380 86390 1
503124 99503124 1001 86380 86390 1
503105 99503105 1001 86380 86390 1
503282 99503282 1001 86380 86390 1
502969 99502969 1001 86380 86390 1
503009 99503009 1001 86380 86390 1
503037 99503037 1001 86380 86390 1
503052 99503052 1001 86380 86390 1
503004 99503004 1001 86380 86390 1
503369 99503369 1001 86380 86390 1
503410 99503410 1001 86380 86390 1
503346 99503346 1001 86380 86390 1
503416 99503416 1001 86380 86390 1
503378 99503378 1001 86380 86390 1
503443 99503443 1001 86380 86390 1
503941 99503941 1001 86380 86390 1
503997 99503997 1001 86380 86390 1
504036 99504036 1001 86380 86390 1
503835 99503835 1001 86380 86390 1
503707 99503707 1001 86380 86390 1
503789 99503789 1001 86380 86390 1
503779 99503779 1001 86380 86390 1
503613 99503613 1001 86380 86390 1
503677 99503677 1001 86380 86390 1
504930 99504930 1001 86380 86390 1
504937 99504937 1001 86380 86390 1
504569 99504569 1001 86380 86390 1
504637 99504637 1001 86380 86390 1
504703 99504703 1001 86380 86390 1
504600 99504600 1001 86380 86390 1
504626 99504626 1001 86380 86390 1
504341 99504341 1001 86380 86390 1
505060 99505060 1001 86380 86390 1
505022 99505022 1001 86380 86390 1
504960 99504960 1001 86380 86390 1
505014 99505014 1001 86380 86390 1
504962 99504962 1001 86380 86390 1
505028 99505028 1001 86380 86390 1
505769 99505769 1001 86380 86390 1
505764 99505764 1001 86380 86390 1
505512 99505512 1001 86380 86390 1
505506 99505506 1001 86380 86390 1
505165 99505165 1001 86380 86390 1
505322 99505322 1001 86380 86390 1
505154 99505154 1001 86380 86390 1
505262 99505262 1001 86380 86390 1
505303 99505303 1001 86380 86390 1
505939 99505939 1001 86380 86390 1
505952 99505952 1001 86380 86390 1
505916 99505916 1001 86380 86390 1
505775 99505775 1001 86380 86390 1
506507 99506507 1001 86380 86390 1
506423 99506423 1001 86380 86390 1
506305 99506305 1001 86380 86390 1
506360 99506360 1001 86380 86390 1
506044 99506044 1001 86380 86390 1
506786 99506786 1001 86380 86390 1
507221 99507221 1001 86380 86390 1
507364 99507364 1001 86380 86390 1
507304 99507304 1001 86380 86390 1
507211 99507211 1001 86380 86390 1
507161 99507161 1001 86380 86390 1
507098 99507098 1001 86380 86390 1
507047 99507047 1001 86380 86390 1
506943 99506943 1001 86380 86390 1
507485 99507485 1001 86380 86390 1
507506 99507506 1001 86380 86390 1
508083 99508083 1001 86380 86390 1
507944 99507944 1001 86380 86390 1
507932 99507932 1001 86380 86390 1
507959 99507959 1001 86380 86390 1
507989 99507989 1001 86380 86390 1
507641 99507641 1001 86380 86390 1
507694 99507694 1001 86380 86390 1
507727 99507727 1001 86380 86390 1
507792 99507792 1001 86380 86390 1
507704 99507704 1001 86380 86390 1
507781 99507781 1001 86380 86390 1
508351 99508351 1001 86380 86390 1
508291 99508291 1001 86380 86390 1
508373 99508373 1001 86380 86390 1
508873 99508873 1001 86380 86390 1
509015 99509015 1001 86380 86390 1
509028 99509028 1001 86380 86390 1
509030 99509030 1001 86380 86390 1
508916 99508916 1001 86380 86390 1
508842 99508842 1001 86380 86390 1
508869 99508869 1001 86380 86390 1
508705 99508705 1001 86380 86390 1
508647 99508647 1001 86380 86390 1
508536 99508536 1001 86380 86390 1
508526 99508526 1001 86380 86390 1
508553 99508553 1001 86380 86390 1
508555 99508555 1001 86380 86390 1
509155 99509155 1001 86380 86390 1
509249 99509249 1001 86380 86390 1
509747 99509747 1001 86380 86390 1
509760 99509760 1001 86380 86390 1
509737 99509737 1001 86380 86390 1
509592 99509592 1001 86380 86390 1
509683 99509683 1001 86380 86390 1
509541 99509541 1001 86380 86390 1
509554 99509554 1001 86380 86390 1
509533 99509533 1001 86380 86390 1
509693 99509693 1001 86380 86390 1
509462 99509462 1001 86380 86390 1
510093 99510093 1001 86380 86390 1
510665 99510665 1001 86380 86390 1
510326 99510326 1001 86380 86390 1
510433 99510433 1001 86380 86390 1
510320 99510320 1001 86380 86390 1
510440 99510440 1001 86380 86390 1
510313 99510313 1001 86380 86390 1
510187 99510187 1001 86380 86390 1
510122 99510122 1001 86380 86390 1
510215 99510215 1001 86380 86390 1
510307 99510307 1001 86380 86390 1
510270 99510270 1001 86380 86390 1
510737 99510737 1001 86380 86390 1
510906 99510906 1001 86380 86390 1
510816 99510816 1001 86380 86390 1
510767 99510767 1001 86380 86390 1
511412 99511412 1001 86380 86390 1
511521 99511521 1001 86380 86390 1
511509 99511509 1001 86380 86390 1
511285 99511285 1001 86380 86390 1
511346 99511346 1001 86380 86390 1
511127 99511127 1001 86380 86390 1
511135 99511135 1001 86380 86390 1
511112 99511112 1001 86380 86390 1
511653 99511653 1001 86380 86390 1
511641 99511641 1001 86380 86390 1
511738 99511738 1001 86380 86390 1
511715 99511715 1001 86380 86390 1
512267 99512267 1001 86380 86390 1
512190 99512190 1001 86380 86390 1
512365 99512365 1001 86380 86390 1
512367 99512367 1001 86380 86390 1
512197 99512197 1001 86380 86390 1
512064 99512064 1001 86380 86390 1
511894 99511894 1001 86380 86390 1
512413 99512413 1001 86380 86390 1
513104 99513104 1001 86380 86390 1
513144 99513144 1001 86380 86390 1
513146 99513146 1001 86380 86390 1
513149 99513149 1001 86380 86390 1
512884 99512884 1001 86380 86390 1
512953 99512953 1001 86380 86390 1
512892 99512892 1001 86380 86390 1
512739 99512739 1001 86380 86390 1
512776 99512776 1001 86380 86390 1
512699 99512699 1001 86380 86390 1
513233 99513233 1001 86380 86390 1
513210 99513210 1001 86380 86390 1
513983 99513983 1001 86380 86390 1
513973 99513973 1001 86380 86390 1
513847 99513847 1001 86380 86390 1
513873 99513873 1001 86380 86390 1
513886 99513886 1001 86380 86390 1
513802 99513802 1001 86380 86390 1
513636 99513636 1001 86380 86390 1
513676 99513676 1001 86380 86390 1
513611 99513611 1001 86380 86390 1
513564 99513564 1001 86380 86390 1
514092 99514092 1001 86380 86390 1
514093 99514093 1001 86380 86390 1
513410 99513410 1001 86380 86390 1
514101 99514101 1001 86380 86390 1
514077 99514077 1001 86380 86390 1
514754 99514754 1001 86380 86390 1
514671 99514671 1001 86380 86390 1
514651 99514651 1001 86380 86390 1
514643 99514643 1001 86380 86390 1
514631 99514631 1001 86380 86390 1
514541 99514541 1001 86380 86390 1
514619 99514619 1001 86380 86390 1
514645 99514645 1001 86380 86390 1
514456 99514456 1001 86380 86390 1
514366 99514366 1001 86380 86390 1
514406 99514406 1001 86380 86390 1
514424 99514424 1001 86380 86390 1
514335 99514335 1001 86380 86390 1
514387 99514387 1001 86380 86390 1
514247 99514247 1001 86380 86390 1
515040 99515040 1001 86380 86390 1
514862 99514862 1001 86380 86390 1
514930 99514930 1001 86380 86390 1
515680 99515680 1001 86380 86390 1
515480 99515480 1001 86380 86390 1
515675 99515675 1001 86380 86390 1
515349 99515349 1001 86380 86390 1
515301 99515301 1001 86380 86390 1
515277 99515277 1001 86380 86390 1
515168 99515168 1001 86380 86390 1
515139 99515139 1001 86380 86390 1
515863 99515863 1001 86380 86390 1
515708 99515708 1001 86380 86390 1
515721 99515721 1001 86380 86390 1
515729 99515729 1001 86380 86390 1
515872 99515872 1001 86380 86390 1
515717 99515717 1001 86380 86390 1
515691 99515691 1001 86380 86390 1
516402 99516402 1001 86380 86390 1
516229 99516229 1001 86380 86390 1
516206 99516206 1001 86380 86390 1
515901 99515901 1001 86380 86390 1
516044 99516044 1001 86380 86390 1
515930 99515930 1001 86380 86390 1
516027 99516027 1001 86380 86390 1
516066 99516066 1001 86380 86390 1
516041 99516041 1001 86380 86390 1
516565 99516565 1001 86380 86390 1
516542 99516542 1001 86380 86390 1
516685 99516685 1001 86380 86390 1
516609 99516609 1001 86380 86390 1
517251 99517251 1001 86380 86390 1
517058 99517058 1001 86380 86390 1
516983 99516983 1001 86380 86390 1
517012 99517012 1001 86380 86390 1
516883 99516883 1001 86380 86390 1
516856 99516856 1001 86380 86390 1
517411 99517411 1001 86380 86390 1
517529 99517529 1001 86380 86390 1
517511 99517511 1001 86380 86390 1
517960 99517960 1001 86380 86390 1
518040 99518040 1001 86380 86390 1
517787 99517787 1001 86380 86390 1
517904 99517904 1001 86380 86390 1
517790 99517790 1001 86380 86390 1
517933 99517933 1001 86380 86390 1
517876 99517876 1001 86380 86390 1
518288 99518288 1001 86380 86390 1
518276 99518276 1001 86380 86390 1
518220 99518220 1001 86380 86390 1
518986 99518986 1001 86380 86390 1
518912 99518912 1001 86380 86390 1
518940 99518940 1001 86380 86390 1
518686 99518686 1001 86380 86390 1
518638 99518638 1001 86380 86390 1
518500 99518500 1001 86380 86390 1
519036 99519036 1001 86380 86390 1
518988 99518988 1001 86380 86390 1
519151 99519151 1001 86380 86390 1
519617 99519617 1001 86380 86390 1
519734 99519734 1001 86380 86390 1
519760 99519760 1001 86380 86390 1
519467 99519467 1001 86380 86390 1
519501 99519501 1001 86380 86390 1
519259 99519259 1001 86380 86390 1
519369 99519369 1001 86380 86390 1
519344 99519344 1001 86380 86390 1
519201 99519201 1001 86380 86390 1
519215 99519215 1001 86380 86390 1
519862 99519862 1001 86380 86390 1
519983 99519983 1001 86380 86390 1
520014 99520014 1001 86380 86390 1
520457 99520457 1001 86380 86390 1
520562 99520562 1001 86380 86390 1
520317 99520317 1001 86380 86390 1
520401 99520401 1001 86380 86390 1
520314 99520314 1001 86380 86390 1
520249 99520249 1001 86380 86390 1
520167 99520167 1001 86380 86390 1
520029 99520029 1001 86380 86390 1
520095 99520095 1001 86380 86390 1
520675 99520675 1001 86380 86390 1
520782 99520782 1001 86380 86390 1
520733 99520733 1001 86380 86390 1
520816 99520816 1001 86380 86390 1
521422 99521422 1001 86380 86390 1
521319 99521319 1001 86380 86390 1
521080 99521080 1001 86380 86390 1
521250 99521250 1001 86380 86390 1
521073 99521073 1001 86380 86390 1
521243 99521243 1001 86380 86390 1
521231 99521231 1001 86380 86390 1
521075 99521075 1001 86380 86390 1
520925 99520925 1001 86380 86390 1
521043 99521043 1001 86380 86390 1
520930 99520930 1001 86380 86390 1
521496 99521496 1001 86380 86390 1
521549 99521549 1001 86380 86390 1
521630 99521630 1001 86380 86390 1
521656 99521656 1001 86380 86390 1
522289 99522289 1001 86380 86390 1
522166 99522166 1001 86380 86390 1
522273 99522273 1001 86380 86390 1
522060 99522060 1001 86380 86390 1
522010 99522010 1001 86380 86390 1
521882 99521882 1001 86380 86390 1
521962 99521962 1001 86380 86390 1
521993 99521993 1001 86380 86390 1
521781 99521781 1001 86380 86390 1
521859 99521859 1001 86380 86390 1
521705 99521705 1001 86380 86390 1
521810 99521810 1001 86380 86390 1
522482 99522482 1001 86380 86390 1
522981 99522981 1001 86380 86390 1
522956 99522956 1001 86380 86390 1
522835 99522835 1001 86380 86390 1
522812 99522812 1001 86380 86390 1
522749 99522749 1001 86380 86390 1
522878 99522878 1001 86380 86390 1
522788 99522788 1001 86380 86390 1
522833 99522833 1001 86380 86390 1
522566 99522566 1001 86380 86390 1
522605 99522605 1001 86380 86390 1
522567 99522567 1001 86380 86390 1
522508 99522508 1001 86380 86390 1
523196 99523196 1001 86380 86390 1
523225 99523225 1001 86380 86390 1
523292 99523292 1001 86380 86390 1
523809 99523809 1001 86380 86390 1
523905 99523905 1001 86380 86390 1
523940 99523940 1001 86380 86390 1
523505 99523505 1001 86380 86390 1
523455 99523455 1001 86380 86390 1
523341 99523341 1001 86380 86390 1
523380 99523380 1001 86380 86390 1
523445 99523445 1001 86380 86390 1
523740 99523740 1001 86380 86390 1
523972 99523972 1001 86380 86390 1
524604 99524604 1001 86380 86390 1
524638 99524638 1001 86380 86390 1
524421 99524421 1001 86380 86390 1
524414 99524414 1001 86380 86390 1
524357 99524357 1001 86380 86390 1
524256 99524256 1001 86380 86390 1
524348 99524348 1001 86380 86390 1
524155 99524155 1001 86380 86390 1
524924 99524924 1001 86380 86390 1
525519 99525519 1001 86380 86390 1
525398 99525398 1001 86380 86390 1
525423 99525423 1001 86380 86390 1
525592 99525592 1001 86380 86390 1
525222 99525222 1001 86380 86390 1
525264 99525264 1001 86380 86390 1
525323 99525323 1001 86380 86390 1
525026 99525026 1001 86380 86390 1
525660 99525660 1001 86380 86390 1
525604 99525604 1001 86380 86390 1
526243 99526243 1001 86380 86390 1
526308 99526308 1001 86380 86390 1
526203 99526203 1001 86380 86390 1
525881 99525881 1001 86380 86390 1
525803 99525803 1001 86380 86390 1
525837 99525837 1001 86380 86390 1
526528 99526528 1001 86380 86390 1
526583 99526583 1001 86380 86390 1
527245 99527245 1001 86380 86390 1
526905 99526905 1001 86380 86390 1
526844 99526844 1001 86380 86390 1
526924 99526924 1001 86380 86390 1
526705 99526705 1001 86380 86390 1
526681 99526681 1001 86380 86390 1
526733 99526733 1001 86380 86390 1
526825 99526825 1001 86380 86390 1
526659 99526659 1001 86380 86390 1
527284 99527284 1001 86380 86390 1
527408 99527408 1001 86380 86390 1
527322 99527322 1001 86380 86390 1
527871 99527871 1001 86380 86390 1
527817 99527817 1001 86380 86390 1
527710 99527710 1001 86380 86390 1
527458 99527458 1001 86380 86390 1
527474 99527474 1001 86380 86390 1
528230 99528230 1001 86380 86390 1
528258 99528258 1001 86380 86390 1
528249 99528249 1001 86380 86390 1
528252 99528252 1001 86380 86390 1
528850 99528850 1001 86380 86390 1
528876 99528876 1001 86380 86390 1
528879 99528879 1001 86380 86390 1
528784 99528784 1001 86380 86390 1
528682 99528682 1001 86380 86390 1
528606 99528606 1001 86380 86390 1
528568 99528568 1001 86380 86390 1
528646 99528646 1001 86380 86390 1
528583 99528583 1001 86380 86390 1
528548 99528548 1001 86380 86390 1
528601 99528601 1001 86380 86390 1
528589 99528589 1001 86380 86390 1
528385 99528385 1001 86380 86390 1
528427 99528427 1001 86380 86390 1
528479 99528479 1001 86380 86390 1
528376 99528376 1001 86380 86390 1
528977 99528977 1001 86380 86390 1
529055 99529055 1001 86380 86390 1
529057 99529057 1001 86380 86390 1
529698 99529698 1001 86380 86390 1
529660 99529660 1001 86380 86390 1
529395 99529395 1001 86380 86390 1
529376 99529376 1001 86380 86390 1
529276 99529276 1001 86380 86390 1
529120 99529120 1001 86380 86390 1
529258 99529258 1001 86380 86390 1
529116 99529116 1001 86380 86390 1
529183 99529183 1001 86380 86390 1
529807 99529807 1001 86380 86390 1
530515 99530515 1001 86380 86390 1
530373 99530373 1001 86380 86390 1
530393 99530393 1001 86380 86390 1
530484 99530484 1001 86380 86390 1
530310 99530310 1001 86380 86390 1
530246 99530246 1001 86380 86390 1
530326 99530326 1001 86380 86390 1
530186 99530186 1001 86380 86390 1
530148 99530148 1001 86380 86390 1
530227 99530227 1001 86380 86390 1
530029 99530029 1001 86380 86390 1
530134 99530134 1001 86380 86390 1
529980 99529980 1001 86380 86390 1
529970 99529970 1001 86380 86390 1
530035 99530035 1001 86380 86390 1
530669 99530669 1001 86380 86390 1
530566 99530566 1001 86380 86390 1
531328 99531328 1001 86380 86390 1
531231 99531231 1001 86380 86390 1
531219 99531219 1001 86380 86390 1
530972 99530972 1001 86380 86390 1
531016 99531016 1001 86380 86390 1
530943 99530943 1001 86380 86390 1
530882 99530882 1001 86380 86390 1
530963 99530963 1001 86380 86390 1
530796 99530796 1001 86380 86390 1
531506 99531506 1001 86380 86390 1
531175 99531175 1001 86380 86390 1
531394 99531394 1001 86380 86390 1
531435 99531435 1001 86380 86390 1
532154 99532154 1001 86380 86390 1
532078 99532078 1001 86380 86390 1
532174 99532174 1001 86380 86390 1
532015 99532015 1001 86380 86390 1
532163 99532163 1001 86380 86390 1
531872 99531872 1001 86380 86390 1
531898 99531898 1001 86380 86390 1
531795 99531795 1001 86380 86390 1
531801 99531801 1001 86380 86390 1
531694 99531694 1001 86380 86390 1
531585 99531585 1001 86380 86390 1
532322 99532322 1001 86380 86390 1
532361 99532361 1001 86380 86390 1
532210 99532210 1001 86380 86390 1
532330 99532330 1001 86380 86390 1
532969 99532969 1001 86380 86390 1
532959 99532959 1001 86380 86390 1
532896 99532896 1001 86380 86390 1
532948 99532948 1001 86380 86390 1
532845 99532845 1001 86380 86390 1
532863 99532863 1001 86380 86390 1
532658 99532658 1001 86380 86390 1
532684 99532684 1001 86380 86390 1
532650 99532650 1001 86380 86390 1
532667 99532667 1001 86380 86390 1
532822 99532822 1001 86380 86390 1
532465 99532465 1001 86380 86390 1
532491 99532491 1001 86380 86390 1
532415 99532415 1001 86380 86390 1
532549 99532549 1001 86380 86390 1
532588 99532588 1001 86380 86390 1
532524 99532524 1001 86380 86390 1
532460 99532460 1001 86380 86390 1
532577 99532577 1001 86380 86390 1
533236 99533236 1001 86380 86390 1
533159 99533159 1001 86380 86390 1
533134 99533134 1001 86380 86390 1
533164 99533164 1001 86380 86390 1
533854 99533854 1001 86380 86390 1
533687 99533687 1001 86380 86390 1
533623 99533623 1001 86380 86390 1
533585 99533585 1001 86380 86390 1
533353 99533353 1001 86380 86390 1
533411 99533411 1001 86380 86390 1
533399 99533399 1001 86380 86390 1
533387 99533387 1001 86380 86390 1
533402 99533402 1001 86380 86390 1
533415 99533415 1001 86380 86390 1
533300 99533300 1001 86380 86390 1
533908 99533908 1001 86380 86390 1
534052 99534052 1001 86380 86390 1
533923 99533923 1001 86380 86390 1
533942 99533942 1001 86380 86390 1
534007 99534007 1001 86380 86390 1
534529 99534529 1001 86380 86390 1
534537 99534537 1001 86380 86390 1
534628 99534628 1001 86380 86390 1
534541 99534541 1001 86380 86390 1
534459 99534459 1001 86380 86390 1
534098 99534098 1001 86380 86390 1
534815 99534815 1001 86380 86390 1
535313 99535313 1001 86380 86390 1
535405 99535405 1001 86380 86390 1
535193 99535193 1001 86380 86390 1
534904 99534904 1001 86380 86390 1
534946 99534946 1001 86380 86390 1
535666 99535666 1001 86380 86390 1
535579 99535579 1001 86380 86390 1
535607 99535607 1001 86380 86390 1
536221 99536221 1001 86380 86390 1
536136 99536136 1001 86380 86390 1
535940 99535940 1001 86380 86390 1
536058 99536058 1001 86380 86390 1
536060 99536060 1001 86380 86390 1
535930 99535930 1001 86380 86390 1
535931 99535931 1001 86380 86390 1
536127 99536127 1001 86380 86390 1
536024 99536024 1001 86380 86390 1
535834 99535834 1001 86380 86390 1
535823 99535823 1001 86380 86390 1
535864 99535864 1001 86380 86390 1
535735 99535735 1001 86380 86390 1
536462 99536462 1001 86380 86390 1
536471 99536471 1001 86380 86390 1
537061 99537061 1001 86380 86390 1
537023 99537023 1001 86380 86390 1
537050 99537050 1001 86380 86390 1
537013 99537013 1001 86380 86390 1
537027 99537027 1001 86380 86390 1
537031 99537031 1001 86380 86390 1
536893 99536893 1001 86380 86390 1
536610 99536610 1001 86380 86390 1
536676 99536676 1001 86380 86390 1
536733 99536733 1001 86380 86390 1
537216 99537216 1001 86380 86390 1
537243 99537243 1001 86380 86390 1
537283 99537283 1001 86380 86390 1
537233 99537233 1001 86380 86390 1
537260 99537260 1001 86380 86390 1
537849 99537849 1001 86380 86390 1
537791 99537791 1001 86380 86390 1
537660 99537660 1001 86380 86390 1
537611 99537611 1001 86380 86390 1
537420 99537420 1001 86380 86390 1
537454 99537454 1001 86380 86390 1
537469 99537469 1001 86380 86390 1
537534 99537534 1001 86380 86390 1
537496 99537496 1001 86380 86390 1
538049 99538049 1001 86380 86390 1
538056 99538056 1001 86380 86390 1
538157 99538157 1001 86380 86390 1
538107 99538107 1001 86380 86390 1
538641 99538641 1001 86380 86390 1
538806 99538806 1001 86380 86390 1
538805 99538805 1001 86380 86390 1
538557 99538557 1001 86380 86390 1
538456 99538456 1001 86380 86390 1
538404 99538404 1001 86380 86390 1
538601 99538601 1001 86380 86390 1
538592 99538592 1001 86380 86390 1
538595 99538595 1001 86380 86390 1
538219 99538219 1001 86380 86390 1
538374 99538374 1001 86380 86390 1
538376 99538376 1001 86380 86390 1
538224 99538224 1001 86380 86390 1
538354 99538354 1001 86380 86390 1
538900 99538900 1001 86380 86390 1
539603 99539603 1001 86380 86390 1
539526 99539526 1001 86380 86390 1
539539 99539539 1001 86380 86390 1
539515 99539515 1001 86380 86390 1
539451 99539451 1001 86380 86390 1
539490 99539490 1001 86380 86390 1
539620 99539620 1001 86380 86390 1
539481 99539481 1001 86380 86390 1
539362 99539362 1001 86380 86390 1
539416 99539416 1001 86380 86390 1
539151 99539151 1001 86380 86390 1
539121 99539121 1001 86380 86390 1
539690 99539690 1001 86380 86390 1
539757 99539757 1001 86380 86390 1
539824 99539824 1001 86380 86390 1
539712 99539712 1001 86380 86390 1
539764 99539764 1001 86380 86390 1
540339 99540339 1001 86380 86390 1
540404 99540404 1001 86380 86390 1
540198 99540198 1001 86380 86390 1
540174 99540174 1001 86380 86390 1
540140 99540140 1001 86380 86390 1
540181 99540181 1001 86380 86390 1
540259 99540259 1001 86380 86390 1
540041 99540041 1001 86380 86390 1
539993 99539993 1001 86380 86390 1
539997 99539997 1001 86380 86390 1
540581 99540581 1001 86380 86390 1
540537 99540537 1001 86380 86390 1
540499 99540499 1001 86380 86390 1
541258 99541258 1001 86380 86390 1
541247 99541247 1001 86380 86390 1
541236 99541236 1001 86380 86390 1
541095 99541095 1001 86380 86390 1
540916 99540916 1001 86380 86390 1
540737 99540737 1001 86380 86390 1
541356 99541356 1001 86380 86390 1
541486 99541486 1001 86380 86390 1
541344 99541344 1001 86380 86390 1
541402 99541402 1001 86380 86390 1
541339 99541339 1001 86380 86390 1
542087 99542087 1001 86380 86390 1
542038 99542038 1001 86380 86390 1
541976 99541976 1001 86380 86390 1
541875 99541875 1001 86380 86390 1
541834 99541834 1001 86380 86390 1
541847 99541847 1001 86380 86390 1
541576 99541576 1001 86380 86390 1
541693 99541693 1001 86380 86390 1
541655 99541655 1001 86380 86390 1
541698 99541698 1001 86380 86390 1
541561 99541561 1001 86380 86390 1
542204 99542204 1001 86380 86390 1
542282 99542282 1001 86380 86390 1
542797 99542797 1001 86380 86390 1
542936 99542936 1001 86380 86390 1
542941 99542941 1001 86380 86390 1
542631 99542631 1001 86380 86390 1
542557 99542557 1001 86380 86390 1
542492 99542492 1001 86380 86390 1
542410 99542410 1001 86380 86390 1
542476 99542476 1001 86380 86390 1
542995 99542995 1001 86380 86390 1
543079 99543079 1001 86380 86390 1
543696 99543696 1001 86380 86390 1
543697 99543697 1001 86380 86390 1
543673 99543673 1001 86380 86390 1
543714 99543714 1001 86380 86390 1
543727 99543727 1001 86380 86390 1
543574 99543574 1001 86380 86390 1
543562 99543562 1001 86380 86390 1
543283 99543283 1001 86380 86390 1
543167 99543167 1001 86380 86390 1
543183 99543183 1001 86380 86390 1
543225 99543225 1001 86380 86390 1
543953 99543953 1001 86380 86390 1
544427 99544427 1001 86380 86390 1
544544 99544544 1001 86380 86390 1
544391 99544391 1001 86380 86390 1
544263 99544263 1001 86380 86390 1
544355 99544355 1001 86380 86390 1
544711 99544711 1001 86380 86390 1
544677 99544677 1001 86380 86390 1
544717 99544717 1001 86380 86390 1
500825 754 1002 44844 58287 1
508994 1007 1002 45312 58437 1
509035 755 1001 53901 54201 1
514593 760 1002 58954 64218 1
400000 99400000 1001 86380 86390 1
400037 99400037 1001 86380 86390 1
400105 99400105 1001 86380 86390 1
400053 99400053 1001 86380 86390 1
400411 99400411 1001 86380 86390 1
400479 99400479 1001 86380 86390 1
400614 99400614 1001 86380 86390 1
400683 99400683 1001 86380 86390 1
400726 99400726 1001 86380 86390 1
400830 99400830 1001 86380 86390 1
401141 99401141 1001 86380 86390 1
401274 99401274 1001 86380 86390 1
401627 99401627 1001 86380 86390 1
401642 99401642 1001 86380 86390 1
402273 99402273 1001 86380 86390 1
402519 99402519 1001 86380 86390 1
402664 99402664 1001 86380 86390 1
402641 99402641 1001 86380 86390 1
402643 99402643 1001 86380 86390 1
402764 99402764 1001 86380 86390 1
402760 99402760 1001 86380 86390 1
402888 99402888 1001 86380 86390 1
403249 99403249 1001 86380 86390 1
403462 99403462 1001 86380 86390 1
403555 99403555 1001 86380 86390 1
403698 99403698 1001 86380 86390 1
403659 99403659 1001 86380 86390 1
403667 99403667 1001 86380 86390 1
403855 99403855 1001 86380 86390 1
404049 99404049 1001 86380 86390 1
404340 99404340 1001 86380 86390 1
404291 99404291 1001 86380 86390 1
404419 99404419 1001 86380 86390 1
404379 99404379 1001 86380 86390 1
404597 99404597 1001 86380 86390 1
404603 99404603 1001 86380 86390 1
404638 99404638 1001 86380 86390 1
404667 99404667 1001 86380 86390 1
404811 99404811 1001 86380 86390 1
405002 99405002 1001 86380 86390 1
404969 99404969 1001 86380 86390 1
405146 99405146 1001 86380 86390 1
405290 99405290 1001 86380 86390 1
405540 99405540 1001 86380 86390 1
405681 99405681 1001 86380 86390 1
406012 99406012 1001 86380 86390 1
406143 99406143 1001 86380 86390 1
406257 99406257 1001 86380 86390 1
406314 99406314 1001 86380 86390 1
406339 99406339 1001 86380 86390 1
406287 99406287 1001 86380 86390 1
406607 99406607 1001 86380 86390 1
406725 99406725 1001 86380 86390 1
406705 99406705 1001 86380 86390 1
406767 99406767 1001 86380 86390 1
406777 99406777 1001 86380 86390 1
406983 99406983 1001 86380 86390 1
407187 99407187 1001 86380 86390 1
407531 99407531 1001 86380 86390 1
407513 99407513 1001 86380 86390 1
407976 99407976 1001 86380 86390 1
408223 99408223 1001 86380 86390 1
408642 99408642 1001 86380 86390 1
408742 99408742 1001 86380 86390 1
408771 99408771 1001 86380 86390 1
408775 99408775 1001 86380 86390 1
408815 99408815 1001 86380 86390 1
408817 99408817 1001 86380 86390 1
409070 99409070 1001 86380 86390 1
409339 99409339 1001 86380 86390 1
409318 99409318 1001 86380 86390 1
409569 99409569 1001 86380 86390 1
409683 99409683 1001 86380 86390 1
409899 99409899 1001 86380 86390 1
410073 99410073 1001 86380 86390 1
410084 99410084 1001 86380 86390 1
410291 99410291 1001 86380 86390 1
410255 99410255 1001 86380 86390 1
410232 99410232 1001 86380 86390 1
410299 99410299 1001 86380 86390 1
410491 99410491 1001 86380 86390 1
410556 99410556 1001 86380 86390 1
410854 99410854 1001 86380 86390 1
411027 99411027 1001 86380 86390 1
411307 99411307 1001 86380 86390 1
411447 99411447 1001 86380 86390 1
411624 99411624 1001 86380 86390 1
411793 99411793 1001 86380 86390 1
411773 99411773 1001 86380 86390 1
411999 99411999 1001 86380 86390 1
412221 99412221 1001 86380 86390 1
412188 99412188 1001 86380 86390 1
412280 99412280 1001 86380 86390 1
413292 99413292 1001 86380 86390 1
413293 99413293 1001 86380 86390 1
413059 99413059 1001 86380 86390 1
413130 99413130 1001 86380 86390 1
412799 99412799 1001 86380 86390 1
412831 99412831 1001 86380 86390 1
412625 99412625 1001 86380 86390 1
412705 99412705 1001 86380 86390 1
412810 99412810 1001 86380 86390 1
412707 99412707 1001 86380 86390 1
412768 99412768 1001 86380 86390 1
412788 99412788 1001 86380 86390 1
414093 99414093 1001 86380 86390 1
413741 99413741 1001 86380 86390 1
415105 99415105 1001 86380 86390 1
414959 99414959 1001 86380 86390 1
415238 99415238 1001 86380 86390 1
414590 99414590 1001 86380 86390 1
414824 99414824 1001 86380 86390 1
414779 99414779 1001 86380 86390 1
414849 99414849 1001 86380 86390 1
414715 99414715 1001 86380 86390 1
414731 99414731 1001 86380 86390 1
414405 99414405 1001 86380 86390 1
414274 99414274 1001 86380 86390 1
414362 99414362 1001 86380 86390 1
414205 99414205 1001 86380 86390 1
414297 99414297 1001 86380 86390 1
414154 99414154 1001 86380 86390 1
415498 99415498 1001 86380 86390 1
415573 99415573 1001 86380 86390 1
416701 99416701 1001 86380 86390 1
416384 99416384 1001 86380 86390 1
416164 99416164 1001 86380 86390 1
416389 99416389 1001 86380 86390 1
415988 99415988 1001 86380 86390 1
417163 99417163 1001 86380 86390 1
417046 99417046 1001 86380 86390 1
417276 99417276 1001 86380 86390 1
418761 99418761 1001 86380 86390 1
418369 99418369 1001 86380 86390 1
418117 99418117 1001 86380 86390 1
418259 99418259 1001 86380 86390 1
418382 99418382 1001 86380 86390 1
417925 99417925 1001 86380 86390 1
418009 99418009 1001 86380 86390 1
417839 99417839 1001 86380 86390 1
417907 99417907 1001 86380 86390 1
419181 99419181 1001 86380 86390 1
420117 99420117 1001 86380 86390 1
419773 99419773 1001 86380 86390 1
419296 99419296 1001 86380 86390 1
419519 99419519 1001 86380 86390 1
419289 99419289 1001 86380 86390 1
420570 99420570 1001 86380 86390 1
420780 99420780 1001 86380 86390 1
420823 99420823 1001 86380 86390 1
421319 99421319 1001 86380 86390 1
421622 99421622 1001 86380 86390 1
421223 99421223 1001 86380 86390 1
421029 99421029 1001 86380 86390 1
422381 99422381 1001 86380 86390 1
422387 99422387 1001 86380 86390 1
422409 99422409 1001 86380 86390 1
422155 99422155 1001 86380 86390 1
423576 99423576 1001 86380 86390 1
423680 99423680 1001 86380 86390 1
423607 99423607 1001 86380 86390 1
423585 99423585 1001 86380 86390 1
423521 99423521 1001 86380 86390 1
423596 99423596 1001 86380 86390 1
423483 99423483 1001 86380 86390 1
423107 99423107 1001 86380 86390 1
423264 99423264 1001 86380 86390 1
423227 99423227 1001 86380 86390 1
423118 99423118 1001 86380 86390 1
423183 99423183 1001 86380 86390 1
423297 99423297 1001 86380 86390 1
423104 99423104 1001 86380 86390 1
422882 99422882 1001 86380 86390 1
422760 99422760 1001 86380 86390 1
423819 99423819 1001 86380 86390 1
423884 99423884 1001 86380 86390 1
424130 99424130 1001 86380 86390 1
423995 99423995 1001 86380 86390 1
423931 99423931 1001 86380 86390 1
424005 99424005 1001 86380 86390 1
424087 99424087 1001 86380 86390 1
423790 99423790 1001 86380 86390 1
424851 99424851 1001 86380 86390 1
424680 99424680 1001 86380 86390 1
424633 99424633 1001 86380 86390 1
424902 99424902 1001 86380 86390 1
424530 99424530 1001 86380 86390 1
424413 99424413 1001 86380 86390 1
424369 99424369 1001 86380 86390 1
424255 99424255 1001 86380 86390 1
425795 99425795 1001 86380 86390 1
425797 99425797 1001 86380 86390 1
425573 99425573 1001 86380 86390 1
425544 99425544 1001 86380 86390 1
425396 99425396 1001 86380 86390 1
425523 99425523 1001 86380 86390 1
426799 99426799 1001 86380 86390 1
426325 99426325 1001 86380 86390 1
426453 99426453 1001 86380 86390 1
426454 99426454 1001 86380 86390 1
426332 99426332 1001 86380 86390 1
426465 99426465 1001 86380 86390 1
425944 99425944 1001 86380 86390 1
427433 99427433 1001 86380 86390 1
427274 99427274 1001 86380 86390 1
428364 99428364 1001 86380 86390 1
428521 99428521 1001 86380 86390 1
428359 99428359 1001 86380 86390 1
428210 99428210 1001 86380 86390 1
427974 99427974 1001 86380 86390 1
428289 99428289 1001 86380 86390 1
427940 99427940 1001 86380 86390 1
428204 99428204 1001 86380 86390 1
428275 99428275 1001 86380 86390 1
427804 99427804 1001 86380 86390 1
427585 99427585 1001 86380 86390 1
427714 99427714 1001 86380 86390 1
427745 99427745 1001 86380 86390 1
429003 99429003 1001 86380 86390 1
429108 99429108 1001 86380 86390 1
428958 99428958 1001 86380 86390 1
430345 99430345 1001 86380 86390 1
429755 99429755 1001 86380 86390 1
429741 99429741 1001 86380 86390 1
429764 99429764 1001 86380 86390 1
429772 99429772 1001 86380 86390 1
429798 99429798 1001 86380 86390 1
429923 99429923 1001 86380 86390 1
429199 99429199 1001 86380 86390 1
429363 99429363 1001 86380 86390 1
430425 99430425 1001 86380 86390 1
430634 99430634 1001 86380 86390 1
430459 99430459 1001 86380 86390 1
430690 99430690 1001 86380 86390 1
432049 99432049 1001 86380 86390 1
431910 99431910 1001 86380 86390 1
431528 99431528 1001 86380 86390 1
431403 99431403 1001 86380 86390 1
431385 99431385 1001 86380 86390 1
431443 99431443 1001 86380 86390 1
431337 99431337 1001 86380 86390 1
432350 99432350 1001 86380 86390 1
433469 99433469 1001 86380 86390 1
433378 99433378 1001 86380 86390 1
433050 99433050 1001 86380 86390 1
433159 99433159 1001 86380 86390 1
432931 99432931 1001 86380 86390 1
433252 99433252 1001 86380 86390 1
433264 99433264 1001 86380 86390 1
432943 99432943 1001 86380 86390 1
432871 99432871 1001 86380 86390 1
432889 99432889 1001 86380 86390 1
434088 99434088 1001 86380 86390 1
434090 99434090 1001 86380 86390 1
433831 99433831 1001 86380 86390 1
433917 99433917 1001 86380 86390 1
433737 99433737 1001 86380 86390 1
433906 99433906 1001 86380 86390 1
435329 99435329 1001 86380 86390 1
435262 99435262 1001 86380 86390 1
434939 99434939 1001 86380 86390 1
434969 99434969 1001 86380 86390 1
434835 99434835 1001 86380 86390 1
434286 99434286 1001 86380 86390 1
434287 99434287 1001 86380 86390 1
434383 99434383 1001 86380 86390 1
434558 99434558 1001 86380 86390 1
434220 99434220 1001 86380 86390 1
434528 99434528 1001 86380 86390 1
435627 99435627 1001 86380 86390 1
435811 99435811 1001 86380 86390 1
435882 99435882 1001 86380 86390 1
436920 99436920 1001 86380 86390 1
436911 99436911 1001 86380 86390 1
436344 99436344 1001 86380 86390 1
436379 99436379 1001 86380 86390 1
436019 99436019 1001 86380 86390 1
436221 99436221 1001 86380 86390 1
435945 99435945 1001 86380 86390 1
300004 99300004 1001 86380 86390 1
437224 99437224 1001 86380 86390 1
300563 99300563 1001 86380 86390 1
300634 99300634 1001 86380 86390 1
300624 99300624 1001 86380 86390 1
300663 99300663 1001 86380 86390 1
300484 99300484 1001 86380 86390 1
300401 99300401 1001 86380 86390 1
300468 99300468 1001 86380 86390 1
300481 99300481 1001 86380 86390 1
300185 99300185 1001 86380 86390 1
300141 99300141 1001 86380 86390 1
300168 99300168 1001 86380 86390 1
300808 99300808 1001 86380 86390 1
301379 99301379 1001 86380 86390 1
301328 99301328 1001 86380 86390 1
301216 99301216 1001 86380 86390 1
301270 99301270 1001 86380 86390 1
300973 99300973 1001 86380 86390 1
300955 99300955 1001 86380 86390 1
300945 99300945 1001 86380 86390 1
301676 99301676 1001 86380 86390 1
301574 99301574 1001 86380 86390 1
302214 99302214 1001 86380 86390 1
302242 99302242 1001 86380 86390 1
302359 99302359 1001 86380 86390 1
302209 99302209 1001 86380 86390 1
301995 99301995 1001 86380 86390 1
302121 99302121 1001 86380 86390 1
301828 99301828 1001 86380 86390 1
301854 99301854 1001 86380 86390 1
301763 99301763 1001 86380 86390 1
301803 99301803 1001 86380 86390 1
302482 99302482 1001 86380 86390 1
302534 99302534 1001 86380 86390 1
303205 99303205 1001 86380 86390 1
303176 99303176 1001 86380 86390 1
303056 99303056 1001 86380 86390 1
303009 99303009 1001 86380 86390 1
303075 99303075 1001 86380 86390 1
303050 99303050 1001 86380 86390 1
303115 99303115 1001 86380 86390 1
302807 99302807 1001 86380 86390 1
302796 99302796 1001 86380 86390 1
302838 99302838 1001 86380 86390 1
302946 99302946 1001 86380 86390 1
302767 99302767 1001 86380 86390 1
302720 99302720 1001 86380 86390 1
302597 99302597 1001 86380 86390 1
303360 99303360 1001 86380 86390 1
303218 99303218 1001 86380 86390 1
303327 99303327 1001 86380 86390 1
303277 99303277 1001 86380 86390 1
303895 99303895 1001 86380 86390 1
304025 99304025 1001 86380 86390 1
303788 99303788 1001 86380 86390 1
303646 99303646 1001 86380 86390 1
303661 99303661 1001 86380 86390 1
303781 99303781 1001 86380 86390 1
303639 99303639 1001 86380 86390 1
303695 99303695 1001 86380 86390 1
303721 99303721 1001 86380 86390 1
303631 99303631 1001 86380 86390 1
303591 99303591 1001 86380 86390 1
304042 99304042 1001 86380 86390 1
304069 99304069 1001 86380 86390 1
304125 99304125 1001 86380 86390 1
304823 99304823 1001 86380 86390 1
304671 99304671 1001 86380 86390 1
304661 99304661 1001 86380 86390 1
304604 99304604 1001 86380 86390 1
304621 99304621 1001 86380 86390 1
304561 99304561 1001 86380 86390 1
304316 99304316 1001 86380 86390 1
304311 99304311 1001 86380 86390 1
304963 99304963 1001 86380 86390 1
304861 99304861 1001 86380 86390 1
305048 99305048 1001 86380 86390 1
305010 99305010 1001 86380 86390 1
305302 99305302 1001 86380 86390 1
305446 99305446 1001 86380 86390 1
305408 99305408 1001 86380 86390 1
305333 99305333 1001 86380 86390 1
305359 99305359 1001 86380 86390 1
305413 99305413 1001 86380 86390 1
305144 99305144 1001 86380 86390 1
305068 99305068 1001 86380 86390 1
305229 99305229 1001 86380 86390 1
500096 99500096 1001 86380 86390 1
500032 99500032 1001 86380 86390 1
500060 99500060 1001 86380 86390 1
500737 99500737 1001 86380 86390 1
500688 99500688 1001 86380 86390 1
500756 99500756 1001 86380 86390 1
500803 99500803 1001 86380 86390 1
500656 99500656 1001 86380 86390 1
500747 99500747 1001 86380 86390 1
500595 99500595 1001 86380 86390 1
500522 99500522 1001 86380 86390 1
500486 99500486 1001 86380 86390 1
500527 99500527 1001 86380 86390 1
500305 99500305 1001 86380 86390 1
501018 99501018 1001 86380 86390 1
500985 99500985 1001 86380 86390 1
501605 99501605 1001 86380 86390 1
501540 99501540 1001 86380 86390 1
501553 99501553 1001 86380 86390 1
501423 99501423 1001 86380 86390 1
501134 99501134 1001 86380 86390 1
501149 99501149 1001 86380 86390 1
501086 99501086 1001 86380 86390 1
501113 99501113 1001 86380 86390 1
501080 99501080 1001 86380 86390 1
501029 99501029 1001 86380 86390 1
501042 99501042 1001 86380 86390 1
501702 99501702 1001 86380 86390 1
501834 99501834 1001 86380 86390 1
501654 99501654 1001 86380 86390 1
501696 99501696 1001 86380 86390 1
502381 99502381 1001 86380 86390 1
502330 99502330 1001 86380 86390 1
502282 99502282 1001 86380 86390 1
502373 99502373 1001 86380 86390 1
502120 99502120 1001 86380 86390 1
502134 99502134 1001 86380 86390 1
502164 99502164 1001 86380 86390 1
502041 99502041 1001 86380 86390 1
501890 99501890 1001 86380 86390 1
502023 99502023 1001 86380 86390 1
502531 99502531 1001 86380 86390 1
502624 99502624 1001 86380 86390 1
502663 99502663 1001 86380 86390 1
502577 99502577 1001 86380 86390 1
503178 99503178 1001 86380 86390 1
503269 99503269 1001 86380 86390 1
503106 99503106 1001 86380 86390 1
503286 99503286 1001 86380 86390 1
503289 99503289 1001 86380 86390 1
502911 99502911 1001 86380 86390 1
502928 99502928 1001 86380 86390 1
502765 99502765 1001 86380 86390 1
502773 99502773 1001 86380 86390 1
503302 99503302 1001 86380 86390 1
503384 99503384 1001 86380 86390 1
503476 99503476 1001 86380 86390 1
503362 99503362 1001 86380 86390 1
503921 99503921 1001 86380 86390 1
504025 99504025 1001 86380 86390 1
503901 99503901 1001 86380 86390 1
503866 99503866 1001 86380 86390 1
503764 99503764 1001 86380 86390 1
503523 99503523 1001 86380 86390 1
503498 99503498 1001 86380 86390 1
503681 99503681 1001 86380 86390 1
503630 99503630 1001 86380 86390 1
503689 99503689 1001 86380 86390 1
504742 99504742 1001 86380 86390 1
504806 99504806 1001 86380 86390 1
504807 99504807 1001 86380 86390 1
504836 99504836 1001 86380 86390 1
504849 99504849 1001 86380 86390 1
504901 99504901 1001 86380 86390 1
504556 99504556 1001 86380 86390 1
504573 99504573 1001 86380 86390 1
504694 99504694 1001 86380 86390 1
504350 99504350 1001 86380 86390 1
504506 99504506 1001 86380 86390 1
505109 99505109 1001 86380 86390 1
505058 99505058 1001 86380 86390 1
504959 99504959 1001 86380 86390 1
505141 99505141 1001 86380 86390 1
505051 99505051 1001 86380 86390 1
505655 99505655 1001 86380 86390 1
505735 99505735 1001 86380 86390 1
505669 99505669 1001 86380 86390 1
505755 99505755 1001 86380 86390 1
505377 99505377 1001 86380 86390 1
505240 99505240 1001 86380 86390 1
505206 99505206 1001 86380 86390 1
505287 99505287 1001 86380 86390 1
505870 99505870 1001 86380 86390 1
505925 99505925 1001 86380 86390 1
505867 99505867 1001 86380 86390 1
505946 99505946 1001 86380 86390 1
506506 99506506 1001 86380 86390 1
506422 99506422 1001 86380 86390 1
506527 99506527 1001 86380 86390 1
506541 99506541 1001 86380 86390 1
506299 99506299 1001 86380 86390 1
506225 99506225 1001 86380 86390 1
506371 99506371 1001 86380 86390 1
506297 99506297 1001 86380 86390 1
506716 99506716 1001 86380 86390 1
506656 99506656 1001 86380 86390 1
507389 99507389 1001 86380 86390 1
507336 99507336 1001 86380 86390 1
507406 99507406 1001 86380 86390 1
507317 99507317 1001 86380 86390 1
507153 99507153 1001 86380 86390 1
507200 99507200 1001 86380 86390 1
507202 99507202 1001 86380 86390 1
506854 99506854 1001 86380 86390 1
506981 99506981 1001 86380 86390 1
507434 99507434 1001 86380 86390 1
507488 99507488 1001 86380 86390 1
507554 99507554 1001 86380 86390 1
507583 99507583 1001 86380 86390 1
508056 99508056 1001 86380 86390 1
508181 99508181 1001 86380 86390 1
507966 99507966 1001 86380 86390 1
508009 99508009 1001 86380 86390 1
507706 99507706 1001 86380 86390 1
507721 99507721 1001 86380 86390 1
507633 99507633 1001 86380 86390 1
507817 99507817 1001 86380 86390 1
507676 99507676 1001 86380 86390 1
508328 99508328 1001 86380 86390 1
508331 99508331 1001 86380 86390 1
508436 99508436 1001 86380 86390 1
508976 99508976 1001 86380 86390 1
508925 99508925 1001 86380 86390 1
509031 99509031 1001 86380 86390 1
508954 99508954 1001 86380 86390 1
509061 99509061 1001 86380 86390 1
508982 99508982 1001 86380 86390 1
508918 99508918 1001 86380 86390 1
508702 99508702 1001 86380 86390 1
508769 99508769 1001 86380 86390 1
508531 99508531 1001 86380 86390 1
508619 99508619 1001 86380 86390 1
508517 99508517 1001 86380 86390 1
509233 99509233 1001 86380 86390 1
509119 99509119 1001 86380 86390 1
509738 99509738 1001 86380 86390 1
509778 99509778 1001 86380 86390 1
509672 99509672 1001 86380 86390 1
509532 99509532 1001 86380 86390 1
509305 99509305 1001 86380 86390 1
509398 99509398 1001 86380 86390 1
509337 99509337 1001 86380 86390 1
509951 99509951 1001 86380 86390 1
510029 99510029 1001 86380 86390 1
509488 99509488 1001 86380 86390 1
510098 99510098 1001 86380 86390 1
510524 99510524 1001 86380 86390 1
510714 99510714 1001 86380 86390 1
510392 99510392 1001 86380 86390 1
510470 99510470 1001 86380 86390 1
510357 99510357 1001 86380 86390 1
510424 99510424 1001 86380 86390 1
510334 99510334 1001 86380 86390 1
510209 99510209 1001 86380 86390 1
510222 99510222 1001 86380 86390 1
510249 99510249 1001 86380 86390 1
510161 99510161 1001 86380 86390 1
510164 99510164 1001 86380 86390 1
510308 99510308 1001 86380 86390 1
510168 99510168 1001 86380 86390 1
510750 99510750 1001 86380 86390 1
510909 99510909 1001 86380 86390 1
511497 99511497 1001 86380 86390 1
511165 99511165 1001 86380 86390 1
511223 99511223 1001 86380 86390 1
511114 99511114 1001 86380 86390 1
511089 99511089 1001 86380 86390 1
510961 99510961 1001 86380 86390 1
511616 99511616 1001 86380 86390 1
511618 99511618 1001 86380 86390 1
511583 99511583 1001 86380 86390 1
511596 99511596 1001 86380 86390 1
511676 99511676 1001 86380 86390 1
511626 99511626 1001 86380 86390 1
512250 99512250 1001 86380 86390 1
512302 99512302 1001 86380 86390 1
512271 99512271 1001 86380 86390 1
512223 99512223 1001 86380 86390 1
512056 99512056 1001 86380 86390 1
512034 99512034 1001 86380 86390 1
512009 99512009 1001 86380 86390 1
512036 99512036 1001 86380 86390 1
512025 99512025 1001 86380 86390 1
512104 99512104 1001 86380 86390 1
512156 99512156 1001 86380 86390 1
511927 99511927 1001 86380 86390 1
511800 99511800 1001 86380 86390 1
511905 99511905 1001 86380 86390 1
511962 99511962 1001 86380 86390 1
512559 99512559 1001 86380 86390 1
512470 99512470 1001 86380 86390 1
513129 99513129 1001 86380 86390 1
513106 99513106 1001 86380 86390 1
512948 99512948 1001 86380 86390 1
512845 99512845 1001 86380 86390 1
512966 99512966 1001 86380 86390 1
512903 99512903 1001 86380 86390 1
512995 99512995 1001 86380 86390 1
512946 99512946 1001 86380 86390 1
512789 99512789 1001 86380 86390 1
513282 99513282 1001 86380 86390 1
513302 99513302 1001 86380 86390 1
513315 99513315 1001 86380 86390 1
513889 99513889 1001 86380 86390 1
513928 99513928 1001 86380 86390 1
513877 99513877 1001 86380 86390 1
513968 99513968 1001 86380 86390 1
513947 99513947 1001 86380 86390 1
514014 99514014 1001 86380 86390 1
513899 99513899 1001 86380 86390 1
513703 99513703 1001 86380 86390 1
513691 99513691 1001 86380 86390 1
513798 99513798 1001 86380 86390 1
513581 99513581 1001 86380 86390 1
513517 99513517 1001 86380 86390 1
513466 99513466 1001 86380 86390 1
513533 99513533 1001 86380 86390 1
514146 99514146 1001 86380 86390 1
514139 99514139 1001 86380 86390 1
514231 99514231 1001 86380 86390 1
514767 99514767 1001 86380 86390 1
514825 99514825 1001 86380 86390 1
514576 99514576 1001 86380 86390 1
514628 99514628 1001 86380 86390 1
514583 99514583 1001 86380 86390 1
514242 99514242 1001 86380 86390 1
514974 99514974 1001 86380 86390 1
514888 99514888 1001 86380 86390 1
515032 99515032 1001 86380 86390 1
515681 99515681 1001 86380 86390 1
515458 99515458 1001 86380 86390 1
515385 99515385 1001 86380 86390 1
515165 99515165 1001 86380 86390 1
515243 99515243 1001 86380 86390 1
515145 99515145 1001 86380 86390 1
515072 99515072 1001 86380 86390 1
515848 99515848 1001 86380 86390 1
515745 99515745 1001 86380 86390 1
515760 99515760 1001 86380 86390 1
515763 99515763 1001 86380 86390 1
515779 99515779 1001 86380 86390 1
516498 99516498 1001 86380 86390 1
516265 99516265 1001 86380 86390 1
516076 99516076 1001 86380 86390 1
516001 99516001 1001 86380 86390 1
516572 99516572 1001 86380 86390 1
516624 99516624 1001 86380 86390 1
516599 99516599 1001 86380 86390 1
516575 99516575 1001 86380 86390 1
516709 99516709 1001 86380 86390 1
517276 99517276 1001 86380 86390 1
517160 99517160 1001 86380 86390 1
517257 99517257 1001 86380 86390 1
517121 99517121 1001 86380 86390 1
516928 99516928 1001 86380 86390 1
517073 99517073 1001 86380 86390 1
516767 99516767 1001 86380 86390 1
516718 99516718 1001 86380 86390 1
516905 99516905 1001 86380 86390 1
517386 99517386 1001 86380 86390 1
517363 99517363 1001 86380 86390 1
517337 99517337 1001 86380 86390 1
517512 99517512 1001 86380 86390 1
518129 99518129 1001 86380 86390 1
518023 99518023 1001 86380 86390 1
518080 99518080 1001 86380 86390 1
518069 99518069 1001 86380 86390 1
517854 99517854 1001 86380 86390 1
517850 99517850 1001 86380 86390 1
517671 99517671 1001 86380 86390 1
517723 99517723 1001 86380 86390 1
517686 99517686 1001 86380 86390 1
517545 99517545 1001 86380 86390 1
517624 99517624 1001 86380 86390 1
517640 99517640 1001 86380 86390 1
518362 99518362 1001 86380 86390 1
518168 99518168 1001 86380 86390 1
518272 99518272 1001 86380 86390 1
518793 99518793 1001 86380 86390 1
518744 99518744 1001 86380 86390 1
518608 99518608 1001 86380 86390 1
518651 99518651 1001 86380 86390 1
518371 99518371 1001 86380 86390 1
518463 99518463 1001 86380 86390 1
518399 99518399 1001 86380 86390 1
519153 99519153 1001 86380 86390 1
519103 99519103 1001 86380 86390 1
519042 99519042 1001 86380 86390 1
519094 99519094 1001 86380 86390 1
519172 99519172 1001 86380 86390 1
519046 99519046 1001 86380 86390 1
519780 99519780 1001 86380 86390 1
519726 99519726 1001 86380 86390 1
519650 99519650 1001 86380 86390 1
519798 99519798 1001 86380 86390 1
519441 99519441 1001 86380 86390 1
519285 99519285 1001 86380 86390 1
519903 99519903 1001 86380 86390 1
520511 99520511 1001 86380 86390 1
520583 99520583 1001 86380 86390 1
520480 99520480 1001 86380 86390 1
520228 99520228 1001 86380 86390 1
520347 99520347 1001 86380 86390 1
520276 99520276 1001 86380 86390 1
520341 99520341 1001 86380 86390 1
520161 99520161 1001 86380 86390 1
520187 99520187 1001 86380 86390 1
520047 99520047 1001 86380 86390 1
520158 99520158 1001 86380 86390 1
520082 99520082 1001 86380 86390 1
520781 99520781 1001 86380 86390 1
521314 99521314 1001 86380 86390 1
521280 99521280 1001 86380 86390 1
521453 99521453 1001 86380 86390 1
521106 99521106 1001 86380 86390 1
521063 99521063 1001 86380 86390 1
520871 99520871 1001 86380 86390 1
521945 99521945 1001 86380 86390 1
521895 99521895 1001 86380 86390 1
521980 99521980 1001 86380 86390 1
521866 99521866 1001 86380 86390 1
521806 99521806 1001 86380 86390 1
521872 99521872 1001 86380 86390 1
521838 99521838 1001 86380 86390 1
522329 99522329 1001 86380 86390 1
522486 99522486 1001 86380 86390 1
522450 99522450 1001 86380 86390 1
522478 99522478 1001 86380 86390 1
522466 99522466 1001 86380 86390 1
522442 99522442 1001 86380 86390 1
522978 99522978 1001 86380 86390 1
523096 99523096 1001 86380 86390 1
522902 99522902 1001 86380 86390 1
522891 99522891 1001 86380 86390 1
522792 99522792 1001 86380 86390 1
522819 99522819 1001 86380 86390 1
522897 99522897 1001 86380 86390 1
522643 99522643 1001 86380 86390 1
522554 99522554 1001 86380 86390 1
522645 99522645 1001 86380 86390 1
522697 99522697 1001 86380 86390 1
522503 99522503 1001 86380 86390 1
523247 99523247 1001 86380 86390 1
522706 99522706 1001 86380 86390 1
523144 99523144 1001 86380 86390 1
523301 99523301 1001 86380 86390 1
523165 99523165 1001 86380 86390 1
523282 99523282 1001 86380 86390 1
523815 99523815 1001 86380 86390 1
523742 99523742 1001 86380 86390 1
523808 99523808 1001 86380 86390 1
523760 99523760 1001 86380 86390 1
523890 99523890 1001 86380 86390 1
523599 99523599 1001 86380 86390 1
523737 99523737 1001 86380 86390 1
523357 99523357 1001 86380 86390 1
523437 99523437 1001 86380 86390 1
523956 99523956 1001 86380 86390 1
524146 99524146 1001 86380 86390 1
524108 99524108 1001 86380 86390 1
523979 99523979 1001 86380 86390 1
524642 99524642 1001 86380 86390 1
524643 99524643 1001 86380 86390 1
524593 99524593 1001 86380 86390 1
524713 99524713 1001 86380 86390 1
524651 99524651 1001 86380 86390 1
524539 99524539 1001 86380 86390 1
524521 99524521 1001 86380 86390 1
524433 99524433 1001 86380 86390 1
524511 99524511 1001 86380 86390 1
524318 99524318 1001 86380 86390 1
524306 99524306 1001 86380 86390 1
524308 99524308 1001 86380 86390 1
524336 99524336 1001 86380 86390 1
524194 99524194 1001 86380 86390 1
524183 99524183 1001 86380 86390 1
524964 99524964 1001 86380 86390 1
524822 99524822 1001 86380 86390 1
524868 99524868 1001 86380 86390 1
524947 99524947 1001 86380 86390 1
524896 99524896 1001 86380 86390 1
525463 99525463 1001 86380 86390 1
525366 99525366 1001 86380 86390 1
525187 99525187 1001 86380 86390 1
525245 99525245 1001 86380 86390 1
525054 99525054 1001 86380 86390 1
525005 99525005 1001 86380 86390 1
525073 99525073 1001 86380 86390 1
525724 99525724 1001 86380 86390 1
525791 99525791 1001 86380 86390 1
525640 99525640 1001 86380 86390 1
525628 99525628 1001 86380 86390 1
526400 99526400 1001 86380 86390 1
526299 99526299 1001 86380 86390 1
526075 99526075 1001 86380 86390 1
526193 99526193 1001 86380 86390 1
526208 99526208 1001 86380 86390 1
526079 99526079 1001 86380 86390 1
525912 99525912 1001 86380 86390 1
526474 99526474 1001 86380 86390 1
526618 99526618 1001 86380 86390 1
526606 99526606 1001 86380 86390 1
526466 99526466 1001 86380 86390 1
527172 99527172 1001 86380 86390 1
527195 99527195 1001 86380 86390 1
526992 99526992 1001 86380 86390 1
527021 99527021 1001 86380 86390 1
526867 99526867 1001 86380 86390 1
526872 99526872 1001 86380 86390 1
526885 99526885 1001 86380 86390 1
526898 99526898 1001 86380 86390 1
526963 99526963 1001 86380 86390 1
526668 99526668 1001 86380 86390 1
526791 99526791 1001 86380 86390 1
526652 99526652 1001 86380 86390 1
526704 99526704 1001 86380 86390 1
527401 99527401 1001 86380 86390 1
527325 99527325 1001 86380 86390 1
527959 99527959 1001 86380 86390 1
527985 99527985 1001 86380 86390 1
527882 99527882 1001 86380 86390 1
527935 99527935 1001 86380 86390 1
527987 99527987 1001 86380 86390 1
527911 99527911 1001 86380 86390 1
528017 99528017 1001 86380 86390 1
528010 99528010 1001 86380 86390 1
527798 99527798 1001 86380 86390 1
527550 99527550 1001 86380 86390 1
527564 99527564 1001 86380 86390 1
528236 99528236 1001 86380 86390 1
528873 99528873 1001 86380 86390 1
528699 99528699 1001 86380 86390 1
528541 99528541 1001 86380 86390 1
528520 99528520 1001 86380 86390 1
528650 99528650 1001 86380 86390 1
528307 99528307 1001 86380 86390 1
528347 99528347 1001 86380 86390 1
528295 99528295 1001 86380 86390 1
528907 99528907 1001 86380 86390 1
529692 99529692 1001 86380 86390 1
529589 99529589 1001 86380 86390 1
529616 99529616 1001 86380 86390 1
529649 99529649 1001 86380 86390 1
529413 99529413 1001 86380 86390 1
529338 99529338 1001 86380 86390 1
529119 99529119 1001 86380 86390 1
529306 99529306 1001 86380 86390 1
529229 99529229 1001 86380 86390 1
529230 99529230 1001 86380 86390 1
529311 99529311 1001 86380 86390 1
529827 99529827 1001 86380 86390 1
529885 99529885 1001 86380 86390 1
529873 99529873 1001 86380 86390 1
529757 99529757 1001 86380 86390 1
529888 99529888 1001 86380 86390 1
530455 99530455 1001 86380 86390 1
530512 99530512 1001 86380 86390 1
530542 99530542 1001 86380 86390 1
530501 99530501 1001 86380 86390 1
530153 99530153 1001 86380 86390 1
530158 99530158 1001 86380 86390 1
530185 99530185 1001 86380 86390 1
530228 99530228 1001 86380 86390 1
530746 99530746 1001 86380 86390 1
530604 99530604 1001 86380 86390 1
530580 99530580 1001 86380 86390 1
530556 99530556 1001 86380 86390 1
531331 99531331 1001 86380 86390 1
531296 99531296 1001 86380 86390 1
531322 99531322 1001 86380 86390 1
531007 99531007 1001 86380 86390 1
531151 99531151 1001 86380 86390 1
530999 99530999 1001 86380 86390 1
531079 99531079 1001 86380 86390 1
530888 99530888 1001 86380 86390 1
530813 99530813 1001 86380 86390 1
530781 99530781 1001 86380 86390 1
531571 99531571 1001 86380 86390 1
531451 99531451 1001 86380 86390 1
532179 99532179 1001 86380 86390 1
532070 99532070 1001 86380 86390 1
532190 99532190 1001 86380 86390 1
532195 99532195 1001 86380 86390 1
531976 99531976 1001 86380 86390 1
531929 99531929 1001 86380 86390 1
531973 99531973 1001 86380 86390 1
531999 99531999 1001 86380 86390 1
531597 99531597 1001 86380 86390 1
531706 99531706 1001 86380 86390 1
531671 99531671 1001 86380 86390 1
532399 99532399 1001 86380 86390 1
532246 99532246 1001 86380 86390 1
532208 99532208 1001 86380 86390 1
532367 99532367 1001 86380 86390 1
532369 99532369 1001 86380 86390 1
532982 99532982 1001 86380 86390 1
533031 99533031 1001 86380 86390 1
533019 99533019 1001 86380 86390 1
532964 99532964 1001 86380 86390 1
532696 99532696 1001 86380 86390 1
532739 99532739 1001 86380 86390 1
532779 99532779 1001 86380 86390 1
532730 99532730 1001 86380 86390 1
532756 99532756 1001 86380 86390 1
532627 99532627 1001 86380 86390 1
532695 99532695 1001 86380 86390 1
532453 99532453 1001 86380 86390 1
533172 99533172 1001 86380 86390 1
533060 99533060 1001 86380 86390 1
533073 99533073 1001 86380 86390 1
533091 99533091 1001 86380 86390 1
533808 99533808 1001 86380 86390 1
533830 99533830 1001 86380 86390 1
533759 99533759 1001 86380 86390 1
533683 99533683 1001 86380 86390 1
533696 99533696 1001 86380 86390 1
533751 99533751 1001 86380 86390 1
533804 99533804 1001 86380 86390 1
533537 99533537 1001 86380 86390 1
533617 99533617 1001 86380 86390 1
533605 99533605 1001 86380 86390 1
533620 99533620 1001 86380 86390 1
533586 99533586 1001 86380 86390 1
533327 99533327 1001 86380 86390 1
533354 99533354 1001 86380 86390 1
533413 99533413 1001 86380 86390 1
533414 99533414 1001 86380 86390 1
533259 99533259 1001 86380 86390 1
533364 99533364 1001 86380 86390 1
533861 99533861 1001 86380 86390 1
534046 99534046 1001 86380 86390 1
534406 99534406 1001 86380 86390 1
534329 99534329 1001 86380 86390 1
534394 99534394 1001 86380 86390 1
534174 99534174 1001 86380 86390 1
534768 99534768 1001 86380 86390 1
535356 99535356 1001 86380 86390 1
535321 99535321 1001 86380 86390 1
535380 99535380 1001 86380 86390 1
535110 99535110 1001 86380 86390 1
535269 99535269 1001 86380 86390 1
535167 99535167 1001 86380 86390 1
535264 99535264 1001 86380 86390 1
534892 99534892 1001 86380 86390 1
535022 99535022 1001 86380 86390 1
535090 99535090 1001 86380 86390 1
534897 99534897 1001 86380 86390 1
534923 99534923 1001 86380 86390 1
534937 99534937 1001 86380 86390 1
535081 99535081 1001 86380 86390 1
535547 99535547 1001 86380 86390 1
535554 99535554 1001 86380 86390 1
536194 99536194 1001 86380 86390 1
536220 99536220 1001 86380 86390 1
536276 99536276 1001 86380 86390 1
536068 99536068 1001 86380 86390 1
536005 99536005 1001 86380 86390 1
536035 99536035 1001 86380 86390 1
536503 99536503 1001 86380 86390 1
536525 99536525 1001 86380 86390 1
537001 99537001 1001 86380 86390 1
537032 99537032 1001 86380 86390 1
536882 99536882 1001 86380 86390 1
536810 99536810 1001 86380 86390 1
536675 99536675 1001 86380 86390 1
537314 99537314 1001 86380 86390 1
537354 99537354 1001 86380 86390 1
537359 99537359 1001 86380 86390 1
537230 99537230 1001 86380 86390 1
537957 99537957 1001 86380 86390 1
537963 99537963 1001 86380 86390 1
537877 99537877 1001 86380 86390 1
537894 99537894 1001 86380 86390 1
537923 99537923 1001 86380 86390 1
537597 99537597 1001 86380 86390 1
537445 99537445 1001 86380 86390 1
537436 99537436 1001 86380 86390 1
537464 99537464 1001 86380 86390 1
537478 99537478 1001 86380 86390 1
538013 99538013 1001 86380 86390 1
538126 99538126 1001 86380 86390 1
538139 99538139 1001 86380 86390 1
538166 99538166 1001 86380 86390 1
538092 99538092 1001 86380 86390 1
538651 99538651 1001 86380 86390 1
538640 99538640 1001 86380 86390 1
538708 99538708 1001 86380 86390 1
538545 99538545 1001 86380 86390 1
538564 99538564 1001 86380 86390 1
538580 99538580 1001 86380 86390 1
538261 99538261 1001 86380 86390 1
538878 99538878 1001 86380 86390 1
538938 99538938 1001 86380 86390 1
539474 99539474 1001 86380 86390 1
539500 99539500 1001 86380 86390 1
539441 99539441 1001 86380 86390 1
539584 99539584 1001 86380 86390 1
539426 99539426 1001 86380 86390 1
539401 99539401 1001 86380 86390 1
539368 99539368 1001 86380 86390 1
539032 99539032 1001 86380 86390 1
539176 99539176 1001 86380 86390 1
539199 99539199 1001 86380 86390 1
539813 99539813 1001 86380 86390 1
540270 99540270 1001 86380 86390 1
540399 99540399 1001 86380 86390 1
540324 99540324 1001 86380 86390 1
540161 99540161 1001 86380 86390 1
540155 99540155 1001 86380 86390 1
540246 99540246 1001 86380 86390 1
539877 99539877 1001 86380 86390 1
539955 99539955 1001 86380 86390 1
540024 99540024 1001 86380 86390 1
540038 99540038 1001 86380 86390 1
539896 99539896 1001 86380 86390 1
540585 99540585 1001 86380 86390 1
540575 99540575 1001 86380 86390 1
540604 99540604 1001 86380 86390 1
541165 99541165 1001 86380 86390 1
541243 99541243 1001 86380 86390 1
541166 99541166 1001 86380 86390 1
541104 99541104 1001 86380 86390 1
541235 99541235 1001 86380 86390 1
540907 99540907 1001 86380 86390 1
541024 99541024 1001 86380 86390 1
540882 99540882 1001 86380 86390 1
540867 99540867 1001 86380 86390 1
540700 99540700 1001 86380 86390 1
540816 99540816 1001 86380 86390 1
540740 99540740 1001 86380 86390 1
540818 99540818 1001 86380 86390 1
540690 99540690 1001 86380 86390 1
540785 99540785 1001 86380 86390 1
540774 99540774 1001 86380 86390 1
541484 99541484 1001 86380 86390 1
541990 99541990 1001 86380 86390 1
541988 99541988 1001 86380 86390 1
541748 99541748 1001 86380 86390 1
541906 99541906 1001 86380 86390 1
541896 99541896 1001 86380 86390 1
541731 99541731 1001 86380 86390 1
541589 99541589 1001 86380 86390 1
541629 99541629 1001 86380 86390 1
541695 99541695 1001 86380 86390 1
541605 99541605 1001 86380 86390 1
541684 99541684 1001 86380 86390 1
541534 99541534 1001 86380 86390 1
542143 99542143 1001 86380 86390 1
542226 99542226 1001 86380 86390 1
542254 99542254 1001 86380 86390 1
542820 99542820 1001 86380 86390 1
542923 99542923 1001 86380 86390 1
542601 99542601 1001 86380 86390 1
542706 99542706 1001 86380 86390 1
542616 99542616 1001 86380 86390 1
542332 99542332 1001 86380 86390 1
542970 99542970 1001 86380 86390 1
542986 99542986 1001 86380 86390 1
543607 99543607 1001 86380 86390 1
543687 99543687 1001 86380 86390 1
543666 99543666 1001 86380 86390 1
543514 99543514 1001 86380 86390 1
543403 99543403 1001 86380 86390 1
543481 99543481 1001 86380 86390 1
543563 99543563 1001 86380 86390 1
543347 99543347 1001 86380 86390 1
543285 99543285 1001 86380 86390 1
543326 99543326 1001 86380 86390 1
543833 99543833 1001 86380 86390 1
543885 99543885 1001 86380 86390 1
543890 99543890 1001 86380 86390 1
543942 99543942 1001 86380 86390 1
543826 99543826 1001 86380 86390 1
543918 99543918 1001 86380 86390 1
543842 99543842 1001 86380 86390 1
544556 99544556 1001 86380 86390 1
544203 99544203 1001 86380 86390 1
544209 99544209 1001 86380 86390 1
544148 99544148 1001 86380 86390 1
544110 99544110 1001 86380 86390 1
544079 99544079 1001 86380 86390 1
544635 99544635 1001 86380 86390 1
544609 99544609 1001 86380 86390 1
428539 1021 1001 67920 68697 1
422850 797 1001 50580 52737 1
537185 649 1001 54340 54640 1
400038 99400038 1001 86380 86390 1
400029 99400029 1001 86380 86390 1
400060 99400060 1001 86380 86390 1
400335 99400335 1001 86380 86390 1
400327 99400327 1001 86380 86390 1
400451 99400451 1001 86380 86390 1
400524 99400524 1001 86380 86390 1
400649 99400649 1001 86380 86390 1
400753 99400753 1001 86380 86390 1
400742 99400742 1001 86380 86390 1
400864 99400864 1001 86380 86390 1
401202 99401202 1001 86380 86390 1
401355 99401355 1001 86380 86390 1
401289 99401289 1001 86380 86390 1
401534 99401534 1001 86380 86390 1
401512 99401512 1001 86380 86390 1
401739 99401739 1001 86380 86390 1
401997 99401997 1001 86380 86390 1
402372 99402372 1001 86380 86390 1
402414 99402414 1001 86380 86390 1
402462 99402462 1001 86380 86390 1
402627 99402627 1001 86380 86390 1
402765 99402765 1001 86380 86390 1
402923 99402923 1001 86380 86390 1
402941 99402941 1001 86380 86390 1
403110 99403110 1001 86380 86390 1
403254 99403254 1001 86380 86390 1
403530 99403530 1001 86380 86390 1
403449 99403449 1001 86380 86390 1
403658 99403658 1001 86380 86390 1
403664 99403664 1001 86380 86390 1
403845 99403845 1001 86380 86390 1
404034 99404034 1001 86380 86390 1
404122 99404122 1001 86380 86390 1
404322 99404322 1001 86380 86390 1
404476 99404476 1001 86380 86390 1
404508 99404508 1001 86380 86390 1
404776 99404776 1001 86380 86390 1
404710 99404710 1001 86380 86390 1
404952 99404952 1001 86380 86390 1
405254 99405254 1001 86380 86390 1
405458 99405458 1001 86380 86390 1
405664 99405664 1001 86380 86390 1
405746 99405746 1001 86380 86390 1
405764 99405764 1001 86380 86390 1
406231 99406231 1001 86380 86390 1
406301 99406301 1001 86380 86390 1
406364 99406364 1001 86380 86390 1
406681 99406681 1001 86380 86390 1
406746 99406746 1001 86380 86390 1
406869 99406869 1001 86380 86390 1
406863 99406863 1001 86380 86390 1
407051 99407051 1001 86380 86390 1
407114 99407114 1001 86380 86390 1
407276 99407276 1001 86380 86390 1
407548 99407548 1001 86380 86390 1
407465 99407465 1001 86380 86390 1
407602 99407602 1001 86380 86390 1
407615 99407615 1001 86380 86390 1
407566 99407566 1001 86380 86390 1
408141 99408141 1001 86380 86390 1
408206 99408206 1001 86380 86390 1
408293 99408293 1001 86380 86390 1
408363 99408363 1001 86380 86390 1
408486 99408486 1001 86380 86390 1
408657 99408657 1001 86380 86390 1
408997 99408997 1001 86380 86390 1
409237 99409237 1001 86380 86390 1
409436 99409436 1001 86380 86390 1
409531 99409531 1001 86380 86390 1
409632 99409632 1001 86380 86390 1
410057 99410057 1001 86380 86390 1
410015 99410015 1001 86380 86390 1
410127 99410127 1001 86380 86390 1
409990 99409990 1001 86380 86390 1
410198 99410198 1001 86380 86390 1
410319 99410319 1001 86380 86390 1
410414 99410414 1001 86380 86390 1
410496 99410496 1001 86380 86390 1
410763 99410763 1001 86380 86390 1
410825 99410825 1001 86380 86390 1
411042 99411042 1001 86380 86390 1
411043 99411043 1001 86380 86390 1
411129 99411129 1001 86380 86390 1
411272 99411272 1001 86380 86390 1
411403 99411403 1001 86380 86390 1
411871 99411871 1001 86380 86390 1
411900 99411900 1001 86380 86390 1
412043 99412043 1001 86380 86390 1
412058 99412058 1001 86380 86390 1
412218 99412218 1001 86380 86390 1
412279 99412279 1001 86380 86390 1
413435 99413435 1001 86380 86390 1
413027 99413027 1001 86380 86390 1
412607 99412607 1001 86380 86390 1
412694 99412694 1001 86380 86390 1
412566 99412566 1001 86380 86390 1
413908 99413908 1001 86380 86390 1
414068 99414068 1001 86380 86390 1
413815 99413815 1001 86380 86390 1
413749 99413749 1001 86380 86390 1
415023 99415023 1001 86380 86390 1
414922 99414922 1001 86380 86390 1
415077 99415077 1001 86380 86390 1
415195 99415195 1001 86380 86390 1
414953 99414953 1001 86380 86390 1
415106 99415106 1001 86380 86390 1
414616 99414616 1001 86380 86390 1
414817 99414817 1001 86380 86390 1
414161 99414161 1001 86380 86390 1
414179 99414179 1001 86380 86390 1
414305 99414305 1001 86380 86390 1
415651 99415651 1001 86380 86390 1
415389 99415389 1001 86380 86390 1
415338 99415338 1001 86380 86390 1
415341 99415341 1001 86380 86390 1
415486 99415486 1001 86380 86390 1
415618 99415618 1001 86380 86390 1
416628 99416628 1001 86380 86390 1
416672 99416672 1001 86380 86390 1
416948 99416948 1001 86380 86390 1
416952 99416952 1001 86380 86390 1
416666 99416666 1001 86380 86390 1
416668 99416668 1001 86380 86390 1
416184 99416184 1001 86380 86390 1
416236 99416236 1001 86380 86390 1
416219 99416219 1001 86380 86390 1
416325 99416325 1001 86380 86390 1
416416 99416416 1001 86380 86390 1
416390 99416390 1001 86380 86390 1
416154 99416154 1001 86380 86390 1
416432 99416432 1001 86380 86390 1
416094 99416094 1001 86380 86390 1
415786 99415786 1001 86380 86390 1
416098 99416098 1001 86380 86390 1
416045 99416045 1001 86380 86390 1
415801 99415801 1001 86380 86390 1
417051 99417051 1001 86380 86390 1
417317 99417317 1001 86380 86390 1
417181 99417181 1001 86380 86390 1
417153 99417153 1001 86380 86390 1
417572 99417572 1001 86380 86390 1
418555 99418555 1001 86380 86390 1
418706 99418706 1001 86380 86390 1
418721 99418721 1001 86380 86390 1
418193 99418193 1001 86380 86390 1
418057 99418057 1001 86380 86390 1
418377 99418377 1001 86380 86390 1
418182 99418182 1001 86380 86390 1
418403 99418403 1001 86380 86390 1
417896 99417896 1001 86380 86390 1
417667 99417667 1001 86380 86390 1
417973 99417973 1001 86380 86390 1
419076 99419076 1001 86380 86390 1
419165 99419165 1001 86380 86390 1
418850 99418850 1001 86380 86390 1
418943 99418943 1001 86380 86390 1
418975 99418975 1001 86380 86390 1
420277 99420277 1001 86380 86390 1
420413 99420413 1001 86380 86390 1
420424 99420424 1001 86380 86390 1
420114 99420114 1001 86380 86390 1
419800 99419800 1001 86380 86390 1
419851 99419851 1001 86380 86390 1
419667 99419667 1001 86380 86390 1
419783 99419783 1001 86380 86390 1
419991 99419991 1001 86380 86390 1
419657 99419657 1001 86380 86390 1
419687 99419687 1001 86380 86390 1
419615 99419615 1001 86380 86390 1
420626 99420626 1001 86380 86390 1
420781 99420781 1001 86380 86390 1
422115 99422115 1001 86380 86390 1
421611 99421611 1001 86380 86390 1
421267 99421267 1001 86380 86390 1
421282 99421282 1001 86380 86390 1
421002 99421002 1001 86380 86390 1
421133 99421133 1001 86380 86390 1
421095 99421095 1001 86380 86390 1
422247 99422247 1001 86380 86390 1
423544 99423544 1001 86380 86390 1
423744 99423744 1001 86380 86390 1
423605 99423605 1001 86380 86390 1
423337 99423337 1001 86380 86390 1
423720 99423720 1001 86380 86390 1
423724 99423724 1001 86380 86390 1
423352 99423352 1001 86380 86390 1
423331 99423331 1001 86380 86390 1
423668 99423668 1001 86380 86390 1
423253 99423253 1001 86380 86390 1
423255 99423255 1001 86380 86390 1
422632 99422632 1001 86380 86390 1
422813 99422813 1001 86380 86390 1
422589 99422589 1001 86380 86390 1
423868 99423868 1001 86380 86390 1
424083 99424083 1001 86380 86390 1
425321 99425321 1001 86380 86390 1
425103 99425103 1001 86380 86390 1
425289 99425289 1001 86380 86390 1
424755 99424755 1001 86380 86390 1
424614 99424614 1001 86380 86390 1
424310 99424310 1001 86380 86390 1
425565 99425565 1001 86380 86390 1
425765 99425765 1001 86380 86390 1
426955 99426955 1001 86380 86390 1
426933 99426933 1001 86380 86390 1
426707 99426707 1001 86380 86390 1
426289 99426289 1001 86380 86390 1
426008 99426008 1001 86380 86390 1
425940 99425940 1001 86380 86390 1
426018 99426018 1001 86380 86390 1
426208 99426208 1001 86380 86390 1
427472 99427472 1001 86380 86390 1
427430 99427430 1001 86380 86390 1
428732 99428732 1001 86380 86390 1
428348 99428348 1001 86380 86390 1
428577 99428577 1001 86380 86390 1
428429 99428429 1001 86380 86390 1
428624 99428624 1001 86380 86390 1
428356 99428356 1001 86380 86390 1
428536 99428536 1001 86380 86390 1
428388 99428388 1001 86380 86390 1
427579 99427579 1001 86380 86390 1
427664 99427664 1001 86380 86390 1
427760 99427760 1001 86380 86390 1
427647 99427647 1001 86380 86390 1
429046 99429046 1001 86380 86390 1
429059 99429059 1001 86380 86390 1
429145 99429145 1001 86380 86390 1
430268 99430268 1001 86380 86390 1
430217 99430217 1001 86380 86390 1
430166 99430166 1001 86380 86390 1
430263 99430263 1001 86380 86390 1
429685 99429685 1001 86380 86390 1
429593 99429593 1001 86380 86390 1
429918 99429918 1001 86380 86390 1
429581 99429581 1001 86380 86390 1
429530 99429530 1001 86380 86390 1
431837 99431837 1001 86380 86390 1
431660 99431660 1001 86380 86390 1
431927 99431927 1001 86380 86390 1
431364 99431364 1001 86380 86390 1
431389 99431389 1001 86380 86390 1
432345 99432345 1001 86380 86390 1
432183 99432183 1001 86380 86390 1
432277 99432277 1001 86380 86390 1
432359 99432359 1001 86380 86390 1
433504 99433504 1001 86380 86390 1
433292 99433292 1001 86380 86390 1
433053 99433053 1001 86380 86390 1
432915 99432915 1001 86380 86390 1
432939 99432939 1001 86380 86390 1
432604 99432604 1001 86380 86390 1
434021 99434021 1001 86380 86390 1
434074 99434074 1001 86380 86390 1
435374 99435374 1001 86380 86390 1
435285 99435285 1001 86380 86390 1
435098 99435098 1001 86380 86390 1
434740 99434740 1001 86380 86390 1
434702 99434702 1001 86380 86390 1
434783 99434783 1001 86380 86390 1
437153 99437153 1001 86380 86390 1
436878 99436878 1001 86380 86390 1
436940 99436940 1001 86380 86390 1
436518 99436518 1001 86380 86390 1
436528 99436528 1001 86380 86390 1
436540 99436540 1001 86380 86390 1
436308 99436308 1001 86380 86390 1
436330 99436330 1001 86380 86390 1
300015 99300015 1001 86380 86390 1
300069 99300069 1001 86380 86390 1
300062 99300062 1001 86380 86390 1
300527 99300527 1001 86380 86390 1
300591 99300591 1001 86380 86390 1
300711 99300711 1001 86380 86390 1
300569 99300569 1001 86380 86390 1
300509 99300509 1001 86380 86390 1
300329 99300329 1001 86380 86390 1
300120 99300120 1001 86380 86390 1
300152 99300152 1001 86380 86390 1
300196 99300196 1001 86380 86390 1
300751 99300751 1001 86380 86390 1
300752 99300752 1001 86380 86390 1
300848 99300848 1001 86380 86390 1
300836 99300836 1001 86380 86390 1
301508 99301508 1001 86380 86390 1
301276 99301276 1001 86380 86390 1
301346 99301346 1001 86380 86390 1
301282 99301282 1001 86380 86390 1
301076 99301076 1001 86380 86390 1
301040 99301040 1001 86380 86390 1
301054 99301054 1001 86380 86390 1
300980 99300980 1001 86380 86390 1
301110 99301110 1001 86380 86390 1
301086 99301086 1001 86380 86390 1
301746 99301746 1001 86380 86390 1
301723 99301723 1001 86380 86390 1
302326 99302326 1001 86380 86390 1
302371 99302371 1001 86380 86390 1
302225 99302225 1001 86380 86390 1
302058 99302058 1001 86380 86390 1
302128 99302128 1001 86380 86390 1
302030 99302030 1001 86380 86390 1
301826 99301826 1001 86380 86390 1
301818 99301818 1001 86380 86390 1
301883 99301883 1001 86380 86390 1
301834 99301834 1001 86380 86390 1
302424 99302424 1001 86380 86390 1
302480 99302480 1001 86380 86390 1
303065 99303065 1001 86380 86390 1
303206 99303206 1001 86380 86390 1
303165 99303165 1001 86380 86390 1
303011 99303011 1001 86380 86390 1
302810 99302810 1001 86380 86390 1
302998 99302998 1001 86380 86390 1
302760 99302760 1001 86380 86390 1
302635 99302635 1001 86380 86390 1
302688 99302688 1001 86380 86390 1
303207 99303207 1001 86380 86390 1
303286 99303286 1001 86380 86390 1
303221 99303221 1001 86380 86390 1
303351 99303351 1001 86380 86390 1
303999 99303999 1001 86380 86390 1
303874 99303874 1001 86380 86390 1
303952 99303952 1001 86380 86390 1
303888 99303888 1001 86380 86390 1
303728 99303728 1001 86380 86390 1
304120 99304120 1001 86380 86390 1
304211 99304211 1001 86380 86390 1
304162 99304162 1001 86380 86390 1
304060 99304060 1001 86380 86390 1
304129 99304129 1001 86380 86390 1
304156 99304156 1001 86380 86390 1
304769 99304769 1001 86380 86390 1
304732 99304732 1001 86380 86390 1
304635 99304635 1001 86380 86390 1
304532 99304532 1001 86380 86390 1
304638 99304638 1001 86380 86390 1
304415 99304415 1001 86380 86390 1
304897 99304897 1001 86380 86390 1
304987 99304987 1001 86380 86390 1
305013 99305013 1001 86380 86390 1
304936 99304936 1001 86380 86390 1
304885 99304885 1001 86380 86390 1
305041 99305041 1001 86380 86390 1
304941 99304941 1001 86380 86390 1
304917 99304917 1001 86380 86390 1
305526 99305526 1001 86380 86390 1
305645 99305645 1001 86380 86390 1
305568 99305568 1001 86380 86390 1
305363 99305363 1001 86380 86390 1
305480 99305480 1001 86380 86390 1
305475 99305475 1001 86380 86390 1
305308 99305308 1001 86380 86390 1
305220 99305220 1001 86380 86390 1
305143 99305143 1001 86380 86390 1
305200 99305200 1001 86380 86390 1
305253 99305253 1001 86380 86390 1
305076 99305076 1001 86380 86390 1
500036 99500036 1001 86380 86390 1
500065 99500065 1001 86380 86390 1
500176 99500176 1001 86380 86390 1
500164 99500164 1001 86380 86390 1
500663 99500663 1001 86380 86390 1
500679 99500679 1001 86380 86390 1
500479 99500479 1001 86380 86390 1
500483 99500483 1001 86380 86390 1
500535 99500535 1001 86380 86390 1
500538 99500538 1001 86380 86390 1
500528 99500528 1001 86380 86390 1
500303 99500303 1001 86380 86390 1
500304 99500304 1001 86380 86390 1
500878 99500878 1001 86380 86390 1
500937 99500937 1001 86380 86390 1
500977 99500977 1001 86380 86390 1
501524 99501524 1001 86380 86390 1
501609 99501609 1001 86380 86390 1
501450 99501450 1001 86380 86390 1
501530 99501530 1001 86380 86390 1
501254 99501254 1001 86380 86390 1
501306 99501306 1001 86380 86390 1
501230 99501230 1001 86380 86390 1
501387 99501387 1001 86380 86390 1
501312 99501312 1001 86380 86390 1
501403 99501403 1001 86380 86390 1
501392 99501392 1001 86380 86390 1
501074 99501074 1001 86380 86390 1
501152 99501152 1001 86380 86390 1
501040 99501040 1001 86380 86390 1
501782 99501782 1001 86380 86390 1
502380 99502380 1001 86380 86390 1
502281 99502281 1001 86380 86390 1
502333 99502333 1001 86380 86390 1
502460 99502460 1001 86380 86390 1
502057 99502057 1001 86380 86390 1
502243 99502243 1001 86380 86390 1
502114 99502114 1001 86380 86390 1
501978 99501978 1001 86380 86390 1
502034 99502034 1001 86380 86390 1
502569 99502569 1001 86380 86390 1
502481 99502481 1001 86380 86390 1
503290 99503290 1001 86380 86390 1
502881 99502881 1001 86380 86390 1
502992 99502992 1001 86380 86390 1
503070 99503070 1001 86380 86390 1
503058 99503058 1001 86380 86390 1
502712 99502712 1001 86380 86390 1
502868 99502868 1001 86380 86390 1
502809 99502809 1001 86380 86390 1
502811 99502811 1001 86380 86390 1
503341 99503341 1001 86380 86390 1
503380 99503380 1001 86380 86390 1
503294 99503294 1001 86380 86390 1
503398 99503398 1001 86380 86390 1
503463 99503463 1001 86380 86390 1
504057 99504057 1001 86380 86390 1
504007 99504007 1001 86380 86390 1
503959 99503959 1001 86380 86390 1
504109 99504109 1001 86380 86390 1
504108 99504108 1001 86380 86390 1
503811 99503811 1001 86380 86390 1
503724 99503724 1001 86380 86390 1
503816 99503816 1001 86380 86390 1
503845 99503845 1001 86380 86390 1
503688 99503688 1001 86380 86390 1
504146 99504146 1001 86380 86390 1
504201 99504201 1001 86380 86390 1
504214 99504214 1001 86380 86390 1
504280 99504280 1001 86380 86390 1
504910 99504910 1001 86380 86390 1
504761 99504761 1001 86380 86390 1
504750 99504750 1001 86380 86390 1
504720 99504720 1001 86380 86390 1
504540 99504540 1001 86380 86390 1
504405 99504405 1001 86380 86390 1
504471 99504471 1001 86380 86390 1
504477 99504477 1001 86380 86390 1
504334 99504334 1001 86380 86390 1
504989 99504989 1001 86380 86390 1
504950 99504950 1001 86380 86390 1
505628 99505628 1001 86380 86390 1
505694 99505694 1001 86380 86390 1
505569 99505569 1001 86380 86390 1
505624 99505624 1001 86380 86390 1
505758 99505758 1001 86380 86390 1
505556 99505556 1001 86380 86390 1
505457 99505457 1001 86380 86390 1
505281 99505281 1001 86380 86390 1
505179 99505179 1001 86380 86390 1
505258 99505258 1001 86380 86390 1
505310 99505310 1001 86380 86390 1
505875 99505875 1001 86380 86390 1
505877 99505877 1001 86380 86390 1
505905 99505905 1001 86380 86390 1
505880 99505880 1001 86380 86390 1
506572 99506572 1001 86380 86390 1
506452 99506452 1001 86380 86390 1
506330 99506330 1001 86380 86390 1
506221 99506221 1001 86380 86390 1
506183 99506183 1001 86380 86390 1
506005 99506005 1001 86380 86390 1
506031 99506031 1001 86380 86390 1
506019 99506019 1001 86380 86390 1
505981 99505981 1001 86380 86390 1
506124 99506124 1001 86380 86390 1
506051 99506051 1001 86380 86390 1
506116 99506116 1001 86380 86390 1
506181 99506181 1001 86380 86390 1
506754 99506754 1001 86380 86390 1
506680 99506680 1001 86380 86390 1
506799 99506799 1001 86380 86390 1
507345 99507345 1001 86380 86390 1
507374 99507374 1001 86380 86390 1
507140 99507140 1001 86380 86390 1
507206 99507206 1001 86380 86390 1
507117 99507117 1001 86380 86390 1
507182 99507182 1001 86380 86390 1
506891 99506891 1001 86380 86390 1
506904 99506904 1001 86380 86390 1
506897 99506897 1001 86380 86390 1
506965 99506965 1001 86380 86390 1
506916 99506916 1001 86380 86390 1
508100 99508100 1001 86380 86390 1
508113 99508113 1001 86380 86390 1
507900 99507900 1001 86380 86390 1
507943 99507943 1001 86380 86390 1
508036 99508036 1001 86380 86390 1
508024 99508024 1001 86380 86390 1
507974 99507974 1001 86380 86390 1
507697 99507697 1001 86380 86390 1
507801 99507801 1001 86380 86390 1
507740 99507740 1001 86380 86390 1
507729 99507729 1001 86380 86390 1
508297 99508297 1001 86380 86390 1
508356 99508356 1001 86380 86390 1
508896 99508896 1001 86380 86390 1
508962 99508962 1001 86380 86390 1
508981 99508981 1001 86380 86390 1
509205 99509205 1001 86380 86390 1
509759 99509759 1001 86380 86390 1
509700 99509700 1001 86380 86390 1
509830 99509830 1001 86380 86390 1
509843 99509843 1001 86380 86390 1
509795 99509795 1001 86380 86390 1
509644 99509644 1001 86380 86390 1
509638 99509638 1001 86380 86390 1
509535 99509535 1001 86380 86390 1
509652 99509652 1001 86380 86390 1
509387 99509387 1001 86380 86390 1
509296 99509296 1001 86380 86390 1
509413 99509413 1001 86380 86390 1
509452 99509452 1001 86380 86390 1
509284 99509284 1001 86380 86390 1
510001 99510001 1001 86380 86390 1
509941 99509941 1001 86380 86390 1
510062 99510062 1001 86380 86390 1
510538 99510538 1001 86380 86390 1
510593 99510593 1001 86380 86390 1
510674 99510674 1001 86380 86390 1
510327 99510327 1001 86380 86390 1
510119 99510119 1001 86380 86390 1
510288 99510288 1001 86380 86390 1
510134 99510134 1001 86380 86390 1
510758 99510758 1001 86380 86390 1
511428 99511428 1001 86380 86390 1
511357 99511357 1001 86380 86390 1
511205 99511205 1001 86380 86390 1
511153 99511153 1001 86380 86390 1
511196 99511196 1001 86380 86390 1
511210 99511210 1001 86380 86390 1
511327 99511327 1001 86380 86390 1
511264 99511264 1001 86380 86390 1
511103 99511103 1001 86380 86390 1
511002 99511002 1001 86380 86390 1
511079 99511079 1001 86380 86390 1
511122 99511122 1001 86380 86390 1
511589 99511589 1001 86380 86390 1
511564 99511564 1001 86380 86390 1
511736 99511736 1001 86380 86390 1
511620 99511620 1001 86380 86390 1
511611 99511611 1001 86380 86390 1
512199 99512199 1001 86380 86390 1
512344 99512344 1001 86380 86390 1
512216 99512216 1001 86380 86390 1
512220 99512220 1001 86380 86390 1
512071 99512071 1001 86380 86390 1
512112 99512112 1001 86380 86390 1
512014 99512014 1001 86380 86390 1
512159 99512159 1001 86380 86390 1
511783 99511783 1001 86380 86390 1
511826 99511826 1001 86380 86390 1
511878 99511878 1001 86380 86390 1
511881 99511881 1001 86380 86390 1
512406 99512406 1001 86380 86390 1
512526 99512526 1001 86380 86390 1
512450 99512450 1001 86380 86390 1
512398 99512398 1001 86380 86390 1
513091 99513091 1001 86380 86390 1
513018 99513018 1001 86380 86390 1
513189 99513189 1001 86380 86390 1
513190 99513190 1001 86380 86390 1
512908 99512908 1001 86380 86390 1
512858 99512858 1001 86380 86390 1
512949 99512949 1001 86380 86390 1
512881 99512881 1001 86380 86390 1
512639 99512639 1001 86380 86390 1
512607 99512607 1001 86380 86390 1
513325 99513325 1001 86380 86390 1
513316 99513316 1001 86380 86390 1
513863 99513863 1001 86380 86390 1
513853 99513853 1001 86380 86390 1
513880 99513880 1001 86380 86390 1
513907 99513907 1001 86380 86390 1
513909 99513909 1001 86380 86390 1
513834 99513834 1001 86380 86390 1
513875 99513875 1001 86380 86390 1
513742 99513742 1001 86380 86390 1
513617 99513617 1001 86380 86390 1
513587 99513587 1001 86380 86390 1
513537 99513537 1001 86380 86390 1
514054 99514054 1001 86380 86390 1
514202 99514202 1001 86380 86390 1
514116 99514116 1001 86380 86390 1
514207 99514207 1001 86380 86390 1
514834 99514834 1001 86380 86390 1
514804 99514804 1001 86380 86390 1
514805 99514805 1001 86380 86390 1
514587 99514587 1001 86380 86390 1
514566 99514566 1001 86380 86390 1
514492 99514492 1001 86380 86390 1
514467 99514467 1001 86380 86390 1
514303 99514303 1001 86380 86390 1
514389 99514389 1001 86380 86390 1
514248 99514248 1001 86380 86390 1
514944 99514944 1001 86380 86390 1
514946 99514946 1001 86380 86390 1
514975 99514975 1001 86380 86390 1
515055 99515055 1001 86380 86390 1
514992 99514992 1001 86380 86390 1
515613 99515613 1001 86380 86390 1
515577 99515577 1001 86380 86390 1
515377 99515377 1001 86380 86390 1
515327 99515327 1001 86380 86390 1
515110 99515110 1001 86380 86390 1
515177 99515177 1001 86380 86390 1
515874 99515874 1001 86380 86390 1
515693 99515693 1001 86380 86390 1
515810 99515810 1001 86380 86390 1
515857 99515857 1001 86380 86390 1
516386 99516386 1001 86380 86390 1
516403 99516403 1001 86380 86390 1
516123 99516123 1001 86380 86390 1
516191 99516191 1001 86380 86390 1
516299 99516299 1001 86380 86390 1
516132 99516132 1001 86380 86390 1
515947 99515947 1001 86380 86390 1
515973 99515973 1001 86380 86390 1
515925 99515925 1001 86380 86390 1
516510 99516510 1001 86380 86390 1
516622 99516622 1001 86380 86390 1
517285 99517285 1001 86380 86390 1
517132 99517132 1001 86380 86390 1
517293 99517293 1001 86380 86390 1
517216 99517216 1001 86380 86390 1
517328 99517328 1001 86380 86390 1
517283 99517283 1001 86380 86390 1
517060 99517060 1001 86380 86390 1
516945 99516945 1001 86380 86390 1
517011 99517011 1001 86380 86390 1
516934 99516934 1001 86380 86390 1
516768 99516768 1001 86380 86390 1
516848 99516848 1001 86380 86390 1
516876 99516876 1001 86380 86390 1
516778 99516778 1001 86380 86390 1
517358 99517358 1001 86380 86390 1
517399 99517399 1001 86380 86390 1
517504 99517504 1001 86380 86390 1
517466 99517466 1001 86380 86390 1
517338 99517338 1001 86380 86390 1
517366 99517366 1001 86380 86390 1
517355 99517355 1001 86380 86390 1
518132 99518132 1001 86380 86390 1
517998 99517998 1001 86380 86390 1
517815 99517815 1001 86380 86390 1
517607 99517607 1001 86380 86390 1
517737 99517737 1001 86380 86390 1
518210 99518210 1001 86380 86390 1
518186 99518186 1001 86380 86390 1
518251 99518251 1001 86380 86390 1
517749 99517749 1001 86380 86390 1
518239 99518239 1001 86380 86390 1
518191 99518191 1001 86380 86390 1
518256 99518256 1001 86380 86390 1
518178 99518178 1001 86380 86390 1
518961 99518961 1001 86380 86390 1
518804 99518804 1001 86380 86390 1
518764 99518764 1001 86380 86390 1
518741 99518741 1001 86380 86390 1
518522 99518522 1001 86380 86390 1
518396 99518396 1001 86380 86390 1
518528 99518528 1001 86380 86390 1
518391 99518391 1001 86380 86390 1
519014 99519014 1001 86380 86390 1
519157 99519157 1001 86380 86390 1
519164 99519164 1001 86380 86390 1
519731 99519731 1001 86380 86390 1
519513 99519513 1001 86380 86390 1
519354 99519354 1001 86380 86390 1
519397 99519397 1001 86380 86390 1
520461 99520461 1001 86380 86390 1
520458 99520458 1001 86380 86390 1
520305 99520305 1001 86380 86390 1
520372 99520372 1001 86380 86390 1
520363 99520363 1001 86380 86390 1
520364 99520364 1001 86380 86390 1
520367 99520367 1001 86380 86390 1
520222 99520222 1001 86380 86390 1
520819 99520819 1001 86380 86390 1
520670 99520670 1001 86380 86390 1
520700 99520700 1001 86380 86390 1
521298 99521298 1001 86380 86390 1
521405 99521405 1001 86380 86390 1
521334 99521334 1001 86380 86390 1
521427 99521427 1001 86380 86390 1
521234 99521234 1001 86380 86390 1
521158 99521158 1001 86380 86390 1
521059 99521059 1001 86380 86390 1
521152 99521152 1001 86380 86390 1
521179 99521179 1001 86380 86390 1
521167 99521167 1001 86380 86390 1
521220 99521220 1001 86380 86390 1
520949 99520949 1001 86380 86390 1
520956 99520956 1001 86380 86390 1
521556 99521556 1001 86380 86390 1
521662 99521662 1001 86380 86390 1
521474 99521474 1001 86380 86390 1
521578 99521578 1001 86380 86390 1
522089 99522089 1001 86380 86390 1
522218 99522218 1001 86380 86390 1
522090 99522090 1001 86380 86390 1
522169 99522169 1001 86380 86390 1
521935 99521935 1001 86380 86390 1
521941 99521941 1001 86380 86390 1
521968 99521968 1001 86380 86390 1
521749 99521749 1001 86380 86390 1
521775 99521775 1001 86380 86390 1
521767 99521767 1001 86380 86390 1
521794 99521794 1001 86380 86390 1
522423 99522423 1001 86380 86390 1
522989 99522989 1001 86380 86390 1
523032 99523032 1001 86380 86390 1
523058 99523058 1001 86380 86390 1
523051 99523051 1001 86380 86390 1
522770 99522770 1001 86380 86390 1
522889 99522889 1001 86380 86390 1
522905 99522905 1001 86380 86390 1
522564 99522564 1001 86380 86390 1
522593 99522593 1001 86380 86390 1
522611 99522611 1001 86380 86390 1
523219 99523219 1001 86380 86390 1
523293 99523293 1001 86380 86390 1
523140 99523140 1001 86380 86390 1
523820 99523820 1001 86380 86390 1
523886 99523886 1001 86380 86390 1
523786 99523786 1001 86380 86390 1
523622 99523622 1001 86380 86390 1
523701 99523701 1001 86380 86390 1
523695 99523695 1001 86380 86390 1
523525 99523525 1001 86380 86390 1
523513 99523513 1001 86380 86390 1
523436 99523436 1001 86380 86390 1
524077 99524077 1001 86380 86390 1
524078 99524078 1001 86380 86390 1
524054 99524054 1001 86380 86390 1
523964 99523964 1001 86380 86390 1
524018 99524018 1001 86380 86390 1
524057 99524057 1001 86380 86390 1
524726 99524726 1001 86380 86390 1
524612 99524612 1001 86380 86390 1
524487 99524487 1001 86380 86390 1
524462 99524462 1001 86380 86390 1
524530 99524530 1001 86380 86390 1
524505 99524505 1001 86380 86390 1
524189 99524189 1001 86380 86390 1
524177 99524177 1001 86380 86390 1
524271 99524271 1001 86380 86390 1
524795 99524795 1001 86380 86390 1
524782 99524782 1001 86380 86390 1
524841 99524841 1001 86380 86390 1
525481 99525481 1001 86380 86390 1
525591 99525591 1001 86380 86390 1
525328 99525328 1001 86380 86390 1
525341 99525341 1001 86380 86390 1
525377 99525377 1001 86380 86390 1
525041 99525041 1001 86380 86390 1
525122 99525122 1001 86380 86390 1
525104 99525104 1001 86380 86390 1
525606 99525606 1001 86380 86390 1
525688 99525688 1001 86380 86390 1
526360 99526360 1001 86380 86390 1
526315 99526315 1001 86380 86390 1
526227 99526227 1001 86380 86390 1
526036 99526036 1001 86380 86390 1
526027 99526027 1001 86380 86390 1
526185 99526185 1001 86380 86390 1
526175 99526175 1001 86380 86390 1
526032 99526032 1001 86380 86390 1
525923 99525923 1001 86380 86390 1
525899 99525899 1001 86380 86390 1
525977 99525977 1001 86380 86390 1
525941 99525941 1001 86380 86390 1
526458 99526458 1001 86380 86390 1
526510 99526510 1001 86380 86390 1
526492 99526492 1001 86380 86390 1
526454 99526454 1001 86380 86390 1
526623 99526623 1001 86380 86390 1
527072 99527072 1001 86380 86390 1
527202 99527202 1001 86380 86390 1
527165 99527165 1001 86380 86390 1
527051 99527051 1001 86380 86390 1
527194 99527194 1001 86380 86390 1
526913 99526913 1001 86380 86390 1
526889 99526889 1001 86380 86390 1
526981 99526981 1001 86380 86390 1
526997 99526997 1001 86380 86390 1
526894 99526894 1001 86380 86390 1
527023 99527023 1001 86380 86390 1
526856 99526856 1001 86380 86390 1
526937 99526937 1001 86380 86390 1
526685 99526685 1001 86380 86390 1
526807 99526807 1001 86380 86390 1
526836 99526836 1001 86380 86390 1
527353 99527353 1001 86380 86390 1
527291 99527291 1001 86380 86390 1
527975 99527975 1001 86380 86390 1
527929 99527929 1001 86380 86390 1
527662 99527662 1001 86380 86390 1
527559 99527559 1001 86380 86390 1
527513 99527513 1001 86380 86390 1
527540 99527540 1001 86380 86390 1
527556 99527556 1001 86380 86390 1
528152 99528152 1001 86380 86390 1
528229 99528229 1001 86380 86390 1
528268 99528268 1001 86380 86390 1
528766 99528766 1001 86380 86390 1
528862 99528862 1001 86380 86390 1
528493 99528493 1001 86380 86390 1
528534 99528534 1001 86380 86390 1
528561 99528561 1001 86380 86390 1
528615 99528615 1001 86380 86390 1
528668 99528668 1001 86380 86390 1
528411 99528411 1001 86380 86390 1
528415 99528415 1001 86380 86390 1
528312 99528312 1001 86380 86390 1
528326 99528326 1001 86380 86390 1
529027 99529027 1001 86380 86390 1
528950 99528950 1001 86380 86390 1
529017 99529017 1001 86380 86390 1
528953 99528953 1001 86380 86390 1
528929 99528929 1001 86380 86390 1
529655 99529655 1001 86380 86390 1
529497 99529497 1001 86380 86390 1
529397 99529397 1001 86380 86390 1
529323 99529323 1001 86380 86390 1
529300 99529300 1001 86380 86390 1
529107 99529107 1001 86380 86390 1
529238 99529238 1001 86380 86390 1
529152 99529152 1001 86380 86390 1
[truncated: 4,059,180 more chars]
