# Supplementary material for: Fast and near-optimal monitoring for healthcare acquired infection outbreaks
Source: PLoS Comput Biol. 2019 Sep 16;15(9):e1007284. doi: 10.1371/journal.pcbi.1007284 (PMC6762212; doi:10.1371/journal.pcbi.1007284)
Supplement: S2 Data — (ZIP) [file pcbi.1007284.s007.zip › MobilityLogs2/HAISE_Carilion_all_visits_day_110.txt]

#Person location Sublocation StartTime EndTime Type
514568 522 1002 59879 62094 1
539952 766 1001 42351 42651 1
400259 99400259 1001 86380 86390 1
400391 99400391 1001 86380 86390 1
400975 99400975 1001 86380 86390 1
401325 99401325 1001 86380 86390 1
401352 99401352 1001 86380 86390 1
401513 99401513 1001 86380 86390 1
401599 99401599 1001 86380 86390 1
401702 99401702 1001 86380 86390 1
401609 99401609 1001 86380 86390 1
401834 99401834 1001 86380 86390 1
402063 99402063 1001 86380 86390 1
402372 99402372 1001 86380 86390 1
402575 99402575 1001 86380 86390 1
402670 99402670 1001 86380 86390 1
403023 99403023 1001 86380 86390 1
403329 99403329 1001 86380 86390 1
403355 99403355 1001 86380 86390 1
403497 99403497 1001 86380 86390 1
403610 99403610 1001 86380 86390 1
403638 99403638 1001 86380 86390 1
403644 99403644 1001 86380 86390 1
403793 99403793 1001 86380 86390 1
404562 99404562 1001 86380 86390 1
404728 99404728 1001 86380 86390 1
404710 99404710 1001 86380 86390 1
404900 99404900 1001 86380 86390 1
405099 99405099 1001 86380 86390 1
405123 99405123 1001 86380 86390 1
405156 99405156 1001 86380 86390 1
405318 99405318 1001 86380 86390 1
405556 99405556 1001 86380 86390 1
405500 99405500 1001 86380 86390 1
405706 99405706 1001 86380 86390 1
405852 99405852 1001 86380 86390 1
405901 99405901 1001 86380 86390 1
406331 99406331 1001 86380 86390 1
406446 99406446 1001 86380 86390 1
406664 99406664 1001 86380 86390 1
406793 99406793 1001 86380 86390 1
406870 99406870 1001 86380 86390 1
406909 99406909 1001 86380 86390 1
406941 99406941 1001 86380 86390 1
406951 99406951 1001 86380 86390 1
407092 99407092 1001 86380 86390 1
407415 99407415 1001 86380 86390 1
407382 99407382 1001 86380 86390 1
407571 99407571 1001 86380 86390 1
407835 99407835 1001 86380 86390 1
408085 99408085 1001 86380 86390 1
408131 99408131 1001 86380 86390 1
408306 99408306 1001 86380 86390 1
408414 99408414 1001 86380 86390 1
409174 99409174 1001 86380 86390 1
409179 99409179 1001 86380 86390 1
409233 99409233 1001 86380 86390 1
409347 99409347 1001 86380 86390 1
409520 99409520 1001 86380 86390 1
409501 99409501 1001 86380 86390 1
409635 99409635 1001 86380 86390 1
409618 99409618 1001 86380 86390 1
409723 99409723 1001 86380 86390 1
409831 99409831 1001 86380 86390 1
409862 99409862 1001 86380 86390 1
409939 99409939 1001 86380 86390 1
410154 99410154 1001 86380 86390 1
410291 99410291 1001 86380 86390 1
410228 99410228 1001 86380 86390 1
410385 99410385 1001 86380 86390 1
410416 99410416 1001 86380 86390 1
410452 99410452 1001 86380 86390 1
410583 99410583 1001 86380 86390 1
410734 99410734 1001 86380 86390 1
410798 99410798 1001 86380 86390 1
411046 99411046 1001 86380 86390 1
411084 99411084 1001 86380 86390 1
411142 99411142 1001 86380 86390 1
411171 99411171 1001 86380 86390 1
411188 99411188 1001 86380 86390 1
411129 99411129 1001 86380 86390 1
411260 99411260 1001 86380 86390 1
411288 99411288 1001 86380 86390 1
411410 99411410 1001 86380 86390 1
411347 99411347 1001 86380 86390 1
412007 99412007 1001 86380 86390 1
411972 99411972 1001 86380 86390 1
412107 99412107 1001 86380 86390 1
412428 99412428 1001 86380 86390 1
413316 99413316 1001 86380 86390 1
413521 99413521 1001 86380 86390 1
413293 99413293 1001 86380 86390 1
413489 99413489 1001 86380 86390 1
413186 99413186 1001 86380 86390 1
413221 99413221 1001 86380 86390 1
413116 99413116 1001 86380 86390 1
412654 99412654 1001 86380 86390 1
412768 99412768 1001 86380 86390 1
412688 99412688 1001 86380 86390 1
412736 99412736 1001 86380 86390 1
412791 99412791 1001 86380 86390 1
414097 99414097 1001 86380 86390 1
413902 99413902 1001 86380 86390 1
413973 99413973 1001 86380 86390 1
413994 99413994 1001 86380 86390 1
415217 99415217 1001 86380 86390 1
415195 99415195 1001 86380 86390 1
414932 99414932 1001 86380 86390 1
414986 99414986 1001 86380 86390 1
415071 99415071 1001 86380 86390 1
414920 99414920 1001 86380 86390 1
414893 99414893 1001 86380 86390 1
414638 99414638 1001 86380 86390 1
414761 99414761 1001 86380 86390 1
414531 99414531 1001 86380 86390 1
414666 99414666 1001 86380 86390 1
414325 99414325 1001 86380 86390 1
414301 99414301 1001 86380 86390 1
414151 99414151 1001 86380 86390 1
415452 99415452 1001 86380 86390 1
415659 99415659 1001 86380 86390 1
415694 99415694 1001 86380 86390 1
416888 99416888 1001 86380 86390 1
416506 99416506 1001 86380 86390 1
416168 99416168 1001 86380 86390 1
416228 99416228 1001 86380 86390 1
415901 99415901 1001 86380 86390 1
416041 99416041 1001 86380 86390 1
417318 99417318 1001 86380 86390 1
417250 99417250 1001 86380 86390 1
417193 99417193 1001 86380 86390 1
417525 99417525 1001 86380 86390 1
417584 99417584 1001 86380 86390 1
417597 99417597 1001 86380 86390 1
418532 99418532 1001 86380 86390 1
418653 99418653 1001 86380 86390 1
418276 99418276 1001 86380 86390 1
418307 99418307 1001 86380 86390 1
418060 99418060 1001 86380 86390 1
418324 99418324 1001 86380 86390 1
417797 99417797 1001 86380 86390 1
417823 99417823 1001 86380 86390 1
417850 99417850 1001 86380 86390 1
417907 99417907 1001 86380 86390 1
418998 99418998 1001 86380 86390 1
419058 99419058 1001 86380 86390 1
418914 99418914 1001 86380 86390 1
419202 99419202 1001 86380 86390 1
420166 99420166 1001 86380 86390 1
420347 99420347 1001 86380 86390 1
419986 99419986 1001 86380 86390 1
419830 99419830 1001 86380 86390 1
419677 99419677 1001 86380 86390 1
419295 99419295 1001 86380 86390 1
419500 99419500 1001 86380 86390 1
419510 99419510 1001 86380 86390 1
420691 99420691 1001 86380 86390 1
420628 99420628 1001 86380 86390 1
420554 99420554 1001 86380 86390 1
422026 99422026 1001 86380 86390 1
421820 99421820 1001 86380 86390 1
421848 99421848 1001 86380 86390 1
421737 99421737 1001 86380 86390 1
421676 99421676 1001 86380 86390 1
421137 99421137 1001 86380 86390 1
420884 99420884 1001 86380 86390 1
422407 99422407 1001 86380 86390 1
422440 99422440 1001 86380 86390 1
422464 99422464 1001 86380 86390 1
422427 99422427 1001 86380 86390 1
422452 99422452 1001 86380 86390 1
422157 99422157 1001 86380 86390 1
423432 99423432 1001 86380 86390 1
423635 99423635 1001 86380 86390 1
423722 99423722 1001 86380 86390 1
423246 99423246 1001 86380 86390 1
422944 99422944 1001 86380 86390 1
423295 99423295 1001 86380 86390 1
423235 99423235 1001 86380 86390 1
422976 99422976 1001 86380 86390 1
422889 99422889 1001 86380 86390 1
422618 99422618 1001 86380 86390 1
423868 99423868 1001 86380 86390 1
424123 99424123 1001 86380 86390 1
423961 99423961 1001 86380 86390 1
424007 99424007 1001 86380 86390 1
425028 99425028 1001 86380 86390 1
425248 99425248 1001 86380 86390 1
425260 99425260 1001 86380 86390 1
425120 99425120 1001 86380 86390 1
424981 99424981 1001 86380 86390 1
424593 99424593 1001 86380 86390 1
424769 99424769 1001 86380 86390 1
424294 99424294 1001 86380 86390 1
424297 99424297 1001 86380 86390 1
424444 99424444 1001 86380 86390 1
424158 99424158 1001 86380 86390 1
425436 99425436 1001 86380 86390 1
425727 99425727 1001 86380 86390 1
425414 99425414 1001 86380 86390 1
425731 99425731 1001 86380 86390 1
425626 99425626 1001 86380 86390 1
425528 99425528 1001 86380 86390 1
426744 99426744 1001 86380 86390 1
426898 99426898 1001 86380 86390 1
426325 99426325 1001 86380 86390 1
426461 99426461 1001 86380 86390 1
426366 99426366 1001 86380 86390 1
426065 99426065 1001 86380 86390 1
425987 99425987 1001 86380 86390 1
426095 99426095 1001 86380 86390 1
425873 99425873 1001 86380 86390 1
426139 99426139 1001 86380 86390 1
426044 99426044 1001 86380 86390 1
427208 99427208 1001 86380 86390 1
428465 99428465 1001 86380 86390 1
428144 99428144 1001 86380 86390 1
428253 99428253 1001 86380 86390 1
427626 99427626 1001 86380 86390 1
427781 99427781 1001 86380 86390 1
427604 99427604 1001 86380 86390 1
427809 99427809 1001 86380 86390 1
429015 99429015 1001 86380 86390 1
428763 99428763 1001 86380 86390 1
429127 99429127 1001 86380 86390 1
429046 99429046 1001 86380 86390 1
428878 99428878 1001 86380 86390 1
429076 99429076 1001 86380 86390 1
429010 99429010 1001 86380 86390 1
428754 99428754 1001 86380 86390 1
430093 99430093 1001 86380 86390 1
430070 99430070 1001 86380 86390 1
430170 99430170 1001 86380 86390 1
430037 99430037 1001 86380 86390 1
430064 99430064 1001 86380 86390 1
429883 99429883 1001 86380 86390 1
429619 99429619 1001 86380 86390 1
429770 99429770 1001 86380 86390 1
429918 99429918 1001 86380 86390 1
429654 99429654 1001 86380 86390 1
429704 99429704 1001 86380 86390 1
429368 99429368 1001 86380 86390 1
430506 99430506 1001 86380 86390 1
430458 99430458 1001 86380 86390 1
430552 99430552 1001 86380 86390 1
431689 99431689 1001 86380 86390 1
431945 99431945 1001 86380 86390 1
431331 99431331 1001 86380 86390 1
431360 99431360 1001 86380 86390 1
430868 99430868 1001 86380 86390 1
431171 99431171 1001 86380 86390 1
431066 99431066 1001 86380 86390 1
430895 99430895 1001 86380 86390 1
430909 99430909 1001 86380 86390 1
432308 99432308 1001 86380 86390 1
432419 99432419 1001 86380 86390 1
432102 99432102 1001 86380 86390 1
432476 99432476 1001 86380 86390 1
432194 99432194 1001 86380 86390 1
433689 99433689 1001 86380 86390 1
433628 99433628 1001 86380 86390 1
433544 99433544 1001 86380 86390 1
433265 99433265 1001 86380 86390 1
432629 99432629 1001 86380 86390 1
432707 99432707 1001 86380 86390 1
432514 99432514 1001 86380 86390 1
433967 99433967 1001 86380 86390 1
434118 99434118 1001 86380 86390 1
433949 99433949 1001 86380 86390 1
433926 99433926 1001 86380 86390 1
434013 99434013 1001 86380 86390 1
434034 99434034 1001 86380 86390 1
435075 99435075 1001 86380 86390 1
434919 99434919 1001 86380 86390 1
434381 99434381 1001 86380 86390 1
434386 99434386 1001 86380 86390 1
434279 99434279 1001 86380 86390 1
435517 99435517 1001 86380 86390 1
435683 99435683 1001 86380 86390 1
435578 99435578 1001 86380 86390 1
435474 99435474 1001 86380 86390 1
435755 99435755 1001 86380 86390 1
436950 99436950 1001 86380 86390 1
437004 99437004 1001 86380 86390 1
437062 99437062 1001 86380 86390 1
436623 99436623 1001 86380 86390 1
436449 99436449 1001 86380 86390 1
436477 99436477 1001 86380 86390 1
436034 99436034 1001 86380 86390 1
436339 99436339 1001 86380 86390 1
436112 99436112 1001 86380 86390 1
300015 99300015 1001 86380 86390 1
437321 99437321 1001 86380 86390 1
437352 99437352 1001 86380 86390 1
300064 99300064 1001 86380 86390 1
300560 99300560 1001 86380 86390 1
300633 99300633 1001 86380 86390 1
300597 99300597 1001 86380 86390 1
300393 99300393 1001 86380 86390 1
300446 99300446 1001 86380 86390 1
300443 99300443 1001 86380 86390 1
300154 99300154 1001 86380 86390 1
300145 99300145 1001 86380 86390 1
300780 99300780 1001 86380 86390 1
300770 99300770 1001 86380 86390 1
300798 99300798 1001 86380 86390 1
301415 99301415 1001 86380 86390 1
301536 99301536 1001 86380 86390 1
301513 99301513 1001 86380 86390 1
301271 99301271 1001 86380 86390 1
301183 99301183 1001 86380 86390 1
301314 99301314 1001 86380 86390 1
301205 99301205 1001 86380 86390 1
300938 99300938 1001 86380 86390 1
301112 99301112 1001 86380 86390 1
301661 99301661 1001 86380 86390 1
302255 99302255 1001 86380 86390 1
302235 99302235 1001 86380 86390 1
302020 99302020 1001 86380 86390 1
302116 99302116 1001 86380 86390 1
301974 99301974 1001 86380 86390 1
302156 99302156 1001 86380 86390 1
301890 99301890 1001 86380 86390 1
301762 99301762 1001 86380 86390 1
301871 99301871 1001 86380 86390 1
301794 99301794 1001 86380 86390 1
301769 99301769 1001 86380 86390 1
302584 99302584 1001 86380 86390 1
302431 99302431 1001 86380 86390 1
302515 99302515 1001 86380 86390 1
302412 99302412 1001 86380 86390 1
302400 99302400 1001 86380 86390 1
302389 99302389 1001 86380 86390 1
303148 99303148 1001 86380 86390 1
302823 99302823 1001 86380 86390 1
302836 99302836 1001 86380 86390 1
302981 99302981 1001 86380 86390 1
302817 99302817 1001 86380 86390 1
302909 99302909 1001 86380 86390 1
302602 99302602 1001 86380 86390 1
302603 99302603 1001 86380 86390 1
302727 99302727 1001 86380 86390 1
303331 99303331 1001 86380 86390 1
303878 99303878 1001 86380 86390 1
303891 99303891 1001 86380 86390 1
303892 99303892 1001 86380 86390 1
303933 99303933 1001 86380 86390 1
303799 99303799 1001 86380 86390 1
303504 99303504 1001 86380 86390 1
303453 99303453 1001 86380 86390 1
303535 99303535 1001 86380 86390 1
304068 99304068 1001 86380 86390 1
304057 99304057 1001 86380 86390 1
304731 99304731 1001 86380 86390 1
304824 99304824 1001 86380 86390 1
304604 99304604 1001 86380 86390 1
304593 99304593 1001 86380 86390 1
304582 99304582 1001 86380 86390 1
304480 99304480 1001 86380 86390 1
304545 99304545 1001 86380 86390 1
304623 99304623 1001 86380 86390 1
304406 99304406 1001 86380 86390 1
304303 99304303 1001 86380 86390 1
304306 99304306 1001 86380 86390 1
304255 99304255 1001 86380 86390 1
304284 99304284 1001 86380 86390 1
304910 99304910 1001 86380 86390 1
305039 99305039 1001 86380 86390 1
305058 99305058 1001 86380 86390 1
305020 99305020 1001 86380 86390 1
305022 99305022 1001 86380 86390 1
305684 99305684 1001 86380 86390 1
305532 99305532 1001 86380 86390 1
305558 99305558 1001 86380 86390 1
305299 99305299 1001 86380 86390 1
305377 99305377 1001 86380 86390 1
305292 99305292 1001 86380 86390 1
305107 99305107 1001 86380 86390 1
305218 99305218 1001 86380 86390 1
500087 99500087 1001 86380 86390 1
500764 99500764 1001 86380 86390 1
500740 99500740 1001 86380 86390 1
500803 99500803 1001 86380 86390 1
500761 99500761 1001 86380 86390 1
500505 99500505 1001 86380 86390 1
500522 99500522 1001 86380 86390 1
500447 99500447 1001 86380 86390 1
500450 99500450 1001 86380 86390 1
500464 99500464 1001 86380 86390 1
500292 99500292 1001 86380 86390 1
500385 99500385 1001 86380 86390 1
500902 99500902 1001 86380 86390 1
500884 99500884 1001 86380 86390 1
500949 99500949 1001 86380 86390 1
501550 99501550 1001 86380 86390 1
501568 99501568 1001 86380 86390 1
501584 99501584 1001 86380 86390 1
501495 99501495 1001 86380 86390 1
501470 99501470 1001 86380 86390 1
501229 99501229 1001 86380 86390 1
501324 99501324 1001 86380 86390 1
501098 99501098 1001 86380 86390 1
501176 99501176 1001 86380 86390 1
501151 99501151 1001 86380 86390 1
501067 99501067 1001 86380 86390 1
501715 99501715 1001 86380 86390 1
501767 99501767 1001 86380 86390 1
501796 99501796 1001 86380 86390 1
501758 99501758 1001 86380 86390 1
502285 99502285 1001 86380 86390 1
502351 99502351 1001 86380 86390 1
502316 99502316 1001 86380 86390 1
502370 99502370 1001 86380 86390 1
502358 99502358 1001 86380 86390 1
502398 99502398 1001 86380 86390 1
502224 99502224 1001 86380 86390 1
502121 99502121 1001 86380 86390 1
502256 99502256 1001 86380 86390 1
502012 99502012 1001 86380 86390 1
502015 99502015 1001 86380 86390 1
501967 99501967 1001 86380 86390 1
502049 99502049 1001 86380 86390 1
501894 99501894 1001 86380 86390 1
501855 99501855 1001 86380 86390 1
502568 99502568 1001 86380 86390 1
502623 99502623 1001 86380 86390 1
502512 99502512 1001 86380 86390 1
503214 99503214 1001 86380 86390 1
503218 99503218 1001 86380 86390 1
503265 99503265 1001 86380 86390 1
503247 99503247 1001 86380 86390 1
503146 99503146 1001 86380 86390 1
503280 99503280 1001 86380 86390 1
503212 99503212 1001 86380 86390 1
503022 99503022 1001 86380 86390 1
502999 99502999 1001 86380 86390 1
502909 99502909 1001 86380 86390 1
502937 99502937 1001 86380 86390 1
503068 99503068 1001 86380 86390 1
503072 99503072 1001 86380 86390 1
502853 99502853 1001 86380 86390 1
502796 99502796 1001 86380 86390 1
502862 99502862 1001 86380 86390 1
503301 99503301 1001 86380 86390 1
503425 99503425 1001 86380 86390 1
503326 99503326 1001 86380 86390 1
504058 99504058 1001 86380 86390 1
503795 99503795 1001 86380 86390 1
503882 99503882 1001 86380 86390 1
503741 99503741 1001 86380 86390 1
503728 99503728 1001 86380 86390 1
504195 99504195 1001 86380 86390 1
504247 99504247 1001 86380 86390 1
504222 99504222 1001 86380 86390 1
504212 99504212 1001 86380 86390 1
504292 99504292 1001 86380 86390 1
504268 99504268 1001 86380 86390 1
504789 99504789 1001 86380 86390 1
504807 99504807 1001 86380 86390 1
504772 99504772 1001 86380 86390 1
504389 99504389 1001 86380 86390 1
504997 99504997 1001 86380 86390 1
505642 99505642 1001 86380 86390 1
505655 99505655 1001 86380 86390 1
505597 99505597 1001 86380 86390 1
505398 99505398 1001 86380 86390 1
505515 99505515 1001 86380 86390 1
505472 99505472 1001 86380 86390 1
505268 99505268 1001 86380 86390 1
505962 99505962 1001 86380 86390 1
505899 99505899 1001 86380 86390 1
505901 99505901 1001 86380 86390 1
505941 99505941 1001 86380 86390 1
505813 99505813 1001 86380 86390 1
505878 99505878 1001 86380 86390 1
505957 99505957 1001 86380 86390 1
505960 99505960 1001 86380 86390 1
506419 99506419 1001 86380 86390 1
506471 99506471 1001 86380 86390 1
506461 99506461 1001 86380 86390 1
506588 99506588 1001 86380 86390 1
506315 99506315 1001 86380 86390 1
506368 99506368 1001 86380 86390 1
506331 99506331 1001 86380 86390 1
506189 99506189 1001 86380 86390 1
506079 99506079 1001 86380 86390 1
506085 99506085 1001 86380 86390 1
506060 99506060 1001 86380 86390 1
506116 99506116 1001 86380 86390 1
506676 99506676 1001 86380 86390 1
506728 99506728 1001 86380 86390 1
506734 99506734 1001 86380 86390 1
507241 99507241 1001 86380 86390 1
507355 99507355 1001 86380 86390 1
507330 99507330 1001 86380 86390 1
507344 99507344 1001 86380 86390 1
507126 99507126 1001 86380 86390 1
507071 99507071 1001 86380 86390 1
507175 99507175 1001 86380 86390 1
506820 99506820 1001 86380 86390 1
507471 99507471 1001 86380 86390 1
507456 99507456 1001 86380 86390 1
508058 99508058 1001 86380 86390 1
508075 99508075 1001 86380 86390 1
508180 99508180 1001 86380 86390 1
507887 99507887 1001 86380 86390 1
508030 99508030 1001 86380 86390 1
508022 99508022 1001 86380 86390 1
507869 99507869 1001 86380 86390 1
507895 99507895 1001 86380 86390 1
507844 99507844 1001 86380 86390 1
507796 99507796 1001 86380 86390 1
507628 99507628 1001 86380 86390 1
507721 99507721 1001 86380 86390 1
507713 99507713 1001 86380 86390 1
507637 99507637 1001 86380 86390 1
508352 99508352 1001 86380 86390 1
508435 99508435 1001 86380 86390 1
508296 99508296 1001 86380 86390 1
508912 99508912 1001 86380 86390 1
509062 99509062 1001 86380 86390 1
508667 99508667 1001 86380 86390 1
508709 99508709 1001 86380 86390 1
508736 99508736 1001 86380 86390 1
508480 99508480 1001 86380 86390 1
508525 99508525 1001 86380 86390 1
509153 99509153 1001 86380 86390 1
509115 99509115 1001 86380 86390 1
509089 99509089 1001 86380 86390 1
509185 99509185 1001 86380 86390 1
509199 99509199 1001 86380 86390 1
509877 99509877 1001 86380 86390 1
509796 99509796 1001 86380 86390 1
509547 99509547 1001 86380 86390 1
509641 99509641 1001 86380 86390 1
509285 99509285 1001 86380 86390 1
509470 99509470 1001 86380 86390 1
510091 99510091 1001 86380 86390 1
509979 99509979 1001 86380 86390 1
509902 99509902 1001 86380 86390 1
510688 99510688 1001 86380 86390 1
510573 99510573 1001 86380 86390 1
510626 99510626 1001 86380 86390 1
510627 99510627 1001 86380 86390 1
510527 99510527 1001 86380 86390 1
510509 99510509 1001 86380 86390 1
510359 99510359 1001 86380 86390 1
510452 99510452 1001 86380 86390 1
510183 99510183 1001 86380 86390 1
510145 99510145 1001 86380 86390 1
510297 99510297 1001 86380 86390 1
510285 99510285 1001 86380 86390 1
510129 99510129 1001 86380 86390 1
510117 99510117 1001 86380 86390 1
510791 99510791 1001 86380 86390 1
510925 99510925 1001 86380 86390 1
510889 99510889 1001 86380 86390 1
511357 99511357 1001 86380 86390 1
511382 99511382 1001 86380 86390 1
511436 99511436 1001 86380 86390 1
511166 99511166 1001 86380 86390 1
511257 99511257 1001 86380 86390 1
511219 99511219 1001 86380 86390 1
511148 99511148 1001 86380 86390 1
511306 99511306 1001 86380 86390 1
511079 99511079 1001 86380 86390 1
511047 99511047 1001 86380 86390 1
511348 99511348 1001 86380 86390 1
511673 99511673 1001 86380 86390 1
511738 99511738 1001 86380 86390 1
511572 99511572 1001 86380 86390 1
511573 99511573 1001 86380 86390 1
512235 99512235 1001 86380 86390 1
512074 99512074 1001 86380 86390 1
512090 99512090 1001 86380 86390 1
512015 99512015 1001 86380 86390 1
512080 99512080 1001 86380 86390 1
512401 99512401 1001 86380 86390 1
512509 99512509 1001 86380 86390 1
512529 99512529 1001 86380 86390 1
512517 99512517 1001 86380 86390 1
513146 99513146 1001 86380 86390 1
513112 99513112 1001 86380 86390 1
513062 99513062 1001 86380 86390 1
512961 99512961 1001 86380 86390 1
512793 99512793 1001 86380 86390 1
512898 99512898 1001 86380 86390 1
512978 99512978 1001 86380 86390 1
512958 99512958 1001 86380 86390 1
512709 99512709 1001 86380 86390 1
512787 99512787 1001 86380 86390 1
512634 99512634 1001 86380 86390 1
513399 99513399 1001 86380 86390 1
513245 99513245 1001 86380 86390 1
513390 99513390 1001 86380 86390 1
513722 99513722 1001 86380 86390 1
513647 99513647 1001 86380 86390 1
513690 99513690 1001 86380 86390 1
513665 99513665 1001 86380 86390 1
513474 99513474 1001 86380 86390 1
513487 99513487 1001 86380 86390 1
513604 99513604 1001 86380 86390 1
513506 99513506 1001 86380 86390 1
513559 99513559 1001 86380 86390 1
513419 99513419 1001 86380 86390 1
514092 99514092 1001 86380 86390 1
514857 99514857 1001 86380 86390 1
514822 99514822 1001 86380 86390 1
514827 99514827 1001 86380 86390 1
514797 99514797 1001 86380 86390 1
514760 99514760 1001 86380 86390 1
514846 99514846 1001 86380 86390 1
514687 99514687 1001 86380 86390 1
514576 99514576 1001 86380 86390 1
514450 99514450 1001 86380 86390 1
514463 99514463 1001 86380 86390 1
514504 99514504 1001 86380 86390 1
514380 99514380 1001 86380 86390 1
514349 99514349 1001 86380 86390 1
514976 99514976 1001 86380 86390 1
514865 99514865 1001 86380 86390 1
514995 99514995 1001 86380 86390 1
515585 99515585 1001 86380 86390 1
515628 99515628 1001 86380 86390 1
515455 99515455 1001 86380 86390 1
515399 99515399 1001 86380 86390 1
515221 99515221 1001 86380 86390 1
515235 99515235 1001 86380 86390 1
515262 99515262 1001 86380 86390 1
515696 99515696 1001 86380 86390 1
515880 99515880 1001 86380 86390 1
515859 99515859 1001 86380 86390 1
515860 99515860 1001 86380 86390 1
516481 99516481 1001 86380 86390 1
516320 99516320 1001 86380 86390 1
516334 99516334 1001 86380 86390 1
516323 99516323 1001 86380 86390 1
516391 99516391 1001 86380 86390 1
516138 99516138 1001 86380 86390 1
516269 99516269 1001 86380 86390 1
516142 99516142 1001 86380 86390 1
516274 99516274 1001 86380 86390 1
515970 99515970 1001 86380 86390 1
515932 99515932 1001 86380 86390 1
516562 99516562 1001 86380 86390 1
516576 99516576 1001 86380 86390 1
516681 99516681 1001 86380 86390 1
516515 99516515 1001 86380 86390 1
516594 99516594 1001 86380 86390 1
516608 99516608 1001 86380 86390 1
517219 99517219 1001 86380 86390 1
517258 99517258 1001 86380 86390 1
517334 99517334 1001 86380 86390 1
517274 99517274 1001 86380 86390 1
517263 99517263 1001 86380 86390 1
517034 99517034 1001 86380 86390 1
516758 99516758 1001 86380 86390 1
516815 99516815 1001 86380 86390 1
517390 99517390 1001 86380 86390 1
517391 99517391 1001 86380 86390 1
517981 99517981 1001 86380 86390 1
518039 99518039 1001 86380 86390 1
517789 99517789 1001 86380 86390 1
517909 99517909 1001 86380 86390 1
517769 99517769 1001 86380 86390 1
517952 99517952 1001 86380 86390 1
517609 99517609 1001 86380 86390 1
517650 99517650 1001 86380 86390 1
517689 99517689 1001 86380 86390 1
517653 99517653 1001 86380 86390 1
518185 99518185 1001 86380 86390 1
518343 99518343 1001 86380 86390 1
518321 99518321 1001 86380 86390 1
518795 99518795 1001 86380 86390 1
518933 99518933 1001 86380 86390 1
518845 99518845 1001 86380 86390 1
518717 99518717 1001 86380 86390 1
518746 99518746 1001 86380 86390 1
518737 99518737 1001 86380 86390 1
518687 99518687 1001 86380 86390 1
518380 99518380 1001 86380 86390 1
518510 99518510 1001 86380 86390 1
518472 99518472 1001 86380 86390 1
518495 99518495 1001 86380 86390 1
519158 99519158 1001 86380 86390 1
519046 99519046 1001 86380 86390 1
519190 99519190 1001 86380 86390 1
519165 99519165 1001 86380 86390 1
519690 99519690 1001 86380 86390 1
519563 99519563 1001 86380 86390 1
519589 99519589 1001 86380 86390 1
519577 99519577 1001 86380 86390 1
519450 99519450 1001 86380 86390 1
519368 99519368 1001 86380 86390 1
519930 99519930 1001 86380 86390 1
519974 99519974 1001 86380 86390 1
520494 99520494 1001 86380 86390 1
520253 99520253 1001 86380 86390 1
520235 99520235 1001 86380 86390 1
520213 99520213 1001 86380 86390 1
520047 99520047 1001 86380 86390 1
520102 99520102 1001 86380 86390 1
520823 99520823 1001 86380 86390 1
520694 99520694 1001 86380 86390 1
520813 99520813 1001 86380 86390 1
520789 99520789 1001 86380 86390 1
520829 99520829 1001 86380 86390 1
521172 99521172 1001 86380 86390 1
521114 99521114 1001 86380 86390 1
521065 99521065 1001 86380 86390 1
521000 99521000 1001 86380 86390 1
520924 99520924 1001 86380 86390 1
520950 99520950 1001 86380 86390 1
521004 99521004 1001 86380 86390 1
520953 99520953 1001 86380 86390 1
521503 99521503 1001 86380 86390 1
520845 99520845 1001 86380 86390 1
521569 99521569 1001 86380 86390 1
521492 99521492 1001 86380 86390 1
521479 99521479 1001 86380 86390 1
521519 99521519 1001 86380 86390 1
521642 99521642 1001 86380 86390 1
522164 99522164 1001 86380 86390 1
522181 99522181 1001 86380 86390 1
522266 99522266 1001 86380 86390 1
522131 99522131 1001 86380 86390 1
522106 99522106 1001 86380 86390 1
522121 99522121 1001 86380 86390 1
521990 99521990 1001 86380 86390 1
521899 99521899 1001 86380 86390 1
522057 99522057 1001 86380 86390 1
522421 99522421 1001 86380 86390 1
522474 99522474 1001 86380 86390 1
522414 99522414 1001 86380 86390 1
522469 99522469 1001 86380 86390 1
522939 99522939 1001 86380 86390 1
522972 99522972 1001 86380 86390 1
522999 99522999 1001 86380 86390 1
522785 99522785 1001 86380 86390 1
522676 99522676 1001 86380 86390 1
523224 99523224 1001 86380 86390 1
523189 99523189 1001 86380 86390 1
523842 99523842 1001 86380 86390 1
523848 99523848 1001 86380 86390 1
523888 99523888 1001 86380 86390 1
523762 99523762 1001 86380 86390 1
523545 99523545 1001 86380 86390 1
523652 99523652 1001 86380 86390 1
523681 99523681 1001 86380 86390 1
523543 99523543 1001 86380 86390 1
523526 99523526 1001 86380 86390 1
524149 99524149 1001 86380 86390 1
524025 99524025 1001 86380 86390 1
524057 99524057 1001 86380 86390 1
524622 99524622 1001 86380 86390 1
524433 99524433 1001 86380 86390 1
524227 99524227 1001 86380 86390 1
524203 99524203 1001 86380 86390 1
524326 99524326 1001 86380 86390 1
524159 99524159 1001 86380 86390 1
524290 99524290 1001 86380 86390 1
524914 99524914 1001 86380 86390 1
525454 99525454 1001 86380 86390 1
525275 99525275 1001 86380 86390 1
525278 99525278 1001 86380 86390 1
525386 99525386 1001 86380 86390 1
525031 99525031 1001 86380 86390 1
525019 99525019 1001 86380 86390 1
525099 99525099 1001 86380 86390 1
525100 99525100 1001 86380 86390 1
524996 99524996 1001 86380 86390 1
525666 99525666 1001 86380 86390 1
526386 99526386 1001 86380 86390 1
526359 99526359 1001 86380 86390 1
526378 99526378 1001 86380 86390 1
526226 99526226 1001 86380 86390 1
526355 99526355 1001 86380 86390 1
526117 99526117 1001 86380 86390 1
526040 99526040 1001 86380 86390 1
526068 99526068 1001 86380 86390 1
526098 99526098 1001 86380 86390 1
525977 99525977 1001 86380 86390 1
525891 99525891 1001 86380 86390 1
526562 99526562 1001 86380 86390 1
526619 99526619 1001 86380 86390 1
527101 99527101 1001 86380 86390 1
527117 99527117 1001 86380 86390 1
526996 99526996 1001 86380 86390 1
526921 99526921 1001 86380 86390 1
526974 99526974 1001 86380 86390 1
526963 99526963 1001 86380 86390 1
526860 99526860 1001 86380 86390 1
526977 99526977 1001 86380 86390 1
526757 99526757 1001 86380 86390 1
526642 99526642 1001 86380 86390 1
526682 99526682 1001 86380 86390 1
526831 99526831 1001 86380 86390 1
526728 99526728 1001 86380 86390 1
526650 99526650 1001 86380 86390 1
526808 99526808 1001 86380 86390 1
527416 99527416 1001 86380 86390 1
527346 99527346 1001 86380 86390 1
528000 99528000 1001 86380 86390 1
527939 99527939 1001 86380 86390 1
528017 99528017 1001 86380 86390 1
527929 99527929 1001 86380 86390 1
527675 99527675 1001 86380 86390 1
527744 99527744 1001 86380 86390 1
527723 99527723 1001 86380 86390 1
527763 99527763 1001 86380 86390 1
527473 99527473 1001 86380 86390 1
527605 99527605 1001 86380 86390 1
528084 99528084 1001 86380 86390 1
528247 99528247 1001 86380 86390 1
528853 99528853 1001 86380 86390 1
528796 99528796 1001 86380 86390 1
528609 99528609 1001 86380 86390 1
528572 99528572 1001 86380 86390 1
528587 99528587 1001 86380 86390 1
528487 99528487 1001 86380 86390 1
528282 99528282 1001 86380 86390 1
528339 99528339 1001 86380 86390 1
528456 99528456 1001 86380 86390 1
529014 99529014 1001 86380 86390 1
529691 99529691 1001 86380 86390 1
529603 99529603 1001 86380 86390 1
529618 99529618 1001 86380 86390 1
529713 99529713 1001 86380 86390 1
529497 99529497 1001 86380 86390 1
529317 99529317 1001 86380 86390 1
529501 99529501 1001 86380 86390 1
529817 99529817 1001 86380 86390 1
529911 99529911 1001 86380 86390 1
529744 99529744 1001 86380 86390 1
529772 99529772 1001 86380 86390 1
530414 99530414 1001 86380 86390 1
530525 99530525 1001 86380 86390 1
530526 99530526 1001 86380 86390 1
530457 99530457 1001 86380 86390 1
530250 99530250 1001 86380 86390 1
530148 99530148 1001 86380 86390 1
530203 99530203 1001 86380 86390 1
529950 99529950 1001 86380 86390 1
530017 99530017 1001 86380 86390 1
530122 99530122 1001 86380 86390 1
530021 99530021 1001 86380 86390 1
531237 99531237 1001 86380 86390 1
531306 99531306 1001 86380 86390 1
531296 99531296 1001 86380 86390 1
531206 99531206 1001 86380 86390 1
531362 99531362 1001 86380 86390 1
531018 99531018 1001 86380 86390 1
531033 99531033 1001 86380 86390 1
531133 99531133 1001 86380 86390 1
530876 99530876 1001 86380 86390 1
530800 99530800 1001 86380 86390 1
531494 99531494 1001 86380 86390 1
531451 99531451 1001 86380 86390 1
531543 99531543 1001 86380 86390 1
532159 99532159 1001 86380 86390 1
532032 99532032 1001 86380 86390 1
532048 99532048 1001 86380 86390 1
531863 99531863 1001 86380 86390 1
531869 99531869 1001 86380 86390 1
531999 99531999 1001 86380 86390 1
531745 99531745 1001 86380 86390 1
531622 99531622 1001 86380 86390 1
531596 99531596 1001 86380 86390 1
532268 99532268 1001 86380 86390 1
532245 99532245 1001 86380 86390 1
532221 99532221 1001 86380 86390 1
532378 99532378 1001 86380 86390 1
532251 99532251 1001 86380 86390 1
532239 99532239 1001 86380 86390 1
532901 99532901 1001 86380 86390 1
532684 99532684 1001 86380 86390 1
532620 99532620 1001 86380 86390 1
532758 99532758 1001 86380 86390 1
532668 99532668 1001 86380 86390 1
532449 99532449 1001 86380 86390 1
532566 99532566 1001 86380 86390 1
532536 99532536 1001 86380 86390 1
532513 99532513 1001 86380 86390 1
533160 99533160 1001 86380 86390 1
533143 99533143 1001 86380 86390 1
533040 99533040 1001 86380 86390 1
533797 99533797 1001 86380 86390 1
533669 99533669 1001 86380 86390 1
533673 99533673 1001 86380 86390 1
533847 99533847 1001 86380 86390 1
533674 99533674 1001 86380 86390 1
533499 99533499 1001 86380 86390 1
533501 99533501 1001 86380 86390 1
533579 99533579 1001 86380 86390 1
533451 99533451 1001 86380 86390 1
533586 99533586 1001 86380 86390 1
533266 99533266 1001 86380 86390 1
533882 99533882 1001 86380 86390 1
533887 99533887 1001 86380 86390 1
534020 99534020 1001 86380 86390 1
534646 99534646 1001 86380 86390 1
534533 99534533 1001 86380 86390 1
534559 99534559 1001 86380 86390 1
534627 99534627 1001 86380 86390 1
534259 99534259 1001 86380 86390 1
534080 99534080 1001 86380 86390 1
534255 99534255 1001 86380 86390 1
534074 99534074 1001 86380 86390 1
535364 99535364 1001 86380 86390 1
535430 99535430 1001 86380 86390 1
535405 99535405 1001 86380 86390 1
535507 99535507 1001 86380 86390 1
535281 99535281 1001 86380 86390 1
535118 99535118 1001 86380 86390 1
534905 99534905 1001 86380 86390 1
534908 99534908 1001 86380 86390 1
534950 99534950 1001 86380 86390 1
535055 99535055 1001 86380 86390 1
535696 99535696 1001 86380 86390 1
535570 99535570 1001 86380 86390 1
536286 99536286 1001 86380 86390 1
536118 99536118 1001 86380 86390 1
536043 99536043 1001 86380 86390 1
535954 99535954 1001 86380 86390 1
536098 99536098 1001 86380 86390 1
536048 99536048 1001 86380 86390 1
536102 99536102 1001 86380 86390 1
535946 99535946 1001 86380 86390 1
535849 99535849 1001 86380 86390 1
535869 99535869 1001 86380 86390 1
536479 99536479 1001 86380 86390 1
536481 99536481 1001 86380 86390 1
536525 99536525 1001 86380 86390 1
537020 99537020 1001 86380 86390 1
537087 99537087 1001 86380 86390 1
536815 99536815 1001 86380 86390 1
536867 99536867 1001 86380 86390 1
536712 99536712 1001 86380 86390 1
536559 99536559 1001 86380 86390 1
536639 99536639 1001 86380 86390 1
536744 99536744 1001 86380 86390 1
537349 99537349 1001 86380 86390 1
537859 99537859 1001 86380 86390 1
537872 99537872 1001 86380 86390 1
537975 99537975 1001 86380 86390 1
537805 99537805 1001 86380 86390 1
537746 99537746 1001 86380 86390 1
537470 99537470 1001 86380 86390 1
538057 99538057 1001 86380 86390 1
538166 99538166 1001 86380 86390 1
538183 99538183 1001 86380 86390 1
538635 99538635 1001 86380 86390 1
538624 99538624 1001 86380 86390 1
538639 99538639 1001 86380 86390 1
538722 99538722 1001 86380 86390 1
538405 99538405 1001 86380 86390 1
538601 99538601 1001 86380 86390 1
538237 99538237 1001 86380 86390 1
538865 99538865 1001 86380 86390 1
538920 99538920 1001 86380 86390 1
538818 99538818 1001 86380 86390 1
538833 99538833 1001 86380 86390 1
538898 99538898 1001 86380 86390 1
538939 99538939 1001 86380 86390 1
539555 99539555 1001 86380 86390 1
539482 99539482 1001 86380 86390 1
539510 99539510 1001 86380 86390 1
539324 99539324 1001 86380 86390 1
539313 99539313 1001 86380 86390 1
539328 99539328 1001 86380 86390 1
539237 99539237 1001 86380 86390 1
539051 99539051 1001 86380 86390 1
539038 99539038 1001 86380 86390 1
539780 99539780 1001 86380 86390 1
539793 99539793 1001 86380 86390 1
539811 99539811 1001 86380 86390 1
539773 99539773 1001 86380 86390 1
539701 99539701 1001 86380 86390 1
540439 99540439 1001 86380 86390 1
540055 99540055 1001 86380 86390 1
540095 99540095 1001 86380 86390 1
540213 99540213 1001 86380 86390 1
540189 99540189 1001 86380 86390 1
540255 99540255 1001 86380 86390 1
540139 99540139 1001 86380 86390 1
540204 99540204 1001 86380 86390 1
540194 99540194 1001 86380 86390 1
540516 99540516 1001 86380 86390 1
540624 99540624 1001 86380 86390 1
540650 99540650 1001 86380 86390 1
540643 99540643 1001 86380 86390 1
540540 99540540 1001 86380 86390 1
540553 99540553 1001 86380 86390 1
541127 99541127 1001 86380 86390 1
541263 99541263 1001 86380 86390 1
541104 99541104 1001 86380 86390 1
541170 99541170 1001 86380 86390 1
541183 99541183 1001 86380 86390 1
541211 99541211 1001 86380 86390 1
541288 99541288 1001 86380 86390 1
541013 99541013 1001 86380 86390 1
541041 99541041 1001 86380 86390 1
540757 99540757 1001 86380 86390 1
541410 99541410 1001 86380 86390 1
541454 99541454 1001 86380 86390 1
541444 99541444 1001 86380 86390 1
542017 99542017 1001 86380 86390 1
541915 99541915 1001 86380 86390 1
542071 99542071 1001 86380 86390 1
542063 99542063 1001 86380 86390 1
541986 99541986 1001 86380 86390 1
542012 99542012 1001 86380 86390 1
541987 99541987 1001 86380 86390 1
542114 99542114 1001 86380 86390 1
541722 99541722 1001 86380 86390 1
541776 99541776 1001 86380 86390 1
541566 99541566 1001 86380 86390 1
541596 99541596 1001 86380 86390 1
542214 99542214 1001 86380 86390 1
542855 99542855 1001 86380 86390 1
542735 99542735 1001 86380 86390 1
542370 99542370 1001 86380 86390 1
542499 99542499 1001 86380 86390 1
542448 99542448 1001 86380 86390 1
542449 99542449 1001 86380 86390 1
542956 99542956 1001 86380 86390 1
543125 99543125 1001 86380 86390 1
543590 99543590 1001 86380 86390 1
543696 99543696 1001 86380 86390 1
543610 99543610 1001 86380 86390 1
543730 99543730 1001 86380 86390 1
543558 99543558 1001 86380 86390 1
543432 99543432 1001 86380 86390 1
543536 99543536 1001 86380 86390 1
543474 99543474 1001 86380 86390 1
543305 99543305 1001 86380 86390 1
543241 99543241 1001 86380 86390 1
543283 99543283 1001 86380 86390 1
543312 99543312 1001 86380 86390 1
543949 99543949 1001 86380 86390 1
543887 99543887 1001 86380 86390 1
544564 99544564 1001 86380 86390 1
544461 99544461 1001 86380 86390 1
544020 99544020 1001 86380 86390 1
544087 99544087 1001 86380 86390 1
544165 99544165 1001 86380 86390 1
544127 99544127 1001 86380 86390 1
544155 99544155 1001 86380 86390 1
544117 99544117 1001 86380 86390 1
544676 99544676 1001 86380 86390 1
544703 99544703 1001 86380 86390 1
426066 236 1001 55740 56157 1
419454 764 1001 73740 74757 1
432169 635 1001 6240 7317 1
406854 380 1001 75780 76437 1
503647 1054 1001 58562 58861 1
523038 827 1002 29167 41100 1
400017 99400017 1001 86380 86390 1
400111 99400111 1001 86380 86390 1
400070 99400070 1001 86380 86390 1
400203 99400203 1001 86380 86390 1
400265 99400265 1001 86380 86390 1
400127 99400127 1001 86380 86390 1
400648 99400648 1001 86380 86390 1
400630 99400630 1001 86380 86390 1
400810 99400810 1001 86380 86390 1
401121 99401121 1001 86380 86390 1
401101 99401101 1001 86380 86390 1
401075 99401075 1001 86380 86390 1
401310 99401310 1001 86380 86390 1
401452 99401452 1001 86380 86390 1
401496 99401496 1001 86380 86390 1
401657 99401657 1001 86380 86390 1
401742 99401742 1001 86380 86390 1
401746 99401746 1001 86380 86390 1
401853 99401853 1001 86380 86390 1
402002 99402002 1001 86380 86390 1
402118 99402118 1001 86380 86390 1
402327 99402327 1001 86380 86390 1
402570 99402570 1001 86380 86390 1
402664 99402664 1001 86380 86390 1
402797 99402797 1001 86380 86390 1
402880 99402880 1001 86380 86390 1
402941 99402941 1001 86380 86390 1
403032 99403032 1001 86380 86390 1
403122 99403122 1001 86380 86390 1
403401 99403401 1001 86380 86390 1
403383 99403383 1001 86380 86390 1
403447 99403447 1001 86380 86390 1
403560 99403560 1001 86380 86390 1
403917 99403917 1001 86380 86390 1
404204 99404204 1001 86380 86390 1
404363 99404363 1001 86380 86390 1
404521 99404521 1001 86380 86390 1
404575 99404575 1001 86380 86390 1
404724 99404724 1001 86380 86390 1
404776 99404776 1001 86380 86390 1
404903 99404903 1001 86380 86390 1
404905 99404905 1001 86380 86390 1
404887 99404887 1001 86380 86390 1
405176 99405176 1001 86380 86390 1
405222 99405222 1001 86380 86390 1
405411 99405411 1001 86380 86390 1
405752 99405752 1001 86380 86390 1
405704 99405704 1001 86380 86390 1
405782 99405782 1001 86380 86390 1
405882 99405882 1001 86380 86390 1
406155 99406155 1001 86380 86390 1
406280 99406280 1001 86380 86390 1
406346 99406346 1001 86380 86390 1
406398 99406398 1001 86380 86390 1
406581 99406581 1001 86380 86390 1
406922 99406922 1001 86380 86390 1
406967 99406967 1001 86380 86390 1
407134 99407134 1001 86380 86390 1
407162 99407162 1001 86380 86390 1
407577 99407577 1001 86380 86390 1
407687 99407687 1001 86380 86390 1
407733 99407733 1001 86380 86390 1
407736 99407736 1001 86380 86390 1
407689 99407689 1001 86380 86390 1
408044 99408044 1001 86380 86390 1
408102 99408102 1001 86380 86390 1
408345 99408345 1001 86380 86390 1
408349 99408349 1001 86380 86390 1
408517 99408517 1001 86380 86390 1
408637 99408637 1001 86380 86390 1
408597 99408597 1001 86380 86390 1
408703 99408703 1001 86380 86390 1
408804 99408804 1001 86380 86390 1
408945 99408945 1001 86380 86390 1
409131 99409131 1001 86380 86390 1
409210 99409210 1001 86380 86390 1
409326 99409326 1001 86380 86390 1
409315 99409315 1001 86380 86390 1
409477 99409477 1001 86380 86390 1
409527 99409527 1001 86380 86390 1
409640 99409640 1001 86380 86390 1
409749 99409749 1001 86380 86390 1
409843 99409843 1001 86380 86390 1
409828 99409828 1001 86380 86390 1
409808 99409808 1001 86380 86390 1
410012 99410012 1001 86380 86390 1
410085 99410085 1001 86380 86390 1
410297 99410297 1001 86380 86390 1
410261 99410261 1001 86380 86390 1
410474 99410474 1001 86380 86390 1
410433 99410433 1001 86380 86390 1
410686 99410686 1001 86380 86390 1
410898 99410898 1001 86380 86390 1
410949 99410949 1001 86380 86390 1
411070 99411070 1001 86380 86390 1
411287 99411287 1001 86380 86390 1
411293 99411293 1001 86380 86390 1
411483 99411483 1001 86380 86390 1
411689 99411689 1001 86380 86390 1
411790 99411790 1001 86380 86390 1
411959 99411959 1001 86380 86390 1
412095 99412095 1001 86380 86390 1
413698 99413698 1001 86380 86390 1
413620 99413620 1001 86380 86390 1
413317 99413317 1001 86380 86390 1
413557 99413557 1001 86380 86390 1
413584 99413584 1001 86380 86390 1
412617 99412617 1001 86380 86390 1
412728 99412728 1001 86380 86390 1
412515 99412515 1001 86380 86390 1
412875 99412875 1001 86380 86390 1
412769 99412769 1001 86380 86390 1
414088 99414088 1001 86380 86390 1
413985 99413985 1001 86380 86390 1
413740 99413740 1001 86380 86390 1
414072 99414072 1001 86380 86390 1
413910 99413910 1001 86380 86390 1
414946 99414946 1001 86380 86390 1
415171 99415171 1001 86380 86390 1
415237 99415237 1001 86380 86390 1
415049 99415049 1001 86380 86390 1
414798 99414798 1001 86380 86390 1
414821 99414821 1001 86380 86390 1
414621 99414621 1001 86380 86390 1
414807 99414807 1001 86380 86390 1
414851 99414851 1001 86380 86390 1
414519 99414519 1001 86380 86390 1
414561 99414561 1001 86380 86390 1
414362 99414362 1001 86380 86390 1
414154 99414154 1001 86380 86390 1
415388 99415388 1001 86380 86390 1
415602 99415602 1001 86380 86390 1
415373 99415373 1001 86380 86390 1
415432 99415432 1001 86380 86390 1
415660 99415660 1001 86380 86390 1
416813 99416813 1001 86380 86390 1
416646 99416646 1001 86380 86390 1
416305 99416305 1001 86380 86390 1
416122 99416122 1001 86380 86390 1
415922 99415922 1001 86380 86390 1
416045 99416045 1001 86380 86390 1
415942 99415942 1001 86380 86390 1
417298 99417298 1001 86380 86390 1
417392 99417392 1001 86380 86390 1
417447 99417447 1001 86380 86390 1
417413 99417413 1001 86380 86390 1
417514 99417514 1001 86380 86390 1
417419 99417419 1001 86380 86390 1
418656 99418656 1001 86380 86390 1
418447 99418447 1001 86380 86390 1
418196 99418196 1001 86380 86390 1
418229 99418229 1001 86380 86390 1
418063 99418063 1001 86380 86390 1
417944 99417944 1001 86380 86390 1
419070 99419070 1001 86380 86390 1
420077 99420077 1001 86380 86390 1
420124 99420124 1001 86380 86390 1
420066 99420066 1001 86380 86390 1
420068 99420068 1001 86380 86390 1
419689 99419689 1001 86380 86390 1
420539 99420539 1001 86380 86390 1
420514 99420514 1001 86380 86390 1
420718 99420718 1001 86380 86390 1
420751 99420751 1001 86380 86390 1
420480 99420480 1001 86380 86390 1
421798 99421798 1001 86380 86390 1
421758 99421758 1001 86380 86390 1
421810 99421810 1001 86380 86390 1
422021 99422021 1001 86380 86390 1
421635 99421635 1001 86380 86390 1
421285 99421285 1001 86380 86390 1
421389 99421389 1001 86380 86390 1
420987 99420987 1001 86380 86390 1
420925 99420925 1001 86380 86390 1
421227 99421227 1001 86380 86390 1
422401 99422401 1001 86380 86390 1
422271 99422271 1001 86380 86390 1
422402 99422402 1001 86380 86390 1
422486 99422486 1001 86380 86390 1
422152 99422152 1001 86380 86390 1
422265 99422265 1001 86380 86390 1
423495 99423495 1001 86380 86390 1
423455 99423455 1001 86380 86390 1
423737 99423737 1001 86380 86390 1
423148 99423148 1001 86380 86390 1
423008 99423008 1001 86380 86390 1
423189 99423189 1001 86380 86390 1
422853 99422853 1001 86380 86390 1
422657 99422657 1001 86380 86390 1
422754 99422754 1001 86380 86390 1
422617 99422617 1001 86380 86390 1
423915 99423915 1001 86380 86390 1
423846 99423846 1001 86380 86390 1
423765 99423765 1001 86380 86390 1
425126 99425126 1001 86380 86390 1
425109 99425109 1001 86380 86390 1
425114 99425114 1001 86380 86390 1
425315 99425315 1001 86380 86390 1
424603 99424603 1001 86380 86390 1
424689 99424689 1001 86380 86390 1
424246 99424246 1001 86380 86390 1
424385 99424385 1001 86380 86390 1
424431 99424431 1001 86380 86390 1
425795 99425795 1001 86380 86390 1
425559 99425559 1001 86380 86390 1
425787 99425787 1001 86380 86390 1
425396 99425396 1001 86380 86390 1
425792 99425792 1001 86380 86390 1
425736 99425736 1001 86380 86390 1
425492 99425492 1001 86380 86390 1
426871 99426871 1001 86380 86390 1
426699 99426699 1001 86380 86390 1
426825 99426825 1001 86380 86390 1
426956 99426956 1001 86380 86390 1
426668 99426668 1001 86380 86390 1
426383 99426383 1001 86380 86390 1
426285 99426285 1001 86380 86390 1
426289 99426289 1001 86380 86390 1
426152 99426152 1001 86380 86390 1
426253 99426253 1001 86380 86390 1
425922 99425922 1001 86380 86390 1
426167 99426167 1001 86380 86390 1
427359 99427359 1001 86380 86390 1
427402 99427402 1001 86380 86390 1
427341 99427341 1001 86380 86390 1
428629 99428629 1001 86380 86390 1
428669 99428669 1001 86380 86390 1
428680 99428680 1001 86380 86390 1
428708 99428708 1001 86380 86390 1
428582 99428582 1001 86380 86390 1
428189 99428189 1001 86380 86390 1
428322 99428322 1001 86380 86390 1
427963 99427963 1001 86380 86390 1
427884 99427884 1001 86380 86390 1
429020 99429020 1001 86380 86390 1
428972 99428972 1001 86380 86390 1
429026 99429026 1001 86380 86390 1
428795 99428795 1001 86380 86390 1
430273 99430273 1001 86380 86390 1
430028 99430028 1001 86380 86390 1
430153 99430153 1001 86380 86390 1
429828 99429828 1001 86380 86390 1
429755 99429755 1001 86380 86390 1
429911 99429911 1001 86380 86390 1
429745 99429745 1001 86380 86390 1
429629 99429629 1001 86380 86390 1
429469 99429469 1001 86380 86390 1
429393 99429393 1001 86380 86390 1
429384 99429384 1001 86380 86390 1
429313 99429313 1001 86380 86390 1
430454 99430454 1001 86380 86390 1
430614 99430614 1001 86380 86390 1
430694 99430694 1001 86380 86390 1
430482 99430482 1001 86380 86390 1
431802 99431802 1001 86380 86390 1
431970 99431970 1001 86380 86390 1
431529 99431529 1001 86380 86390 1
431609 99431609 1001 86380 86390 1
431434 99431434 1001 86380 86390 1
431394 99431394 1001 86380 86390 1
431280 99431280 1001 86380 86390 1
431121 99431121 1001 86380 86390 1
431203 99431203 1001 86380 86390 1
431032 99431032 1001 86380 86390 1
431044 99431044 1001 86380 86390 1
430985 99430985 1001 86380 86390 1
431098 99431098 1001 86380 86390 1
431181 99431181 1001 86380 86390 1
432267 99432267 1001 86380 86390 1
432350 99432350 1001 86380 86390 1
432279 99432279 1001 86380 86390 1
432334 99432334 1001 86380 86390 1
433707 99433707 1001 86380 86390 1
432650 99432650 1001 86380 86390 1
432736 99432736 1001 86380 86390 1
432621 99432621 1001 86380 86390 1
432592 99432592 1001 86380 86390 1
433826 99433826 1001 86380 86390 1
434039 99434039 1001 86380 86390 1
434067 99434067 1001 86380 86390 1
433980 99433980 1001 86380 86390 1
435094 99435094 1001 86380 86390 1
434855 99434855 1001 86380 86390 1
434694 99434694 1001 86380 86390 1
434726 99434726 1001 86380 86390 1
434934 99434934 1001 86380 86390 1
434300 99434300 1001 86380 86390 1
435597 99435597 1001 86380 86390 1
435576 99435576 1001 86380 86390 1
435460 99435460 1001 86380 86390 1
435734 99435734 1001 86380 86390 1
435476 99435476 1001 86380 86390 1
436963 99436963 1001 86380 86390 1
436384 99436384 1001 86380 86390 1
436735 99436735 1001 86380 86390 1
436557 99436557 1001 86380 86390 1
436586 99436586 1001 86380 86390 1
436617 99436617 1001 86380 86390 1
436238 99436238 1001 86380 86390 1
436291 99436291 1001 86380 86390 1
436195 99436195 1001 86380 86390 1
300020 99300020 1001 86380 86390 1
437329 99437329 1001 86380 86390 1
437337 99437337 1001 86380 86390 1
300573 99300573 1001 86380 86390 1
300653 99300653 1001 86380 86390 1
300688 99300688 1001 86380 86390 1
300637 99300637 1001 86380 86390 1
300451 99300451 1001 86380 86390 1
300413 99300413 1001 86380 86390 1
300337 99300337 1001 86380 86390 1
300430 99300430 1001 86380 86390 1
300392 99300392 1001 86380 86390 1
300150 99300150 1001 86380 86390 1
300307 99300307 1001 86380 86390 1
300230 99300230 1001 86380 86390 1
300311 99300311 1001 86380 86390 1
300234 99300234 1001 86380 86390 1
300933 99300933 1001 86380 86390 1
300753 99300753 1001 86380 86390 1
300781 99300781 1001 86380 86390 1
300757 99300757 1001 86380 86390 1
300749 99300749 1001 86380 86390 1
301389 99301389 1001 86380 86390 1
301358 99301358 1001 86380 86390 1
301386 99301386 1001 86380 86390 1
301300 99301300 1001 86380 86390 1
301150 99301150 1001 86380 86390 1
301151 99301151 1001 86380 86390 1
301307 99301307 1001 86380 86390 1
301050 99301050 1001 86380 86390 1
301103 99301103 1001 86380 86390 1
301055 99301055 1001 86380 86390 1
301107 99301107 1001 86380 86390 1
301056 99301056 1001 86380 86390 1
301591 99301591 1001 86380 86390 1
301747 99301747 1001 86380 86390 1
301712 99301712 1001 86380 86390 1
301558 99301558 1001 86380 86390 1
302313 99302313 1001 86380 86390 1
302369 99302369 1001 86380 86390 1
301999 99301999 1001 86380 86390 1
302119 99302119 1001 86380 86390 1
301773 99301773 1001 86380 86390 1
301857 99301857 1001 86380 86390 1
302483 99302483 1001 86380 86390 1
302435 99302435 1001 86380 86390 1
303171 99303171 1001 86380 86390 1
303131 99303131 1001 86380 86390 1
303106 99303106 1001 86380 86390 1
302886 99302886 1001 86380 86390 1
302925 99302925 1001 86380 86390 1
302888 99302888 1001 86380 86390 1
302894 99302894 1001 86380 86390 1
302869 99302869 1001 86380 86390 1
302680 99302680 1001 86380 86390 1
302734 99302734 1001 86380 86390 1
302670 99302670 1001 86380 86390 1
302722 99302722 1001 86380 86390 1
302661 99302661 1001 86380 86390 1
303245 99303245 1001 86380 86390 1
303219 99303219 1001 86380 86390 1
303995 99303995 1001 86380 86390 1
303932 99303932 1001 86380 86390 1
303882 99303882 1001 86380 86390 1
303924 99303924 1001 86380 86390 1
303655 99303655 1001 86380 86390 1
303492 99303492 1001 86380 86390 1
303493 99303493 1001 86380 86390 1
303458 99303458 1001 86380 86390 1
304055 99304055 1001 86380 86390 1
304225 99304225 1001 86380 86390 1
304677 99304677 1001 86380 86390 1
304592 99304592 1001 86380 86390 1
304450 99304450 1001 86380 86390 1
304608 99304608 1001 86380 86390 1
304599 99304599 1001 86380 86390 1
304315 99304315 1001 86380 86390 1
304343 99304343 1001 86380 86390 1
304293 99304293 1001 86380 86390 1
304374 99304374 1001 86380 86390 1
304416 99304416 1001 86380 86390 1
304972 99304972 1001 86380 86390 1
305025 99305025 1001 86380 86390 1
304923 99304923 1001 86380 86390 1
304872 99304872 1001 86380 86390 1
304990 99304990 1001 86380 86390 1
304942 99304942 1001 86380 86390 1
305415 99305415 1001 86380 86390 1
305417 99305417 1001 86380 86390 1
305430 99305430 1001 86380 86390 1
305358 99305358 1001 86380 86390 1
305436 99305436 1001 86380 86390 1
305450 99305450 1001 86380 86390 1
305349 99305349 1001 86380 86390 1
305452 99305452 1001 86380 86390 1
305154 99305154 1001 86380 86390 1
305236 99305236 1001 86380 86390 1
500108 99500108 1001 86380 86390 1
500046 99500046 1001 86380 86390 1
500712 99500712 1001 86380 86390 1
500756 99500756 1001 86380 86390 1
500536 99500536 1001 86380 86390 1
500326 99500326 1001 86380 86390 1
500353 99500353 1001 86380 86390 1
500343 99500343 1001 86380 86390 1
500855 99500855 1001 86380 86390 1
500924 99500924 1001 86380 86390 1
501436 99501436 1001 86380 86390 1
501502 99501502 1001 86380 86390 1
501598 99501598 1001 86380 86390 1
501509 99501509 1001 86380 86390 1
501239 99501239 1001 86380 86390 1
501169 99501169 1001 86380 86390 1
501183 99501183 1001 86380 86390 1
501701 99501701 1001 86380 86390 1
502323 99502323 1001 86380 86390 1
502378 99502378 1001 86380 86390 1
502263 99502263 1001 86380 86390 1
502301 99502301 1001 86380 86390 1
502218 99502218 1001 86380 86390 1
501885 99501885 1001 86380 86390 1
501977 99501977 1001 86380 86390 1
501917 99501917 1001 86380 86390 1
501985 99501985 1001 86380 86390 1
501869 99501869 1001 86380 86390 1
502566 99502566 1001 86380 86390 1
502605 99502605 1001 86380 86390 1
502477 99502477 1001 86380 86390 1
502621 99502621 1001 86380 86390 1
502481 99502481 1001 86380 86390 1
502601 99502601 1001 86380 86390 1
502640 99502640 1001 86380 86390 1
502667 99502667 1001 86380 86390 1
503139 99503139 1001 86380 86390 1
503174 99503174 1001 86380 86390 1
502921 99502921 1001 86380 86390 1
502885 99502885 1001 86380 86390 1
503067 99503067 1001 86380 86390 1
502990 99502990 1001 86380 86390 1
503029 99503029 1001 86380 86390 1
502723 99502723 1001 86380 86390 1
502698 99502698 1001 86380 86390 1
502780 99502780 1001 86380 86390 1
502819 99502819 1001 86380 86390 1
502732 99502732 1001 86380 86390 1
502823 99502823 1001 86380 86390 1
504030 99504030 1001 86380 86390 1
504089 99504089 1001 86380 86390 1
504048 99504048 1001 86380 86390 1
503972 99503972 1001 86380 86390 1
504012 99504012 1001 86380 86390 1
503834 99503834 1001 86380 86390 1
503835 99503835 1001 86380 86390 1
503535 99503535 1001 86380 86390 1
503538 99503538 1001 86380 86390 1
503541 99503541 1001 86380 86390 1
503497 99503497 1001 86380 86390 1
504253 99504253 1001 86380 86390 1
504189 99504189 1001 86380 86390 1
504165 99504165 1001 86380 86390 1
504910 99504910 1001 86380 86390 1
504923 99504923 1001 86380 86390 1
504761 99504761 1001 86380 86390 1
504839 99504839 1001 86380 86390 1
504878 99504878 1001 86380 86390 1
504738 99504738 1001 86380 86390 1
504637 99504637 1001 86380 86390 1
504568 99504568 1001 86380 86390 1
504336 99504336 1001 86380 86390 1
504325 99504325 1001 86380 86390 1
504421 99504421 1001 86380 86390 1
505034 99505034 1001 86380 86390 1
504958 99504958 1001 86380 86390 1
505050 99505050 1001 86380 86390 1
505120 99505120 1001 86380 86390 1
505603 99505603 1001 86380 86390 1
505612 99505612 1001 86380 86390 1
505614 99505614 1001 86380 86390 1
505461 99505461 1001 86380 86390 1
505505 99505505 1001 86380 86390 1
505534 99505534 1001 86380 86390 1
505419 99505419 1001 86380 86390 1
505226 99505226 1001 86380 86390 1
505280 99505280 1001 86380 86390 1
505242 99505242 1001 86380 86390 1
505322 99505322 1001 86380 86390 1
505832 99505832 1001 86380 86390 1
505859 99505859 1001 86380 86390 1
505939 99505939 1001 86380 86390 1
505850 99505850 1001 86380 86390 1
505903 99505903 1001 86380 86390 1
505929 99505929 1001 86380 86390 1
506273 99506273 1001 86380 86390 1
506261 99506261 1001 86380 86390 1
506250 99506250 1001 86380 86390 1
506220 99506220 1001 86380 86390 1
506047 99506047 1001 86380 86390 1
506100 99506100 1001 86380 86390 1
506765 99506765 1001 86380 86390 1
506649 99506649 1001 86380 86390 1
506690 99506690 1001 86380 86390 1
506616 99506616 1001 86380 86390 1
507392 99507392 1001 86380 86390 1
507260 99507260 1001 86380 86390 1
507119 99507119 1001 86380 86390 1
507083 99507083 1001 86380 86390 1
506984 99506984 1001 86380 86390 1
506869 99506869 1001 86380 86390 1
506834 99506834 1001 86380 86390 1
507520 99507520 1001 86380 86390 1
508210 99508210 1001 86380 86390 1
508200 99508200 1001 86380 86390 1
508237 99508237 1001 86380 86390 1
508054 99508054 1001 86380 86390 1
508004 99508004 1001 86380 86390 1
507889 99507889 1001 86380 86390 1
507904 99507904 1001 86380 86390 1
507839 99507839 1001 86380 86390 1
507933 99507933 1001 86380 86390 1
507922 99507922 1001 86380 86390 1
507810 99507810 1001 86380 86390 1
507728 99507728 1001 86380 86390 1
508434 99508434 1001 86380 86390 1
508266 99508266 1001 86380 86390 1
508320 99508320 1001 86380 86390 1
508360 99508360 1001 86380 86390 1
508999 99508999 1001 86380 86390 1
508700 99508700 1001 86380 86390 1
508805 99508805 1001 86380 86390 1
508809 99508809 1001 86380 86390 1
508532 99508532 1001 86380 86390 1
508612 99508612 1001 86380 86390 1
508640 99508640 1001 86380 86390 1
508512 99508512 1001 86380 86390 1
509111 99509111 1001 86380 86390 1
509126 99509126 1001 86380 86390 1
509797 99509797 1001 86380 86390 1
509786 99509786 1001 86380 86390 1
509779 99509779 1001 86380 86390 1
509858 99509858 1001 86380 86390 1
509490 99509490 1001 86380 86390 1
509648 99509648 1001 86380 86390 1
509598 99509598 1001 86380 86390 1
509399 99509399 1001 86380 86390 1
509309 99509309 1001 86380 86390 1
509324 99509324 1001 86380 86390 1
510054 99510054 1001 86380 86390 1
510056 99510056 1001 86380 86390 1
509968 99509968 1001 86380 86390 1
510662 99510662 1001 86380 86390 1
510674 99510674 1001 86380 86390 1
510443 99510443 1001 86380 86390 1
510474 99510474 1001 86380 86390 1
510462 99510462 1001 86380 86390 1
510425 99510425 1001 86380 86390 1
510147 99510147 1001 86380 86390 1
510778 99510778 1001 86380 86390 1
510767 99510767 1001 86380 86390 1
510808 99510808 1001 86380 86390 1
510744 99510744 1001 86380 86390 1
510877 99510877 1001 86380 86390 1
511515 99511515 1001 86380 86390 1
511540 99511540 1001 86380 86390 1
511218 99511218 1001 86380 86390 1
511193 99511193 1001 86380 86390 1
511162 99511162 1001 86380 86390 1
511319 99511319 1001 86380 86390 1
511091 99511091 1001 86380 86390 1
511027 99511027 1001 86380 86390 1
511709 99511709 1001 86380 86390 1
511689 99511689 1001 86380 86390 1
512378 99512378 1001 86380 86390 1
512137 99512137 1001 86380 86390 1
511997 99511997 1001 86380 86390 1
512128 99512128 1001 86380 86390 1
512129 99512129 1001 86380 86390 1
512092 99512092 1001 86380 86390 1
511777 99511777 1001 86380 86390 1
511807 99511807 1001 86380 86390 1
512561 99512561 1001 86380 86390 1
512488 99512488 1001 86380 86390 1
512567 99512567 1001 86380 86390 1
512947 99512947 1001 86380 86390 1
512986 99512986 1001 86380 86390 1
512820 99512820 1001 86380 86390 1
512867 99512867 1001 86380 86390 1
512622 99512622 1001 86380 86390 1
512681 99512681 1001 86380 86390 1
512772 99512772 1001 86380 86390 1
512670 99512670 1001 86380 86390 1
512672 99512672 1001 86380 86390 1
513331 99513331 1001 86380 86390 1
513267 99513267 1001 86380 86390 1
513351 99513351 1001 86380 86390 1
513276 99513276 1001 86380 86390 1
513264 99513264 1001 86380 86390 1
513841 99513841 1001 86380 86390 1
513940 99513940 1001 86380 86390 1
513645 99513645 1001 86380 86390 1
513660 99513660 1001 86380 86390 1
513741 99513741 1001 86380 86390 1
513637 99513637 1001 86380 86390 1
513655 99513655 1001 86380 86390 1
513514 99513514 1001 86380 86390 1
513479 99513479 1001 86380 86390 1
513484 99513484 1001 86380 86390 1
514187 99514187 1001 86380 86390 1
514216 99514216 1001 86380 86390 1
514115 99514115 1001 86380 86390 1
514142 99514142 1001 86380 86390 1
514104 99514104 1001 86380 86390 1
514117 99514117 1001 86380 86390 1
514729 99514729 1001 86380 86390 1
514710 99514710 1001 86380 86390 1
514791 99514791 1001 86380 86390 1
514714 99514714 1001 86380 86390 1
514565 99514565 1001 86380 86390 1
514607 99514607 1001 86380 86390 1
514465 99514465 1001 86380 86390 1
514532 99514532 1001 86380 86390 1
514436 99514436 1001 86380 86390 1
514424 99514424 1001 86380 86390 1
514437 99514437 1001 86380 86390 1
515012 99515012 1001 86380 86390 1
514990 99514990 1001 86380 86390 1
515045 99515045 1001 86380 86390 1
515046 99515046 1001 86380 86390 1
515580 99515580 1001 86380 86390 1
515645 99515645 1001 86380 86390 1
515581 99515581 1001 86380 86390 1
515562 99515562 1001 86380 86390 1
515631 99515631 1001 86380 86390 1
515387 99515387 1001 86380 86390 1
515465 99515465 1001 86380 86390 1
515403 99515403 1001 86380 86390 1
515365 99515365 1001 86380 86390 1
515301 99515301 1001 86380 86390 1
515444 99515444 1001 86380 86390 1
515342 99515342 1001 86380 86390 1
515446 99515446 1001 86380 86390 1
515421 99515421 1001 86380 86390 1
515463 99515463 1001 86380 86390 1
515191 99515191 1001 86380 86390 1
515115 99515115 1001 86380 86390 1
515172 99515172 1001 86380 86390 1
515189 99515189 1001 86380 86390 1
515848 99515848 1001 86380 86390 1
516413 99516413 1001 86380 86390 1
516414 99516414 1001 86380 86390 1
516499 99516499 1001 86380 86390 1
516136 99516136 1001 86380 86390 1
516265 99516265 1001 86380 86390 1
516204 99516204 1001 86380 86390 1
516259 99516259 1001 86380 86390 1
516183 99516183 1001 86380 86390 1
516186 99516186 1001 86380 86390 1
515997 99515997 1001 86380 86390 1
515921 99515921 1001 86380 86390 1
516077 99516077 1001 86380 86390 1
516560 99516560 1001 86380 86390 1
516549 99516549 1001 86380 86390 1
516620 99516620 1001 86380 86390 1
516570 99516570 1001 86380 86390 1
517297 99517297 1001 86380 86390 1
517233 99517233 1001 86380 86390 1
517236 99517236 1001 86380 86390 1
517199 99517199 1001 86380 86390 1
517217 99517217 1001 86380 86390 1
517008 99517008 1001 86380 86390 1
516957 99516957 1001 86380 86390 1
517089 99517089 1001 86380 86390 1
517103 99517103 1001 86380 86390 1
516905 99516905 1001 86380 86390 1
516828 99516828 1001 86380 86390 1
517426 99517426 1001 86380 86390 1
517518 99517518 1001 86380 86390 1
517430 99517430 1001 86380 86390 1
517392 99517392 1001 86380 86390 1
517396 99517396 1001 86380 86390 1
518043 99518043 1001 86380 86390 1
518019 99518019 1001 86380 86390 1
517870 99517870 1001 86380 86390 1
517883 99517883 1001 86380 86390 1
517885 99517885 1001 86380 86390 1
517756 99517756 1001 86380 86390 1
517757 99517757 1001 86380 86390 1
517621 99517621 1001 86380 86390 1
517675 99517675 1001 86380 86390 1
517628 99517628 1001 86380 86390 1
518240 99518240 1001 86380 86390 1
518177 99518177 1001 86380 86390 1
518234 99518234 1001 86380 86390 1
518888 99518888 1001 86380 86390 1
518824 99518824 1001 86380 86390 1
518902 99518902 1001 86380 86390 1
518815 99518815 1001 86380 86390 1
518907 99518907 1001 86380 86390 1
518922 99518922 1001 86380 86390 1
518642 99518642 1001 86380 86390 1
518775 99518775 1001 86380 86390 1
518621 99518621 1001 86380 86390 1
518663 99518663 1001 86380 86390 1
518766 99518766 1001 86380 86390 1
518638 99518638 1001 86380 86390 1
518538 99518538 1001 86380 86390 1
518494 99518494 1001 86380 86390 1
518572 99518572 1001 86380 86390 1
518456 99518456 1001 86380 86390 1
519010 99519010 1001 86380 86390 1
519076 99519076 1001 86380 86390 1
519025 99519025 1001 86380 86390 1
518995 99518995 1001 86380 86390 1
519813 99519813 1001 86380 86390 1
519648 99519648 1001 86380 86390 1
519703 99519703 1001 86380 86390 1
519683 99519683 1001 86380 86390 1
519560 99519560 1001 86380 86390 1
519405 99519405 1001 86380 86390 1
519501 99519501 1001 86380 86390 1
519398 99519398 1001 86380 86390 1
519295 99519295 1001 86380 86390 1
519891 99519891 1001 86380 86390 1
519817 99519817 1001 86380 86390 1
519830 99519830 1001 86380 86390 1
519895 99519895 1001 86380 86390 1
519858 99519858 1001 86380 86390 1
520608 99520608 1001 86380 86390 1
520554 99520554 1001 86380 86390 1
520464 99520464 1001 86380 86390 1
520573 99520573 1001 86380 86390 1
520434 99520434 1001 86380 86390 1
520256 99520256 1001 86380 86390 1
520303 99520303 1001 86380 86390 1
520238 99520238 1001 86380 86390 1
520148 99520148 1001 86380 86390 1
520059 99520059 1001 86380 86390 1
520150 99520150 1001 86380 86390 1
520217 99520217 1001 86380 86390 1
520050 99520050 1001 86380 86390 1
521441 99521441 1001 86380 86390 1
521445 99521445 1001 86380 86390 1
521308 99521308 1001 86380 86390 1
521097 99521097 1001 86380 86390 1
521214 99521214 1001 86380 86390 1
521240 99521240 1001 86380 86390 1
520861 99520861 1001 86380 86390 1
520998 99520998 1001 86380 86390 1
521514 99521514 1001 86380 86390 1
521582 99521582 1001 86380 86390 1
522191 99522191 1001 86380 86390 1
522120 99522120 1001 86380 86390 1
522146 99522146 1001 86380 86390 1
522098 99522098 1001 86380 86390 1
521931 99521931 1001 86380 86390 1
522024 99522024 1001 86380 86390 1
522033 99522033 1001 86380 86390 1
521842 99521842 1001 86380 86390 1
521821 99521821 1001 86380 86390 1
521680 99521680 1001 86380 86390 1
521877 99521877 1001 86380 86390 1
522366 99522366 1001 86380 86390 1
522396 99522396 1001 86380 86390 1
522333 99522333 1001 86380 86390 1
522296 99522296 1001 86380 86390 1
522950 99522950 1001 86380 86390 1
523044 99523044 1001 86380 86390 1
523070 99523070 1001 86380 86390 1
523062 99523062 1001 86380 86390 1
523037 99523037 1001 86380 86390 1
522961 99522961 1001 86380 86390 1
523112 99523112 1001 86380 86390 1
522790 99522790 1001 86380 86390 1
522740 99522740 1001 86380 86390 1
522714 99522714 1001 86380 86390 1
522626 99522626 1001 86380 86390 1
522569 99522569 1001 86380 86390 1
522532 99522532 1001 86380 86390 1
523212 99523212 1001 86380 86390 1
523153 99523153 1001 86380 86390 1
523829 99523829 1001 86380 86390 1
523887 99523887 1001 86380 86390 1
523650 99523650 1001 86380 86390 1
523349 99523349 1001 86380 86390 1
523441 99523441 1001 86380 86390 1
523486 99523486 1001 86380 86390 1
523360 99523360 1001 86380 86390 1
524047 99524047 1001 86380 86390 1
524107 99524107 1001 86380 86390 1
524706 99524706 1001 86380 86390 1
524593 99524593 1001 86380 86390 1
524570 99524570 1001 86380 86390 1
524725 99524725 1001 86380 86390 1
524585 99524585 1001 86380 86390 1
524574 99524574 1001 86380 86390 1
524451 99524451 1001 86380 86390 1
524531 99524531 1001 86380 86390 1
524520 99524520 1001 86380 86390 1
524205 99524205 1001 86380 86390 1
524235 99524235 1001 86380 86390 1
524300 99524300 1001 86380 86390 1
524901 99524901 1001 86380 86390 1
524891 99524891 1001 86380 86390 1
525482 99525482 1001 86380 86390 1
525548 99525548 1001 86380 86390 1
525580 99525580 1001 86380 86390 1
525268 99525268 1001 86380 86390 1
525192 99525192 1001 86380 86390 1
525014 99525014 1001 86380 86390 1
525109 99525109 1001 86380 86390 1
524999 99524999 1001 86380 86390 1
525794 99525794 1001 86380 86390 1
525691 99525691 1001 86380 86390 1
525772 99525772 1001 86380 86390 1
525657 99525657 1001 86380 86390 1
525748 99525748 1001 86380 86390 1
526258 99526258 1001 86380 86390 1
526392 99526392 1001 86380 86390 1
526350 99526350 1001 86380 86390 1
526340 99526340 1001 86380 86390 1
526404 99526404 1001 86380 86390 1
526074 99526074 1001 86380 86390 1
526095 99526095 1001 86380 86390 1
525893 99525893 1001 86380 86390 1
525855 99525855 1001 86380 86390 1
525806 99525806 1001 86380 86390 1
525865 99525865 1001 86380 86390 1
526523 99526523 1001 86380 86390 1
526529 99526529 1001 86380 86390 1
526491 99526491 1001 86380 86390 1
526506 99526506 1001 86380 86390 1
526546 99526546 1001 86380 86390 1
526600 99526600 1001 86380 86390 1
527198 99527198 1001 86380 86390 1
527221 99527221 1001 86380 86390 1
527225 99527225 1001 86380 86390 1
527126 99527126 1001 86380 86390 1
527181 99527181 1001 86380 86390 1
527196 99527196 1001 86380 86390 1
526844 99526844 1001 86380 86390 1
526897 99526897 1001 86380 86390 1
526936 99526936 1001 86380 86390 1
526814 99526814 1001 86380 86390 1
526724 99526724 1001 86380 86390 1
526649 99526649 1001 86380 86390 1
526715 99526715 1001 86380 86390 1
527293 99527293 1001 86380 86390 1
527332 99527332 1001 86380 86390 1
527359 99527359 1001 86380 86390 1
528035 99528035 1001 86380 86390 1
527743 99527743 1001 86380 86390 1
527526 99527526 1001 86380 86390 1
527595 99527595 1001 86380 86390 1
527634 99527634 1001 86380 86390 1
528799 99528799 1001 86380 86390 1
528816 99528816 1001 86380 86390 1
528897 99528897 1001 86380 86390 1
528669 99528669 1001 86380 86390 1
528567 99528567 1001 86380 86390 1
528642 99528642 1001 86380 86390 1
528512 99528512 1001 86380 86390 1
528294 99528294 1001 86380 86390 1
528310 99528310 1001 86380 86390 1
528401 99528401 1001 86380 86390 1
528352 99528352 1001 86380 86390 1
529015 99529015 1001 86380 86390 1
529059 99529059 1001 86380 86390 1
529104 99529104 1001 86380 86390 1
529663 99529663 1001 86380 86390 1
529625 99529625 1001 86380 86390 1
529562 99529562 1001 86380 86390 1
529666 99529666 1001 86380 86390 1
529642 99529642 1001 86380 86390 1
529592 99529592 1001 86380 86390 1
529594 99529594 1001 86380 86390 1
529717 99529717 1001 86380 86390 1
529610 99529610 1001 86380 86390 1
529435 99529435 1001 86380 86390 1
529452 99529452 1001 86380 86390 1
529492 99529492 1001 86380 86390 1
529173 99529173 1001 86380 86390 1
529225 99529225 1001 86380 86390 1
529291 99529291 1001 86380 86390 1
529255 99529255 1001 86380 86390 1
529787 99529787 1001 86380 86390 1
530522 99530522 1001 86380 86390 1
530416 99530416 1001 86380 86390 1
530167 99530167 1001 86380 86390 1
530284 99530284 1001 86380 86390 1
530248 99530248 1001 86380 86390 1
530301 99530301 1001 86380 86390 1
530289 99530289 1001 86380 86390 1
530265 99530265 1001 86380 86390 1
530331 99530331 1001 86380 86390 1
530091 99530091 1001 86380 86390 1
530118 99530118 1001 86380 86390 1
530108 99530108 1001 86380 86390 1
529981 99529981 1001 86380 86390 1
530047 99530047 1001 86380 86390 1
530722 99530722 1001 86380 86390 1
530714 99530714 1001 86380 86390 1
530741 99530741 1001 86380 86390 1
530640 99530640 1001 86380 86390 1
531315 99531315 1001 86380 86390 1
531375 99531375 1001 86380 86390 1
531359 99531359 1001 86380 86390 1
531181 99531181 1001 86380 86390 1
531310 99531310 1001 86380 86390 1
531326 99531326 1001 86380 86390 1
531339 99531339 1001 86380 86390 1
531083 99531083 1001 86380 86390 1
531122 99531122 1001 86380 86390 1
531142 99531142 1001 86380 86390 1
531079 99531079 1001 86380 86390 1
531171 99531171 1001 86380 86390 1
530966 99530966 1001 86380 86390 1
531453 99531453 1001 86380 86390 1
532202 99532202 1001 86380 86390 1
532065 99532065 1001 86380 86390 1
532143 99532143 1001 86380 86390 1
532014 99532014 1001 86380 86390 1
532193 99532193 1001 86380 86390 1
531823 99531823 1001 86380 86390 1
531862 99531862 1001 86380 86390 1
531888 99531888 1001 86380 86390 1
531996 99531996 1001 86380 86390 1
531791 99531791 1001 86380 86390 1
531666 99531666 1001 86380 86390 1
531694 99531694 1001 86380 86390 1
531632 99531632 1001 86380 86390 1
531775 99531775 1001 86380 86390 1
532244 99532244 1001 86380 86390 1
532376 99532376 1001 86380 86390 1
532344 99532344 1001 86380 86390 1
532996 99532996 1001 86380 86390 1
532907 99532907 1001 86380 86390 1
532872 99532872 1001 86380 86390 1
532767 99532767 1001 86380 86390 1
532824 99532824 1001 86380 86390 1
532507 99532507 1001 86380 86390 1
532573 99532573 1001 86380 86390 1
533171 99533171 1001 86380 86390 1
533120 99533120 1001 86380 86390 1
533230 99533230 1001 86380 86390 1
533854 99533854 1001 86380 86390 1
533626 99533626 1001 86380 86390 1
533472 99533472 1001 86380 86390 1
533630 99533630 1001 86380 86390 1
533620 99533620 1001 86380 86390 1
533651 99533651 1001 86380 86390 1
533332 99533332 1001 86380 86390 1
533254 99533254 1001 86380 86390 1
533941 99533941 1001 86380 86390 1
534506 99534506 1001 86380 86390 1
534524 99534524 1001 86380 86390 1
534387 99534387 1001 86380 86390 1
534469 99534469 1001 86380 86390 1
534422 99534422 1001 86380 86390 1
534412 99534412 1001 86380 86390 1
534153 99534153 1001 86380 86390 1
534250 99534250 1001 86380 86390 1
534148 99534148 1001 86380 86390 1
534758 99534758 1001 86380 86390 1
534762 99534762 1001 86380 86390 1
534724 99534724 1001 86380 86390 1
534727 99534727 1001 86380 86390 1
534779 99534779 1001 86380 86390 1
535331 99535331 1001 86380 86390 1
535411 99535411 1001 86380 86390 1
535227 99535227 1001 86380 86390 1
535209 99535209 1001 86380 86390 1
535237 99535237 1001 86380 86390 1
534979 99534979 1001 86380 86390 1
534998 99534998 1001 86380 86390 1
534901 99534901 1001 86380 86390 1
535520 99535520 1001 86380 86390 1
536168 99536168 1001 86380 86390 1
536299 99536299 1001 86380 86390 1
536222 99536222 1001 86380 86390 1
536288 99536288 1001 86380 86390 1
536185 99536185 1001 86380 86390 1
536226 99536226 1001 86380 86390 1
536295 99536295 1001 86380 86390 1
536124 99536124 1001 86380 86390 1
535853 99535853 1001 86380 86390 1
535907 99535907 1001 86380 86390 1
536504 99536504 1001 86380 86390 1
536461 99536461 1001 86380 86390 1
537060 99537060 1001 86380 86390 1
536996 99536996 1001 86380 86390 1
537051 99537051 1001 86380 86390 1
537070 99537070 1001 86380 86390 1
536828 99536828 1001 86380 86390 1
536919 99536919 1001 86380 86390 1
536928 99536928 1001 86380 86390 1
536749 99536749 1001 86380 86390 1
536587 99536587 1001 86380 86390 1
536679 99536679 1001 86380 86390 1
536718 99536718 1001 86380 86390 1
536731 99536731 1001 86380 86390 1
537224 99537224 1001 86380 86390 1
537367 99537367 1001 86380 86390 1
537356 99537356 1001 86380 86390 1
537348 99537348 1001 86380 86390 1
537207 99537207 1001 86380 86390 1
537272 99537272 1001 86380 86390 1
537837 99537837 1001 86380 86390 1
537915 99537915 1001 86380 86390 1
537865 99537865 1001 86380 86390 1
537769 99537769 1001 86380 86390 1
537738 99537738 1001 86380 86390 1
537688 99537688 1001 86380 86390 1
537729 99537729 1001 86380 86390 1
537530 99537530 1001 86380 86390 1
537543 99537543 1001 86380 86390 1
537414 99537414 1001 86380 86390 1
537415 99537415 1001 86380 86390 1
537431 99537431 1001 86380 86390 1
538023 99538023 1001 86380 86390 1
538051 99538051 1001 86380 86390 1
538100 99538100 1001 86380 86390 1
538137 99538137 1001 86380 86390 1
538189 99538189 1001 86380 86390 1
538711 99538711 1001 86380 86390 1
538701 99538701 1001 86380 86390 1
538714 99538714 1001 86380 86390 1
538613 99538613 1001 86380 86390 1
538798 99538798 1001 86380 86390 1
538736 99538736 1001 86380 86390 1
538762 99538762 1001 86380 86390 1
538417 99538417 1001 86380 86390 1
538594 99538594 1001 86380 86390 1
538374 99538374 1001 86380 86390 1
538401 99538401 1001 86380 86390 1
538348 99538348 1001 86380 86390 1
538988 99538988 1001 86380 86390 1
538976 99538976 1001 86380 86390 1
538966 99538966 1001 86380 86390 1
539467 99539467 1001 86380 86390 1
539241 99539241 1001 86380 86390 1
539282 99539282 1001 86380 86390 1
539236 99539236 1001 86380 86390 1
539317 99539317 1001 86380 86390 1
539214 99539214 1001 86380 86390 1
539033 99539033 1001 86380 86390 1
539079 99539079 1001 86380 86390 1
539118 99539118 1001 86380 86390 1
539095 99539095 1001 86380 86390 1
539781 99539781 1001 86380 86390 1
539838 99539838 1001 86380 86390 1
539764 99539764 1001 86380 86390 1
539790 99539790 1001 86380 86390 1
540344 99540344 1001 86380 86390 1
540271 99540271 1001 86380 86390 1
540110 99540110 1001 86380 86390 1
540242 99540242 1001 86380 86390 1
540142 99540142 1001 86380 86390 1
539877 99539877 1001 86380 86390 1
539956 99539956 1001 86380 86390 1
540508 99540508 1001 86380 86390 1
540574 99540574 1001 86380 86390 1
540498 99540498 1001 86380 86390 1
540563 99540563 1001 86380 86390 1
540589 99540589 1001 86380 86390 1
540485 99540485 1001 86380 86390 1
541133 99541133 1001 86380 86390 1
541147 99541147 1001 86380 86390 1
540958 99540958 1001 86380 86390 1
541075 99541075 1001 86380 86390 1
541000 99541000 1001 86380 86390 1
540899 99540899 1001 86380 86390 1
540903 99540903 1001 86380 86390 1
540793 99540793 1001 86380 86390 1
540692 99540692 1001 86380 86390 1
540758 99540758 1001 86380 86390 1
540785 99540785 1001 86380 86390 1
541306 99541306 1001 86380 86390 1
541314 99541314 1001 86380 86390 1
541941 99541941 1001 86380 86390 1
542021 99542021 1001 86380 86390 1
541958 99541958 1001 86380 86390 1
541849 99541849 1001 86380 86390 1
541725 99541725 1001 86380 86390 1
541615 99541615 1001 86380 86390 1
541513 99541513 1001 86380 86390 1
541669 99541669 1001 86380 86390 1
541527 99541527 1001 86380 86390 1
542221 99542221 1001 86380 86390 1
542127 99542127 1001 86380 86390 1
542283 99542283 1001 86380 86390 1
542742 99542742 1001 86380 86390 1
542627 99542627 1001 86380 86390 1
542591 99542591 1001 86380 86390 1
542566 99542566 1001 86380 86390 1
542469 99542469 1001 86380 86390 1
542495 99542495 1001 86380 86390 1
542510 99542510 1001 86380 86390 1
542422 99542422 1001 86380 86390 1
542504 99542504 1001 86380 86390 1
543019 99543019 1001 86380 86390 1
543124 99543124 1001 86380 86390 1
543118 99543118 1001 86380 86390 1
542966 99542966 1001 86380 86390 1
543768 99543768 1001 86380 86390 1
543580 99543580 1001 86380 86390 1
543594 99543594 1001 86380 86390 1
543686 99543686 1001 86380 86390 1
543514 99543514 1001 86380 86390 1
543481 99543481 1001 86380 86390 1
543460 99543460 1001 86380 86390 1
543383 99543383 1001 86380 86390 1
543307 99543307 1001 86380 86390 1
543334 99543334 1001 86380 86390 1
543199 99543199 1001 86380 86390 1
544520 99544520 1001 86380 86390 1
544525 99544525 1001 86380 86390 1
544426 99544426 1001 86380 86390 1
544186 99544186 1001 86380 86390 1
544300 99544300 1001 86380 86390 1
544024 99544024 1001 86380 86390 1
544168 99544168 1001 86380 86390 1
544667 99544667 1001 86380 86390 1
433906 372 1001 71040 71817 1
400819 634 1001 57720 59577 1
422317 1145 1001 47400 48717 1
511840 812 1002 58122 71208 1
520162 1024 1001 42394 42694 1
400225 99400225 1001 86380 86390 1
400196 99400196 1001 86380 86390 1
400155 99400155 1001 86380 86390 1
400306 99400306 1001 86380 86390 1
400504 99400504 1001 86380 86390 1
400727 99400727 1001 86380 86390 1
400907 99400907 1001 86380 86390 1
400929 99400929 1001 86380 86390 1
400938 99400938 1001 86380 86390 1
401526 99401526 1001 86380 86390 1
401500 99401500 1001 86380 86390 1
401548 99401548 1001 86380 86390 1
401558 99401558 1001 86380 86390 1
401597 99401597 1001 86380 86390 1
401666 99401666 1001 86380 86390 1
402128 99402128 1001 86380 86390 1
402155 99402155 1001 86380 86390 1
402112 99402112 1001 86380 86390 1
402134 99402134 1001 86380 86390 1
402235 99402235 1001 86380 86390 1
402271 99402271 1001 86380 86390 1
402208 99402208 1001 86380 86390 1
402363 99402363 1001 86380 86390 1
402464 99402464 1001 86380 86390 1
402413 99402413 1001 86380 86390 1
402630 99402630 1001 86380 86390 1
402662 99402662 1001 86380 86390 1
402741 99402741 1001 86380 86390 1
402751 99402751 1001 86380 86390 1
402713 99402713 1001 86380 86390 1
402807 99402807 1001 86380 86390 1
403018 99403018 1001 86380 86390 1
403005 99403005 1001 86380 86390 1
403457 99403457 1001 86380 86390 1
403528 99403528 1001 86380 86390 1
403462 99403462 1001 86380 86390 1
403466 99403466 1001 86380 86390 1
403535 99403535 1001 86380 86390 1
403962 99403962 1001 86380 86390 1
404432 99404432 1001 86380 86390 1
404483 99404483 1001 86380 86390 1
404666 99404666 1001 86380 86390 1
404593 99404593 1001 86380 86390 1
405000 99405000 1001 86380 86390 1
405032 99405032 1001 86380 86390 1
405190 99405190 1001 86380 86390 1
405493 99405493 1001 86380 86390 1
405513 99405513 1001 86380 86390 1
405709 99405709 1001 86380 86390 1
405962 99405962 1001 86380 86390 1
405887 99405887 1001 86380 86390 1
406148 99406148 1001 86380 86390 1
406156 99406156 1001 86380 86390 1
406111 99406111 1001 86380 86390 1
406272 99406272 1001 86380 86390 1
406386 99406386 1001 86380 86390 1
406179 99406179 1001 86380 86390 1
406518 99406518 1001 86380 86390 1
406693 99406693 1001 86380 86390 1
406720 99406720 1001 86380 86390 1
406946 99406946 1001 86380 86390 1
406993 99406993 1001 86380 86390 1
406995 99406995 1001 86380 86390 1
406962 99406962 1001 86380 86390 1
407122 99407122 1001 86380 86390 1
407391 99407391 1001 86380 86390 1
407619 99407619 1001 86380 86390 1
407686 99407686 1001 86380 86390 1
407721 99407721 1001 86380 86390 1
407823 99407823 1001 86380 86390 1
407798 99407798 1001 86380 86390 1
407828 99407828 1001 86380 86390 1
407988 99407988 1001 86380 86390 1
408321 99408321 1001 86380 86390 1
408351 99408351 1001 86380 86390 1
408420 99408420 1001 86380 86390 1
408456 99408456 1001 86380 86390 1
408750 99408750 1001 86380 86390 1
408704 99408704 1001 86380 86390 1
408708 99408708 1001 86380 86390 1
408823 99408823 1001 86380 86390 1
409092 99409092 1001 86380 86390 1
409123 99409123 1001 86380 86390 1
409297 99409297 1001 86380 86390 1
409398 99409398 1001 86380 86390 1
409301 99409301 1001 86380 86390 1
409448 99409448 1001 86380 86390 1
409525 99409525 1001 86380 86390 1
409549 99409549 1001 86380 86390 1
409637 99409637 1001 86380 86390 1
409696 99409696 1001 86380 86390 1
409898 99409898 1001 86380 86390 1
410190 99410190 1001 86380 86390 1
410388 99410388 1001 86380 86390 1
410862 99410862 1001 86380 86390 1
410851 99410851 1001 86380 86390 1
410929 99410929 1001 86380 86390 1
411149 99411149 1001 86380 86390 1
411259 99411259 1001 86380 86390 1
411408 99411408 1001 86380 86390 1
411508 99411508 1001 86380 86390 1
411443 99411443 1001 86380 86390 1
411608 99411608 1001 86380 86390 1
411723 99411723 1001 86380 86390 1
411910 99411910 1001 86380 86390 1
411881 99411881 1001 86380 86390 1
412105 99412105 1001 86380 86390 1
412192 99412192 1001 86380 86390 1
413618 99413618 1001 86380 86390 1
413383 99413383 1001 86380 86390 1
413356 99413356 1001 86380 86390 1
413589 99413589 1001 86380 86390 1
413037 99413037 1001 86380 86390 1
412915 99412915 1001 86380 86390 1
413020 99413020 1001 86380 86390 1
413278 99413278 1001 86380 86390 1
412748 99412748 1001 86380 86390 1
412824 99412824 1001 86380 86390 1
412592 99412592 1001 86380 86390 1
412787 99412787 1001 86380 86390 1
413854 99413854 1001 86380 86390 1
414048 99414048 1001 86380 86390 1
415141 99415141 1001 86380 86390 1
415272 99415272 1001 86380 86390 1
415300 99415300 1001 86380 86390 1
414943 99414943 1001 86380 86390 1
414641 99414641 1001 86380 86390 1
414622 99414622 1001 86380 86390 1
414137 99414137 1001 86380 86390 1
414404 99414404 1001 86380 86390 1
414482 99414482 1001 86380 86390 1
414196 99414196 1001 86380 86390 1
415416 99415416 1001 86380 86390 1
415501 99415501 1001 86380 86390 1
415381 99415381 1001 86380 86390 1
416766 99416766 1001 86380 86390 1
416926 99416926 1001 86380 86390 1
416166 99416166 1001 86380 86390 1
416393 99416393 1001 86380 86390 1
416490 99416490 1001 86380 86390 1
416152 99416152 1001 86380 86390 1
417067 99417067 1001 86380 86390 1
417121 99417121 1001 86380 86390 1
417245 99417245 1001 86380 86390 1
417038 99417038 1001 86380 86390 1
417572 99417572 1001 86380 86390 1
418468 99418468 1001 86380 86390 1
418544 99418544 1001 86380 86390 1
418179 99418179 1001 86380 86390 1
418385 99418385 1001 86380 86390 1
417683 99417683 1001 86380 86390 1
417618 99417618 1001 86380 86390 1
417626 99417626 1001 86380 86390 1
419091 99419091 1001 86380 86390 1
420147 99420147 1001 86380 86390 1
420194 99420194 1001 86380 86390 1
420334 99420334 1001 86380 86390 1
420126 99420126 1001 86380 86390 1
420205 99420205 1001 86380 86390 1
419699 99419699 1001 86380 86390 1
419960 99419960 1001 86380 86390 1
419819 99419819 1001 86380 86390 1
419427 99419427 1001 86380 86390 1
419250 99419250 1001 86380 86390 1
419311 99419311 1001 86380 86390 1
420564 99420564 1001 86380 86390 1
420459 99420459 1001 86380 86390 1
421815 99421815 1001 86380 86390 1
421958 99421958 1001 86380 86390 1
421622 99421622 1001 86380 86390 1
421420 99421420 1001 86380 86390 1
421012 99421012 1001 86380 86390 1
421119 99421119 1001 86380 86390 1
420841 99420841 1001 86380 86390 1
421139 99421139 1001 86380 86390 1
422460 99422460 1001 86380 86390 1
422120 99422120 1001 86380 86390 1
422178 99422178 1001 86380 86390 1
423584 99423584 1001 86380 86390 1
423664 99423664 1001 86380 86390 1
423287 99423287 1001 86380 86390 1
423127 99423127 1001 86380 86390 1
423039 99423039 1001 86380 86390 1
423300 99423300 1001 86380 86390 1
422979 99422979 1001 86380 86390 1
422788 99422788 1001 86380 86390 1
424022 99424022 1001 86380 86390 1
425050 99425050 1001 86380 86390 1
425291 99425291 1001 86380 86390 1
424979 99424979 1001 86380 86390 1
424648 99424648 1001 86380 86390 1
424888 99424888 1001 86380 86390 1
424652 99424652 1001 86380 86390 1
424775 99424775 1001 86380 86390 1
424816 99424816 1001 86380 86390 1
424878 99424878 1001 86380 86390 1
424516 99424516 1001 86380 86390 1
424307 99424307 1001 86380 86390 1
424454 99424454 1001 86380 86390 1
425827 99425827 1001 86380 86390 1
425539 99425539 1001 86380 86390 1
425768 99425768 1001 86380 86390 1
426947 99426947 1001 86380 86390 1
426853 99426853 1001 86380 86390 1
426647 99426647 1001 86380 86390 1
426391 99426391 1001 86380 86390 1
426150 99426150 1001 86380 86390 1
426273 99426273 1001 86380 86390 1
426263 99426263 1001 86380 86390 1
425905 99425905 1001 86380 86390 1
427164 99427164 1001 86380 86390 1
427236 99427236 1001 86380 86390 1
427120 99427120 1001 86380 86390 1
427422 99427422 1001 86380 86390 1
428543 99428543 1001 86380 86390 1
428446 99428446 1001 86380 86390 1
428414 99428414 1001 86380 86390 1
428731 99428731 1001 86380 86390 1
428122 99428122 1001 86380 86390 1
427973 99427973 1001 86380 86390 1
428132 99428132 1001 86380 86390 1
428109 99428109 1001 86380 86390 1
427754 99427754 1001 86380 86390 1
427807 99427807 1001 86380 86390 1
427910 99427910 1001 86380 86390 1
427719 99427719 1001 86380 86390 1
427645 99427645 1001 86380 86390 1
427619 99427619 1001 86380 86390 1
430119 99430119 1001 86380 86390 1
430246 99430246 1001 86380 86390 1
429731 99429731 1001 86380 86390 1
429702 99429702 1001 86380 86390 1
429195 99429195 1001 86380 86390 1
429555 99429555 1001 86380 86390 1
429238 99429238 1001 86380 86390 1
430709 99430709 1001 86380 86390 1
430645 99430645 1001 86380 86390 1
430692 99430692 1001 86380 86390 1
430721 99430721 1001 86380 86390 1
430451 99430451 1001 86380 86390 1
431742 99431742 1001 86380 86390 1
432001 99432001 1001 86380 86390 1
431966 99431966 1001 86380 86390 1
431687 99431687 1001 86380 86390 1
431472 99431472 1001 86380 86390 1
431398 99431398 1001 86380 86390 1
431588 99431588 1001 86380 86390 1
431048 99431048 1001 86380 86390 1
432384 99432384 1001 86380 86390 1
432197 99432197 1001 86380 86390 1
433726 99433726 1001 86380 86390 1
433593 99433593 1001 86380 86390 1
433712 99433712 1001 86380 86390 1
433050 99433050 1001 86380 86390 1
433255 99433255 1001 86380 86390 1
432876 99432876 1001 86380 86390 1
432668 99432668 1001 86380 86390 1
433914 99433914 1001 86380 86390 1
435178 99435178 1001 86380 86390 1
435054 99435054 1001 86380 86390 1
435296 99435296 1001 86380 86390 1
435419 99435419 1001 86380 86390 1
435148 99435148 1001 86380 86390 1
434849 99434849 1001 86380 86390 1
434902 99434902 1001 86380 86390 1
434693 99434693 1001 86380 86390 1
434865 99434865 1001 86380 86390 1
434402 99434402 1001 86380 86390 1
434537 99434537 1001 86380 86390 1
434324 99434324 1001 86380 86390 1
434291 99434291 1001 86380 86390 1
434389 99434389 1001 86380 86390 1
434162 99434162 1001 86380 86390 1
435818 99435818 1001 86380 86390 1
436895 99436895 1001 86380 86390 1
436714 99436714 1001 86380 86390 1
436463 99436463 1001 86380 86390 1
435930 99435930 1001 86380 86390 1
436056 99436056 1001 86380 86390 1
435945 99435945 1001 86380 86390 1
300056 99300056 1001 86380 86390 1
437277 99437277 1001 86380 86390 1
437332 99437332 1001 86380 86390 1
437311 99437311 1001 86380 86390 1
300603 99300603 1001 86380 86390 1
300646 99300646 1001 86380 86390 1
300547 99300547 1001 86380 86390 1
300445 99300445 1001 86380 86390 1
300482 99300482 1001 86380 86390 1
300508 99300508 1001 86380 86390 1
300225 99300225 1001 86380 86390 1
300201 99300201 1001 86380 86390 1
300189 99300189 1001 86380 86390 1
300220 99300220 1001 86380 86390 1
300829 99300829 1001 86380 86390 1
301447 99301447 1001 86380 86390 1
301339 99301339 1001 86380 86390 1
301327 99301327 1001 86380 86390 1
301265 99301265 1001 86380 86390 1
301331 99301331 1001 86380 86390 1
301280 99301280 1001 86380 86390 1
301104 99301104 1001 86380 86390 1
301068 99301068 1001 86380 86390 1
300966 99300966 1001 86380 86390 1
301070 99301070 1001 86380 86390 1
300980 99300980 1001 86380 86390 1
301660 99301660 1001 86380 86390 1
301675 99301675 1001 86380 86390 1
301589 99301589 1001 86380 86390 1
301576 99301576 1001 86380 86390 1
302188 99302188 1001 86380 86390 1
302297 99302297 1001 86380 86390 1
302208 99302208 1001 86380 86390 1
302186 99302186 1001 86380 86390 1
302099 99302099 1001 86380 86390 1
302089 99302089 1001 86380 86390 1
302051 99302051 1001 86380 86390 1
301793 99301793 1001 86380 86390 1
301819 99301819 1001 86380 86390 1
303200 99303200 1001 86380 86390 1
302950 99302950 1001 86380 86390 1
302901 99302901 1001 86380 86390 1
302797 99302797 1001 86380 86390 1
302715 99302715 1001 86380 86390 1
302716 99302716 1001 86380 86390 1
302692 99302692 1001 86380 86390 1
302672 99302672 1001 86380 86390 1
302763 99302763 1001 86380 86390 1
303218 99303218 1001 86380 86390 1
303400 99303400 1001 86380 86390 1
303251 99303251 1001 86380 86390 1
303241 99303241 1001 86380 86390 1
303267 99303267 1001 86380 86390 1
303930 99303930 1001 86380 86390 1
303870 99303870 1001 86380 86390 1
303991 99303991 1001 86380 86390 1
303816 99303816 1001 86380 86390 1
303740 99303740 1001 86380 86390 1
303792 99303792 1001 86380 86390 1
303728 99303728 1001 86380 86390 1
303716 99303716 1001 86380 86390 1
303529 99303529 1001 86380 86390 1
303439 99303439 1001 86380 86390 1
303594 99303594 1001 86380 86390 1
303426 99303426 1001 86380 86390 1
303454 99303454 1001 86380 86390 1
303421 99303421 1001 86380 86390 1
303578 99303578 1001 86380 86390 1
304113 99304113 1001 86380 86390 1
304231 99304231 1001 86380 86390 1
304115 99304115 1001 86380 86390 1
304129 99304129 1001 86380 86390 1
304106 99304106 1001 86380 86390 1
304736 99304736 1001 86380 86390 1
304794 99304794 1001 86380 86390 1
304647 99304647 1001 86380 86390 1
304470 99304470 1001 86380 86390 1
304253 99304253 1001 86380 86390 1
304241 99304241 1001 86380 86390 1
304332 99304332 1001 86380 86390 1
304268 99304268 1001 86380 86390 1
304269 99304269 1001 86380 86390 1
304270 99304270 1001 86380 86390 1
304362 99304362 1001 86380 86390 1
304922 99304922 1001 86380 86390 1
305042 99305042 1001 86380 86390 1
304979 99304979 1001 86380 86390 1
304866 99304866 1001 86380 86390 1
304983 99304983 1001 86380 86390 1
305577 99305577 1001 86380 86390 1
305644 99305644 1001 86380 86390 1
305285 99305285 1001 86380 86390 1
305324 99305324 1001 86380 86390 1
305457 99305457 1001 86380 86390 1
305394 99305394 1001 86380 86390 1
305278 99305278 1001 86380 86390 1
305082 99305082 1001 86380 86390 1
305188 99305188 1001 86380 86390 1
500030 99500030 1001 86380 86390 1
500095 99500095 1001 86380 86390 1
500121 99500121 1001 86380 86390 1
500630 99500630 1001 86380 86390 1
500334 99500334 1001 86380 86390 1
500338 99500338 1001 86380 86390 1
500262 99500262 1001 86380 86390 1
500328 99500328 1001 86380 86390 1
500329 99500329 1001 86380 86390 1
500944 99500944 1001 86380 86390 1
501016 99501016 1001 86380 86390 1
501526 99501526 1001 86380 86390 1
501613 99501613 1001 86380 86390 1
501296 99501296 1001 86380 86390 1
501122 99501122 1001 86380 86390 1
501058 99501058 1001 86380 86390 1
501071 99501071 1001 86380 86390 1
501021 99501021 1001 86380 86390 1
501216 99501216 1001 86380 86390 1
501100 99501100 1001 86380 86390 1
501209 99501209 1001 86380 86390 1
501028 99501028 1001 86380 86390 1
501211 99501211 1001 86380 86390 1
501793 99501793 1001 86380 86390 1
501679 99501679 1001 86380 86390 1
501773 99501773 1001 86380 86390 1
502324 99502324 1001 86380 86390 1
502379 99502379 1001 86380 86390 1
502304 99502304 1001 86380 86390 1
502411 99502411 1001 86380 86390 1
502104 99502104 1001 86380 86390 1
502169 99502169 1001 86380 86390 1
502065 99502065 1001 86380 86390 1
502136 99502136 1001 86380 86390 1
502205 99502205 1001 86380 86390 1
502244 99502244 1001 86380 86390 1
502007 99502007 1001 86380 86390 1
501931 99501931 1001 86380 86390 1
502625 99502625 1001 86380 86390 1
502551 99502551 1001 86380 86390 1
502642 99502642 1001 86380 86390 1
503256 99503256 1001 86380 86390 1
503104 99503104 1001 86380 86390 1
502897 99502897 1001 86380 86390 1
503081 99503081 1001 86380 86390 1
502991 99502991 1001 86380 86390 1
503083 99503083 1001 86380 86390 1
502738 99502738 1001 86380 86390 1
502860 99502860 1001 86380 86390 1
502811 99502811 1001 86380 86390 1
503308 99503308 1001 86380 86390 1
503325 99503325 1001 86380 86390 1
504095 99504095 1001 86380 86390 1
504077 99504077 1001 86380 86390 1
503790 99503790 1001 86380 86390 1
503713 99503713 1001 86380 86390 1
503726 99503726 1001 86380 86390 1
503642 99503642 1001 86380 86390 1
503695 99503695 1001 86380 86390 1
503683 99503683 1001 86380 86390 1
503697 99503697 1001 86380 86390 1
503583 99503583 1001 86380 86390 1
504243 99504243 1001 86380 86390 1
504846 99504846 1001 86380 86390 1
504922 99504922 1001 86380 86390 1
504725 99504725 1001 86380 86390 1
504558 99504558 1001 86380 86390 1
504606 99504606 1001 86380 86390 1
504633 99504633 1001 86380 86390 1
504426 99504426 1001 86380 86390 1
504453 99504453 1001 86380 86390 1
504404 99504404 1001 86380 86390 1
504460 99504460 1001 86380 86390 1
504436 99504436 1001 86380 86390 1
505070 99505070 1001 86380 86390 1
504944 99504944 1001 86380 86390 1
505141 99505141 1001 86380 86390 1
505617 99505617 1001 86380 86390 1
505650 99505650 1001 86380 86390 1
505718 99505718 1001 86380 86390 1
505555 99505555 1001 86380 86390 1
505511 99505511 1001 86380 86390 1
505304 99505304 1001 86380 86390 1
505253 99505253 1001 86380 86390 1
505162 99505162 1001 86380 86390 1
505150 99505150 1001 86380 86390 1
505182 99505182 1001 86380 86390 1
505833 99505833 1001 86380 86390 1
505855 99505855 1001 86380 86390 1
506560 99506560 1001 86380 86390 1
506430 99506430 1001 86380 86390 1
506456 99506456 1001 86380 86390 1
506451 99506451 1001 86380 86390 1
506236 99506236 1001 86380 86390 1
506184 99506184 1001 86380 86390 1
506197 99506197 1001 86380 86390 1
506200 99506200 1001 86380 86390 1
506372 99506372 1001 86380 86390 1
506283 99506283 1001 86380 86390 1
506019 99506019 1001 86380 86390 1
506063 99506063 1001 86380 86390 1
507243 99507243 1001 86380 86390 1
507304 99507304 1001 86380 86390 1
507383 99507383 1001 86380 86390 1
507026 99507026 1001 86380 86390 1
507133 99507133 1001 86380 86390 1
507056 99507056 1001 86380 86390 1
507096 99507096 1001 86380 86390 1
507033 99507033 1001 86380 86390 1
506878 99506878 1001 86380 86390 1
506842 99506842 1001 86380 86390 1
506999 99506999 1001 86380 86390 1
506844 99506844 1001 86380 86390 1
506884 99506884 1001 86380 86390 1
507537 99507537 1001 86380 86390 1
507615 99507615 1001 86380 86390 1
507435 99507435 1001 86380 86390 1
507570 99507570 1001 86380 86390 1
508159 99508159 1001 86380 86390 1
508170 99508170 1001 86380 86390 1
507692 99507692 1001 86380 86390 1
507744 99507744 1001 86380 86390 1
507799 99507799 1001 86380 86390 1
507684 99507684 1001 86380 86390 1
507763 99507763 1001 86380 86390 1
507700 99507700 1001 86380 86390 1
507703 99507703 1001 86380 86390 1
508335 99508335 1001 86380 86390 1
507836 99507836 1001 86380 86390 1
508394 99508394 1001 86380 86390 1
508317 99508317 1001 86380 86390 1
508292 99508292 1001 86380 86390 1
508267 99508267 1001 86380 86390 1
508451 99508451 1001 86380 86390 1
509052 99509052 1001 86380 86390 1
508766 99508766 1001 86380 86390 1
508771 99508771 1001 86380 86390 1
508800 99508800 1001 86380 86390 1
508827 99508827 1001 86380 86390 1
508867 99508867 1001 86380 86390 1
508686 99508686 1001 86380 86390 1
508584 99508584 1001 86380 86390 1
508533 99508533 1001 86380 86390 1
508563 99508563 1001 86380 86390 1
508487 99508487 1001 86380 86390 1
508581 99508581 1001 86380 86390 1
509101 99509101 1001 86380 86390 1
509078 99509078 1001 86380 86390 1
509274 99509274 1001 86380 86390 1
509122 99509122 1001 86380 86390 1
509083 99509083 1001 86380 86390 1
509697 99509697 1001 86380 86390 1
509817 99509817 1001 86380 86390 1
509891 99509891 1001 86380 86390 1
509731 99509731 1001 86380 86390 1
509719 99509719 1001 86380 86390 1
509682 99509682 1001 86380 86390 1
509515 99509515 1001 86380 86390 1
509632 99509632 1001 86380 86390 1
509660 99509660 1001 86380 86390 1
509614 99509614 1001 86380 86390 1
509681 99509681 1001 86380 86390 1
509487 99509487 1001 86380 86390 1
509450 99509450 1001 86380 86390 1
509281 99509281 1001 86380 86390 1
509338 99509338 1001 86380 86390 1
509403 99509403 1001 86380 86390 1
509471 99509471 1001 86380 86390 1
509989 99509989 1001 86380 86390 1
510069 99510069 1001 86380 86390 1
510082 99510082 1001 86380 86390 1
509983 99509983 1001 86380 86390 1
509971 99509971 1001 86380 86390 1
509935 99509935 1001 86380 86390 1
510675 99510675 1001 86380 86390 1
510613 99510613 1001 86380 86390 1
510566 99510566 1001 86380 86390 1
510595 99510595 1001 86380 86390 1
510366 99510366 1001 86380 86390 1
510408 99510408 1001 86380 86390 1
510173 99510173 1001 86380 86390 1
510155 99510155 1001 86380 86390 1
510259 99510259 1001 86380 86390 1
510221 99510221 1001 86380 86390 1
510840 99510840 1001 86380 86390 1
510751 99510751 1001 86380 86390 1
510797 99510797 1001 86380 86390 1
510850 99510850 1001 86380 86390 1
511217 99511217 1001 86380 86390 1
511169 99511169 1001 86380 86390 1
511183 99511183 1001 86380 86390 1
511264 99511264 1001 86380 86390 1
511127 99511127 1001 86380 86390 1
511065 99511065 1001 86380 86390 1
511053 99511053 1001 86380 86390 1
511136 99511136 1001 86380 86390 1
511563 99511563 1001 86380 86390 1
511592 99511592 1001 86380 86390 1
511671 99511671 1001 86380 86390 1
511582 99511582 1001 86380 86390 1
511675 99511675 1001 86380 86390 1
512280 99512280 1001 86380 86390 1
512268 99512268 1001 86380 86390 1
512311 99512311 1001 86380 86390 1
512299 99512299 1001 86380 86390 1
512210 99512210 1001 86380 86390 1
512161 99512161 1001 86380 86390 1
511998 99511998 1001 86380 86390 1
512024 99512024 1001 86380 86390 1
512142 99512142 1001 86380 86390 1
512132 99512132 1001 86380 86390 1
512055 99512055 1001 86380 86390 1
512146 99512146 1001 86380 86390 1
511834 99511834 1001 86380 86390 1
512454 99512454 1001 86380 86390 1
512551 99512551 1001 86380 86390 1
512385 99512385 1001 86380 86390 1
513089 99513089 1001 86380 86390 1
513172 99513172 1001 86380 86390 1
513125 99513125 1001 86380 86390 1
513127 99513127 1001 86380 86390 1
512818 99512818 1001 86380 86390 1
512809 99512809 1001 86380 86390 1
512959 99512959 1001 86380 86390 1
512693 99512693 1001 86380 86390 1
512684 99512684 1001 86380 86390 1
512775 99512775 1001 86380 86390 1
513370 99513370 1001 86380 86390 1
513358 99513358 1001 86380 86390 1
513281 99513281 1001 86380 86390 1
513335 99513335 1001 86380 86390 1
513379 99513379 1001 86380 86390 1
513367 99513367 1001 86380 86390 1
513252 99513252 1001 86380 86390 1
513851 99513851 1001 86380 86390 1
513942 99513942 1001 86380 86390 1
513931 99513931 1001 86380 86390 1
513944 99513944 1001 86380 86390 1
513987 99513987 1001 86380 86390 1
513859 99513859 1001 86380 86390 1
513579 99513579 1001 86380 86390 1
513601 99513601 1001 86380 86390 1
514186 99514186 1001 86380 86390 1
514148 99514148 1001 86380 86390 1
514221 99514221 1001 86380 86390 1
514839 99514839 1001 86380 86390 1
514658 99514658 1001 86380 86390 1
514813 99514813 1001 86380 86390 1
514549 99514549 1001 86380 86390 1
514488 99514488 1001 86380 86390 1
514358 99514358 1001 86380 86390 1
514412 99514412 1001 86380 86390 1
514310 99514310 1001 86380 86390 1
514246 99514246 1001 86380 86390 1
514260 99514260 1001 86380 86390 1
515000 99515000 1001 86380 86390 1
515005 99515005 1001 86380 86390 1
515667 99515667 1001 86380 86390 1
515669 99515669 1001 86380 86390 1
515489 99515489 1001 86380 86390 1
515131 99515131 1001 86380 86390 1
515123 99515123 1001 86380 86390 1
515849 99515849 1001 86380 86390 1
515746 99515746 1001 86380 86390 1
515813 99515813 1001 86380 86390 1
515736 99515736 1001 86380 86390 1
515778 99515778 1001 86380 86390 1
515715 99515715 1001 86380 86390 1
516372 99516372 1001 86380 86390 1
516492 99516492 1001 86380 86390 1
516497 99516497 1001 86380 86390 1
516188 99516188 1001 86380 86390 1
516099 99516099 1001 86380 86390 1
516232 99516232 1001 86380 86390 1
516258 99516258 1001 86380 86390 1
516159 99516159 1001 86380 86390 1
516250 99516250 1001 86380 86390 1
516263 99516263 1001 86380 86390 1
516069 99516069 1001 86380 86390 1
515958 99515958 1001 86380 86390 1
516053 99516053 1001 86380 86390 1
515989 99515989 1001 86380 86390 1
516649 99516649 1001 86380 86390 1
516546 99516546 1001 86380 86390 1
516587 99516587 1001 86380 86390 1
517184 99517184 1001 86380 86390 1
517210 99517210 1001 86380 86390 1
517185 99517185 1001 86380 86390 1
517252 99517252 1001 86380 86390 1
516992 99516992 1001 86380 86390 1
517012 99517012 1001 86380 86390 1
517064 99517064 1001 86380 86390 1
516909 99516909 1001 86380 86390 1
517514 99517514 1001 86380 86390 1
517515 99517515 1001 86380 86390 1
517388 99517388 1001 86380 86390 1
517343 99517343 1001 86380 86390 1
518141 99518141 1001 86380 86390 1
518094 99518094 1001 86380 86390 1
517979 99517979 1001 86380 86390 1
517853 99517853 1001 86380 86390 1
517765 99517765 1001 86380 86390 1
517875 99517875 1001 86380 86390 1
517901 99517901 1001 86380 86390 1
517838 99517838 1001 86380 86390 1
517633 99517633 1001 86380 86390 1
517699 99517699 1001 86380 86390 1
517688 99517688 1001 86380 86390 1
517705 99517705 1001 86380 86390 1
518162 99518162 1001 86380 86390 1
518364 99518364 1001 86380 86390 1
518326 99518326 1001 86380 86390 1
518955 99518955 1001 86380 86390 1
518928 99518928 1001 86380 86390 1
518891 99518891 1001 86380 86390 1
518974 99518974 1001 86380 86390 1
518758 99518758 1001 86380 86390 1
518721 99518721 1001 86380 86390 1
518748 99518748 1001 86380 86390 1
518739 99518739 1001 86380 86390 1
518649 99518649 1001 86380 86390 1
518458 99518458 1001 86380 86390 1
518407 99518407 1001 86380 86390 1
518549 99518549 1001 86380 86390 1
519049 99519049 1001 86380 86390 1
519140 99519140 1001 86380 86390 1
519115 99519115 1001 86380 86390 1
519026 99519026 1001 86380 86390 1
519109 99519109 1001 86380 86390 1
519679 99519679 1001 86380 86390 1
519670 99519670 1001 86380 86390 1
519206 99519206 1001 86380 86390 1
519240 99519240 1001 86380 86390 1
519201 99519201 1001 86380 86390 1
519396 99519396 1001 86380 86390 1
519230 99519230 1001 86380 86390 1
519824 99519824 1001 86380 86390 1
519841 99519841 1001 86380 86390 1
519870 99519870 1001 86380 86390 1
520460 99520460 1001 86380 86390 1
520535 99520535 1001 86380 86390 1
520292 99520292 1001 86380 86390 1
520342 99520342 1001 86380 86390 1
520127 99520127 1001 86380 86390 1
520791 99520791 1001 86380 86390 1
521209 99521209 1001 86380 86390 1
521210 99521210 1001 86380 86390 1
521134 99521134 1001 86380 86390 1
521109 99521109 1001 86380 86390 1
521135 99521135 1001 86380 86390 1
521202 99521202 1001 86380 86390 1
521005 99521005 1001 86380 86390 1
520933 99520933 1001 86380 86390 1
521583 99521583 1001 86380 86390 1
521610 99521610 1001 86380 86390 1
522275 99522275 1001 86380 86390 1
522096 99522096 1001 86380 86390 1
522212 99522212 1001 86380 86390 1
522284 99522284 1001 86380 86390 1
522074 99522074 1001 86380 86390 1
521896 99521896 1001 86380 86390 1
522080 99522080 1001 86380 86390 1
522042 99522042 1001 86380 86390 1
521900 99521900 1001 86380 86390 1
522004 99522004 1001 86380 86390 1
521969 99521969 1001 86380 86390 1
521712 99521712 1001 86380 86390 1
521714 99521714 1001 86380 86390 1
521872 99521872 1001 86380 86390 1
521744 99521744 1001 86380 86390 1
522329 99522329 1001 86380 86390 1
522473 99522473 1001 86380 86390 1
522492 99522492 1001 86380 86390 1
522389 99522389 1001 86380 86390 1
522495 99522495 1001 86380 86390 1
523054 99523054 1001 86380 86390 1
523087 99523087 1001 86380 86390 1
523032 99523032 1001 86380 86390 1
522969 99522969 1001 86380 86390 1
522731 99522731 1001 86380 86390 1
522809 99522809 1001 86380 86390 1
522742 99522742 1001 86380 86390 1
522593 99522593 1001 86380 86390 1
523249 99523249 1001 86380 86390 1
523123 99523123 1001 86380 86390 1
523845 99523845 1001 86380 86390 1
523859 99523859 1001 86380 86390 1
523827 99523827 1001 86380 86390 1
523546 99523546 1001 86380 86390 1
523534 99523534 1001 86380 86390 1
523711 99523711 1001 86380 86390 1
523378 99523378 1001 86380 86390 1
523497 99523497 1001 86380 86390 1
523358 99523358 1001 86380 86390 1
523332 99523332 1001 86380 86390 1
523982 99523982 1001 86380 86390 1
523949 99523949 1001 86380 86390 1
524630 99524630 1001 86380 86390 1
524723 99524723 1001 86380 86390 1
524637 99524637 1001 86380 86390 1
524435 99524435 1001 86380 86390 1
524371 99524371 1001 86380 86390 1
524432 99524432 1001 86380 86390 1
524319 99524319 1001 86380 86390 1
524194 99524194 1001 86380 86390 1
524262 99524262 1001 86380 86390 1
524961 99524961 1001 86380 86390 1
524780 99524780 1001 86380 86390 1
524782 99524782 1001 86380 86390 1
524892 99524892 1001 86380 86390 1
525417 99525417 1001 86380 86390 1
525565 99525565 1001 86380 86390 1
525540 99525540 1001 86380 86390 1
525450 99525450 1001 86380 86390 1
525261 99525261 1001 86380 86390 1
525242 99525242 1001 86380 86390 1
525247 99525247 1001 86380 86390 1
525121 99525121 1001 86380 86390 1
525103 99525103 1001 86380 86390 1
525116 99525116 1001 86380 86390 1
526363 99526363 1001 86380 86390 1
526408 99526408 1001 86380 86390 1
526290 99526290 1001 86380 86390 1
526280 99526280 1001 86380 86390 1
526102 99526102 1001 86380 86390 1
526065 99526065 1001 86380 86390 1
526132 99526132 1001 86380 86390 1
525913 99525913 1001 86380 86390 1
525824 99525824 1001 86380 86390 1
526435 99526435 1001 86380 86390 1
526453 99526453 1001 86380 86390 1
527159 99527159 1001 86380 86390 1
527200 99527200 1001 86380 86390 1
526943 99526943 1001 86380 86390 1
526826 99526826 1001 86380 86390 1
526777 99526777 1001 86380 86390 1
526664 99526664 1001 86380 86390 1
526717 99526717 1001 86380 86390 1
527258 99527258 1001 86380 86390 1
527391 99527391 1001 86380 86390 1
527379 99527379 1001 86380 86390 1
527927 99527927 1001 86380 86390 1
527905 99527905 1001 86380 86390 1
527945 99527945 1001 86380 86390 1
527780 99527780 1001 86380 86390 1
527794 99527794 1001 86380 86390 1
527673 99527673 1001 86380 86390 1
527635 99527635 1001 86380 86390 1
527545 99527545 1001 86380 86390 1
527521 99527521 1001 86380 86390 1
527539 99527539 1001 86380 86390 1
528201 99528201 1001 86380 86390 1
528190 99528190 1001 86380 86390 1
528159 99528159 1001 86380 86390 1
528742 99528742 1001 86380 86390 1
528859 99528859 1001 86380 86390 1
528706 99528706 1001 86380 86390 1
528545 99528545 1001 86380 86390 1
528534 99528534 1001 86380 86390 1
528497 99528497 1001 86380 86390 1
528422 99528422 1001 86380 86390 1
528333 99528333 1001 86380 86390 1
528419 99528419 1001 86380 86390 1
528331 99528331 1001 86380 86390 1
528975 99528975 1001 86380 86390 1
529067 99529067 1001 86380 86390 1
529004 99529004 1001 86380 86390 1
528914 99528914 1001 86380 86390 1
528955 99528955 1001 86380 86390 1
529099 99529099 1001 86380 86390 1
529696 99529696 1001 86380 86390 1
529656 99529656 1001 86380 86390 1
529647 99529647 1001 86380 86390 1
529119 99529119 1001 86380 86390 1
529239 99529239 1001 86380 86390 1
529169 99529169 1001 86380 86390 1
529807 99529807 1001 86380 86390 1
529872 99529872 1001 86380 86390 1
529730 99529730 1001 86380 86390 1
529761 99529761 1001 86380 86390 1
529800 99529800 1001 86380 86390 1
530494 99530494 1001 86380 86390 1
530545 99530545 1001 86380 86390 1
530306 99530306 1001 86380 86390 1
529972 99529972 1001 86380 86390 1
530053 99530053 1001 86380 86390 1
529969 99529969 1001 86380 86390 1
530758 99530758 1001 86380 86390 1
530701 99530701 1001 86380 86390 1
530611 99530611 1001 86380 86390 1
530599 99530599 1001 86380 86390 1
531355 99531355 1001 86380 86390 1
531210 99531210 1001 86380 86390 1
531100 99531100 1001 86380 86390 1
531011 99531011 1001 86380 86390 1
531013 99531013 1001 86380 86390 1
530978 99530978 1001 86380 86390 1
530890 99530890 1001 86380 86390 1
530907 99530907 1001 86380 86390 1
530766 99530766 1001 86380 86390 1
531425 99531425 1001 86380 86390 1
531413 99531413 1001 86380 86390 1
532028 99532028 1001 86380 86390 1
532005 99532005 1001 86380 86390 1
532122 99532122 1001 86380 86390 1
531794 99531794 1001 86380 86390 1
531834 99531834 1001 86380 86390 1
531998 99531998 1001 86380 86390 1
531605 99531605 1001 86380 86390 1
533003 99533003 1001 86380 86390 1
532844 99532844 1001 86380 86390 1
533016 99533016 1001 86380 86390 1
532860 99532860 1001 86380 86390 1
533020 99533020 1001 86380 86390 1
532874 99532874 1001 86380 86390 1
532787 99532787 1001 86380 86390 1
532792 99532792 1001 86380 86390 1
532704 99532704 1001 86380 86390 1
532796 99532796 1001 86380 86390 1
532812 99532812 1001 86380 86390 1
532464 99532464 1001 86380 86390 1
532460 99532460 1001 86380 86390 1
533067 99533067 1001 86380 86390 1
533070 99533070 1001 86380 86390 1
533032 99533032 1001 86380 86390 1
533163 99533163 1001 86380 86390 1
533112 99533112 1001 86380 86390 1
533118 99533118 1001 86380 86390 1
533661 99533661 1001 86380 86390 1
533754 99533754 1001 86380 86390 1
533644 99533644 1001 86380 86390 1
533585 99533585 1001 86380 86390 1
533314 99533314 1001 86380 86390 1
533386 99533386 1001 86380 86390 1
533245 99533245 1001 86380 86390 1
533906 99533906 1001 86380 86390 1
534023 99534023 1001 86380 86390 1
534015 99534015 1001 86380 86390 1
534019 99534019 1001 86380 86390 1
534532 99534532 1001 86380 86390 1
534545 99534545 1001 86380 86390 1
534486 99534486 1001 86380 86390 1
534537 99534537 1001 86380 86390 1
534512 99534512 1001 86380 86390 1
534328 99534328 1001 86380 86390 1
534290 99534290 1001 86380 86390 1
534420 99534420 1001 86380 86390 1
534319 99534319 1001 86380 86390 1
534281 99534281 1001 86380 86390 1
534140 99534140 1001 86380 86390 1
534214 99534214 1001 86380 86390 1
534763 99534763 1001 86380 86390 1
534769 99534769 1001 86380 86390 1
534783 99534783 1001 86380 86390 1
535508 99535508 1001 86380 86390 1
535376 99535376 1001 86380 86390 1
535471 99535471 1001 86380 86390 1
535140 99535140 1001 86380 86390 1
535206 99535206 1001 86380 86390 1
535224 99535224 1001 86380 86390 1
535083 99535083 1001 86380 86390 1
534969 99534969 1001 86380 86390 1
535073 99535073 1001 86380 86390 1
534926 99534926 1001 86380 86390 1
535630 99535630 1001 86380 86390 1
536135 99536135 1001 86380 86390 1
536314 99536314 1001 86380 86390 1
536074 99536074 1001 86380 86390 1
535736 99535736 1001 86380 86390 1
536399 99536399 1001 86380 86390 1
536454 99536454 1001 86380 86390 1
536417 99536417 1001 86380 86390 1
536352 99536352 1001 86380 86390 1
536367 99536367 1001 86380 86390 1
536509 99536509 1001 86380 86390 1
537124 99537124 1001 86380 86390 1
537012 99537012 1001 86380 86390 1
536862 99536862 1001 86380 86390 1
536550 99536550 1001 86380 86390 1
537341 99537341 1001 86380 86390 1
537268 99537268 1001 86380 86390 1
537269 99537269 1001 86380 86390 1
537924 99537924 1001 86380 86390 1
537797 99537797 1001 86380 86390 1
537852 99537852 1001 86380 86390 1
537815 99537815 1001 86380 86390 1
537909 99537909 1001 86380 86390 1
537807 99537807 1001 86380 86390 1
537776 99537776 1001 86380 86390 1
537751 99537751 1001 86380 86390 1
537381 99537381 1001 86380 86390 1
537504 99537504 1001 86380 86390 1
537559 99537559 1001 86380 86390 1
538012 99538012 1001 86380 86390 1
538080 99538080 1001 86380 86390 1
538029 99538029 1001 86380 86390 1
538192 99538192 1001 86380 86390 1
538129 99538129 1001 86380 86390 1
538107 99538107 1001 86380 86390 1
538777 99538777 1001 86380 86390 1
538612 99538612 1001 86380 86390 1
538729 99538729 1001 86380 86390 1
538795 99538795 1001 86380 86390 1
538759 99538759 1001 86380 86390 1
538695 99538695 1001 86380 86390 1
538534 99538534 1001 86380 86390 1
538408 99538408 1001 86380 86390 1
538212 99538212 1001 86380 86390 1
538267 99538267 1001 86380 86390 1
538967 99538967 1001 86380 86390 1
538867 99538867 1001 86380 86390 1
538910 99538910 1001 86380 86390 1
538978 99538978 1001 86380 86390 1
538991 99538991 1001 86380 86390 1
539569 99539569 1001 86380 86390 1
539507 99539507 1001 86380 86390 1
539598 99539598 1001 86380 86390 1
539635 99539635 1001 86380 86390 1
539435 99539435 1001 86380 86390 1
539411 99539411 1001 86380 86390 1
539256 99539256 1001 86380 86390 1
539232 99539232 1001 86380 86390 1
539388 99539388 1001 86380 86390 1
539363 99539363 1001 86380 86390 1
539382 99539382 1001 86380 86390 1
539683 99539683 1001 86380 86390 1
539737 99539737 1001 86380 86390 1
540368 99540368 1001 86380 86390 1
540444 99540444 1001 86380 86390 1
540267 99540267 1001 86380 86390 1
540388 99540388 1001 86380 86390 1
540057 99540057 1001 86380 86390 1
540071 99540071 1001 86380 86390 1
540180 99540180 1001 86380 86390 1
539901 99539901 1001 86380 86390 1
539880 99539880 1001 86380 86390 1
539856 99539856 1001 86380 86390 1
539960 99539960 1001 86380 86390 1
539987 99539987 1001 86380 86390 1
540606 99540606 1001 86380 86390 1
540546 99540546 1001 86380 86390 1
540585 99540585 1001 86380 86390 1
540550 99540550 1001 86380 86390 1
541160 99541160 1001 86380 86390 1
541239 99541239 1001 86380 86390 1
540960 99540960 1001 86380 86390 1
541072 99541072 1001 86380 86390 1
540829 99540829 1001 86380 86390 1
540689 99540689 1001 86380 86390 1
540693 99540693 1001 86380 86390 1
540709 99540709 1001 86380 86390 1
541422 99541422 1001 86380 86390 1
541943 99541943 1001 86380 86390 1
542009 99542009 1001 86380 86390 1
541998 99541998 1001 86380 86390 1
542105 99542105 1001 86380 86390 1
542064 99542064 1001 86380 86390 1
542109 99542109 1001 86380 86390 1
542110 99542110 1001 86380 86390 1
541735 99541735 1001 86380 86390 1
541789 99541789 1001 86380 86390 1
541867 99541867 1001 86380 86390 1
541857 99541857 1001 86380 86390 1
541899 99541899 1001 86380 86390 1
541628 99541628 1001 86380 86390 1
541591 99541591 1001 86380 86390 1
541647 99541647 1001 86380 86390 1
542196 99542196 1001 86380 86390 1
542236 99542236 1001 86380 86390 1
542253 99542253 1001 86380 86390 1
542282 99542282 1001 86380 86390 1
542764 99542764 1001 86380 86390 1
542752 99542752 1001 86380 86390 1
542844 99542844 1001 86380 86390 1
542897 99542897 1001 86380 86390 1
542771 99542771 1001 86380 86390 1
542759 99542759 1001 86380 86390 1
542876 99542876 1001 86380 86390 1
542749 99542749 1001 86380 86390 1
542935 99542935 1001 86380 86390 1
542840 99542840 1001 86380 86390 1
542763 99542763 1001 86380 86390 1
542638 99542638 1001 86380 86390 1
542537 99542537 1001 86380 86390 1
542696 99542696 1001 86380 86390 1
542458 99542458 1001 86380 86390 1
542472 99542472 1001 86380 86390 1
542478 99542478 1001 86380 86390 1
543104 99543104 1001 86380 86390 1
543578 99543578 1001 86380 86390 1
543612 99543612 1001 86380 86390 1
543717 99543717 1001 86380 86390 1
543451 99543451 1001 86380 86390 1
543507 99543507 1001 86380 86390 1
543381 99543381 1001 86380 86390 1
543163 99543163 1001 86380 86390 1
543226 99543226 1001 86380 86390 1
543799 99543799 1001 86380 86390 1
543773 99543773 1001 86380 86390 1
543793 99543793 1001 86380 86390 1
544537 99544537 1001 86380 86390 1
544551 99544551 1001 86380 86390 1
544488 99544488 1001 86380 86390 1
544465 99544465 1001 86380 86390 1
544380 99544380 1001 86380 86390 1
544330 99544330 1001 86380 86390 1
544214 99544214 1001 86380 86390 1
544282 99544282 1001 86380 86390 1
544244 99544244 1001 86380 86390 1
544219 99544219 1001 86380 86390 1
544259 99544259 1001 86380 86390 1
544272 99544272 1001 86380 86390 1
544136 99544136 1001 86380 86390 1
544176 99544176 1001 86380 86390 1
544736 99544736 1001 86380 86390 1
544727 99544727 1001 86380 86390 1
544665 99544665 1001 86380 86390 1
429653 498 1001 21660 22377 1
511834 607 1002 34200 37094 1
511900 756 1002 37126 41153 1
537108 794 1002 49488 60951 1
400376 99400376 1001 86380 86390 1
400406 99400406 1001 86380 86390 1
400518 99400518 1001 86380 86390 1
400626 99400626 1001 86380 86390 1
400663 99400663 1001 86380 86390 1
400682 99400682 1001 86380 86390 1
400842 99400842 1001 86380 86390 1
400848 99400848 1001 86380 86390 1
400980 99400980 1001 86380 86390 1
401114 99401114 1001 86380 86390 1
401236 99401236 1001 86380 86390 1
401326 99401326 1001 86380 86390 1
401286 99401286 1001 86380 86390 1
401539 99401539 1001 86380 86390 1
401676 99401676 1001 86380 86390 1
401782 99401782 1001 86380 86390 1
402357 99402357 1001 86380 86390 1
402358 99402358 1001 86380 86390 1
402345 99402345 1001 86380 86390 1
402660 99402660 1001 86380 86390 1
402763 99402763 1001 86380 86390 1
403044 99403044 1001 86380 86390 1
403050 99403050 1001 86380 86390 1
403242 99403242 1001 86380 86390 1
403469 99403469 1001 86380 86390 1
403768 99403768 1001 86380 86390 1
403800 99403800 1001 86380 86390 1
403921 99403921 1001 86380 86390 1
403951 99403951 1001 86380 86390 1
404017 99404017 1001 86380 86390 1
404459 99404459 1001 86380 86390 1
404560 99404560 1001 86380 86390 1
404595 99404595 1001 86380 86390 1
404824 99404824 1001 86380 86390 1
405200 99405200 1001 86380 86390 1
405188 99405188 1001 86380 86390 1
405619 99405619 1001 86380 86390 1
405636 99405636 1001 86380 86390 1
405988 99405988 1001 86380 86390 1
406126 99406126 1001 86380 86390 1
406249 99406249 1001 86380 86390 1
406328 99406328 1001 86380 86390 1
406638 99406638 1001 86380 86390 1
407041 99407041 1001 86380 86390 1
407212 99407212 1001 86380 86390 1
407301 99407301 1001 86380 86390 1
407586 99407586 1001 86380 86390 1
407568 99407568 1001 86380 86390 1
407971 99407971 1001 86380 86390 1
408037 99408037 1001 86380 86390 1
408174 99408174 1001 86380 86390 1
408178 99408178 1001 86380 86390 1
408441 99408441 1001 86380 86390 1
408543 99408543 1001 86380 86390 1
408830 99408830 1001 86380 86390 1
408844 99408844 1001 86380 86390 1
409025 99409025 1001 86380 86390 1
409121 99409121 1001 86380 86390 1
409268 99409268 1001 86380 86390 1
409365 99409365 1001 86380 86390 1
409478 99409478 1001 86380 86390 1
409491 99409491 1001 86380 86390 1
409453 99409453 1001 86380 86390 1
409630 99409630 1001 86380 86390 1
409631 99409631 1001 86380 86390 1
409786 99409786 1001 86380 86390 1
410015 99410015 1001 86380 86390 1
410197 99410197 1001 86380 86390 1
410487 99410487 1001 86380 86390 1
410889 99410889 1001 86380 86390 1
411592 99411592 1001 86380 86390 1
411738 99411738 1001 86380 86390 1
411810 99411810 1001 86380 86390 1
411921 99411921 1001 86380 86390 1
412025 99412025 1001 86380 86390 1
412069 99412069 1001 86380 86390 1
412369 99412369 1001 86380 86390 1
413487 99413487 1001 86380 86390 1
412932 99412932 1001 86380 86390 1
413247 99413247 1001 86380 86390 1
412691 99412691 1001 86380 86390 1
412841 99412841 1001 86380 86390 1
412798 99412798 1001 86380 86390 1
412641 99412641 1001 86380 86390 1
412852 99412852 1001 86380 86390 1
413862 99413862 1001 86380 86390 1
414038 99414038 1001 86380 86390 1
414041 99414041 1001 86380 86390 1
415057 99415057 1001 86380 86390 1
415179 99415179 1001 86380 86390 1
414523 99414523 1001 86380 86390 1
414221 99414221 1001 86380 86390 1
414272 99414272 1001 86380 86390 1
414412 99414412 1001 86380 86390 1
414414 99414414 1001 86380 86390 1
414245 99414245 1001 86380 86390 1
415410 99415410 1001 86380 86390 1
415590 99415590 1001 86380 86390 1
415568 99415568 1001 86380 86390 1
416739 99416739 1001 86380 86390 1
416517 99416517 1001 86380 86390 1
416187 99416187 1001 86380 86390 1
416264 99416264 1001 86380 86390 1
416144 99416144 1001 86380 86390 1
416225 99416225 1001 86380 86390 1
416309 99416309 1001 86380 86390 1
416311 99416311 1001 86380 86390 1
416112 99416112 1001 86380 86390 1
415905 99415905 1001 86380 86390 1
416086 99416086 1001 86380 86390 1
415937 99415937 1001 86380 86390 1
415939 99415939 1001 86380 86390 1
417166 99417166 1001 86380 86390 1
417100 99417100 1001 86380 86390 1
417362 99417362 1001 86380 86390 1
417301 99417301 1001 86380 86390 1
417503 99417503 1001 86380 86390 1
417415 99417415 1001 86380 86390 1
418730 99418730 1001 86380 86390 1
418433 99418433 1001 86380 86390 1
418715 99418715 1001 86380 86390 1
418703 99418703 1001 86380 86390 1
418466 99418466 1001 86380 86390 1
418683 99418683 1001 86380 86390 1
418706 99418706 1001 86380 86390 1
418471 99418471 1001 86380 86390 1
418432 99418432 1001 86380 86390 1
418391 99418391 1001 86380 86390 1
418118 99418118 1001 86380 86390 1
418402 99418402 1001 86380 86390 1
418186 99418186 1001 86380 86390 1
418101 99418101 1001 86380 86390 1
417938 99417938 1001 86380 86390 1
417964 99417964 1001 86380 86390 1
417835 99417835 1001 86380 86390 1
417901 99417901 1001 86380 86390 1
417951 99417951 1001 86380 86390 1
418982 99418982 1001 86380 86390 1
419114 99419114 1001 86380 86390 1
419154 99419154 1001 86380 86390 1
420249 99420249 1001 86380 86390 1
420313 99420313 1001 86380 86390 1
420067 99420067 1001 86380 86390 1
420211 99420211 1001 86380 86390 1
419905 99419905 1001 86380 86390 1
419942 99419942 1001 86380 86390 1
419670 99419670 1001 86380 86390 1
419919 99419919 1001 86380 86390 1
419964 99419964 1001 86380 86390 1
419471 99419471 1001 86380 86390 1
419354 99419354 1001 86380 86390 1
419410 99419410 1001 86380 86390 1
419216 99419216 1001 86380 86390 1
420745 99420745 1001 86380 86390 1
420663 99420663 1001 86380 86390 1
420684 99420684 1001 86380 86390 1
420801 99420801 1001 86380 86390 1
421888 99421888 1001 86380 86390 1
421817 99421817 1001 86380 86390 1
421915 99421915 1001 86380 86390 1
421454 99421454 1001 86380 86390 1
421654 99421654 1001 86380 86390 1
421037 99421037 1001 86380 86390 1
421096 99421096 1001 86380 86390 1
420912 99420912 1001 86380 86390 1
420897 99420897 1001 86380 86390 1
422473 99422473 1001 86380 86390 1
423488 99423488 1001 86380 86390 1
423379 99423379 1001 86380 86390 1
423613 99423613 1001 86380 86390 1
423710 99423710 1001 86380 86390 1
423720 99423720 1001 86380 86390 1
423483 99423483 1001 86380 86390 1
423194 99423194 1001 86380 86390 1
422798 99422798 1001 86380 86390 1
422671 99422671 1001 86380 86390 1
423964 99423964 1001 86380 86390 1
424091 99424091 1001 86380 86390 1
423852 99423852 1001 86380 86390 1
425304 99425304 1001 86380 86390 1
425337 99425337 1001 86380 86390 1
425091 99425091 1001 86380 86390 1
425205 99425205 1001 86380 86390 1
425351 99425351 1001 86380 86390 1
425161 99425161 1001 86380 86390 1
424821 99424821 1001 86380 86390 1
424901 99424901 1001 86380 86390 1
424390 99424390 1001 86380 86390 1
424563 99424563 1001 86380 86390 1
424215 99424215 1001 86380 86390 1
424327 99424327 1001 86380 86390 1
424401 99424401 1001 86380 86390 1
425498 99425498 1001 86380 86390 1
426393 99426393 1001 86380 86390 1
426190 99426190 1001 86380 86390 1
425896 99425896 1001 86380 86390 1
426058 99426058 1001 86380 86390 1
427196 99427196 1001 86380 86390 1
427235 99427235 1001 86380 86390 1
427137 99427137 1001 86380 86390 1
427202 99427202 1001 86380 86390 1
427395 99427395 1001 86380 86390 1
427428 99427428 1001 86380 86390 1
427383 99427383 1001 86380 86390 1
427408 99427408 1001 86380 86390 1
427506 99427506 1001 86380 86390 1
428566 99428566 1001 86380 86390 1
428670 99428670 1001 86380 86390 1
428364 99428364 1001 86380 86390 1
428445 99428445 1001 86380 86390 1
428350 99428350 1001 86380 86390 1
428721 99428721 1001 86380 86390 1
428266 99428266 1001 86380 86390 1
427597 99427597 1001 86380 86390 1
427850 99427850 1001 86380 86390 1
427696 99427696 1001 86380 86390 1
428866 99428866 1001 86380 86390 1
428892 99428892 1001 86380 86390 1
428750 99428750 1001 86380 86390 1
429085 99429085 1001 86380 86390 1
428930 99428930 1001 86380 86390 1
430055 99430055 1001 86380 86390 1
430199 99430199 1001 86380 86390 1
429431 99429431 1001 86380 86390 1
429507 99429507 1001 86380 86390 1
429453 99429453 1001 86380 86390 1
430526 99430526 1001 86380 86390 1
430515 99430515 1001 86380 86390 1
430806 99430806 1001 86380 86390 1
430572 99430572 1001 86380 86390 1
431764 99431764 1001 86380 86390 1
432049 99432049 1001 86380 86390 1
431883 99431883 1001 86380 86390 1
431972 99431972 1001 86380 86390 1
431661 99431661 1001 86380 86390 1
431807 99431807 1001 86380 86390 1
431509 99431509 1001 86380 86390 1
431342 99431342 1001 86380 86390 1
431062 99431062 1001 86380 86390 1
430975 99430975 1001 86380 86390 1
430991 99430991 1001 86380 86390 1
430907 99430907 1001 86380 86390 1
432394 99432394 1001 86380 86390 1
433397 99433397 1001 86380 86390 1
433470 99433470 1001 86380 86390 1
433503 99433503 1001 86380 86390 1
433101 99433101 1001 86380 86390 1
433028 99433028 1001 86380 86390 1
432721 99432721 1001 86380 86390 1
432630 99432630 1001 86380 86390 1
433945 99433945 1001 86380 86390 1
435224 99435224 1001 86380 86390 1
435042 99435042 1001 86380 86390 1
435308 99435308 1001 86380 86390 1
435174 99435174 1001 86380 86390 1
435241 99435241 1001 86380 86390 1
434467 99434467 1001 86380 86390 1
434509 99434509 1001 86380 86390 1
434321 99434321 1001 86380 86390 1
434456 99434456 1001 86380 86390 1
434550 99434550 1001 86380 86390 1
434448 99434448 1001 86380 86390 1
435462 99435462 1001 86380 86390 1
435631 99435631 1001 86380 86390 1
435772 99435772 1001 86380 86390 1
435466 99435466 1001 86380 86390 1
435821 99435821 1001 86380 86390 1
436914 99436914 1001 86380 86390 1
436759 99436759 1001 86380 86390 1
436832 99436832 1001 86380 86390 1
437102 99437102 1001 86380 86390 1
436480 99436480 1001 86380 86390 1
436288 99436288 1001 86380 86390 1
435902 99435902 1001 86380 86390 1
436221 99436221 1001 86380 86390 1
436251 99436251 1001 86380 86390 1
300086 99300086 1001 86380 86390 1
437179 99437179 1001 86380 86390 1
300053 99300053 1001 86380 86390 1
300495 99300495 1001 86380 86390 1
300339 99300339 1001 86380 86390 1
300231 99300231 1001 86380 86390 1
300158 99300158 1001 86380 86390 1
300764 99300764 1001 86380 86390 1
300909 99300909 1001 86380 86390 1
300900 99300900 1001 86380 86390 1
300825 99300825 1001 86380 86390 1
301442 99301442 1001 86380 86390 1
301459 99301459 1001 86380 86390 1
301449 99301449 1001 86380 86390 1
301171 99301171 1001 86380 86390 1
301262 99301262 1001 86380 86390 1
301288 99301288 1001 86380 86390 1
301037 99301037 1001 86380 86390 1
300978 99300978 1001 86380 86390 1
301583 99301583 1001 86380 86390 1
301625 99301625 1001 86380 86390 1
301574 99301574 1001 86380 86390 1
302351 99302351 1001 86380 86390 1
302185 99302185 1001 86380 86390 1
302019 99302019 1001 86380 86390 1
302009 99302009 1001 86380 86390 1
302100 99302100 1001 86380 86390 1
301991 99301991 1001 86380 86390 1
302444 99302444 1001 86380 86390 1
302566 99302566 1001 86380 86390 1
302580 99302580 1001 86380 86390 1
303103 99303103 1001 86380 86390 1
302989 99302989 1001 86380 86390 1
302982 99302982 1001 86380 86390 1
302985 99302985 1001 86380 86390 1
302653 99302653 1001 86380 86390 1
302711 99302711 1001 86380 86390 1
302724 99302724 1001 86380 86390 1
303389 99303389 1001 86380 86390 1
303235 99303235 1001 86380 86390 1
303250 99303250 1001 86380 86390 1
303354 99303354 1001 86380 86390 1
303956 99303956 1001 86380 86390 1
303880 99303880 1001 86380 86390 1
303934 99303934 1001 86380 86390 1
303978 99303978 1001 86380 86390 1
303714 99303714 1001 86380 86390 1
303823 99303823 1001 86380 86390 1
303425 99303425 1001 86380 86390 1
303610 99303610 1001 86380 86390 1
303483 99303483 1001 86380 86390 1
303485 99303485 1001 86380 86390 1
303577 99303577 1001 86380 86390 1
303605 99303605 1001 86380 86390 1
304147 99304147 1001 86380 86390 1
304173 99304173 1001 86380 86390 1
304098 99304098 1001 86380 86390 1
304222 99304222 1001 86380 86390 1
304769 99304769 1001 86380 86390 1
304660 99304660 1001 86380 86390 1
304662 99304662 1001 86380 86390 1
304549 99304549 1001 86380 86390 1
304320 99304320 1001 86380 86390 1
304296 99304296 1001 86380 86390 1
304427 99304427 1001 86380 86390 1
304378 99304378 1001 86380 86390 1
304391 99304391 1001 86380 86390 1
304431 99304431 1001 86380 86390 1
304863 99304863 1001 86380 86390 1
305007 99305007 1001 86380 86390 1
305621 99305621 1001 86380 86390 1
305601 99305601 1001 86380 86390 1
305388 99305388 1001 86380 86390 1
305300 99305300 1001 86380 86390 1
305318 99305318 1001 86380 86390 1
305425 99305425 1001 86380 86390 1
305097 99305097 1001 86380 86390 1
500154 99500154 1001 86380 86390 1
500135 99500135 1001 86380 86390 1
500459 99500459 1001 86380 86390 1
500260 99500260 1001 86380 86390 1
500330 99500330 1001 86380 86390 1
501005 99501005 1001 86380 86390 1
500878 99500878 1001 86380 86390 1
501011 99501011 1001 86380 86390 1
501577 99501577 1001 86380 86390 1
501444 99501444 1001 86380 86390 1
501635 99501635 1001 86380 86390 1
501390 99501390 1001 86380 86390 1
501417 99501417 1001 86380 86390 1
501156 99501156 1001 86380 86390 1
501120 99501120 1001 86380 86390 1
501703 99501703 1001 86380 86390 1
501730 99501730 1001 86380 86390 1
501653 99501653 1001 86380 86390 1
501667 99501667 1001 86380 86390 1
501693 99501693 1001 86380 86390 1
501761 99501761 1001 86380 86390 1
501724 99501724 1001 86380 86390 1
502376 99502376 1001 86380 86390 1
502345 99502345 1001 86380 86390 1
502463 99502463 1001 86380 86390 1
502234 99502234 1001 86380 86390 1
502196 99502196 1001 86380 86390 1
502038 99502038 1001 86380 86390 1
502014 99502014 1001 86380 86390 1
501990 99501990 1001 86380 86390 1
502017 99502017 1001 86380 86390 1
502018 99502018 1001 86380 86390 1
501915 99501915 1001 86380 86390 1
502047 99502047 1001 86380 86390 1
501881 99501881 1001 86380 86390 1
501934 99501934 1001 86380 86390 1
502669 99502669 1001 86380 86390 1
502543 99502543 1001 86380 86390 1
502638 99502638 1001 86380 86390 1
502666 99502666 1001 86380 86390 1
502524 99502524 1001 86380 86390 1
503128 99503128 1001 86380 86390 1
503271 99503271 1001 86380 86390 1
503160 99503160 1001 86380 86390 1
503085 99503085 1001 86380 86390 1
502684 99502684 1001 86380 86390 1
502763 99502763 1001 86380 86390 1
502746 99502746 1001 86380 86390 1
503471 99503471 1001 86380 86390 1
503434 99503434 1001 86380 86390 1
503402 99503402 1001 86380 86390 1
504069 99504069 1001 86380 86390 1
503796 99503796 1001 86380 86390 1
503707 99503707 1001 86380 86390 1
503760 99503760 1001 86380 86390 1
503825 99503825 1001 86380 86390 1
503803 99503803 1001 86380 86390 1
503858 99503858 1001 86380 86390 1
503872 99503872 1001 86380 86390 1
503699 99503699 1001 86380 86390 1
503638 99503638 1001 86380 86390 1
504295 99504295 1001 86380 86390 1
504763 99504763 1001 86380 86390 1
504881 99504881 1001 86380 86390 1
504773 99504773 1001 86380 86390 1
504557 99504557 1001 86380 86390 1
504598 99504598 1001 86380 86390 1
504604 99504604 1001 86380 86390 1
504685 99504685 1001 86380 86390 1
504388 99504388 1001 86380 86390 1
504327 99504327 1001 86380 86390 1
504462 99504462 1001 86380 86390 1
504373 99504373 1001 86380 86390 1
505057 99505057 1001 86380 86390 1
505114 99505114 1001 86380 86390 1
505590 99505590 1001 86380 86390 1
505668 99505668 1001 86380 86390 1
505707 99505707 1001 86380 86390 1
505607 99505607 1001 86380 86390 1
505582 99505582 1001 86380 86390 1
505764 99505764 1001 86380 86390 1
505360 99505360 1001 86380 86390 1
505425 99505425 1001 86380 86390 1
505363 99505363 1001 86380 86390 1
505510 99505510 1001 86380 86390 1
505550 99505550 1001 86380 86390 1
505151 99505151 1001 86380 86390 1
505294 99505294 1001 86380 86390 1
505222 99505222 1001 86380 86390 1
505160 99505160 1001 86380 86390 1
505956 99505956 1001 86380 86390 1
505944 99505944 1001 86380 86390 1
505932 99505932 1001 86380 86390 1
505907 99505907 1001 86380 86390 1
506416 99506416 1001 86380 86390 1
506432 99506432 1001 86380 86390 1
506527 99506527 1001 86380 86390 1
506377 99506377 1001 86380 86390 1
506369 99506369 1001 86380 86390 1
506307 99506307 1001 86380 86390 1
506336 99506336 1001 86380 86390 1
506388 99506388 1001 86380 86390 1
506337 99506337 1001 86380 86390 1
506093 99506093 1001 86380 86390 1
506120 99506120 1001 86380 86390 1
506059 99506059 1001 86380 86390 1
506683 99506683 1001 86380 86390 1
506701 99506701 1001 86380 86390 1
506703 99506703 1001 86380 86390 1
506783 99506783 1001 86380 86390 1
506732 99506732 1001 86380 86390 1
507342 99507342 1001 86380 86390 1
507228 99507228 1001 86380 86390 1
507189 99507189 1001 86380 86390 1
506828 99506828 1001 86380 86390 1
506947 99506947 1001 86380 86390 1
507446 99507446 1001 86380 86390 1
507589 99507589 1001 86380 86390 1
507449 99507449 1001 86380 86390 1
507469 99507469 1001 86380 86390 1
508080 99508080 1001 86380 86390 1
508086 99508086 1001 86380 86390 1
508203 99508203 1001 86380 86390 1
508088 99508088 1001 86380 86390 1
508153 99508153 1001 86380 86390 1
508236 99508236 1001 86380 86390 1
508042 99508042 1001 86380 86390 1
507915 99507915 1001 86380 86390 1
507980 99507980 1001 86380 86390 1
507851 99507851 1001 86380 86390 1
507956 99507956 1001 86380 86390 1
507936 99507936 1001 86380 86390 1
507679 99507679 1001 86380 86390 1
507827 99507827 1001 86380 86390 1
507635 99507635 1001 86380 86390 1
507664 99507664 1001 86380 86390 1
508337 99508337 1001 86380 86390 1
508275 99508275 1001 86380 86390 1
508356 99508356 1001 86380 86390 1
508253 99508253 1001 86380 86390 1
508422 99508422 1001 86380 86390 1
508959 99508959 1001 86380 86390 1
509025 99509025 1001 86380 86390 1
508979 99508979 1001 86380 86390 1
508842 99508842 1001 86380 86390 1
508587 99508587 1001 86380 86390 1
509241 99509241 1001 86380 86390 1
509167 99509167 1001 86380 86390 1
509276 99509276 1001 86380 86390 1
509698 99509698 1001 86380 86390 1
509745 99509745 1001 86380 86390 1
509848 99509848 1001 86380 86390 1
509613 99509613 1001 86380 86390 1
509538 99509538 1001 86380 86390 1
509655 99509655 1001 86380 86390 1
509337 99509337 1001 86380 86390 1
510045 99510045 1001 86380 86390 1
510036 99510036 1001 86380 86390 1
510586 99510586 1001 86380 86390 1
510421 99510421 1001 86380 86390 1
510362 99510362 1001 86380 86390 1
510505 99510505 1001 86380 86390 1
510415 99510415 1001 86380 86390 1
510157 99510157 1001 86380 86390 1
510301 99510301 1001 86380 86390 1
510165 99510165 1001 86380 86390 1
510194 99510194 1001 86380 86390 1
510233 99510233 1001 86380 86390 1
510143 99510143 1001 86380 86390 1
510827 99510827 1001 86380 86390 1
510768 99510768 1001 86380 86390 1
510861 99510861 1001 86380 86390 1
510823 99510823 1001 86380 86390 1
511388 99511388 1001 86380 86390 1
511376 99511376 1001 86380 86390 1
511352 99511352 1001 86380 86390 1
511393 99511393 1001 86380 86390 1
511261 99511261 1001 86380 86390 1
511158 99511158 1001 86380 86390 1
511014 99511014 1001 86380 86390 1
511106 99511106 1001 86380 86390 1
510939 99510939 1001 86380 86390 1
511577 99511577 1001 86380 86390 1
511586 99511586 1001 86380 86390 1
512282 99512282 1001 86380 86390 1
512283 99512283 1001 86380 86390 1
512232 99512232 1001 86380 86390 1
512312 99512312 1001 86380 86390 1
512339 99512339 1001 86380 86390 1
512112 99512112 1001 86380 86390 1
511929 99511929 1001 86380 86390 1
511818 99511818 1001 86380 86390 1
512443 99512443 1001 86380 86390 1
512432 99512432 1001 86380 86390 1
512473 99512473 1001 86380 86390 1
512540 99512540 1001 86380 86390 1
512568 99512568 1001 86380 86390 1
513017 99513017 1001 86380 86390 1
513195 99513195 1001 86380 86390 1
513199 99513199 1001 86380 86390 1
512808 99512808 1001 86380 86390 1
512848 99512848 1001 86380 86390 1
512982 99512982 1001 86380 86390 1
512827 99512827 1001 86380 86390 1
512971 99512971 1001 86380 86390 1
512687 99512687 1001 86380 86390 1
512657 99512657 1001 86380 86390 1
512777 99512777 1001 86380 86390 1
513386 99513386 1001 86380 86390 1
513863 99513863 1001 86380 86390 1
513831 99513831 1001 86380 86390 1
513764 99513764 1001 86380 86390 1
513674 99513674 1001 86380 86390 1
513778 99513778 1001 86380 86390 1
513715 99513715 1001 86380 86390 1
513607 99513607 1001 86380 86390 1
513442 99513442 1001 86380 86390 1
513547 99513547 1001 86380 86390 1
513522 99513522 1001 86380 86390 1
513431 99513431 1001 86380 86390 1
513602 99513602 1001 86380 86390 1
514093 99514093 1001 86380 86390 1
514220 99514220 1001 86380 86390 1
514182 99514182 1001 86380 86390 1
514678 99514678 1001 86380 86390 1
514761 99514761 1001 86380 86390 1
514838 99514838 1001 86380 86390 1
514844 99514844 1001 86380 86390 1
514483 99514483 1001 86380 86390 1
514548 99514548 1001 86380 86390 1
514643 99514643 1001 86380 86390 1
514518 99514518 1001 86380 86390 1
514596 99514596 1001 86380 86390 1
515022 99515022 1001 86380 86390 1
515011 99515011 1001 86380 86390 1
515665 99515665 1001 86380 86390 1
515363 99515363 1001 86380 86390 1
515428 99515428 1001 86380 86390 1
515368 99515368 1001 86380 86390 1
515334 99515334 1001 86380 86390 1
515117 99515117 1001 86380 86390 1
515263 99515263 1001 86380 86390 1
515111 99515111 1001 86380 86390 1
515773 99515773 1001 86380 86390 1
515804 99515804 1001 86380 86390 1
515844 99515844 1001 86380 86390 1
515857 99515857 1001 86380 86390 1
516368 99516368 1001 86380 86390 1
516407 99516407 1001 86380 86390 1
516321 99516321 1001 86380 86390 1
516386 99516386 1001 86380 86390 1
516438 99516438 1001 86380 86390 1
516440 99516440 1001 86380 86390 1
516144 99516144 1001 86380 86390 1
516286 99516286 1001 86380 86390 1
516133 99516133 1001 86380 86390 1
515927 99515927 1001 86380 86390 1
516096 99516096 1001 86380 86390 1
516072 99516072 1001 86380 86390 1
516545 99516545 1001 86380 86390 1
516524 99516524 1001 86380 86390 1
516578 99516578 1001 86380 86390 1
517157 99517157 1001 86380 86390 1
517149 99517149 1001 86380 86390 1
517267 99517267 1001 86380 86390 1
517256 99517256 1001 86380 86390 1
517295 99517295 1001 86380 86390 1
516989 99516989 1001 86380 86390 1
517002 99517002 1001 86380 86390 1
517054 99517054 1001 86380 86390 1
516744 99516744 1001 86380 86390 1
516864 99516864 1001 86380 86390 1
516920 99516920 1001 86380 86390 1
517473 99517473 1001 86380 86390 1
517982 99517982 1001 86380 86390 1
518008 99518008 1001 86380 86390 1
518131 99518131 1001 86380 86390 1
518103 99518103 1001 86380 86390 1
518032 99518032 1001 86380 86390 1
517904 99517904 1001 86380 86390 1
517832 99517832 1001 86380 86390 1
517850 99517850 1001 86380 86390 1
517760 99517760 1001 86380 86390 1
517686 99517686 1001 86380 86390 1
517713 99517713 1001 86380 86390 1
518212 99518212 1001 86380 86390 1
518317 99518317 1001 86380 86390 1
518292 99518292 1001 86380 86390 1
518178 99518178 1001 86380 86390 1
518231 99518231 1001 86380 86390 1
518272 99518272 1001 86380 86390 1
518820 99518820 1001 86380 86390 1
518885 99518885 1001 86380 86390 1
518749 99518749 1001 86380 86390 1
518767 99518767 1001 86380 86390 1
518405 99518405 1001 86380 86390 1
518441 99518441 1001 86380 86390 1
519050 99519050 1001 86380 86390 1
519143 99519143 1001 86380 86390 1
519751 99519751 1001 86380 86390 1
519611 99519611 1001 86380 86390 1
519680 99519680 1001 86380 86390 1
519804 99519804 1001 86380 86390 1
519452 99519452 1001 86380 86390 1
519427 99519427 1001 86380 86390 1
519557 99519557 1001 86380 86390 1
519432 99519432 1001 86380 86390 1
519400 99519400 1001 86380 86390 1
519213 99519213 1001 86380 86390 1
519998 99519998 1001 86380 86390 1
519857 99519857 1001 86380 86390 1
519938 99519938 1001 86380 86390 1
519951 99519951 1001 86380 86390 1
520603 99520603 1001 86380 86390 1
520605 99520605 1001 86380 86390 1
520436 99520436 1001 86380 86390 1
520500 99520500 1001 86380 86390 1
520513 99520513 1001 86380 86390 1
520527 99520527 1001 86380 86390 1
520567 99520567 1001 86380 86390 1
520520 99520520 1001 86380 86390 1
520268 99520268 1001 86380 86390 1
520346 99520346 1001 86380 86390 1
520284 99520284 1001 86380 86390 1
520428 99520428 1001 86380 86390 1
520276 99520276 1001 86380 86390 1
520152 99520152 1001 86380 86390 1
520042 99520042 1001 86380 86390 1
520159 99520159 1001 86380 86390 1
520212 99520212 1001 86380 86390 1
520836 99520836 1001 86380 86390 1
520660 99520660 1001 86380 86390 1
521298 99521298 1001 86380 86390 1
521367 99521367 1001 86380 86390 1
521131 99521131 1001 86380 86390 1
521107 99521107 1001 86380 86390 1
521151 99521151 1001 86380 86390 1
521242 99521242 1001 86380 86390 1
521064 99521064 1001 86380 86390 1
521039 99521039 1001 86380 86390 1
521053 99521053 1001 86380 86390 1
521041 99521041 1001 86380 86390 1
521003 99521003 1001 86380 86390 1
521047 99521047 1001 86380 86390 1
520867 99520867 1001 86380 86390 1
521620 99521620 1001 86380 86390 1
521494 99521494 1001 86380 86390 1
521637 99521637 1001 86380 86390 1
521534 99521534 1001 86380 86390 1
521577 99521577 1001 86380 86390 1
522128 99522128 1001 86380 86390 1
522049 99522049 1001 86380 86390 1
522056 99522056 1001 86380 86390 1
521940 99521940 1001 86380 86390 1
522331 99522331 1001 86380 86390 1
522410 99522410 1001 86380 86390 1
522362 99522362 1001 86380 86390 1
522401 99522401 1001 86380 86390 1
522325 99522325 1001 86380 86390 1
523069 99523069 1001 86380 86390 1
522748 99522748 1001 86380 86390 1
522839 99522839 1001 86380 86390 1
522814 99522814 1001 86380 86390 1
522789 99522789 1001 86380 86390 1
522828 99522828 1001 86380 86390 1
522857 99522857 1001 86380 86390 1
522588 99522588 1001 86380 86390 1
522604 99522604 1001 86380 86390 1
522605 99522605 1001 86380 86390 1
522658 99522658 1001 86380 86390 1
522600 99522600 1001 86380 86390 1
523225 99523225 1001 86380 86390 1
523832 99523832 1001 86380 86390 1
523756 99523756 1001 86380 86390 1
523797 99523797 1001 86380 86390 1
523649 99523649 1001 86380 86390 1
523731 99523731 1001 86380 86390 1
523510 99523510 1001 86380 86390 1
523381 99523381 1001 86380 86390 1
523433 99523433 1001 86380 86390 1
523474 99523474 1001 86380 86390 1
523475 99523475 1001 86380 86390 1
523346 99523346 1001 86380 86390 1
523464 99523464 1001 86380 86390 1
523413 99523413 1001 86380 86390 1
524104 99524104 1001 86380 86390 1
524042 99524042 1001 86380 86390 1
523966 99523966 1001 86380 86390 1
524577 99524577 1001 86380 86390 1
524680 99524680 1001 86380 86390 1
524749 99524749 1001 86380 86390 1
524587 99524587 1001 86380 86390 1
524447 99524447 1001 86380 86390 1
524440 99524440 1001 86380 86390 1
524406 99524406 1001 86380 86390 1
524548 99524548 1001 86380 86390 1
524248 99524248 1001 86380 86390 1
524276 99524276 1001 86380 86390 1
524949 99524949 1001 86380 86390 1
524838 99524838 1001 86380 86390 1
524971 99524971 1001 86380 86390 1
524817 99524817 1001 86380 86390 1
525469 99525469 1001 86380 86390 1
525448 99525448 1001 86380 86390 1
525500 99525500 1001 86380 86390 1
525475 99525475 1001 86380 86390 1
525584 99525584 1001 86380 86390 1
525592 99525592 1001 86380 86390 1
525236 99525236 1001 86380 86390 1
525251 99525251 1001 86380 86390 1
525332 99525332 1001 86380 86390 1
525204 99525204 1001 86380 86390 1
525257 99525257 1001 86380 86390 1
525351 99525351 1001 86380 86390 1
525108 99525108 1001 86380 86390 1
525097 99525097 1001 86380 86390 1
525020 99525020 1001 86380 86390 1
525136 99525136 1001 86380 86390 1
525008 99525008 1001 86380 86390 1
525022 99525022 1001 86380 86390 1
525048 99525048 1001 86380 86390 1
524998 99524998 1001 86380 86390 1
525025 99525025 1001 86380 86390 1
525765 99525765 1001 86380 86390 1
525688 99525688 1001 86380 86390 1
525741 99525741 1001 86380 86390 1
525780 99525780 1001 86380 86390 1
525705 99525705 1001 86380 86390 1
525734 99525734 1001 86380 86390 1
525774 99525774 1001 86380 86390 1
526305 99526305 1001 86380 86390 1
526178 99526178 1001 86380 86390 1
526013 99526013 1001 86380 86390 1
525818 99525818 1001 86380 86390 1
525900 99525900 1001 86380 86390 1
525904 99525904 1001 86380 86390 1
526576 99526576 1001 86380 86390 1
526463 99526463 1001 86380 86390 1
526451 99526451 1001 86380 86390 1
526555 99526555 1001 86380 86390 1
526622 99526622 1001 86380 86390 1
526469 99526469 1001 86380 86390 1
527245 99527245 1001 86380 86390 1
527224 99527224 1001 86380 86390 1
527190 99527190 1001 86380 86390 1
527139 99527139 1001 86380 86390 1
527191 99527191 1001 86380 86390 1
526866 99526866 1001 86380 86390 1
526987 99526987 1001 86380 86390 1
527000 99527000 1001 86380 86390 1
527039 99527039 1001 86380 86390 1
526805 99526805 1001 86380 86390 1
527351 99527351 1001 86380 86390 1
527269 99527269 1001 86380 86390 1
528038 99528038 1001 86380 86390 1
527882 99527882 1001 86380 86390 1
527873 99527873 1001 86380 86390 1
527964 99527964 1001 86380 86390 1
527993 99527993 1001 86380 86390 1
527891 99527891 1001 86380 86390 1
527791 99527791 1001 86380 86390 1
527741 99527741 1001 86380 86390 1
527793 99527793 1001 86380 86390 1
527784 99527784 1001 86380 86390 1
527570 99527570 1001 86380 86390 1
527572 99527572 1001 86380 86390 1
527482 99527482 1001 86380 86390 1
527495 99527495 1001 86380 86390 1
527625 99527625 1001 86380 86390 1
527542 99527542 1001 86380 86390 1
527530 99527530 1001 86380 86390 1
528162 99528162 1001 86380 86390 1
528152 99528152 1001 86380 86390 1
528146 99528146 1001 86380 86390 1
528186 99528186 1001 86380 86390 1
528854 99528854 1001 86380 86390 1
528514 99528514 1001 86380 86390 1
528606 99528606 1001 86380 86390 1
528491 99528491 1001 86380 86390 1
528596 99528596 1001 86380 86390 1
528626 99528626 1001 86380 86390 1
528513 99528513 1001 86380 86390 1
528367 99528367 1001 86380 86390 1
528485 99528485 1001 86380 86390 1
528988 99528988 1001 86380 86390 1
528908 99528908 1001 86380 86390 1
529616 99529616 1001 86380 86390 1
529566 99529566 1001 86380 86390 1
529636 99529636 1001 86380 86390 1
529382 99529382 1001 86380 86390 1
529320 99529320 1001 86380 86390 1
529276 99529276 1001 86380 86390 1
529120 99529120 1001 86380 86390 1
529124 99529124 1001 86380 86390 1
529842 99529842 1001 86380 86390 1
529818 99529818 1001 86380 86390 1
529728 99529728 1001 86380 86390 1
529795 99529795 1001 86380 86390 1
529874 99529874 1001 86380 86390 1
529917 99529917 1001 86380 86390 1
530409 99530409 1001 86380 86390 1
530449 99530449 1001 86380 86390 1
530195 99530195 1001 86380 86390 1
530329 99530329 1001 86380 86390 1
530201 99530201 1001 86380 86390 1
530107 99530107 1001 86380 86390 1
530579 99530579 1001 86380 86390 1
530738 99530738 1001 86380 86390 1
530664 99530664 1001 86380 86390 1
531238 99531238 1001 86380 86390 1
531279 99531279 1001 86380 86390 1
531218 99531218 1001 86380 86390 1
530995 99530995 1001 86380 86390 1
531077 99531077 1001 86380 86390 1
530974 99530974 1001 86380 86390 1
530810 99530810 1001 86380 86390 1
530841 99530841 1001 86380 86390 1
530804 99530804 1001 86380 86390 1
530964 99530964 1001 86380 86390 1
530887 99530887 1001 86380 86390 1
531481 99531481 1001 86380 86390 1
531175 99531175 1001 86380 86390 1
531566 99531566 1001 86380 86390 1
531530 99531530 1001 86380 86390 1
532118 99532118 1001 86380 86390 1
532093 99532093 1001 86380 86390 1
532097 99532097 1001 86380 86390 1
532126 99532126 1001 86380 86390 1
532012 99532012 1001 86380 86390 1
531936 99531936 1001 86380 86390 1
531991 99531991 1001 86380 86390 1
531796 99531796 1001 86380 86390 1
531994 99531994 1001 86380 86390 1
531852 99531852 1001 86380 86390 1
531855 99531855 1001 86380 86390 1
531973 99531973 1001 86380 86390 1
531767 99531767 1001 86380 86390 1
531653 99531653 1001 86380 86390 1
531631 99531631 1001 86380 86390 1
532309 99532309 1001 86380 86390 1
532213 99532213 1001 86380 86390 1
532842 99532842 1001 86380 86390 1
532870 99532870 1001 86380 86390 1
532875 99532875 1001 86380 86390 1
532631 99532631 1001 86380 86390 1
532690 99532690 1001 86380 86390 1
532771 99532771 1001 86380 86390 1
532515 99532515 1001 86380 86390 1
532555 99532555 1001 86380 86390 1
533185 99533185 1001 86380 86390 1
533200 99533200 1001 86380 86390 1
533099 99533099 1001 86380 86390 1
533125 99533125 1001 86380 86390 1
533063 99533063 1001 86380 86390 1
533089 99533089 1001 86380 86390 1
533091 99533091 1001 86380 86390 1
533221 99533221 1001 86380 86390 1
533679 99533679 1001 86380 86390 1
533688 99533688 1001 86380 86390 1
533519 99533519 1001 86380 86390 1
533610 99533610 1001 86380 86390 1
533559 99533559 1001 86380 86390 1
533277 99533277 1001 86380 86390 1
533381 99533381 1001 86380 86390 1
533421 99533421 1001 86380 86390 1
533344 99533344 1001 86380 86390 1
533397 99533397 1001 86380 86390 1
533402 99533402 1001 86380 86390 1
533313 99533313 1001 86380 86390 1
534491 99534491 1001 86380 86390 1
534642 99534642 1001 86380 86390 1
534352 99534352 1001 86380 86390 1
534444 99534444 1001 86380 86390 1
534318 99534318 1001 86380 86390 1
534077 99534077 1001 86380 86390 1
534078 99534078 1001 86380 86390 1
534224 99534224 1001 86380 86390 1
534238 99534238 1001 86380 86390 1
534149 99534149 1001 86380 86390 1
534229 99534229 1001 86380 86390 1
534787 99534787 1001 86380 86390 1
534828 99534828 1001 86380 86390 1
534778 99534778 1001 86380 86390 1
534861 99534861 1001 86380 86390 1
535384 99535384 1001 86380 86390 1
535444 99535444 1001 86380 86390 1
535380 99535380 1001 86380 86390 1
535287 99535287 1001 86380 86390 1
535302 99535302 1001 86380 86390 1
535034 99535034 1001 86380 86390 1
534963 99534963 1001 86380 86390 1
535524 99535524 1001 86380 86390 1
535672 99535672 1001 86380 86390 1
535686 99535686 1001 86380 86390 1
536260 99536260 1001 86380 86390 1
536300 99536300 1001 86380 86390 1
536301 99536301 1001 86380 86390 1
536211 99536211 1001 86380 86390 1
536309 99536309 1001 86380 86390 1
536161 99536161 1001 86380 86390 1
536254 99536254 1001 86380 86390 1
536180 99536180 1001 86380 86390 1
536047 99536047 1001 86380 86390 1
535864 99535864 1001 86380 86390 1
535865 99535865 1001 86380 86390 1
536449 99536449 1001 86380 86390 1
536411 99536411 1001 86380 86390 1
537059 99537059 1001 86380 86390 1
537073 99537073 1001 86380 86390 1
537146 99537146 1001 86380 86390 1
536991 99536991 1001 86380 86390 1
537069 99537069 1001 86380 86390 1
537057 99537057 1001 86380 86390 1
536829 99536829 1001 86380 86390 1
536884 99536884 1001 86380 86390 1
536794 99536794 1001 86380 86390 1
536635 99536635 1001 86380 86390 1
536674 99536674 1001 86380 86390 1
536677 99536677 1001 86380 86390 1
536614 99536614 1001 86380 86390 1
537877 99537877 1001 86380 86390 1
537617 99537617 1001 86380 86390 1
537585 99537585 1001 86380 86390 1
537549 99537549 1001 86380 86390 1
537485 99537485 1001 86380 86390 1
537448 99537448 1001 86380 86390 1
537476 99537476 1001 86380 86390 1
537417 99537417 1001 86380 86390 1
537391 99537391 1001 86380 86390 1
538148 99538148 1001 86380 86390 1
538544 99538544 1001 86380 86390 1
538561 99538561 1001 86380 86390 1
538512 99538512 1001 86380 86390 1
538475 99538475 1001 86380 86390 1
538325 99538325 1001 86380 86390 1
538333 99538333 1001 86380 86390 1
538334 99538334 1001 86380 86390 1
538990 99538990 1001 86380 86390 1
539608 99539608 1001 86380 86390 1
539609 99539609 1001 86380 86390 1
539593 99539593 1001 86380 86390 1
539616 99539616 1001 86380 86390 1
539358 99539358 1001 86380 86390 1
539404 99539404 1001 86380 86390 1
539341 99539341 1001 86380 86390 1
539202 99539202 1001 86380 86390 1
539049 99539049 1001 86380 86390 1
539174 99539174 1001 86380 86390 1
539741 99539741 1001 86380 86390 1
539718 99539718 1001 86380 86390 1
539707 99539707 1001 86380 86390 1
539721 99539721 1001 86380 86390 1
540275 99540275 1001 86380 86390 1
540340 99540340 1001 86380 86390 1
540293 99540293 1001 86380 86390 1
540183 99540183 1001 86380 86390 1
540074 99540074 1001 86380 86390 1
540246 99540246 1001 86380 86390 1
540028 99540028 1001 86380 86390 1
539925 99539925 1001 86380 86390 1
539942 99539942 1001 86380 86390 1
539932 99539932 1001 86380 86390 1
540476 99540476 1001 86380 86390 1
540496 99540496 1001 86380 86390 1
540653 99540653 1001 86380 86390 1
540578 99540578 1001 86380 86390 1
540475 99540475 1001 86380 86390 1
541112 99541112 1001 86380 86390 1
541125 99541125 1001 86380 86390 1
541232 99541232 1001 86380 86390 1
540882 99540882 1001 86380 86390 1
541064 99541064 1001 86380 86390 1
541026 99541026 1001 86380 86390 1
541044 99541044 1001 86380 86390 1
540749 99540749 1001 86380 86390 1
540790 99540790 1001 86380 86390 1
540796 99540796 1001 86380 86390 1
540787 99540787 1001 86380 86390 1
541368 99541368 1001 86380 86390 1
541327 99541327 1001 86380 86390 1
541918 99541918 1001 86380 86390 1
541982 99541982 1001 86380 86390 1
542096 99542096 1001 86380 86390 1
541872 99541872 1001 86380 86390 1
541694 99541694 1001 86380 86390 1
541683 99541683 1001 86380 86390 1
542259 99542259 1001 86380 86390 1
542209 99542209 1001 86380 86390 1
542145 99542145 1001 86380 86390 1
542243 99542243 1001 86380 86390 1
542231 99542231 1001 86380 86390 1
542822 99542822 1001 86380 86390 1
542760 99542760 1001 86380 86390 1
542776 99542776 1001 86380 86390 1
542586 99542586 1001 86380 86390 1
542625 99542625 1001 86380 86390 1
542719 99542719 1001 86380 86390 1
542568 99542568 1001 86380 86390 1
542428 99542428 1001 86380 86390 1
542455 99542455 1001 86380 86390 1
542457 99542457 1001 86380 86390 1
543012 99543012 1001 86380 86390 1
543699 99543699 1001 86380 86390 1
543747 99543747 1001 86380 86390 1
543469 99543469 1001 86380 86390 1
543459 99543459 1001 86380 86390 1
543290 99543290 1001 86380 86390 1
543968 99543968 1001 86380 86390 1
543931 99543931 1001 86380 86390 1
543805 99543805 1001 86380 86390 1
544419 99544419 1001 86380 86390 1
544254 99544254 1001 86380 86390 1
544281 99544281 1001 86380 86390 1
544112 99544112 1001 86380 86390 1
544740 99544740 1001 86380 86390 1
544668 99544668 1001 86380 86390 1
544709 99544709 1001 86380 86390 1
406854 1143 1001 73560 73917 1
418387 208 1001 37080 37497 1
400147 99400147 1001 86380 86390 1
400275 99400275 1001 86380 86390 1
400531 99400531 1001 86380 86390 1
400645 99400645 1001 86380 86390 1
401265 99401265 1001 86380 86390 1
401369 99401369 1001 86380 86390 1
401562 99401562 1001 86380 86390 1
401855 99401855 1001 86380 86390 1
401991 99401991 1001 86380 86390 1
402007 99402007 1001 86380 86390 1
402075 99402075 1001 86380 86390 1
402187 99402187 1001 86380 86390 1
402214 99402214 1001 86380 86390 1
402289 99402289 1001 86380 86390 1
402347 99402347 1001 86380 86390 1
402689 99402689 1001 86380 86390 1
402651 99402651 1001 86380 86390 1
402946 99402946 1001 86380 86390 1
403161 99403161 1001 86380 86390 1
403407 99403407 1001 86380 86390 1
403356 99403356 1001 86380 86390 1
403501 99403501 1001 86380 86390 1
403533 99403533 1001 86380 86390 1
403530 99403530 1001 86380 86390 1
403555 99403555 1001 86380 86390 1
403675 99403675 1001 86380 86390 1
403731 99403731 1001 86380 86390 1
403729 99403729 1001 86380 86390 1
403660 99403660 1001 86380 86390 1
403850 99403850 1001 86380 86390 1
403918 99403918 1001 86380 86390 1
403872 99403872 1001 86380 86390 1
403879 99403879 1001 86380 86390 1
404012 99404012 1001 86380 86390 1
404102 99404102 1001 86380 86390 1
404176 99404176 1001 86380 86390 1
404495 99404495 1001 86380 86390 1
404767 99404767 1001 86380 86390 1
404690 99404690 1001 86380 86390 1
404742 99404742 1001 86380 86390 1
405006 99405006 1001 86380 86390 1
405071 99405071 1001 86380 86390 1
405485 99405485 1001 86380 86390 1
405476 99405476 1001 86380 86390 1
405461 99405461 1001 86380 86390 1
405544 99405544 1001 86380 86390 1
405831 99405831 1001 86380 86390 1
406116 99406116 1001 86380 86390 1
406243 99406243 1001 86380 86390 1
406224 99406224 1001 86380 86390 1
406282 99406282 1001 86380 86390 1
406425 99406425 1001 86380 86390 1
406733 99406733 1001 86380 86390 1
406718 99406718 1001 86380 86390 1
406752 99406752 1001 86380 86390 1
406739 99406739 1001 86380 86390 1
406887 99406887 1001 86380 86390 1
406866 99406866 1001 86380 86390 1
407018 99407018 1001 86380 86390 1
406986 99406986 1001 86380 86390 1
407194 99407194 1001 86380 86390 1
407278 99407278 1001 86380 86390 1
407548 99407548 1001 86380 86390 1
407467 99407467 1001 86380 86390 1
407504 99407504 1001 86380 86390 1
407512 99407512 1001 86380 86390 1
407640 99407640 1001 86380 86390 1
407680 99407680 1001 86380 86390 1
407709 99407709 1001 86380 86390 1
407712 99407712 1001 86380 86390 1
407740 99407740 1001 86380 86390 1
407677 99407677 1001 86380 86390 1
407782 99407782 1001 86380 86390 1
408032 99408032 1001 86380 86390 1
408063 99408063 1001 86380 86390 1
408097 99408097 1001 86380 86390 1
408865 99408865 1001 86380 86390 1
408959 99408959 1001 86380 86390 1
409007 99409007 1001 86380 86390 1
409333 99409333 1001 86380 86390 1
409476 99409476 1001 86380 86390 1
409663 99409663 1001 86380 86390 1
409806 99409806 1001 86380 86390 1
409834 99409834 1001 86380 86390 1
409863 99409863 1001 86380 86390 1
410044 99410044 1001 86380 86390 1
410322 99410322 1001 86380 86390 1
410438 99410438 1001 86380 86390 1
410458 99410458 1001 86380 86390 1
410444 99410444 1001 86380 86390 1
410579 99410579 1001 86380 86390 1
410641 99410641 1001 86380 86390 1
410671 99410671 1001 86380 86390 1
410762 99410762 1001 86380 86390 1
410768 99410768 1001 86380 86390 1
410891 99410891 1001 86380 86390 1
410884 99410884 1001 86380 86390 1
410984 99410984 1001 86380 86390 1
410997 99410997 1001 86380 86390 1
411163 99411163 1001 86380 86390 1
411528 99411528 1001 86380 86390 1
411560 99411560 1001 86380 86390 1
411758 99411758 1001 86380 86390 1
412042 99412042 1001 86380 86390 1
412168 99412168 1001 86380 86390 1
412098 99412098 1001 86380 86390 1
412133 99412133 1001 86380 86390 1
412218 99412218 1001 86380 86390 1
412412 99412412 1001 86380 86390 1
413619 99413619 1001 86380 86390 1
413376 99413376 1001 86380 86390 1
413390 99413390 1001 86380 86390 1
413030 99413030 1001 86380 86390 1
413084 99413084 1001 86380 86390 1
413087 99413087 1001 86380 86390 1
413091 99413091 1001 86380 86390 1
413069 99413069 1001 86380 86390 1
413024 99413024 1001 86380 86390 1
413129 99413129 1001 86380 86390 1
412710 99412710 1001 86380 86390 1
412859 99412859 1001 86380 86390 1
412690 99412690 1001 86380 86390 1
413700 99413700 1001 86380 86390 1
413992 99413992 1001 86380 86390 1
414028 99414028 1001 86380 86390 1
415192 99415192 1001 86380 86390 1
415204 99415204 1001 86380 86390 1
415183 99415183 1001 86380 86390 1
415184 99415184 1001 86380 86390 1
414640 99414640 1001 86380 86390 1
414824 99414824 1001 86380 86390 1
414808 99414808 1001 86380 86390 1
414829 99414829 1001 86380 86390 1
414830 99414830 1001 86380 86390 1
414911 99414911 1001 86380 86390 1
414248 99414248 1001 86380 86390 1
414160 99414160 1001 86380 86390 1
415367 99415367 1001 86380 86390 1
415526 99415526 1001 86380 86390 1
415483 99415483 1001 86380 86390 1
415354 99415354 1001 86380 86390 1
415564 99415564 1001 86380 86390 1
416911 99416911 1001 86380 86390 1
416844 99416844 1001 86380 86390 1
416823 99416823 1001 86380 86390 1
416492 99416492 1001 86380 86390 1
416269 99416269 1001 86380 86390 1
416049 99416049 1001 86380 86390 1
417042 99417042 1001 86380 86390 1
417444 99417444 1001 86380 86390 1
418712 99418712 1001 86380 86390 1
418597 99418597 1001 86380 86390 1
418746 99418746 1001 86380 86390 1
418711 99418711 1001 86380 86390 1
418247 99418247 1001 86380 86390 1
418282 99418282 1001 86380 86390 1
418181 99418181 1001 86380 86390 1
418169 99418169 1001 86380 86390 1
418404 99418404 1001 86380 86390 1
418174 99418174 1001 86380 86390 1
418356 99418356 1001 86380 86390 1
417873 99417873 1001 86380 86390 1
417854 99417854 1001 86380 86390 1
417620 99417620 1001 86380 86390 1
417866 99417866 1001 86380 86390 1
419032 99419032 1001 86380 86390 1
420217 99420217 1001 86380 86390 1
420073 99420073 1001 86380 86390 1
419965 99419965 1001 86380 86390 1
419720 99419720 1001 86380 86390 1
420031 99420031 1001 86380 86390 1
419667 99419667 1001 86380 86390 1
419886 99419886 1001 86380 86390 1
419704 99419704 1001 86380 86390 1
419975 99419975 1001 86380 86390 1
419963 99419963 1001 86380 86390 1
419400 99419400 1001 86380 86390 1
419419 99419419 1001 86380 86390 1
419557 99419557 1001 86380 86390 1
420538 99420538 1001 86380 86390 1
420465 99420465 1001 86380 86390 1
420817 99420817 1001 86380 86390 1
420580 99420580 1001 86380 86390 1
420483 99420483 1001 86380 86390 1
421821 99421821 1001 86380 86390 1
421294 99421294 1001 86380 86390 1
421398 99421398 1001 86380 86390 1
421600 99421600 1001 86380 86390 1
421559 99421559 1001 86380 86390 1
420866 99420866 1001 86380 86390 1
421217 99421217 1001 86380 86390 1
420979 99420979 1001 86380 86390 1
422303 99422303 1001 86380 86390 1
422332 99422332 1001 86380 86390 1
422444 99422444 1001 86380 86390 1
422415 99422415 1001 86380 86390 1
423309 99423309 1001 86380 86390 1
423555 99423555 1001 86380 86390 1
423663 99423663 1001 86380 86390 1
423328 99423328 1001 86380 86390 1
423724 99423724 1001 86380 86390 1
423457 99423457 1001 86380 86390 1
423540 99423540 1001 86380 86390 1
423154 99423154 1001 86380 86390 1
422967 99422967 1001 86380 86390 1
423213 99423213 1001 86380 86390 1
422572 99422572 1001 86380 86390 1
422762 99422762 1001 86380 86390 1
423865 99423865 1001 86380 86390 1
424038 99424038 1001 86380 86390 1
423878 99423878 1001 86380 86390 1
425172 99425172 1001 86380 86390 1
425180 99425180 1001 86380 86390 1
425263 99425263 1001 86380 86390 1
425347 99425347 1001 86380 86390 1
425040 99425040 1001 86380 86390 1
424803 99424803 1001 86380 86390 1
424808 99424808 1001 86380 86390 1
424975 99424975 1001 86380 86390 1
424364 99424364 1001 86380 86390 1
424488 99424488 1001 86380 86390 1
424438 99424438 1001 86380 86390 1
425558 99425558 1001 86380 86390 1
425652 99425652 1001 86380 86390 1
425684 99425684 1001 86380 86390 1
426715 99426715 1001 86380 86390 1
426954 99426954 1001 86380 86390 1
426800 99426800 1001 86380 86390 1
426705 99426705 1001 86380 86390 1
426738 99426738 1001 86380 86390 1
426542 99426542 1001 86380 86390 1
426351 99426351 1001 86380 86390 1
426386 99426386 1001 86380 86390 1
426616 99426616 1001 86380 86390 1
426092 99426092 1001 86380 86390 1
426165 99426165 1001 86380 86390 1
426258 99426258 1001 86380 86390 1
426085 99426085 1001 86380 86390 1
427323 99427323 1001 86380 86390 1
427453 99427453 1001 86380 86390 1
428638 99428638 1001 86380 86390 1
428530 99428530 1001 86380 86390 1
428033 99428033 1001 86380 86390 1
428048 99428048 1001 86380 86390 1
428242 99428242 1001 86380 86390 1
428177 99428177 1001 86380 86390 1
427874 99427874 1001 86380 86390 1
427826 99427826 1001 86380 86390 1
427828 99427828 1001 86380 86390 1
427870 99427870 1001 86380 86390 1
428767 99428767 1001 86380 86390 1
428832 99428832 1001 86380 86390 1
428855 99428855 1001 86380 86390 1
430042 99430042 1001 86380 86390 1
429655 99429655 1001 86380 86390 1
429801 99429801 1001 86380 86390 1
429928 99429928 1001 86380 86390 1
429916 99429916 1001 86380 86390 1
429949 99429949 1001 86380 86390 1
429220 99429220 1001 86380 86390 1
429335 99429335 1001 86380 86390 1
429353 99429353 1001 86380 86390 1
429455 99429455 1001 86380 86390 1
429263 99429263 1001 86380 86390 1
430664 99430664 1001 86380 86390 1
430576 99430576 1001 86380 86390 1
430415 99430415 1001 86380 86390 1
431860 99431860 1001 86380 86390 1
431853 99431853 1001 86380 86390 1
431286 99431286 1001 86380 86390 1
431334 99431334 1001 86380 86390 1
430891 99430891 1001 86380 86390 1
431064 99431064 1001 86380 86390 1
431242 99431242 1001 86380 86390 1
431249 99431249 1001 86380 86390 1
431141 99431141 1001 86380 86390 1
432374 99432374 1001 86380 86390 1
432473 99432473 1001 86380 86390 1
432067 99432067 1001 86380 86390 1
432474 99432474 1001 86380 86390 1
432286 99432286 1001 86380 86390 1
433490 99433490 1001 86380 86390 1
433241 99433241 1001 86380 86390 1
433167 99433167 1001 86380 86390 1
433034 99433034 1001 86380 86390 1
432983 99432983 1001 86380 86390 1
432528 99432528 1001 86380 86390 1
432831 99432831 1001 86380 86390 1
432501 99432501 1001 86380 86390 1
433809 99433809 1001 86380 86390 1
434125 99434125 1001 86380 86390 1
434052 99434052 1001 86380 86390 1
435368 99435368 1001 86380 86390 1
435339 99435339 1001 86380 86390 1
435003 99435003 1001 86380 86390 1
434819 99434819 1001 86380 86390 1
434725 99434725 1001 86380 86390 1
434370 99434370 1001 86380 86390 1
434284 99434284 1001 86380 86390 1
434572 99434572 1001 86380 86390 1
435495 99435495 1001 86380 86390 1
436890 99436890 1001 86380 86390 1
436933 99436933 1001 86380 86390 1
436725 99436725 1001 86380 86390 1
436593 99436593 1001 86380 86390 1
436521 99436521 1001 86380 86390 1
436578 99436578 1001 86380 86390 1
436363 99436363 1001 86380 86390 1
436003 99436003 1001 86380 86390 1
437344 99437344 1001 86380 86390 1
436342 99436342 1001 86380 86390 1
300006 99300006 1001 86380 86390 1
300060 99300060 1001 86380 86390 1
437223 99437223 1001 86380 86390 1
437327 99437327 1001 86380 86390 1
437252 99437252 1001 86380 86390 1
300725 99300725 1001 86380 86390 1
300577 99300577 1001 86380 86390 1
300700 99300700 1001 86380 86390 1
300531 99300531 1001 86380 86390 1
300380 99300380 1001 86380 86390 1
300388 99300388 1001 86380 86390 1
300428 99300428 1001 86380 86390 1
300831 99300831 1001 86380 86390 1
300755 99300755 1001 86380 86390 1
300862 99300862 1001 86380 86390 1
300863 99300863 1001 86380 86390 1
301505 99301505 1001 86380 86390 1
301394 99301394 1001 86380 86390 1
301287 99301287 1001 86380 86390 1
301159 99301159 1001 86380 86390 1
301335 99301335 1001 86380 86390 1
300950 99300950 1001 86380 86390 1
301106 99301106 1001 86380 86390 1
301083 99301083 1001 86380 86390 1
301084 99301084 1001 86380 86390 1
301735 99301735 1001 86380 86390 1
301724 99301724 1001 86380 86390 1
301700 99301700 1001 86380 86390 1
301715 99301715 1001 86380 86390 1
302214 99302214 1001 86380 86390 1
302337 99302337 1001 86380 86390 1
302141 99302141 1001 86380 86390 1
301837 99301837 1001 86380 86390 1
301791 99301791 1001 86380 86390 1
301843 99301843 1001 86380 86390 1
302575 99302575 1001 86380 86390 1
303173 99303173 1001 86380 86390 1
303080 99303080 1001 86380 86390 1
303018 99303018 1001 86380 86390 1
303010 99303010 1001 86380 86390 1
302937 99302937 1001 86380 86390 1
302964 99302964 1001 86380 86390 1
302825 99302825 1001 86380 86390 1
302891 99302891 1001 86380 86390 1
302920 99302920 1001 86380 86390 1
302818 99302818 1001 86380 86390 1
302708 99302708 1001 86380 86390 1
303390 99303390 1001 86380 86390 1
303262 99303262 1001 86380 86390 1
303275 99303275 1001 86380 86390 1
303317 99303317 1001 86380 86390 1
303253 99303253 1001 86380 86390 1
303383 99303383 1001 86380 86390 1
304018 99304018 1001 86380 86390 1
303913 99303913 1001 86380 86390 1
303994 99303994 1001 86380 86390 1
303698 99303698 1001 86380 86390 1
303789 99303789 1001 86380 86390 1
303606 99303606 1001 86380 86390 1
303568 99303568 1001 86380 86390 1
303532 99303532 1001 86380 86390 1
303447 99303447 1001 86380 86390 1
303473 99303473 1001 86380 86390 1
303615 99303615 1001 86380 86390 1
304179 99304179 1001 86380 86390 1
304167 99304167 1001 86380 86390 1
304236 99304236 1001 86380 86390 1
304859 99304859 1001 86380 86390 1
304773 99304773 1001 86380 86390 1
304515 99304515 1001 86380 86390 1
304586 99304586 1001 86380 86390 1
304407 99304407 1001 86380 86390 1
304356 99304356 1001 86380 86390 1
304325 99304325 1001 86380 86390 1
305051 99305051 1001 86380 86390 1
304901 99304901 1001 86380 86390 1
304877 99304877 1001 86380 86390 1
304892 99304892 1001 86380 86390 1
305685 99305685 1001 86380 86390 1
305571 99305571 1001 86380 86390 1
305600 99305600 1001 86380 86390 1
305626 99305626 1001 86380 86390 1
305510 99305510 1001 86380 86390 1
305562 99305562 1001 86380 86390 1
305379 99305379 1001 86380 86390 1
305383 99305383 1001 86380 86390 1
305426 99305426 1001 86380 86390 1
305245 99305245 1001 86380 86390 1
305098 99305098 1001 86380 86390 1
305203 99305203 1001 86380 86390 1
305205 99305205 1001 86380 86390 1
500139 99500139 1001 86380 86390 1
500182 99500182 1001 86380 86390 1
500015 99500015 1001 86380 86390 1
500070 99500070 1001 86380 86390 1
500659 99500659 1001 86380 86390 1
500660 99500660 1001 86380 86390 1
500643 99500643 1001 86380 86390 1
500570 99500570 1001 86380 86390 1
500545 99500545 1001 86380 86390 1
500403 99500403 1001 86380 86390 1
500599 99500599 1001 86380 86390 1
500540 99500540 1001 86380 86390 1
500222 99500222 1001 86380 86390 1
500303 99500303 1001 86380 86390 1
500316 99500316 1001 86380 86390 1
500993 99500993 1001 86380 86390 1
500824 99500824 1001 86380 86390 1
500401 99500401 1001 86380 86390 1
500886 99500886 1001 86380 86390 1
501538 99501538 1001 86380 86390 1
501466 99501466 1001 86380 86390 1
501421 99501421 1001 86380 86390 1
501331 99501331 1001 86380 86390 1
501359 99501359 1001 86380 86390 1
501308 99501308 1001 86380 86390 1
501338 99501338 1001 86380 86390 1
501187 99501187 1001 86380 86390 1
501200 99501200 1001 86380 86390 1
501168 99501168 1001 86380 86390 1
501222 99501222 1001 86380 86390 1
501184 99501184 1001 86380 86390 1
501652 99501652 1001 86380 86390 1
501721 99501721 1001 86380 86390 1
501776 99501776 1001 86380 86390 1
501842 99501842 1001 86380 86390 1
502349 99502349 1001 86380 86390 1
502363 99502363 1001 86380 86390 1
502437 99502437 1001 86380 86390 1
502334 99502334 1001 86380 86390 1
502195 99502195 1001 86380 86390 1
502133 99502133 1001 86380 86390 1
502254 99502254 1001 86380 86390 1
502153 99502153 1001 86380 86390 1
501884 99501884 1001 86380 86390 1
501848 99501848 1001 86380 86390 1
501861 99501861 1001 86380 86390 1
502670 99502670 1001 86380 86390 1
502516 99502516 1001 86380 86390 1
502608 99502608 1001 86380 86390 1
502583 99502583 1001 86380 86390 1
503144 99503144 1001 86380 86390 1
503226 99503226 1001 86380 86390 1
502917 99502917 1001 86380 86390 1
503009 99503009 1001 86380 86390 1
502993 99502993 1001 86380 86390 1
502826 99502826 1001 86380 86390 1
502868 99502868 1001 86380 86390 1
503474 99503474 1001 86380 86390 1
503436 99503436 1001 86380 86390 1
503437 99503437 1001 86380 86390 1
503940 99503940 1001 86380 86390 1
504059 99504059 1001 86380 86390 1
504073 99504073 1001 86380 86390 1
504107 99504107 1001 86380 86390 1
503807 99503807 1001 86380 86390 1
503716 99503716 1001 86380 86390 1
503562 99503562 1001 86380 86390 1
503667 99503667 1001 86380 86390 1
503539 99503539 1001 86380 86390 1
503625 99503625 1001 86380 86390 1
504299 99504299 1001 86380 86390 1
504171 99504171 1001 86380 86390 1
504119 99504119 1001 86380 86390 1
504315 99504315 1001 86380 86390 1
504831 99504831 1001 86380 86390 1
504648 99504648 1001 86380 86390 1
504732 99504732 1001 86380 86390 1
504518 99504518 1001 86380 86390 1
504326 99504326 1001 86380 86390 1
504470 99504470 1001 86380 86390 1
504398 99504398 1001 86380 86390 1
505045 99505045 1001 86380 86390 1
505085 99505085 1001 86380 86390 1
505684 99505684 1001 86380 86390 1
505666 99505666 1001 86380 86390 1
505371 99505371 1001 86380 86390 1
505388 99505388 1001 86380 86390 1
505427 99505427 1001 86380 86390 1
505492 99505492 1001 86380 86390 1
505389 99505389 1001 86380 86390 1
505393 99505393 1001 86380 86390 1
505563 99505563 1001 86380 86390 1
505220 99505220 1001 86380 86390 1
505906 99505906 1001 86380 86390 1
505947 99505947 1001 86380 86390 1
505973 99505973 1001 86380 86390 1
506442 99506442 1001 86380 86390 1
506476 99506476 1001 86380 86390 1
506592 99506592 1001 86380 86390 1
506326 99506326 1001 86380 86390 1
506309 99506309 1001 86380 86390 1
506284 99506284 1001 86380 86390 1
506031 99506031 1001 86380 86390 1
505982 99505982 1001 86380 86390 1
506140 99506140 1001 86380 86390 1
506609 99506609 1001 86380 86390 1
506755 99506755 1001 86380 86390 1
506744 99506744 1001 86380 86390 1
506770 99506770 1001 86380 86390 1
506785 99506785 1001 86380 86390 1
507335 99507335 1001 86380 86390 1
507273 99507273 1001 86380 86390 1
507166 99507166 1001 86380 86390 1
507093 99507093 1001 86380 86390 1
507161 99507161 1001 86380 86390 1
507084 99507084 1001 86380 86390 1
507176 99507176 1001 86380 86390 1
506978 99506978 1001 86380 86390 1
506849 99506849 1001 86380 86390 1
507466 99507466 1001 86380 86390 1
507442 99507442 1001 86380 86390 1
508171 99508171 1001 86380 86390 1
508136 99508136 1001 86380 86390 1
507862 99507862 1001 86380 86390 1
507893 99507893 1001 86380 86390 1
507854 99507854 1001 86380 86390 1
507975 99507975 1001 86380 86390 1
507912 99507912 1001 86380 86390 1
507722 99507722 1001 86380 86390 1
507699 99507699 1001 86380 86390 1
507815 99507815 1001 86380 86390 1
507729 99507729 1001 86380 86390 1
507678 99507678 1001 86380 86390 1
508348 99508348 1001 86380 86390 1
508417 99508417 1001 86380 86390 1
508407 99508407 1001 86380 86390 1
508346 99508346 1001 86380 86390 1
508960 99508960 1001 86380 86390 1
508824 99508824 1001 86380 86390 1
508725 99508725 1001 86380 86390 1
508637 99508637 1001 86380 86390 1
508628 99508628 1001 86380 86390 1
509150 99509150 1001 86380 86390 1
509256 99509256 1001 86380 86390 1
509159 99509159 1001 86380 86390 1
509161 99509161 1001 86380 86390 1
509789 99509789 1001 86380 86390 1
509530 99509530 1001 86380 86390 1
509634 99509634 1001 86380 86390 1
509452 99509452 1001 86380 86390 1
509453 99509453 1001 86380 86390 1
509286 99509286 1001 86380 86390 1
509417 99509417 1001 86380 86390 1
509430 99509430 1001 86380 86390 1
509341 99509341 1001 86380 86390 1
509343 99509343 1001 86380 86390 1
509911 99509911 1001 86380 86390 1
509926 99509926 1001 86380 86390 1
510548 99510548 1001 86380 86390 1
510655 99510655 1001 86380 86390 1
510530 99510530 1001 86380 86390 1
510417 99510417 1001 86380 86390 1
510478 99510478 1001 86380 86390 1
510217 99510217 1001 86380 86390 1
510243 99510243 1001 86380 86390 1
511374 99511374 1001 86380 86390 1
511414 99511414 1001 86380 86390 1
511466 99511466 1001 86380 86390 1
511403 99511403 1001 86380 86390 1
511468 99511468 1001 86380 86390 1
511354 99511354 1001 86380 86390 1
511431 99511431 1001 86380 86390 1
511499 99511499 1001 86380 86390 1
511276 99511276 1001 86380 86390 1
511265 99511265 1001 86380 86390 1
511075 99511075 1001 86380 86390 1
511102 99511102 1001 86380 86390 1
511077 99511077 1001 86380 86390 1
510978 99510978 1001 86380 86390 1
511030 99511030 1001 86380 86390 1
511108 99511108 1001 86380 86390 1
511733 99511733 1001 86380 86390 1
511750 99511750 1001 86380 86390 1
511648 99511648 1001 86380 86390 1
512186 99512186 1001 86380 86390 1
512344 99512344 1001 86380 86390 1
512267 99512267 1001 86380 86390 1
512293 99512293 1001 86380 86390 1
512281 99512281 1001 86380 86390 1
512270 99512270 1001 86380 86390 1
512233 99512233 1001 86380 86390 1
512298 99512298 1001 86380 86390 1
511956 99511956 1001 86380 86390 1
511944 99511944 1001 86380 86390 1
511962 99511962 1001 86380 86390 1
512460 99512460 1001 86380 86390 1
512409 99512409 1001 86380 86390 1
512934 99512934 1001 86380 86390 1
512912 99512912 1001 86380 86390 1
512953 99512953 1001 86380 86390 1
512811 99512811 1001 86380 86390 1
512812 99512812 1001 86380 86390 1
512969 99512969 1001 86380 86390 1
512701 99512701 1001 86380 86390 1
512644 99512644 1001 86380 86390 1
513241 99513241 1001 86380 86390 1
513260 99513260 1001 86380 86390 1
513208 99513208 1001 86380 86390 1
513236 99513236 1001 86380 86390 1
513340 99513340 1001 86380 86390 1
513265 99513265 1001 86380 86390 1
513957 99513957 1001 86380 86390 1
513922 99513922 1001 86380 86390 1
514016 99514016 1001 86380 86390 1
513872 99513872 1001 86380 86390 1
514027 99514027 1001 86380 86390 1
513774 99513774 1001 86380 86390 1
513675 99513675 1001 86380 86390 1
513617 99513617 1001 86380 86390 1
513455 99513455 1001 86380 86390 1
513615 99513615 1001 86380 86390 1
514094 99514094 1001 86380 86390 1
514032 99514032 1001 86380 86390 1
514150 99514150 1001 86380 86390 1
514114 99514114 1001 86380 86390 1
514089 99514089 1001 86380 86390 1
514781 99514781 1001 86380 86390 1
514823 99514823 1001 86380 86390 1
514705 99514705 1001 86380 86390 1
514810 99514810 1001 86380 86390 1
514727 99514727 1001 86380 86390 1
514475 99514475 1001 86380 86390 1
514454 99514454 1001 86380 86390 1
514339 99514339 1001 86380 86390 1
514384 99514384 1001 86380 86390 1
514348 99514348 1001 86380 86390 1
514297 99514297 1001 86380 86390 1
514403 99514403 1001 86380 86390 1
514882 99514882 1001 86380 86390 1
515027 99515027 1001 86380 86390 1
515002 99515002 1001 86380 86390 1
514863 99514863 1001 86380 86390 1
515568 99515568 1001 86380 86390 1
515633 99515633 1001 86380 86390 1
515652 99515652 1001 86380 86390 1
515520 99515520 1001 86380 86390 1
515671 99515671 1001 86380 86390 1
515375 99515375 1001 86380 86390 1
515340 99515340 1001 86380 86390 1
515304 99515304 1001 86380 86390 1
515105 99515105 1001 86380 86390 1
515158 99515158 1001 86380 86390 1
515747 99515747 1001 86380 86390 1
515845 99515845 1001 86380 86390 1
516449 99516449 1001 86380 86390 1
516378 99516378 1001 86380 86390 1
516189 99516189 1001 86380 86390 1
516154 99516154 1001 86380 86390 1
516143 99516143 1001 86380 86390 1
516222 99516222 1001 86380 86390 1
516277 99516277 1001 86380 86390 1
516046 99516046 1001 86380 86390 1
516037 99516037 1001 86380 86390 1
516013 99516013 1001 86380 86390 1
516066 99516066 1001 86380 86390 1
516667 99516667 1001 86380 86390 1
516567 99516567 1001 86380 86390 1
517234 99517234 1001 86380 86390 1
517237 99517237 1001 86380 86390 1
517253 99517253 1001 86380 86390 1
517193 99517193 1001 86380 86390 1
516934 99516934 1001 86380 86390 1
516826 99516826 1001 86380 86390 1
516790 99516790 1001 86380 86390 1
517345 99517345 1001 86380 86390 1
517540 99517540 1001 86380 86390 1
517337 99517337 1001 86380 86390 1
517519 99517519 1001 86380 86390 1
517417 99517417 1001 86380 86390 1
517446 99517446 1001 86380 86390 1
517970 99517970 1001 86380 86390 1
518022 99518022 1001 86380 86390 1
518146 99518146 1001 86380 86390 1
517801 99517801 1001 86380 86390 1
517855 99517855 1001 86380 86390 1
517845 99517845 1001 86380 86390 1
517936 99517936 1001 86380 86390 1
517925 99517925 1001 86380 86390 1
517876 99517876 1001 86380 86390 1
517748 99517748 1001 86380 86390 1
517662 99517662 1001 86380 86390 1
518175 99518175 1001 86380 86390 1
518254 99518254 1001 86380 86390 1
518190 99518190 1001 86380 86390 1
518255 99518255 1001 86380 86390 1
518218 99518218 1001 86380 86390 1
518259 99518259 1001 86380 86390 1
518337 99518337 1001 86380 86390 1
518890 99518890 1001 86380 86390 1
518975 99518975 1001 86380 86390 1
518983 99518983 1001 86380 86390 1
518693 99518693 1001 86380 86390 1
518577 99518577 1001 86380 86390 1
518578 99518578 1001 86380 86390 1
518646 99518646 1001 86380 86390 1
518394 99518394 1001 86380 86390 1
518528 99518528 1001 86380 86390 1
518443 99518443 1001 86380 86390 1
518469 99518469 1001 86380 86390 1
519064 99519064 1001 86380 86390 1
519085 99519085 1001 86380 86390 1
519699 99519699 1001 86380 86390 1
519770 99519770 1001 86380 86390 1
519720 99519720 1001 86380 86390 1
519656 99519656 1001 86380 86390 1
519492 99519492 1001 86380 86390 1
519546 99519546 1001 86380 86390 1
519431 99519431 1001 86380 86390 1
519535 99519535 1001 86380 86390 1
519448 99519448 1001 86380 86390 1
519565 99519565 1001 86380 86390 1
519296 99519296 1001 86380 86390 1
519262 99519262 1001 86380 86390 1
519210 99519210 1001 86380 86390 1
519237 99519237 1001 86380 86390 1
519328 99519328 1001 86380 86390 1
519290 99519290 1001 86380 86390 1
519356 99519356 1001 86380 86390 1
519319 99519319 1001 86380 86390 1
519333 99519333 1001 86380 86390 1
519992 99519992 1001 86380 86390 1
519942 99519942 1001 86380 86390 1
520003 99520003 1001 86380 86390 1
520438 99520438 1001 86380 86390 1
520620 99520620 1001 86380 86390 1
520596 99520596 1001 86380 86390 1
520536 99520536 1001 86380 86390 1
520424 99520424 1001 86380 86390 1
520350 99520350 1001 86380 86390 1
520366 99520366 1001 86380 86390 1
520431 99520431 1001 86380 86390 1
520315 99520315 1001 86380 86390 1
520112 99520112 1001 86380 86390 1
520814 99520814 1001 86380 86390 1
521313 99521313 1001 86380 86390 1
521332 99521332 1001 86380 86390 1
521227 99521227 1001 86380 86390 1
521048 99521048 1001 86380 86390 1
521606 99521606 1001 86380 86390 1
521573 99521573 1001 86380 86390 1
521484 99521484 1001 86380 86390 1
521524 99521524 1001 86380 86390 1
521641 99521641 1001 86380 86390 1
521513 99521513 1001 86380 86390 1
522215 99522215 1001 86380 86390 1
522037 99522037 1001 86380 86390 1
522342 99522342 1001 86380 86390 1
522300 99522300 1001 86380 86390 1
523041 99523041 1001 86380 86390 1
522786 99522786 1001 86380 86390 1
522841 99522841 1001 86380 86390 1
522642 99522642 1001 86380 86390 1
522620 99522620 1001 86380 86390 1
522611 99522611 1001 86380 86390 1
522690 99522690 1001 86380 86390 1
523258 99523258 1001 86380 86390 1
523157 99523157 1001 86380 86390 1
522914 99522914 1001 86380 86390 1
523172 99523172 1001 86380 86390 1
523185 99523185 1001 86380 86390 1
523282 99523282 1001 86380 86390 1
523804 99523804 1001 86380 86390 1
523919 99523919 1001 86380 86390 1
523939 99523939 1001 86380 86390 1
523584 99523584 1001 86380 86390 1
523713 99523713 1001 86380 86390 1
523601 99523601 1001 86380 86390 1
523539 99523539 1001 86380 86390 1
523671 99523671 1001 86380 86390 1
523647 99523647 1001 86380 86390 1
523403 99523403 1001 86380 86390 1
523498 99523498 1001 86380 86390 1
523998 99523998 1001 86380 86390 1
524024 99524024 1001 86380 86390 1
524628 99524628 1001 86380 86390 1
524759 99524759 1001 86380 86390 1
524612 99524612 1001 86380 86390 1
524679 99524679 1001 86380 86390 1
524765 99524765 1001 86380 86390 1
524437 99524437 1001 86380 86390 1
524350 99524350 1001 86380 86390 1
524187 99524187 1001 86380 86390 1
524836 99524836 1001 86380 86390 1
525461 99525461 1001 86380 86390 1
525402 99525402 1001 86380 86390 1
525224 99525224 1001 86380 86390 1
525381 99525381 1001 86380 86390 1
525266 99525266 1001 86380 86390 1
525245 99525245 1001 86380 86390 1
525030 99525030 1001 86380 86390 1
525052 99525052 1001 86380 86390 1
525698 99525698 1001 86380 86390 1
525769 99525769 1001 86380 86390 1
525796 99525796 1001 86380 86390 1
526380 99526380 1001 86380 86390 1
526103 99526103 1001 86380 86390 1
526211 99526211 1001 86380 86390 1
526071 99526071 1001 86380 86390 1
525970 99525970 1001 86380 86390 1
525981 99525981 1001 86380 86390 1
525995 99525995 1001 86380 86390 1
526501 99526501 1001 86380 86390 1
526514 99526514 1001 86380 86390 1
526548 99526548 1001 86380 86390 1
527097 99527097 1001 86380 86390 1
527136 99527136 1001 86380 86390 1
527061 99527061 1001 86380 86390 1
527229 99527229 1001 86380 86390 1
527127 99527127 1001 86380 86390 1
527051 99527051 1001 86380 86390 1
527104 99527104 1001 86380 86390 1
527006 99527006 1001 86380 86390 1
526703 99526703 1001 86380 86390 1
527249 99527249 1001 86380 86390 1
527252 99527252 1001 86380 86390 1
527436 99527436 1001 86380 86390 1
527894 99527894 1001 86380 86390 1
527922 99527922 1001 86380 86390 1
527876 99527876 1001 86380 86390 1
527823 99527823 1001 86380 86390 1
527813 99527813 1001 86380 86390 1
527803 99527803 1001 86380 86390 1
527556 99527556 1001 86380 86390 1
528257 99528257 1001 86380 86390 1
528154 99528154 1001 86380 86390 1
528105 99528105 1001 86380 86390 1
528094 99528094 1001 86380 86390 1
528161 99528161 1001 86380 86390 1
528824 99528824 1001 86380 86390 1
528894 99528894 1001 86380 86390 1
528540 99528540 1001 86380 86390 1
528508 99528508 1001 86380 86390 1
528690 99528690 1001 86380 86390 1
528639 99528639 1001 86380 86390 1
528678 99528678 1001 86380 86390 1
528488 99528488 1001 86380 86390 1
528361 99528361 1001 86380 86390 1
528324 99528324 1001 86380 86390 1
528363 99528363 1001 86380 86390 1
528377 99528377 1001 86380 86390 1
528404 99528404 1001 86380 86390 1
528317 99528317 1001 86380 86390 1
529058 99529058 1001 86380 86390 1
529034 99529034 1001 86380 86390 1
529012 99529012 1001 86380 86390 1
529619 99529619 1001 86380 86390 1
529319 99529319 1001 86380 86390 1
529371 99529371 1001 86380 86390 1
529502 99529502 1001 86380 86390 1
529401 99529401 1001 86380 86390 1
529313 99529313 1001 86380 86390 1
529211 99529211 1001 86380 86390 1
529310 99529310 1001 86380 86390 1
529285 99529285 1001 86380 86390 1
529827 99529827 1001 86380 86390 1
529765 99529765 1001 86380 86390 1
529766 99529766 1001 86380 86390 1
529758 99529758 1001 86380 86390 1
529733 99529733 1001 86380 86390 1
529838 99529838 1001 86380 86390 1
530504 99530504 1001 86380 86390 1
530434 99530434 1001 86380 86390 1
529986 99529986 1001 86380 86390 1
530034 99530034 1001 86380 86390 1
530750 99530750 1001 86380 86390 1
530649 99530649 1001 86380 86390 1
530756 99530756 1001 86380 86390 1
531312 99531312 1001 86380 86390 1
531301 99531301 1001 86380 86390 1
531005 99531005 1001 86380 86390 1
531031 99531031 1001 86380 86390 1
531015 99531015 1001 86380 86390 1
531118 99531118 1001 86380 86390 1
530852 99530852 1001 86380 86390 1
530918 99530918 1001 86380 86390 1
530944 99530944 1001 86380 86390 1
530908 99530908 1001 86380 86390 1
531508 99531508 1001 86380 86390 1
531393 99531393 1001 86380 86390 1
531539 99531539 1001 86380 86390 1
531515 99531515 1001 86380 86390 1
531491 99531491 1001 86380 86390 1
532129 99532129 1001 86380 86390 1
532114 99532114 1001 86380 86390 1
531988 99531988 1001 86380 86390 1
531989 99531989 1001 86380 86390 1
531826 99531826 1001 86380 86390 1
531997 99531997 1001 86380 86390 1
531597 99531597 1001 86380 86390 1
531766 99531766 1001 86380 86390 1
532340 99532340 1001 86380 86390 1
532253 99532253 1001 86380 86390 1
532871 99532871 1001 86380 86390 1
532937 99532937 1001 86380 86390 1
532940 99532940 1001 86380 86390 1
532626 99532626 1001 86380 86390 1
532797 99532797 1001 86380 86390 1
532798 99532798 1001 86380 86390 1
532502 99532502 1001 86380 86390 1
532509 99532509 1001 86380 86390 1
532588 99532588 1001 86380 86390 1
533043 99533043 1001 86380 86390 1
533781 99533781 1001 86380 86390 1
533730 99533730 1001 86380 86390 1
533732 99533732 1001 86380 86390 1
533721 99533721 1001 86380 86390 1
533773 99533773 1001 86380 86390 1
533761 99533761 1001 86380 86390 1
533614 99533614 1001 86380 86390 1
533512 99533512 1001 86380 86390 1
533527 99533527 1001 86380 86390 1
533482 99533482 1001 86380 86390 1
533469 99533469 1001 86380 86390 1
533573 99533573 1001 86380 86390 1
533316 99533316 1001 86380 86390 1
533346 99533346 1001 86380 86390 1
533412 99533412 1001 86380 86390 1
533273 99533273 1001 86380 86390 1
533415 99533415 1001 86380 86390 1
533997 99533997 1001 86380 86390 1
533889 99533889 1001 86380 86390 1
534610 99534610 1001 86380 86390 1
534626 99534626 1001 86380 86390 1
534498 99534498 1001 86380 86390 1
534538 99534538 1001 86380 86390 1
534632 99534632 1001 86380 86390 1
534277 99534277 1001 86380 86390 1
534459 99534459 1001 86380 86390 1
534462 99534462 1001 86380 86390 1
534075 99534075 1001 86380 86390 1
534121 99534121 1001 86380 86390 1
534253 99534253 1001 86380 86390 1
534775 99534775 1001 86380 86390 1
534819 99534819 1001 86380 86390 1
534871 99534871 1001 86380 86390 1
535435 99535435 1001 86380 86390 1
535372 99535372 1001 86380 86390 1
535375 99535375 1001 86380 86390 1
535470 99535470 1001 86380 86390 1
535060 99535060 1001 86380 86390 1
534893 99534893 1001 86380 86390 1
534985 99534985 1001 86380 86390 1
535067 99535067 1001 86380 86390 1
536160 99536160 1001 86380 86390 1
536150 99536150 1001 86380 86390 1
535949 99535949 1001 86380 86390 1
536104 99536104 1001 86380 86390 1
536060 99536060 1001 86380 86390 1
536022 99536022 1001 86380 86390 1
536087 99536087 1001 86380 86390 1
536534 99536534 1001 86380 86390 1
536522 99536522 1001 86380 86390 1
536486 99536486 1001 86380 86390 1
536961 99536961 1001 86380 86390 1
537106 99537106 1001 86380 86390 1
536977 99536977 1001 86380 86390 1
537031 99537031 1001 86380 86390 1
536814 99536814 1001 86380 86390 1
536933 99536933 1001 86380 86390 1
536793 99536793 1001 86380 86390 1
536770 99536770 1001 86380 86390 1
536837 99536837 1001 86380 86390 1
537289 99537289 1001 86380 86390 1
537191 99537191 1001 86380 86390 1
537204 99537204 1001 86380 86390 1
537827 99537827 1001 86380 86390 1
537986 99537986 1001 86380 86390 1
537590 99537590 1001 86380 86390 1
537427 99537427 1001 86380 86390 1
537518 99537518 1001 86380 86390 1
538099 99538099 1001 86380 86390 1
538165 99538165 1001 86380 86390 1
538665 99538665 1001 86380 86390 1
538684 99538684 1001 86380 86390 1
538808 99538808 1001 86380 86390 1
538810 99538810 1001 86380 86390 1
538445 99538445 1001 86380 86390 1
538447 99538447 1001 86380 86390 1
538565 99538565 1001 86380 86390 1
538464 99538464 1001 86380 86390 1
538206 99538206 1001 86380 86390 1
538235 99538235 1001 86380 86390 1
538365 99538365 1001 86380 86390 1
538266 99538266 1001 86380 86390 1
538384 99538384 1001 86380 86390 1
538282 99538282 1001 86380 86390 1
538987 99538987 1001 86380 86390 1
538989 99538989 1001 86380 86390 1
539463 99539463 1001 86380 86390 1
539508 99539508 1001 86380 86390 1
539497 99539497 1001 86380 86390 1
539063 99539063 1001 86380 86390 1
539193 99539193 1001 86380 86390 1
539052 99539052 1001 86380 86390 1
539070 99539070 1001 86380 86390 1
540392 99540392 1001 86380 86390 1
540367 99540367 1001 86380 86390 1
540397 99540397 1001 86380 86390 1
540363 99540363 1001 86380 86390 1
540235 99540235 1001 86380 86390 1
540107 99540107 1001 86380 86390 1
540249 99540249 1001 86380 86390 1
540125 99540125 1001 86380 86390 1
540230 99540230 1001 86380 86390 1
539912 99539912 1001 86380 86390 1
540017 99540017 1001 86380 86390 1
540586 99540586 1001 86380 86390 1
541245 99541245 1001 86380 86390 1
541097 99541097 1001 86380 86390 1
541149 99541149 1001 86380 86390 1
541201 99541201 1001 86380 86390 1
541150 99541150 1001 86380 86390 1
541001 99541001 1001 86380 86390 1
540954 99540954 1001 86380 86390 1
540698 99540698 1001 86380 86390 1
540815 99540815 1001 86380 86390 1
540837 99540837 1001 86380 86390 1
540852 99540852 1001 86380 86390 1
541319 99541319 1001 86380 86390 1
541405 99541405 1001 86380 86390 1
542003 99542003 1001 86380 86390 1
542004 99542004 1001 86380 86390 1
542044 99542044 1001 86380 86390 1
542011 99542011 1001 86380 86390 1
542000 99542000 1001 86380 86390 1
541874 99541874 1001 86380 86390 1
541811 99541811 1001 86380 86390 1
541893 99541893 1001 86380 86390 1
541741 99541741 1001 86380 86390 1
541601 99541601 1001 86380 86390 1
541627 99541627 1001 86380 86390 1
542155 99542155 1001 86380 86390 1
542187 99542187 1001 86380 86390 1
542191 99542191 1001 86380 86390 1
542780 99542780 1001 86380 86390 1
542806 99542806 1001 86380 86390 1
542898 99542898 1001 86380 86390 1
542851 99542851 1001 86380 86390 1
542678 99542678 1001 86380 86390 1
542709 99542709 1001 86380 86390 1
542337 99542337 1001 86380 86390 1
542520 99542520 1001 86380 86390 1
542524 99542524 1001 86380 86390 1
542348 99542348 1001 86380 86390 1
543084 99543084 1001 86380 86390 1
543090 99543090 1001 86380 86390 1
542962 99542962 1001 86380 86390 1
543029 99543029 1001 86380 86390 1
543769 99543769 1001 86380 86390 1
543577 99543577 1001 86380 86390 1
543500 99543500 1001 86380 86390 1
543477 99543477 1001 86380 86390 1
543509 99543509 1001 86380 86390 1
543190 99543190 1001 86380 86390 1
543230 99543230 1001 86380 86390 1
543247 99543247 1001 86380 86390 1
543210 99543210 1001 86380 86390 1
543277 99543277 1001 86380 86390 1
543291 99543291 1001 86380 86390 1
543913 99543913 1001 86380 86390 1
543792 99543792 1001 86380 86390 1
544571 99544571 1001 86380 86390 1
544333 99544333 1001 86380 86390 1
544361 99544361 1001 86380 86390 1
544247 99544247 1001 86380 86390 1
544222 99544222 1001 86380 86390 1
544080 99544080 1001 86380 86390 1
544060 99544060 1001 86380 86390 1
543986 99543986 1001 86380 86390 1
544725 99544725 1001 86380 86390 1
544696 99544696 1001 86380 86390 1
417756 257 1001 72540 73437 1
511836 851 1001 50188 50488 1
511836 851 1002 50498 54890 1
537109 794 1001 53164 53463 1
400034 99400034 1001 86380 86390 1
400149 99400149 1001 86380 86390 1
400150 99400150 1001 86380 86390 1
400565 99400565 1001 86380 86390 1
400710 99400710 1001 86380 86390 1
401005 99401005 1001 86380 86390 1
400987 99400987 1001 86380 86390 1
401276 99401276 1001 86380 86390 1
401374 99401374 1001 86380 86390 1
401731 99401731 1001 86380 86390 1
401944 99401944 1001 86380 86390 1
402047 99402047 1001 86380 86390 1
402224 99402224 1001 86380 86390 1
402226 99402226 1001 86380 86390 1
402475 99402475 1001 86380 86390 1
402476 99402476 1001 86380 86390 1
402571 99402571 1001 86380 86390 1
402587 99402587 1001 86380 86390 1
402856 99402856 1001 86380 86390 1
402858 99402858 1001 86380 86390 1
403169 99403169 1001 86380 86390 1
403325 99403325 1001 86380 86390 1
403410 99403410 1001 86380 86390 1
403445 99403445 1001 86380 86390 1
403711 99403711 1001 86380 86390 1
403805 99403805 1001 86380 86390 1
403784 99403784 1001 86380 86390 1
403985 99403985 1001 86380 86390 1
404085 99404085 1001 86380 86390 1
404207 99404207 1001 86380 86390 1
404512 99404512 1001 86380 86390 1
404713 99404713 1001 86380 86390 1
405103 99405103 1001 86380 86390 1
405027 99405027 1001 86380 86390 1
405031 99405031 1001 86380 86390 1
405120 99405120 1001 86380 86390 1
405277 99405277 1001 86380 86390 1
405325 99405325 1001 86380 86390 1
405414 99405414 1001 86380 86390 1
405482 99405482 1001 86380 86390 1
405494 99405494 1001 86380 86390 1
405441 99405441 1001 86380 86390 1
405582 99405582 1001 86380 86390 1
405616 99405616 1001 86380 86390 1
405725 99405725 1001 86380 86390 1
405750 99405750 1001 86380 86390 1
405832 99405832 1001 86380 86390 1
405875 99405875 1001 86380 86390 1
406114 99406114 1001 86380 86390 1
406115 99406115 1001 86380 86390 1
406147 99406147 1001 86380 86390 1
406364 99406364 1001 86380 86390 1
406485 99406485 1001 86380 86390 1
406622 99406622 1001 86380 86390 1
406500 99406500 1001 86380 86390 1
406676 99406676 1001 86380 86390 1
406751 99406751 1001 86380 86390 1
406778 99406778 1001 86380 86390 1
406937 99406937 1001 86380 86390 1
407168 99407168 1001 86380 86390 1
407296 99407296 1001 86380 86390 1
407298 99407298 1001 86380 86390 1
407420 99407420 1001 86380 86390 1
407406 99407406 1001 86380 86390 1
407546 99407546 1001 86380 86390 1
407570 99407570 1001 86380 86390 1
407592 99407592 1001 86380 86390 1
407737 99407737 1001 86380 86390 1
408175 99408175 1001 86380 86390 1
408204 99408204 1001 86380 86390 1
408377 99408377 1001 86380 86390 1
408530 99408530 1001 86380 86390 1
408749 99408749 1001 86380 86390 1
408712 99408712 1001 86380 86390 1
408769 99408769 1001 86380 86390 1
409005 99409005 1001 86380 86390 1
409171 99409171 1001 86380 86390 1
409153 99409153 1001 86380 86390 1
409181 99409181 1001 86380 86390 1
409239 99409239 1001 86380 86390 1
409366 99409366 1001 86380 86390 1
409459 99409459 1001 86380 86390 1
409674 99409674 1001 86380 86390 1
409854 99409854 1001 86380 86390 1
410059 99410059 1001 86380 86390 1
410269 99410269 1001 86380 86390 1
410371 99410371 1001 86380 86390 1
410408 99410408 1001 86380 86390 1
410644 99410644 1001 86380 86390 1
411122 99411122 1001 86380 86390 1
411167 99411167 1001 86380 86390 1
411139 99411139 1001 86380 86390 1
411313 99411313 1001 86380 86390 1
411332 99411332 1001 86380 86390 1
411395 99411395 1001 86380 86390 1
411581 99411581 1001 86380 86390 1
411587 99411587 1001 86380 86390 1
411732 99411732 1001 86380 86390 1
411913 99411913 1001 86380 86390 1
411878 99411878 1001 86380 86390 1
412108 99412108 1001 86380 86390 1
412305 99412305 1001 86380 86390 1
413544 99413544 1001 86380 86390 1
413133 99413133 1001 86380 86390 1
412931 99412931 1001 86380 86390 1
413189 99413189 1001 86380 86390 1
413263 99413263 1001 86380 86390 1
413105 99413105 1001 86380 86390 1
412624 99412624 1001 86380 86390 1
413709 99413709 1001 86380 86390 1
415216 99415216 1001 86380 86390 1
415256 99415256 1001 86380 86390 1
414971 99414971 1001 86380 86390 1
414818 99414818 1001 86380 86390 1
414728 99414728 1001 86380 86390 1
414321 99414321 1001 86380 86390 1
415570 99415570 1001 86380 86390 1
415480 99415480 1001 86380 86390 1
415535 99415535 1001 86380 86390 1
415360 99415360 1001 86380 86390 1
416948 99416948 1001 86380 86390 1
416622 99416622 1001 86380 86390 1
416283 99416283 1001 86380 86390 1
416549 99416549 1001 86380 86390 1
416321 99416321 1001 86380 86390 1
416322 99416322 1001 86380 86390 1
415777 99415777 1001 86380 86390 1
415933 99415933 1001 86380 86390 1
415818 99415818 1001 86380 86390 1
415995 99415995 1001 86380 86390 1
417028 99417028 1001 86380 86390 1
417183 99417183 1001 86380 86390 1
417456 99417456 1001 86380 86390 1
418767 99418767 1001 86380 86390 1
418191 99418191 1001 86380 86390 1
418035 99418035 1001 86380 86390 1
418284 99418284 1001 86380 86390 1
418912 99418912 1001 86380 86390 1
418804 99418804 1001 86380 86390 1
418859 99418859 1001 86380 86390 1
419087 99419087 1001 86380 86390 1
420010 99420010 1001 86380 86390 1
419815 99419815 1001 86380 86390 1
419999 99419999 1001 86380 86390 1
419237 99419237 1001 86380 86390 1
419474 99419474 1001 86380 86390 1
419608 99419608 1001 86380 86390 1
419330 99419330 1001 86380 86390 1
420692 99420692 1001 86380 86390 1
420570 99420570 1001 86380 86390 1
420552 99420552 1001 86380 86390 1
420632 99420632 1001 86380 86390 1
420608 99420608 1001 86380 86390 1
420485 99420485 1001 86380 86390 1
421812 99421812 1001 86380 86390 1
421776 99421776 1001 86380 86390 1
421929 99421929 1001 86380 86390 1
421721 99421721 1001 86380 86390 1
421907 99421907 1001 86380 86390 1
422020 99422020 1001 86380 86390 1
420837 99420837 1001 86380 86390 1
421041 99421041 1001 86380 86390 1
422383 99422383 1001 86380 86390 1
422166 99422166 1001 86380 86390 1
422308 99422308 1001 86380 86390 1
422334 99422334 1001 86380 86390 1
423673 99423673 1001 86380 86390 1
423628 99423628 1001 86380 86390 1
423461 99423461 1001 86380 86390 1
423463 99423463 1001 86380 86390 1
423491 99423491 1001 86380 86390 1
423351 99423351 1001 86380 86390 1
423288 99423288 1001 86380 86390 1
423296 99423296 1001 86380 86390 1
422749 99422749 1001 86380 86390 1
422731 99422731 1001 86380 86390 1
422583 99422583 1001 86380 86390 1
424118 99424118 1001 86380 86390 1
423866 99423866 1001 86380 86390 1
425122 99425122 1001 86380 86390 1
424675 99424675 1001 86380 86390 1
424847 99424847 1001 86380 86390 1
424261 99424261 1001 86380 86390 1
424343 99424343 1001 86380 86390 1
424156 99424156 1001 86380 86390 1
424329 99424329 1001 86380 86390 1
424518 99424518 1001 86380 86390 1
424526 99424526 1001 86380 86390 1
425473 99425473 1001 86380 86390 1
425665 99425665 1001 86380 86390 1
426743 99426743 1001 86380 86390 1
426768 99426768 1001 86380 86390 1
427075 99427075 1001 86380 86390 1
426425 99426425 1001 86380 86390 1
426666 99426666 1001 86380 86390 1
426588 99426588 1001 86380 86390 1
426612 99426612 1001 86380 86390 1
425960 99425960 1001 86380 86390 1
425848 99425848 1001 86380 86390 1
426210 99426210 1001 86380 86390 1
425879 99425879 1001 86380 86390 1
427465 99427465 1001 86380 86390 1
427476 99427476 1001 86380 86390 1
428521 99428521 1001 86380 86390 1
428553 99428553 1001 86380 86390 1
428655 99428655 1001 86380 86390 1
428356 99428356 1001 86380 86390 1
428438 99428438 1001 86380 86390 1
428337 99428337 1001 86380 86390 1
427970 99427970 1001 86380 86390 1
427953 99427953 1001 86380 86390 1
427931 99427931 1001 86380 86390 1
428019 99428019 1001 86380 86390 1
428316 99428316 1001 86380 86390 1
427532 99427532 1001 86380 86390 1
427660 99427660 1001 86380 86390 1
427566 99427566 1001 86380 86390 1
427587 99427587 1001 86380 86390 1
427550 99427550 1001 86380 86390 1
427594 99427594 1001 86380 86390 1
428841 99428841 1001 86380 86390 1
428791 99428791 1001 86380 86390 1
429082 99429082 1001 86380 86390 1
429035 99429035 1001 86380 86390 1
430222 99430222 1001 86380 86390 1
430324 99430324 1001 86380 86390 1
430281 99430281 1001 86380 86390 1
430109 99430109 1001 86380 86390 1
429907 99429907 1001 86380 86390 1
429721 99429721 1001 86380 86390 1
429765 99429765 1001 86380 86390 1
429798 99429798 1001 86380 86390 1
429177 99429177 1001 86380 86390 1
429188 99429188 1001 86380 86390 1
430780 99430780 1001 86380 86390 1
431864 99431864 1001 86380 86390 1
431763 99431763 1001 86380 86390 1
431413 99431413 1001 86380 86390 1
431450 99431450 1001 86380 86390 1
431325 99431325 1001 86380 86390 1
431620 99431620 1001 86380 86390 1
431643 99431643 1001 86380 86390 1
430948 99430948 1001 86380 86390 1
430896 99430896 1001 86380 86390 1
431154 99431154 1001 86380 86390 1
430906 99430906 1001 86380 86390 1
430943 99430943 1001 86380 86390 1
432123 99432123 1001 86380 86390 1
432304 99432304 1001 86380 86390 1
433439 99433439 1001 86380 86390 1
433641 99433641 1001 86380 86390 1
433694 99433694 1001 86380 86390 1
433538 99433538 1001 86380 86390 1
433386 99433386 1001 86380 86390 1
433504 99433504 1001 86380 86390 1
433715 99433715 1001 86380 86390 1
433268 99433268 1001 86380 86390 1
433020 99433020 1001 86380 86390 1
433015 99433015 1001 86380 86390 1
432608 99432608 1001 86380 86390 1
432781 99432781 1001 86380 86390 1
432888 99432888 1001 86380 86390 1
434023 99434023 1001 86380 86390 1
433866 99433866 1001 86380 86390 1
435107 99435107 1001 86380 86390 1
435326 99435326 1001 86380 86390 1
435069 99435069 1001 86380 86390 1
435271 99435271 1001 86380 86390 1
435031 99435031 1001 86380 86390 1
434708 99434708 1001 86380 86390 1
434627 99434627 1001 86380 86390 1
434796 99434796 1001 86380 86390 1
434451 99434451 1001 86380 86390 1
434428 99434428 1001 86380 86390 1
435675 99435675 1001 86380 86390 1
435826 99435826 1001 86380 86390 1
435485 99435485 1001 86380 86390 1
435522 99435522 1001 86380 86390 1
437085 99437085 1001 86380 86390 1
436786 99436786 1001 86380 86390 1
437034 99437034 1001 86380 86390 1
436414 99436414 1001 86380 86390 1
436604 99436604 1001 86380 86390 1
435970 99435970 1001 86380 86390 1
436010 99436010 1001 86380 86390 1
436188 99436188 1001 86380 86390 1
300058 99300058 1001 86380 86390 1
300013 99300013 1001 86380 86390 1
300656 99300656 1001 86380 86390 1
300553 99300553 1001 86380 86390 1
300711 99300711 1001 86380 86390 1
300621 99300621 1001 86380 86390 1
300557 99300557 1001 86380 86390 1
300598 99300598 1001 86380 86390 1
300406 99300406 1001 86380 86390 1
300484 99300484 1001 86380 86390 1
300433 99300433 1001 86380 86390 1
300349 99300349 1001 86380 86390 1
300275 99300275 1001 86380 86390 1
300295 99300295 1001 86380 86390 1
300130 99300130 1001 86380 86390 1
300893 99300893 1001 86380 86390 1
300767 99300767 1001 86380 86390 1
300871 99300871 1001 86380 86390 1
300820 99300820 1001 86380 86390 1
300864 99300864 1001 86380 86390 1
301363 99301363 1001 86380 86390 1
301180 99301180 1001 86380 86390 1
301341 99301341 1001 86380 86390 1
301213 99301213 1001 86380 86390 1
301295 99301295 1001 86380 86390 1
301165 99301165 1001 86380 86390 1
300961 99300961 1001 86380 86390 1
301078 99301078 1001 86380 86390 1
300988 99300988 1001 86380 86390 1
300991 99300991 1001 86380 86390 1
301007 99301007 1001 86380 86390 1
301021 99301021 1001 86380 86390 1
301593 99301593 1001 86380 86390 1
301569 99301569 1001 86380 86390 1
301717 99301717 1001 86380 86390 1
302347 99302347 1001 86380 86390 1
302215 99302215 1001 86380 86390 1
302229 99302229 1001 86380 86390 1
302352 99302352 1001 86380 86390 1
302296 99302296 1001 86380 86390 1
302323 99302323 1001 86380 86390 1
302365 99302365 1001 86380 86390 1
302127 99302127 1001 86380 86390 1
302144 99302144 1001 86380 86390 1
302057 99302057 1001 86380 86390 1
301820 99301820 1001 86380 86390 1
301963 99301963 1001 86380 86390 1
302574 99302574 1001 86380 86390 1
302549 99302549 1001 86380 86390 1
302411 99302411 1001 86380 86390 1
303054 99303054 1001 86380 86390 1
303007 99303007 1001 86380 86390 1
303163 99303163 1001 86380 86390 1
303088 99303088 1001 86380 86390 1
303166 99303166 1001 86380 86390 1
302923 99302923 1001 86380 86390 1
303001 99303001 1001 86380 86390 1
302938 99302938 1001 86380 86390 1
302914 99302914 1001 86380 86390 1
302851 99302851 1001 86380 86390 1
302868 99302868 1001 86380 86390 1
302959 99302959 1001 86380 86390 1
302729 99302729 1001 86380 86390 1
302640 99302640 1001 86380 86390 1
303311 99303311 1001 86380 86390 1
303249 99303249 1001 86380 86390 1
303316 99303316 1001 86380 86390 1
303214 99303214 1001 86380 86390 1
303841 99303841 1001 86380 86390 1
304005 99304005 1001 86380 86390 1
303856 99303856 1001 86380 86390 1
303884 99303884 1001 86380 86390 1
303451 99303451 1001 86380 86390 1
303482 99303482 1001 86380 86390 1
303547 99303547 1001 86380 86390 1
303496 99303496 1001 86380 86390 1
303435 99303435 1001 86380 86390 1
304108 99304108 1001 86380 86390 1
304174 99304174 1001 86380 86390 1
304227 99304227 1001 86380 86390 1
304139 99304139 1001 86380 86390 1
304050 99304050 1001 86380 86390 1
304810 99304810 1001 86380 86390 1
304799 99304799 1001 86380 86390 1
304671 99304671 1001 86380 86390 1
304536 99304536 1001 86380 86390 1
304552 99304552 1001 86380 86390 1
304543 99304543 1001 86380 86390 1
304408 99304408 1001 86380 86390 1
304267 99304267 1001 86380 86390 1
304423 99304423 1001 86380 86390 1
304385 99304385 1001 86380 86390 1
304347 99304347 1001 86380 86390 1
304438 99304438 1001 86380 86390 1
304400 99304400 1001 86380 86390 1
304898 99304898 1001 86380 86390 1
304899 99304899 1001 86380 86390 1
305017 99305017 1001 86380 86390 1
305503 99305503 1001 86380 86390 1
305353 99305353 1001 86380 86390 1
305405 99305405 1001 86380 86390 1
305382 99305382 1001 86380 86390 1
305360 99305360 1001 86380 86390 1
305220 99305220 1001 86380 86390 1
305240 99305240 1001 86380 86390 1
305111 99305111 1001 86380 86390 1
305150 99305150 1001 86380 86390 1
305165 99305165 1001 86380 86390 1
500100 99500100 1001 86380 86390 1
500026 99500026 1001 86380 86390 1
500082 99500082 1001 86380 86390 1
500018 99500018 1001 86380 86390 1
500702 99500702 1001 86380 86390 1
500760 99500760 1001 86380 86390 1
500530 99500530 1001 86380 86390 1
500597 99500597 1001 86380 86390 1
500422 99500422 1001 86380 86390 1
500411 99500411 1001 86380 86390 1
500278 99500278 1001 86380 86390 1
500253 99500253 1001 86380 86390 1
500370 99500370 1001 86380 86390 1
500939 99500939 1001 86380 86390 1
500985 99500985 1001 86380 86390 1
501458 99501458 1001 86380 86390 1
501486 99501486 1001 86380 86390 1
501503 99501503 1001 86380 86390 1
501531 99501531 1001 86380 86390 1
501535 99501535 1001 86380 86390 1
501373 99501373 1001 86380 86390 1
501427 99501427 1001 86380 86390 1
501285 99501285 1001 86380 86390 1
501311 99501311 1001 86380 86390 1
501354 99501354 1001 86380 86390 1
501154 99501154 1001 86380 86390 1
501040 99501040 1001 86380 86390 1
501817 99501817 1001 86380 86390 1
501823 99501823 1001 86380 86390 1
501671 99501671 1001 86380 86390 1
502405 99502405 1001 86380 86390 1
502413 99502413 1001 86380 86390 1
502084 99502084 1001 86380 86390 1
502179 99502179 1001 86380 86390 1
501857 99501857 1001 86380 86390 1
501902 99501902 1001 86380 86390 1
501942 99501942 1001 86380 86390 1
501983 99501983 1001 86380 86390 1
502504 99502504 1001 86380 86390 1
502548 99502548 1001 86380 86390 1
502498 99502498 1001 86380 86390 1
502539 99502539 1001 86380 86390 1
503272 99503272 1001 86380 86390 1
503277 99503277 1001 86380 86390 1
503001 99503001 1001 86380 86390 1
502927 99502927 1001 86380 86390 1
502890 99502890 1001 86380 86390 1
502850 99502850 1001 86380 86390 1
503342 99503342 1001 86380 86390 1
503303 99503303 1001 86380 86390 1
504053 99504053 1001 86380 86390 1
504117 99504117 1001 86380 86390 1
503812 99503812 1001 86380 86390 1
503708 99503708 1001 86380 86390 1
503892 99503892 1001 86380 86390 1
503536 99503536 1001 86380 86390 1
503615 99503615 1001 86380 86390 1
503670 99503670 1001 86380 86390 1
503569 99503569 1001 86380 86390 1
503648 99503648 1001 86380 86390 1
504180 99504180 1001 86380 86390 1
504225 99504225 1001 86380 86390 1
504149 99504149 1001 86380 86390 1
504826 99504826 1001 86380 86390 1
504866 99504866 1001 86380 86390 1
504624 99504624 1001 86380 86390 1
504555 99504555 1001 86380 86390 1
504491 99504491 1001 86380 86390 1
504967 99504967 1001 86380 86390 1
505071 99505071 1001 86380 86390 1
505079 99505079 1001 86380 86390 1
505709 99505709 1001 86380 86390 1
505715 99505715 1001 86380 86390 1
505678 99505678 1001 86380 86390 1
505653 99505653 1001 86380 86390 1
505475 99505475 1001 86380 86390 1
505503 99505503 1001 86380 86390 1
505176 99505176 1001 86380 86390 1
505336 99505336 1001 86380 86390 1
505237 99505237 1001 86380 86390 1
505873 99505873 1001 86380 86390 1
505822 99505822 1001 86380 86390 1
505972 99505972 1001 86380 86390 1
506404 99506404 1001 86380 86390 1
506447 99506447 1001 86380 86390 1
506465 99506465 1001 86380 86390 1
506314 99506314 1001 86380 86390 1
506341 99506341 1001 86380 86390 1
506213 99506213 1001 86380 86390 1
506205 99506205 1001 86380 86390 1
506159 99506159 1001 86380 86390 1
505981 99505981 1001 86380 86390 1
506177 99506177 1001 86380 86390 1
506062 99506062 1001 86380 86390 1
506181 99506181 1001 86380 86390 1
506778 99506778 1001 86380 86390 1
507332 99507332 1001 86380 86390 1
507294 99507294 1001 86380 86390 1
507308 99507308 1001 86380 86390 1
507253 99507253 1001 86380 86390 1
507061 99507061 1001 86380 86390 1
507204 99507204 1001 86380 86390 1
507053 99507053 1001 86380 86390 1
507212 99507212 1001 86380 86390 1
506982 99506982 1001 86380 86390 1
506919 99506919 1001 86380 86390 1
508085 99508085 1001 86380 86390 1
508167 99508167 1001 86380 86390 1
508104 99508104 1001 86380 86390 1
507990 99507990 1001 86380 86390 1
508033 99508033 1001 86380 86390 1
508034 99508034 1001 86380 86390 1
507645 99507645 1001 86380 86390 1
507724 99507724 1001 86380 86390 1
507647 99507647 1001 86380 86390 1
507741 99507741 1001 86380 86390 1
507767 99507767 1001 86380 86390 1
508413 99508413 1001 86380 86390 1
508439 99508439 1001 86380 86390 1
508285 99508285 1001 86380 86390 1
508264 99508264 1001 86380 86390 1
509075 99509075 1001 86380 86390 1
508974 99508974 1001 86380 86390 1
508898 99508898 1001 86380 86390 1
509049 99509049 1001 86380 86390 1
508965 99508965 1001 86380 86390 1
508992 99508992 1001 86380 86390 1
508855 99508855 1001 86380 86390 1
508768 99508768 1001 86380 86390 1
508751 99508751 1001 86380 86390 1
508520 99508520 1001 86380 86390 1
508548 99508548 1001 86380 86390 1
508577 99508577 1001 86380 86390 1
508491 99508491 1001 86380 86390 1
509123 99509123 1001 86380 86390 1
508870 99508870 1001 86380 86390 1
509140 99509140 1001 86380 86390 1
509076 99509076 1001 86380 86390 1
509273 99509273 1001 86380 86390 1
509211 99509211 1001 86380 86390 1
509827 99509827 1001 86380 86390 1
509580 99509580 1001 86380 86390 1
509522 99509522 1001 86380 86390 1
509435 99509435 1001 86380 86390 1
509384 99509384 1001 86380 86390 1
509423 99509423 1001 86380 86390 1
509386 99509386 1001 86380 86390 1
509323 99509323 1001 86380 86390 1
509327 99509327 1001 86380 86390 1
509996 99509996 1001 86380 86390 1
510528 99510528 1001 86380 86390 1
510710 99510710 1001 86380 86390 1
510391 99510391 1001 86380 86390 1
510419 99510419 1001 86380 86390 1
510510 99510510 1001 86380 86390 1
510472 99510472 1001 86380 86390 1
510488 99510488 1001 86380 86390 1
510518 99510518 1001 86380 86390 1
510201 99510201 1001 86380 86390 1
510227 99510227 1001 86380 86390 1
510166 99510166 1001 86380 86390 1
510192 99510192 1001 86380 86390 1
510284 99510284 1001 86380 86390 1
510299 99510299 1001 86380 86390 1
510749 99510749 1001 86380 86390 1
510854 99510854 1001 86380 86390 1
510818 99510818 1001 86380 86390 1
510759 99510759 1001 86380 86390 1
510888 99510888 1001 86380 86390 1
511477 99511477 1001 86380 86390 1
511495 99511495 1001 86380 86390 1
511379 99511379 1001 86380 86390 1
511407 99511407 1001 86380 86390 1
511371 99511371 1001 86380 86390 1
511141 99511141 1001 86380 86390 1
511342 99511342 1001 86380 86390 1
510960 99510960 1001 86380 86390 1
511105 99511105 1001 86380 86390 1
511679 99511679 1001 86380 86390 1
511757 99511757 1001 86380 86390 1
511140 99511140 1001 86380 86390 1
511656 99511656 1001 86380 86390 1
511644 99511644 1001 86380 86390 1
511670 99511670 1001 86380 86390 1
511580 99511580 1001 86380 86390 1
511556 99511556 1001 86380 86390 1
512341 99512341 1001 86380 86390 1
512188 99512188 1001 86380 86390 1
512357 99512357 1001 86380 86390 1
512360 99512360 1001 86380 86390 1
512324 99512324 1001 86380 86390 1
512070 99512070 1001 86380 86390 1
511786 99511786 1001 86380 86390 1
511841 99511841 1001 86380 86390 1
512550 99512550 1001 86380 86390 1
512474 99512474 1001 86380 86390 1
512476 99512476 1001 86380 86390 1
512566 99512566 1001 86380 86390 1
513003 99513003 1001 86380 86390 1
513044 99513044 1001 86380 86390 1
513188 99513188 1001 86380 86390 1
513165 99513165 1001 86380 86390 1
512883 99512883 1001 86380 86390 1
512794 99512794 1001 86380 86390 1
512916 99512916 1001 86380 86390 1
512640 99512640 1001 86380 86390 1
512718 99512718 1001 86380 86390 1
512667 99512667 1001 86380 86390 1
512708 99512708 1001 86380 86390 1
512751 99512751 1001 86380 86390 1
513362 99513362 1001 86380 86390 1
513224 99513224 1001 86380 86390 1
513317 99513317 1001 86380 86390 1
513902 99513902 1001 86380 86390 1
513994 99513994 1001 86380 86390 1
513882 99513882 1001 86380 86390 1
513949 99513949 1001 86380 86390 1
513631 99513631 1001 86380 86390 1
513683 99513683 1001 86380 86390 1
513735 99513735 1001 86380 86390 1
513765 99513765 1001 86380 86390 1
513714 99513714 1001 86380 86390 1
513638 99513638 1001 86380 86390 1
513822 99513822 1001 86380 86390 1
513682 99513682 1001 86380 86390 1
513520 99513520 1001 86380 86390 1
513537 99513537 1001 86380 86390 1
513577 99513577 1001 86380 86390 1
514079 99514079 1001 86380 86390 1
514100 99514100 1001 86380 86390 1
514152 99514152 1001 86380 86390 1
514208 99514208 1001 86380 86390 1
514836 99514836 1001 86380 86390 1
514700 99514700 1001 86380 86390 1
514816 99514816 1001 86380 86390 1
514804 99514804 1001 86380 86390 1
514805 99514805 1001 86380 86390 1
514485 99514485 1001 86380 86390 1
514414 99514414 1001 86380 86390 1
514970 99514970 1001 86380 86390 1
514952 99514952 1001 86380 86390 1
514967 99514967 1001 86380 86390 1
515534 99515534 1001 86380 86390 1
515613 99515613 1001 86380 86390 1
515629 99515629 1001 86380 86390 1
515469 99515469 1001 86380 86390 1
515419 99515419 1001 86380 86390 1
515371 99515371 1001 86380 86390 1
515269 99515269 1001 86380 86390 1
515127 99515127 1001 86380 86390 1
515180 99515180 1001 86380 86390 1
515175 99515175 1001 86380 86390 1
515138 99515138 1001 86380 86390 1
515785 99515785 1001 86380 86390 1
515776 99515776 1001 86380 86390 1
515781 99515781 1001 86380 86390 1
516382 99516382 1001 86380 86390 1
516484 99516484 1001 86380 86390 1
516496 99516496 1001 86380 86390 1
516252 99516252 1001 86380 86390 1
516164 99516164 1001 86380 86390 1
516285 99516285 1001 86380 86390 1
515901 99515901 1001 86380 86390 1
515902 99515902 1001 86380 86390 1
515917 99515917 1001 86380 86390 1
515985 99515985 1001 86380 86390 1
516547 99516547 1001 86380 86390 1
516690 99516690 1001 86380 86390 1
516692 99516692 1001 86380 86390 1
516551 99516551 1001 86380 86390 1
517220 99517220 1001 86380 86390 1
517247 99517247 1001 86380 86390 1
517132 99517132 1001 86380 86390 1
517188 99517188 1001 86380 86390 1
517228 99517228 1001 86380 86390 1
517328 99517328 1001 86380 86390 1
517013 99517013 1001 86380 86390 1
516979 99516979 1001 86380 86390 1
517070 99517070 1001 86380 86390 1
517096 99517096 1001 86380 86390 1
516985 99516985 1001 86380 86390 1
516870 99516870 1001 86380 86390 1
516782 99516782 1001 86380 86390 1
516914 99516914 1001 86380 86390 1
516760 99516760 1001 86380 86390 1
517350 99517350 1001 86380 86390 1
518123 99518123 1001 86380 86390 1
518087 99518087 1001 86380 86390 1
518130 99518130 1001 86380 86390 1
518055 99518055 1001 86380 86390 1
517787 99517787 1001 86380 86390 1
517868 99517868 1001 86380 86390 1
517811 99517811 1001 86380 86390 1
517553 99517553 1001 86380 86390 1
517597 99517597 1001 86380 86390 1
517545 99517545 1001 86380 86390 1
517615 99517615 1001 86380 86390 1
517680 99517680 1001 86380 86390 1
517564 99517564 1001 86380 86390 1
518276 99518276 1001 86380 86390 1
517541 99517541 1001 86380 86390 1
518179 99518179 1001 86380 86390 1
518246 99518246 1001 86380 86390 1
518807 99518807 1001 86380 86390 1
518846 99518846 1001 86380 86390 1
518837 99518837 1001 86380 86390 1
518868 99518868 1001 86380 86390 1
518697 99518697 1001 86380 86390 1
518726 99518726 1001 86380 86390 1
518728 99518728 1001 86380 86390 1
518435 99518435 1001 86380 86390 1
518372 99518372 1001 86380 86390 1
518999 99518999 1001 86380 86390 1
519184 99519184 1001 86380 86390 1
519031 99519031 1001 86380 86390 1
519097 99519097 1001 86380 86390 1
519136 99519136 1001 86380 86390 1
519139 99519139 1001 86380 86390 1
519688 99519688 1001 86380 86390 1
519715 99519715 1001 86380 86390 1
519657 99519657 1001 86380 86390 1
519539 99519539 1001 86380 86390 1
519298 99519298 1001 86380 86390 1
519350 99519350 1001 86380 86390 1
519363 99519363 1001 86380 86390 1
519274 99519274 1001 86380 86390 1
519268 99519268 1001 86380 86390 1
519929 99519929 1001 86380 86390 1
520007 99520007 1001 86380 86390 1
519848 99519848 1001 86380 86390 1
520514 99520514 1001 86380 86390 1
520566 99520566 1001 86380 86390 1
520635 99520635 1001 86380 86390 1
520356 99520356 1001 86380 86390 1
520347 99520347 1001 86380 86390 1
520361 99520361 1001 86380 86390 1
520299 99520299 1001 86380 86390 1
520364 99520364 1001 86380 86390 1
520403 99520403 1001 86380 86390 1
520329 99520329 1001 86380 86390 1
520032 99520032 1001 86380 86390 1
520221 99520221 1001 86380 86390 1
520043 99520043 1001 86380 86390 1
520199 99520199 1001 86380 86390 1
520844 99520844 1001 86380 86390 1
520647 99520647 1001 86380 86390 1
520830 99520830 1001 86380 86390 1
521433 99521433 1001 86380 86390 1
521365 99521365 1001 86380 86390 1
521418 99521418 1001 86380 86390 1
521393 99521393 1001 86380 86390 1
521369 99521369 1001 86380 86390 1
521344 99521344 1001 86380 86390 1
521422 99521422 1001 86380 86390 1
521235 99521235 1001 86380 86390 1
521121 99521121 1001 86380 86390 1
521060 99521060 1001 86380 86390 1
521077 99521077 1001 86380 86390 1
520936 99520936 1001 86380 86390 1
520977 99520977 1001 86380 86390 1
520889 99520889 1001 86380 86390 1
520902 99520902 1001 86380 86390 1
521542 99521542 1001 86380 86390 1
521555 99521555 1001 86380 86390 1
521594 99521594 1001 86380 86390 1
521595 99521595 1001 86380 86390 1
521520 99521520 1001 86380 86390 1
521638 99521638 1001 86380 86390 1
521588 99521588 1001 86380 86390 1
521537 99521537 1001 86380 86390 1
522217 99522217 1001 86380 86390 1
522079 99522079 1001 86380 86390 1
522018 99522018 1001 86380 86390 1
522019 99522019 1001 86380 86390 1
522058 99522058 1001 86380 86390 1
521890 99521890 1001 86380 86390 1
521764 99521764 1001 86380 86390 1
521790 99521790 1001 86380 86390 1
521809 99521809 1001 86380 86390 1
522484 99522484 1001 86380 86390 1
522373 99522373 1001 86380 86390 1
522337 99522337 1001 86380 86390 1
522416 99522416 1001 86380 86390 1
523074 99523074 1001 86380 86390 1
522924 99522924 1001 86380 86390 1
522865 99522865 1001 86380 86390 1
522827 99522827 1001 86380 86390 1
522804 99522804 1001 86380 86390 1
522845 99522845 1001 86380 86390 1
522872 99522872 1001 86380 86390 1
522641 99522641 1001 86380 86390 1
522661 99522661 1001 86380 86390 1
522548 99522548 1001 86380 86390 1
523250 99523250 1001 86380 86390 1
523923 99523923 1001 86380 86390 1
523643 99523643 1001 86380 86390 1
523462 99523462 1001 86380 86390 1
523515 99523515 1001 86380 86390 1
523972 99523972 1001 86380 86390 1
524140 99524140 1001 86380 86390 1
524119 99524119 1001 86380 86390 1
524733 99524733 1001 86380 86390 1
524721 99524721 1001 86380 86390 1
524605 99524605 1001 86380 86390 1
524618 99524618 1001 86380 86390 1
524690 99524690 1001 86380 86390 1
524538 99524538 1001 86380 86390 1
524370 99524370 1001 86380 86390 1
524516 99524516 1001 86380 86390 1
524530 99524530 1001 86380 86390 1
524547 99524547 1001 86380 86390 1
524549 99524549 1001 86380 86390 1
524946 99524946 1001 86380 86390 1
525514 99525514 1001 86380 86390 1
525478 99525478 1001 86380 86390 1
525415 99525415 1001 86380 86390 1
525480 99525480 1001 86380 86390 1
525328 99525328 1001 86380 86390 1
525306 99525306 1001 86380 86390 1
525308 99525308 1001 86380 86390 1
525231 99525231 1001 86380 86390 1
525350 99525350 1001 86380 86390 1
525273 99525273 1001 86380 86390 1
524991 99524991 1001 86380 86390 1
525114 99525114 1001 86380 86390 1
525129 99525129 1001 86380 86390 1
524987 99524987 1001 86380 86390 1
525791 99525791 1001 86380 86390 1
525792 99525792 1001 86380 86390 1
525742 99525742 1001 86380 86390 1
526321 99526321 1001 86380 86390 1
526237 99526237 1001 86380 86390 1
526136 99526136 1001 86380 86390 1
526151 99526151 1001 86380 86390 1
525859 99525859 1001 86380 86390 1
525888 99525888 1001 86380 86390 1
526616 99526616 1001 86380 86390 1
526475 99526475 1001 86380 86390 1
526436 99526436 1001 86380 86390 1
526554 99526554 1001 86380 86390 1
526531 99526531 1001 86380 86390 1
526456 99526456 1001 86380 86390 1
526483 99526483 1001 86380 86390 1
527147 99527147 1001 86380 86390 1
527236 99527236 1001 86380 86390 1
527091 99527091 1001 86380 86390 1
526913 99526913 1001 86380 86390 1
526875 99526875 1001 86380 86390 1
526953 99526953 1001 86380 86390 1
526928 99526928 1001 86380 86390 1
526877 99526877 1001 86380 86390 1
526959 99526959 1001 86380 86390 1
526938 99526938 1001 86380 86390 1
526861 99526861 1001 86380 86390 1
526833 99526833 1001 86380 86390 1
527324 99527324 1001 86380 86390 1
527363 99527363 1001 86380 86390 1
527304 99527304 1001 86380 86390 1
527330 99527330 1001 86380 86390 1
527282 99527282 1001 86380 86390 1
527451 99527451 1001 86380 86390 1
527921 99527921 1001 86380 86390 1
527947 99527947 1001 86380 86390 1
527999 99527999 1001 86380 86390 1
527990 99527990 1001 86380 86390 1
528049 99528049 1001 86380 86390 1
527968 99527968 1001 86380 86390 1
527932 99527932 1001 86380 86390 1
527859 99527859 1001 86380 86390 1
527661 99527661 1001 86380 86390 1
527534 99527534 1001 86380 86390 1
528214 99528214 1001 86380 86390 1
528746 99528746 1001 86380 86390 1
528900 99528900 1001 86380 86390 1
528745 99528745 1001 86380 86390 1
528554 99528554 1001 86380 86390 1
528518 99528518 1001 86380 86390 1
528306 99528306 1001 86380 86390 1
528358 99528358 1001 86380 86390 1
528439 99528439 1001 86380 86390 1
528442 99528442 1001 86380 86390 1
528301 99528301 1001 86380 86390 1
528405 99528405 1001 86380 86390 1
529086 99529086 1001 86380 86390 1
529048 99529048 1001 86380 86390 1
529615 99529615 1001 86380 86390 1
529410 99529410 1001 86380 86390 1
529348 99529348 1001 86380 86390 1
529145 99529145 1001 86380 86390 1
529114 99529114 1001 86380 86390 1
529127 99529127 1001 86380 86390 1
529205 99529205 1001 86380 86390 1
529271 99529271 1001 86380 86390 1
529753 99529753 1001 86380 86390 1
529793 99529793 1001 86380 86390 1
529810 99529810 1001 86380 86390 1
530412 99530412 1001 86380 86390 1
530413 99530413 1001 86380 86390 1
530447 99530447 1001 86380 86390 1
530309 99530309 1001 86380 86390 1
530299 99530299 1001 86380 86390 1
530143 99530143 1001 86380 86390 1
530253 99530253 1001 86380 86390 1
529973 99529973 1001 86380 86390 1
530030 99530030 1001 86380 86390 1
530646 99530646 1001 86380 86390 1
531319 99531319 1001 86380 86390 1
531244 99531244 1001 86380 86390 1
531193 99531193 1001 86380 86390 1
531261 99531261 1001 86380 86390 1
531109 99531109 1001 86380 86390 1
531123 99531123 1001 86380 86390 1
531085 99531085 1001 86380 86390 1
530868 99530868 1001 86380 86390 1
530765 99530765 1001 86380 86390 1
531558 99531558 1001 86380 86390 1
531457 99531457 1001 86380 86390 1
531575 99531575 1001 86380 86390 1
531582 99531582 1001 86380 86390 1
532102 99532102 1001 86380 86390 1
532180 99532180 1001 86380 86390 1
532124 99532124 1001 86380 86390 1
532022 99532022 1001 86380 86390 1
531885 99531885 1001 86380 86390 1
531992 99531992 1001 86380 86390 1
531853 99531853 1001 86380 86390 1
531612 99531612 1001 86380 86390 1
531746 99531746 1001 86380 86390 1
531618 99531618 1001 86380 86390 1
532255 99532255 1001 86380 86390 1
532385 99532385 1001 86380 86390 1
532222 99532222 1001 86380 86390 1
532905 99532905 1001 86380 86390 1
532899 99532899 1001 86380 86390 1
532928 99532928 1001 86380 86390 1
532661 99532661 1001 86380 86390 1
532622 99532622 1001 86380 86390 1
532437 99532437 1001 86380 86390 1
532608 99532608 1001 86380 86390 1
532570 99532570 1001 86380 86390 1
532468 99532468 1001 86380 86390 1
532486 99532486 1001 86380 86390 1
533227 99533227 1001 86380 86390 1
533036 99533036 1001 86380 86390 1
533699 99533699 1001 86380 86390 1
533474 99533474 1001 86380 86390 1
533645 99533645 1001 86380 86390 1
533570 99533570 1001 86380 86390 1
533558 99533558 1001 86380 86390 1
533370 99533370 1001 86380 86390 1
533396 99533396 1001 86380 86390 1
533422 99533422 1001 86380 86390 1
534053 99534053 1001 86380 86390 1
534563 99534563 1001 86380 86390 1
534675 99534675 1001 86380 86390 1
534553 99534553 1001 86380 86390 1
534490 99534490 1001 86380 86390 1
534401 99534401 1001 86380 86390 1
534288 99534288 1001 86380 86390 1
534345 99534345 1001 86380 86390 1
534308 99534308 1001 86380 86390 1
534399 99534399 1001 86380 86390 1
534102 99534102 1001 86380 86390 1
534155 99534155 1001 86380 86390 1
534850 99534850 1001 86380 86390 1
534756 99534756 1001 86380 86390 1
535482 99535482 1001 86380 86390 1
535469 99535469 1001 86380 86390 1
535305 99535305 1001 86380 86390 1
535178 99535178 1001 86380 86390 1
535166 99535166 1001 86380 86390 1
535133 99535133 1001 86380 86390 1
534960 99534960 1001 86380 86390 1
535066 99535066 1001 86380 86390 1
534989 99534989 1001 86380 86390 1
535521 99535521 1001 86380 86390 1
535575 99535575 1001 86380 86390 1
535512 99535512 1001 86380 86390 1
535517 99535517 1001 86380 86390 1
536173 99536173 1001 86380 86390 1
536149 99536149 1001 86380 86390 1
536215 99536215 1001 86380 86390 1
536271 99536271 1001 86380 86390 1
536091 99536091 1001 86380 86390 1
536046 99536046 1001 86380 86390 1
535942 99535942 1001 86380 86390 1
535769 99535769 1001 86380 86390 1
535902 99535902 1001 86380 86390 1
536531 99536531 1001 86380 86390 1
536407 99536407 1001 86380 86390 1
536473 99536473 1001 86380 86390 1
536984 99536984 1001 86380 86390 1
537100 99537100 1001 86380 86390 1
537105 99537105 1001 86380 86390 1
537041 99537041 1001 86380 86390 1
537150 99537150 1001 86380 86390 1
537044 99537044 1001 86380 86390 1
537083 99537083 1001 86380 86390 1
536808 99536808 1001 86380 86390 1
536655 99536655 1001 86380 86390 1
537186 99537186 1001 86380 86390 1
537264 99537264 1001 86380 86390 1
537176 99537176 1001 86380 86390 1
537259 99537259 1001 86380 86390 1
537821 99537821 1001 86380 86390 1
537851 99537851 1001 86380 86390 1
537882 99537882 1001 86380 86390 1
537732 99537732 1001 86380 86390 1
537720 99537720 1001 86380 86390 1
537772 99537772 1001 86380 86390 1
537726 99537726 1001 86380 86390 1
537767 99537767 1001 86380 86390 1
537664 99537664 1001 86380 86390 1
537742 99537742 1001 86380 86390 1
537704 99537704 1001 86380 86390 1
537498 99537498 1001 86380 86390 1
537477 99537477 1001 86380 86390 1
537440 99537440 1001 86380 86390 1
538010 99538010 1001 86380 86390 1
538177 99538177 1001 86380 86390 1
538167 99538167 1001 86380 86390 1
538174 99538174 1001 86380 86390 1
538706 99538706 1001 86380 86390 1
538617 99538617 1001 86380 86390 1
538557 99538557 1001 86380 86390 1
538454 99538454 1001 86380 86390 1
538449 99538449 1001 86380 86390 1
538451 99538451 1001 86380 86390 1
538380 99538380 1001 86380 86390 1
538332 99538332 1001 86380 86390 1
538876 99538876 1001 86380 86390 1
538994 99538994 1001 86380 86390 1
538997 99538997 1001 86380 86390 1
538946 99538946 1001 86380 86390 1
538924 99538924 1001 86380 86390 1
539564 99539564 1001 86380 86390 1
539603 99539603 1001 86380 86390 1
539487 99539487 1001 86380 86390 1
539582 99539582 1001 86380 86390 1
539454 99539454 1001 86380 86390 1
539483 99539483 1001 86380 86390 1
539422 99539422 1001 86380 86390 1
539254 99539254 1001 86380 86390 1
539373 99539373 1001 86380 86390 1
539272 99539272 1001 86380 86390 1
539312 99539312 1001 86380 86390 1
539191 99539191 1001 86380 86390 1
539180 99539180 1001 86380 86390 1
539081 99539081 1001 86380 86390 1
539785 99539785 1001 86380 86390 1
539644 99539644 1001 86380 86390 1
539841 99539841 1001 86380 86390 1
539766 99539766 1001 86380 86390 1
540305 99540305 1001 86380 86390 1
540451 99540451 1001 86380 86390 1
540199 99540199 1001 86380 86390 1
540187 99540187 1001 86380 86390 1
540205 99540205 1001 86380 86390 1
540208 99540208 1001 86380 86390 1
540033 99540033 1001 86380 86390 1
539905 99539905 1001 86380 86390 1
540607 99540607 1001 86380 86390 1
541190 99541190 1001 86380 86390 1
541260 99541260 1001 86380 86390 1
541205 99541205 1001 86380 86390 1
541168 99541168 1001 86380 86390 1
540996 99540996 1001 86380 86390 1
540894 99540894 1001 86380 86390 1
540987 99540987 1001 86380 86390 1
540975 99540975 1001 86380 86390 1
540684 99540684 1001 86380 86390 1
540867 99540867 1001 86380 86390 1
540748 99540748 1001 86380 86390 1
541302 99541302 1001 86380 86390 1
541926 99541926 1001 86380 86390 1
541993 99541993 1001 86380 86390 1
541758 99541758 1001 86380 86390 1
541891 99541891 1001 86380 86390 1
541858 99541858 1001 86380 86390 1
541781 99541781 1001 86380 86390 1
541716 99541716 1001 86380 86390 1
541911 99541911 1001 86380 86390 1
541672 99541672 1001 86380 86390 1
541509 99541509 1001 86380 86390 1
542150 99542150 1001 86380 86390 1
542244 99542244 1001 86380 86390 1
542817 99542817 1001 86380 86390 1
542767 99542767 1001 86380 86390 1
542787 99542787 1001 86380 86390 1
542607 99542607 1001 86380 86390 1
542357 99542357 1001 86380 86390 1
543098 99543098 1001 86380 86390 1
542970 99542970 1001 86380 86390 1
542997 99542997 1001 86380 86390 1
542985 99542985 1001 86380 86390 1
543081 99543081 1001 86380 86390 1
543108 99543108 1001 86380 86390 1
543593 99543593 1001 86380 86390 1
543716 99543716 1001 86380 86390 1
543424 99543424 1001 86380 86390 1
543479 99543479 1001 86380 86390 1
543508 99543508 1001 86380 86390 1
543445 99543445 1001 86380 86390 1
543345 99543345 1001 86380 86390 1
543252 99543252 1001 86380 86390 1
543278 99543278 1001 86380 86390 1
543890 99543890 1001 86380 86390 1
543930 99543930 1001 86380 86390 1
543934 99543934 1001 86380 86390 1
543870 99543870 1001 86380 86390 1
544546 99544546 1001 86380 86390 1
544417 99544417 1001 86380 86390 1
544397 99544397 1001 86380 86390 1
544400 99544400 1001 86380 86390 1
544413 99544413 1001 86380 86390 1
544340 99544340 1001 86380 86390 1
544291 99544291 1001 86380 86390 1
544385 99544385 1001 86380 86390 1
544055 99544055 1001 86380 86390 1
544135 99544135 1001 86380 86390 1
544051 99544051 1001 86380 86390 1
544130 99544130 1001 86380 86390 1
544738 99544738 1001 86380 86390 1
544715 99544715 1001 86380 86390 1
500868 615 1002 25306 27573 1
537146 894 1001 48695 48994 1
400493 99400493 1001 86380 86390 1
400679 99400679 1001 86380 86390 1
400745 99400745 1001 86380 86390 1
400921 99400921 1001 86380 86390 1
400984 99400984 1001 86380 86390 1
401084 99401084 1001 86380 86390 1
401255 99401255 1001 86380 86390 1
401179 99401179 1001 86380 86390 1
401216 99401216 1001 86380 86390 1
401401 99401401 1001 86380 86390 1
401381 99401381 1001 86380 86390 1
401445 99401445 1001 86380 86390 1
401425 99401425 1001 86380 86390 1
401860 99401860 1001 86380 86390 1
402131 99402131 1001 86380 86390 1
402461 99402461 1001 86380 86390 1
402596 99402596 1001 86380 86390 1
402779 99402779 1001 86380 86390 1
402759 99402759 1001 86380 86390 1
402911 99402911 1001 86380 86390 1
403108 99403108 1001 86380 86390 1
403104 99403104 1001 86380 86390 1
403604 99403604 1001 86380 86390 1
403726 99403726 1001 86380 86390 1
403953 99403953 1001 86380 86390 1
403928 99403928 1001 86380 86390 1
404192 99404192 1001 86380 86390 1
404152 99404152 1001 86380 86390 1
404357 99404357 1001 86380 86390 1
404466 99404466 1001 86380 86390 1
404472 99404472 1001 86380 86390 1
404394 99404394 1001 86380 86390 1
404461 99404461 1001 86380 86390 1
404572 99404572 1001 86380 86390 1
404751 99404751 1001 86380 86390 1
404876 99404876 1001 86380 86390 1
404789 99404789 1001 86380 86390 1
405443 99405443 1001 86380 86390 1
405828 99405828 1001 86380 86390 1
405940 99405940 1001 86380 86390 1
405918 99405918 1001 86380 86390 1
406070 99406070 1001 86380 86390 1
406128 99406128 1001 86380 86390 1
406161 99406161 1001 86380 86390 1
406520 99406520 1001 86380 86390 1
406681 99406681 1001 86380 86390 1
406776 99406776 1001 86380 86390 1
407107 99407107 1001 86380 86390 1
407230 99407230 1001 86380 86390 1
407170 99407170 1001 86380 86390 1
407465 99407465 1001 86380 86390 1
407612 99407612 1001 86380 86390 1
407759 99407759 1001 86380 86390 1
407741 99407741 1001 86380 86390 1
407742 99407742 1001 86380 86390 1
408087 99408087 1001 86380 86390 1
408079 99408079 1001 86380 86390 1
408135 99408135 1001 86380 86390 1
408269 99408269 1001 86380 86390 1
408315 99408315 1001 86380 86390 1
408516 99408516 1001 86380 86390 1
408578 99408578 1001 86380 86390 1
408607 99408607 1001 86380 86390 1
409115 99409115 1001 86380 86390 1
409420 99409420 1001 86380 86390 1
409560 99409560 1001 86380 86390 1
409641 99409641 1001 86380 86390 1
409930 99409930 1001 86380 86390 1
410187 99410187 1001 86380 86390 1
410218 99410218 1001 86380 86390 1
410161 99410161 1001 86380 86390 1
410417 99410417 1001 86380 86390 1
410410 99410410 1001 86380 86390 1
410541 99410541 1001 86380 86390 1
410785 99410785 1001 86380 86390 1
410858 99410858 1001 86380 86390 1
411019 99411019 1001 86380 86390 1
411043 99411043 1001 86380 86390 1
411182 99411182 1001 86380 86390 1
411133 99411133 1001 86380 86390 1
411255 99411255 1001 86380 86390 1
411271 99411271 1001 86380 86390 1
411459 99411459 1001 86380 86390 1
411574 99411574 1001 86380 86390 1
411794 99411794 1001 86380 86390 1
411857 99411857 1001 86380 86390 1
411808 99411808 1001 86380 86390 1
412163 99412163 1001 86380 86390 1
412234 99412234 1001 86380 86390 1
412210 99412210 1001 86380 86390 1
412474 99412474 1001 86380 86390 1
412341 99412341 1001 86380 86390 1
413400 99413400 1001 86380 86390 1
413543 99413543 1001 86380 86390 1
413290 99413290 1001 86380 86390 1
413495 99413495 1001 86380 86390 1
413302 99413302 1001 86380 86390 1
413061 99413061 1001 86380 86390 1
413235 99413235 1001 86380 86390 1
412723 99412723 1001 86380 86390 1
412564 99412564 1001 86380 86390 1
412883 99412883 1001 86380 86390 1
413971 99413971 1001 86380 86390 1
413764 99413764 1001 86380 86390 1
413959 99413959 1001 86380 86390 1
414009 99414009 1001 86380 86390 1
415155 99415155 1001 86380 86390 1
414653 99414653 1001 86380 86390 1
414657 99414657 1001 86380 86390 1
414533 99414533 1001 86380 86390 1
414905 99414905 1001 86380 86390 1
414608 99414608 1001 86380 86390 1
414792 99414792 1001 86380 86390 1
414276 99414276 1001 86380 86390 1
414410 99414410 1001 86380 86390 1
414486 99414486 1001 86380 86390 1
415623 99415623 1001 86380 86390 1
415436 99415436 1001 86380 86390 1
416732 99416732 1001 86380 86390 1
416889 99416889 1001 86380 86390 1
416808 99416808 1001 86380 86390 1
416142 99416142 1001 86380 86390 1
416351 99416351 1001 86380 86390 1
416328 99416328 1001 86380 86390 1
415763 99415763 1001 86380 86390 1
416027 99416027 1001 86380 86390 1
417063 99417063 1001 86380 86390 1
417041 99417041 1001 86380 86390 1
418501 99418501 1001 86380 86390 1
418534 99418534 1001 86380 86390 1
418510 99418510 1001 86380 86390 1
418700 99418700 1001 86380 86390 1
418758 99418758 1001 86380 86390 1
418681 99418681 1001 86380 86390 1
418333 99418333 1001 86380 86390 1
418057 99418057 1001 86380 86390 1
418208 99418208 1001 86380 86390 1
418187 99418187 1001 86380 86390 1
417685 99417685 1001 86380 86390 1
417643 99417643 1001 86380 86390 1
417911 99417911 1001 86380 86390 1
419191 99419191 1001 86380 86390 1
419086 99419086 1001 86380 86390 1
420387 99420387 1001 86380 86390 1
420337 99420337 1001 86380 86390 1
420283 99420283 1001 86380 86390 1
420345 99420345 1001 86380 86390 1
419939 99419939 1001 86380 86390 1
419777 99419777 1001 86380 86390 1
419657 99419657 1001 86380 86390 1
419876 99419876 1001 86380 86390 1
419466 99419466 1001 86380 86390 1
420474 99420474 1001 86380 86390 1
421393 99421393 1001 86380 86390 1
421566 99421566 1001 86380 86390 1
421395 99421395 1001 86380 86390 1
421362 99421362 1001 86380 86390 1
420964 99420964 1001 86380 86390 1
421019 99421019 1001 86380 86390 1
422160 99422160 1001 86380 86390 1
422226 99422226 1001 86380 86390 1
422341 99422341 1001 86380 86390 1
423744 99423744 1001 86380 86390 1
423693 99423693 1001 86380 86390 1
423481 99423481 1001 86380 86390 1
423004 99423004 1001 86380 86390 1
423178 99423178 1001 86380 86390 1
422954 99422954 1001 86380 86390 1
422851 99422851 1001 86380 86390 1
422903 99422903 1001 86380 86390 1
422860 99422860 1001 86380 86390 1
422840 99422840 1001 86380 86390 1
422925 99422925 1001 86380 86390 1
423916 99423916 1001 86380 86390 1
423775 99423775 1001 86380 86390 1
425080 99425080 1001 86380 86390 1
425061 99425061 1001 86380 86390 1
425232 99425232 1001 86380 86390 1
424627 99424627 1001 86380 86390 1
424726 99424726 1001 86380 86390 1
425000 99425000 1001 86380 86390 1
424212 99424212 1001 86380 86390 1
425585 99425585 1001 86380 86390 1
425813 99425813 1001 86380 86390 1
425701 99425701 1001 86380 86390 1
425549 99425549 1001 86380 86390 1
426894 99426894 1001 86380 86390 1
426752 99426752 1001 86380 86390 1
426808 99426808 1001 86380 86390 1
426472 99426472 1001 86380 86390 1
426376 99426376 1001 86380 86390 1
426437 99426437 1001 86380 86390 1
426388 99426388 1001 86380 86390 1
426539 99426539 1001 86380 86390 1
426541 99426541 1001 86380 86390 1
426154 99426154 1001 86380 86390 1
426189 99426189 1001 86380 86390 1
426252 99426252 1001 86380 86390 1
425969 99425969 1001 86380 86390 1
426018 99426018 1001 86380 86390 1
425903 99425903 1001 86380 86390 1
425952 99425952 1001 86380 86390 1
427197 99427197 1001 86380 86390 1
428665 99428665 1001 86380 86390 1
428632 99428632 1001 86380 86390 1
428342 99428342 1001 86380 86390 1
428712 99428712 1001 86380 86390 1
428155 99428155 1001 86380 86390 1
428120 99428120 1001 86380 86390 1
427601 99427601 1001 86380 86390 1
427689 99427689 1001 86380 86390 1
427914 99427914 1001 86380 86390 1
430097 99430097 1001 86380 86390 1
430103 99430103 1001 86380 86390 1
430285 99430285 1001 86380 86390 1
430202 99430202 1001 86380 86390 1
429699 99429699 1001 86380 86390 1
429943 99429943 1001 86380 86390 1
429826 99429826 1001 86380 86390 1
429505 99429505 1001 86380 86390 1
429258 99429258 1001 86380 86390 1
429281 99429281 1001 86380 86390 1
429537 99429537 1001 86380 86390 1
429427 99429427 1001 86380 86390 1
429363 99429363 1001 86380 86390 1
430449 99430449 1001 86380 86390 1
430785 99430785 1001 86380 86390 1
430810 99430810 1001 86380 86390 1
431582 99431582 1001 86380 86390 1
431459 99431459 1001 86380 86390 1
431267 99431267 1001 86380 86390 1
431343 99431343 1001 86380 86390 1
431642 99431642 1001 86380 86390 1
431010 99431010 1001 86380 86390 1
431112 99431112 1001 86380 86390 1
432178 99432178 1001 86380 86390 1
432270 99432270 1001 86380 86390 1
432156 99432156 1001 86380 86390 1
432163 99432163 1001 86380 86390 1
433721 99433721 1001 86380 86390 1
433395 99433395 1001 86380 86390 1
433703 99433703 1001 86380 86390 1
433428 99433428 1001 86380 86390 1
433716 99433716 1001 86380 86390 1
433313 99433313 1001 86380 86390 1
432944 99432944 1001 86380 86390 1
433017 99433017 1001 86380 86390 1
433098 99433098 1001 86380 86390 1
433159 99433159 1001 86380 86390 1
432899 99432899 1001 86380 86390 1
433127 99433127 1001 86380 86390 1
432581 99432581 1001 86380 86390 1
432878 99432878 1001 86380 86390 1
432609 99432609 1001 86380 86390 1
432803 99432803 1001 86380 86390 1
432714 99432714 1001 86380 86390 1
433818 99433818 1001 86380 86390 1
434637 99434637 1001 86380 86390 1
434703 99434703 1001 86380 86390 1
434868 99434868 1001 86380 86390 1
434691 99434691 1001 86380 86390 1
434798 99434798 1001 86380 86390 1
434590 99434590 1001 86380 86390 1
434169 99434169 1001 86380 86390 1
434138 99434138 1001 86380 86390 1
434343 99434343 1001 86380 86390 1
434540 99434540 1001 86380 86390 1
435839 99435839 1001 86380 86390 1
435632 99435632 1001 86380 86390 1
435742 99435742 1001 86380 86390 1
436779 99436779 1001 86380 86390 1
437047 99437047 1001 86380 86390 1
436903 99436903 1001 86380 86390 1
436475 99436475 1001 86380 86390 1
436508 99436508 1001 86380 86390 1
436488 99436488 1001 86380 86390 1
436264 99436264 1001 86380 86390 1
435989 99435989 1001 86380 86390 1
436201 99436201 1001 86380 86390 1
436328 99436328 1001 86380 86390 1
300093 99300093 1001 86380 86390 1
437184 99437184 1001 86380 86390 1
300090 99300090 1001 86380 86390 1
300561 99300561 1001 86380 86390 1
300701 99300701 1001 86380 86390 1
300624 99300624 1001 86380 86390 1
300522 99300522 1001 86380 86390 1
300500 99300500 1001 86380 86390 1
300462 99300462 1001 86380 86390 1
300424 99300424 1001 86380 86390 1
300464 99300464 1001 86380 86390 1
300109 99300109 1001 86380 86390 1
301504 99301504 1001 86380 86390 1
301317 99301317 1001 86380 86390 1
301346 99301346 1001 86380 86390 1
300992 99300992 1001 86380 86390 1
301629 99301629 1001 86380 86390 1
301668 99301668 1001 86380 86390 1
301630 99301630 1001 86380 86390 1
301622 99301622 1001 86380 86390 1
301678 99301678 1001 86380 86390 1
302294 99302294 1001 86380 86390 1
301998 99301998 1001 86380 86390 1
302050 99302050 1001 86380 86390 1
301946 99301946 1001 86380 86390 1
301767 99301767 1001 86380 86390 1
302499 99302499 1001 86380 86390 1
303093 99303093 1001 86380 86390 1
303022 99303022 1001 86380 86390 1
303038 99303038 1001 86380 86390 1
302951 99302951 1001 86380 86390 1
302850 99302850 1001 86380 86390 1
302880 99302880 1001 86380 86390 1
302679 99302679 1001 86380 86390 1
302694 99302694 1001 86380 86390 1
302660 99302660 1001 86380 86390 1
302712 99302712 1001 86380 86390 1
303247 99303247 1001 86380 86390 1
303358 99303358 1001 86380 86390 1
303371 99303371 1001 86380 86390 1
303830 99303830 1001 86380 86390 1
303754 99303754 1001 86380 86390 1
303781 99303781 1001 86380 86390 1
303692 99303692 1001 86380 86390 1
303770 99303770 1001 86380 86390 1
303641 99303641 1001 86380 86390 1
303708 99303708 1001 86380 86390 1
303608 99303608 1001 86380 86390 1
303614 99303614 1001 86380 86390 1
303602 99303602 1001 86380 86390 1
304133 99304133 1001 86380 86390 1
304159 99304159 1001 86380 86390 1
304069 99304069 1001 86380 86390 1
304121 99304121 1001 86380 86390 1
304045 99304045 1001 86380 86390 1
304136 99304136 1001 86380 86390 1
304163 99304163 1001 86380 86390 1
304061 99304061 1001 86380 86390 1
304049 99304049 1001 86380 86390 1
304066 99304066 1001 86380 86390 1
304813 99304813 1001 86380 86390 1
304737 99304737 1001 86380 86390 1
304594 99304594 1001 86380 86390 1
304560 99304560 1001 86380 86390 1
304496 99304496 1001 86380 86390 1
305013 99305013 1001 86380 86390 1
304962 99304962 1001 86380 86390 1
305027 99305027 1001 86380 86390 1
304953 99304953 1001 86380 86390 1
305021 99305021 1001 86380 86390 1
305047 99305047 1001 86380 86390 1
305651 99305651 1001 86380 86390 1
305676 99305676 1001 86380 86390 1
305395 99305395 1001 86380 86390 1
305310 99305310 1001 86380 86390 1
305170 99305170 1001 86380 86390 1
305106 99305106 1001 86380 86390 1
305248 99305248 1001 86380 86390 1
305171 99305171 1001 86380 86390 1
305226 99305226 1001 86380 86390 1
305189 99305189 1001 86380 86390 1
305177 99305177 1001 86380 86390 1
500064 99500064 1001 86380 86390 1
500183 99500183 1001 86380 86390 1
305691 99305691 1001 86380 86390 1
500111 99500111 1001 86380 86390 1
500783 99500783 1001 86380 86390 1
500676 99500676 1001 86380 86390 1
500797 99500797 1001 86380 86390 1
500486 99500486 1001 86380 86390 1
500288 99500288 1001 86380 86390 1
500263 99500263 1001 86380 86390 1
500393 99500393 1001 86380 86390 1
500396 99500396 1001 86380 86390 1
500932 99500932 1001 86380 86390 1
500897 99500897 1001 86380 86390 1
501578 99501578 1001 86380 86390 1
501450 99501450 1001 86380 86390 1
501580 99501580 1001 86380 86390 1
501585 99501585 1001 86380 86390 1
501445 99501445 1001 86380 86390 1
501330 99501330 1001 86380 86390 1
501398 99501398 1001 86380 86390 1
501140 99501140 1001 86380 86390 1
501108 99501108 1001 86380 86390 1
502448 99502448 1001 86380 86390 1
502357 99502357 1001 86380 86390 1
502119 99502119 1001 86380 86390 1
502147 99502147 1001 86380 86390 1
502227 99502227 1001 86380 86390 1
502177 99502177 1001 86380 86390 1
502258 99502258 1001 86380 86390 1
501883 99501883 1001 86380 86390 1
501961 99501961 1001 86380 86390 1
501952 99501952 1001 86380 86390 1
501941 99501941 1001 86380 86390 1
501877 99501877 1001 86380 86390 1
501852 99501852 1001 86380 86390 1
502261 99502261 1001 86380 86390 1
502602 99502602 1001 86380 86390 1
503235 99503235 1001 86380 86390 1
503223 99503223 1001 86380 86390 1
503051 99503051 1001 86380 86390 1
503027 99503027 1001 86380 86390 1
502902 99502902 1001 86380 86390 1
502878 99502878 1001 86380 86390 1
502687 99502687 1001 86380 86390 1
502870 99502870 1001 86380 86390 1
502820 99502820 1001 86380 86390 1
502682 99502682 1001 86380 86390 1
503327 99503327 1001 86380 86390 1
503340 99503340 1001 86380 86390 1
503341 99503341 1001 86380 86390 1
503324 99503324 1001 86380 86390 1
504055 99504055 1001 86380 86390 1
504087 99504087 1001 86380 86390 1
504104 99504104 1001 86380 86390 1
504110 99504110 1001 86380 86390 1
503924 99503924 1001 86380 86390 1
503836 99503836 1001 86380 86390 1
503828 99503828 1001 86380 86390 1
503894 99503894 1001 86380 86390 1
503859 99503859 1001 86380 86390 1
503561 99503561 1001 86380 86390 1
503655 99503655 1001 86380 86390 1
503553 99503553 1001 86380 86390 1
503684 99503684 1001 86380 86390 1
503531 99503531 1001 86380 86390 1
503676 99503676 1001 86380 86390 1
503560 99503560 1001 86380 86390 1
504143 99504143 1001 86380 86390 1
504164 99504164 1001 86380 86390 1
504178 99504178 1001 86380 86390 1
504594 99504594 1001 86380 86390 1
504444 99504444 1001 86380 86390 1
504354 99504354 1001 86380 86390 1
504498 99504498 1001 86380 86390 1
504477 99504477 1001 86380 86390 1
505000 99505000 1001 86380 86390 1
505117 99505117 1001 86380 86390 1
505568 99505568 1001 86380 86390 1
505619 99505619 1001 86380 86390 1
505658 99505658 1001 86380 86390 1
505717 99505717 1001 86380 86390 1
505512 99505512 1001 86380 86390 1
505401 99505401 1001 86380 86390 1
505390 99505390 1001 86380 86390 1
505378 99505378 1001 86380 86390 1
505459 99505459 1001 86380 86390 1
505831 99505831 1001 86380 86390 1
505836 99505836 1001 86380 86390 1
505816 99505816 1001 86380 86390 1
505919 99505919 1001 86380 86390 1
505869 99505869 1001 86380 86390 1
506248 99506248 1001 86380 86390 1
506343 99506343 1001 86380 86390 1
506293 99506293 1001 86380 86390 1
506219 99506219 1001 86380 86390 1
506026 99506026 1001 86380 86390 1
506033 99506033 1001 86380 86390 1
506077 99506077 1001 86380 86390 1
506646 99506646 1001 86380 86390 1
506659 99506659 1001 86380 86390 1
506737 99506737 1001 86380 86390 1
507306 99507306 1001 86380 86390 1
507219 99507219 1001 86380 86390 1
507065 99507065 1001 86380 86390 1
507156 99507156 1001 86380 86390 1
507092 99507092 1001 86380 86390 1
507209 99507209 1001 86380 86390 1
507027 99507027 1001 86380 86390 1
506819 99506819 1001 86380 86390 1
506950 99506950 1001 86380 86390 1
507606 99507606 1001 86380 86390 1
507621 99507621 1001 86380 86390 1
508110 99508110 1001 86380 86390 1
507929 99507929 1001 86380 86390 1
507930 99507930 1001 86380 86390 1
507932 99507932 1001 86380 86390 1
508012 99508012 1001 86380 86390 1
507632 99507632 1001 86380 86390 1
507688 99507688 1001 86380 86390 1
507702 99507702 1001 86380 86390 1
508330 99508330 1001 86380 86390 1
508395 99508395 1001 86380 86390 1
509042 99509042 1001 86380 86390 1
508909 99508909 1001 86380 86390 1
509050 99509050 1001 86380 86390 1
508968 99508968 1001 86380 86390 1
508678 99508678 1001 86380 86390 1
508720 99508720 1001 86380 86390 1
508746 99508746 1001 86380 86390 1
508582 99508582 1001 86380 86390 1
508595 99508595 1001 86380 86390 1
508545 99508545 1001 86380 86390 1
508507 99508507 1001 86380 86390 1
508638 99508638 1001 86380 86390 1
508589 99508589 1001 86380 86390 1
508459 99508459 1001 86380 86390 1
508473 99508473 1001 86380 86390 1
508569 99508569 1001 86380 86390 1
509175 99509175 1001 86380 86390 1
509750 99509750 1001 86380 86390 1
509874 99509874 1001 86380 86390 1
509794 99509794 1001 86380 86390 1
509807 99509807 1001 86380 86390 1
509757 99509757 1001 86380 86390 1
509513 99509513 1001 86380 86390 1
509533 99509533 1001 86380 86390 1
509638 99509638 1001 86380 86390 1
509344 99509344 1001 86380 86390 1
509373 99509373 1001 86380 86390 1
509361 99509361 1001 86380 86390 1
509374 99509374 1001 86380 86390 1
509464 99509464 1001 86380 86390 1
509901 99509901 1001 86380 86390 1
510678 99510678 1001 86380 86390 1
510588 99510588 1001 86380 86390 1
510558 99510558 1001 86380 86390 1
510456 99510456 1001 86380 86390 1
510418 99510418 1001 86380 86390 1
510433 99510433 1001 86380 86390 1
510449 99510449 1001 86380 86390 1
510490 99510490 1001 86380 86390 1
510468 99510468 1001 86380 86390 1
510185 99510185 1001 86380 86390 1
510137 99510137 1001 86380 86390 1
510214 99510214 1001 86380 86390 1
510272 99510272 1001 86380 86390 1
510195 99510195 1001 86380 86390 1
510868 99510868 1001 86380 86390 1
511362 99511362 1001 86380 86390 1
511534 99511534 1001 86380 86390 1
511367 99511367 1001 86380 86390 1
511267 99511267 1001 86380 86390 1
511087 99511087 1001 86380 86390 1
511049 99511049 1001 86380 86390 1
511052 99511052 1001 86380 86390 1
510942 99510942 1001 86380 86390 1
511046 99511046 1001 86380 86390 1
511646 99511646 1001 86380 86390 1
512250 99512250 1001 86380 86390 1
512350 99512350 1001 86380 86390 1
512181 99512181 1001 86380 86390 1
512287 99512287 1001 86380 86390 1
512096 99512096 1001 86380 86390 1
512035 99512035 1001 86380 86390 1
512053 99512053 1001 86380 86390 1
511876 99511876 1001 86380 86390 1
511857 99511857 1001 86380 86390 1
511793 99511793 1001 86380 86390 1
511832 99511832 1001 86380 86390 1
512388 99512388 1001 86380 86390 1
512415 99512415 1001 86380 86390 1
513090 99513090 1001 86380 86390 1
513053 99513053 1001 86380 86390 1
513032 99513032 1001 86380 86390 1
513045 99513045 1001 86380 86390 1
513192 99513192 1001 86380 86390 1
512875 99512875 1001 86380 86390 1
512994 99512994 1001 86380 86390 1
512734 99512734 1001 86380 86390 1
512608 99512608 1001 86380 86390 1
512584 99512584 1001 86380 86390 1
513843 99513843 1001 86380 86390 1
513951 99513951 1001 86380 86390 1
513739 99513739 1001 86380 86390 1
513757 99513757 1001 86380 86390 1
513733 99513733 1001 86380 86390 1
513540 99513540 1001 86380 86390 1
513516 99513516 1001 86380 86390 1
513581 99513581 1001 86380 86390 1
513572 99513572 1001 86380 86390 1
513510 99513510 1001 86380 86390 1
513446 99513446 1001 86380 86390 1
513485 99513485 1001 86380 86390 1
513511 99513511 1001 86380 86390 1
514097 99514097 1001 86380 86390 1
514189 99514189 1001 86380 86390 1
514205 99514205 1001 86380 86390 1
514180 99514180 1001 86380 86390 1
514826 99514826 1001 86380 86390 1
514447 99514447 1001 86380 86390 1
514501 99514501 1001 86380 86390 1
514464 99514464 1001 86380 86390 1
514266 99514266 1001 86380 86390 1
514319 99514319 1001 86380 86390 1
514442 99514442 1001 86380 86390 1
515038 99515038 1001 86380 86390 1
515016 99515016 1001 86380 86390 1
514991 99514991 1001 86380 86390 1
514929 99514929 1001 86380 86390 1
514905 99514905 1001 86380 86390 1
514866 99514866 1001 86380 86390 1
515637 99515637 1001 86380 86390 1
515666 99515666 1001 86380 86390 1
515511 99515511 1001 86380 86390 1
515462 99515462 1001 86380 86390 1
515199 99515199 1001 86380 86390 1
515070 99515070 1001 86380 86390 1
515770 99515770 1001 86380 86390 1
515714 99515714 1001 86380 86390 1
515869 99515869 1001 86380 86390 1
515742 99515742 1001 86380 86390 1
515807 99515807 1001 86380 86390 1
516447 99516447 1001 86380 86390 1
516322 99516322 1001 86380 86390 1
516137 99516137 1001 86380 86390 1
516195 99516195 1001 86380 86390 1
516211 99516211 1001 86380 86390 1
515929 99515929 1001 86380 86390 1
516008 99516008 1001 86380 86390 1
515971 99515971 1001 86380 86390 1
516585 99516585 1001 86380 86390 1
516641 99516641 1001 86380 86390 1
516595 99516595 1001 86380 86390 1
517273 99517273 1001 86380 86390 1
517158 99517158 1001 86380 86390 1
517308 99517308 1001 86380 86390 1
517309 99517309 1001 86380 86390 1
517292 99517292 1001 86380 86390 1
517178 99517178 1001 86380 86390 1
517282 99517282 1001 86380 86390 1
517045 99517045 1001 86380 86390 1
516845 99516845 1001 86380 86390 1
516858 99516858 1001 86380 86390 1
516771 99516771 1001 86380 86390 1
516892 99516892 1001 86380 86390 1
517531 99517531 1001 86380 86390 1
517996 99517996 1001 86380 86390 1
518061 99518061 1001 86380 86390 1
518144 99518144 1001 86380 86390 1
518148 99518148 1001 86380 86390 1
518004 99518004 1001 86380 86390 1
517824 99517824 1001 86380 86390 1
517837 99517837 1001 86380 86390 1
517825 99517825 1001 86380 86390 1
517560 99517560 1001 86380 86390 1
517747 99517747 1001 86380 86390 1
518851 99518851 1001 86380 86390 1
518802 99518802 1001 86380 86390 1
518832 99518832 1001 86380 86390 1
518730 99518730 1001 86380 86390 1
518601 99518601 1001 86380 86390 1
518731 99518731 1001 86380 86390 1
518602 99518602 1001 86380 86390 1
518752 99518752 1001 86380 86390 1
518610 99518610 1001 86380 86390 1
518689 99518689 1001 86380 86390 1
518703 99518703 1001 86380 86390 1
518396 99518396 1001 86380 86390 1
518426 99518426 1001 86380 86390 1
519153 99519153 1001 86380 86390 1
519014 99519014 1001 86380 86390 1
518989 99518989 1001 86380 86390 1
519081 99519081 1001 86380 86390 1
519120 99519120 1001 86380 86390 1
519069 99519069 1001 86380 86390 1
519177 99519177 1001 86380 86390 1
519630 99519630 1001 86380 86390 1
519440 99519440 1001 86380 86390 1
519414 99519414 1001 86380 86390 1
519387 99519387 1001 86380 86390 1
519364 99519364 1001 86380 86390 1
519317 99519317 1001 86380 86390 1
519307 99519307 1001 86380 86390 1
519823 99519823 1001 86380 86390 1
519840 99519840 1001 86380 86390 1
520576 99520576 1001 86380 86390 1
520571 99520571 1001 86380 86390 1
520637 99520637 1001 86380 86390 1
520523 99520523 1001 86380 86390 1
520357 99520357 1001 86380 86390 1
520240 99520240 1001 86380 86390 1
520273 99520273 1001 86380 86390 1
520289 99520289 1001 86380 86390 1
520419 99520419 1001 86380 86390 1
520085 99520085 1001 86380 86390 1
520124 99520124 1001 86380 86390 1
520192 99520192 1001 86380 86390 1
520167 99520167 1001 86380 86390 1
520728 99520728 1001 86380 86390 1
520703 99520703 1001 86380 86390 1
520641 99520641 1001 86380 86390 1
520696 99520696 1001 86380 86390 1
520673 99520673 1001 86380 86390 1
521440 99521440 1001 86380 86390 1
521333 99521333 1001 86380 86390 1
521399 99521399 1001 86380 86390 1
521348 99521348 1001 86380 86390 1
521105 99521105 1001 86380 86390 1
521125 99521125 1001 86380 86390 1
521191 99521191 1001 86380 86390 1
521206 99521206 1001 86380 86390 1
521103 99521103 1001 86380 86390 1
521104 99521104 1001 86380 86390 1
520974 99520974 1001 86380 86390 1
521026 99521026 1001 86380 86390 1
520996 99520996 1001 86380 86390 1
521601 99521601 1001 86380 86390 1
521474 99521474 1001 86380 86390 1
522255 99522255 1001 86380 86390 1
522232 99522232 1001 86380 86390 1
522197 99522197 1001 86380 86390 1
522095 99522095 1001 86380 86390 1
522252 99522252 1001 86380 86390 1
522162 99522162 1001 86380 86390 1
521933 99521933 1001 86380 86390 1
521934 99521934 1001 86380 86390 1
521917 99521917 1001 86380 86390 1
521871 99521871 1001 86380 86390 1
522444 99522444 1001 86380 86390 1
523081 99523081 1001 86380 86390 1
523052 99523052 1001 86380 86390 1
522788 99522788 1001 86380 86390 1
522579 99522579 1001 86380 86390 1
522634 99522634 1001 86380 86390 1
523130 99523130 1001 86380 86390 1
523276 99523276 1001 86380 86390 1
523120 99523120 1001 86380 86390 1
523278 99523278 1001 86380 86390 1
523752 99523752 1001 86380 86390 1
523895 99523895 1001 86380 86390 1
523770 99523770 1001 86380 86390 1
523822 99523822 1001 86380 86390 1
523611 99523611 1001 86380 86390 1
523538 99523538 1001 86380 86390 1
523669 99523669 1001 86380 86390 1
523541 99523541 1001 86380 86390 1
523511 99523511 1001 86380 86390 1
523516 99523516 1001 86380 86390 1
524007 99524007 1001 86380 86390 1
523996 99523996 1001 86380 86390 1
524003 99524003 1001 86380 86390 1
524738 99524738 1001 86380 86390 1
524580 99524580 1001 86380 86390 1
524640 99524640 1001 86380 86390 1
524359 99524359 1001 86380 86390 1
524430 99524430 1001 86380 86390 1
524523 99524523 1001 86380 86390 1
524222 99524222 1001 86380 86390 1
524858 99524858 1001 86380 86390 1
524786 99524786 1001 86380 86390 1
524791 99524791 1001 86380 86390 1
525443 99525443 1001 86380 86390 1
525235 99525235 1001 86380 86390 1
525249 99525249 1001 86380 86390 1
525188 99525188 1001 86380 86390 1
525281 99525281 1001 86380 86390 1
525295 99525295 1001 86380 86390 1
524986 99524986 1001 86380 86390 1
525104 99525104 1001 86380 86390 1
525617 99525617 1001 86380 86390 1
526161 99526161 1001 86380 86390 1
526200 99526200 1001 86380 86390 1
525999 99525999 1001 86380 86390 1
526591 99526591 1001 86380 86390 1
526518 99526518 1001 86380 86390 1
526494 99526494 1001 86380 86390 1
526597 99526597 1001 86380 86390 1
526623 99526623 1001 86380 86390 1
526495 99526495 1001 86380 86390 1
527247 99527247 1001 86380 86390 1
527223 99527223 1001 86380 86390 1
527103 99527103 1001 86380 86390 1
527243 99527243 1001 86380 86390 1
526965 99526965 1001 86380 86390 1
527033 99527033 1001 86380 86390 1
526905 99526905 1001 86380 86390 1
527009 99527009 1001 86380 86390 1
526845 99526845 1001 86380 86390 1
526835 99526835 1001 86380 86390 1
526688 99526688 1001 86380 86390 1
526663 99526663 1001 86380 86390 1
527299 99527299 1001 86380 86390 1
527430 99527430 1001 86380 86390 1
527422 99527422 1001 86380 86390 1
527973 99527973 1001 86380 86390 1
528048 99528048 1001 86380 86390 1
527906 99527906 1001 86380 86390 1
527715 99527715 1001 86380 86390 1
527703 99527703 1001 86380 86390 1
527783 99527783 1001 86380 86390 1
527667 99527667 1001 86380 86390 1
527850 99527850 1001 86380 86390 1
527800 99527800 1001 86380 86390 1
527558 99527558 1001 86380 86390 1
527655 99527655 1001 86380 86390 1
528125 99528125 1001 86380 86390 1
528128 99528128 1001 86380 86390 1
528864 99528864 1001 86380 86390 1
528787 99528787 1001 86380 86390 1
528884 99528884 1001 86380 86390 1
528732 99528732 1001 86380 86390 1
528849 99528849 1001 86380 86390 1
528501 99528501 1001 86380 86390 1
528584 99528584 1001 86380 86390 1
528494 99528494 1001 86380 86390 1
528689 99528689 1001 86380 86390 1
528679 99528679 1001 86380 86390 1
528589 99528589 1001 86380 86390 1
528694 99528694 1001 86380 86390 1
528322 99528322 1001 86380 86390 1
528479 99528479 1001 86380 86390 1
528338 99528338 1001 86380 86390 1
528482 99528482 1001 86380 86390 1
528458 99528458 1001 86380 86390 1
528330 99528330 1001 86380 86390 1
528938 99528938 1001 86380 86390 1
528927 99528927 1001 86380 86390 1
528956 99528956 1001 86380 86390 1
528982 99528982 1001 86380 86390 1
529101 99529101 1001 86380 86390 1
529038 99529038 1001 86380 86390 1
528910 99528910 1001 86380 86390 1
529725 99529725 1001 86380 86390 1
529575 99529575 1001 86380 86390 1
529695 99529695 1001 86380 86390 1
529659 99529659 1001 86380 86390 1
529608 99529608 1001 86380 86390 1
529340 99529340 1001 86380 86390 1
529433 99529433 1001 86380 86390 1
529397 99529397 1001 86380 86390 1
529387 99529387 1001 86380 86390 1
529490 99529490 1001 86380 86390 1
529197 99529197 1001 86380 86390 1
529138 99529138 1001 86380 86390 1
529802 99529802 1001 86380 86390 1
529828 99529828 1001 86380 86390 1
529825 99529825 1001 86380 86390 1
530505 99530505 1001 86380 86390 1
530508 99530508 1001 86380 86390 1
530313 99530313 1001 86380 86390 1
530101 99530101 1001 86380 86390 1
530089 99530089 1001 86380 86390 1
530106 99530106 1001 86380 86390 1
530138 99530138 1001 86380 86390 1
530684 99530684 1001 86380 86390 1
530583 99530583 1001 86380 86390 1
530690 99530690 1001 86380 86390 1
531215 99531215 1001 86380 86390 1
531281 99531281 1001 86380 86390 1
531194 99531194 1001 86380 86390 1
531088 99531088 1001 86380 86390 1
531130 99531130 1001 86380 86390 1
531053 99531053 1001 86380 86390 1
530976 99530976 1001 86380 86390 1
530915 99530915 1001 86380 86390 1
530870 99530870 1001 86380 86390 1
530910 99530910 1001 86380 86390 1
530898 99530898 1001 86380 86390 1
530860 99530860 1001 86380 86390 1
531402 99531402 1001 86380 86390 1
531441 99531441 1001 86380 86390 1
531460 99531460 1001 86380 86390 1
531500 99531500 1001 86380 86390 1
531541 99531541 1001 86380 86390 1
531388 99531388 1001 86380 86390 1
532182 99532182 1001 86380 86390 1
532033 99532033 1001 86380 86390 1
532197 99532197 1001 86380 86390 1
531678 99531678 1001 86380 86390 1
531667 99531667 1001 86380 86390 1
531642 99531642 1001 86380 86390 1
531695 99531695 1001 86380 86390 1
531659 99531659 1001 86380 86390 1
532759 99532759 1001 86380 86390 1
532480 99532480 1001 86380 86390 1
532572 99532572 1001 86380 86390 1
532534 99532534 1001 86380 86390 1
532484 99532484 1001 86380 86390 1
533054 99533054 1001 86380 86390 1
533086 99533086 1001 86380 86390 1
533127 99533127 1001 86380 86390 1
533166 99533166 1001 86380 86390 1
533768 99533768 1001 86380 86390 1
533831 99533831 1001 86380 86390 1
533697 99533697 1001 86380 86390 1
533849 99533849 1001 86380 86390 1
533740 99533740 1001 86380 86390 1
533634 99533634 1001 86380 86390 1
533622 99533622 1001 86380 86390 1
533287 99533287 1001 86380 86390 1
533920 99533920 1001 86380 86390 1
534025 99534025 1001 86380 86390 1
534004 99534004 1001 86380 86390 1
534635 99534635 1001 86380 86390 1
534657 99534657 1001 86380 86390 1
534603 99534603 1001 86380 86390 1
534619 99534619 1001 86380 86390 1
534363 99534363 1001 86380 86390 1
534287 99534287 1001 86380 86390 1
534418 99534418 1001 86380 86390 1
534278 99534278 1001 86380 86390 1
534347 99534347 1001 86380 86390 1
534166 99534166 1001 86380 86390 1
534205 99534205 1001 86380 86390 1
534245 99534245 1001 86380 86390 1
534235 99534235 1001 86380 86390 1
534732 99534732 1001 86380 86390 1
534789 99534789 1001 86380 86390 1
534868 99534868 1001 86380 86390 1
535473 99535473 1001 86380 86390 1
535396 99535396 1001 86380 86390 1
535494 99535494 1001 86380 86390 1
535279 99535279 1001 86380 86390 1
535254 99535254 1001 86380 86390 1
535293 99535293 1001 86380 86390 1
535256 99535256 1001 86380 86390 1
535103 99535103 1001 86380 86390 1
535117 99535117 1001 86380 86390 1
535235 99535235 1001 86380 86390 1
535262 99535262 1001 86380 86390 1
534959 99534959 1001 86380 86390 1
535013 99535013 1001 86380 86390 1
534923 99534923 1001 86380 86390 1
535053 99535053 1001 86380 86390 1
535688 99535688 1001 86380 86390 1
535654 99535654 1001 86380 86390 1
535680 99535680 1001 86380 86390 1
535709 99535709 1001 86380 86390 1
535609 99535609 1001 86380 86390 1
536175 99536175 1001 86380 86390 1
536188 99536188 1001 86380 86390 1
536252 99536252 1001 86380 86390 1
536229 99536229 1001 86380 86390 1
536332 99536332 1001 86380 86390 1
536014 99536014 1001 86380 86390 1
535937 99535937 1001 86380 86390 1
536049 99536049 1001 86380 86390 1
536024 99536024 1001 86380 86390 1
535793 99535793 1001 86380 86390 1
535758 99535758 1001 86380 86390 1
535723 99535723 1001 86380 86390 1
535879 99535879 1001 86380 86390 1
535918 99535918 1001 86380 86390 1
536386 99536386 1001 86380 86390 1
536470 99536470 1001 86380 86390 1
537162 99537162 1001 86380 86390 1
537135 99537135 1001 86380 86390 1
536973 99536973 1001 86380 86390 1
536946 99536946 1001 86380 86390 1
536885 99536885 1001 86380 86390 1
536938 99536938 1001 86380 86390 1
536824 99536824 1001 86380 86390 1
536722 99536722 1001 86380 86390 1
536672 99536672 1001 86380 86390 1
536660 99536660 1001 86380 86390 1
536544 99536544 1001 86380 86390 1
536642 99536642 1001 86380 86390 1
537228 99537228 1001 86380 86390 1
537912 99537912 1001 86380 86390 1
537889 99537889 1001 86380 86390 1
537825 99537825 1001 86380 86390 1
537894 99537894 1001 86380 86390 1
537817 99537817 1001 86380 86390 1
537644 99537644 1001 86380 86390 1
537525 99537525 1001 86380 86390 1
537398 99537398 1001 86380 86390 1
537481 99537481 1001 86380 86390 1
537379 99537379 1001 86380 86390 1
538050 99538050 1001 86380 86390 1
538001 99538001 1001 86380 86390 1
538082 99538082 1001 86380 86390 1
538083 99538083 1001 86380 86390 1
538059 99538059 1001 86380 86390 1
538152 99538152 1001 86380 86390 1
538163 99538163 1001 86380 86390 1
538570 99538570 1001 86380 86390 1
538495 99538495 1001 86380 86390 1
538487 99538487 1001 86380 86390 1
538592 99538592 1001 86380 86390 1
538465 99538465 1001 86380 86390 1
538300 99538300 1001 86380 86390 1
538343 99538343 1001 86380 86390 1
538382 99538382 1001 86380 86390 1
538908 99538908 1001 86380 86390 1
539606 99539606 1001 86380 86390 1
539529 99539529 1001 86380 86390 1
539479 99539479 1001 86380 86390 1
539596 99539596 1001 86380 86390 1
539468 99539468 1001 86380 86390 1
539624 99539624 1001 86380 86390 1
539631 99539631 1001 86380 86390 1
539234 99539234 1001 86380 86390 1
539432 99539432 1001 86380 86390 1
539035 99539035 1001 86380 86390 1
539064 99539064 1001 86380 86390 1
539197 99539197 1001 86380 86390 1
539029 99539029 1001 86380 86390 1
539185 99539185 1001 86380 86390 1
539122 99539122 1001 86380 86390 1
539787 99539787 1001 86380 86390 1
539814 99539814 1001 86380 86390 1
540056 99540056 1001 86380 86390 1
539900 99539900 1001 86380 86390 1
540645 99540645 1001 86380 86390 1
540505 99540505 1001 86380 86390 1
540609 99540609 1001 86380 86390 1
540487 99540487 1001 86380 86390 1
540591 99540591 1001 86380 86390 1
541178 99541178 1001 86380 86390 1
541192 99541192 1001 86380 86390 1
541246 99541246 1001 86380 86390 1
541123 99541123 1001 86380 86390 1
541036 99541036 1001 86380 86390 1
540893 99540893 1001 86380 86390 1
540934 99540934 1001 86380 86390 1
540883 99540883 1001 86380 86390 1
540885 99540885 1001 86380 86390 1
540912 99540912 1001 86380 86390 1
540980 99540980 1001 86380 86390 1
541047 99541047 1001 86380 86390 1
540673 99540673 1001 86380 86390 1
540791 99540791 1001 86380 86390 1
540742 99540742 1001 86380 86390 1
540862 99540862 1001 86380 86390 1
541447 99541447 1001 86380 86390 1
541359 99541359 1001 86380 86390 1
541476 99541476 1001 86380 86390 1
542032 99542032 1001 86380 86390 1
541850 99541850 1001 86380 86390 1
541865 99541865 1001 86380 86390 1
541737 99541737 1001 86380 86390 1
541842 99541842 1001 86380 86390 1
541752 99541752 1001 86380 86390 1
541511 99541511 1001 86380 86390 1
541516 99541516 1001 86380 86390 1
541544 99541544 1001 86380 86390 1
541676 99541676 1001 86380 86390 1
542193 99542193 1001 86380 86390 1
542272 99542272 1001 86380 86390 1
542248 99542248 1001 86380 86390 1
542199 99542199 1001 86380 86390 1
542882 99542882 1001 86380 86390 1
542896 99542896 1001 86380 86390 1
542794 99542794 1001 86380 86390 1
542861 99542861 1001 86380 86390 1
542814 99542814 1001 86380 86390 1
542562 99542562 1001 86380 86390 1
542697 99542697 1001 86380 86390 1
542341 99542341 1001 86380 86390 1
543086 99543086 1001 86380 86390 1
542957 99542957 1001 86380 86390 1
543061 99543061 1001 86380 86390 1
543062 99543062 1001 86380 86390 1
543050 99543050 1001 86380 86390 1
543134 99543134 1001 86380 86390 1
543591 99543591 1001 86380 86390 1
543644 99543644 1001 86380 86390 1
543688 99543688 1001 86380 86390 1
543652 99543652 1001 86380 86390 1
543413 99543413 1001 86380 86390 1
543446 99543446 1001 86380 86390 1
543255 99543255 1001 86380 86390 1
543273 99543273 1001 86380 86390 1
543351 99543351 1001 86380 86390 1
543302 99543302 1001 86380 86390 1
543264 99543264 1001 86380 86390 1
543813 99543813 1001 86380 86390 1
543780 99543780 1001 86380 86390 1
544507 99544507 1001 86380 86390 1
544577 99544577 1001 86380 86390 1
544410 99544410 1001 86380 86390 1
544579 99544579 1001 86380 86390 1
544352 99544352 1001 86380 86390 1
544343 99544343 1001 86380 86390 1
544279 99544279 1001 86380 86390 1
544389 99544389 1001 86380 86390 1
544338 99544338 1001 86380 86390 1
544105 99544105 1001 86380 86390 1
544122 99544122 1001 86380 86390 1
544111 99544111 1001 86380 86390 1
544633 99544633 1001 86380 86390 1
544691 99544691 1001 86380 86390 1
411385 521 1001 61740 77577 1
500809 949 1002 50797 53455 1
514579 799 1002 64200 71171 1
534264 660 1001 66322 66621 1
400022 99400022 1001 86380 86390 1
400006 99400006 1001 86380 86390 1
400013 99400013 1001 86380 86390 1
400092 99400092 1001 86380 86390 1
400075 99400075 1001 86380 86390 1
400053 99400053 1001 86380 86390 1
400135 99400135 1001 86380 86390 1
400285 99400285 1001 86380 86390 1
400267 99400267 1001 86380 86390 1
400534 99400534 1001 86380 86390 1
400582 99400582 1001 86380 86390 1
400642 99400642 1001 86380 86390 1
400811 99400811 1001 86380 86390 1
400919 99400919 1001 86380 86390 1
401268 99401268 1001 86380 86390 1
401576 99401576 1001 86380 86390 1
401506 99401506 1001 86380 86390 1
401538 99401538 1001 86380 86390 1
401697 99401697 1001 86380 86390 1
401725 99401725 1001 86380 86390 1
401740 99401740 1001 86380 86390 1
401795 99401795 1001 86380 86390 1
402015 99402015 1001 86380 86390 1
402000 99402000 1001 86380 86390 1
401956 99401956 1001 86380 86390 1
402264 99402264 1001 86380 86390 1
402378 99402378 1001 86380 86390 1
402515 99402515 1001 86380 86390 1
402635 99402635 1001 86380 86390 1
402678 99402678 1001 86380 86390 1
402720 99402720 1001 86380 86390 1
402809 99402809 1001 86380 86390 1
402965 99402965 1001 86380 86390 1
403188 99403188 1001 86380 86390 1
403212 99403212 1001 86380 86390 1
403384 99403384 1001 86380 86390 1
403569 99403569 1001 86380 86390 1
403698 99403698 1001 86380 86390 1
403680 99403680 1001 86380 86390 1
404191 99404191 1001 86380 86390 1
404249 99404249 1001 86380 86390 1
404300 99404300 1001 86380 86390 1
404480 99404480 1001 86380 86390 1
404385 99404385 1001 86380 86390 1
404487 99404487 1001 86380 86390 1
404720 99404720 1001 86380 86390 1
404757 99404757 1001 86380 86390 1
404914 99404914 1001 86380 86390 1
405467 99405467 1001 86380 86390 1
405507 99405507 1001 86380 86390 1
405572 99405572 1001 86380 86390 1
405664 99405664 1001 86380 86390 1
405651 99405651 1001 86380 86390 1
405693 99405693 1001 86380 86390 1
406001 99406001 1001 86380 86390 1
406229 99406229 1001 86380 86390 1
406233 99406233 1001 86380 86390 1
406457 99406457 1001 86380 86390 1
406735 99406735 1001 86380 86390 1
406850 99406850 1001 86380 86390 1
406841 99406841 1001 86380 86390 1
407228 99407228 1001 86380 86390 1
407238 99407238 1001 86380 86390 1
407323 99407323 1001 86380 86390 1
407427 99407427 1001 86380 86390 1
407385 99407385 1001 86380 86390 1
407469 99407469 1001 86380 86390 1
407804 99407804 1001 86380 86390 1
408017 99408017 1001 86380 86390 1
408134 99408134 1001 86380 86390 1
408100 99408100 1001 86380 86390 1
408258 99408258 1001 86380 86390 1
408285 99408285 1001 86380 86390 1
408348 99408348 1001 86380 86390 1
408411 99408411 1001 86380 86390 1
408935 99408935 1001 86380 86390 1
408986 99408986 1001 86380 86390 1
408995 99408995 1001 86380 86390 1
409026 99409026 1001 86380 86390 1
408980 99408980 1001 86380 86390 1
409169 99409169 1001 86380 86390 1
409261 99409261 1001 86380 86390 1
409473 99409473 1001 86380 86390 1
409593 99409593 1001 86380 86390 1
409715 99409715 1001 86380 86390 1
409711 99409711 1001 86380 86390 1
410018 99410018 1001 86380 86390 1
410152 99410152 1001 86380 86390 1
410268 99410268 1001 86380 86390 1
410594 99410594 1001 86380 86390 1
410709 99410709 1001 86380 86390 1
410703 99410703 1001 86380 86390 1
410788 99410788 1001 86380 86390 1
410993 99410993 1001 86380 86390 1
411251 99411251 1001 86380 86390 1
411867 99411867 1001 86380 86390 1
412017 99412017 1001 86380 86390 1
412110 99412110 1001 86380 86390 1
412326 99412326 1001 86380 86390 1
413292 99413292 1001 86380 86390 1
413458 99413458 1001 86380 86390 1
413664 99413664 1001 86380 86390 1
413306 99413306 1001 86380 86390 1
413612 99413612 1001 86380 86390 1
413586 99413586 1001 86380 86390 1
413166 99413166 1001 86380 86390 1
413195 99413195 1001 86380 86390 1
413052 99413052 1001 86380 86390 1
412528 99412528 1001 86380 86390 1
412818 99412818 1001 86380 86390 1
413951 99413951 1001 86380 86390 1
413730 99413730 1001 86380 86390 1
413734 99413734 1001 86380 86390 1
413744 99413744 1001 86380 86390 1
415076 99415076 1001 86380 86390 1
414589 99414589 1001 86380 86390 1
414793 99414793 1001 86380 86390 1
414247 99414247 1001 86380 86390 1
414231 99414231 1001 86380 86390 1
414184 99414184 1001 86380 86390 1
414234 99414234 1001 86380 86390 1
414307 99414307 1001 86380 86390 1
415385 99415385 1001 86380 86390 1
415447 99415447 1001 86380 86390 1
415425 99415425 1001 86380 86390 1
415658 99415658 1001 86380 86390 1
415488 99415488 1001 86380 86390 1
415632 99415632 1001 86380 86390 1
415382 99415382 1001 86380 86390 1
415542 99415542 1001 86380 86390 1
416833 99416833 1001 86380 86390 1
416935 99416935 1001 86380 86390 1
416762 99416762 1001 86380 86390 1
416138 99416138 1001 86380 86390 1
416444 99416444 1001 86380 86390 1
416301 99416301 1001 86380 86390 1
416391 99416391 1001 86380 86390 1
416458 99416458 1001 86380 86390 1
417101 99417101 1001 86380 86390 1
417324 99417324 1001 86380 86390 1
417040 99417040 1001 86380 86390 1
417062 99417062 1001 86380 86390 1
417252 99417252 1001 86380 86390 1
418436 99418436 1001 86380 86390 1
418487 99418487 1001 86380 86390 1
418559 99418559 1001 86380 86390 1
418175 99418175 1001 86380 86390 1
418059 99418059 1001 86380 86390 1
418378 99418378 1001 86380 86390 1
418291 99418291 1001 86380 86390 1
417853 99417853 1001 86380 86390 1
417625 99417625 1001 86380 86390 1
418941 99418941 1001 86380 86390 1
418966 99418966 1001 86380 86390 1
420265 99420265 1001 86380 86390 1
420074 99420074 1001 86380 86390 1
420011 99420011 1001 86380 86390 1
419643 99419643 1001 86380 86390 1
419952 99419952 1001 86380 86390 1
419681 99419681 1001 86380 86390 1
420049 99420049 1001 86380 86390 1
419555 99419555 1001 86380 86390 1
419333 99419333 1001 86380 86390 1
419258 99419258 1001 86380 86390 1
420655 99420655 1001 86380 86390 1
420687 99420687 1001 86380 86390 1
420581 99420581 1001 86380 86390 1
421769 99421769 1001 86380 86390 1
421885 99421885 1001 86380 86390 1
421453 99421453 1001 86380 86390 1
421275 99421275 1001 86380 86390 1
422197 99422197 1001 86380 86390 1
423581 99423581 1001 86380 86390 1
423586 99423586 1001 86380 86390 1
423594 99423594 1001 86380 86390 1
423006 99423006 1001 86380 86390 1
423251 99423251 1001 86380 86390 1
423122 99423122 1001 86380 86390 1
422862 99422862 1001 86380 86390 1
422590 99422590 1001 86380 86390 1
423966 99423966 1001 86380 86390 1
424124 99424124 1001 86380 86390 1
423937 99423937 1001 86380 86390 1
425326 99425326 1001 86380 86390 1
424474 99424474 1001 86380 86390 1
425796 99425796 1001 86380 86390 1
425611 99425611 1001 86380 86390 1
426865 99426865 1001 86380 86390 1
427015 99427015 1001 86380 86390 1
426323 99426323 1001 86380 86390 1
426371 99426371 1001 86380 86390 1
426643 99426643 1001 86380 86390 1
426526 99426526 1001 86380 86390 1
426312 99426312 1001 86380 86390 1
426414 99426414 1001 86380 86390 1
426500 99426500 1001 86380 86390 1
426159 99426159 1001 86380 86390 1
425924 99425924 1001 86380 86390 1
426059 99426059 1001 86380 86390 1
425935 99425935 1001 86380 86390 1
427433 99427433 1001 86380 86390 1
427466 99427466 1001 86380 86390 1
428541 99428541 1001 86380 86390 1
428551 99428551 1001 86380 86390 1
428715 99428715 1001 86380 86390 1
428211 99428211 1001 86380 86390 1
427534 99427534 1001 86380 86390 1
429153 99429153 1001 86380 86390 1
429070 99429070 1001 86380 86390 1
429134 99429134 1001 86380 86390 1
429160 99429160 1001 86380 86390 1
429142 99429142 1001 86380 86390 1
428802 99428802 1001 86380 86390 1
430307 99430307 1001 86380 86390 1
430074 99430074 1001 86380 86390 1
430051 99430051 1001 86380 86390 1
430227 99430227 1001 86380 86390 1
429857 99429857 1001 86380 86390 1
429738 99429738 1001 86380 86390 1
429870 99429870 1001 86380 86390 1
429204 99429204 1001 86380 86390 1
429180 99429180 1001 86380 86390 1
429492 99429492 1001 86380 86390 1
429342 99429342 1001 86380 86390 1
430505 99430505 1001 86380 86390 1
430555 99430555 1001 86380 86390 1
430380 99430380 1001 86380 86390 1
430414 99430414 1001 86380 86390 1
431714 99431714 1001 86380 86390 1
431751 99431751 1001 86380 86390 1
431973 99431973 1001 86380 86390 1
431948 99431948 1001 86380 86390 1
431463 99431463 1001 86380 86390 1
431320 99431320 1001 86380 86390 1
431300 99431300 1001 86380 86390 1
431549 99431549 1001 86380 86390 1
431024 99431024 1001 86380 86390 1
430874 99430874 1001 86380 86390 1
431247 99431247 1001 86380 86390 1
431103 99431103 1001 86380 86390 1
431057 99431057 1001 86380 86390 1
432397 99432397 1001 86380 86390 1
432095 99432095 1001 86380 86390 1
432327 99432327 1001 86380 86390 1
432417 99432417 1001 86380 86390 1
433586 99433586 1001 86380 86390 1
433540 99433540 1001 86380 86390 1
433629 99433629 1001 86380 86390 1
433481 99433481 1001 86380 86390 1
433191 99433191 1001 86380 86390 1
432999 99432999 1001 86380 86390 1
433261 99433261 1001 86380 86390 1
433043 99433043 1001 86380 86390 1
432816 99432816 1001 86380 86390 1
434038 99434038 1001 86380 86390 1
433918 99433918 1001 86380 86390 1
435306 99435306 1001 86380 86390 1
435119 99435119 1001 86380 86390 1
435204 99435204 1001 86380 86390 1
434616 99434616 1001 86380 86390 1
434833 99434833 1001 86380 86390 1
434615 99434615 1001 86380 86390 1
434337 99434337 1001 86380 86390 1
434460 99434460 1001 86380 86390 1
434578 99434578 1001 86380 86390 1
435645 99435645 1001 86380 86390 1
436990 99436990 1001 86380 86390 1
437033 99437033 1001 86380 86390 1
436881 99436881 1001 86380 86390 1
436628 99436628 1001 86380 86390 1
436366 99436366 1001 86380 86390 1
436503 99436503 1001 86380 86390 1
436674 99436674 1001 86380 86390 1
436487 99436487 1001 86380 86390 1
436287 99436287 1001 86380 86390 1
436098 99436098 1001 86380 86390 1
435956 99435956 1001 86380 86390 1
437215 99437215 1001 86380 86390 1
437267 99437267 1001 86380 86390 1
300038 99300038 1001 86380 86390 1
300626 99300626 1001 86380 86390 1
300530 99300530 1001 86380 86390 1
300510 99300510 1001 86380 86390 1
300332 99300332 1001 86380 86390 1
300334 99300334 1001 86380 86390 1
300517 99300517 1001 86380 86390 1
300401 99300401 1001 86380 86390 1
300351 99300351 1001 86380 86390 1
300867 99300867 1001 86380 86390 1
300883 99300883 1001 86380 86390 1
300808 99300808 1001 86380 86390 1
300876 99300876 1001 86380 86390 1
300787 99300787 1001 86380 86390 1
301440 99301440 1001 86380 86390 1
301510 99301510 1001 86380 86390 1
301460 99301460 1001 86380 86390 1
301384 99301384 1001 86380 86390 1
301154 99301154 1001 86380 86390 1
301234 99301234 1001 86380 86390 1
301247 99301247 1001 86380 86390 1
301312 99301312 1001 86380 86390 1
301276 99301276 1001 86380 86390 1
301315 99301315 1001 86380 86390 1
301267 99301267 1001 86380 86390 1
301082 99301082 1001 86380 86390 1
301046 99301046 1001 86380 86390 1
301010 99301010 1001 86380 86390 1
301619 99301619 1001 86380 86390 1
301658 99301658 1001 86380 86390 1
301621 99301621 1001 86380 86390 1
301674 99301674 1001 86380 86390 1
301714 99301714 1001 86380 86390 1
301614 99301614 1001 86380 86390 1
301563 99301563 1001 86380 86390 1
302226 99302226 1001 86380 86390 1
302266 99302266 1001 86380 86390 1
302243 99302243 1001 86380 86390 1
302360 99302360 1001 86380 86390 1
302206 99302206 1001 86380 86390 1
302246 99302246 1001 86380 86390 1
302071 99302071 1001 86380 86390 1
302000 99302000 1001 86380 86390 1
302013 99302013 1001 86380 86390 1
301824 99301824 1001 86380 86390 1
301864 99301864 1001 86380 86390 1
301828 99301828 1001 86380 86390 1
301790 99301790 1001 86380 86390 1
301816 99301816 1001 86380 86390 1
301817 99301817 1001 86380 86390 1
301910 99301910 1001 86380 86390 1
301847 99301847 1001 86380 86390 1
302533 99302533 1001 86380 86390 1
302526 99302526 1001 86380 86390 1
302539 99302539 1001 86380 86390 1
302514 99302514 1001 86380 86390 1
303143 99303143 1001 86380 86390 1
303042 99303042 1001 86380 86390 1
303185 99303185 1001 86380 86390 1
302941 99302941 1001 86380 86390 1
302954 99302954 1001 86380 86390 1
302918 99302918 1001 86380 86390 1
302945 99302945 1001 86380 86390 1
302843 99302843 1001 86380 86390 1
302896 99302896 1001 86380 86390 1
302721 99302721 1001 86380 86390 1
302620 99302620 1001 86380 86390 1
303296 99303296 1001 86380 86390 1
303408 99303408 1001 86380 86390 1
303982 99303982 1001 86380 86390 1
303920 99303920 1001 86380 86390 1
303860 99303860 1001 86380 86390 1
303938 99303938 1001 86380 86390 1
303648 99303648 1001 86380 86390 1
303637 99303637 1001 86380 86390 1
303506 99303506 1001 86380 86390 1
303559 99303559 1001 86380 86390 1
303498 99303498 1001 86380 86390 1
303538 99303538 1001 86380 86390 1
304198 99304198 1001 86380 86390 1
304166 99304166 1001 86380 86390 1
304053 99304053 1001 86380 86390 1
304054 99304054 1001 86380 86390 1
304759 99304759 1001 86380 86390 1
304728 99304728 1001 86380 86390 1
304617 99304617 1001 86380 86390 1
304553 99304553 1001 86380 86390 1
304528 99304528 1001 86380 86390 1
304569 99304569 1001 86380 86390 1
304621 99304621 1001 86380 86390 1
304521 99304521 1001 86380 86390 1
304509 99304509 1001 86380 86390 1
304625 99304625 1001 86380 86390 1
304281 99304281 1001 86380 86390 1
304307 99304307 1001 86380 86390 1
304989 99304989 1001 86380 86390 1
304938 99304938 1001 86380 86390 1
305665 99305665 1001 86380 86390 1
305643 99305643 1001 86380 86390 1
305454 99305454 1001 86380 86390 1
305276 99305276 1001 86380 86390 1
305471 99305471 1001 86380 86390 1
305343 99305343 1001 86380 86390 1
305369 99305369 1001 86380 86390 1
305370 99305370 1001 86380 86390 1
305306 99305306 1001 86380 86390 1
305397 99305397 1001 86380 86390 1
305464 99305464 1001 86380 86390 1
305076 99305076 1001 86380 86390 1
500056 99500056 1001 86380 86390 1
500084 99500084 1001 86380 86390 1
500175 99500175 1001 86380 86390 1
500150 99500150 1001 86380 86390 1
500621 99500621 1001 86380 86390 1
500787 99500787 1001 86380 86390 1
500653 99500653 1001 86380 86390 1
500465 99500465 1001 86380 86390 1
500608 99500608 1001 86380 86390 1
500443 99500443 1001 86380 86390 1
500502 99500502 1001 86380 86390 1
500425 99500425 1001 86380 86390 1
500257 99500257 1001 86380 86390 1
500390 99500390 1001 86380 86390 1
500248 99500248 1001 86380 86390 1
500339 99500339 1001 86380 86390 1
500314 99500314 1001 86380 86390 1
500315 99500315 1001 86380 86390 1
500217 99500217 1001 86380 86390 1
500979 99500979 1001 86380 86390 1
500864 99500864 1001 86380 86390 1
500839 99500839 1001 86380 86390 1
500955 99500955 1001 86380 86390 1
500995 99500995 1001 86380 86390 1
501542 99501542 1001 86380 86390 1
501433 99501433 1001 86380 86390 1
501404 99501404 1001 86380 86390 1
501163 99501163 1001 86380 86390 1
501102 99501102 1001 86380 86390 1
501690 99501690 1001 86380 86390 1
502436 99502436 1001 86380 86390 1
502412 99502412 1001 86380 86390 1
502146 99502146 1001 86380 86390 1
502064 99502064 1001 86380 86390 1
501968 99501968 1001 86380 86390 1
501904 99501904 1001 86380 86390 1
502493 99502493 1001 86380 86390 1
502536 99502536 1001 86380 86390 1
503229 99503229 1001 86380 86390 1
503152 99503152 1001 86380 86390 1
503213 99503213 1001 86380 86390 1
503286 99503286 1001 86380 86390 1
502982 99502982 1001 86380 86390 1
503061 99503061 1001 86380 86390 1
502998 99502998 1001 86380 86390 1
503054 99503054 1001 86380 86390 1
503017 99503017 1001 86380 86390 1
503018 99503018 1001 86380 86390 1
502929 99502929 1001 86380 86390 1
502829 99502829 1001 86380 86390 1
502708 99502708 1001 86380 86390 1
503316 99503316 1001 86380 86390 1
503368 99503368 1001 86380 86390 1
503394 99503394 1001 86380 86390 1
503383 99503383 1001 86380 86390 1
504080 99504080 1001 86380 86390 1
503967 99503967 1001 86380 86390 1
503996 99503996 1001 86380 86390 1
504074 99504074 1001 86380 86390 1
503743 99503743 1001 86380 86390 1
503731 99503731 1001 86380 86390 1
503783 99503783 1001 86380 86390 1
503574 99503574 1001 86380 86390 1
503600 99503600 1001 86380 86390 1
503565 99503565 1001 86380 86390 1
503501 99503501 1001 86380 86390 1
503696 99503696 1001 86380 86390 1
503559 99503559 1001 86380 86390 1
503599 99503599 1001 86380 86390 1
504154 99504154 1001 86380 86390 1
504245 99504245 1001 86380 86390 1
504284 99504284 1001 86380 86390 1
503705 99503705 1001 86380 86390 1
504131 99504131 1001 86380 86390 1
504184 99504184 1001 86380 86390 1
504161 99504161 1001 86380 86390 1
504307 99504307 1001 86380 86390 1
504834 99504834 1001 86380 86390 1
504904 99504904 1001 86380 86390 1
504545 99504545 1001 86380 86390 1
504714 99504714 1001 86380 86390 1
504683 99504683 1001 86380 86390 1
504480 99504480 1001 86380 86390 1
504379 99504379 1001 86380 86390 1
504514 99504514 1001 86380 86390 1
505109 99505109 1001 86380 86390 1
504984 99504984 1001 86380 86390 1
505089 99505089 1001 86380 86390 1
505090 99505090 1001 86380 86390 1
505766 99505766 1001 86380 86390 1
505681 99505681 1001 86380 86390 1
505708 99505708 1001 86380 86390 1
505753 99505753 1001 86380 86390 1
505600 99505600 1001 86380 86390 1
505613 99505613 1001 86380 86390 1
505538 99505538 1001 86380 86390 1
505383 99505383 1001 86380 86390 1
505526 99505526 1001 86380 86390 1
505376 99505376 1001 86380 86390 1
505404 99505404 1001 86380 86390 1
505319 99505319 1001 86380 86390 1
505181 99505181 1001 86380 86390 1
505310 99505310 1001 86380 86390 1
505350 99505350 1001 86380 86390 1
505926 99505926 1001 86380 86390 1
506506 99506506 1001 86380 86390 1
506473 99506473 1001 86380 86390 1
506399 99506399 1001 86380 86390 1
506518 99506518 1001 86380 86390 1
506269 99506269 1001 86380 86390 1
506373 99506373 1001 86380 86390 1
506183 99506183 1001 86380 86390 1
505991 99505991 1001 86380 86390 1
506086 99506086 1001 86380 86390 1
506709 99506709 1001 86380 86390 1
506687 99506687 1001 86380 86390 1
506611 99506611 1001 86380 86390 1
506704 99506704 1001 86380 86390 1
507299 99507299 1001 86380 86390 1
507048 99507048 1001 86380 86390 1
507152 99507152 1001 86380 86390 1
507068 99507068 1001 86380 86390 1
507213 99507213 1001 86380 86390 1
507124 99507124 1001 86380 86390 1
507215 99507215 1001 86380 86390 1
507518 99507518 1001 86380 86390 1
507609 99507609 1001 86380 86390 1
508161 99508161 1001 86380 86390 1
508084 99508084 1001 86380 86390 1
508124 99508124 1001 86380 86390 1
508202 99508202 1001 86380 86390 1
508207 99508207 1001 86380 86390 1
507926 99507926 1001 86380 86390 1
507875 99507875 1001 86380 86390 1
507969 99507969 1001 86380 86390 1
508000 99508000 1001 86380 86390 1
507885 99507885 1001 86380 86390 1
507950 99507950 1001 86380 86390 1
508002 99508002 1001 86380 86390 1
507925 99507925 1001 86380 86390 1
507668 99507668 1001 86380 86390 1
507798 99507798 1001 86380 86390 1
507657 99507657 1001 86380 86390 1
507675 99507675 1001 86380 86390 1
507807 99507807 1001 86380 86390 1
508358 99508358 1001 86380 86390 1
508295 99508295 1001 86380 86390 1
509057 99509057 1001 86380 86390 1
508604 99508604 1001 86380 86390 1
509275 99509275 1001 86380 86390 1
509160 99509160 1001 86380 86390 1
509850 99509850 1001 86380 86390 1
509775 99509775 1001 86380 86390 1
509756 99509756 1001 86380 86390 1
509607 99509607 1001 86380 86390 1
509582 99509582 1001 86380 86390 1
509369 99509369 1001 86380 86390 1
510053 99510053 1001 86380 86390 1
509925 99509925 1001 86380 86390 1
509939 99509939 1001 86380 86390 1
509978 99509978 1001 86380 86390 1
510025 99510025 1001 86380 86390 1
510553 99510553 1001 86380 86390 1
510716 99510716 1001 86380 86390 1
510583 99510583 1001 86380 86390 1
510458 99510458 1001 86380 86390 1
510396 99510396 1001 86380 86390 1
510325 99510325 1001 86380 86390 1
510148 99510148 1001 86380 86390 1
510175 99510175 1001 86380 86390 1
510167 99510167 1001 86380 86390 1
510885 99510885 1001 86380 86390 1
510887 99510887 1001 86380 86390 1
511418 99511418 1001 86380 86390 1
511423 99511423 1001 86380 86390 1
511337 99511337 1001 86380 86390 1
511226 99511226 1001 86380 86390 1
511037 99511037 1001 86380 86390 1
511063 99511063 1001 86380 86390 1
511128 99511128 1001 86380 86390 1
511081 99511081 1001 86380 86390 1
511124 99511124 1001 86380 86390 1
511629 99511629 1001 86380 86390 1
511642 99511642 1001 86380 86390 1
511624 99511624 1001 86380 86390 1
511637 99511637 1001 86380 86390 1
512277 99512277 1001 86380 86390 1
512230 99512230 1001 86380 86390 1
512123 99512123 1001 86380 86390 1
511981 99511981 1001 86380 86390 1
512063 99512063 1001 86380 86390 1
511850 99511850 1001 86380 86390 1
511799 99511799 1001 86380 86390 1
511852 99511852 1001 86380 86390 1
511768 99511768 1001 86380 86390 1
513162 99513162 1001 86380 86390 1
512833 99512833 1001 86380 86390 1
512877 99512877 1001 86380 86390 1
513333 99513333 1001 86380 86390 1
513313 99513313 1001 86380 86390 1
514009 99514009 1001 86380 86390 1
513913 99513913 1001 86380 86390 1
513723 99513723 1001 86380 86390 1
513621 99513621 1001 86380 86390 1
513740 99513740 1001 86380 86390 1
513626 99513626 1001 86380 86390 1
513629 99513629 1001 86380 86390 1
513450 99513450 1001 86380 86390 1
513495 99513495 1001 86380 86390 1
513432 99513432 1001 86380 86390 1
514228 99514228 1001 86380 86390 1
514074 99514074 1001 86380 86390 1
514143 99514143 1001 86380 86390 1
514829 99514829 1001 86380 86390 1
514659 99514659 1001 86380 86390 1
514663 99514663 1001 86380 86390 1
514487 99514487 1001 86380 86390 1
514616 99514616 1001 86380 86390 1
514461 99514461 1001 86380 86390 1
514533 99514533 1001 86380 86390 1
514893 99514893 1001 86380 86390 1
514896 99514896 1001 86380 86390 1
515057 99515057 1001 86380 86390 1
514956 99514956 1001 86380 86390 1
515502 99515502 1001 86380 86390 1
515491 99515491 1001 86380 86390 1
515504 99515504 1001 86380 86390 1
515361 99515361 1001 86380 86390 1
515478 99515478 1001 86380 86390 1
515329 99515329 1001 86380 86390 1
515476 99515476 1001 86380 86390 1
515230 99515230 1001 86380 86390 1
515166 99515166 1001 86380 86390 1
515128 99515128 1001 86380 86390 1
515169 99515169 1001 86380 86390 1
515246 99515246 1001 86380 86390 1
515170 99515170 1001 86380 86390 1
515216 99515216 1001 86380 86390 1
515783 99515783 1001 86380 86390 1
515876 99515876 1001 86380 86390 1
515749 99515749 1001 86380 86390 1
515763 99515763 1001 86380 86390 1
515803 99515803 1001 86380 86390 1
515692 99515692 1001 86380 86390 1
516369 99516369 1001 86380 86390 1
516436 99516436 1001 86380 86390 1
516333 99516333 1001 86380 86390 1
516488 99516488 1001 86380 86390 1
516315 99516315 1001 86380 86390 1
516456 99516456 1001 86380 86390 1
516254 99516254 1001 86380 86390 1
516105 99516105 1001 86380 86390 1
516173 99516173 1001 86380 86390 1
515953 99515953 1001 86380 86390 1
515983 99515983 1001 86380 86390 1
516065 99516065 1001 86380 86390 1
516543 99516543 1001 86380 86390 1
516583 99516583 1001 86380 86390 1
517257 99517257 1001 86380 86390 1
516961 99516961 1001 86380 86390 1
517095 99517095 1001 86380 86390 1
516969 99516969 1001 86380 86390 1
517088 99517088 1001 86380 86390 1
516911 99516911 1001 86380 86390 1
516795 99516795 1001 86380 86390 1
516718 99516718 1001 86380 86390 1
516842 99516842 1001 86380 86390 1
517451 99517451 1001 86380 86390 1
518086 99518086 1001 86380 86390 1
518066 99518066 1001 86380 86390 1
517956 99517956 1001 86380 86390 1
517822 99517822 1001 86380 86390 1
517889 99517889 1001 86380 86390 1
517709 99517709 1001 86380 86390 1
517693 99517693 1001 86380 86390 1
518328 99518328 1001 86380 86390 1
518347 99518347 1001 86380 86390 1
518183 99518183 1001 86380 86390 1
518774 99518774 1001 86380 86390 1
518562 99518562 1001 86380 86390 1
518381 99518381 1001 86380 86390 1
518564 99518564 1001 86380 86390 1
518424 99518424 1001 86380 86390 1
519063 99519063 1001 86380 86390 1
519128 99519128 1001 86380 86390 1
519737 99519737 1001 86380 86390 1
519769 99519769 1001 86380 86390 1
519681 99519681 1001 86380 86390 1
519428 99519428 1001 86380 86390 1
519482 99519482 1001 86380 86390 1
519444 99519444 1001 86380 86390 1
519551 99519551 1001 86380 86390 1
519529 99519529 1001 86380 86390 1
519258 99519258 1001 86380 86390 1
519308 99519308 1001 86380 86390 1
519960 99519960 1001 86380 86390 1
520487 99520487 1001 86380 86390 1
520478 99520478 1001 86380 86390 1
520408 99520408 1001 86380 86390 1
520352 99520352 1001 86380 86390 1
520275 99520275 1001 86380 86390 1
520100 99520100 1001 86380 86390 1
520063 99520063 1001 86380 86390 1
520117 99520117 1001 86380 86390 1
520160 99520160 1001 86380 86390 1
520818 99520818 1001 86380 86390 1
520842 99520842 1001 86380 86390 1
521421 99521421 1001 86380 86390 1
521318 99521318 1001 86380 86390 1
521360 99521360 1001 86380 86390 1
521069 99521069 1001 86380 86390 1
521173 99521173 1001 86380 86390 1
521137 99521137 1001 86380 86390 1
521072 99521072 1001 86380 86390 1
521179 99521179 1001 86380 86390 1
520976 99520976 1001 86380 86390 1
520978 99520978 1001 86380 86390 1
521032 99521032 1001 86380 86390 1
520868 99520868 1001 86380 86390 1
520882 99520882 1001 86380 86390 1
521600 99521600 1001 86380 86390 1
522190 99522190 1001 86380 86390 1
522258 99522258 1001 86380 86390 1
522155 99522155 1001 86380 86390 1
522268 99522268 1001 86380 86390 1
522184 99522184 1001 86380 86390 1
522211 99522211 1001 86380 86390 1
522073 99522073 1001 86380 86390 1
521997 99521997 1001 86380 86390 1
521907 99521907 1001 86380 86390 1
521960 99521960 1001 86380 86390 1
521923 99521923 1001 86380 86390 1
522045 99522045 1001 86380 86390 1
522020 99522020 1001 86380 86390 1
522406 99522406 1001 86380 86390 1
522302 99522302 1001 86380 86390 1
522476 99522476 1001 86380 86390 1
522298 99522298 1001 86380 86390 1
522468 99522468 1001 86380 86390 1
522391 99522391 1001 86380 86390 1
522977 99522977 1001 86380 86390 1
522978 99522978 1001 86380 86390 1
522995 99522995 1001 86380 86390 1
523047 99523047 1001 86380 86390 1
522736 99522736 1001 86380 86390 1
522775 99522775 1001 86380 86390 1
522737 99522737 1001 86380 86390 1
522818 99522818 1001 86380 86390 1
522576 99522576 1001 86380 86390 1
522512 99522512 1001 86380 86390 1
522541 99522541 1001 86380 86390 1
522650 99522650 1001 86380 86390 1
523260 99523260 1001 86380 86390 1
523144 99523144 1001 86380 86390 1
523184 99523184 1001 86380 86390 1
523847 99523847 1001 86380 86390 1
523749 99523749 1001 86380 86390 1
523787 99523787 1001 86380 86390 1
523547 99523547 1001 86380 86390 1
523631 99523631 1001 86380 86390 1
523699 99523699 1001 86380 86390 1
523388 99523388 1001 86380 86390 1
523517 99523517 1001 86380 86390 1
523958 99523958 1001 86380 86390 1
524011 99524011 1001 86380 86390 1
524039 99524039 1001 86380 86390 1
524041 99524041 1001 86380 86390 1
524572 99524572 1001 86380 86390 1
524382 99524382 1001 86380 86390 1
524473 99524473 1001 86380 86390 1
524356 99524356 1001 86380 86390 1
524863 99524863 1001 86380 86390 1
525511 99525511 1001 86380 86390 1
525513 99525513 1001 86380 86390 1
525552 99525552 1001 86380 86390 1
525586 99525586 1001 86380 86390 1
525316 99525316 1001 86380 86390 1
525067 99525067 1001 86380 86390 1
525005 99525005 1001 86380 86390 1
525018 99525018 1001 86380 86390 1
525112 99525112 1001 86380 86390 1
525010 99525010 1001 86380 86390 1
525785 99525785 1001 86380 86390 1
526398 99526398 1001 86380 86390 1
526345 99526345 1001 86380 86390 1
526207 99526207 1001 86380 86390 1
526081 99526081 1001 86380 86390 1
526149 99526149 1001 86380 86390 1
526202 99526202 1001 86380 86390 1
525846 99525846 1001 86380 86390 1
525851 99525851 1001 86380 86390 1
526471 99526471 1001 86380 86390 1
526449 99526449 1001 86380 86390 1
526488 99526488 1001 86380 86390 1
526521 99526521 1001 86380 86390 1
527133 99527133 1001 86380 86390 1
527222 99527222 1001 86380 86390 1
527168 99527168 1001 86380 86390 1
526865 99526865 1001 86380 86390 1
526955 99526955 1001 86380 86390 1
526997 99526997 1001 86380 86390 1
526895 99526895 1001 86380 86390 1
526697 99526697 1001 86380 86390 1
527285 99527285 1001 86380 86390 1
527405 99527405 1001 86380 86390 1
527268 99527268 1001 86380 86390 1
527400 99527400 1001 86380 86390 1
527938 99527938 1001 86380 86390 1
527798 99527798 1001 86380 86390 1
527708 99527708 1001 86380 86390 1
527864 99527864 1001 86380 86390 1
527829 99527829 1001 86380 86390 1
527546 99527546 1001 86380 86390 1
528086 99528086 1001 86380 86390 1
528211 99528211 1001 86380 86390 1
528828 99528828 1001 86380 86390 1
528617 99528617 1001 86380 86390 1
528489 99528489 1001 86380 86390 1
528595 99528595 1001 86380 86390 1
528599 99528599 1001 86380 86390 1
528451 99528451 1001 86380 86390 1
528326 99528326 1001 86380 86390 1
528455 99528455 1001 86380 86390 1
528447 99528447 1001 86380 86390 1
529041 99529041 1001 86380 86390 1
529007 99529007 1001 86380 86390 1
528999 99528999 1001 86380 86390 1
529064 99529064 1001 86380 86390 1
529555 99529555 1001 86380 86390 1
529662 99529662 1001 86380 86390 1
529454 99529454 1001 86380 86390 1
529391 99529391 1001 86380 86390 1
529185 99529185 1001 86380 86390 1
529250 99529250 1001 86380 86390 1
529253 99529253 1001 86380 86390 1
529207 99529207 1001 86380 86390 1
529220 99529220 1001 86380 86390 1
529233 99529233 1001 86380 86390 1
529892 99529892 1001 86380 86390 1
529834 99529834 1001 86380 86390 1
529759 99529759 1001 86380 86390 1
529930 99529930 1001 86380 86390 1
530424 99530424 1001 86380 86390 1
530114 99530114 1001 86380 86390 1
530129 99530129 1001 86380 86390 1
529974 99529974 1001 86380 86390 1
530110 99530110 1001 86380 86390 1
530099 99530099 1001 86380 86390 1
530112 99530112 1001 86380 86390 1
530035 99530035 1001 86380 86390 1
530660 99530660 1001 86380 86390 1
530570 99530570 1001 86380 86390 1
530650 99530650 1001 86380 86390 1
531378 99531378 1001 86380 86390 1
531283 99531283 1001 86380 86390 1
531259 99531259 1001 86380 86390 1
531337 99531337 1001 86380 86390 1
531071 99531071 1001 86380 86390 1
530970 99530970 1001 86380 86390 1
531152 99531152 1001 86380 86390 1
530816 99530816 1001 86380 86390 1
530845 99530845 1001 86380 86390 1
530885 99530885 1001 86380 86390 1
531509 99531509 1001 86380 86390 1
531410 99531410 1001 86380 86390 1
531540 99531540 1001 86380 86390 1
531556 99531556 1001 86380 86390 1
532034 99532034 1001 86380 86390 1
532112 99532112 1001 86380 86390 1
531986 99531986 1001 86380 86390 1
531623 99531623 1001 86380 86390 1
531782 99531782 1001 86380 86390 1
531774 99531774 1001 86380 86390 1
531687 99531687 1001 86380 86390 1
532384 99532384 1001 86380 86390 1
532352 99532352 1001 86380 86390 1
532365 99532365 1001 86380 86390 1
532262 99532262 1001 86380 86390 1
532367 99532367 1001 86380 86390 1
532355 99532355 1001 86380 86390 1
532252 99532252 1001 86380 86390 1
532957 99532957 1001 86380 86390 1
532862 99532862 1001 86380 86390 1
532710 99532710 1001 86380 86390 1
532646 99532646 1001 86380 86390 1
532789 99532789 1001 86380 86390 1
532689 99532689 1001 86380 86390 1
532728 99532728 1001 86380 86390 1
532651 99532651 1001 86380 86390 1
532568 99532568 1001 86380 86390 1
532543 99532543 1001 86380 86390 1
532520 99532520 1001 86380 86390 1
532550 99532550 1001 86380 86390 1
532551 99532551 1001 86380 86390 1
533081 99533081 1001 86380 86390 1
533148 99533148 1001 86380 86390 1
533743 99533743 1001 86380 86390 1
533680 99533680 1001 86380 86390 1
533694 99533694 1001 86380 86390 1
533711 99533711 1001 86380 86390 1
533776 99533776 1001 86380 86390 1
533848 99533848 1001 86380 86390 1
533589 99533589 1001 86380 86390 1
533552 99533552 1001 86380 86390 1
533568 99533568 1001 86380 86390 1
533530 99533530 1001 86380 86390 1
533556 99533556 1001 86380 86390 1
533648 99533648 1001 86380 86390 1
533343 99533343 1001 86380 86390 1
533369 99533369 1001 86380 86390 1
533296 99533296 1001 86380 86390 1
533374 99533374 1001 86380 86390 1
533325 99533325 1001 86380 86390 1
533443 99533443 1001 86380 86390 1
534682 99534682 1001 86380 86390 1
534589 99534589 1001 86380 86390 1
534593 99534593 1001 86380 86390 1
534466 99534466 1001 86380 86390 1
534455 99534455 1001 86380 86390 1
534246 99534246 1001 86380 86390 1
534251 99534251 1001 86380 86390 1
534820 99534820 1001 86380 86390 1
535474 99535474 1001 86380 86390 1
535312 99535312 1001 86380 86390 1
535248 99535248 1001 86380 86390 1
535107 99535107 1001 86380 86390 1
534993 99534993 1001 86380 86390 1
534997 99534997 1001 86380 86390 1
535621 99535621 1001 86380 86390 1
536336 99536336 1001 86380 86390 1
536176 99536176 1001 86380 86390 1
536139 99536139 1001 86380 86390 1
536203 99536203 1001 86380 86390 1
536192 99536192 1001 86380 86390 1
536105 99536105 1001 86380 86390 1
535956 99535956 1001 86380 86390 1
536075 99536075 1001 86380 86390 1
535804 99535804 1001 86380 86390 1
535739 99535739 1001 86380 86390 1
536359 99536359 1001 86380 86390 1
536516 99536516 1001 86380 86390 1
536530 99536530 1001 86380 86390 1
536427 99536427 1001 86380 86390 1
536494 99536494 1001 86380 86390 1
536456 99536456 1001 86380 86390 1
537061 99537061 1001 86380 86390 1
537136 99537136 1001 86380 86390 1
536910 99536910 1001 86380 86390 1
536926 99536926 1001 86380 86390 1
536771 99536771 1001 86380 86390 1
536608 99536608 1001 86380 86390 1
536692 99536692 1001 86380 86390 1
536681 99536681 1001 86380 86390 1
537250 99537250 1001 86380 86390 1
537285 99537285 1001 86380 86390 1
537181 99537181 1001 86380 86390 1
537196 99537196 1001 86380 86390 1
537223 99537223 1001 86380 86390 1
537734 99537734 1001 86380 86390 1
537660 99537660 1001 86380 86390 1
537584 99537584 1001 86380 86390 1
537471 99537471 1001 86380 86390 1
537536 99537536 1001 86380 86390 1
537491 99537491 1001 86380 86390 1
538022 99538022 1001 86380 86390 1
538042 99538042 1001 86380 86390 1
538006 99538006 1001 86380 86390 1
538185 99538185 1001 86380 86390 1
538134 99538134 1001 86380 86390 1
538788 99538788 1001 86380 86390 1
538705 99538705 1001 86380 86390 1
538761 99538761 1001 86380 86390 1
538710 99538710 1001 86380 86390 1
538403 99538403 1001 86380 86390 1
538468 99538468 1001 86380 86390 1
538435 99538435 1001 86380 86390 1
538501 99538501 1001 86380 86390 1
538388 99538388 1001 86380 86390 1
538353 99538353 1001 86380 86390 1
538230 99538230 1001 86380 86390 1
538882 99538882 1001 86380 86390 1
538999 99538999 1001 86380 86390 1
539476 99539476 1001 86380 86390 1
539530 99539530 1001 86380 86390 1
539496 99539496 1001 86380 86390 1
539323 99539323 1001 86380 86390 1
539126 99539126 1001 86380 86390 1
539207 99539207 1001 86380 86390 1
539117 99539117 1001 86380 86390 1
539055 99539055 1001 86380 86390 1
539094 99539094 1001 86380 86390 1
539172 99539172 1001 86380 86390 1
539043 99539043 1001 86380 86390 1
539703 99539703 1001 86380 86390 1
539833 99539833 1001 86380 86390 1
539642 99539642 1001 86380 86390 1
540405 99540405 1001 86380 86390 1
540328 99540328 1001 86380 86390 1
540343 99540343 1001 86380 86390 1
540421 99540421 1001 86380 86390 1
540251 99540251 1001 86380 86390 1
540099 99540099 1001 86380 86390 1
540164 99540164 1001 86380 86390 1
540218 99540218 1001 86380 86390 1
540143 99540143 1001 86380 86390 1
540043 99540043 1001 86380 86390 1
539928 99539928 1001 86380 86390 1
539945 99539945 1001 86380 86390 1
540617 99540617 1001 86380 86390 1
541130 99541130 1001 86380 86390 1
541271 99541271 1001 86380 86390 1
541196 99541196 1001 86380 86390 1
541025 99541025 1001 86380 86390 1
541057 99541057 1001 86380 86390 1
540737 99540737 1001 86380 86390 1
540751 99540751 1001 86380 86390 1
540841 99540841 1001 86380 86390 1
540792 99540792 1001 86380 86390 1
540845 99540845 1001 86380 86390 1
541305 99541305 1001 86380 86390 1
541437 99541437 1001 86380 86390 1
541428 99541428 1001 86380 86390 1
542084 99542084 1001 86380 86390 1
542070 99542070 1001 86380 86390 1
541922 99541922 1001 86380 86390 1
542051 99542051 1001 86380 86390 1
541748 99541748 1001 86380 86390 1
541905 99541905 1001 86380 86390 1
541755 99541755 1001 86380 86390 1
541616 99541616 1001 86380 86390 1
541565 99541565 1001 86380 86390 1
542185 99542185 1001 86380 86390 1
542304 99542304 1001 86380 86390 1
542123 99542123 1001 86380 86390 1
542188 99542188 1001 86380 86390 1
542137 99542137 1001 86380 86390 1
542869 99542869 1001 86380 86390 1
542820 99542820 1001 86380 86390 1
542746 99542746 1001 86380 86390 1
542865 99542865 1001 86380 86390 1
542648 99542648 1001 86380 86390 1
542675 99542675 1001 86380 86390 1
542559 99542559 1001 86380 86390 1
542705 99542705 1001 86380 86390 1
542615 99542615 1001 86380 86390 1
542393 99542393 1001 86380 86390 1
542485 99542485 1001 86380 86390 1
542331 99542331 1001 86380 86390 1
543047 99543047 1001 86380 86390 1
543101 99543101 1001 86380 86390 1
543001 99543001 1001 86380 86390 1
543654 99543654 1001 86380 86390 1
543379 99543379 1001 86380 86390 1
543393 99543393 1001 86380 86390 1
543511 99543511 1001 86380 86390 1
543231 99543231 1001 86380 86390 1
543820 99543820 1001 86380 86390 1
543869 99543869 1001 86380 86390 1
544539 99544539 1001 86380 86390 1
544576 99544576 1001 86380 86390 1
544542 99544542 1001 86380 86390 1
544518 99544518 1001 86380 86390 1
544224 99544224 1001 86380 86390 1
544184 99544184 1001 86380 86390 1
544003 99544003 1001 86380 86390 1
544096 99544096 1001 86380 86390 1
544007 99544007 1001 86380 86390 1
544008 99544008 1001 86380 86390 1
544126 99544126 1001 86380 86390 1
544605 99544605 1001 86380 86390 1
520166 1104 1001 37390 37689 1
400007 99400007 1001 86380 86390 1
400271 99400271 1001 86380 86390 1
400345 99400345 1001 86380 86390 1
400394 99400394 1001 86380 86390 1
400601 99400601 1001 86380 86390 1
400902 99400902 1001 86380 86390 1
401200 99401200 1001 86380 86390 1
401158 99401158 1001 86380 86390 1
401320 99401320 1001 86380 86390 1
401431 99401431 1001 86380 86390 1
401661 99401661 1001 86380 86390 1
401769 99401769 1001 86380 86390 1
401926 99401926 1001 86380 86390 1
402020 99402020 1001 86380 86390 1
401962 99401962 1001 86380 86390 1
402185 99402185 1001 86380 86390 1
402328 99402328 1001 86380 86390 1
402489 99402489 1001 86380 86390 1
402612 99402612 1001 86380 86390 1
402782 99402782 1001 86380 86390 1
403000 99403000 1001 86380 86390 1
402891 99402891 1001 86380 86390 1
403221 99403221 1001 86380 86390 1
403532 99403532 1001 86380 86390 1
403565 99403565 1001 86380 86390 1
403589 99403589 1001 86380 86390 1
403817 99403817 1001 86380 86390 1
404218 99404218 1001 86380 86390 1
404362 99404362 1001 86380 86390 1
404377 99404377 1001 86380 86390 1
404419 99404419 1001 86380 86390 1
404837 99404837 1001 86380 86390 1
405067 99405067 1001 86380 86390 1
405125 99405125 1001 86380 86390 1
405289 99405289 1001 86380 86390 1
405346 99405346 1001 86380 86390 1
405740 99405740 1001 86380 86390 1
405945 99405945 1001 86380 86390 1
406101 99406101 1001 86380 86390 1
406344 99406344 1001 86380 86390 1
406296 99406296 1001 86380 86390 1
406448 99406448 1001 86380 86390 1
406552 99406552 1001 86380 86390 1
406895 99406895 1001 86380 86390 1
406923 99406923 1001 86380 86390 1
407224 99407224 1001 86380 86390 1
407336 99407336 1001 86380 86390 1
407602 99407602 1001 86380 86390 1
407587 99407587 1001 86380 86390 1
407933 99407933 1001 86380 86390 1
407965 99407965 1001 86380 86390 1
407887 99407887 1001 86380 86390 1
408003 99408003 1001 86380 86390 1
408238 99408238 1001 86380 86390 1
408700 99408700 1001 86380 86390 1
408871 99408871 1001 86380 86390 1
409058 99409058 1001 86380 86390 1
408979 99408979 1001 86380 86390 1
409087 99409087 1001 86380 86390 1
409249 99409249 1001 86380 86390 1
409379 99409379 1001 86380 86390 1
409336 99409336 1001 86380 86390 1
409433 99409433 1001 86380 86390 1
409644 99409644 1001 86380 86390 1
409728 99409728 1001 86380 86390 1
409824 99409824 1001 86380 86390 1
409974 99409974 1001 86380 86390 1
410095 99410095 1001 86380 86390 1
410382 99410382 1001 86380 86390 1
410766 99410766 1001 86380 86390 1
410830 99410830 1001 86380 86390 1
410976 99410976 1001 86380 86390 1
411320 99411320 1001 86380 86390 1
411364 99411364 1001 86380 86390 1
411515 99411515 1001 86380 86390 1
411615 99411615 1001 86380 86390 1
411824 99411824 1001 86380 86390 1
411782 99411782 1001 86380 86390 1
412248 99412248 1001 86380 86390 1
412396 99412396 1001 86380 86390 1
413447 99413447 1001 86380 86390 1
413403 99413403 1001 86380 86390 1
413653 99413653 1001 86380 86390 1
413655 99413655 1001 86380 86390 1
413503 99413503 1001 86380 86390 1
413613 99413613 1001 86380 86390 1
413360 99413360 1001 86380 86390 1
413000 99413000 1001 86380 86390 1
413165 99413165 1001 86380 86390 1
412896 99412896 1001 86380 86390 1
413202 99413202 1001 86380 86390 1
412615 99412615 1001 86380 86390 1
412490 99412490 1001 86380 86390 1
413990 99413990 1001 86380 86390 1
413738 99413738 1001 86380 86390 1
413974 99413974 1001 86380 86390 1
413909 99413909 1001 86380 86390 1
413977 99413977 1001 86380 86390 1
415162 99415162 1001 86380 86390 1
414997 99414997 1001 86380 86390 1
415047 99415047 1001 86380 86390 1
415159 99415159 1001 86380 86390 1
414586 99414586 1001 86380 86390 1
414788 99414788 1001 86380 86390 1
414175 99414175 1001 86380 86390 1
414400 99414400 1001 86380 86390 1
414349 99414349 1001 86380 86390 1
415651 99415651 1001 86380 86390 1
415333 99415333 1001 86380 86390 1
416780 99416780 1001 86380 86390 1
416753 99416753 1001 86380 86390 1
416614 99416614 1001 86380 86390 1
416616 99416616 1001 86380 86390 1
416370 99416370 1001 86380 86390 1
416217 99416217 1001 86380 86390 1
416350 99416350 1001 86380 86390 1
416451 99416451 1001 86380 86390 1
415756 99415756 1001 86380 86390 1
415878 99415878 1001 86380 86390 1
417317 99417317 1001 86380 86390 1
417341 99417341 1001 86380 86390 1
417129 99417129 1001 86380 86390 1
418678 99418678 1001 86380 86390 1
418305 99418305 1001 86380 86390 1
418220 99418220 1001 86380 86390 1
418164 99418164 1001 86380 86390 1
418113 99418113 1001 86380 86390 1
418211 99418211 1001 86380 86390 1
418051 99418051 1001 86380 86390 1
417819 99417819 1001 86380 86390 1
417738 99417738 1001 86380 86390 1
417619 99417619 1001 86380 86390 1
418978 99418978 1001 86380 86390 1
419105 99419105 1001 86380 86390 1
418957 99418957 1001 86380 86390 1
419168 99419168 1001 86380 86390 1
418991 99418991 1001 86380 86390 1
419118 99419118 1001 86380 86390 1
418997 99418997 1001 86380 86390 1
420192 99420192 1001 86380 86390 1
420414 99420414 1001 86380 86390 1
420228 99420228 1001 86380 86390 1
420371 99420371 1001 86380 86390 1
419698 99419698 1001 86380 86390 1
420058 99420058 1001 86380 86390 1
419724 99419724 1001 86380 86390 1
419913 99419913 1001 86380 86390 1
419680 99419680 1001 86380 86390 1
419302 99419302 1001 86380 86390 1
419529 99419529 1001 86380 86390 1
419487 99419487 1001 86380 86390 1
421922 99421922 1001 86380 86390 1
421871 99421871 1001 86380 86390 1
421314 99421314 1001 86380 86390 1
421537 99421537 1001 86380 86390 1
421441 99421441 1001 86380 86390 1
421488 99421488 1001 86380 86390 1
421447 99421447 1001 86380 86390 1
421473 99421473 1001 86380 86390 1
421064 99421064 1001 86380 86390 1
421110 99421110 1001 86380 86390 1
421249 99421249 1001 86380 86390 1
421197 99421197 1001 86380 86390 1
421009 99421009 1001 86380 86390 1
421252 99421252 1001 86380 86390 1
422219 99422219 1001 86380 86390 1
422489 99422489 1001 86380 86390 1
423605 99423605 1001 86380 86390 1
423658 99423658 1001 86380 86390 1
423450 99423450 1001 86380 86390 1
423128 99423128 1001 86380 86390 1
423249 99423249 1001 86380 86390 1
423253 99423253 1001 86380 86390 1
423121 99423121 1001 86380 86390 1
422534 99422534 1001 86380 86390 1
422787 99422787 1001 86380 86390 1
423924 99423924 1001 86380 86390 1
424132 99424132 1001 86380 86390 1
423781 99423781 1001 86380 86390 1
423782 99423782 1001 86380 86390 1
423931 99423931 1001 86380 86390 1
423934 99423934 1001 86380 86390 1
425298 99425298 1001 86380 86390 1
425220 99425220 1001 86380 86390 1
425037 99425037 1001 86380 86390 1
425118 99425118 1001 86380 86390 1
425041 99425041 1001 86380 86390 1
424907 99424907 1001 86380 86390 1
424945 99424945 1001 86380 86390 1
424262 99424262 1001 86380 86390 1
424368 99424368 1001 86380 86390 1
424187 99424187 1001 86380 86390 1
424310 99424310 1001 86380 86390 1
425615 99425615 1001 86380 86390 1
425412 99425412 1001 86380 86390 1
425573 99425573 1001 86380 86390 1
425760 99425760 1001 86380 86390 1
426763 99426763 1001 86380 86390 1
426816 99426816 1001 86380 86390 1
426182 99426182 1001 86380 86390 1
427171 99427171 1001 86380 86390 1
428675 99428675 1001 86380 86390 1
428624 99428624 1001 86380 86390 1
428718 99428718 1001 86380 86390 1
428488 99428488 1001 86380 86390 1
428512 99428512 1001 86380 86390 1
428278 99428278 1001 86380 86390 1
427924 99427924 1001 86380 86390 1
427552 99427552 1001 86380 86390 1
427741 99427741 1001 86380 86390 1
427819 99427819 1001 86380 86390 1
428953 99428953 1001 86380 86390 1
428799 99428799 1001 86380 86390 1
428957 99428957 1001 86380 86390 1
428904 99428904 1001 86380 86390 1
430044 99430044 1001 86380 86390 1
430025 99430025 1001 86380 86390 1
429686 99429686 1001 86380 86390 1
429297 99429297 1001 86380 86390 1
429303 99429303 1001 86380 86390 1
429536 99429536 1001 86380 86390 1
429214 99429214 1001 86380 86390 1
429192 99429192 1001 86380 86390 1
429358 99429358 1001 86380 86390 1
430533 99430533 1001 86380 86390 1
430724 99430724 1001 86380 86390 1
430630 99430630 1001 86380 86390 1
431657 99431657 1001 86380 86390 1
431755 99431755 1001 86380 86390 1
432045 99432045 1001 86380 86390 1
431397 99431397 1001 86380 86390 1
431550 99431550 1001 86380 86390 1
431607 99431607 1001 86380 86390 1
431272 99431272 1001 86380 86390 1
430911 99430911 1001 86380 86390 1
430844 99430844 1001 86380 86390 1
430828 99430828 1001 86380 86390 1
431214 99431214 1001 86380 86390 1
431131 99431131 1001 86380 86390 1
431075 99431075 1001 86380 86390 1
432346 99432346 1001 86380 86390 1
432435 99432435 1001 86380 86390 1
432479 99432479 1001 86380 86390 1
433640 99433640 1001 86380 86390 1
433620 99433620 1001 86380 86390 1
433699 99433699 1001 86380 86390 1
433299 99433299 1001 86380 86390 1
432774 99432774 1001 86380 86390 1
432590 99432590 1001 86380 86390 1
432737 99432737 1001 86380 86390 1
433749 99433749 1001 86380 86390 1
434119 99434119 1001 86380 86390 1
434044 99434044 1001 86380 86390 1
434060 99434060 1001 86380 86390 1
435216 99435216 1001 86380 86390 1
435193 99435193 1001 86380 86390 1
435382 99435382 1001 86380 86390 1
435307 99435307 1001 86380 86390 1
435399 99435399 1001 86380 86390 1
434938 99434938 1001 86380 86390 1
434635 99434635 1001 86380 86390 1
434531 99434531 1001 86380 86390 1
434562 99434562 1001 86380 86390 1
434268 99434268 1001 86380 86390 1
434353 99434353 1001 86380 86390 1
434249 99434249 1001 86380 86390 1
434197 99434197 1001 86380 86390 1
435572 99435572 1001 86380 86390 1
435603 99435603 1001 86380 86390 1
436812 99436812 1001 86380 86390 1
436470 99436470 1001 86380 86390 1
436370 99436370 1001 86380 86390 1
436553 99436553 1001 86380 86390 1
436513 99436513 1001 86380 86390 1
436006 99436006 1001 86380 86390 1
436267 99436267 1001 86380 86390 1
436217 99436217 1001 86380 86390 1
436161 99436161 1001 86380 86390 1
300068 99300068 1001 86380 86390 1
437345 99437345 1001 86380 86390 1
300668 99300668 1001 86380 86390 1
300644 99300644 1001 86380 86390 1
300411 99300411 1001 86380 86390 1
300453 99300453 1001 86380 86390 1
300505 99300505 1001 86380 86390 1
300192 99300192 1001 86380 86390 1
300925 99300925 1001 86380 86390 1
300737 99300737 1001 86380 86390 1
301395 99301395 1001 86380 86390 1
301325 99301325 1001 86380 86390 1
301268 99301268 1001 86380 86390 1
301243 99301243 1001 86380 86390 1
301347 99301347 1001 86380 86390 1
301032 99301032 1001 86380 86390 1
301587 99301587 1001 86380 86390 1
302377 99302377 1001 86380 86390 1
302220 99302220 1001 86380 86390 1
302076 99302076 1001 86380 86390 1
302017 99302017 1001 86380 86390 1
301818 99301818 1001 86380 86390 1
301939 99301939 1001 86380 86390 1
301797 99301797 1001 86380 86390 1
301968 99301968 1001 86380 86390 1
302386 99302386 1001 86380 86390 1
302387 99302387 1001 86380 86390 1
303072 99303072 1001 86380 86390 1
303113 99303113 1001 86380 86390 1
303023 99303023 1001 86380 86390 1
302917 99302917 1001 86380 86390 1
302743 99302743 1001 86380 86390 1
302681 99302681 1001 86380 86390 1
302776 99302776 1001 86380 86390 1
302791 99302791 1001 86380 86390 1
303294 99303294 1001 86380 86390 1
303374 99303374 1001 86380 86390 1
303271 99303271 1001 86380 86390 1
303362 99303362 1001 86380 86390 1
303350 99303350 1001 86380 86390 1
303288 99303288 1001 86380 86390 1
303263 99303263 1001 86380 86390 1
303329 99303329 1001 86380 86390 1
303384 99303384 1001 86380 86390 1
303948 99303948 1001 86380 86390 1
303990 99303990 1001 86380 86390 1
303752 99303752 1001 86380 86390 1
303778 99303778 1001 86380 86390 1
303780 99303780 1001 86380 86390 1
303756 99303756 1001 86380 86390 1
303757 99303757 1001 86380 86390 1
303629 99303629 1001 86380 86390 1
303502 99303502 1001 86380 86390 1
303427 99303427 1001 86380 86390 1
303612 99303612 1001 86380 86390 1
303474 99303474 1001 86380 86390 1
304043 99304043 1001 86380 86390 1
304138 99304138 1001 86380 86390 1
304180 99304180 1001 86380 86390 1
304691 99304691 1001 86380 86390 1
304745 99304745 1001 86380 86390 1
304656 99304656 1001 86380 86390 1
304831 99304831 1001 86380 86390 1
304616 99304616 1001 86380 86390 1
304619 99304619 1001 86380 86390 1
304638 99304638 1001 86380 86390 1
304395 99304395 1001 86380 86390 1
304882 99304882 1001 86380 86390 1
304908 99304908 1001 86380 86390 1
305012 99305012 1001 86380 86390 1
304930 99304930 1001 86380 86390 1
304971 99304971 1001 86380 86390 1
305494 99305494 1001 86380 86390 1
305537 99305537 1001 86380 86390 1
305576 99305576 1001 86380 86390 1
305539 99305539 1001 86380 86390 1
305390 99305390 1001 86380 86390 1
305393 99305393 1001 86380 86390 1
305406 99305406 1001 86380 86390 1
305206 99305206 1001 86380 86390 1
305232 99305232 1001 86380 86390 1
305092 99305092 1001 86380 86390 1
305270 99305270 1001 86380 86390 1
500001 99500001 1001 86380 86390 1
500107 99500107 1001 86380 86390 1
305689 99305689 1001 86380 86390 1
500701 99500701 1001 86380 86390 1
500715 99500715 1001 86380 86390 1
500616 99500616 1001 86380 86390 1
500619 99500619 1001 86380 86390 1
500568 99500568 1001 86380 86390 1
500594 99500594 1001 86380 86390 1
500488 99500488 1001 86380 86390 1
500376 99500376 1001 86380 86390 1
500208 99500208 1001 86380 86390 1
500365 99500365 1001 86380 86390 1
500914 99500914 1001 86380 86390 1
501018 99501018 1001 86380 86390 1
500941 99500941 1001 86380 86390 1
500934 99500934 1001 86380 86390 1
500986 99500986 1001 86380 86390 1
500885 99500885 1001 86380 86390 1
501003 99501003 1001 86380 86390 1
501603 99501603 1001 86380 86390 1
501553 99501553 1001 86380 86390 1
501504 99501504 1001 86380 86390 1
501628 99501628 1001 86380 86390 1
501252 99501252 1001 86380 86390 1
501357 99501357 1001 86380 86390 1
501306 99501306 1001 86380 86390 1
501349 99501349 1001 86380 86390 1
501233 99501233 1001 86380 86390 1
501261 99501261 1001 86380 86390 1
501167 99501167 1001 86380 86390 1
501080 99501080 1001 86380 86390 1
501146 99501146 1001 86380 86390 1
501830 99501830 1001 86380 86390 1
501728 99501728 1001 86380 86390 1
501719 99501719 1001 86380 86390 1
501694 99501694 1001 86380 86390 1
501720 99501720 1001 86380 86390 1
501829 99501829 1001 86380 86390 1
502392 99502392 1001 86380 86390 1
502399 99502399 1001 86380 86390 1
502089 99502089 1001 86380 86390 1
502003 99502003 1001 86380 86390 1
501918 99501918 1001 86380 86390 1
502507 99502507 1001 86380 86390 1
502578 99502578 1001 86380 86390 1
503244 99503244 1001 86380 86390 1
503281 99503281 1001 86380 86390 1
503185 99503185 1001 86380 86390 1
503282 99503282 1001 86380 86390 1
503148 99503148 1001 86380 86390 1
503149 99503149 1001 86380 86390 1
502905 99502905 1001 86380 86390 1
503058 99503058 1001 86380 86390 1
503059 99503059 1001 86380 86390 1
503317 99503317 1001 86380 86390 1
504042 99504042 1001 86380 86390 1
504093 99504093 1001 86380 86390 1
503995 99503995 1001 86380 86390 1
503931 99503931 1001 86380 86390 1
504102 99504102 1001 86380 86390 1
503997 99503997 1001 86380 86390 1
504039 99504039 1001 86380 86390 1
503849 99503849 1001 86380 86390 1
503862 99503862 1001 86380 86390 1
503863 99503863 1001 86380 86390 1
503734 99503734 1001 86380 86390 1
503802 99503802 1001 86380 86390 1
503895 99503895 1001 86380 86390 1
503715 99503715 1001 86380 86390 1
503526 99503526 1001 86380 86390 1
503500 99503500 1001 86380 86390 1
503633 99503633 1001 86380 86390 1
504288 99504288 1001 86380 86390 1
504139 99504139 1001 86380 86390 1
504776 99504776 1001 86380 86390 1
504751 99504751 1001 86380 86390 1
504781 99504781 1001 86380 86390 1
504812 99504812 1001 86380 86390 1
504661 99504661 1001 86380 86390 1
504623 99504623 1001 86380 86390 1
504727 99504727 1001 86380 86390 1
504676 99504676 1001 86380 86390 1
504625 99504625 1001 86380 86390 1
504620 99504620 1001 86380 86390 1
504711 99504711 1001 86380 86390 1
504478 99504478 1001 86380 86390 1
505096 99505096 1001 86380 86390 1
505148 99505148 1001 86380 86390 1
504982 99504982 1001 86380 86390 1
505115 99505115 1001 86380 86390 1
505080 99505080 1001 86380 86390 1
505732 99505732 1001 86380 86390 1
505620 99505620 1001 86380 86390 1
505637 99505637 1001 86380 86390 1
505409 99505409 1001 86380 86390 1
505514 99505514 1001 86380 86390 1
505497 99505497 1001 86380 86390 1
505368 99505368 1001 86380 86390 1
505333 99505333 1001 86380 86390 1
505234 99505234 1001 86380 86390 1
505209 99505209 1001 86380 86390 1
505173 99505173 1001 86380 86390 1
505303 99505303 1001 86380 86390 1
505928 99505928 1001 86380 86390 1
505838 99505838 1001 86380 86390 1
505968 99505968 1001 86380 86390 1
506454 99506454 1001 86380 86390 1
506406 99506406 1001 86380 86390 1
506421 99506421 1001 86380 86390 1
506434 99506434 1001 86380 86390 1
506409 99506409 1001 86380 86390 1
506553 99506553 1001 86380 86390 1
506275 99506275 1001 86380 86390 1
506354 99506354 1001 86380 86390 1
506279 99506279 1001 86380 86390 1
505992 99505992 1001 86380 86390 1
506124 99506124 1001 86380 86390 1
506176 99506176 1001 86380 86390 1
505995 99505995 1001 86380 86390 1
506048 99506048 1001 86380 86390 1
506787 99506787 1001 86380 86390 1
506633 99506633 1001 86380 86390 1
506661 99506661 1001 86380 86390 1
506601 99506601 1001 86380 86390 1
507280 99507280 1001 86380 86390 1
507361 99507361 1001 86380 86390 1
507350 99507350 1001 86380 86390 1
507363 99507363 1001 86380 86390 1
507240 99507240 1001 86380 86390 1
507318 99507318 1001 86380 86390 1
507191 99507191 1001 86380 86390 1
507010 99507010 1001 86380 86390 1
507064 99507064 1001 86380 86390 1
507054 99507054 1001 86380 86390 1
507082 99507082 1001 86380 86390 1
507122 99507122 1001 86380 86390 1
506865 99506865 1001 86380 86390 1
506843 99506843 1001 86380 86390 1
506823 99506823 1001 86380 86390 1
506968 99506968 1001 86380 86390 1
507484 99507484 1001 86380 86390 1
507627 99507627 1001 86380 86390 1
507581 99507581 1001 86380 86390 1
507546 99507546 1001 86380 86390 1
507457 99507457 1001 86380 86390 1
507586 99507586 1001 86380 86390 1
507852 99507852 1001 86380 86390 1
507986 99507986 1001 86380 86390 1
507964 99507964 1001 86380 86390 1
507712 99507712 1001 86380 86390 1
507725 99507725 1001 86380 86390 1
507739 99507739 1001 86380 86390 1
507778 99507778 1001 86380 86390 1
507638 99507638 1001 86380 86390 1
508415 99508415 1001 86380 86390 1
508260 99508260 1001 86380 86390 1
508404 99508404 1001 86380 86390 1
509011 99509011 1001 86380 86390 1
508916 99508916 1001 86380 86390 1
508995 99508995 1001 86380 86390 1
508661 99508661 1001 86380 86390 1
508599 99508599 1001 86380 86390 1
508460 99508460 1001 86380 86390 1
508605 99508605 1001 86380 86390 1
508502 99508502 1001 86380 86390 1
508619 99508619 1001 86380 86390 1
508659 99508659 1001 86380 86390 1
509085 99509085 1001 86380 86390 1
509099 99509099 1001 86380 86390 1
508662 99508662 1001 86380 86390 1
508871 99508871 1001 86380 86390 1
509811 99509811 1001 86380 86390 1
509840 99509840 1001 86380 86390 1
509843 99509843 1001 86380 86390 1
509847 99509847 1001 86380 86390 1
509694 99509694 1001 86380 86390 1
509688 99509688 1001 86380 86390 1
509663 99509663 1001 86380 86390 1
509426 99509426 1001 86380 86390 1
509401 99509401 1001 86380 86390 1
509299 99509299 1001 86380 86390 1
509313 99509313 1001 86380 86390 1
509950 99509950 1001 86380 86390 1
510101 99510101 1001 86380 86390 1
509999 99509999 1001 86380 86390 1
510638 99510638 1001 86380 86390 1
510683 99510683 1001 86380 86390 1
510634 99510634 1001 86380 86390 1
510367 99510367 1001 86380 86390 1
510397 99510397 1001 86380 86390 1
510320 99510320 1001 86380 86390 1
510481 99510481 1001 86380 86390 1
510149 99510149 1001 86380 86390 1
510270 99510270 1001 86380 86390 1
510730 99510730 1001 86380 86390 1
511501 99511501 1001 86380 86390 1
511539 99511539 1001 86380 86390 1
511485 99511485 1001 86380 86390 1
511207 99511207 1001 86380 86390 1
511274 99511274 1001 86380 86390 1
511302 99511302 1001 86380 86390 1
511331 99511331 1001 86380 86390 1
511029 99511029 1001 86380 86390 1
510951 99510951 1001 86380 86390 1
511726 99511726 1001 86380 86390 1
511688 99511688 1001 86380 86390 1
511574 99511574 1001 86380 86390 1
512201 99512201 1001 86380 86390 1
512349 99512349 1001 86380 86390 1
512216 99512216 1001 86380 86390 1
512246 99512246 1001 86380 86390 1
512365 99512365 1001 86380 86390 1
512374 99512374 1001 86380 86390 1
512301 99512301 1001 86380 86390 1
512031 99512031 1001 86380 86390 1
512033 99512033 1001 86380 86390 1
511905 99511905 1001 86380 86390 1
511775 99511775 1001 86380 86390 1
511935 99511935 1001 86380 86390 1
511961 99511961 1001 86380 86390 1
511910 99511910 1001 86380 86390 1
512418 99512418 1001 86380 86390 1
512577 99512577 1001 86380 86390 1
513103 99513103 1001 86380 86390 1
513091 99513091 1001 86380 86390 1
513006 99513006 1001 86380 86390 1
513110 99513110 1001 86380 86390 1
513100 99513100 1001 86380 86390 1
512983 99512983 1001 86380 86390 1
512618 99512618 1001 86380 86390 1
513337 99513337 1001 86380 86390 1
513378 99513378 1001 86380 86390 1
513288 99513288 1001 86380 86390 1
513356 99513356 1001 86380 86390 1
513880 99513880 1001 86380 86390 1
513894 99513894 1001 86380 86390 1
513973 99513973 1001 86380 86390 1
513885 99513885 1001 86380 86390 1
513772 99513772 1001 86380 86390 1
513489 99513489 1001 86380 86390 1
513430 99513430 1001 86380 86390 1
513600 99513600 1001 86380 86390 1
514213 99514213 1001 86380 86390 1
514163 99514163 1001 86380 86390 1
514050 99514050 1001 86380 86390 1
514728 99514728 1001 86380 86390 1
514664 99514664 1001 86380 86390 1
514538 99514538 1001 86380 86390 1
514556 99514556 1001 86380 86390 1
514609 99514609 1001 86380 86390 1
514366 99514366 1001 86380 86390 1
514257 99514257 1001 86380 86390 1
514885 99514885 1001 86380 86390 1
514914 99514914 1001 86380 86390 1
515018 99515018 1001 86380 86390 1
515557 99515557 1001 86380 86390 1
515486 99515486 1001 86380 86390 1
515677 99515677 1001 86380 86390 1
515678 99515678 1001 86380 86390 1
515220 99515220 1001 86380 86390 1
515195 99515195 1001 86380 86390 1
515222 99515222 1001 86380 86390 1
515093 99515093 1001 86380 86390 1
515841 99515841 1001 86380 86390 1
515740 99515740 1001 86380 86390 1
515701 99515701 1001 86380 86390 1
515858 99515858 1001 86380 86390 1
515846 99515846 1001 86380 86390 1
516466 99516466 1001 86380 86390 1
516498 99516498 1001 86380 86390 1
516228 99516228 1001 86380 86390 1
516257 99516257 1001 86380 86390 1
515945 99515945 1001 86380 86390 1
515978 99515978 1001 86380 86390 1
515900 99515900 1001 86380 86390 1
516625 99516625 1001 86380 86390 1
516589 99516589 1001 86380 86390 1
517249 99517249 1001 86380 86390 1
517250 99517250 1001 86380 86390 1
517165 99517165 1001 86380 86390 1
517041 99517041 1001 86380 86390 1
516766 99516766 1001 86380 86390 1
516754 99516754 1001 86380 86390 1
516820 99516820 1001 86380 86390 1
517363 99517363 1001 86380 86390 1
517364 99517364 1001 86380 86390 1
517431 99517431 1001 86380 86390 1
518035 99518035 1001 86380 86390 1
518013 99518013 1001 86380 86390 1
518065 99518065 1001 86380 86390 1
517980 99517980 1001 86380 86390 1
517804 99517804 1001 86380 86390 1
517806 99517806 1001 86380 86390 1
517924 99517924 1001 86380 86390 1
517563 99517563 1001 86380 86390 1
517641 99517641 1001 86380 86390 1
517706 99517706 1001 86380 86390 1
517603 99517603 1001 86380 86390 1
517642 99517642 1001 86380 86390 1
518265 99518265 1001 86380 86390 1
518363 99518363 1001 86380 86390 1
518859 99518859 1001 86380 86390 1
518957 99518957 1001 86380 86390 1
518904 99518904 1001 86380 86390 1
518979 99518979 1001 86380 86390 1
518895 99518895 1001 86380 86390 1
518819 99518819 1001 86380 86390 1
518603 99518603 1001 86380 86390 1
518733 99518733 1001 86380 86390 1
518582 99518582 1001 86380 86390 1
518648 99518648 1001 86380 86390 1
518674 99518674 1001 86380 86390 1
518432 99518432 1001 86380 86390 1
518459 99518459 1001 86380 86390 1
518515 99518515 1001 86380 86390 1
518412 99518412 1001 86380 86390 1
519110 99519110 1001 86380 86390 1
519783 99519783 1001 86380 86390 1
519582 99519582 1001 86380 86390 1
519531 99519531 1001 86380 86390 1
519420 99519420 1001 86380 86390 1
519219 99519219 1001 86380 86390 1
519232 99519232 1001 86380 86390 1
519215 99519215 1001 86380 86390 1
519204 99519204 1001 86380 86390 1
519360 99519360 1001 86380 86390 1
519814 99519814 1001 86380 86390 1
519932 99519932 1001 86380 86390 1
519946 99519946 1001 86380 86390 1
519961 99519961 1001 86380 86390 1
519911 99519911 1001 86380 86390 1
519989 99519989 1001 86380 86390 1
520461 99520461 1001 86380 86390 1
520440 99520440 1001 86380 86390 1
520288 99520288 1001 86380 86390 1
520023 99520023 1001 86380 86390 1
520831 99520831 1001 86380 86390 1
520835 99520835 1001 86380 86390 1
520733 99520733 1001 86380 86390 1
520785 99520785 1001 86380 86390 1
520790 99520790 1001 86380 86390 1
520765 99520765 1001 86380 86390 1
520843 99520843 1001 86380 86390 1
521361 99521361 1001 86380 86390 1
521401 99521401 1001 86380 86390 1
521189 99521189 1001 86380 86390 1
521178 99521178 1001 86380 86390 1
521075 99521075 1001 86380 86390 1
521001 99521001 1001 86380 86390 1
520968 99520968 1001 86380 86390 1
520904 99520904 1001 86380 86390 1
521021 99521021 1001 86380 86390 1
520866 99520866 1001 86380 86390 1
521657 99521657 1001 86380 86390 1
521529 99521529 1001 86380 86390 1
521628 99521628 1001 86380 86390 1
521617 99521617 1001 86380 86390 1
522237 99522237 1001 86380 86390 1
521686 99521686 1001 86380 86390 1
521713 99521713 1001 86380 86390 1
521756 99521756 1001 86380 86390 1
521747 99521747 1001 86380 86390 1
522372 99522372 1001 86380 86390 1
522301 99522301 1001 86380 86390 1
523002 99523002 1001 86380 86390 1
522810 99522810 1001 86380 86390 1
522765 99522765 1001 86380 86390 1
522538 99522538 1001 86380 86390 1
522581 99522581 1001 86380 86390 1
522625 99522625 1001 86380 86390 1
523246 99523246 1001 86380 86390 1
523129 99523129 1001 86380 86390 1
523199 99523199 1001 86380 86390 1
523266 99523266 1001 86380 86390 1
523876 99523876 1001 86380 86390 1
523866 99523866 1001 86380 86390 1
523892 99523892 1001 86380 86390 1
523570 99523570 1001 86380 86390 1
523655 99523655 1001 86380 86390 1
523607 99523607 1001 86380 86390 1
523469 99523469 1001 86380 86390 1
523525 99523525 1001 86380 86390 1
523374 99523374 1001 86380 86390 1
524012 99524012 1001 86380 86390 1
524118 99524118 1001 86380 86390 1
524029 99524029 1001 86380 86390 1
524711 99524711 1001 86380 86390 1
524635 99524635 1001 86380 86390 1
524638 99524638 1001 86380 86390 1
524614 99524614 1001 86380 86390 1
524705 99524705 1001 86380 86390 1
524558 99524558 1001 86380 86390 1
524243 99524243 1001 86380 86390 1
524257 99524257 1001 86380 86390 1
524180 99524180 1001 86380 86390 1
524158 99524158 1001 86380 86390 1
524316 99524316 1001 86380 86390 1
524873 99524873 1001 86380 86390 1
524944 99524944 1001 86380 86390 1
524803 99524803 1001 86380 86390 1
524932 99524932 1001 86380 86390 1
524908 99524908 1001 86380 86390 1
524818 99524818 1001 86380 86390 1
525394 99525394 1001 86380 86390 1
525458 99525458 1001 86380 86390 1
525453 99525453 1001 86380 86390 1
525357 99525357 1001 86380 86390 1
525345 99525345 1001 86380 86390 1
525001 99525001 1001 86380 86390 1
525145 99525145 1001 86380 86390 1
525012 99525012 1001 86380 86390 1
525671 99525671 1001 86380 86390 1
525646 99525646 1001 86380 86390 1
525789 99525789 1001 86380 86390 1
525700 99525700 1001 86380 86390 1
525653 99525653 1001 86380 86390 1
526343 99526343 1001 86380 86390 1
526356 99526356 1001 86380 86390 1
526075 99526075 1001 86380 86390 1
526194 99526194 1001 86380 86390 1
526053 99526053 1001 86380 86390 1
526046 99526046 1001 86380 86390 1
525827 99525827 1001 86380 86390 1
525880 99525880 1001 86380 86390 1
525909 99525909 1001 86380 86390 1
525923 99525923 1001 86380 86390 1
525969 99525969 1001 86380 86390 1
527218 99527218 1001 86380 86390 1
527125 99527125 1001 86380 86390 1
526922 99526922 1001 86380 86390 1
526950 99526950 1001 86380 86390 1
526925 99526925 1001 86380 86390 1
526727 99526727 1001 86380 86390 1
527441 99527441 1001 86380 86390 1
527291 99527291 1001 86380 86390 1
527395 99527395 1001 86380 86390 1
527972 99527972 1001 86380 86390 1
527961 99527961 1001 86380 86390 1
527988 99527988 1001 86380 86390 1
528028 99528028 1001 86380 86390 1
527977 99527977 1001 86380 86390 1
527832 99527832 1001 86380 86390 1
527730 99527730 1001 86380 86390 1
527678 99527678 1001 86380 86390 1
527750 99527750 1001 86380 86390 1
527596 99527596 1001 86380 86390 1
527548 99527548 1001 86380 86390 1
527525 99527525 1001 86380 86390 1
527474 99527474 1001 86380 86390 1
527592 99527592 1001 86380 86390 1
527618 99527618 1001 86380 86390 1
528215 99528215 1001 86380 86390 1
528077 99528077 1001 86380 86390 1
528850 99528850 1001 86380 86390 1
528712 99528712 1001 86380 86390 1
528842 99528842 1001 86380 86390 1
528843 99528843 1001 86380 86390 1
528808 99528808 1001 86380 86390 1
528895 99528895 1001 86380 86390 1
528797 99528797 1001 86380 86390 1
528546 99528546 1001 86380 86390 1
528433 99528433 1001 86380 86390 1
528929 99528929 1001 86380 86390 1
528931 99528931 1001 86380 86390 1
529102 99529102 1001 86380 86390 1
529653 99529653 1001 86380 86390 1
529679 99529679 1001 86380 86390 1
529331 99529331 1001 86380 86390 1
529475 99529475 1001 86380 86390 1
529489 99529489 1001 86380 86390 1
529374 99529374 1001 86380 86390 1
529213 99529213 1001 86380 86390 1
529151 99529151 1001 86380 86390 1
529242 99529242 1001 86380 86390 1
529183 99529183 1001 86380 86390 1
529815 99529815 1001 86380 86390 1
529896 99529896 1001 86380 86390 1
529923 99529923 1001 86380 86390 1
529860 99529860 1001 86380 86390 1
529927 99529927 1001 86380 86390 1
530385 99530385 1001 86380 86390 1
530502 99530502 1001 86380 86390 1
530442 99530442 1001 86380 86390 1
530530 99530530 1001 86380 86390 1
530407 99530407 1001 86380 86390 1
530358 99530358 1001 86380 86390 1
530487 99530487 1001 86380 86390 1
530181 99530181 1001 86380 86390 1
530276 99530276 1001 86380 86390 1
530159 99530159 1001 86380 86390 1
530176 99530176 1001 86380 86390 1
530128 99530128 1001 86380 86390 1
530119 99530119 1001 86380 86390 1
530018 99530018 1001 86380 86390 1
530135 99530135 1001 86380 86390 1
530058 99530058 1001 86380 86390 1
529970 99529970 1001 86380 86390 1
530746 99530746 1001 86380 86390 1
530555 99530555 1001 86380 86390 1
531292 99531292 1001 86380 86390 1
531228 99531228 1001 86380 86390 1
531269 99531269 1001 86380 86390 1
531299 99531299 1001 86380 86390 1
531374 99531374 1001 86380 86390 1
530979 99530979 1001 86380 86390 1
531023 99531023 1001 86380 86390 1
531049 99531049 1001 86380 86390 1
531157 99531157 1001 86380 86390 1
530930 99530930 1001 86380 86390 1
530881 99530881 1001 86380 86390 1
531497 99531497 1001 86380 86390 1
531554 99531554 1001 86380 86390 1
532079 99532079 1001 86380 86390 1
532120 99532120 1001 86380 86390 1
532127 99532127 1001 86380 86390 1
531859 99531859 1001 86380 86390 1
531940 99531940 1001 86380 86390 1
531865 99531865 1001 86380 86390 1
531813 99531813 1001 86380 86390 1
531650 99531650 1001 86380 86390 1
531586 99531586 1001 86380 86390 1
531729 99531729 1001 86380 86390 1
531759 99531759 1001 86380 86390 1
532359 99532359 1001 86380 86390 1
532214 99532214 1001 86380 86390 1
532998 99532998 1001 86380 86390 1
532931 99532931 1001 86380 86390 1
533007 99533007 1001 86380 86390 1
532960 99532960 1001 86380 86390 1
532910 99532910 1001 86380 86390 1
532876 99532876 1001 86380 86390 1
532749 99532749 1001 86380 86390 1
532713 99532713 1001 86380 86390 1
532755 99532755 1001 86380 86390 1
532811 99532811 1001 86380 86390 1
532518 99532518 1001 86380 86390 1
532416 99532416 1001 86380 86390 1
533192 99533192 1001 86380 86390 1
533116 99533116 1001 86380 86390 1
533039 99533039 1001 86380 86390 1
533782 99533782 1001 86380 86390 1
533808 99533808 1001 86380 86390 1
533825 99533825 1001 86380 86390 1
533765 99533765 1001 86380 86390 1
533496 99533496 1001 86380 86390 1
533643 99533643 1001 86380 86390 1
533619 99533619 1001 86380 86390 1
533367 99533367 1001 86380 86390 1
533255 99533255 1001 86380 86390 1
533424 99533424 1001 86380 86390 1
533894 99533894 1001 86380 86390 1
533960 99533960 1001 86380 86390 1
534051 99534051 1001 86380 86390 1
533936 99533936 1001 86380 86390 1
533942 99533942 1001 86380 86390 1
533944 99533944 1001 86380 86390 1
533957 99533957 1001 86380 86390 1
534035 99534035 1001 86380 86390 1
534048 99534048 1001 86380 86390 1
534501 99534501 1001 86380 86390 1
534580 99534580 1001 86380 86390 1
534348 99534348 1001 86380 86390 1
534449 99534449 1001 86380 86390 1
534192 99534192 1001 86380 86390 1
534104 99534104 1001 86380 86390 1
534092 99534092 1001 86380 86390 1
534118 99534118 1001 86380 86390 1
534805 99534805 1001 86380 86390 1
535447 99535447 1001 86380 86390 1
535448 99535448 1001 86380 86390 1
535488 99535488 1001 86380 86390 1
535354 99535354 1001 86380 86390 1
535226 99535226 1001 86380 86390 1
535265 99535265 1001 86380 86390 1
535131 99535131 1001 86380 86390 1
535222 99535222 1001 86380 86390 1
535184 99535184 1001 86380 86390 1
535106 99535106 1001 86380 86390 1
535147 99535147 1001 86380 86390 1
534941 99534941 1001 86380 86390 1
534974 99534974 1001 86380 86390 1
535560 99535560 1001 86380 86390 1
535658 99535658 1001 86380 86390 1
536317 99536317 1001 86380 86390 1
536241 99536241 1001 86380 86390 1
536257 99536257 1001 86380 86390 1
536142 99536142 1001 86380 86390 1
536125 99536125 1001 86380 86390 1
535922 99535922 1001 86380 86390 1
535780 99535780 1001 86380 86390 1
535833 99535833 1001 86380 86390 1
535861 99535861 1001 86380 86390 1
535889 99535889 1001 86380 86390 1
535766 99535766 1001 86380 86390 1
536424 99536424 1001 86380 86390 1
536443 99536443 1001 86380 86390 1
536537 99536537 1001 86380 86390 1
537050 99537050 1001 86380 86390 1
537092 99537092 1001 86380 86390 1
537081 99537081 1001 86380 86390 1
537152 99537152 1001 86380 86390 1
537110 99537110 1001 86380 86390 1
536816 99536816 1001 86380 86390 1
536830 99536830 1001 86380 86390 1
536950 99536950 1001 86380 86390 1
536876 99536876 1001 86380 86390 1
536683 99536683 1001 86380 86390 1
536623 99536623 1001 86380 86390 1
536637 99536637 1001 86380 86390 1
536702 99536702 1001 86380 86390 1
536602 99536602 1001 86380 86390 1
536732 99536732 1001 86380 86390 1
536551 99536551 1001 86380 86390 1
536682 99536682 1001 86380 86390 1
536592 99536592 1001 86380 86390 1
537237 99537237 1001 86380 86390 1
537241 99537241 1001 86380 86390 1
537178 99537178 1001 86380 86390 1
537361 99537361 1001 86380 86390 1
537886 99537886 1001 86380 86390 1
537917 99537917 1001 86380 86390 1
537910 99537910 1001 86380 86390 1
537754 99537754 1001 86380 86390 1
537554 99537554 1001 86380 86390 1
538802 99538802 1001 86380 86390 1
538773 99538773 1001 86380 86390 1
538735 99538735 1001 86380 86390 1
538481 99538481 1001 86380 86390 1
538486 99538486 1001 86380 86390 1
538261 99538261 1001 86380 86390 1
538262 99538262 1001 86380 86390 1
538203 99538203 1001 86380 86390 1
538270 99538270 1001 86380 86390 1
538842 99538842 1001 86380 86390 1
538845 99538845 1001 86380 86390 1
539585 99539585 1001 86380 86390 1
539561 99539561 1001 86380 86390 1
539562 99539562 1001 86380 86390 1
539293 99539293 1001 86380 86390 1
539342 99539342 1001 86380 86390 1
539356 99539356 1001 86380 86390 1
539155 99539155 1001 86380 86390 1
539030 99539030 1001 86380 86390 1
539807 99539807 1001 86380 86390 1
539723 99539723 1001 86380 86390 1
539738 99539738 1001 86380 86390 1
540377 99540377 1001 86380 86390 1
540327 99540327 1001 86380 86390 1
540445 99540445 1001 86380 86390 1
540146 99540146 1001 86380 86390 1
540238 99540238 1001 86380 86390 1
540154 99540154 1001 86380 86390 1
540047 99540047 1001 86380 86390 1
540667 99540667 1001 86380 86390 1
540668 99540668 1001 86380 86390 1
541220 99541220 1001 86380 86390 1
541095 99541095 1001 86380 86390 1
541107 99541107 1001 86380 86390 1
541010 99541010 1001 86380 86390 1
540897 99540897 1001 86380 86390 1
540872 99540872 1001 86380 86390 1
540838 99540838 1001 86380 86390 1
541338 99541338 1001 86380 86390 1
541965 99541965 1001 86380 86390 1
542118 99542118 1001 86380 86390 1
542073 99542073 1001 86380 86390 1
541985 99541985 1001 86380 86390 1
541759 99541759 1001 86380 86390 1
541785 99541785 1001 86380 86390 1
541762 99541762 1001 86380 86390 1
541894 99541894 1001 86380 86390 1
541757 99541757 1001 86380 86390 1
541592 99541592 1001 86380 86390 1
541594 99541594 1001 86380 86390 1
541546 99541546 1001 86380 86390 1
541598 99541598 1001 86380 86390 1
541498 99541498 1001 86380 86390 1
542212 99542212 1001 86380 86390 1
542238 99542238 1001 86380 86390 1
542874 99542874 1001 86380 86390 1
542934 99542934 1001 86380 86390 1
542599 99542599 1001 86380 86390 1
542677 99542677 1001 86380 86390 1
542704 99542704 1001 86380 86390 1
542365 99542365 1001 86380 86390 1
542326 99542326 1001 86380 86390 1
542412 99542412 1001 86380 86390 1
543046 99543046 1001 86380 86390 1
543060 99543060 1001 86380 86390 1
543009 99543009 1001 86380 86390 1
542986 99542986 1001 86380 86390 1
543091 99543091 1001 86380 86390 1
543733 99543733 1001 86380 86390 1
543673 99543673 1001 86380 86390 1
543714 99543714 1001 86380 86390 1
543637 99543637 1001 86380 86390 1
543715 99543715 1001 86380 86390 1
543858 99543858 1001 86380 86390 1
543846 99543846 1001 86380 86390 1
543822 99543822 1001 86380 86390 1
543840 99543840 1001 86380 86390 1
543957 99543957 1001 86380 86390 1
543819 99543819 1001 86380 86390 1
544444 99544444 1001 86380 86390 1
544407 99544407 1001 86380 86390 1
544434 99544434 1001 86380 86390 1
544463 99544463 1001 86380 86390 1
544490 99544490 1001 86380 86390 1
544403 99544403 1001 86380 86390 1
544263 99544263 1001 86380 86390 1
544323 99544323 1001 86380 86390 1
544194 99544194 1001 86380 86390 1
543991 99543991 1001 86380 86390 1
544152 99544152 1001 86380 86390 1
544104 99544104 1001 86380 86390 1
544647 99544647 1001 86380 86390 1
544609 99544609 1001 86380 86390 1
400153 99400153 1001 86380 86390 1
400130 99400130 1001 86380 86390 1
400368 99400368 1001 86380 86390 1
400370 99400370 1001 86380 86390 1
400522 99400522 1001 86380 86390 1
400439 99400439 1001 86380 86390 1
400735 99400735 1001 86380 86390 1
400928 99400928 1001 86380 86390 1
401142 99401142 1001 86380 86390 1
401151 99401151 1001 86380 86390 1
401206 99401206 1001 86380 86390 1
401323 99401323 1001 86380 86390 1
401365 99401365 1001 86380 86390 1
401871 99401871 1001 86380 86390 1
402006 99402006 1001 86380 86390 1
402223 99402223 1001 86380 86390 1
402274 99402274 1001 86380 86390 1
402284 99402284 1001 86380 86390 1
402718 99402718 1001 86380 86390 1
402845 99402845 1001 86380 86390 1
402811 99402811 1001 86380 86390 1
402916 99402916 1001 86380 86390 1
403013 99403013 1001 86380 86390 1
403171 99403171 1001 86380 86390 1
403178 99403178 1001 86380 86390 1
403496 99403496 1001 86380 86390 1
403495 99403495 1001 86380 86390 1
403658 99403658 1001 86380 86390 1
403709 99403709 1001 86380 86390 1
403925 99403925 1001 86380 86390 1
404078 99404078 1001 86380 86390 1
404408 99404408 1001 86380 86390 1
404520 99404520 1001 86380 86390 1
404609 99404609 1001 86380 86390 1
404647 99404647 1001 86380 86390 1
404750 99404750 1001 86380 86390 1
404861 99404861 1001 86380 86390 1
405007 99405007 1001 86380 86390 1
404988 99404988 1001 86380 86390 1
405144 99405144 1001 86380 86390 1
405259 99405259 1001 86380 86390 1
405268 99405268 1001 86380 86390 1
405382 99405382 1001 86380 86390 1
405415 99405415 1001 86380 86390 1
405316 99405316 1001 86380 86390 1
405471 99405471 1001 86380 86390 1
405505 99405505 1001 86380 86390 1
405562 99405562 1001 86380 86390 1
405501 99405501 1001 86380 86390 1
405705 99405705 1001 86380 86390 1
405743 99405743 1001 86380 86390 1
405839 99405839 1001 86380 86390 1
405840 99405840 1001 86380 86390 1
405978 99405978 1001 86380 86390 1
406075 99406075 1001 86380 86390 1
406011 99406011 1001 86380 86390 1
406108 99406108 1001 86380 86390 1
406242 99406242 1001 86380 86390 1
406734 99406734 1001 86380 86390 1
406906 99406906 1001 86380 86390 1
406964 99406964 1001 86380 86390 1
407065 99407065 1001 86380 86390 1
407236 99407236 1001 86380 86390 1
407220 99407220 1001 86380 86390 1
407320 99407320 1001 86380 86390 1
407536 99407536 1001 86380 86390 1
407615 99407615 1001 86380 86390 1
407806 99407806 1001 86380 86390 1
408089 99408089 1001 86380 86390 1
408009 99408009 1001 86380 86390 1
408126 99408126 1001 86380 86390 1
408284 99408284 1001 86380 86390 1
408096 99408096 1001 86380 86390 1
408310 99408310 1001 86380 86390 1
408472 99408472 1001 86380 86390 1
408758 99408758 1001 86380 86390 1
408858 99408858 1001 86380 86390 1
408863 99408863 1001 86380 86390 1
409075 99409075 1001 86380 86390 1
409138 99409138 1001 86380 86390 1
409480 99409480 1001 86380 86390 1
409537 99409537 1001 86380 86390 1
409586 99409586 1001 86380 86390 1
409718 99409718 1001 86380 86390 1
409752 99409752 1001 86380 86390 1
409726 99409726 1001 86380 86390 1
410293 99410293 1001 86380 86390 1
410298 99410298 1001 86380 86390 1
410405 99410405 1001 86380 86390 1
410303 99410303 1001 86380 86390 1
411098 99411098 1001 86380 86390 1
411479 99411479 1001 86380 86390 1
411542 99411542 1001 86380 86390 1
411797 99411797 1001 86380 86390 1
412065 99412065 1001 86380 86390 1
412189 99412189 1001 86380 86390 1
413333 99413333 1001 86380 86390 1
413542 99413542 1001 86380 86390 1
413435 99413435 1001 86380 86390 1
412988 99412988 1001 86380 86390 1
413045 99413045 1001 86380 86390 1
412777 99412777 1001 86380 86390 1
412703 99412703 1001 86380 86390 1
412877 99412877 1001 86380 86390 1
412522 99412522 1001 86380 86390 1
412573 99412573 1001 86380 86390 1
413889 99413889 1001 86380 86390 1
413874 99413874 1001 86380 86390 1
414068 99414068 1001 86380 86390 1
413793 99413793 1001 86380 86390 1
414101 99414101 1001 86380 86390 1
415118 99415118 1001 86380 86390 1
415080 99415080 1001 86380 86390 1
415036 99415036 1001 86380 86390 1
414858 99414858 1001 86380 86390 1
414826 99414826 1001 86380 86390 1
414750 99414750 1001 86380 86390 1
414438 99414438 1001 86380 86390 1
414498 99414498 1001 86380 86390 1
414155 99414155 1001 86380 86390 1
414270 99414270 1001 86380 86390 1
415335 99415335 1001 86380 86390 1
415533 99415533 1001 86380 86390 1
415538 99415538 1001 86380 86390 1
416643 99416643 1001 86380 86390 1
416917 99416917 1001 86380 86390 1
416923 99416923 1001 86380 86390 1
416750 99416750 1001 86380 86390 1
416151 99416151 1001 86380 86390 1
416276 99416276 1001 86380 86390 1
416248 99416248 1001 86380 86390 1
415955 99415955 1001 86380 86390 1
415932 99415932 1001 86380 86390 1
415839 99415839 1001 86380 86390 1
415788 99415788 1001 86380 86390 1
416031 99416031 1001 86380 86390 1
417163 99417163 1001 86380 86390 1
417316 99417316 1001 86380 86390 1
417227 99417227 1001 86380 86390 1
417519 99417519 1001 86380 86390 1
418435 99418435 1001 86380 86390 1
418705 99418705 1001 86380 86390 1
418443 99418443 1001 86380 86390 1
418646 99418646 1001 86380 86390 1
417820 99417820 1001 86380 86390 1
417862 99417862 1001 86380 86390 1
417811 99417811 1001 86380 86390 1
417697 99417697 1001 86380 86390 1
418989 99418989 1001 86380 86390 1
419042 99419042 1001 86380 86390 1
419017 99419017 1001 86380 86390 1
420369 99420369 1001 86380 86390 1
420269 99420269 1001 86380 86390 1
420024 99420024 1001 86380 86390 1
419717 99419717 1001 86380 86390 1
419903 99419903 1001 86380 86390 1
419452 99419452 1001 86380 86390 1
419546 99419546 1001 86380 86390 1
419607 99419607 1001 86380 86390 1
419444 99419444 1001 86380 86390 1
420613 99420613 1001 86380 86390 1
421831 99421831 1001 86380 86390 1
421794 99421794 1001 86380 86390 1
421782 99421782 1001 86380 86390 1
422012 99422012 1001 86380 86390 1
421876 99421876 1001 86380 86390 1
421791 99421791 1001 86380 86390 1
421592 99421592 1001 86380 86390 1
421675 99421675 1001 86380 86390 1
421651 99421651 1001 86380 86390 1
421529 99421529 1001 86380 86390 1
421178 99421178 1001 86380 86390 1
421212 99421212 1001 86380 86390 1
421080 99421080 1001 86380 86390 1
420872 99420872 1001 86380 86390 1
421084 99421084 1001 86380 86390 1
422196 99422196 1001 86380 86390 1
422461 99422461 1001 86380 86390 1
422181 99422181 1001 86380 86390 1
422188 99422188 1001 86380 86390 1
423684 99423684 1001 86380 86390 1
423417 99423417 1001 86380 86390 1
423669 99423669 1001 86380 86390 1
423149 99423149 1001 86380 86390 1
423217 99423217 1001 86380 86390 1
423234 99423234 1001 86380 86390 1
423236 99423236 1001 86380 86390 1
422773 99422773 1001 86380 86390 1
422877 99422877 1001 86380 86390 1
422736 99422736 1001 86380 86390 1
422872 99422872 1001 86380 86390 1
423876 99423876 1001 86380 86390 1
423974 99423974 1001 86380 86390 1
423818 99423818 1001 86380 86390 1
425218 99425218 1001 86380 86390 1
425345 99425345 1001 86380 86390 1
425294 99425294 1001 86380 86390 1
424700 99424700 1001 86380 86390 1
424665 99424665 1001 86380 86390 1
424863 99424863 1001 86380 86390 1
424992 99424992 1001 86380 86390 1
424247 99424247 1001 86380 86390 1
424226 99424226 1001 86380 86390 1
424374 99424374 1001 86380 86390 1
424254 99424254 1001 86380 86390 1
424484 99424484 1001 86380 86390 1
424334 99424334 1001 86380 86390 1
425777 99425777 1001 86380 86390 1
425533 99425533 1001 86380 86390 1
425640 99425640 1001 86380 86390 1
426697 99426697 1001 86380 86390 1
426793 99426793 1001 86380 86390 1
427060 99427060 1001 86380 86390 1
426806 99426806 1001 86380 86390 1
426998 99426998 1001 86380 86390 1
426907 99426907 1001 86380 86390 1
426649 99426649 1001 86380 86390 1
426434 99426434 1001 86380 86390 1
425991 99425991 1001 86380 86390 1
425870 99425870 1001 86380 86390 1
426099 99426099 1001 86380 86390 1
426002 99426002 1001 86380 86390 1
428609 99428609 1001 86380 86390 1
428501 99428501 1001 86380 86390 1
428137 99428137 1001 86380 86390 1
428156 99428156 1001 86380 86390 1
428158 99428158 1001 86380 86390 1
428124 99428124 1001 86380 86390 1
428074 99428074 1001 86380 86390 1
427607 99427607 1001 86380 86390 1
427761 99427761 1001 86380 86390 1
427673 99427673 1001 86380 86390 1
428959 99428959 1001 86380 86390 1
428844 99428844 1001 86380 86390 1
428852 99428852 1001 86380 86390 1
428748 99428748 1001 86380 86390 1
430166 99430166 1001 86380 86390 1
430101 99430101 1001 86380 86390 1
430129 99430129 1001 86380 86390 1
430154 99430154 1001 86380 86390 1
429321 99429321 1001 86380 86390 1
429443 99429443 1001 86380 86390 1
429460 99429460 1001 86380 86390 1
430490 99430490 1001 86380 86390 1
430782 99430782 1001 86380 86390 1
431669 99431669 1001 86380 86390 1
431854 99431854 1001 86380 86390 1
431298 99431298 1001 86380 86390 1
431599 99431599 1001 86380 86390 1
431027 99431027 1001 86380 86390 1
432199 99432199 1001 86380 86390 1
432414 99432414 1001 86380 86390 1
433392 99433392 1001 86380 86390 1
433661 99433661 1001 86380 86390 1
433671 99433671 1001 86380 86390 1
433349 99433349 1001 86380 86390 1
433469 99433469 1001 86380 86390 1
433002 99433002 1001 86380 86390 1
432935 99432935 1001 86380 86390 1
433860 99433860 1001 86380 86390 1
433933 99433933 1001 86380 86390 1
435406 99435406 1001 86380 86390 1
435416 99435416 1001 86380 86390 1
434984 99434984 1001 86380 86390 1
434339 99434339 1001 86380 86390 1
434471 99434471 1001 86380 86390 1
434553 99434553 1001 86380 86390 1
434391 99434391 1001 86380 86390 1
435489 99435489 1001 86380 86390 1
435490 99435490 1001 86380 86390 1
436894 99436894 1001 86380 86390 1
436859 99436859 1001 86380 86390 1
437054 99437054 1001 86380 86390 1
437106 99437106 1001 86380 86390 1
437032 99437032 1001 86380 86390 1
436880 99436880 1001 86380 86390 1
437138 99437138 1001 86380 86390 1
436638 99436638 1001 86380 86390 1
436510 99436510 1001 86380 86390 1
436097 99436097 1001 86380 86390 1
436196 99436196 1001 86380 86390 1
436105 99436105 1001 86380 86390 1
437264 99437264 1001 86380 86390 1
300062 99300062 1001 86380 86390 1
437362 99437362 1001 86380 86390 1
300652 99300652 1001 86380 86390 1
300525 99300525 1001 86380 86390 1
300715 99300715 1001 86380 86390 1
300319 99300319 1001 86380 86390 1
300488 99300488 1001 86380 86390 1
300426 99300426 1001 86380 86390 1
300338 99300338 1001 86380 86390 1
300122 99300122 1001 86380 86390 1
300266 99300266 1001 86380 86390 1
300292 99300292 1001 86380 86390 1
300274 99300274 1001 86380 86390 1
300287 99300287 1001 86380 86390 1
300223 99300223 1001 86380 86390 1
300300 99300300 1001 86380 86390 1
300877 99300877 1001 86380 86390 1
300748 99300748 1001 86380 86390 1
300866 99300866 1001 86380 86390 1
301433 99301433 1001 86380 86390 1
301437 99301437 1001 86380 86390 1
301215 99301215 1001 86380 86390 1
301016 99301016 1001 86380 86390 1
301009 99301009 1001 86380 86390 1
300934 99300934 1001 86380 86390 1
301605 99301605 1001 86380 86390 1
301635 99301635 1001 86380 86390 1
301713 99301713 1001 86380 86390 1
301652 99301652 1001 86380 86390 1
302191 99302191 1001 86380 86390 1
302247 99302247 1001 86380 86390 1
302325 99302325 1001 86380 86390 1
302378 99302378 1001 86380 86390 1
302032 99302032 1001 86380 86390 1
302045 99302045 1001 86380 86390 1
302131 99302131 1001 86380 86390 1
302133 99302133 1001 86380 86390 1
302161 99302161 1001 86380 86390 1
301800 99301800 1001 86380 86390 1
301930 99301930 1001 86380 86390 1
301779 99301779 1001 86380 86390 1
301821 99301821 1001 86380 86390 1
301848 99301848 1001 86380 86390 1
302459 99302459 1001 86380 86390 1
302426 99302426 1001 86380 86390 1
302440 99302440 1001 86380 86390 1
302428 99302428 1001 86380 86390 1
302506 99302506 1001 86380 86390 1
303175 99303175 1001 86380 86390 1
303141 99303141 1001 86380 86390 1
302822 99302822 1001 86380 86390 1
302979 99302979 1001 86380 86390 1
302879 99302879 1001 86380 86390 1
302892 99302892 1001 86380 86390 1
302667 99302667 1001 86380 86390 1
302745 99302745 1001 86380 86390 1
303229 99303229 1001 86380 86390 1
303258 99303258 1001 86380 86390 1
303364 99303364 1001 86380 86390 1
303341 99303341 1001 86380 86390 1
303318 99303318 1001 86380 86390 1
303215 99303215 1001 86380 86390 1
303947 99303947 1001 86380 86390 1
303897 99303897 1001 86380 86390 1
303420 99303420 1001 86380 86390 1
303433 99303433 1001 86380 86390 1
304176 99304176 1001 86380 86390 1
304141 99304141 1001 86380 86390 1
304040 99304040 1001 86380 86390 1
304158 99304158 1001 86380 86390 1
304696 99304696 1001 86380 86390 1
304840 99304840 1001 86380 86390 1
304739 99304739 1001 86380 86390 1
304550 99304550 1001 86380 86390 1
304630 99304630 1001 86380 86390 1
304514 99304514 1001 86380 86390 1
304468 99304468 1001 86380 86390 1
304639 99304639 1001 86380 86390 1
304419 99304419 1001 86380 86390 1
304445 99304445 1001 86380 86390 1
304345 99304345 1001 86380 86390 1
305504 99305504 1001 86380 86390 1
305492 99305492 1001 86380 86390 1
305407 99305407 1001 86380 86390 1
500156 99500156 1001 86380 86390 1
500106 99500106 1001 86380 86390 1
500675 99500675 1001 86380 86390 1
500766 99500766 1001 86380 86390 1
500679 99500679 1001 86380 86390 1
500455 99500455 1001 86380 86390 1
500577 99500577 1001 86380 86390 1
500220 99500220 1001 86380 86390 1
500204 99500204 1001 86380 86390 1
500887 99500887 1001 86380 86390 1
500998 99500998 1001 86380 86390 1
500947 99500947 1001 86380 86390 1
501527 99501527 1001 86380 86390 1
501505 99501505 1001 86380 86390 1
501319 99501319 1001 86380 86390 1
501358 99501358 1001 86380 86390 1
501242 99501242 1001 86380 86390 1
501087 99501087 1001 86380 86390 1
501739 99501739 1001 86380 86390 1
501754 99501754 1001 86380 86390 1
501768 99501768 1001 86380 86390 1
501731 99501731 1001 86380 86390 1
501772 99501772 1001 86380 86390 1
501642 99501642 1001 86380 86390 1
501802 99501802 1001 86380 86390 1
502353 99502353 1001 86380 86390 1
502145 99502145 1001 86380 86390 1
502241 99502241 1001 86380 86390 1
502194 99502194 1001 86380 86390 1
501871 99501871 1001 86380 86390 1
502016 99502016 1001 86380 86390 1
501980 99501980 1001 86380 86390 1
501906 99501906 1001 86380 86390 1
501984 99501984 1001 86380 86390 1
501998 99501998 1001 86380 86390 1
502469 99502469 1001 86380 86390 1
503202 99503202 1001 86380 86390 1
503113 99503113 1001 86380 86390 1
503219 99503219 1001 86380 86390 1
503168 99503168 1001 86380 86390 1
503075 99503075 1001 86380 86390 1
502881 99502881 1001 86380 86390 1
502926 99502926 1001 86380 86390 1
502992 99502992 1001 86380 86390 1
503019 99503019 1001 86380 86390 1
502789 99502789 1001 86380 86390 1
502673 99502673 1001 86380 86390 1
502700 99502700 1001 86380 86390 1
502713 99502713 1001 86380 86390 1
502778 99502778 1001 86380 86390 1
502806 99502806 1001 86380 86390 1
502743 99502743 1001 86380 86390 1
503362 99503362 1001 86380 86390 1
503350 99503350 1001 86380 86390 1
504081 99504081 1001 86380 86390 1
503982 99503982 1001 86380 86390 1
504049 99504049 1001 86380 86390 1
503974 99503974 1001 86380 86390 1
503850 99503850 1001 86380 86390 1
503890 99503890 1001 86380 86390 1
503723 99503723 1001 86380 86390 1
503763 99503763 1001 86380 86390 1
503753 99503753 1001 86380 86390 1
503543 99503543 1001 86380 86390 1
503519 99503519 1001 86380 86390 1
503585 99503585 1001 86380 86390 1
504118 99504118 1001 86380 86390 1
504868 99504868 1001 86380 86390 1
504917 99504917 1001 86380 86390 1
504875 99504875 1001 86380 86390 1
504800 99504800 1001 86380 86390 1
504596 99504596 1001 86380 86390 1
504652 99504652 1001 86380 86390 1
504554 99504554 1001 86380 86390 1
504492 99504492 1001 86380 86390 1
504493 99504493 1001 86380 86390 1
504522 99504522 1001 86380 86390 1
504334 99504334 1001 86380 86390 1
505031 99505031 1001 86380 86390 1
504996 99504996 1001 86380 86390 1
504985 99504985 1001 86380 86390 1
504951 99504951 1001 86380 86390 1
505042 99505042 1001 86380 86390 1
505004 99505004 1001 86380 86390 1
505147 99505147 1001 86380 86390 1
505572 99505572 1001 86380 86390 1
505714 99505714 1001 86380 86390 1
505763 99505763 1001 86380 86390 1
505487 99505487 1001 86380 86390 1
505500 99505500 1001 86380 86390 1
505542 99505542 1001 86380 86390 1
505530 99505530 1001 86380 86390 1
505543 99505543 1001 86380 86390 1
505466 99505466 1001 86380 86390 1
505506 99505506 1001 86380 86390 1
505559 99505559 1001 86380 86390 1
505214 99505214 1001 86380 86390 1
505306 99505306 1001 86380 86390 1
505194 99505194 1001 86380 86390 1
505328 99505328 1001 86380 86390 1
505329 99505329 1001 86380 86390 1
505870 99505870 1001 86380 86390 1
505888 99505888 1001 86380 86390 1
505914 99505914 1001 86380 86390 1
505851 99505851 1001 86380 86390 1
505801 99505801 1001 86380 86390 1
505840 99505840 1001 86380 86390 1
506441 99506441 1001 86380 86390 1
506405 99506405 1001 86380 86390 1
506575 99506575 1001 86380 86390 1
506286 99506286 1001 86380 86390 1
506345 99506345 1001 86380 86390 1
506349 99506349 1001 86380 86390 1
506182 99506182 1001 86380 86390 1
506092 99506092 1001 86380 86390 1
506793 99506793 1001 86380 86390 1
506602 99506602 1001 86380 86390 1
507293 99507293 1001 86380 86390 1
507386 99507386 1001 86380 86390 1
507221 99507221 1001 86380 86390 1
507416 99507416 1001 86380 86390 1
507173 99507173 1001 86380 86390 1
506983 99506983 1001 86380 86390 1
506932 99506932 1001 86380 86390 1
506908 99506908 1001 86380 86390 1
506960 99506960 1001 86380 86390 1
506948 99506948 1001 86380 86390 1
507006 99507006 1001 86380 86390 1
507459 99507459 1001 86380 86390 1
508158 99508158 1001 86380 86390 1
508135 99508135 1001 86380 86390 1
508060 99508060 1001 86380 86390 1
508112 99508112 1001 86380 86390 1
508100 99508100 1001 86380 86390 1
508227 99508227 1001 86380 86390 1
508193 99508193 1001 86380 86390 1
508105 99508105 1001 86380 86390 1
507864 99507864 1001 86380 86390 1
507641 99507641 1001 86380 86390 1
507682 99507682 1001 86380 86390 1
508353 99508353 1001 86380 86390 1
508277 99508277 1001 86380 86390 1
508382 99508382 1001 86380 86390 1
508408 99508408 1001 86380 86390 1
508359 99508359 1001 86380 86390 1
508879 99508879 1001 86380 86390 1
508880 99508880 1001 86380 86390 1
508715 99508715 1001 86380 86390 1
508653 99508653 1001 86380 86390 1
508654 99508654 1001 86380 86390 1
508591 99508591 1001 86380 86390 1
509137 99509137 1001 86380 86390 1
509189 99509189 1001 86380 86390 1
509734 99509734 1001 86380 86390 1
509895 99509895 1001 86380 86390 1
509541 99509541 1001 86380 86390 1
509346 99509346 1001 86380 86390 1
509334 99509334 1001 86380 86390 1
509438 99509438 1001 86380 86390 1
509416 99509416 1001 86380 86390 1
510016 99510016 1001 86380 86390 1
509931 99509931 1001 86380 86390 1
510689 99510689 1001 86380 86390 1
510644 99510644 1001 86380 86390 1
510237 99510237 1001 86380 86390 1
510290 99510290 1001 86380 86390 1
510151 99510151 1001 86380 86390 1
510920 99510920 1001 86380 86390 1
510753 99510753 1001 86380 86390 1
510742 99510742 1001 86380 86390 1
511438 99511438 1001 86380 86390 1
511361 99511361 1001 86380 86390 1
511496 99511496 1001 86380 86390 1
511432 99511432 1001 86380 86390 1
511300 99511300 1001 86380 86390 1
511197 99511197 1001 86380 86390 1
511163 99511163 1001 86380 86390 1
510958 99510958 1001 86380 86390 1
511088 99511088 1001 86380 86390 1
511056 99511056 1001 86380 86390 1
511005 99511005 1001 86380 86390 1
511698 99511698 1001 86380 86390 1
511712 99511712 1001 86380 86390 1
512303 99512303 1001 86380 86390 1
512153 99512153 1001 86380 86390 1
512120 99512120 1001 86380 86390 1
511823 99511823 1001 86380 86390 1
511800 99511800 1001 86380 86390 1
511855 99511855 1001 86380 86390 1
511819 99511819 1001 86380 86390 1
512508 99512508 1001 86380 86390 1
512394 99512394 1001 86380 86390 1
512475 99512475 1001 86380 86390 1
513184 99513184 1001 86380 86390 1
513123 99513123 1001 86380 86390 1
513033 99513033 1001 86380 86390 1
513022 99513022 1001 86380 86390 1
513035 99513035 1001 86380 86390 1
512923 99512923 1001 86380 86390 1
512957 99512957 1001 86380 86390 1
512906 99512906 1001 86380 86390 1
512759 99512759 1001 86380 86390 1
512646 99512646 1001 86380 86390 1
512724 99512724 1001 86380 86390 1
513395 99513395 1001 86380 86390 1
513903 99513903 1001 86380 86390 1
513930 99513930 1001 86380 86390 1
513840 99513840 1001 86380 86390 1
513777 99513777 1001 86380 86390 1
513727 99513727 1001 86380 86390 1
513636 99513636 1001 86380 86390 1
513770 99513770 1001 86380 86390 1
513641 99513641 1001 86380 86390 1
513501 99513501 1001 86380 86390 1
513592 99513592 1001 86380 86390 1
513463 99513463 1001 86380 86390 1
513476 99513476 1001 86380 86390 1
513529 99513529 1001 86380 86390 1
513492 99513492 1001 86380 86390 1
514212 99514212 1001 86380 86390 1
514793 99514793 1001 86380 86390 1
514655 99514655 1001 86380 86390 1
514847 99514847 1001 86380 86390 1
514448 99514448 1001 86380 86390 1
514619 99514619 1001 86380 86390 1
514393 99514393 1001 86380 86390 1
514434 99514434 1001 86380 86390 1
514307 99514307 1001 86380 86390 1
514243 99514243 1001 86380 86390 1
514653 99514653 1001 86380 86390 1
514923 99514923 1001 86380 86390 1
514968 99514968 1001 86380 86390 1
515529 99515529 1001 86380 86390 1
515595 99515595 1001 86380 86390 1
515531 99515531 1001 86380 86390 1
515546 99515546 1001 86380 86390 1
515659 99515659 1001 86380 86390 1
515563 99515563 1001 86380 86390 1
515473 99515473 1001 86380 86390 1
515281 99515281 1001 86380 86390 1
515101 99515101 1001 86380 86390 1
515067 99515067 1001 86380 86390 1
515225 99515225 1001 86380 86390 1
515710 99515710 1001 86380 86390 1
515685 99515685 1001 86380 86390 1
515871 99515871 1001 86380 86390 1
516364 99516364 1001 86380 86390 1
516304 99516304 1001 86380 86390 1
516151 99516151 1001 86380 86390 1
516129 99516129 1001 86380 86390 1
516018 99516018 1001 86380 86390 1
516074 99516074 1001 86380 86390 1
515907 99515907 1001 86380 86390 1
516039 99516039 1001 86380 86390 1
516639 99516639 1001 86380 86390 1
516705 99516705 1001 86380 86390 1
516550 99516550 1001 86380 86390 1
517276 99517276 1001 86380 86390 1
517290 99517290 1001 86380 86390 1
517322 99517322 1001 86380 86390 1
517280 99517280 1001 86380 86390 1
517152 99517152 1001 86380 86390 1
517078 99517078 1001 86380 86390 1
516953 99516953 1001 86380 86390 1
516943 99516943 1001 86380 86390 1
517048 99517048 1001 86380 86390 1
516944 99516944 1001 86380 86390 1
516873 99516873 1001 86380 86390 1
516811 99516811 1001 86380 86390 1
517419 99517419 1001 86380 86390 1
517511 99517511 1001 86380 86390 1
518117 99518117 1001 86380 86390 1
517963 99517963 1001 86380 86390 1
518109 99518109 1001 86380 86390 1
517866 99517866 1001 86380 86390 1
517947 99517947 1001 86380 86390 1
517659 99517659 1001 86380 86390 1
517624 99517624 1001 86380 86390 1
517732 99517732 1001 86380 86390 1
518341 99518341 1001 86380 86390 1
518173 99518173 1001 86380 86390 1
518186 99518186 1001 86380 86390 1
518361 99518361 1001 86380 86390 1
518986 99518986 1001 86380 86390 1
518803 99518803 1001 86380 86390 1
518855 99518855 1001 86380 86390 1
518858 99518858 1001 86380 86390 1
518645 99518645 1001 86380 86390 1
518522 99518522 1001 86380 86390 1
518379 99518379 1001 86380 86390 1
518406 99518406 1001 86380 86390 1
518550 99518550 1001 86380 86390 1
518388 99518388 1001 86380 86390 1
518429 99518429 1001 86380 86390 1
519114 99519114 1001 86380 86390 1
519091 99519091 1001 86380 86390 1
519002 99519002 1001 86380 86390 1
519781 99519781 1001 86380 86390 1
519610 99519610 1001 86380 86390 1
519730 99519730 1001 86380 86390 1
519772 99519772 1001 86380 86390 1
519471 99519471 1001 86380 86390 1
519588 99519588 1001 86380 86390 1
519424 99519424 1001 86380 86390 1
519839 99519839 1001 86380 86390 1
519981 99519981 1001 86380 86390 1
519846 99519846 1001 86380 86390 1
520485 99520485 1001 86380 86390 1
520638 99520638 1001 86380 86390 1
520465 99520465 1001 86380 86390 1
520622 99520622 1001 86380 86390 1
520558 99520558 1001 86380 86390 1
520633 99520633 1001 86380 86390 1
520230 99520230 1001 86380 86390 1
520143 99520143 1001 86380 86390 1
520146 99520146 1001 86380 86390 1
520681 99520681 1001 86380 86390 1
520734 99520734 1001 86380 86390 1
520671 99520671 1001 86380 86390 1
520764 99520764 1001 86380 86390 1
521311 99521311 1001 86380 86390 1
521343 99521343 1001 86380 86390 1
521460 99521460 1001 86380 86390 1
521459 99521459 1001 86380 86390 1
521182 99521182 1001 86380 86390 1
521164 99521164 1001 86380 86390 1
520914 99520914 1001 86380 86390 1
520903 99520903 1001 86380 86390 1
521553 99521553 1001 86380 86390 1
521497 99521497 1001 86380 86390 1
521614 99521614 1001 86380 86390 1
521511 99521511 1001 86380 86390 1
521667 99521667 1001 86380 86390 1
521538 99521538 1001 86380 86390 1
522124 99522124 1001 86380 86390 1
522240 99522240 1001 86380 86390 1
521970 99521970 1001 86380 86390 1
521723 99521723 1001 86380 86390 1
521685 99521685 1001 86380 86390 1
521779 99521779 1001 86380 86390 1
521832 99521832 1001 86380 86390 1
522380 99522380 1001 86380 86390 1
523045 99523045 1001 86380 86390 1
523058 99523058 1001 86380 86390 1
523046 99523046 1001 86380 86390 1
522913 99522913 1001 86380 86390 1
522721 99522721 1001 86380 86390 1
522723 99522723 1001 86380 86390 1
522615 99522615 1001 86380 86390 1
523169 99523169 1001 86380 86390 1
523146 99523146 1001 86380 86390 1
523818 99523818 1001 86380 86390 1
523942 99523942 1001 86380 86390 1
523635 99523635 1001 86380 86390 1
523661 99523661 1001 86380 86390 1
523493 99523493 1001 86380 86390 1
523342 99523342 1001 86380 86390 1
523384 99523384 1001 86380 86390 1
523450 99523450 1001 86380 86390 1
523502 99523502 1001 86380 86390 1
523452 99523452 1001 86380 86390 1
523994 99523994 1001 86380 86390 1
524034 99524034 1001 86380 86390 1
524139 99524139 1001 86380 86390 1
524062 99524062 1001 86380 86390 1
523976 99523976 1001 86380 86390 1
524737 99524737 1001 86380 86390 1
524626 99524626 1001 86380 86390 1
524514 99524514 1001 86380 86390 1
524444 99524444 1001 86380 86390 1
524379 99524379 1001 86380 86390 1
524168 99524168 1001 86380 86390 1
524246 99524246 1001 86380 86390 1
524261 99524261 1001 86380 86390 1
524287 99524287 1001 86380 86390 1
524794 99524794 1001 86380 86390 1
524773 99524773 1001 86380 86390 1
524851 99524851 1001 86380 86390 1
524805 99524805 1001 86380 86390 1
524935 99524935 1001 86380 86390 1
525590 99525590 1001 86380 86390 1
525190 99525190 1001 86380 86390 1
525230 99525230 1001 86380 86390 1
525176 99525176 1001 86380 86390 1
525180 99525180 1001 86380 86390 1
525660 99525660 1001 86380 86390 1
525743 99525743 1001 86380 86390 1
525640 99525640 1001 86380 86390 1
526221 99526221 1001 86380 86390 1
526325 99526325 1001 86380 86390 1
526263 99526263 1001 86380 86390 1
526228 99526228 1001 86380 86390 1
526370 99526370 1001 86380 86390 1
526142 99526142 1001 86380 86390 1
526130 99526130 1001 86380 86390 1
526028 99526028 1001 86380 86390 1
526018 99526018 1001 86380 86390 1
526203 99526203 1001 86380 86390 1
525892 99525892 1001 86380 86390 1
525944 99525944 1001 86380 86390 1
525828 99525828 1001 86380 86390 1
525816 99525816 1001 86380 86390 1
525974 99525974 1001 86380 86390 1
525878 99525878 1001 86380 86390 1
526430 99526430 1001 86380 86390 1
527248 99527248 1001 86380 86390 1
527241 99527241 1001 86380 86390 1
526707 99526707 1001 86380 86390 1
526801 99526801 1001 86380 86390 1
526635 99526635 1001 86380 86390 1
526702 99526702 1001 86380 86390 1
527390 99527390 1001 86380 86390 1
527315 99527315 1001 86380 86390 1
527396 99527396 1001 86380 86390 1
528041 99528041 1001 86380 86390 1
527872 99527872 1001 86380 86390 1
527928 99527928 1001 86380 86390 1
527903 99527903 1001 86380 86390 1
528034 99528034 1001 86380 86390 1
527820 99527820 1001 86380 86390 1
527535 99527535 1001 86380 86390 1
527498 99527498 1001 86380 86390 1
527461 99527461 1001 86380 86390 1
527621 99527621 1001 86380 86390 1
528205 99528205 1001 86380 86390 1
528777 99528777 1001 86380 86390 1
528845 99528845 1001 86380 86390 1
528794 99528794 1001 86380 86390 1
528705 99528705 1001 86380 86390 1
528821 99528821 1001 86380 86390 1
528836 99528836 1001 86380 86390 1
528541 99528541 1001 86380 86390 1
528531 99528531 1001 86380 86390 1
528651 99528651 1001 86380 86390 1
528511 99528511 1001 86380 86390 1
528423 99528423 1001 86380 86390 1
528991 99528991 1001 86380 86390 1
529082 99529082 1001 86380 86390 1
528903 99528903 1001 86380 86390 1
528970 99528970 1001 86380 86390 1
529073 99529073 1001 86380 86390 1
528958 99528958 1001 86380 86390 1
529534 99529534 1001 86380 86390 1
529641 99529641 1001 86380 86390 1
529710 99529710 1001 86380 86390 1
529344 99529344 1001 86380 86390 1
529425 99529425 1001 86380 86390 1
529191 99529191 1001 86380 86390 1
529244 99529244 1001 86380 86390 1
529883 99529883 1001 86380 86390 1
529794 99529794 1001 86380 86390 1
529757 99529757 1001 86380 86390 1
530231 99530231 1001 86380 86390 1
530254 99530254 1001 86380 86390 1
529935 99529935 1001 86380 86390 1
529988 99529988 1001 86380 86390 1
530028 99530028 1001 86380 86390 1
530057 99530057 1001 86380 86390 1
530006 99530006 1001 86380 86390 1
530647 99530647 1001 86380 86390 1
530689 99530689 1001 86380 86390 1
531201 99531201 1001 86380 86390 1
531287 99531287 1001 86380 86390 1
531197 99531197 1001 86380 86390 1
531028 99531028 1001 86380 86390 1
531095 99531095 1001 86380 86390 1
530771 99530771 1001 86380 86390 1
530928 99530928 1001 86380 86390 1
530956 99530956 1001 86380 86390 1
530869 99530869 1001 86380 86390 1
530819 99530819 1001 86380 86390 1
530897 99530897 1001 86380 86390 1
530950 99530950 1001 86380 86390 1
531563 99531563 1001 86380 86390 1
531579 99531579 1001 86380 86390 1
532017 99532017 1001 86380 86390 1
531805 99531805 1001 86380 86390 1
531901 99531901 1001 86380 86390 1
531895 99531895 1001 86380 86390 1
531691 99531691 1001 86380 86390 1
531668 99531668 1001 86380 86390 1
531683 99531683 1001 86380 86390 1
531787 99531787 1001 86380 86390 1
531606 99531606 1001 86380 86390 1
531633 99531633 1001 86380 86390 1
532920 99532920 1001 86380 86390 1
532975 99532975 1001 86380 86390 1
532977 99532977 1001 86380 86390 1
532738 99532738 1001 86380 86390 1
532825 99532825 1001 86380 86390 1
532488 99532488 1001 86380 86390 1
532554 99532554 1001 86380 86390 1
532564 99532564 1001 86380 86390 1
533184 99533184 1001 86380 86390 1
533189 99533189 1001 86380 86390 1
533830 99533830 1001 86380 86390 1
533746 99533746 1001 86380 86390 1
533801 99533801 1001 86380 86390 1
533531 99533531 1001 86380 86390 1
533265 99533265 1001 86380 86390 1
533331 99533331 1001 86380 86390 1
533280 99533280 1001 86380 86390 1
534625 99534625 1001 86380 86390 1
534663 99534663 1001 86380 86390 1
534499 99534499 1001 86380 86390 1
534440 99534440 1001 86380 86390 1
534403 99534403 1001 86380 86390 1
534460 99534460 1001 86380 86390 1
534244 99534244 1001 86380 86390 1
534157 99534157 1001 86380 86390 1
534222 99534222 1001 86380 86390 1
534176 99534176 1001 86380 86390 1
534073 99534073 1001 86380 86390 1
534269 99534269 1001 86380 86390 1
534063 99534063 1001 86380 86390 1
534722 99534722 1001 86380 86390 1
534684 99534684 1001 86380 86390 1
534809 99534809 1001 86380 86390 1
535446 99535446 1001 86380 86390 1
535510 99535510 1001 86380 86390 1
535313 99535313 1001 86380 86390 1
535468 99535468 1001 86380 86390 1
535032 99535032 1001 86380 86390 1
534938 99534938 1001 86380 86390 1
535641 99535641 1001 86380 86390 1
535553 99535553 1001 86380 86390 1
535674 99535674 1001 86380 86390 1
536110 99536110 1001 86380 86390 1
535947 99535947 1001 86380 86390 1
535762 99535762 1001 86380 86390 1
535816 99535816 1001 86380 86390 1
536438 99536438 1001 86380 86390 1
536464 99536464 1001 86380 86390 1
536491 99536491 1001 86380 86390 1
536497 99536497 1001 86380 86390 1
536485 99536485 1001 86380 86390 1
536342 99536342 1001 86380 86390 1
536539 99536539 1001 86380 86390 1
537067 99537067 1001 86380 86390 1
536880 99536880 1001 86380 86390 1
536881 99536881 1001 86380 86390 1
536831 99536831 1001 86380 86390 1
536857 99536857 1001 86380 86390 1
536871 99536871 1001 86380 86390 1
536783 99536783 1001 86380 86390 1
536809 99536809 1001 86380 86390 1
536689 99536689 1001 86380 86390 1
536625 99536625 1001 86380 86390 1
536667 99536667 1001 86380 86390 1
537340 99537340 1001 86380 86390 1
537297 99537297 1001 86380 86390 1
537365 99537365 1001 86380 86390 1
537788 99537788 1001 86380 86390 1
537904 99537904 1001 86380 86390 1
537843 99537843 1001 86380 86390 1
537856 99537856 1001 86380 86390 1
537982 99537982 1001 86380 86390 1
537614 99537614 1001 86380 86390 1
537598 99537598 1001 86380 86390 1
537509 99537509 1001 86380 86390 1
537544 99537544 1001 86380 86390 1
537493 99537493 1001 86380 86390 1
537999 99537999 1001 86380 86390 1
538121 99538121 1001 86380 86390 1
538623 99538623 1001 86380 86390 1
538786 99538786 1001 86380 86390 1
538678 99538678 1001 86380 86390 1
538807 99538807 1001 86380 86390 1
538621 99538621 1001 86380 86390 1
538672 99538672 1001 86380 86390 1
538467 99538467 1001 86380 86390 1
538584 99538584 1001 86380 86390 1
538419 99538419 1001 86380 86390 1
538961 99538961 1001 86380 86390 1
538819 99538819 1001 86380 86390 1
538872 99538872 1001 86380 86390 1
539550 99539550 1001 86380 86390 1
539568 99539568 1001 86380 86390 1
539594 99539594 1001 86380 86390 1
539457 99539457 1001 86380 86390 1
539270 99539270 1001 86380 86390 1
539297 99539297 1001 86380 86390 1
539261 99539261 1001 86380 86390 1
539339 99539339 1001 86380 86390 1
539417 99539417 1001 86380 86390 1
539756 99539756 1001 86380 86390 1
539759 99539759 1001 86380 86390 1
540416 99540416 1001 86380 86390 1
540276 99540276 1001 86380 86390 1
540381 99540381 1001 86380 86390 1
540460 99540460 1001 86380 86390 1
540093 99540093 1001 86380 86390 1
540225 99540225 1001 86380 86390 1
540161 99540161 1001 86380 86390 1
540201 99540201 1001 86380 86390 1
540253 99540253 1001 86380 86390 1
540259 99540259 1001 86380 86390 1
540015 99540015 1001 86380 86390 1
540041 99540041 1001 86380 86390 1
539915 99539915 1001 86380 86390 1
540021 99540021 1001 86380 86390 1
540545 99540545 1001 86380 86390 1
540467 99540467 1001 86380 86390 1
540499 99540499 1001 86380 86390 1
540565 99540565 1001 86380 86390 1
541098 99541098 1001 86380 86390 1
541136 99541136 1001 86380 86390 1
540901 99540901 1001 86380 86390 1
540779 99540779 1001 86380 86390 1
541486 99541486 1001 86380 86390 1
541371 99541371 1001 86380 86390 1
541373 99541373 1001 86380 86390 1
541989 99541989 1001 86380 86390 1
541732 99541732 1001 86380 86390 1
541901 99541901 1001 86380 86390 1
541710 99541710 1001 86380 86390 1
541856 99541856 1001 86380 86390 1
541898 99541898 1001 86380 86390 1
541730 99541730 1001 86380 86390 1
541564 99541564 1001 86380 86390 1
541590 99541590 1001 86380 86390 1
541644 99541644 1001 86380 86390 1
541670 99541670 1001 86380 86390 1
541503 99541503 1001 86380 86390 1
541556 99541556 1001 86380 86390 1
541532 99541532 1001 86380 86390 1
541638 99541638 1001 86380 86390 1
542287 99542287 1001 86380 86390 1
542302 99542302 1001 86380 86390 1
542152 99542152 1001 86380 86390 1
542765 99542765 1001 86380 86390 1
542818 99542818 1001 86380 86390 1
542797 99542797 1001 86380 86390 1
542823 99542823 1001 86380 86390 1
542774 99542774 1001 86380 86390 1
542853 99542853 1001 86380 86390 1
542534 99542534 1001 86380 86390 1
542618 99542618 1001 86380 86390 1
542459 99542459 1001 86380 86390 1
542437 99542437 1001 86380 86390 1
542374 99542374 1001 86380 86390 1
542349 99542349 1001 86380 86390 1
542982 99542982 1001 86380 86390 1
542988 99542988 1001 86380 86390 1
542992 99542992 1001 86380 86390 1
543018 99543018 1001 86380 86390 1
543645 99543645 1001 86380 86390 1
543611 99543611 1001 86380 86390 1
543416 99543416 1001 86380 86390 1
543377 99543377 1001 86380 86390 1
543430 99543430 1001 86380 86390 1
543321 99543321 1001 86380 86390 1
543310 99543310 1001 86380 86390 1
543259 99543259 1001 86380 86390 1
543155 99543155 1001 86380 86390 1
543941 99543941 1001 86380 86390 1
543778 99543778 1001 86380 86390 1
544563 99544563 1001 86380 86390 1
544236 99544236 1001 86380 86390 1
544305 99544305 1001 86380 86390 1
544097 99544097 1001 86380 86390 1
544608 99544608 1001 86380 86390 1
413307 636 1001 78420 80337 1
534227 822 1002 41122 43271 1
400148 99400148 1001 86380 86390 1
400404 99400404 1001 86380 86390 1
400362 99400362 1001 86380 86390 1
400659 99400659 1001 86380 86390 1
400750 99400750 1001 86380 86390 1
400939 99400939 1001 86380 86390 1
401123 99401123 1001 86380 86390 1
401097 99401097 1001 86380 86390 1
401184 99401184 1001 86380 86390 1
401311 99401311 1001 86380 86390 1
401313 99401313 1001 86380 86390 1
401469 99401469 1001 86380 86390 1
401541 99401541 1001 86380 86390 1
401805 99401805 1001 86380 86390 1
401892 99401892 1001 86380 86390 1
402030 99402030 1001 86380 86390 1
402167 99402167 1001 86380 86390 1
402184 99402184 1001 86380 86390 1
402222 99402222 1001 86380 86390 1
402351 99402351 1001 86380 86390 1
402386 99402386 1001 86380 86390 1
402519 99402519 1001 86380 86390 1
402666 99402666 1001 86380 86390 1
402933 99402933 1001 86380 86390 1
403048 99403048 1001 86380 86390 1
403431 99403431 1001 86380 86390 1
403377 99403377 1001 86380 86390 1
403381 99403381 1001 86380 86390 1
403490 99403490 1001 86380 86390 1
403472 99403472 1001 86380 86390 1
403597 99403597 1001 86380 86390 1
403599 99403599 1001 86380 86390 1
403970 99403970 1001 86380 86390 1
404161 99404161 1001 86380 86390 1
404341 99404341 1001 86380 86390 1
404311 99404311 1001 86380 86390 1
404552 99404552 1001 86380 86390 1
404514 99404514 1001 86380 86390 1
404874 99404874 1001 86380 86390 1
404806 99404806 1001 86380 86390 1
405272 99405272 1001 86380 86390 1
405365 99405365 1001 86380 86390 1
405580 99405580 1001 86380 86390 1
405917 99405917 1001 86380 86390 1
406017 99406017 1001 86380 86390 1
406353 99406353 1001 86380 86390 1
406395 99406395 1001 86380 86390 1
406881 99406881 1001 86380 86390 1
406842 99406842 1001 86380 86390 1
406975 99406975 1001 86380 86390 1
407009 99407009 1001 86380 86390 1
407185 99407185 1001 86380 86390 1
407027 99407027 1001 86380 86390 1
407252 99407252 1001 86380 86390 1
407410 99407410 1001 86380 86390 1
407360 99407360 1001 86380 86390 1
407404 99407404 1001 86380 86390 1
407500 99407500 1001 86380 86390 1
407692 99407692 1001 86380 86390 1
407845 99407845 1001 86380 86390 1
407672 99407672 1001 86380 86390 1
407913 99407913 1001 86380 86390 1
407892 99407892 1001 86380 86390 1
407973 99407973 1001 86380 86390 1
407957 99407957 1001 86380 86390 1
408173 99408173 1001 86380 86390 1
408125 99408125 1001 86380 86390 1
408361 99408361 1001 86380 86390 1
408678 99408678 1001 86380 86390 1
408711 99408711 1001 86380 86390 1
408741 99408741 1001 86380 86390 1
408746 99408746 1001 86380 86390 1
408726 99408726 1001 86380 86390 1
408748 99408748 1001 86380 86390 1
408856 99408856 1001 86380 86390 1
408824 99408824 1001 86380 86390 1
409041 99409041 1001 86380 86390 1
409126 99409126 1001 86380 86390 1
409308 99409308 1001 86380 86390 1
409460 99409460 1001 86380 86390 1
409929 99409929 1001 86380 86390 1
410156 99410156 1001 86380 86390 1
410359 99410359 1001 86380 86390 1
410484 99410484 1001 86380 86390 1
410485 99410485 1001 86380 86390 1
410454 99410454 1001 86380 86390 1
410699 99410699 1001 86380 86390 1
410875 99410875 1001 86380 86390 1
410960 99410960 1001 86380 86390 1
411118 99411118 1001 86380 86390 1
411160 99411160 1001 86380 86390 1
411137 99411137 1001 86380 86390 1
411252 99411252 1001 86380 86390 1
411318 99411318 1001 86380 86390 1
411465 99411465 1001 86380 86390 1
411616 99411616 1001 86380 86390 1
411694 99411694 1001 86380 86390 1
411746 99411746 1001 86380 86390 1
411656 99411656 1001 86380 86390 1
411843 99411843 1001 86380 86390 1
411816 99411816 1001 86380 86390 1
411986 99411986 1001 86380 86390 1
412217 99412217 1001 86380 86390 1
412263 99412263 1001 86380 86390 1
412353 99412353 1001 86380 86390 1
412371 99412371 1001 86380 86390 1
413501 99413501 1001 86380 86390 1
413587 99413587 1001 86380 86390 1
412907 99412907 1001 86380 86390 1
413171 99413171 1001 86380 86390 1
413227 99413227 1001 86380 86390 1
412745 99412745 1001 86380 86390 1
412843 99412843 1001 86380 86390 1
412814 99412814 1001 86380 86390 1
412540 99412540 1001 86380 86390 1
413969 99413969 1001 86380 86390 1
413897 99413897 1001 86380 86390 1
414105 99414105 1001 86380 86390 1
413745 99413745 1001 86380 86390 1
413982 99413982 1001 86380 86390 1
415055 99415055 1001 86380 86390 1
415124 99415124 1001 86380 86390 1
415161 99415161 1001 86380 86390 1
414739 99414739 1001 86380 86390 1
414814 99414814 1001 86380 86390 1
414198 99414198 1001 86380 86390 1
414173 99414173 1001 86380 86390 1
414350 99414350 1001 86380 86390 1
415443 99415443 1001 86380 86390 1
415573 99415573 1001 86380 86390 1
415389 99415389 1001 86380 86390 1
416751 99416751 1001 86380 86390 1
416640 99416640 1001 86380 86390 1
416624 99416624 1001 86380 86390 1
416291 99416291 1001 86380 86390 1
415963 99415963 1001 86380 86390 1
416094 99416094 1001 86380 86390 1
415914 99415914 1001 86380 86390 1
416098 99416098 1001 86380 86390 1
416128 99416128 1001 86380 86390 1
416132 99416132 1001 86380 86390 1
417308 99417308 1001 86380 86390 1
417312 99417312 1001 86380 86390 1
417230 99417230 1001 86380 86390 1
418502 99418502 1001 86380 86390 1
418554 99418554 1001 86380 86390 1
418622 99418622 1001 86380 86390 1
418628 99418628 1001 86380 86390 1
418682 99418682 1001 86380 86390 1
418772 99418772 1001 86380 86390 1
418497 99418497 1001 86380 86390 1
418790 99418790 1001 86380 86390 1
418165 99418165 1001 86380 86390 1
418065 99418065 1001 86380 86390 1
418172 99418172 1001 86380 86390 1
418123 99418123 1001 86380 86390 1
417644 99417644 1001 86380 86390 1
418939 99418939 1001 86380 86390 1
418940 99418940 1001 86380 86390 1
420223 99420223 1001 86380 86390 1
420229 99420229 1001 86380 86390 1
419847 99419847 1001 86380 86390 1
419912 99419912 1001 86380 86390 1
419665 99419665 1001 86380 86390 1
419946 99419946 1001 86380 86390 1
419888 99419888 1001 86380 86390 1
419988 99419988 1001 86380 86390 1
420042 99420042 1001 86380 86390 1
419497 99419497 1001 86380 86390 1
419479 99419479 1001 86380 86390 1
420769 99420769 1001 86380 86390 1
420569 99420569 1001 86380 86390 1
420519 99420519 1001 86380 86390 1
420800 99420800 1001 86380 86390 1
420609 99420609 1001 86380 86390 1
421865 99421865 1001 86380 86390 1
421803 99421803 1001 86380 86390 1
421809 99421809 1001 86380 86390 1
421704 99421704 1001 86380 86390 1
421457 99421457 1001 86380 86390 1
421380 99421380 1001 86380 86390 1
420883 99420883 1001 86380 86390 1
422172 99422172 1001 86380 86390 1
422230 99422230 1001 86380 86390 1
422293 99422293 1001 86380 86390 1
422212 99422212 1001 86380 86390 1
422214 99422214 1001 86380 86390 1
423751 99423751 1001 86380 86390 1
423337 99423337 1001 86380 86390 1
423634 99423634 1001 86380 86390 1
423173 99423173 1001 86380 86390 1
422986 99422986 1001 86380 86390 1
422622 99422622 1001 86380 86390 1
422660 99422660 1001 86380 86390 1
422789 99422789 1001 86380 86390 1
423306 99423306 1001 86380 86390 1
423798 99423798 1001 86380 86390 1
424045 99424045 1001 86380 86390 1
423874 99423874 1001 86380 86390 1
424024 99424024 1001 86380 86390 1
424054 99424054 1001 86380 86390 1
423763 99423763 1001 86380 86390 1
424112 99424112 1001 86380 86390 1
423880 99423880 1001 86380 86390 1
425212 99425212 1001 86380 86390 1
425271 99425271 1001 86380 86390 1
424614 99424614 1001 86380 86390 1
424875 99424875 1001 86380 86390 1
424332 99424332 1001 86380 86390 1
424361 99424361 1001 86380 86390 1
424336 99424336 1001 86380 86390 1
425391 99425391 1001 86380 86390 1
425467 99425467 1001 86380 86390 1
426840 99426840 1001 86380 86390 1
426817 99426817 1001 86380 86390 1
426903 99426903 1001 86380 86390 1
427001 99427001 1001 86380 86390 1
426547 99426547 1001 86380 86390 1
426300 99426300 1001 86380 86390 1
426529 99426529 1001 86380 86390 1
426604 99426604 1001 86380 86390 1
426287 99426287 1001 86380 86390 1
426315 99426315 1001 86380 86390 1
426572 99426572 1001 86380 86390 1
426096 99426096 1001 86380 86390 1
426196 99426196 1001 86380 86390 1
425950 99425950 1001 86380 86390 1
426144 99426144 1001 86380 86390 1
427411 99427411 1001 86380 86390 1
427316 99427316 1001 86380 86390 1
428423 99428423 1001 86380 86390 1
428590 99428590 1001 86380 86390 1
428701 99428701 1001 86380 86390 1
428483 99428483 1001 86380 86390 1
428319 99428319 1001 86380 86390 1
428243 99428243 1001 86380 86390 1
428174 99428174 1001 86380 86390 1
428081 99428081 1001 86380 86390 1
428209 99428209 1001 86380 86390 1
427751 99427751 1001 86380 86390 1
427920 99427920 1001 86380 86390 1
427899 99427899 1001 86380 86390 1
427643 99427643 1001 86380 86390 1
427572 99427572 1001 86380 86390 1
427846 99427846 1001 86380 86390 1
429736 99429736 1001 86380 86390 1
429859 99429859 1001 86380 86390 1
429343 99429343 1001 86380 86390 1
429247 99429247 1001 86380 86390 1
429260 99429260 1001 86380 86390 1
431477 99431477 1001 86380 86390 1
431433 99431433 1001 86380 86390 1
431293 99431293 1001 86380 86390 1
431573 99431573 1001 86380 86390 1
431636 99431636 1001 86380 86390 1
431392 99431392 1001 86380 86390 1
431500 99431500 1001 86380 86390 1
431623 99431623 1001 86380 86390 1
431061 99431061 1001 86380 86390 1
430977 99430977 1001 86380 86390 1
431178 99431178 1001 86380 86390 1
432287 99432287 1001 86380 86390 1
432065 99432065 1001 86380 86390 1
432129 99432129 1001 86380 86390 1
432388 99432388 1001 86380 86390 1
432372 99432372 1001 86380 86390 1
433391 99433391 1001 86380 86390 1
433537 99433537 1001 86380 86390 1
433266 99433266 1001 86380 86390 1
432912 99432912 1001 86380 86390 1
433045 99433045 1001 86380 86390 1
432718 99432718 1001 86380 86390 1
432632 99432632 1001 86380 86390 1
432565 99432565 1001 86380 86390 1
432686 99432686 1001 86380 86390 1
432872 99432872 1001 86380 86390 1
432787 99432787 1001 86380 86390 1
433858 99433858 1001 86380 86390 1
434040 99434040 1001 86380 86390 1
433960 99433960 1001 86380 86390 1
435132 99435132 1001 86380 86390 1
435084 99435084 1001 86380 86390 1
434867 99434867 1001 86380 86390 1
434891 99434891 1001 86380 86390 1
434633 99434633 1001 86380 86390 1
434449 99434449 1001 86380 86390 1
435644 99435644 1001 86380 86390 1
435733 99435733 1001 86380 86390 1
435692 99435692 1001 86380 86390 1
435447 99435447 1001 86380 86390 1
436827 99436827 1001 86380 86390 1
437027 99437027 1001 86380 86390 1
437015 99437015 1001 86380 86390 1
436425 99436425 1001 86380 86390 1
436675 99436675 1001 86380 86390 1
436311 99436311 1001 86380 86390 1
435901 99435901 1001 86380 86390 1
436173 99436173 1001 86380 86390 1
436110 99436110 1001 86380 86390 1
300032 99300032 1001 86380 86390 1
437219 99437219 1001 86380 86390 1
437245 99437245 1001 86380 86390 1
300022 99300022 1001 86380 86390 1
300705 99300705 1001 86380 86390 1
300662 99300662 1001 86380 86390 1
300383 99300383 1001 86380 86390 1
300475 99300475 1001 86380 86390 1
300454 99300454 1001 86380 86390 1
300141 99300141 1001 86380 86390 1
300232 99300232 1001 86380 86390 1
300832 99300832 1001 86380 86390 1
301477 99301477 1001 86380 86390 1
301508 99301508 1001 86380 86390 1
301485 99301485 1001 86380 86390 1
301260 99301260 1001 86380 86390 1
301174 99301174 1001 86380 86390 1
301266 99301266 1001 86380 86390 1
301027 99301027 1001 86380 86390 1
301069 99301069 1001 86380 86390 1
301138 99301138 1001 86380 86390 1
300983 99300983 1001 86380 86390 1
301048 99301048 1001 86380 86390 1
301746 99301746 1001 86380 86390 1
301582 99301582 1001 86380 86390 1
302228 99302228 1001 86380 86390 1
302355 99302355 1001 86380 86390 1
302273 99302273 1001 86380 86390 1
302339 99302339 1001 86380 86390 1
301983 99301983 1001 86380 86390 1
301973 99301973 1001 86380 86390 1
302106 99302106 1001 86380 86390 1
302122 99302122 1001 86380 86390 1
301992 99301992 1001 86380 86390 1
301852 99301852 1001 86380 86390 1
301875 99301875 1001 86380 86390 1
302429 99302429 1001 86380 86390 1
302537 99302537 1001 86380 86390 1
302527 99302527 1001 86380 86390 1
302579 99302579 1001 86380 86390 1
303147 99303147 1001 86380 86390 1
303071 99303071 1001 86380 86390 1
302628 99302628 1001 86380 86390 1
302697 99302697 1001 86380 86390 1
303310 99303310 1001 86380 86390 1
303338 99303338 1001 86380 86390 1
303843 99303843 1001 86380 86390 1
303981 99303981 1001 86380 86390 1
303827 99303827 1001 86380 86390 1
303767 99303767 1001 86380 86390 1
303694 99303694 1001 86380 86390 1
303670 99303670 1001 86380 86390 1
303593 99303593 1001 86380 86390 1
303414 99303414 1001 86380 86390 1
303416 99303416 1001 86380 86390 1
304096 99304096 1001 86380 86390 1
304186 99304186 1001 86380 86390 1
304178 99304178 1001 86380 86390 1
304089 99304089 1001 86380 86390 1
304743 99304743 1001 86380 86390 1
304697 99304697 1001 86380 86390 1
304789 99304789 1001 86380 86390 1
304699 99304699 1001 86380 86390 1
304751 99304751 1001 86380 86390 1
304803 99304803 1001 86380 86390 1
304856 99304856 1001 86380 86390 1
304588 99304588 1001 86380 86390 1
304463 99304463 1001 86380 86390 1
304624 99304624 1001 86380 86390 1
304354 99304354 1001 86380 86390 1
304309 99304309 1001 86380 86390 1
304998 99304998 1001 86380 86390 1
304909 99304909 1001 86380 86390 1
304950 99304950 1001 86380 86390 1
304994 99304994 1001 86380 86390 1
305517 99305517 1001 86380 86390 1
305543 99305543 1001 86380 86390 1
305483 99305483 1001 86380 86390 1
305563 99305563 1001 86380 86390 1
305513 99305513 1001 86380 86390 1
305396 99305396 1001 86380 86390 1
305409 99305409 1001 86380 86390 1
305461 99305461 1001 86380 86390 1
305384 99305384 1001 86380 86390 1
305168 99305168 1001 86380 86390 1
305101 99305101 1001 86380 86390 1
500179 99500179 1001 86380 86390 1
500043 99500043 1001 86380 86390 1
500004 99500004 1001 86380 86390 1
500148 99500148 1001 86380 86390 1
500607 99500607 1001 86380 86390 1
500596 99500596 1001 86380 86390 1
500483 99500483 1001 86380 86390 1
500538 99500538 1001 86380 86390 1
500528 99500528 1001 86380 86390 1
500194 99500194 1001 86380 86390 1
500261 99500261 1001 86380 86390 1
500896 99500896 1001 86380 86390 1
501500 99501500 1001 86380 86390 1
501396 99501396 1001 86380 86390 1
501399 99501399 1001 86380 86390 1
501337 99501337 1001 86380 86390 1
501428 99501428 1001 86380 86390 1
501247 99501247 1001 86380 86390 1
501180 99501180 1001 86380 86390 1
501795 99501795 1001 86380 86390 1
501668 99501668 1001 86380 86390 1
501710 99501710 1001 86380 86390 1
502343 99502343 1001 86380 86390 1
502097 99502097 1001 86380 86390 1
502229 99502229 1001 86380 86390 1
501923 99501923 1001 86380 86390 1
502042 99502042 1001 86380 86390 1
501969 99501969 1001 86380 86390 1
502637 99502637 1001 86380 86390 1
502547 99502547 1001 86380 86390 1
502473 99502473 1001 86380 86390 1
503240 99503240 1001 86380 86390 1
503124 99503124 1001 86380 86390 1
502932 99502932 1001 86380 86390 1
502813 99502813 1001 86380 86390 1
502736 99502736 1001 86380 86390 1
503380 99503380 1001 86380 86390 1
503423 99503423 1001 86380 86390 1
503492 99503492 1001 86380 86390 1
503944 99503944 1001 86380 86390 1
504108 99504108 1001 86380 86390 1
503777 99503777 1001 86380 86390 1
503870 99503870 1001 86380 86390 1
503729 99503729 1001 86380 86390 1
503626 99503626 1001 86380 86390 1
503537 99503537 1001 86380 86390 1
503513 99503513 1001 86380 86390 1
503504 99503504 1001 86380 86390 1
503520 99503520 1001 86380 86390 1
504187 99504187 1001 86380 86390 1
504252 99504252 1001 86380 86390 1
504361 99504361 1001 86380 86390 1
504406 99504406 1001 86380 86390 1
505052 99505052 1001 86380 86390 1
505695 99505695 1001 86380 86390 1
505645 99505645 1001 86380 86390 1
505634 99505634 1001 86380 86390 1
505623 99505623 1001 86380 86390 1
505760 99505760 1001 86380 86390 1
505651 99505651 1001 86380 86390 1
505556 99505556 1001 86380 86390 1
505560 99505560 1001 86380 86390 1
505407 99505407 1001 86380 86390 1
505331 99505331 1001 86380 86390 1
505195 99505195 1001 86380 86390 1
505858 99505858 1001 86380 86390 1
505778 99505778 1001 86380 86390 1
506547 99506547 1001 86380 86390 1
506542 99506542 1001 86380 86390 1
506491 99506491 1001 86380 86390 1
506235 99506235 1001 86380 86390 1
506285 99506285 1001 86380 86390 1
506350 99506350 1001 86380 86390 1
505978 99505978 1001 86380 86390 1
505994 99505994 1001 86380 86390 1
506009 99506009 1001 86380 86390 1
507333 99507333 1001 86380 86390 1
507347 99507347 1001 86380 86390 1
507376 99507376 1001 86380 86390 1
507378 99507378 1001 86380 86390 1
507040 99507040 1001 86380 86390 1
506866 99506866 1001 86380 86390 1
507603 99507603 1001 86380 86390 1
507556 99507556 1001 86380 86390 1
508071 99508071 1001 86380 86390 1
508099 99508099 1001 86380 86390 1
508191 99508191 1001 86380 86390 1
508234 99508234 1001 86380 86390 1
508208 99508208 1001 86380 86390 1
508018 99508018 1001 86380 86390 1
507841 99507841 1001 86380 86390 1
508037 99508037 1001 86380 86390 1
507720 99507720 1001 86380 86390 1
507760 99507760 1001 86380 86390 1
507800 99507800 1001 86380 86390 1
507828 99507828 1001 86380 86390 1
507779 99507779 1001 86380 86390 1
508405 99508405 1001 86380 86390 1
508347 99508347 1001 86380 86390 1
509024 99509024 1001 86380 86390 1
508885 99508885 1001 86380 86390 1
508664 99508664 1001 86380 86390 1
508669 99508669 1001 86380 86390 1
508660 99508660 1001 86380 86390 1
508623 99508623 1001 86380 86390 1
508536 99508536 1001 86380 86390 1
508477 99508477 1001 86380 86390 1
509088 99509088 1001 86380 86390 1
509195 99509195 1001 86380 86390 1
509132 99509132 1001 86380 86390 1
509145 99509145 1001 86380 86390 1
509224 99509224 1001 86380 86390 1
509758 99509758 1001 86380 86390 1
509765 99509765 1001 86380 86390 1
509753 99509753 1001 86380 86390 1
509806 99509806 1001 86380 86390 1
509592 99509592 1001 86380 86390 1
509661 99509661 1001 86380 86390 1
509664 99509664 1001 86380 86390 1
509588 99509588 1001 86380 86390 1
509524 99509524 1001 86380 86390 1
509412 99509412 1001 86380 86390 1
509295 99509295 1001 86380 86390 1
509442 99509442 1001 86380 86390 1
509986 99509986 1001 86380 86390 1
510587 99510587 1001 86380 86390 1
510567 99510567 1001 86380 86390 1
510470 99510470 1001 86380 86390 1
510329 99510329 1001 86380 86390 1
510500 99510500 1001 86380 86390 1
510136 99510136 1001 86380 86390 1
510283 99510283 1001 86380 86390 1
510856 99510856 1001 86380 86390 1
510781 99510781 1001 86380 86390 1
510782 99510782 1001 86380 86390 1
511373 99511373 1001 86380 86390 1
511504 99511504 1001 86380 86390 1
511524 99511524 1001 86380 86390 1
511288 99511288 1001 86380 86390 1
511200 99511200 1001 86380 86390 1
511318 99511318 1001 86380 86390 1
511255 99511255 1001 86380 86390 1
510936 99510936 1001 86380 86390 1
511028 99511028 1001 86380 86390 1
510954 99510954 1001 86380 86390 1
511086 99511086 1001 86380 86390 1
511125 99511125 1001 86380 86390 1
511645 99511645 1001 86380 86390 1
511650 99511650 1001 86380 86390 1
511626 99511626 1001 86380 86390 1
511730 99511730 1001 86380 86390 1
512292 99512292 1001 86380 86390 1
512332 99512332 1001 86380 86390 1
512160 99512160 1001 86380 86390 1
512083 99512083 1001 86380 86390 1
512022 99512022 1001 86380 86390 1
512115 99512115 1001 86380 86390 1
512141 99512141 1001 86380 86390 1
512157 99512157 1001 86380 86390 1
512170 99512170 1001 86380 86390 1
511835 99511835 1001 86380 86390 1
511939 99511939 1001 86380 86390 1
511785 99511785 1001 86380 86390 1
511776 99511776 1001 86380 86390 1
511885 99511885 1001 86380 86390 1
511769 99511769 1001 86380 86390 1
512564 99512564 1001 86380 86390 1
512556 99512556 1001 86380 86390 1
513144 99513144 1001 86380 86390 1
513145 99513145 1001 86380 86390 1
513196 99513196 1001 86380 86390 1
512832 99512832 1001 86380 86390 1
512862 99512862 1001 86380 86390 1
512955 99512955 1001 86380 86390 1
512840 99512840 1001 86380 86390 1
512752 99512752 1001 86380 86390 1
512643 99512643 1001 86380 86390 1
512738 99512738 1001 86380 86390 1
513301 99513301 1001 86380 86390 1
513366 99513366 1001 86380 86390 1
513990 99513990 1001 86380 86390 1
513900 99513900 1001 86380 86390 1
513790 99513790 1001 86380 86390 1
513731 99513731 1001 86380 86390 1
513527 99513527 1001 86380 86390 1
513457 99513457 1001 86380 86390 1
514060 99514060 1001 86380 86390 1
514164 99514164 1001 86380 86390 1
514814 99514814 1001 86380 86390 1
514815 99514815 1001 86380 86390 1
514849 99514849 1001 86380 86390 1
514818 99514818 1001 86380 86390 1
514853 99514853 1001 86380 86390 1
514593 99514593 1001 86380 86390 1
514555 99514555 1001 86380 86390 1
514404 99514404 1001 86380 86390 1
514256 99514256 1001 86380 86390 1
514388 99514388 1001 86380 86390 1
514919 99514919 1001 86380 86390 1
514909 99514909 1001 86380 86390 1
514926 99514926 1001 86380 86390 1
514917 99514917 1001 86380 86390 1
515530 99515530 1001 86380 86390 1
515292 99515292 1001 86380 86390 1
515474 99515474 1001 86380 86390 1
515358 99515358 1001 86380 86390 1
515411 99515411 1001 86380 86390 1
515119 99515119 1001 86380 86390 1
515160 99515160 1001 86380 86390 1
515720 99515720 1001 86380 86390 1
515786 99515786 1001 86380 86390 1
515735 99515735 1001 86380 86390 1
515854 99515854 1001 86380 86390 1
516374 99516374 1001 86380 86390 1
516455 99516455 1001 86380 86390 1
516340 99516340 1001 86380 86390 1
516198 99516198 1001 86380 86390 1
515993 99515993 1001 86380 86390 1
516085 99516085 1001 86380 86390 1
516060 99516060 1001 86380 86390 1
515946 99515946 1001 86380 86390 1
515950 99515950 1001 86380 86390 1
516042 99516042 1001 86380 86390 1
516604 99516604 1001 86380 86390 1
517143 99517143 1001 86380 86390 1
517261 99517261 1001 86380 86390 1
517160 99517160 1001 86380 86390 1
517317 99517317 1001 86380 86390 1
517162 99517162 1001 86380 86390 1
517268 99517268 1001 86380 86390 1
517294 99517294 1001 86380 86390 1
517000 99517000 1001 86380 86390 1
516927 99516927 1001 86380 86390 1
517036 99517036 1001 86380 86390 1
516819 99516819 1001 86380 86390 1
516757 99516757 1001 86380 86390 1
[truncated: 4,104,487 more chars]
