# Supplementary material for: Fast and near-optimal monitoring for healthcare acquired infection outbreaks
Source: PLoS Comput Biol. 2019 Sep 16;15(9):e1007284. doi: 10.1371/journal.pcbi.1007284 (PMC6762212; doi:10.1371/journal.pcbi.1007284)
Supplement: S2 Data — (ZIP) [file pcbi.1007284.s007.zip › MobilityLogs2/HAISE_Carilion_all_visits_day_111.txt]

#Person location Sublocation StartTime EndTime Type
421127 259 1001 39060 39537 1
523069 489 1002 51862 62010 1
531467 854 1002 28052 29652 1
525863 850 1002 49121 53271 1
400140 99400140 1001 86380 86390 1
400948 99400948 1001 86380 86390 1
401325 99401325 1001 86380 86390 1
401531 99401531 1001 86380 86390 1
401579 99401579 1001 86380 86390 1
401538 99401538 1001 86380 86390 1
401609 99401609 1001 86380 86390 1
401908 99401908 1001 86380 86390 1
401971 99401971 1001 86380 86390 1
402143 99402143 1001 86380 86390 1
402232 99402232 1001 86380 86390 1
402381 99402381 1001 86380 86390 1
402476 99402476 1001 86380 86390 1
402461 99402461 1001 86380 86390 1
402538 99402538 1001 86380 86390 1
402484 99402484 1001 86380 86390 1
402613 99402613 1001 86380 86390 1
402747 99402747 1001 86380 86390 1
403018 99403018 1001 86380 86390 1
403175 99403175 1001 86380 86390 1
403407 99403407 1001 86380 86390 1
403482 99403482 1001 86380 86390 1
403739 99403739 1001 86380 86390 1
403917 99403917 1001 86380 86390 1
403836 99403836 1001 86380 86390 1
403869 99403869 1001 86380 86390 1
403843 99403843 1001 86380 86390 1
404119 99404119 1001 86380 86390 1
404246 99404246 1001 86380 86390 1
404362 99404362 1001 86380 86390 1
404476 99404476 1001 86380 86390 1
404383 99404383 1001 86380 86390 1
404682 99404682 1001 86380 86390 1
404592 99404592 1001 86380 86390 1
404728 99404728 1001 86380 86390 1
404759 99404759 1001 86380 86390 1
404711 99404711 1001 86380 86390 1
404855 99404855 1001 86380 86390 1
404916 99404916 1001 86380 86390 1
404932 99404932 1001 86380 86390 1
405106 99405106 1001 86380 86390 1
405156 99405156 1001 86380 86390 1
405129 99405129 1001 86380 86390 1
405212 99405212 1001 86380 86390 1
405422 99405422 1001 86380 86390 1
405504 99405504 1001 86380 86390 1
405811 99405811 1001 86380 86390 1
405789 99405789 1001 86380 86390 1
405996 99405996 1001 86380 86390 1
406054 99406054 1001 86380 86390 1
406474 99406474 1001 86380 86390 1
406508 99406508 1001 86380 86390 1
406597 99406597 1001 86380 86390 1
406660 99406660 1001 86380 86390 1
406796 99406796 1001 86380 86390 1
406760 99406760 1001 86380 86390 1
406878 99406878 1001 86380 86390 1
407170 99407170 1001 86380 86390 1
407264 99407264 1001 86380 86390 1
407246 99407246 1001 86380 86390 1
407759 99407759 1001 86380 86390 1
407678 99407678 1001 86380 86390 1
407933 99407933 1001 86380 86390 1
408083 99408083 1001 86380 86390 1
408171 99408171 1001 86380 86390 1
408297 99408297 1001 86380 86390 1
408235 99408235 1001 86380 86390 1
408578 99408578 1001 86380 86390 1
408559 99408559 1001 86380 86390 1
408729 99408729 1001 86380 86390 1
408731 99408731 1001 86380 86390 1
408708 99408708 1001 86380 86390 1
408738 99408738 1001 86380 86390 1
408861 99408861 1001 86380 86390 1
408986 99408986 1001 86380 86390 1
408998 99408998 1001 86380 86390 1
409051 99409051 1001 86380 86390 1
409171 99409171 1001 86380 86390 1
409116 99409116 1001 86380 86390 1
409524 99409524 1001 86380 86390 1
409696 99409696 1001 86380 86390 1
409797 99409797 1001 86380 86390 1
409958 99409958 1001 86380 86390 1
409913 99409913 1001 86380 86390 1
410098 99410098 1001 86380 86390 1
410189 99410189 1001 86380 86390 1
410272 99410272 1001 86380 86390 1
410364 99410364 1001 86380 86390 1
410342 99410342 1001 86380 86390 1
410461 99410461 1001 86380 86390 1
410465 99410465 1001 86380 86390 1
410784 99410784 1001 86380 86390 1
410745 99410745 1001 86380 86390 1
410853 99410853 1001 86380 86390 1
410825 99410825 1001 86380 86390 1
410854 99410854 1001 86380 86390 1
410884 99410884 1001 86380 86390 1
410983 99410983 1001 86380 86390 1
410931 99410931 1001 86380 86390 1
411103 99411103 1001 86380 86390 1
411354 99411354 1001 86380 86390 1
411355 99411355 1001 86380 86390 1
411326 99411326 1001 86380 86390 1
411465 99411465 1001 86380 86390 1
411605 99411605 1001 86380 86390 1
412075 99412075 1001 86380 86390 1
412043 99412043 1001 86380 86390 1
412092 99412092 1001 86380 86390 1
412422 99412422 1001 86380 86390 1
412477 99412477 1001 86380 86390 1
412469 99412469 1001 86380 86390 1
413400 99413400 1001 86380 86390 1
413473 99413473 1001 86380 86390 1
413664 99413664 1001 86380 86390 1
412958 99412958 1001 86380 86390 1
413018 99413018 1001 86380 86390 1
412967 99412967 1001 86380 86390 1
412996 99412996 1001 86380 86390 1
412949 99412949 1001 86380 86390 1
413176 99413176 1001 86380 86390 1
412865 99412865 1001 86380 86390 1
412801 99412801 1001 86380 86390 1
412530 99412530 1001 86380 86390 1
412836 99412836 1001 86380 86390 1
413802 99413802 1001 86380 86390 1
413872 99413872 1001 86380 86390 1
413842 99413842 1001 86380 86390 1
414107 99414107 1001 86380 86390 1
415075 99415075 1001 86380 86390 1
415275 99415275 1001 86380 86390 1
414868 99414868 1001 86380 86390 1
414883 99414883 1001 86380 86390 1
414375 99414375 1001 86380 86390 1
414127 99414127 1001 86380 86390 1
414193 99414193 1001 86380 86390 1
414240 99414240 1001 86380 86390 1
414284 99414284 1001 86380 86390 1
414311 99414311 1001 86380 86390 1
414287 99414287 1001 86380 86390 1
415416 99415416 1001 86380 86390 1
415678 99415678 1001 86380 86390 1
415509 99415509 1001 86380 86390 1
415455 99415455 1001 86380 86390 1
416782 99416782 1001 86380 86390 1
416952 99416952 1001 86380 86390 1
416363 99416363 1001 86380 86390 1
416389 99416389 1001 86380 86390 1
416535 99416535 1001 86380 86390 1
415824 99415824 1001 86380 86390 1
415888 99415888 1001 86380 86390 1
416024 99416024 1001 86380 86390 1
416026 99416026 1001 86380 86390 1
416130 99416130 1001 86380 86390 1
417251 99417251 1001 86380 86390 1
417495 99417495 1001 86380 86390 1
417444 99417444 1001 86380 86390 1
417606 99417606 1001 86380 86390 1
418059 99418059 1001 86380 86390 1
418295 99418295 1001 86380 86390 1
417650 99417650 1001 86380 86390 1
418891 99418891 1001 86380 86390 1
418948 99418948 1001 86380 86390 1
420401 99420401 1001 86380 86390 1
420421 99420421 1001 86380 86390 1
419720 99419720 1001 86380 86390 1
419880 99419880 1001 86380 86390 1
420004 99420004 1001 86380 86390 1
419670 99419670 1001 86380 86390 1
419576 99419576 1001 86380 86390 1
419277 99419277 1001 86380 86390 1
420675 99420675 1001 86380 86390 1
420751 99420751 1001 86380 86390 1
421798 99421798 1001 86380 86390 1
421691 99421691 1001 86380 86390 1
421949 99421949 1001 86380 86390 1
421880 99421880 1001 86380 86390 1
421915 99421915 1001 86380 86390 1
421959 99421959 1001 86380 86390 1
421506 99421506 1001 86380 86390 1
421333 99421333 1001 86380 86390 1
420912 99420912 1001 86380 86390 1
420899 99420899 1001 86380 86390 1
421106 99421106 1001 86380 86390 1
422303 99422303 1001 86380 86390 1
422338 99422338 1001 86380 86390 1
422230 99422230 1001 86380 86390 1
422473 99422473 1001 86380 86390 1
423405 99423405 1001 86380 86390 1
423422 99423422 1001 86380 86390 1
423287 99423287 1001 86380 86390 1
423127 99423127 1001 86380 86390 1
422982 99422982 1001 86380 86390 1
422986 99422986 1001 86380 86390 1
422966 99422966 1001 86380 86390 1
423261 99423261 1001 86380 86390 1
422796 99422796 1001 86380 86390 1
422786 99422786 1001 86380 86390 1
422648 99422648 1001 86380 86390 1
423964 99423964 1001 86380 86390 1
424130 99424130 1001 86380 86390 1
424058 99424058 1001 86380 86390 1
425117 99425117 1001 86380 86390 1
425163 99425163 1001 86380 86390 1
425318 99425318 1001 86380 86390 1
424993 99424993 1001 86380 86390 1
424750 99424750 1001 86380 86390 1
424389 99424389 1001 86380 86390 1
424563 99424563 1001 86380 86390 1
424273 99424273 1001 86380 86390 1
424416 99424416 1001 86380 86390 1
424229 99424229 1001 86380 86390 1
424427 99424427 1001 86380 86390 1
424385 99424385 1001 86380 86390 1
425633 99425633 1001 86380 86390 1
425589 99425589 1001 86380 86390 1
425467 99425467 1001 86380 86390 1
426947 99426947 1001 86380 86390 1
426713 99426713 1001 86380 86390 1
426536 99426536 1001 86380 86390 1
425841 99425841 1001 86380 86390 1
425994 99425994 1001 86380 86390 1
426132 99426132 1001 86380 86390 1
426109 99426109 1001 86380 86390 1
426182 99426182 1001 86380 86390 1
427397 99427397 1001 86380 86390 1
428671 99428671 1001 86380 86390 1
428434 99428434 1001 86380 86390 1
428278 99428278 1001 86380 86390 1
428146 99428146 1001 86380 86390 1
428134 99428134 1001 86380 86390 1
427805 99427805 1001 86380 86390 1
428905 99428905 1001 86380 86390 1
429127 99429127 1001 86380 86390 1
428748 99428748 1001 86380 86390 1
428898 99428898 1001 86380 86390 1
430146 99430146 1001 86380 86390 1
430099 99430099 1001 86380 86390 1
430049 99430049 1001 86380 86390 1
429971 99429971 1001 86380 86390 1
429976 99429976 1001 86380 86390 1
429831 99429831 1001 86380 86390 1
429863 99429863 1001 86380 86390 1
429820 99429820 1001 86380 86390 1
429578 99429578 1001 86380 86390 1
429296 99429296 1001 86380 86390 1
429413 99429413 1001 86380 86390 1
429339 99429339 1001 86380 86390 1
430443 99430443 1001 86380 86390 1
431660 99431660 1001 86380 86390 1
431975 99431975 1001 86380 86390 1
432033 99432033 1001 86380 86390 1
431880 99431880 1001 86380 86390 1
431265 99431265 1001 86380 86390 1
431532 99431532 1001 86380 86390 1
431336 99431336 1001 86380 86390 1
431498 99431498 1001 86380 86390 1
431617 99431617 1001 86380 86390 1
431150 99431150 1001 86380 86390 1
430875 99430875 1001 86380 86390 1
430909 99430909 1001 86380 86390 1
432321 99432321 1001 86380 86390 1
432268 99432268 1001 86380 86390 1
432454 99432454 1001 86380 86390 1
432289 99432289 1001 86380 86390 1
432379 99432379 1001 86380 86390 1
432068 99432068 1001 86380 86390 1
432236 99432236 1001 86380 86390 1
432449 99432449 1001 86380 86390 1
433432 99433432 1001 86380 86390 1
433581 99433581 1001 86380 86390 1
433663 99433663 1001 86380 86390 1
433677 99433677 1001 86380 86390 1
433322 99433322 1001 86380 86390 1
433478 99433478 1001 86380 86390 1
433629 99433629 1001 86380 86390 1
433138 99433138 1001 86380 86390 1
432930 99432930 1001 86380 86390 1
433163 99433163 1001 86380 86390 1
432999 99432999 1001 86380 86390 1
432777 99432777 1001 86380 86390 1
432590 99432590 1001 86380 86390 1
432767 99432767 1001 86380 86390 1
434062 99434062 1001 86380 86390 1
434032 99434032 1001 86380 86390 1
435304 99435304 1001 86380 86390 1
435273 99435273 1001 86380 86390 1
434754 99434754 1001 86380 86390 1
434920 99434920 1001 86380 86390 1
434826 99434826 1001 86380 86390 1
434719 99434719 1001 86380 86390 1
434984 99434984 1001 86380 86390 1
434287 99434287 1001 86380 86390 1
434151 99434151 1001 86380 86390 1
434161 99434161 1001 86380 86390 1
434448 99434448 1001 86380 86390 1
435572 99435572 1001 86380 86390 1
435709 99435709 1001 86380 86390 1
435461 99435461 1001 86380 86390 1
435771 99435771 1001 86380 86390 1
435719 99435719 1001 86380 86390 1
435821 99435821 1001 86380 86390 1
436977 99436977 1001 86380 86390 1
436856 99436856 1001 86380 86390 1
436920 99436920 1001 86380 86390 1
436386 99436386 1001 86380 86390 1
436685 99436685 1001 86380 86390 1
436359 99436359 1001 86380 86390 1
436336 99436336 1001 86380 86390 1
435962 99435962 1001 86380 86390 1
436276 99436276 1001 86380 86390 1
436280 99436280 1001 86380 86390 1
300599 99300599 1001 86380 86390 1
300664 99300664 1001 86380 86390 1
300669 99300669 1001 86380 86390 1
300367 99300367 1001 86380 86390 1
300202 99300202 1001 86380 86390 1
300139 99300139 1001 86380 86390 1
300757 99300757 1001 86380 86390 1
300927 99300927 1001 86380 86390 1
301361 99301361 1001 86380 86390 1
301521 99301521 1001 86380 86390 1
301481 99301481 1001 86380 86390 1
301366 99301366 1001 86380 86390 1
301386 99301386 1001 86380 86390 1
301155 99301155 1001 86380 86390 1
301156 99301156 1001 86380 86390 1
301111 99301111 1001 86380 86390 1
301644 99301644 1001 86380 86390 1
301566 99301566 1001 86380 86390 1
301597 99301597 1001 86380 86390 1
301678 99301678 1001 86380 86390 1
301744 99301744 1001 86380 86390 1
302329 99302329 1001 86380 86390 1
302332 99302332 1001 86380 86390 1
302320 99302320 1001 86380 86390 1
302260 99302260 1001 86380 86390 1
302040 99302040 1001 86380 86390 1
302067 99302067 1001 86380 86390 1
302133 99302133 1001 86380 86390 1
301902 99301902 1001 86380 86390 1
301871 99301871 1001 86380 86390 1
302576 99302576 1001 86380 86390 1
302488 99302488 1001 86380 86390 1
302453 99302453 1001 86380 86390 1
302492 99302492 1001 86380 86390 1
303053 99303053 1001 86380 86390 1
303108 99303108 1001 86380 86390 1
303008 99303008 1001 86380 86390 1
302858 99302858 1001 86380 86390 1
302965 99302965 1001 86380 86390 1
302838 99302838 1001 86380 86390 1
302719 99302719 1001 86380 86390 1
303209 99303209 1001 86380 86390 1
303267 99303267 1001 86380 86390 1
303410 99303410 1001 86380 86390 1
303997 99303997 1001 86380 86390 1
303903 99303903 1001 86380 86390 1
303660 99303660 1001 86380 86390 1
303753 99303753 1001 86380 86390 1
303677 99303677 1001 86380 86390 1
303718 99303718 1001 86380 86390 1
303655 99303655 1001 86380 86390 1
303450 99303450 1001 86380 86390 1
303477 99303477 1001 86380 86390 1
303575 99303575 1001 86380 86390 1
303617 99303617 1001 86380 86390 1
304075 99304075 1001 86380 86390 1
304036 99304036 1001 86380 86390 1
304142 99304142 1001 86380 86390 1
304665 99304665 1001 86380 86390 1
304498 99304498 1001 86380 86390 1
304488 99304488 1001 86380 86390 1
304527 99304527 1001 86380 86390 1
304469 99304469 1001 86380 86390 1
304652 99304652 1001 86380 86390 1
304426 99304426 1001 86380 86390 1
304323 99304323 1001 86380 86390 1
304312 99304312 1001 86380 86390 1
304932 99304932 1001 86380 86390 1
305595 99305595 1001 86380 86390 1
305672 99305672 1001 86380 86390 1
305565 99305565 1001 86380 86390 1
305489 99305489 1001 86380 86390 1
305631 99305631 1001 86380 86390 1
305430 99305430 1001 86380 86390 1
305287 99305287 1001 86380 86390 1
305292 99305292 1001 86380 86390 1
305321 99305321 1001 86380 86390 1
305310 99305310 1001 86380 86390 1
305102 99305102 1001 86380 86390 1
305067 99305067 1001 86380 86390 1
305212 99305212 1001 86380 86390 1
305150 99305150 1001 86380 86390 1
500038 99500038 1001 86380 86390 1
500132 99500132 1001 86380 86390 1
500171 99500171 1001 86380 86390 1
500134 99500134 1001 86380 86390 1
500633 99500633 1001 86380 86390 1
500737 99500737 1001 86380 86390 1
500465 99500465 1001 86380 86390 1
500567 99500567 1001 86380 86390 1
500399 99500399 1001 86380 86390 1
500258 99500258 1001 86380 86390 1
500365 99500365 1001 86380 86390 1
500236 99500236 1001 86380 86390 1
500202 99500202 1001 86380 86390 1
500903 99500903 1001 86380 86390 1
500844 99500844 1001 86380 86390 1
500934 99500934 1001 86380 86390 1
501577 99501577 1001 86380 86390 1
501453 99501453 1001 86380 86390 1
501479 99501479 1001 86380 86390 1
501560 99501560 1001 86380 86390 1
501381 99501381 1001 86380 86390 1
501019 99501019 1001 86380 86390 1
501125 99501125 1001 86380 86390 1
501205 99501205 1001 86380 86390 1
501116 99501116 1001 86380 86390 1
501091 99501091 1001 86380 86390 1
501170 99501170 1001 86380 86390 1
501689 99501689 1001 86380 86390 1
501742 99501742 1001 86380 86390 1
501726 99501726 1001 86380 86390 1
502437 99502437 1001 86380 86390 1
502330 99502330 1001 86380 86390 1
501927 99501927 1001 86380 86390 1
501996 99501996 1001 86380 86390 1
501972 99501972 1001 86380 86390 1
502489 99502489 1001 86380 86390 1
502596 99502596 1001 86380 86390 1
502622 99502622 1001 86380 86390 1
503140 99503140 1001 86380 86390 1
503193 99503193 1001 86380 86390 1
503157 99503157 1001 86380 86390 1
503075 99503075 1001 86380 86390 1
502761 99502761 1001 86380 86390 1
502813 99502813 1001 86380 86390 1
502832 99502832 1001 86380 86390 1
502693 99502693 1001 86380 86390 1
502745 99502745 1001 86380 86390 1
503387 99503387 1001 86380 86390 1
503440 99503440 1001 86380 86390 1
503989 99503989 1001 86380 86390 1
503809 99503809 1001 86380 86390 1
503758 99503758 1001 86380 86390 1
503733 99503733 1001 86380 86390 1
503832 99503832 1001 86380 86390 1
503536 99503536 1001 86380 86390 1
503655 99503655 1001 86380 86390 1
503529 99503529 1001 86380 86390 1
503648 99503648 1001 86380 86390 1
503521 99503521 1001 86380 86390 1
504234 99504234 1001 86380 86390 1
504175 99504175 1001 86380 86390 1
504834 99504834 1001 86380 86390 1
504825 99504825 1001 86380 86390 1
504569 99504569 1001 86380 86390 1
504683 99504683 1001 86380 86390 1
504504 99504504 1001 86380 86390 1
504450 99504450 1001 86380 86390 1
504739 99504739 1001 86380 86390 1
505056 99505056 1001 86380 86390 1
505667 99505667 1001 86380 86390 1
505614 99505614 1001 86380 86390 1
505385 99505385 1001 86380 86390 1
505437 99505437 1001 86380 86390 1
505174 99505174 1001 86380 86390 1
505265 99505265 1001 86380 86390 1
505948 99505948 1001 86380 86390 1
505865 99505865 1001 86380 86390 1
505946 99505946 1001 86380 86390 1
506408 99506408 1001 86380 86390 1
506526 99506526 1001 86380 86390 1
506399 99506399 1001 86380 86390 1
506556 99506556 1001 86380 86390 1
506171 99506171 1001 86380 86390 1
507338 99507338 1001 86380 86390 1
507140 99507140 1001 86380 86390 1
507205 99507205 1001 86380 86390 1
507117 99507117 1001 86380 86390 1
507086 99507086 1001 86380 86390 1
506884 99506884 1001 86380 86390 1
506875 99506875 1001 86380 86390 1
506940 99506940 1001 86380 86390 1
506968 99506968 1001 86380 86390 1
507626 99507626 1001 86380 86390 1
507627 99507627 1001 86380 86390 1
507424 99507424 1001 86380 86390 1
507621 99507621 1001 86380 86390 1
507532 99507532 1001 86380 86390 1
507545 99507545 1001 86380 86390 1
507495 99507495 1001 86380 86390 1
508080 99508080 1001 86380 86390 1
508247 99508247 1001 86380 86390 1
508134 99508134 1001 86380 86390 1
508070 99508070 1001 86380 86390 1
508071 99508071 1001 86380 86390 1
508072 99508072 1001 86380 86390 1
508048 99508048 1001 86380 86390 1
508090 99508090 1001 86380 86390 1
508130 99508130 1001 86380 86390 1
507980 99507980 1001 86380 86390 1
507947 99507947 1001 86380 86390 1
507885 99507885 1001 86380 86390 1
507809 99507809 1001 86380 86390 1
507693 99507693 1001 86380 86390 1
507656 99507656 1001 86380 86390 1
507760 99507760 1001 86380 86390 1
507711 99507711 1001 86380 86390 1
507816 99507816 1001 86380 86390 1
507807 99507807 1001 86380 86390 1
508298 99508298 1001 86380 86390 1
508390 99508390 1001 86380 86390 1
508294 99508294 1001 86380 86390 1
508308 99508308 1001 86380 86390 1
509053 99509053 1001 86380 86390 1
508980 99508980 1001 86380 86390 1
509061 99509061 1001 86380 86390 1
508997 99508997 1001 86380 86390 1
508792 99508792 1001 86380 86390 1
508692 99508692 1001 86380 86390 1
508734 99508734 1001 86380 86390 1
508604 99508604 1001 86380 86390 1
508502 99508502 1001 86380 86390 1
509164 99509164 1001 86380 86390 1
509697 99509697 1001 86380 86390 1
509802 99509802 1001 86380 86390 1
509828 99509828 1001 86380 86390 1
509617 99509617 1001 86380 86390 1
509605 99509605 1001 86380 86390 1
509657 99509657 1001 86380 86390 1
509679 99509679 1001 86380 86390 1
509416 99509416 1001 86380 86390 1
509286 99509286 1001 86380 86390 1
509352 99509352 1001 86380 86390 1
509391 99509391 1001 86380 86390 1
509341 99509341 1001 86380 86390 1
510078 99510078 1001 86380 86390 1
510032 99510032 1001 86380 86390 1
509986 99509986 1001 86380 86390 1
510725 99510725 1001 86380 86390 1
510676 99510676 1001 86380 86390 1
510529 99510529 1001 86380 86390 1
510340 99510340 1001 86380 86390 1
510315 99510315 1001 86380 86390 1
510394 99510394 1001 86380 86390 1
510460 99510460 1001 86380 86390 1
510396 99510396 1001 86380 86390 1
510437 99510437 1001 86380 86390 1
510399 99510399 1001 86380 86390 1
510439 99510439 1001 86380 86390 1
510183 99510183 1001 86380 86390 1
510848 99510848 1001 86380 86390 1
510861 99510861 1001 86380 86390 1
510747 99510747 1001 86380 86390 1
511438 99511438 1001 86380 86390 1
511464 99511464 1001 86380 86390 1
511538 99511538 1001 86380 86390 1
511484 99511484 1001 86380 86390 1
511448 99511448 1001 86380 86390 1
511307 99511307 1001 86380 86390 1
511084 99511084 1001 86380 86390 1
511072 99511072 1001 86380 86390 1
511577 99511577 1001 86380 86390 1
511657 99511657 1001 86380 86390 1
511581 99511581 1001 86380 86390 1
511714 99511714 1001 86380 86390 1
512276 99512276 1001 86380 86390 1
512182 99512182 1001 86380 86390 1
512056 99512056 1001 86380 86390 1
512031 99512031 1001 86380 86390 1
512099 99512099 1001 86380 86390 1
512115 99512115 1001 86380 86390 1
512065 99512065 1001 86380 86390 1
512053 99512053 1001 86380 86390 1
511952 99511952 1001 86380 86390 1
511865 99511865 1001 86380 86390 1
511804 99511804 1001 86380 86390 1
511794 99511794 1001 86380 86390 1
511859 99511859 1001 86380 86390 1
512445 99512445 1001 86380 86390 1
512451 99512451 1001 86380 86390 1
513068 99513068 1001 86380 86390 1
513162 99513162 1001 86380 86390 1
513197 99513197 1001 86380 86390 1
513166 99513166 1001 86380 86390 1
512938 99512938 1001 86380 86390 1
512887 99512887 1001 86380 86390 1
512798 99512798 1001 86380 86390 1
512916 99512916 1001 86380 86390 1
512942 99512942 1001 86380 86390 1
512996 99512996 1001 86380 86390 1
512880 99512880 1001 86380 86390 1
512726 99512726 1001 86380 86390 1
512675 99512675 1001 86380 86390 1
512702 99512702 1001 86380 86390 1
512755 99512755 1001 86380 86390 1
512681 99512681 1001 86380 86390 1
512734 99512734 1001 86380 86390 1
512748 99512748 1001 86380 86390 1
512646 99512646 1001 86380 86390 1
512672 99512672 1001 86380 86390 1
513222 99513222 1001 86380 86390 1
513238 99513238 1001 86380 86390 1
513879 99513879 1001 86380 86390 1
513799 99513799 1001 86380 86390 1
513623 99513623 1001 86380 86390 1
513590 99513590 1001 86380 86390 1
514146 99514146 1001 86380 86390 1
514200 99514200 1001 86380 86390 1
514126 99514126 1001 86380 86390 1
514050 99514050 1001 86380 86390 1
514459 99514459 1001 86380 86390 1
514621 99514621 1001 86380 86390 1
514546 99514546 1001 86380 86390 1
514572 99514572 1001 86380 86390 1
514262 99514262 1001 86380 86390 1
514253 99514253 1001 86380 86390 1
514398 99514398 1001 86380 86390 1
514322 99514322 1001 86380 86390 1
514248 99514248 1001 86380 86390 1
514918 99514918 1001 86380 86390 1
515035 99515035 1001 86380 86390 1
515055 99515055 1001 86380 86390 1
514992 99514992 1001 86380 86390 1
515309 99515309 1001 86380 86390 1
515322 99515322 1001 86380 86390 1
515339 99515339 1001 86380 86390 1
515457 99515457 1001 86380 86390 1
515344 99515344 1001 86380 86390 1
515357 99515357 1001 86380 86390 1
515371 99515371 1001 86380 86390 1
515321 99515321 1001 86380 86390 1
515334 99515334 1001 86380 86390 1
515217 99515217 1001 86380 86390 1
515263 99515263 1001 86380 86390 1
515880 99515880 1001 86380 86390 1
515808 99515808 1001 86380 86390 1
516316 99516316 1001 86380 86390 1
516436 99516436 1001 86380 86390 1
516428 99516428 1001 86380 86390 1
516443 99516443 1001 86380 86390 1
516315 99516315 1001 86380 86390 1
516279 99516279 1001 86380 86390 1
516189 99516189 1001 86380 86390 1
516293 99516293 1001 86380 86390 1
516005 99516005 1001 86380 86390 1
516096 99516096 1001 86380 86390 1
515902 99515902 1001 86380 86390 1
516019 99516019 1001 86380 86390 1
516086 99516086 1001 86380 86390 1
516061 99516061 1001 86380 86390 1
516075 99516075 1001 86380 86390 1
515920 99515920 1001 86380 86390 1
516040 99516040 1001 86380 86390 1
516675 99516675 1001 86380 86390 1
516594 99516594 1001 86380 86390 1
516595 99516595 1001 86380 86390 1
517162 99517162 1001 86380 86390 1
517000 99517000 1001 86380 86390 1
517130 99517130 1001 86380 86390 1
516977 99516977 1001 86380 86390 1
517081 99517081 1001 86380 86390 1
517122 99517122 1001 86380 86390 1
517032 99517032 1001 86380 86390 1
517020 99517020 1001 86380 86390 1
517085 99517085 1001 86380 86390 1
517036 99517036 1001 86380 86390 1
516999 99516999 1001 86380 86390 1
516780 99516780 1001 86380 86390 1
516847 99516847 1001 86380 86390 1
516758 99516758 1001 86380 86390 1
516915 99516915 1001 86380 86390 1
516725 99516725 1001 86380 86390 1
517449 99517449 1001 86380 86390 1
517540 99517540 1001 86380 86390 1
517425 99517425 1001 86380 86390 1
517364 99517364 1001 86380 86390 1
517416 99517416 1001 86380 86390 1
517499 99517499 1001 86380 86390 1
518087 99518087 1001 86380 86390 1
517989 99517989 1001 86380 86390 1
517826 99517826 1001 86380 86390 1
517696 99517696 1001 86380 86390 1
517672 99517672 1001 86380 86390 1
517673 99517673 1001 86380 86390 1
517652 99517652 1001 86380 86390 1
517630 99517630 1001 86380 86390 1
518343 99518343 1001 86380 86390 1
518240 99518240 1001 86380 86390 1
518933 99518933 1001 86380 86390 1
518922 99518922 1001 86380 86390 1
518773 99518773 1001 86380 86390 1
518672 99518672 1001 86380 86390 1
518777 99518777 1001 86380 86390 1
518458 99518458 1001 86380 86390 1
518484 99518484 1001 86380 86390 1
518449 99518449 1001 86380 86390 1
518573 99518573 1001 86380 86390 1
519140 99519140 1001 86380 86390 1
519025 99519025 1001 86380 86390 1
519131 99519131 1001 86380 86390 1
519030 99519030 1001 86380 86390 1
519739 99519739 1001 86380 86390 1
519690 99519690 1001 86380 86390 1
519667 99519667 1001 86380 86390 1
519706 99519706 1001 86380 86390 1
519772 99519772 1001 86380 86390 1
519656 99519656 1001 86380 86390 1
519749 99519749 1001 86380 86390 1
519530 99519530 1001 86380 86390 1
519514 99519514 1001 86380 86390 1
519300 99519300 1001 86380 86390 1
519239 99519239 1001 86380 86390 1
519242 99519242 1001 86380 86390 1
519980 99519980 1001 86380 86390 1
519844 99519844 1001 86380 86390 1
520448 99520448 1001 86380 86390 1
520505 99520505 1001 86380 86390 1
520469 99520469 1001 86380 86390 1
520482 99520482 1001 86380 86390 1
520495 99520495 1001 86380 86390 1
520396 99520396 1001 86380 86390 1
520397 99520397 1001 86380 86390 1
520372 99520372 1001 86380 86390 1
520243 99520243 1001 86380 86390 1
520401 99520401 1001 86380 86390 1
520206 99520206 1001 86380 86390 1
520055 99520055 1001 86380 86390 1
520147 99520147 1001 86380 86390 1
520666 99520666 1001 86380 86390 1
520734 99520734 1001 86380 86390 1
520657 99520657 1001 86380 86390 1
520722 99520722 1001 86380 86390 1
520751 99520751 1001 86380 86390 1
521312 99521312 1001 86380 86390 1
521338 99521338 1001 86380 86390 1
521302 99521302 1001 86380 86390 1
521323 99521323 1001 86380 86390 1
521093 99521093 1001 86380 86390 1
521054 99521054 1001 86380 86390 1
521214 99521214 1001 86380 86390 1
521089 99521089 1001 86380 86390 1
521116 99521116 1001 86380 86390 1
521000 99521000 1001 86380 86390 1
520993 99520993 1001 86380 86390 1
520863 99520863 1001 86380 86390 1
521020 99521020 1001 86380 86390 1
520960 99520960 1001 86380 86390 1
521645 99521645 1001 86380 86390 1
521622 99521622 1001 86380 86390 1
521636 99521636 1001 86380 86390 1
521574 99521574 1001 86380 86390 1
521471 99521471 1001 86380 86390 1
521552 99521552 1001 86380 86390 1
521591 99521591 1001 86380 86390 1
522255 99522255 1001 86380 86390 1
522210 99522210 1001 86380 86390 1
522225 99522225 1001 86380 86390 1
522148 99522148 1001 86380 86390 1
522028 99522028 1001 86380 86390 1
521964 99521964 1001 86380 86390 1
522016 99522016 1001 86380 86390 1
522004 99522004 1001 86380 86390 1
521888 99521888 1001 86380 86390 1
522059 99522059 1001 86380 86390 1
521750 99521750 1001 86380 86390 1
521766 99521766 1001 86380 86390 1
521806 99521806 1001 86380 86390 1
521677 99521677 1001 86380 86390 1
521846 99521846 1001 86380 86390 1
521860 99521860 1001 86380 86390 1
521745 99521745 1001 86380 86390 1
522486 99522486 1001 86380 86390 1
522320 99522320 1001 86380 86390 1
522427 99522427 1001 86380 86390 1
522325 99522325 1001 86380 86390 1
522456 99522456 1001 86380 86390 1
522495 99522495 1001 86380 86390 1
522919 99522919 1001 86380 86390 1
523052 99523052 1001 86380 86390 1
522839 99522839 1001 86380 86390 1
522802 99522802 1001 86380 86390 1
522642 99522642 1001 86380 86390 1
522649 99522649 1001 86380 86390 1
523127 99523127 1001 86380 86390 1
523535 99523535 1001 86380 86390 1
523377 99523377 1001 86380 86390 1
523443 99523443 1001 86380 86390 1
523474 99523474 1001 86380 86390 1
523465 99523465 1001 86380 86390 1
523969 99523969 1001 86380 86390 1
524034 99524034 1001 86380 86390 1
524142 99524142 1001 86380 86390 1
524118 99524118 1001 86380 86390 1
524119 99524119 1001 86380 86390 1
524752 99524752 1001 86380 86390 1
524462 99524462 1001 86380 86390 1
524463 99524463 1001 86380 86390 1
524515 99524515 1001 86380 86390 1
524404 99524404 1001 86380 86390 1
524508 99524508 1001 86380 86390 1
524171 99524171 1001 86380 86390 1
524793 99524793 1001 86380 86390 1
524962 99524962 1001 86380 86390 1
524911 99524911 1001 86380 86390 1
524825 99524825 1001 86380 86390 1
524905 99524905 1001 86380 86390 1
524918 99524918 1001 86380 86390 1
524788 99524788 1001 86380 86390 1
524792 99524792 1001 86380 86390 1
525484 99525484 1001 86380 86390 1
525551 99525551 1001 86380 86390 1
525197 99525197 1001 86380 86390 1
525309 99525309 1001 86380 86390 1
525337 99525337 1001 86380 86390 1
525067 99525067 1001 86380 86390 1
524990 99524990 1001 86380 86390 1
525044 99525044 1001 86380 86390 1
525057 99525057 1001 86380 86390 1
525143 99525143 1001 86380 86390 1
525610 99525610 1001 86380 86390 1
525598 99525598 1001 86380 86390 1
525768 99525768 1001 86380 86390 1
525744 99525744 1001 86380 86390 1
526321 99526321 1001 86380 86390 1
526334 99526334 1001 86380 86390 1
526391 99526391 1001 86380 86390 1
526212 99526212 1001 86380 86390 1
526161 99526161 1001 86380 86390 1
525850 99525850 1001 86380 86390 1
526539 99526539 1001 86380 86390 1
527045 99527045 1001 86380 86390 1
527131 99527131 1001 86380 86390 1
527184 99527184 1001 86380 86390 1
527024 99527024 1001 86380 86390 1
526785 99526785 1001 86380 86390 1
526723 99526723 1001 86380 86390 1
526713 99526713 1001 86380 86390 1
527286 99527286 1001 86380 86390 1
527340 99527340 1001 86380 86390 1
527291 99527291 1001 86380 86390 1
527410 99527410 1001 86380 86390 1
527372 99527372 1001 86380 86390 1
528043 99528043 1001 86380 86390 1
527911 99527911 1001 86380 86390 1
528053 99528053 1001 86380 86390 1
527952 99527952 1001 86380 86390 1
528059 99528059 1001 86380 86390 1
527820 99527820 1001 86380 86390 1
527798 99527798 1001 86380 86390 1
527747 99527747 1001 86380 86390 1
527468 99527468 1001 86380 86390 1
527550 99527550 1001 86380 86390 1
527526 99527526 1001 86380 86390 1
528079 99528079 1001 86380 86390 1
528109 99528109 1001 86380 86390 1
528720 99528720 1001 86380 86390 1
528839 99528839 1001 86380 86390 1
528700 99528700 1001 86380 86390 1
528454 99528454 1001 86380 86390 1
528342 99528342 1001 86380 86390 1
528394 99528394 1001 86380 86390 1
528969 99528969 1001 86380 86390 1
528957 99528957 1001 86380 86390 1
528920 99528920 1001 86380 86390 1
529038 99529038 1001 86380 86390 1
528909 99528909 1001 86380 86390 1
529725 99529725 1001 86380 86390 1
529538 99529538 1001 86380 86390 1
529541 99529541 1001 86380 86390 1
529583 99529583 1001 86380 86390 1
529475 99529475 1001 86380 86390 1
529374 99529374 1001 86380 86390 1
529387 99529387 1001 86380 86390 1
529195 99529195 1001 86380 86390 1
529273 99529273 1001 86380 86390 1
529817 99529817 1001 86380 86390 1
529795 99529795 1001 86380 86390 1
529821 99529821 1001 86380 86390 1
529834 99529834 1001 86380 86390 1
530530 99530530 1001 86380 86390 1
529976 99529976 1001 86380 86390 1
530054 99530054 1001 86380 86390 1
530576 99530576 1001 86380 86390 1
530668 99530668 1001 86380 86390 1
530727 99530727 1001 86380 86390 1
530689 99530689 1001 86380 86390 1
531328 99531328 1001 86380 86390 1
531354 99531354 1001 86380 86390 1
531217 99531217 1001 86380 86390 1
531286 99531286 1001 86380 86390 1
531109 99531109 1001 86380 86390 1
530971 99530971 1001 86380 86390 1
531142 99531142 1001 86380 86390 1
530915 99530915 1001 86380 86390 1
530929 99530929 1001 86380 86390 1
530774 99530774 1001 86380 86390 1
530778 99530778 1001 86380 86390 1
530783 99530783 1001 86380 86390 1
531483 99531483 1001 86380 86390 1
531548 99531548 1001 86380 86390 1
532041 99532041 1001 86380 86390 1
532188 99532188 1001 86380 86390 1
531886 99531886 1001 86380 86390 1
531995 99531995 1001 86380 86390 1
531817 99531817 1001 86380 86390 1
531791 99531791 1001 86380 86390 1
532241 99532241 1001 86380 86390 1
532283 99532283 1001 86380 86390 1
532261 99532261 1001 86380 86390 1
532225 99532225 1001 86380 86390 1
532890 99532890 1001 86380 86390 1
532854 99532854 1001 86380 86390 1
532842 99532842 1001 86380 86390 1
532788 99532788 1001 86380 86390 1
532634 99532634 1001 86380 86390 1
532702 99532702 1001 86380 86390 1
532742 99532742 1001 86380 86390 1
532772 99532772 1001 86380 86390 1
532465 99532465 1001 86380 86390 1
532556 99532556 1001 86380 86390 1
532614 99532614 1001 86380 86390 1
533145 99533145 1001 86380 86390 1
533043 99533043 1001 86380 86390 1
533046 99533046 1001 86380 86390 1
533154 99533154 1001 86380 86390 1
533222 99533222 1001 86380 86390 1
533661 99533661 1001 86380 86390 1
533701 99533701 1001 86380 86390 1
533485 99533485 1001 86380 86390 1
533541 99533541 1001 86380 86390 1
533518 99533518 1001 86380 86390 1
533597 99533597 1001 86380 86390 1
533382 99533382 1001 86380 86390 1
534504 99534504 1001 86380 86390 1
534609 99534609 1001 86380 86390 1
534613 99534613 1001 86380 86390 1
534524 99534524 1001 86380 86390 1
534526 99534526 1001 86380 86390 1
534406 99534406 1001 86380 86390 1
534408 99534408 1001 86380 86390 1
534344 99534344 1001 86380 86390 1
534461 99534461 1001 86380 86390 1
534160 99534160 1001 86380 86390 1
534268 99534268 1001 86380 86390 1
534840 99534840 1001 86380 86390 1
534756 99534756 1001 86380 86390 1
534718 99534718 1001 86380 86390 1
535355 99535355 1001 86380 86390 1
535307 99535307 1001 86380 86390 1
535373 99535373 1001 86380 86390 1
535491 99535491 1001 86380 86390 1
535468 99535468 1001 86380 86390 1
535203 99535203 1001 86380 86390 1
535229 99535229 1001 86380 86390 1
535116 99535116 1001 86380 86390 1
535119 99535119 1001 86380 86390 1
535058 99535058 1001 86380 86390 1
534904 99534904 1001 86380 86390 1
535056 99535056 1001 86380 86390 1
535656 99535656 1001 86380 86390 1
536249 99536249 1001 86380 86390 1
536152 99536152 1001 86380 86390 1
536191 99536191 1001 86380 86390 1
536269 99536269 1001 86380 86390 1
536082 99536082 1001 86380 86390 1
536007 99536007 1001 86380 86390 1
535887 99535887 1001 86380 86390 1
535855 99535855 1001 86380 86390 1
536449 99536449 1001 86380 86390 1
536395 99536395 1001 86380 86390 1
536539 99536539 1001 86380 86390 1
537054 99537054 1001 86380 86390 1
537094 99537094 1001 86380 86390 1
537110 99537110 1001 86380 86390 1
536856 99536856 1001 86380 86390 1
536863 99536863 1001 86380 86390 1
536723 99536723 1001 86380 86390 1
536699 99536699 1001 86380 86390 1
536570 99536570 1001 86380 86390 1
536637 99536637 1001 86380 86390 1
536668 99536668 1001 86380 86390 1
537178 99537178 1001 86380 86390 1
537906 99537906 1001 86380 86390 1
537592 99537592 1001 86380 86390 1
537722 99537722 1001 86380 86390 1
537728 99537728 1001 86380 86390 1
537497 99537497 1001 86380 86390 1
537495 99537495 1001 86380 86390 1
538056 99538056 1001 86380 86390 1
538180 99538180 1001 86380 86390 1
538137 99538137 1001 86380 86390 1
538725 99538725 1001 86380 86390 1
538715 99538715 1001 86380 86390 1
538707 99538707 1001 86380 86390 1
538747 99538747 1001 86380 86390 1
538657 99538657 1001 86380 86390 1
538459 99538459 1001 86380 86390 1
538232 99538232 1001 86380 86390 1
538253 99538253 1001 86380 86390 1
538202 99538202 1001 86380 86390 1
538928 99538928 1001 86380 86390 1
538996 99538996 1001 86380 86390 1
538959 99538959 1001 86380 86390 1
539609 99539609 1001 86380 86390 1
539596 99539596 1001 86380 86390 1
539636 99539636 1001 86380 86390 1
539374 99539374 1001 86380 86390 1
539432 99539432 1001 86380 86390 1
539058 99539058 1001 86380 86390 1
539669 99539669 1001 86380 86390 1
539643 99539643 1001 86380 86390 1
539777 99539777 1001 86380 86390 1
540288 99540288 1001 86380 86390 1
540441 99540441 1001 86380 86390 1
540278 99540278 1001 86380 86390 1
540109 99540109 1001 86380 86390 1
540252 99540252 1001 86380 86390 1
540138 99540138 1001 86380 86390 1
540041 99540041 1001 86380 86390 1
539990 99539990 1001 86380 86390 1
539991 99539991 1001 86380 86390 1
540516 99540516 1001 86380 86390 1
540504 99540504 1001 86380 86390 1
540594 99540594 1001 86380 86390 1
540530 99540530 1001 86380 86390 1
540656 99540656 1001 86380 86390 1
541289 99541289 1001 86380 86390 1
541116 99541116 1001 86380 86390 1
541269 99541269 1001 86380 86390 1
541120 99541120 1001 86380 86390 1
540931 99540931 1001 86380 86390 1
541075 99541075 1001 86380 86390 1
541077 99541077 1001 86380 86390 1
540987 99540987 1001 86380 86390 1
540915 99540915 1001 86380 86390 1
540793 99540793 1001 86380 86390 1
540755 99540755 1001 86380 86390 1
540704 99540704 1001 86380 86390 1
540797 99540797 1001 86380 86390 1
541344 99541344 1001 86380 86390 1
542084 99542084 1001 86380 86390 1
542012 99542012 1001 86380 86390 1
541848 99541848 1001 86380 86390 1
541745 99541745 1001 86380 86390 1
541826 99541826 1001 86380 86390 1
541777 99541777 1001 86380 86390 1
541790 99541790 1001 86380 86390 1
541537 99541537 1001 86380 86390 1
541643 99541643 1001 86380 86390 1
541541 99541541 1001 86380 86390 1
541684 99541684 1001 86380 86390 1
541646 99541646 1001 86380 86390 1
542142 99542142 1001 86380 86390 1
542238 99542238 1001 86380 86390 1
542202 99542202 1001 86380 86390 1
542254 99542254 1001 86380 86390 1
542190 99542190 1001 86380 86390 1
542178 99542178 1001 86380 86390 1
542269 99542269 1001 86380 86390 1
542908 99542908 1001 86380 86390 1
542923 99542923 1001 86380 86390 1
542716 99542716 1001 86380 86390 1
542679 99542679 1001 86380 86390 1
542457 99542457 1001 86380 86390 1
542394 99542394 1001 86380 86390 1
542334 99542334 1001 86380 86390 1
542452 99542452 1001 86380 86390 1
542975 99542975 1001 86380 86390 1
543144 99543144 1001 86380 86390 1
543146 99543146 1001 86380 86390 1
542991 99542991 1001 86380 86390 1
543745 99543745 1001 86380 86390 1
543718 99543718 1001 86380 86390 1
543518 99543518 1001 86380 86390 1
543331 99543331 1001 86380 86390 1
543332 99543332 1001 86380 86390 1
543177 99543177 1001 86380 86390 1
543349 99543349 1001 86380 86390 1
543236 99543236 1001 86380 86390 1
543823 99543823 1001 86380 86390 1
543969 99543969 1001 86380 86390 1
543892 99543892 1001 86380 86390 1
543815 99543815 1001 86380 86390 1
543893 99543893 1001 86380 86390 1
544426 99544426 1001 86380 86390 1
544212 99544212 1001 86380 86390 1
544356 99544356 1001 86380 86390 1
544004 99544004 1001 86380 86390 1
544141 99544141 1001 86380 86390 1
544738 99544738 1001 86380 86390 1
544729 99544729 1001 86380 86390 1
544616 99544616 1001 86380 86390 1
428859 221 1001 42540 43077 1
432039 1146 1001 44820 45717 1
523069 489 1001 51552 51851 1
400043 99400043 1001 86380 86390 1
400190 99400190 1001 86380 86390 1
400216 99400216 1001 86380 86390 1
400204 99400204 1001 86380 86390 1
400424 99400424 1001 86380 86390 1
400429 99400429 1001 86380 86390 1
400635 99400635 1001 86380 86390 1
400719 99400719 1001 86380 86390 1
400743 99400743 1001 86380 86390 1
400840 99400840 1001 86380 86390 1
401157 99401157 1001 86380 86390 1
401206 99401206 1001 86380 86390 1
401212 99401212 1001 86380 86390 1
401306 99401306 1001 86380 86390 1
401328 99401328 1001 86380 86390 1
401899 99401899 1001 86380 86390 1
401860 99401860 1001 86380 86390 1
402181 99402181 1001 86380 86390 1
402373 99402373 1001 86380 86390 1
402328 99402328 1001 86380 86390 1
402619 99402619 1001 86380 86390 1
402720 99402720 1001 86380 86390 1
402785 99402785 1001 86380 86390 1
403312 99403312 1001 86380 86390 1
403455 99403455 1001 86380 86390 1
403449 99403449 1001 86380 86390 1
403698 99403698 1001 86380 86390 1
403755 99403755 1001 86380 86390 1
403922 99403922 1001 86380 86390 1
403908 99403908 1001 86380 86390 1
403871 99403871 1001 86380 86390 1
403940 99403940 1001 86380 86390 1
404218 99404218 1001 86380 86390 1
404174 99404174 1001 86380 86390 1
404474 99404474 1001 86380 86390 1
404475 99404475 1001 86380 86390 1
404727 99404727 1001 86380 86390 1
404790 99404790 1001 86380 86390 1
404969 99404969 1001 86380 86390 1
405144 99405144 1001 86380 86390 1
405686 99405686 1001 86380 86390 1
405824 99405824 1001 86380 86390 1
405846 99405846 1001 86380 86390 1
405962 99405962 1001 86380 86390 1
405925 99405925 1001 86380 86390 1
406031 99406031 1001 86380 86390 1
406014 99406014 1001 86380 86390 1
406354 99406354 1001 86380 86390 1
406307 99406307 1001 86380 86390 1
406450 99406450 1001 86380 86390 1
406469 99406469 1001 86380 86390 1
406748 99406748 1001 86380 86390 1
406851 99406851 1001 86380 86390 1
406912 99406912 1001 86380 86390 1
406958 99406958 1001 86380 86390 1
407158 99407158 1001 86380 86390 1
407220 99407220 1001 86380 86390 1
407416 99407416 1001 86380 86390 1
407497 99407497 1001 86380 86390 1
407617 99407617 1001 86380 86390 1
407752 99407752 1001 86380 86390 1
407947 99407947 1001 86380 86390 1
408369 99408369 1001 86380 86390 1
408331 99408331 1001 86380 86390 1
408356 99408356 1001 86380 86390 1
409284 99409284 1001 86380 86390 1
409292 99409292 1001 86380 86390 1
409194 99409194 1001 86380 86390 1
409322 99409322 1001 86380 86390 1
409324 99409324 1001 86380 86390 1
409416 99409416 1001 86380 86390 1
409535 99409535 1001 86380 86390 1
409563 99409563 1001 86380 86390 1
409649 99409649 1001 86380 86390 1
409599 99409599 1001 86380 86390 1
409646 99409646 1001 86380 86390 1
409772 99409772 1001 86380 86390 1
409690 99409690 1001 86380 86390 1
409813 99409813 1001 86380 86390 1
410063 99410063 1001 86380 86390 1
410193 99410193 1001 86380 86390 1
410514 99410514 1001 86380 86390 1
410638 99410638 1001 86380 86390 1
410627 99410627 1001 86380 86390 1
411086 99411086 1001 86380 86390 1
411187 99411187 1001 86380 86390 1
411112 99411112 1001 86380 86390 1
411364 99411364 1001 86380 86390 1
411410 99411410 1001 86380 86390 1
411649 99411649 1001 86380 86390 1
411726 99411726 1001 86380 86390 1
411793 99411793 1001 86380 86390 1
411829 99411829 1001 86380 86390 1
411862 99411862 1001 86380 86390 1
412446 99412446 1001 86380 86390 1
413311 99413311 1001 86380 86390 1
413581 99413581 1001 86380 86390 1
413285 99413285 1001 86380 86390 1
412691 99412691 1001 86380 86390 1
412669 99412669 1001 86380 86390 1
412815 99412815 1001 86380 86390 1
412717 99412717 1001 86380 86390 1
413861 99413861 1001 86380 86390 1
413889 99413889 1001 86380 86390 1
414061 99414061 1001 86380 86390 1
413805 99413805 1001 86380 86390 1
414056 99414056 1001 86380 86390 1
414028 99414028 1001 86380 86390 1
415076 99415076 1001 86380 86390 1
415268 99415268 1001 86380 86390 1
415085 99415085 1001 86380 86390 1
415042 99415042 1001 86380 86390 1
415234 99415234 1001 86380 86390 1
415293 99415293 1001 86380 86390 1
414722 99414722 1001 86380 86390 1
414251 99414251 1001 86380 86390 1
414410 99414410 1001 86380 86390 1
414154 99414154 1001 86380 86390 1
415367 99415367 1001 86380 86390 1
416620 99416620 1001 86380 86390 1
416160 99416160 1001 86380 86390 1
416554 99416554 1001 86380 86390 1
416411 99416411 1001 86380 86390 1
416168 99416168 1001 86380 86390 1
416033 99416033 1001 86380 86390 1
415908 99415908 1001 86380 86390 1
415933 99415933 1001 86380 86390 1
415939 99415939 1001 86380 86390 1
417341 99417341 1001 86380 86390 1
417009 99417009 1001 86380 86390 1
417301 99417301 1001 86380 86390 1
417604 99417604 1001 86380 86390 1
418595 99418595 1001 86380 86390 1
418761 99418761 1001 86380 86390 1
418513 99418513 1001 86380 86390 1
418493 99418493 1001 86380 86390 1
418057 99418057 1001 86380 86390 1
418214 99418214 1001 86380 86390 1
417745 99417745 1001 86380 86390 1
417644 99417644 1001 86380 86390 1
417700 99417700 1001 86380 86390 1
419157 99419157 1001 86380 86390 1
418827 99418827 1001 86380 86390 1
419032 99419032 1001 86380 86390 1
419087 99419087 1001 86380 86390 1
420213 99420213 1001 86380 86390 1
420067 99420067 1001 86380 86390 1
420134 99420134 1001 86380 86390 1
419665 99419665 1001 86380 86390 1
419826 99419826 1001 86380 86390 1
419844 99419844 1001 86380 86390 1
419491 99419491 1001 86380 86390 1
419425 99419425 1001 86380 86390 1
419226 99419226 1001 86380 86390 1
419557 99419557 1001 86380 86390 1
419262 99419262 1001 86380 86390 1
420549 99420549 1001 86380 86390 1
420477 99420477 1001 86380 86390 1
421866 99421866 1001 86380 86390 1
421717 99421717 1001 86380 86390 1
422011 99422011 1001 86380 86390 1
421856 99421856 1001 86380 86390 1
421857 99421857 1001 86380 86390 1
421391 99421391 1001 86380 86390 1
421503 99421503 1001 86380 86390 1
421618 99421618 1001 86380 86390 1
421671 99421671 1001 86380 86390 1
421275 99421275 1001 86380 86390 1
421357 99421357 1001 86380 86390 1
421558 99421558 1001 86380 86390 1
421676 99421676 1001 86380 86390 1
421363 99421363 1001 86380 86390 1
421117 99421117 1001 86380 86390 1
420979 99420979 1001 86380 86390 1
421007 99421007 1001 86380 86390 1
421250 99421250 1001 86380 86390 1
423436 99423436 1001 86380 86390 1
423465 99423465 1001 86380 86390 1
423618 99423618 1001 86380 86390 1
423022 99423022 1001 86380 86390 1
423194 99423194 1001 86380 86390 1
422763 99422763 1001 86380 86390 1
424132 99424132 1001 86380 86390 1
424084 99424084 1001 86380 86390 1
425260 99425260 1001 86380 86390 1
424599 99424599 1001 86380 86390 1
424945 99424945 1001 86380 86390 1
424949 99424949 1001 86380 86390 1
424558 99424558 1001 86380 86390 1
425597 99425597 1001 86380 86390 1
426796 99426796 1001 86380 86390 1
426955 99426955 1001 86380 86390 1
426666 99426666 1001 86380 86390 1
426307 99426307 1001 86380 86390 1
426413 99426413 1001 86380 86390 1
426586 99426586 1001 86380 86390 1
426366 99426366 1001 86380 86390 1
426442 99426442 1001 86380 86390 1
425913 99425913 1001 86380 86390 1
425938 99425938 1001 86380 86390 1
425866 99425866 1001 86380 86390 1
427257 99427257 1001 86380 86390 1
427202 99427202 1001 86380 86390 1
427379 99427379 1001 86380 86390 1
427133 99427133 1001 86380 86390 1
428363 99428363 1001 86380 86390 1
428718 99428718 1001 86380 86390 1
428228 99428228 1001 86380 86390 1
428214 99428214 1001 86380 86390 1
428907 99428907 1001 86380 86390 1
428982 99428982 1001 86380 86390 1
430222 99430222 1001 86380 86390 1
430195 99430195 1001 86380 86390 1
430124 99430124 1001 86380 86390 1
430135 99430135 1001 86380 86390 1
429872 99429872 1001 86380 86390 1
429707 99429707 1001 86380 86390 1
429738 99429738 1001 86380 86390 1
429761 99429761 1001 86380 86390 1
429697 99429697 1001 86380 86390 1
429785 99429785 1001 86380 86390 1
429869 99429869 1001 86380 86390 1
429494 99429494 1001 86380 86390 1
429325 99429325 1001 86380 86390 1
429396 99429396 1001 86380 86390 1
429356 99429356 1001 86380 86390 1
430741 99430741 1001 86380 86390 1
430509 99430509 1001 86380 86390 1
430489 99430489 1001 86380 86390 1
430810 99430810 1001 86380 86390 1
432054 99432054 1001 86380 86390 1
431870 99431870 1001 86380 86390 1
431876 99431876 1001 86380 86390 1
431507 99431507 1001 86380 86390 1
431571 99431571 1001 86380 86390 1
431281 99431281 1001 86380 86390 1
430843 99430843 1001 86380 86390 1
430892 99430892 1001 86380 86390 1
431032 99431032 1001 86380 86390 1
431215 99431215 1001 86380 86390 1
430897 99430897 1001 86380 86390 1
432331 99432331 1001 86380 86390 1
433326 99433326 1001 86380 86390 1
433292 99433292 1001 86380 86390 1
433054 99433054 1001 86380 86390 1
433299 99433299 1001 86380 86390 1
432953 99432953 1001 86380 86390 1
433083 99433083 1001 86380 86390 1
433144 99433144 1001 86380 86390 1
432528 99432528 1001 86380 86390 1
434007 99434007 1001 86380 86390 1
433872 99433872 1001 86380 86390 1
435306 99435306 1001 86380 86390 1
435074 99435074 1001 86380 86390 1
434593 99434593 1001 86380 86390 1
434759 99434759 1001 86380 86390 1
434700 99434700 1001 86380 86390 1
434284 99434284 1001 86380 86390 1
434354 99434354 1001 86380 86390 1
434463 99434463 1001 86380 86390 1
434364 99434364 1001 86380 86390 1
434529 99434529 1001 86380 86390 1
435453 99435453 1001 86380 86390 1
436992 99436992 1001 86380 86390 1
436967 99436967 1001 86380 86390 1
436727 99436727 1001 86380 86390 1
436571 99436571 1001 86380 86390 1
436511 99436511 1001 86380 86390 1
436288 99436288 1001 86380 86390 1
436247 99436247 1001 86380 86390 1
437217 99437217 1001 86380 86390 1
300035 99300035 1001 86380 86390 1
300061 99300061 1001 86380 86390 1
437328 99437328 1001 86380 86390 1
300078 99300078 1001 86380 86390 1
300679 99300679 1001 86380 86390 1
300620 99300620 1001 86380 86390 1
300712 99300712 1001 86380 86390 1
300425 99300425 1001 86380 86390 1
300349 99300349 1001 86380 86390 1
300494 99300494 1001 86380 86390 1
300379 99300379 1001 86380 86390 1
300211 99300211 1001 86380 86390 1
300164 99300164 1001 86380 86390 1
300843 99300843 1001 86380 86390 1
300869 99300869 1001 86380 86390 1
300870 99300870 1001 86380 86390 1
300822 99300822 1001 86380 86390 1
301477 99301477 1001 86380 86390 1
301419 99301419 1001 86380 86390 1
301488 99301488 1001 86380 86390 1
301411 99301411 1001 86380 86390 1
301707 99301707 1001 86380 86390 1
301630 99301630 1001 86380 86390 1
302263 99302263 1001 86380 86390 1
302076 99302076 1001 86380 86390 1
302064 99302064 1001 86380 86390 1
301990 99301990 1001 86380 86390 1
301772 99301772 1001 86380 86390 1
301941 99301941 1001 86380 86390 1
301929 99301929 1001 86380 86390 1
301787 99301787 1001 86380 86390 1
301893 99301893 1001 86380 86390 1
301780 99301780 1001 86380 86390 1
301820 99301820 1001 86380 86390 1
302472 99302472 1001 86380 86390 1
302439 99302439 1001 86380 86390 1
303057 99303057 1001 86380 86390 1
302837 99302837 1001 86380 86390 1
302890 99302890 1001 86380 86390 1
302599 99302599 1001 86380 86390 1
302756 99302756 1001 86380 86390 1
302693 99302693 1001 86380 86390 1
302707 99302707 1001 86380 86390 1
302736 99302736 1001 86380 86390 1
302686 99302686 1001 86380 86390 1
302596 99302596 1001 86380 86390 1
302727 99302727 1001 86380 86390 1
303340 99303340 1001 86380 86390 1
303406 99303406 1001 86380 86390 1
303266 99303266 1001 86380 86390 1
303958 99303958 1001 86380 86390 1
303938 99303938 1001 86380 86390 1
303419 99303419 1001 86380 86390 1
303461 99303461 1001 86380 86390 1
304211 99304211 1001 86380 86390 1
304147 99304147 1001 86380 86390 1
304175 99304175 1001 86380 86390 1
304141 99304141 1001 86380 86390 1
304679 99304679 1001 86380 86390 1
304738 99304738 1001 86380 86390 1
304729 99304729 1001 86380 86390 1
304516 99304516 1001 86380 86390 1
304542 99304542 1001 86380 86390 1
304555 99304555 1001 86380 86390 1
304613 99304613 1001 86380 86390 1
304393 99304393 1001 86380 86390 1
304342 99304342 1001 86380 86390 1
304331 99304331 1001 86380 86390 1
304241 99304241 1001 86380 86390 1
304410 99304410 1001 86380 86390 1
304413 99304413 1001 86380 86390 1
304258 99304258 1001 86380 86390 1
304365 99304365 1001 86380 86390 1
304391 99304391 1001 86380 86390 1
305005 99305005 1001 86380 86390 1
305543 99305543 1001 86380 86390 1
305492 99305492 1001 86380 86390 1
305533 99305533 1001 86380 86390 1
305296 99305296 1001 86380 86390 1
305103 99305103 1001 86380 86390 1
305101 99305101 1001 86380 86390 1
500166 99500166 1001 86380 86390 1
500154 99500154 1001 86380 86390 1
500190 99500190 1001 86380 86390 1
500765 99500765 1001 86380 86390 1
500766 99500766 1001 86380 86390 1
500651 99500651 1001 86380 86390 1
500721 99500721 1001 86380 86390 1
500430 99500430 1001 86380 86390 1
500456 99500456 1001 86380 86390 1
500563 99500563 1001 86380 86390 1
500514 99500514 1001 86380 86390 1
500476 99500476 1001 86380 86390 1
500388 99500388 1001 86380 86390 1
500209 99500209 1001 86380 86390 1
500900 99500900 1001 86380 86390 1
500980 99500980 1001 86380 86390 1
500920 99500920 1001 86380 86390 1
500830 99500830 1001 86380 86390 1
500883 99500883 1001 86380 86390 1
501271 99501271 1001 86380 86390 1
501302 99501302 1001 86380 86390 1
501122 99501122 1001 86380 86390 1
501131 99501131 1001 86380 86390 1
501210 99501210 1001 86380 86390 1
501731 99501731 1001 86380 86390 1
501723 99501723 1001 86380 86390 1
502302 99502302 1001 86380 86390 1
502419 99502419 1001 86380 86390 1
502410 99502410 1001 86380 86390 1
502333 99502333 1001 86380 86390 1
502256 99502256 1001 86380 86390 1
502514 99502514 1001 86380 86390 1
502649 99502649 1001 86380 86390 1
502473 99502473 1001 86380 86390 1
503191 99503191 1001 86380 86390 1
503144 99503144 1001 86380 86390 1
503174 99503174 1001 86380 86390 1
503027 99503027 1001 86380 86390 1
503015 99503015 1001 86380 86390 1
502898 99502898 1001 86380 86390 1
502869 99502869 1001 86380 86390 1
502741 99502741 1001 86380 86390 1
502771 99502771 1001 86380 86390 1
502733 99502733 1001 86380 86390 1
502759 99502759 1001 86380 86390 1
502850 99502850 1001 86380 86390 1
503445 99503445 1001 86380 86390 1
503458 99503458 1001 86380 86390 1
503303 99503303 1001 86380 86390 1
503308 99503308 1001 86380 86390 1
503376 99503376 1001 86380 86390 1
503965 99503965 1001 86380 86390 1
503808 99503808 1001 86380 86390 1
503797 99503797 1001 86380 86390 1
503815 99503815 1001 86380 86390 1
503714 99503714 1001 86380 86390 1
503566 99503566 1001 86380 86390 1
503687 99503687 1001 86380 86390 1
503519 99503519 1001 86380 86390 1
503585 99503585 1001 86380 86390 1
504257 99504257 1001 86380 86390 1
504296 99504296 1001 86380 86390 1
504247 99504247 1001 86380 86390 1
504771 99504771 1001 86380 86390 1
504595 99504595 1001 86380 86390 1
504660 99504660 1001 86380 86390 1
504721 99504721 1001 86380 86390 1
504539 99504539 1001 86380 86390 1
504592 99504592 1001 86380 86390 1
504541 99504541 1001 86380 86390 1
504736 99504736 1001 86380 86390 1
504525 99504525 1001 86380 86390 1
504474 99504474 1001 86380 86390 1
505020 99505020 1001 86380 86390 1
505027 99505027 1001 86380 86390 1
505680 99505680 1001 86380 86390 1
505577 99505577 1001 86380 86390 1
505681 99505681 1001 86380 86390 1
505570 99505570 1001 86380 86390 1
505478 99505478 1001 86380 86390 1
505480 99505480 1001 86380 86390 1
505533 99505533 1001 86380 86390 1
505405 99505405 1001 86380 86390 1
505510 99505510 1001 86380 86390 1
505274 99505274 1001 86380 86390 1
505782 99505782 1001 86380 86390 1
505860 99505860 1001 86380 86390 1
505966 99505966 1001 86380 86390 1
505785 99505785 1001 86380 86390 1
505826 99505826 1001 86380 86390 1
505930 99505930 1001 86380 86390 1
506559 99506559 1001 86380 86390 1
506366 99506366 1001 86380 86390 1
506303 99506303 1001 86380 86390 1
506343 99506343 1001 86380 86390 1
506219 99506219 1001 86380 86390 1
506031 99506031 1001 86380 86390 1
506123 99506123 1001 86380 86390 1
506072 99506072 1001 86380 86390 1
506692 99506692 1001 86380 86390 1
506745 99506745 1001 86380 86390 1
507387 99507387 1001 86380 86390 1
507257 99507257 1001 86380 86390 1
507393 99507393 1001 86380 86390 1
507287 99507287 1001 86380 86390 1
507102 99507102 1001 86380 86390 1
506947 99506947 1001 86380 86390 1
506976 99506976 1001 86380 86390 1
506990 99506990 1001 86380 86390 1
506902 99506902 1001 86380 86390 1
506993 99506993 1001 86380 86390 1
507470 99507470 1001 86380 86390 1
507605 99507605 1001 86380 86390 1
508081 99508081 1001 86380 86390 1
508173 99508173 1001 86380 86390 1
508138 99508138 1001 86380 86390 1
508054 99508054 1001 86380 86390 1
507920 99507920 1001 86380 86390 1
507762 99507762 1001 86380 86390 1
507659 99507659 1001 86380 86390 1
507803 99507803 1001 86380 86390 1
507829 99507829 1001 86380 86390 1
507806 99507806 1001 86380 86390 1
508367 99508367 1001 86380 86390 1
508359 99508359 1001 86380 86390 1
509049 99509049 1001 86380 86390 1
509020 99509020 1001 86380 86390 1
509069 99509069 1001 86380 86390 1
508817 99508817 1001 86380 86390 1
508850 99508850 1001 86380 86390 1
508696 99508696 1001 86380 86390 1
508647 99508647 1001 86380 86390 1
508654 99508654 1001 86380 86390 1
508569 99508569 1001 86380 86390 1
509101 99509101 1001 86380 86390 1
509260 99509260 1001 86380 86390 1
509119 99509119 1001 86380 86390 1
509275 99509275 1001 86380 86390 1
509723 99509723 1001 86380 86390 1
509801 99509801 1001 86380 86390 1
509880 99509880 1001 86380 86390 1
509730 99509730 1001 86380 86390 1
509626 99509626 1001 86380 86390 1
509678 99509678 1001 86380 86390 1
509564 99509564 1001 86380 86390 1
509577 99509577 1001 86380 86390 1
509362 99509362 1001 86380 86390 1
509339 99509339 1001 86380 86390 1
509906 99509906 1001 86380 86390 1
510039 99510039 1001 86380 86390 1
510561 99510561 1001 86380 86390 1
510536 99510536 1001 86380 86390 1
510562 99510562 1001 86380 86390 1
510653 99510653 1001 86380 86390 1
510643 99510643 1001 86380 86390 1
510532 99510532 1001 86380 86390 1
510469 99510469 1001 86380 86390 1
510497 99510497 1001 86380 86390 1
510485 99510485 1001 86380 86390 1
510513 99510513 1001 86380 86390 1
510462 99510462 1001 86380 86390 1
510320 99510320 1001 86380 86390 1
510476 99510476 1001 86380 86390 1
510416 99510416 1001 86380 86390 1
510237 99510237 1001 86380 86390 1
510252 99510252 1001 86380 86390 1
510293 99510293 1001 86380 86390 1
510113 99510113 1001 86380 86390 1
510140 99510140 1001 86380 86390 1
510219 99510219 1001 86380 86390 1
510880 99510880 1001 86380 86390 1
510924 99510924 1001 86380 86390 1
510756 99510756 1001 86380 86390 1
510824 99510824 1001 86380 86390 1
510800 99510800 1001 86380 86390 1
511475 99511475 1001 86380 86390 1
511477 99511477 1001 86380 86390 1
511417 99511417 1001 86380 86390 1
511397 99511397 1001 86380 86390 1
511207 99511207 1001 86380 86390 1
511197 99511197 1001 86380 86390 1
511239 99511239 1001 86380 86390 1
511074 99511074 1001 86380 86390 1
511063 99511063 1001 86380 86390 1
510935 99510935 1001 86380 86390 1
511030 99511030 1001 86380 86390 1
511655 99511655 1001 86380 86390 1
511609 99511609 1001 86380 86390 1
512213 99512213 1001 86380 86390 1
512268 99512268 1001 86380 86390 1
512362 99512362 1001 86380 86390 1
512368 99512368 1001 86380 86390 1
512369 99512369 1001 86380 86390 1
512101 99512101 1001 86380 86390 1
512037 99512037 1001 86380 86390 1
512117 99512117 1001 86380 86390 1
512003 99512003 1001 86380 86390 1
512016 99512016 1001 86380 86390 1
511929 99511929 1001 86380 86390 1
511892 99511892 1001 86380 86390 1
511964 99511964 1001 86380 86390 1
512454 99512454 1001 86380 86390 1
512514 99512514 1001 86380 86390 1
512464 99512464 1001 86380 86390 1
513065 99513065 1001 86380 86390 1
513186 99513186 1001 86380 86390 1
513123 99513123 1001 86380 86390 1
513086 99513086 1001 86380 86390 1
512923 99512923 1001 86380 86390 1
512936 99512936 1001 86380 86390 1
512997 99512997 1001 86380 86390 1
512737 99512737 1001 86380 86390 1
513407 99513407 1001 86380 86390 1
513265 99513265 1001 86380 86390 1
513876 99513876 1001 86380 86390 1
513865 99513865 1001 86380 86390 1
513943 99513943 1001 86380 86390 1
513866 99513866 1001 86380 86390 1
513844 99513844 1001 86380 86390 1
513832 99513832 1001 86380 86390 1
513686 99513686 1001 86380 86390 1
513802 99513802 1001 86380 86390 1
513552 99513552 1001 86380 86390 1
513579 99513579 1001 86380 86390 1
514069 99514069 1001 86380 86390 1
514199 99514199 1001 86380 86390 1
514074 99514074 1001 86380 86390 1
514075 99514075 1001 86380 86390 1
514155 99514155 1001 86380 86390 1
514181 99514181 1001 86380 86390 1
514233 99514233 1001 86380 86390 1
514694 99514694 1001 86380 86390 1
514657 99514657 1001 86380 86390 1
514688 99514688 1001 86380 86390 1
514641 99514641 1001 86380 86390 1
514565 99514565 1001 86380 86390 1
514604 99514604 1001 86380 86390 1
514618 99514618 1001 86380 86390 1
514593 99514593 1001 86380 86390 1
514477 99514477 1001 86380 86390 1
514256 99514256 1001 86380 86390 1
515010 99515010 1001 86380 86390 1
515025 99515025 1001 86380 86390 1
515053 99515053 1001 86380 86390 1
515481 99515481 1001 86380 86390 1
515493 99515493 1001 86380 86390 1
515623 99515623 1001 86380 86390 1
515496 99515496 1001 86380 86390 1
515613 99515613 1001 86380 86390 1
515487 99515487 1001 86380 86390 1
515387 99515387 1001 86380 86390 1
515297 99515297 1001 86380 86390 1
515349 99515349 1001 86380 86390 1
515416 99515416 1001 86380 86390 1
515417 99515417 1001 86380 86390 1
515277 99515277 1001 86380 86390 1
515291 99515291 1001 86380 86390 1
515383 99515383 1001 86380 86390 1
515221 99515221 1001 86380 86390 1
515250 99515250 1001 86380 86390 1
515746 99515746 1001 86380 86390 1
516409 99516409 1001 86380 86390 1
516359 99516359 1001 86380 86390 1
516496 99516496 1001 86380 86390 1
516363 99516363 1001 86380 86390 1
516258 99516258 1001 86380 86390 1
516147 99516147 1001 86380 86390 1
515974 99515974 1001 86380 86390 1
516042 99516042 1001 86380 86390 1
516004 99516004 1001 86380 86390 1
516713 99516713 1001 86380 86390 1
516563 99516563 1001 86380 86390 1
516693 99516693 1001 86380 86390 1
516695 99516695 1001 86380 86390 1
517235 99517235 1001 86380 86390 1
517291 99517291 1001 86380 86390 1
517201 99517201 1001 86380 86390 1
517138 99517138 1001 86380 86390 1
517325 99517325 1001 86380 86390 1
516987 99516987 1001 86380 86390 1
516937 99516937 1001 86380 86390 1
516820 99516820 1001 86380 86390 1
516731 99516731 1001 86380 86390 1
516803 99516803 1001 86380 86390 1
517438 99517438 1001 86380 86390 1
518097 99518097 1001 86380 86390 1
517997 99517997 1001 86380 86390 1
518024 99518024 1001 86380 86390 1
517979 99517979 1001 86380 86390 1
517854 99517854 1001 86380 86390 1
517945 99517945 1001 86380 86390 1
517910 99517910 1001 86380 86390 1
517941 99517941 1001 86380 86390 1
517554 99517554 1001 86380 86390 1
517587 99517587 1001 86380 86390 1
518172 99518172 1001 86380 86390 1
518237 99518237 1001 86380 86390 1
518358 99518358 1001 86380 86390 1
518334 99518334 1001 86380 86390 1
518786 99518786 1001 86380 86390 1
518921 99518921 1001 86380 86390 1
518582 99518582 1001 86380 86390 1
518635 99518635 1001 86380 86390 1
518663 99518663 1001 86380 86390 1
518447 99518447 1001 86380 86390 1
518486 99518486 1001 86380 86390 1
518546 99518546 1001 86380 86390 1
519127 99519127 1001 86380 86390 1
518993 99518993 1001 86380 86390 1
519680 99519680 1001 86380 86390 1
519719 99519719 1001 86380 86390 1
519709 99519709 1001 86380 86390 1
519596 99519596 1001 86380 86390 1
519480 99519480 1001 86380 86390 1
519474 99519474 1001 86380 86390 1
519411 99519411 1001 86380 86390 1
519271 99519271 1001 86380 86390 1
519376 99519376 1001 86380 86390 1
519380 99519380 1001 86380 86390 1
519927 99519927 1001 86380 86390 1
519838 99519838 1001 86380 86390 1
519925 99519925 1001 86380 86390 1
520003 99520003 1001 86380 86390 1
519835 99519835 1001 86380 86390 1
520498 99520498 1001 86380 86390 1
520473 99520473 1001 86380 86390 1
520486 99520486 1001 86380 86390 1
520592 99520592 1001 86380 86390 1
520549 99520549 1001 86380 86390 1
520383 99520383 1001 86380 86390 1
520294 99520294 1001 86380 86390 1
520310 99520310 1001 86380 86390 1
520166 99520166 1001 86380 86390 1
520040 99520040 1001 86380 86390 1
520824 99520824 1001 86380 86390 1
520787 99520787 1001 86380 86390 1
520645 99520645 1001 86380 86390 1
520841 99520841 1001 86380 86390 1
520777 99520777 1001 86380 86390 1
520726 99520726 1001 86380 86390 1
521301 99521301 1001 86380 86390 1
521306 99521306 1001 86380 86390 1
521251 99521251 1001 86380 86390 1
521097 99521097 1001 86380 86390 1
521125 99521125 1001 86380 86390 1
521229 99521229 1001 86380 86390 1
521166 99521166 1001 86380 86390 1
521155 99521155 1001 86380 86390 1
521168 99521168 1001 86380 86390 1
520896 99520896 1001 86380 86390 1
520877 99520877 1001 86380 86390 1
520945 99520945 1001 86380 86390 1
521501 99521501 1001 86380 86390 1
521613 99521613 1001 86380 86390 1
521563 99521563 1001 86380 86390 1
521488 99521488 1001 86380 86390 1
522104 99522104 1001 86380 86390 1
522106 99522106 1001 86380 86390 1
522037 99522037 1001 86380 86390 1
521900 99521900 1001 86380 86390 1
521725 99521725 1001 86380 86390 1
521876 99521876 1001 86380 86390 1
521722 99521722 1001 86380 86390 1
522356 99522356 1001 86380 86390 1
522454 99522454 1001 86380 86390 1
523098 99523098 1001 86380 86390 1
522949 99522949 1001 86380 86390 1
522761 99522761 1001 86380 86390 1
522679 99522679 1001 86380 86390 1
522527 99522527 1001 86380 86390 1
522543 99522543 1001 86380 86390 1
523261 99523261 1001 86380 86390 1
523274 99523274 1001 86380 86390 1
523303 99523303 1001 86380 86390 1
523201 99523201 1001 86380 86390 1
523150 99523150 1001 86380 86390 1
523189 99523189 1001 86380 86390 1
523256 99523256 1001 86380 86390 1
523895 99523895 1001 86380 86390 1
523818 99523818 1001 86380 86390 1
523938 99523938 1001 86380 86390 1
523589 99523589 1001 86380 86390 1
523607 99523607 1001 86380 86390 1
523685 99523685 1001 86380 86390 1
523388 99523388 1001 86380 86390 1
523478 99523478 1001 86380 86390 1
523486 99523486 1001 86380 86390 1
524071 99524071 1001 86380 86390 1
524137 99524137 1001 86380 86390 1
524112 99524112 1001 86380 86390 1
524125 99524125 1001 86380 86390 1
524094 99524094 1001 86380 86390 1
524134 99524134 1001 86380 86390 1
524720 99524720 1001 86380 86390 1
524581 99524581 1001 86380 86390 1
524624 99524624 1001 86380 86390 1
524435 99524435 1001 86380 86390 1
524436 99524436 1001 86380 86390 1
524556 99524556 1001 86380 86390 1
524154 99524154 1001 86380 86390 1
524274 99524274 1001 86380 86390 1
524326 99524326 1001 86380 86390 1
524948 99524948 1001 86380 86390 1
524799 99524799 1001 86380 86390 1
524857 99524857 1001 86380 86390 1
525560 99525560 1001 86380 86390 1
525432 99525432 1001 86380 86390 1
525490 99525490 1001 86380 86390 1
525530 99525530 1001 86380 86390 1
525213 99525213 1001 86380 86390 1
525201 99525201 1001 86380 86390 1
525321 99525321 1001 86380 86390 1
525018 99525018 1001 86380 86390 1
525148 99525148 1001 86380 86390 1
525103 99525103 1001 86380 86390 1
525678 99525678 1001 86380 86390 1
525795 99525795 1001 86380 86390 1
525771 99525771 1001 86380 86390 1
526239 99526239 1001 86380 86390 1
526023 99526023 1001 86380 86390 1
526102 99526102 1001 86380 86390 1
526206 99526206 1001 86380 86390 1
526129 99526129 1001 86380 86390 1
526209 99526209 1001 86380 86390 1
526081 99526081 1001 86380 86390 1
526060 99526060 1001 86380 86390 1
525841 99525841 1001 86380 86390 1
525804 99525804 1001 86380 86390 1
525921 99525921 1001 86380 86390 1
525973 99525973 1001 86380 86390 1
525832 99525832 1001 86380 86390 1
525833 99525833 1001 86380 86390 1
525976 99525976 1001 86380 86390 1
525822 99525822 1001 86380 86390 1
525979 99525979 1001 86380 86390 1
525811 99525811 1001 86380 86390 1
525851 99525851 1001 86380 86390 1
526543 99526543 1001 86380 86390 1
527094 99527094 1001 86380 86390 1
527198 99527198 1001 86380 86390 1
527124 99527124 1001 86380 86390 1
527232 99527232 1001 86380 86390 1
527183 99527183 1001 86380 86390 1
527244 99527244 1001 86380 86390 1
526864 99526864 1001 86380 86390 1
527034 99527034 1001 86380 86390 1
526856 99526856 1001 86380 86390 1
526809 99526809 1001 86380 86390 1
526812 99526812 1001 86380 86390 1
526683 99526683 1001 86380 86390 1
526696 99526696 1001 86380 86390 1
526697 99526697 1001 86380 86390 1
526779 99526779 1001 86380 86390 1
527442 99527442 1001 86380 86390 1
527418 99527418 1001 86380 86390 1
527262 99527262 1001 86380 86390 1
527263 99527263 1001 86380 86390 1
528011 99528011 1001 86380 86390 1
528025 99528025 1001 86380 86390 1
528019 99528019 1001 86380 86390 1
527728 99527728 1001 86380 86390 1
527858 99527858 1001 86380 86390 1
527666 99527666 1001 86380 86390 1
527760 99527760 1001 86380 86390 1
527696 99527696 1001 86380 86390 1
527722 99527722 1001 86380 86390 1
527711 99527711 1001 86380 86390 1
527816 99527816 1001 86380 86390 1
527842 99527842 1001 86380 86390 1
527520 99527520 1001 86380 86390 1
527498 99527498 1001 86380 86390 1
528165 99528165 1001 86380 86390 1
528269 99528269 1001 86380 86390 1
528231 99528231 1001 86380 86390 1
528759 99528759 1001 86380 86390 1
528708 99528708 1001 86380 86390 1
528724 99528724 1001 86380 86390 1
528818 99528818 1001 86380 86390 1
528896 99528896 1001 86380 86390 1
528745 99528745 1001 86380 86390 1
528560 99528560 1001 86380 86390 1
528523 99528523 1001 86380 86390 1
528465 99528465 1001 86380 86390 1
528375 99528375 1001 86380 86390 1
528314 99528314 1001 86380 86390 1
528446 99528446 1001 86380 86390 1
528290 99528290 1001 86380 86390 1
528950 99528950 1001 86380 86390 1
529081 99529081 1001 86380 86390 1
529097 99529097 1001 86380 86390 1
529640 99529640 1001 86380 86390 1
529581 99529581 1001 86380 86390 1
529609 99529609 1001 86380 86390 1
529462 99529462 1001 86380 86390 1
529373 99529373 1001 86380 86390 1
529111 99529111 1001 86380 86390 1
529166 99529166 1001 86380 86390 1
529270 99529270 1001 86380 86390 1
529311 99529311 1001 86380 86390 1
529730 99529730 1001 86380 86390 1
529835 99529835 1001 86380 86390 1
529887 99529887 1001 86380 86390 1
529917 99529917 1001 86380 86390 1
530373 99530373 1001 86380 86390 1
530180 99530180 1001 86380 86390 1
530247 99530247 1001 86380 86390 1
530341 99530341 1001 86380 86390 1
530070 99530070 1001 86380 86390 1
529970 99529970 1001 86380 86390 1
530628 99530628 1001 86380 86390 1
530758 99530758 1001 86380 86390 1
530684 99530684 1001 86380 86390 1
530749 99530749 1001 86380 86390 1
530634 99530634 1001 86380 86390 1
530673 99530673 1001 86380 86390 1
530636 99530636 1001 86380 86390 1
531262 99531262 1001 86380 86390 1
531097 99531097 1001 86380 86390 1
531061 99531061 1001 86380 86390 1
530985 99530985 1001 86380 86390 1
531064 99531064 1001 86380 86390 1
530852 99530852 1001 86380 86390 1
530817 99530817 1001 86380 86390 1
530947 99530947 1001 86380 86390 1
531507 99531507 1001 86380 86390 1
531520 99531520 1001 86380 86390 1
531534 99531534 1001 86380 86390 1
531551 99531551 1001 86380 86390 1
531465 99531465 1001 86380 86390 1
532051 99532051 1001 86380 86390 1
532158 99532158 1001 86380 86390 1
532004 99532004 1001 86380 86390 1
532019 99532019 1001 86380 86390 1
532074 99532074 1001 86380 86390 1
531812 99531812 1001 86380 86390 1
531851 99531851 1001 86380 86390 1
531801 99531801 1001 86380 86390 1
531986 99531986 1001 86380 86390 1
532359 99532359 1001 86380 86390 1
532206 99532206 1001 86380 86390 1
532339 99532339 1001 86380 86390 1
532211 99532211 1001 86380 86390 1
532956 99532956 1001 86380 86390 1
532871 99532871 1001 86380 86390 1
532850 99532850 1001 86380 86390 1
532813 99532813 1001 86380 86390 1
532636 99532636 1001 86380 86390 1
532716 99532716 1001 86380 86390 1
532653 99532653 1001 86380 86390 1
532532 99532532 1001 86380 86390 1
532422 99532422 1001 86380 86390 1
533075 99533075 1001 86380 86390 1
533665 99533665 1001 86380 86390 1
533678 99533678 1001 86380 86390 1
533721 99533721 1001 86380 86390 1
533751 99533751 1001 86380 86390 1
533846 99533846 1001 86380 86390 1
533700 99533700 1001 86380 86390 1
533472 99533472 1001 86380 86390 1
533581 99533581 1001 86380 86390 1
533610 99533610 1001 86380 86390 1
533276 99533276 1001 86380 86390 1
533306 99533306 1001 86380 86390 1
533391 99533391 1001 86380 86390 1
533897 99533897 1001 86380 86390 1
534594 99534594 1001 86380 86390 1
534658 99534658 1001 86380 86390 1
534661 99534661 1001 86380 86390 1
534586 99534586 1001 86380 86390 1
534499 99534499 1001 86380 86390 1
534465 99534465 1001 86380 86390 1
534154 99534154 1001 86380 86390 1
534245 99534245 1001 86380 86390 1
534208 99534208 1001 86380 86390 1
534238 99534238 1001 86380 86390 1
534122 99534122 1001 86380 86390 1
534751 99534751 1001 86380 86390 1
534752 99534752 1001 86380 86390 1
534818 99534818 1001 86380 86390 1
535226 99535226 1001 86380 86390 1
535112 99535112 1001 86380 86390 1
535114 99535114 1001 86380 86390 1
535271 99535271 1001 86380 86390 1
535147 99535147 1001 86380 86390 1
535290 99535290 1001 86380 86390 1
534932 99534932 1001 86380 86390 1
534989 99534989 1001 86380 86390 1
535650 99535650 1001 86380 86390 1
535535 99535535 1001 86380 86390 1
535707 99535707 1001 86380 86390 1
535700 99535700 1001 86380 86390 1
536247 99536247 1001 86380 86390 1
536148 99536148 1001 86380 86390 1
536083 99536083 1001 86380 86390 1
535967 99535967 1001 86380 86390 1
536032 99536032 1001 86380 86390 1
536058 99536058 1001 86380 86390 1
535969 99535969 1001 86380 86390 1
536090 99536090 1001 86380 86390 1
535820 99535820 1001 86380 86390 1
535837 99535837 1001 86380 86390 1
536438 99536438 1001 86380 86390 1
536418 99536418 1001 86380 86390 1
536522 99536522 1001 86380 86390 1
536999 99536999 1001 86380 86390 1
537053 99537053 1001 86380 86390 1
537058 99537058 1001 86380 86390 1
536897 99536897 1001 86380 86390 1
536738 99536738 1001 86380 86390 1
536681 99536681 1001 86380 86390 1
536643 99536643 1001 86380 86390 1
536656 99536656 1001 86380 86390 1
537264 99537264 1001 86380 86390 1
537252 99537252 1001 86380 86390 1
537265 99537265 1001 86380 86390 1
537357 99537357 1001 86380 86390 1
537312 99537312 1001 86380 86390 1
537182 99537182 1001 86380 86390 1
537850 99537850 1001 86380 86390 1
537918 99537918 1001 86380 86390 1
537793 99537793 1001 86380 86390 1
537783 99537783 1001 86380 86390 1
537641 99537641 1001 86380 86390 1
537591 99537591 1001 86380 86390 1
537675 99537675 1001 86380 86390 1
537767 99537767 1001 86380 86390 1
537406 99537406 1001 86380 86390 1
537471 99537471 1001 86380 86390 1
537398 99537398 1001 86380 86390 1
537566 99537566 1001 86380 86390 1
537469 99537469 1001 86380 86390 1
537999 99537999 1001 86380 86390 1
538013 99538013 1001 86380 86390 1
538001 99538001 1001 86380 86390 1
538028 99538028 1001 86380 86390 1
538082 99538082 1001 86380 86390 1
538144 99538144 1001 86380 86390 1
538689 99538689 1001 86380 86390 1
538728 99538728 1001 86380 86390 1
538492 99538492 1001 86380 86390 1
538461 99538461 1001 86380 86390 1
538451 99538451 1001 86380 86390 1
538312 99538312 1001 86380 86390 1
538225 99538225 1001 86380 86390 1
538294 99538294 1001 86380 86390 1
538372 99538372 1001 86380 86390 1
538398 99538398 1001 86380 86390 1
538878 99538878 1001 86380 86390 1
538904 99538904 1001 86380 86390 1
538924 99538924 1001 86380 86390 1
539612 99539612 1001 86380 86390 1
539583 99539583 1001 86380 86390 1
539571 99539571 1001 86380 86390 1
539623 99539623 1001 86380 86390 1
539559 99539559 1001 86380 86390 1
539585 99539585 1001 86380 86390 1
539534 99539534 1001 86380 86390 1
539370 99539370 1001 86380 86390 1
539414 99539414 1001 86380 86390 1
539416 99539416 1001 86380 86390 1
539191 99539191 1001 86380 86390 1
539088 99539088 1001 86380 86390 1
539101 99539101 1001 86380 86390 1
539157 99539157 1001 86380 86390 1
539122 99539122 1001 86380 86390 1
539708 99539708 1001 86380 86390 1
539789 99539789 1001 86380 86390 1
539700 99539700 1001 86380 86390 1
540428 99540428 1001 86380 86390 1
540439 99540439 1001 86380 86390 1
540376 99540376 1001 86380 86390 1
540186 99540186 1001 86380 86390 1
540163 99540163 1001 86380 86390 1
540254 99540254 1001 86380 86390 1
540193 99540193 1001 86380 86390 1
539958 99539958 1001 86380 86390 1
540531 99540531 1001 86380 86390 1
540651 99540651 1001 86380 86390 1
540575 99540575 1001 86380 86390 1
541271 99541271 1001 86380 86390 1
541145 99541145 1001 86380 86390 1
541253 99541253 1001 86380 86390 1
540972 99540972 1001 86380 86390 1
540936 99540936 1001 86380 86390 1
540988 99540988 1001 86380 86390 1
540990 99540990 1001 86380 86390 1
541044 99541044 1001 86380 86390 1
540711 99540711 1001 86380 86390 1
540753 99540753 1001 86380 86390 1
540833 99540833 1001 86380 86390 1
540691 99540691 1001 86380 86390 1
540875 99540875 1001 86380 86390 1
541449 99541449 1001 86380 86390 1
541360 99541360 1001 86380 86390 1
541308 99541308 1001 86380 86390 1
541426 99541426 1001 86380 86390 1
542099 99542099 1001 86380 86390 1
541778 99541778 1001 86380 86390 1
541832 99541832 1001 86380 86390 1
541820 99541820 1001 86380 86390 1
541511 99541511 1001 86380 86390 1
541695 99541695 1001 86380 86390 1
541658 99541658 1001 86380 86390 1
542236 99542236 1001 86380 86390 1
542132 99542132 1001 86380 86390 1
542253 99542253 1001 86380 86390 1
542124 99542124 1001 86380 86390 1
542230 99542230 1001 86380 86390 1
542803 99542803 1001 86380 86390 1
542682 99542682 1001 86380 86390 1
542540 99542540 1001 86380 86390 1
542454 99542454 1001 86380 86390 1
542468 99542468 1001 86380 86390 1
542507 99542507 1001 86380 86390 1
542460 99542460 1001 86380 86390 1
543020 99543020 1001 86380 86390 1
543092 99543092 1001 86380 86390 1
543593 99543593 1001 86380 86390 1
543622 99543622 1001 86380 86390 1
543675 99543675 1001 86380 86390 1
543602 99543602 1001 86380 86390 1
543531 99543531 1001 86380 86390 1
543521 99543521 1001 86380 86390 1
543395 99543395 1001 86380 86390 1
543228 99543228 1001 86380 86390 1
543220 99543220 1001 86380 86390 1
543312 99543312 1001 86380 86390 1
543197 99543197 1001 86380 86390 1
543277 99543277 1001 86380 86390 1
543873 99543873 1001 86380 86390 1
543805 99543805 1001 86380 86390 1
544543 99544543 1001 86380 86390 1
544428 99544428 1001 86380 86390 1
544381 99544381 1001 86380 86390 1
544317 99544317 1001 86380 86390 1
544189 99544189 1001 86380 86390 1
544057 99544057 1001 86380 86390 1
544128 99544128 1001 86380 86390 1
544013 99544013 1001 86380 86390 1
544156 99544156 1001 86380 86390 1
544637 99544637 1001 86380 86390 1
544653 99544653 1001 86380 86390 1
544667 99544667 1001 86380 86390 1
544619 99544619 1001 86380 86390 1
424348 528 1001 23040 23577 1
423885 965 1001 43920 44637 1
511783 810 1002 53503 55827 1
531467 854 1001 27742 28041 1
531470 888 1001 61476 61575 1
525797 698 1002 43745 54252 1
534235 863 1002 30096 33586 1
400471 99400471 1001 86380 86390 1
400507 99400507 1001 86380 86390 1
400629 99400629 1001 86380 86390 1
400655 99400655 1001 86380 86390 1
400778 99400778 1001 86380 86390 1
401156 99401156 1001 86380 86390 1
401335 99401335 1001 86380 86390 1
401289 99401289 1001 86380 86390 1
401346 99401346 1001 86380 86390 1
401365 99401365 1001 86380 86390 1
401530 99401530 1001 86380 86390 1
401661 99401661 1001 86380 86390 1
401770 99401770 1001 86380 86390 1
402155 99402155 1001 86380 86390 1
402167 99402167 1001 86380 86390 1
402358 99402358 1001 86380 86390 1
402338 99402338 1001 86380 86390 1
402569 99402569 1001 86380 86390 1
402555 99402555 1001 86380 86390 1
402817 99402817 1001 86380 86390 1
402819 99402819 1001 86380 86390 1
402854 99402854 1001 86380 86390 1
402813 99402813 1001 86380 86390 1
402899 99402899 1001 86380 86390 1
403003 99403003 1001 86380 86390 1
403012 99403012 1001 86380 86390 1
403161 99403161 1001 86380 86390 1
403171 99403171 1001 86380 86390 1
403242 99403242 1001 86380 86390 1
403372 99403372 1001 86380 86390 1
403506 99403506 1001 86380 86390 1
403561 99403561 1001 86380 86390 1
403641 99403641 1001 86380 86390 1
403705 99403705 1001 86380 86390 1
403966 99403966 1001 86380 86390 1
404140 99404140 1001 86380 86390 1
404082 99404082 1001 86380 86390 1
404125 99404125 1001 86380 86390 1
404437 99404437 1001 86380 86390 1
404595 99404595 1001 86380 86390 1
404753 99404753 1001 86380 86390 1
404798 99404798 1001 86380 86390 1
405175 99405175 1001 86380 86390 1
405375 99405375 1001 86380 86390 1
405452 99405452 1001 86380 86390 1
405507 99405507 1001 86380 86390 1
405855 99405855 1001 86380 86390 1
406105 99406105 1001 86380 86390 1
406837 99406837 1001 86380 86390 1
406892 99406892 1001 86380 86390 1
406913 99406913 1001 86380 86390 1
406995 99406995 1001 86380 86390 1
407315 99407315 1001 86380 86390 1
407609 99407609 1001 86380 86390 1
407671 99407671 1001 86380 86390 1
407899 99407899 1001 86380 86390 1
408058 99408058 1001 86380 86390 1
408241 99408241 1001 86380 86390 1
408272 99408272 1001 86380 86390 1
408371 99408371 1001 86380 86390 1
408357 99408357 1001 86380 86390 1
408488 99408488 1001 86380 86390 1
408524 99408524 1001 86380 86390 1
408438 99408438 1001 86380 86390 1
408602 99408602 1001 86380 86390 1
408920 99408920 1001 86380 86390 1
409027 99409027 1001 86380 86390 1
409126 99409126 1001 86380 86390 1
409105 99409105 1001 86380 86390 1
409254 99409254 1001 86380 86390 1
409491 99409491 1001 86380 86390 1
409634 99409634 1001 86380 86390 1
409775 99409775 1001 86380 86390 1
409711 99409711 1001 86380 86390 1
409985 99409985 1001 86380 86390 1
410218 99410218 1001 86380 86390 1
410304 99410304 1001 86380 86390 1
410452 99410452 1001 86380 86390 1
410410 99410410 1001 86380 86390 1
410598 99410598 1001 86380 86390 1
410507 99410507 1001 86380 86390 1
410556 99410556 1001 86380 86390 1
410670 99410670 1001 86380 86390 1
410876 99410876 1001 86380 86390 1
411012 99411012 1001 86380 86390 1
411074 99411074 1001 86380 86390 1
411056 99411056 1001 86380 86390 1
411043 99411043 1001 86380 86390 1
411234 99411234 1001 86380 86390 1
411236 99411236 1001 86380 86390 1
411303 99411303 1001 86380 86390 1
411406 99411406 1001 86380 86390 1
411456 99411456 1001 86380 86390 1
411709 99411709 1001 86380 86390 1
411894 99411894 1001 86380 86390 1
411921 99411921 1001 86380 86390 1
411949 99411949 1001 86380 86390 1
412114 99412114 1001 86380 86390 1
412222 99412222 1001 86380 86390 1
413619 99413619 1001 86380 86390 1
413609 99413609 1001 86380 86390 1
413460 99413460 1001 86380 86390 1
413324 99413324 1001 86380 86390 1
413684 99413684 1001 86380 86390 1
412977 99412977 1001 86380 86390 1
413098 99413098 1001 86380 86390 1
413279 99413279 1001 86380 86390 1
413027 99413027 1001 86380 86390 1
413254 99413254 1001 86380 86390 1
412697 99412697 1001 86380 86390 1
412553 99412553 1001 86380 86390 1
412850 99412850 1001 86380 86390 1
412555 99412555 1001 86380 86390 1
413964 99413964 1001 86380 86390 1
414088 99414088 1001 86380 86390 1
413770 99413770 1001 86380 86390 1
413959 99413959 1001 86380 86390 1
414943 99414943 1001 86380 86390 1
414864 99414864 1001 86380 86390 1
414533 99414533 1001 86380 86390 1
414751 99414751 1001 86380 86390 1
414649 99414649 1001 86380 86390 1
414138 99414138 1001 86380 86390 1
414144 99414144 1001 86380 86390 1
414464 99414464 1001 86380 86390 1
414307 99414307 1001 86380 86390 1
414500 99414500 1001 86380 86390 1
415712 99415712 1001 86380 86390 1
416903 99416903 1001 86380 86390 1
416931 99416931 1001 86380 86390 1
416917 99416917 1001 86380 86390 1
416901 99416901 1001 86380 86390 1
416080 99416080 1001 86380 86390 1
416127 99416127 1001 86380 86390 1
415876 99415876 1001 86380 86390 1
416106 99416106 1001 86380 86390 1
415742 99415742 1001 86380 86390 1
417129 99417129 1001 86380 86390 1
417499 99417499 1001 86380 86390 1
418795 99418795 1001 86380 86390 1
418735 99418735 1001 86380 86390 1
418703 99418703 1001 86380 86390 1
418213 99418213 1001 86380 86390 1
418953 99418953 1001 86380 86390 1
419010 99419010 1001 86380 86390 1
419070 99419070 1001 86380 86390 1
419151 99419151 1001 86380 86390 1
420146 99420146 1001 86380 86390 1
420094 99420094 1001 86380 86390 1
420302 99420302 1001 86380 86390 1
420374 99420374 1001 86380 86390 1
419984 99419984 1001 86380 86390 1
419424 99419424 1001 86380 86390 1
419544 99419544 1001 86380 86390 1
419352 99419352 1001 86380 86390 1
419455 99419455 1001 86380 86390 1
420474 99420474 1001 86380 86390 1
420456 99420456 1001 86380 86390 1
420553 99420553 1001 86380 86390 1
420485 99420485 1001 86380 86390 1
422111 99422111 1001 86380 86390 1
422115 99422115 1001 86380 86390 1
421967 99421967 1001 86380 86390 1
421809 99421809 1001 86380 86390 1
421993 99421993 1001 86380 86390 1
422024 99422024 1001 86380 86390 1
421613 99421613 1001 86380 86390 1
421515 99421515 1001 86380 86390 1
421628 99421628 1001 86380 86390 1
421188 99421188 1001 86380 86390 1
422228 99422228 1001 86380 86390 1
423547 99423547 1001 86380 86390 1
423520 99423520 1001 86380 86390 1
423398 99423398 1001 86380 86390 1
423272 99423272 1001 86380 86390 1
423289 99423289 1001 86380 86390 1
423251 99423251 1001 86380 86390 1
422952 99422952 1001 86380 86390 1
423081 99423081 1001 86380 86390 1
422775 99422775 1001 86380 86390 1
422843 99422843 1001 86380 86390 1
423938 99423938 1001 86380 86390 1
423886 99423886 1001 86380 86390 1
424045 99424045 1001 86380 86390 1
424103 99424103 1001 86380 86390 1
424025 99424025 1001 86380 86390 1
425271 99425271 1001 86380 86390 1
424863 99424863 1001 86380 86390 1
424646 99424646 1001 86380 86390 1
424715 99424715 1001 86380 86390 1
424374 99424374 1001 86380 86390 1
424361 99424361 1001 86380 86390 1
425804 99425804 1001 86380 86390 1
425549 99425549 1001 86380 86390 1
426943 99426943 1001 86380 86390 1
426851 99426851 1001 86380 86390 1
426735 99426735 1001 86380 86390 1
426908 99426908 1001 86380 86390 1
426305 99426305 1001 86380 86390 1
426488 99426488 1001 86380 86390 1
426391 99426391 1001 86380 86390 1
425834 99425834 1001 86380 86390 1
426114 99426114 1001 86380 86390 1
425850 99425850 1001 86380 86390 1
426106 99426106 1001 86380 86390 1
426108 99426108 1001 86380 86390 1
427236 99427236 1001 86380 86390 1
427443 99427443 1001 86380 86390 1
427523 99427523 1001 86380 86390 1
428457 99428457 1001 86380 86390 1
428216 99428216 1001 86380 86390 1
428010 99428010 1001 86380 86390 1
428101 99428101 1001 86380 86390 1
427751 99427751 1001 86380 86390 1
427745 99427745 1001 86380 86390 1
428840 99428840 1001 86380 86390 1
428947 99428947 1001 86380 86390 1
429052 99429052 1001 86380 86390 1
428953 99428953 1001 86380 86390 1
430317 99430317 1001 86380 86390 1
430129 99430129 1001 86380 86390 1
430288 99430288 1001 86380 86390 1
429645 99429645 1001 86380 86390 1
429700 99429700 1001 86380 86390 1
429365 99429365 1001 86380 86390 1
429195 99429195 1001 86380 86390 1
429247 99429247 1001 86380 86390 1
429503 99429503 1001 86380 86390 1
429507 99429507 1001 86380 86390 1
429455 99429455 1001 86380 86390 1
429405 99429405 1001 86380 86390 1
429562 99429562 1001 86380 86390 1
430483 99430483 1001 86380 86390 1
430375 99430375 1001 86380 86390 1
430513 99430513 1001 86380 86390 1
430603 99430603 1001 86380 86390 1
431709 99431709 1001 86380 86390 1
432008 99432008 1001 86380 86390 1
431972 99431972 1001 86380 86390 1
431680 99431680 1001 86380 86390 1
431782 99431782 1001 86380 86390 1
431930 99431930 1001 86380 86390 1
431342 99431342 1001 86380 86390 1
431199 99431199 1001 86380 86390 1
431027 99431027 1001 86380 86390 1
431148 99431148 1001 86380 86390 1
431010 99431010 1001 86380 86390 1
431103 99431103 1001 86380 86390 1
430995 99430995 1001 86380 86390 1
432142 99432142 1001 86380 86390 1
432206 99432206 1001 86380 86390 1
433485 99433485 1001 86380 86390 1
433404 99433404 1001 86380 86390 1
432932 99432932 1001 86380 86390 1
433029 99433029 1001 86380 86390 1
432978 99432978 1001 86380 86390 1
432938 99432938 1001 86380 86390 1
433264 99433264 1001 86380 86390 1
433067 99433067 1001 86380 86390 1
432652 99432652 1001 86380 86390 1
432586 99432586 1001 86380 86390 1
432616 99432616 1001 86380 86390 1
433897 99433897 1001 86380 86390 1
433767 99433767 1001 86380 86390 1
433770 99433770 1001 86380 86390 1
435318 99435318 1001 86380 86390 1
435120 99435120 1001 86380 86390 1
434941 99434941 1001 86380 86390 1
434395 99434395 1001 86380 86390 1
434353 99434353 1001 86380 86390 1
434241 99434241 1001 86380 86390 1
434362 99434362 1001 86380 86390 1
434496 99434496 1001 86380 86390 1
435643 99435643 1001 86380 86390 1
435440 99435440 1001 86380 86390 1
435631 99435631 1001 86380 86390 1
436833 99436833 1001 86380 86390 1
437105 99437105 1001 86380 86390 1
436879 99436879 1001 86380 86390 1
436422 99436422 1001 86380 86390 1
436477 99436477 1001 86380 86390 1
436433 99436433 1001 86380 86390 1
436743 99436743 1001 86380 86390 1
436441 99436441 1001 86380 86390 1
435955 99435955 1001 86380 86390 1
435930 99435930 1001 86380 86390 1
436045 99436045 1001 86380 86390 1
435915 99435915 1001 86380 86390 1
436112 99436112 1001 86380 86390 1
436757 99436757 1001 86380 86390 1
437248 99437248 1001 86380 86390 1
300536 99300536 1001 86380 86390 1
300628 99300628 1001 86380 86390 1
300702 99300702 1001 86380 86390 1
300683 99300683 1001 86380 86390 1
300646 99300646 1001 86380 86390 1
300558 99300558 1001 86380 86390 1
300485 99300485 1001 86380 86390 1
300408 99300408 1001 86380 86390 1
300434 99300434 1001 86380 86390 1
300501 99300501 1001 86380 86390 1
300374 99300374 1001 86380 86390 1
300478 99300478 1001 86380 86390 1
300389 99300389 1001 86380 86390 1
300480 99300480 1001 86380 86390 1
300403 99300403 1001 86380 86390 1
300468 99300468 1001 86380 86390 1
300456 99300456 1001 86380 86390 1
300109 99300109 1001 86380 86390 1
300113 99300113 1001 86380 86390 1
300839 99300839 1001 86380 86390 1
301535 99301535 1001 86380 86390 1
301543 99301543 1001 86380 86390 1
301489 99301489 1001 86380 86390 1
301224 99301224 1001 86380 86390 1
301335 99301335 1001 86380 86390 1
301056 99301056 1001 86380 86390 1
301006 99301006 1001 86380 86390 1
301560 99301560 1001 86380 86390 1
301690 99301690 1001 86380 86390 1
301755 99301755 1001 86380 86390 1
301706 99301706 1001 86380 86390 1
302191 99302191 1001 86380 86390 1
302270 99302270 1001 86380 86390 1
302301 99302301 1001 86380 86390 1
302019 99302019 1001 86380 86390 1
302098 99302098 1001 86380 86390 1
302090 99302090 1001 86380 86390 1
301828 99301828 1001 86380 86390 1
301932 99301932 1001 86380 86390 1
301857 99301857 1001 86380 86390 1
302501 99302501 1001 86380 86390 1
302653 99302653 1001 86380 86390 1
302758 99302758 1001 86380 86390 1
302681 99302681 1001 86380 86390 1
302734 99302734 1001 86380 86390 1
302763 99302763 1001 86380 86390 1
303325 99303325 1001 86380 86390 1
303326 99303326 1001 86380 86390 1
303392 99303392 1001 86380 86390 1
303240 99303240 1001 86380 86390 1
303868 99303868 1001 86380 86390 1
303896 99303896 1001 86380 86390 1
304009 99304009 1001 86380 86390 1
303962 99303962 1001 86380 86390 1
304018 99304018 1001 86380 86390 1
303428 99303428 1001 86380 86390 1
304055 99304055 1001 86380 86390 1
304081 99304081 1001 86380 86390 1
304149 99304149 1001 86380 86390 1
304138 99304138 1001 86380 86390 1
304166 99304166 1001 86380 86390 1
304050 99304050 1001 86380 86390 1
304130 99304130 1001 86380 86390 1
304158 99304158 1001 86380 86390 1
304681 99304681 1001 86380 86390 1
304802 99304802 1001 86380 86390 1
304739 99304739 1001 86380 86390 1
304851 99304851 1001 86380 86390 1
304702 99304702 1001 86380 86390 1
304641 99304641 1001 86380 86390 1
304459 99304459 1001 86380 86390 1
304478 99304478 1001 86380 86390 1
304648 99304648 1001 86380 86390 1
304495 99304495 1001 86380 86390 1
304372 99304372 1001 86380 86390 1
304882 99304882 1001 86380 86390 1
304889 99304889 1001 86380 86390 1
304928 99304928 1001 86380 86390 1
304967 99304967 1001 86380 86390 1
305510 99305510 1001 86380 86390 1
305490 99305490 1001 86380 86390 1
305678 99305678 1001 86380 86390 1
305355 99305355 1001 86380 86390 1
305459 99305459 1001 86380 86390 1
305121 99305121 1001 86380 86390 1
305176 99305176 1001 86380 86390 1
305177 99305177 1001 86380 86390 1
305100 99305100 1001 86380 86390 1
500179 99500179 1001 86380 86390 1
500130 99500130 1001 86380 86390 1
500787 99500787 1001 86380 86390 1
500692 99500692 1001 86380 86390 1
500683 99500683 1001 86380 86390 1
500524 99500524 1001 86380 86390 1
500537 99500537 1001 86380 86390 1
500222 99500222 1001 86380 86390 1
500281 99500281 1001 86380 86390 1
500914 99500914 1001 86380 86390 1
500919 99500919 1001 86380 86390 1
500848 99500848 1001 86380 86390 1
501440 99501440 1001 86380 86390 1
501597 99501597 1001 86380 86390 1
501335 99501335 1001 86380 86390 1
501274 99501274 1001 86380 86390 1
501190 99501190 1001 86380 86390 1
501141 99501141 1001 86380 86390 1
501823 99501823 1001 86380 86390 1
501841 99501841 1001 86380 86390 1
502403 99502403 1001 86380 86390 1
502301 99502301 1001 86380 86390 1
502303 99502303 1001 86380 86390 1
502082 99502082 1001 86380 86390 1
502057 99502057 1001 86380 86390 1
502219 99502219 1001 86380 86390 1
501922 99501922 1001 86380 86390 1
502005 99502005 1001 86380 86390 1
501916 99501916 1001 86380 86390 1
501998 99501998 1001 86380 86390 1
502486 99502486 1001 86380 86390 1
503230 99503230 1001 86380 86390 1
503245 99503245 1001 86380 86390 1
503250 99503250 1001 86380 86390 1
503110 99503110 1001 86380 86390 1
502973 99502973 1001 86380 86390 1
502948 99502948 1001 86380 86390 1
502790 99502790 1001 86380 86390 1
502856 99502856 1001 86380 86390 1
502688 99502688 1001 86380 86390 1
503344 99503344 1001 86380 86390 1
503378 99503378 1001 86380 86390 1
504114 99504114 1001 86380 86390 1
504015 99504015 1001 86380 86390 1
504117 99504117 1001 86380 86390 1
503915 99503915 1001 86380 86390 1
504022 99504022 1001 86380 86390 1
504077 99504077 1001 86380 86390 1
503900 99503900 1001 86380 86390 1
503888 99503888 1001 86380 86390 1
503837 99503837 1001 86380 86390 1
503763 99503763 1001 86380 86390 1
503716 99503716 1001 86380 86390 1
503698 99503698 1001 86380 86390 1
504284 99504284 1001 86380 86390 1
504195 99504195 1001 86380 86390 1
504266 99504266 1001 86380 86390 1
504905 99504905 1001 86380 86390 1
504896 99504896 1001 86380 86390 1
504793 99504793 1001 86380 86390 1
504807 99504807 1001 86380 86390 1
504744 99504744 1001 86380 86390 1
504899 99504899 1001 86380 86390 1
504861 99504861 1001 86380 86390 1
504760 99504760 1001 86380 86390 1
504890 99504890 1001 86380 86390 1
504903 99504903 1001 86380 86390 1
504738 99504738 1001 86380 86390 1
504550 99504550 1001 86380 86390 1
504654 99504654 1001 86380 86390 1
504349 99504349 1001 86380 86390 1
504479 99504479 1001 86380 86390 1
504418 99504418 1001 86380 86390 1
504420 99504420 1001 86380 86390 1
504357 99504357 1001 86380 86390 1
505097 99505097 1001 86380 86390 1
505085 99505085 1001 86380 86390 1
504997 99504997 1001 86380 86390 1
505003 99505003 1001 86380 86390 1
505709 99505709 1001 86380 86390 1
505585 99505585 1001 86380 86390 1
505586 99505586 1001 86380 86390 1
505626 99505626 1001 86380 86390 1
505429 99505429 1001 86380 86390 1
505520 99505520 1001 86380 86390 1
505534 99505534 1001 86380 86390 1
505343 99505343 1001 86380 86390 1
505350 99505350 1001 86380 86390 1
505263 99505263 1001 86380 86390 1
505870 99505870 1001 86380 86390 1
505884 99505884 1001 86380 86390 1
505357 99505357 1001 86380 86390 1
506428 99506428 1001 86380 86390 1
506558 99506558 1001 86380 86390 1
506571 99506571 1001 86380 86390 1
506583 99506583 1001 86380 86390 1
506279 99506279 1001 86380 86390 1
506357 99506357 1001 86380 86390 1
506322 99506322 1001 86380 86390 1
506041 99506041 1001 86380 86390 1
506735 99506735 1001 86380 86390 1
506666 99506666 1001 86380 86390 1
506758 99506758 1001 86380 86390 1
506771 99506771 1001 86380 86390 1
506617 99506617 1001 86380 86390 1
507336 99507336 1001 86380 86390 1
507379 99507379 1001 86380 86390 1
507265 99507265 1001 86380 86390 1
507331 99507331 1001 86380 86390 1
507050 99507050 1001 86380 86390 1
507181 99507181 1001 86380 86390 1
507040 99507040 1001 86380 86390 1
507053 99507053 1001 86380 86390 1
507196 99507196 1001 86380 86390 1
507043 99507043 1001 86380 86390 1
507160 99507160 1001 86380 86390 1
507057 99507057 1001 86380 86390 1
506995 99506995 1001 86380 86390 1
506936 99506936 1001 86380 86390 1
506861 99506861 1001 86380 86390 1
507577 99507577 1001 86380 86390 1
507617 99507617 1001 86380 86390 1
508219 99508219 1001 86380 86390 1
508202 99508202 1001 86380 86390 1
508167 99508167 1001 86380 86390 1
508207 99508207 1001 86380 86390 1
508195 99508195 1001 86380 86390 1
507840 99507840 1001 86380 86390 1
507936 99507936 1001 86380 86390 1
507692 99507692 1001 86380 86390 1
507737 99507737 1001 86380 86390 1
507635 99507635 1001 86380 86390 1
507818 99507818 1001 86380 86390 1
507689 99507689 1001 86380 86390 1
507767 99507767 1001 86380 86390 1
507650 99507650 1001 86380 86390 1
507704 99507704 1001 86380 86390 1
508363 99508363 1001 86380 86390 1
508274 99508274 1001 86380 86390 1
508301 99508301 1001 86380 86390 1
508303 99508303 1001 86380 86390 1
508946 99508946 1001 86380 86390 1
508914 99508914 1001 86380 86390 1
509030 99509030 1001 86380 86390 1
508941 99508941 1001 86380 86390 1
508772 99508772 1001 86380 86390 1
508802 99508802 1001 86380 86390 1
508660 99508660 1001 86380 86390 1
508609 99508609 1001 86380 86390 1
508624 99508624 1001 86380 86390 1
508470 99508470 1001 86380 86390 1
508613 99508613 1001 86380 86390 1
508652 99508652 1001 86380 86390 1
508484 99508484 1001 86380 86390 1
509189 99509189 1001 86380 86390 1
509267 99509267 1001 86380 86390 1
509773 99509773 1001 86380 86390 1
509875 99509875 1001 86380 86390 1
509805 99509805 1001 86380 86390 1
509887 99509887 1001 86380 86390 1
509716 99509716 1001 86380 86390 1
509782 99509782 1001 86380 86390 1
509515 99509515 1001 86380 86390 1
509649 99509649 1001 86380 86390 1
509510 99509510 1001 86380 86390 1
509498 99509498 1001 86380 86390 1
509371 99509371 1001 86380 86390 1
509372 99509372 1001 86380 86390 1
509348 99509348 1001 86380 86390 1
509923 99509923 1001 86380 86390 1
509280 99509280 1001 86380 86390 1
509939 99509939 1001 86380 86390 1
510098 99510098 1001 86380 86390 1
509930 99509930 1001 86380 86390 1
509995 99509995 1001 86380 86390 1
509918 99509918 1001 86380 86390 1
509998 99509998 1001 86380 86390 1
510661 99510661 1001 86380 86390 1
510355 99510355 1001 86380 86390 1
510420 99510420 1001 86380 86390 1
510491 99510491 1001 86380 86390 1
510467 99510467 1001 86380 86390 1
510519 99510519 1001 86380 86390 1
510189 99510189 1001 86380 86390 1
510228 99510228 1001 86380 86390 1
510296 99510296 1001 86380 86390 1
510193 99510193 1001 86380 86390 1
510143 99510143 1001 86380 86390 1
510130 99510130 1001 86380 86390 1
510736 99510736 1001 86380 86390 1
510886 99510886 1001 86380 86390 1
510758 99510758 1001 86380 86390 1
511271 99511271 1001 86380 86390 1
511145 99511145 1001 86380 86390 1
511340 99511340 1001 86380 86390 1
511163 99511163 1001 86380 86390 1
511267 99511267 1001 86380 86390 1
511268 99511268 1001 86380 86390 1
511100 99511100 1001 86380 86390 1
511023 99511023 1001 86380 86390 1
511066 99511066 1001 86380 86390 1
511058 99511058 1001 86380 86390 1
511591 99511591 1001 86380 86390 1
511683 99511683 1001 86380 86390 1
511689 99511689 1001 86380 86390 1
511652 99511652 1001 86380 86390 1
512289 99512289 1001 86380 86390 1
512284 99512284 1001 86380 86390 1
511913 99511913 1001 86380 86390 1
511828 99511828 1001 86380 86390 1
511882 99511882 1001 86380 86390 1
511910 99511910 1001 86380 86390 1
512571 99512571 1001 86380 86390 1
512547 99512547 1001 86380 86390 1
512433 99512433 1001 86380 86390 1
512567 99512567 1001 86380 86390 1
512569 99512569 1001 86380 86390 1
513130 99513130 1001 86380 86390 1
513164 99513164 1001 86380 86390 1
513035 99513035 1001 86380 86390 1
513139 99513139 1001 86380 86390 1
513101 99513101 1001 86380 86390 1
512925 99512925 1001 86380 86390 1
512904 99512904 1001 86380 86390 1
512867 99512867 1001 86380 86390 1
512715 99512715 1001 86380 86390 1
512693 99512693 1001 86380 86390 1
512746 99512746 1001 86380 86390 1
512786 99512786 1001 86380 86390 1
512660 99512660 1001 86380 86390 1
513383 99513383 1001 86380 86390 1
513358 99513358 1001 86380 86390 1
513360 99513360 1001 86380 86390 1
513399 99513399 1001 86380 86390 1
513393 99513393 1001 86380 86390 1
513904 99513904 1001 86380 86390 1
513957 99513957 1001 86380 86390 1
513806 99513806 1001 86380 86390 1
513425 99513425 1001 86380 86390 1
513494 99513494 1001 86380 86390 1
514197 99514197 1001 86380 86390 1
514043 99514043 1001 86380 86390 1
514186 99514186 1001 86380 86390 1
514759 99514759 1001 86380 86390 1
514792 99514792 1001 86380 86390 1
514818 99514818 1001 86380 86390 1
514617 99514617 1001 86380 86390 1
514581 99514581 1001 86380 86390 1
514479 99514479 1001 86380 86390 1
514328 99514328 1001 86380 86390 1
514318 99514318 1001 86380 86390 1
514372 99514372 1001 86380 86390 1
514413 99514413 1001 86380 86390 1
514983 99514983 1001 86380 86390 1
514858 99514858 1001 86380 86390 1
514860 99514860 1001 86380 86390 1
515004 99515004 1001 86380 86390 1
515567 99515567 1001 86380 86390 1
515438 99515438 1001 86380 86390 1
515350 99515350 1001 86380 86390 1
515288 99515288 1001 86380 86390 1
515271 99515271 1001 86380 86390 1
515702 99515702 1001 86380 86390 1
516450 99516450 1001 86380 86390 1
516347 99516347 1001 86380 86390 1
516391 99516391 1001 86380 86390 1
516149 99516149 1001 86380 86390 1
516188 99516188 1001 86380 86390 1
516240 99516240 1001 86380 86390 1
516180 99516180 1001 86380 86390 1
516259 99516259 1001 86380 86390 1
516273 99516273 1001 86380 86390 1
515927 99515927 1001 86380 86390 1
516083 99516083 1001 86380 86390 1
516009 99516009 1001 86380 86390 1
515975 99515975 1001 86380 86390 1
516014 99516014 1001 86380 86390 1
516560 99516560 1001 86380 86390 1
516620 99516620 1001 86380 86390 1
516686 99516686 1001 86380 86390 1
516530 99516530 1001 86380 86390 1
517221 99517221 1001 86380 86390 1
517222 99517222 1001 86380 86390 1
517277 99517277 1001 86380 86390 1
517213 99517213 1001 86380 86390 1
517229 99517229 1001 86380 86390 1
517244 99517244 1001 86380 86390 1
517091 99517091 1001 86380 86390 1
517083 99517083 1001 86380 86390 1
516969 99516969 1001 86380 86390 1
516895 99516895 1001 86380 86390 1
516872 99516872 1001 86380 86390 1
516890 99516890 1001 86380 86390 1
516722 99516722 1001 86380 86390 1
517526 99517526 1001 86380 86390 1
517372 99517372 1001 86380 86390 1
517477 99517477 1001 86380 86390 1
517466 99517466 1001 86380 86390 1
517457 99517457 1001 86380 86390 1
517353 99517353 1001 86380 86390 1
517341 99517341 1001 86380 86390 1
517407 99517407 1001 86380 86390 1
517355 99517355 1001 86380 86390 1
517976 99517976 1001 86380 86390 1
517978 99517978 1001 86380 86390 1
518122 99518122 1001 86380 86390 1
517904 99517904 1001 86380 86390 1
517898 99517898 1001 86380 86390 1
517663 99517663 1001 86380 86390 1
517677 99517677 1001 86380 86390 1
517642 99517642 1001 86380 86390 1
517551 99517551 1001 86380 86390 1
518265 99518265 1001 86380 86390 1
518215 99518215 1001 86380 86390 1
518900 99518900 1001 86380 86390 1
518842 99518842 1001 86380 86390 1
518771 99518771 1001 86380 86390 1
518734 99518734 1001 86380 86390 1
518457 99518457 1001 86380 86390 1
518510 99518510 1001 86380 86390 1
518499 99518499 1001 86380 86390 1
518425 99518425 1001 86380 86390 1
518505 99518505 1001 86380 86390 1
518520 99518520 1001 86380 86390 1
519010 99519010 1001 86380 86390 1
519078 99519078 1001 86380 86390 1
519163 99519163 1001 86380 86390 1
519759 99519759 1001 86380 86390 1
519427 99519427 1001 86380 86390 1
519444 99519444 1001 86380 86390 1
519257 99519257 1001 86380 86390 1
519337 99519337 1001 86380 86390 1
519197 99519197 1001 86380 86390 1
519333 99519333 1001 86380 86390 1
519334 99519334 1001 86380 86390 1
519840 99519840 1001 86380 86390 1
519885 99519885 1001 86380 86390 1
519833 99519833 1001 86380 86390 1
520017 99520017 1001 86380 86390 1
520524 99520524 1001 86380 86390 1
520452 99520452 1001 86380 86390 1
520556 99520556 1001 86380 86390 1
520545 99520545 1001 86380 86390 1
520347 99520347 1001 86380 86390 1
520271 99520271 1001 86380 86390 1
520232 99520232 1001 86380 86390 1
520341 99520341 1001 86380 86390 1
520772 99520772 1001 86380 86390 1
521415 99521415 1001 86380 86390 1
521436 99521436 1001 86380 86390 1
521342 99521342 1001 86380 86390 1
521409 99521409 1001 86380 86390 1
521184 99521184 1001 86380 86390 1
521231 99521231 1001 86380 86390 1
521194 99521194 1001 86380 86390 1
520938 99520938 1001 86380 86390 1
521043 99521043 1001 86380 86390 1
520895 99520895 1001 86380 86390 1
521012 99521012 1001 86380 86390 1
521051 99521051 1001 86380 86390 1
521588 99521588 1001 86380 86390 1
522189 99522189 1001 86380 86390 1
522228 99522228 1001 86380 86390 1
522174 99522174 1001 86380 86390 1
522149 99522149 1001 86380 86390 1
522087 99522087 1001 86380 86390 1
521984 99521984 1001 86380 86390 1
521893 99521893 1001 86380 86390 1
521963 99521963 1001 86380 86390 1
522006 99522006 1001 86380 86390 1
521780 99521780 1001 86380 86390 1
522383 99522383 1001 86380 86390 1
522492 99522492 1001 86380 86390 1
522417 99522417 1001 86380 86390 1
522958 99522958 1001 86380 86390 1
523101 99523101 1001 86380 86390 1
523105 99523105 1001 86380 86390 1
522985 99522985 1001 86380 86390 1
522536 99522536 1001 86380 86390 1
522699 99522699 1001 86380 86390 1
523312 99523312 1001 86380 86390 1
523314 99523314 1001 86380 86390 1
523172 99523172 1001 86380 86390 1
523137 99523137 1001 86380 86390 1
523819 99523819 1001 86380 86390 1
523846 99523846 1001 86380 86390 1
523622 99523622 1001 86380 86390 1
523612 99523612 1001 86380 86390 1
523631 99523631 1001 86380 86390 1
523633 99523633 1001 86380 86390 1
523698 99523698 1001 86380 86390 1
523530 99523530 1001 86380 86390 1
523402 99523402 1001 86380 86390 1
523382 99523382 1001 86380 86390 1
523343 99523343 1001 86380 86390 1
524061 99524061 1001 86380 86390 1
524039 99524039 1001 86380 86390 1
524567 99524567 1001 86380 86390 1
524674 99524674 1001 86380 86390 1
524700 99524700 1001 86380 86390 1
524409 99524409 1001 86380 86390 1
524553 99524553 1001 86380 86390 1
524414 99524414 1001 86380 86390 1
524454 99524454 1001 86380 86390 1
524507 99524507 1001 86380 86390 1
524391 99524391 1001 86380 86390 1
524209 99524209 1001 86380 86390 1
524172 99524172 1001 86380 86390 1
524937 99524937 1001 86380 86390 1
524944 99524944 1001 86380 86390 1
524803 99524803 1001 86380 86390 1
525546 99525546 1001 86380 86390 1
525574 99525574 1001 86380 86390 1
525448 99525448 1001 86380 86390 1
525539 99525539 1001 86380 86390 1
525583 99525583 1001 86380 86390 1
525264 99525264 1001 86380 86390 1
525267 99525267 1001 86380 86390 1
525242 99525242 1001 86380 86390 1
525230 99525230 1001 86380 86390 1
525257 99525257 1001 86380 86390 1
525080 99525080 1001 86380 86390 1
525158 99525158 1001 86380 86390 1
525095 99525095 1001 86380 86390 1
525108 99525108 1001 86380 86390 1
524980 99524980 1001 86380 86390 1
524993 99524993 1001 86380 86390 1
524981 99524981 1001 86380 86390 1
525113 99525113 1001 86380 86390 1
525179 99525179 1001 86380 86390 1
525026 99525026 1001 86380 86390 1
525647 99525647 1001 86380 86390 1
525782 99525782 1001 86380 86390 1
525718 99525718 1001 86380 86390 1
525707 99525707 1001 86380 86390 1
525630 99525630 1001 86380 86390 1
525708 99525708 1001 86380 86390 1
526042 99526042 1001 86380 86390 1
526186 99526186 1001 86380 86390 1
526199 99526199 1001 86380 86390 1
525829 99525829 1001 86380 86390 1
525961 99525961 1001 86380 86390 1
525977 99525977 1001 86380 86390 1
526549 99526549 1001 86380 86390 1
526601 99526601 1001 86380 86390 1
526531 99526531 1001 86380 86390 1
526519 99526519 1001 86380 86390 1
527135 99527135 1001 86380 86390 1
527049 99527049 1001 86380 86390 1
527080 99527080 1001 86380 86390 1
526999 99526999 1001 86380 86390 1
526858 99526858 1001 86380 86390 1
526653 99526653 1001 86380 86390 1
526757 99526757 1001 86380 86390 1
526771 99526771 1001 86380 86390 1
526726 99526726 1001 86380 86390 1
526689 99526689 1001 86380 86390 1
526833 99526833 1001 86380 86390 1
527299 99527299 1001 86380 86390 1
527391 99527391 1001 86380 86390 1
527396 99527396 1001 86380 86390 1
527399 99527399 1001 86380 86390 1
527986 99527986 1001 86380 86390 1
527900 99527900 1001 86380 86390 1
527726 99527726 1001 86380 86390 1
527687 99527687 1001 86380 86390 1
527484 99527484 1001 86380 86390 1
527486 99527486 1001 86380 86390 1
527489 99527489 1001 86380 86390 1
528168 99528168 1001 86380 86390 1
528194 99528194 1001 86380 86390 1
528746 99528746 1001 86380 86390 1
528710 99528710 1001 86380 86390 1
528875 99528875 1001 86380 86390 1
528856 99528856 1001 86380 86390 1
528807 99528807 1001 86380 86390 1
528591 99528591 1001 86380 86390 1
528636 99528636 1001 86380 86390 1
528575 99528575 1001 86380 86390 1
528357 99528357 1001 86380 86390 1
528435 99528435 1001 86380 86390 1
528388 99528388 1001 86380 86390 1
528485 99528485 1001 86380 86390 1
529004 99529004 1001 86380 86390 1
529052 99529052 1001 86380 86390 1
529698 99529698 1001 86380 86390 1
529642 99529642 1001 86380 86390 1
529578 99529578 1001 86380 86390 1
529709 99529709 1001 86380 86390 1
529687 99529687 1001 86380 86390 1
529457 99529457 1001 86380 86390 1
529510 99529510 1001 86380 86390 1
529478 99529478 1001 86380 86390 1
529417 99529417 1001 86380 86390 1
529215 99529215 1001 86380 86390 1
529819 99529819 1001 86380 86390 1
529796 99529796 1001 86380 86390 1
530426 99530426 1001 86380 86390 1
530351 99530351 1001 86380 86390 1
530467 99530467 1001 86380 86390 1
530539 99530539 1001 86380 86390 1
530487 99530487 1001 86380 86390 1
530218 99530218 1001 86380 86390 1
530202 99530202 1001 86380 86390 1
530230 99530230 1001 86380 86390 1
530056 99530056 1001 86380 86390 1
530032 99530032 1001 86380 86390 1
530034 99530034 1001 86380 86390 1
529933 99529933 1001 86380 86390 1
531349 99531349 1001 86380 86390 1
531339 99531339 1001 86380 86390 1
531137 99531137 1001 86380 86390 1
531034 99531034 1001 86380 86390 1
531055 99531055 1001 86380 86390 1
530824 99530824 1001 86380 86390 1
530863 99530863 1001 86380 86390 1
530898 99530898 1001 86380 86390 1
530911 99530911 1001 86380 86390 1
531482 99531482 1001 86380 86390 1
531471 99531471 1001 86380 86390 1
532048 99532048 1001 86380 86390 1
532087 99532087 1001 86380 86390 1
532024 99532024 1001 86380 86390 1
532050 99532050 1001 86380 86390 1
531975 99531975 1001 86380 86390 1
531990 99531990 1001 86380 86390 1
531848 99531848 1001 86380 86390 1
531946 99531946 1001 86380 86390 1
531678 99531678 1001 86380 86390 1
531605 99531605 1001 86380 86390 1
531698 99531698 1001 86380 86390 1
532270 99532270 1001 86380 86390 1
532318 99532318 1001 86380 86390 1
532370 99532370 1001 86380 86390 1
533002 99533002 1001 86380 86390 1
532873 99532873 1001 86380 86390 1
533020 99533020 1001 86380 86390 1
532748 99532748 1001 86380 86390 1
532791 99532791 1001 86380 86390 1
532754 99532754 1001 86380 86390 1
532641 99532641 1001 86380 86390 1
532825 99532825 1001 86380 86390 1
532425 99532425 1001 86380 86390 1
532519 99532519 1001 86380 86390 1
532612 99532612 1001 86380 86390 1
533151 99533151 1001 86380 86390 1
533164 99533164 1001 86380 86390 1
533195 99533195 1001 86380 86390 1
533654 99533654 1001 86380 86390 1
533722 99533722 1001 86380 86390 1
533725 99533725 1001 86380 86390 1
533664 99533664 1001 86380 86390 1
533715 99533715 1001 86380 86390 1
533647 99533647 1001 86380 86390 1
533256 99533256 1001 86380 86390 1
533348 99533348 1001 86380 86390 1
533324 99533324 1001 86380 86390 1
533365 99533365 1001 86380 86390 1
533971 99533971 1001 86380 86390 1
533973 99533973 1001 86380 86390 1
534026 99534026 1001 86380 86390 1
533976 99533976 1001 86380 86390 1
533913 99533913 1001 86380 86390 1
533862 99533862 1001 86380 86390 1
533930 99533930 1001 86380 86390 1
534060 99534060 1001 86380 86390 1
534646 99534646 1001 86380 86390 1
534603 99534603 1001 86380 86390 1
534490 99534490 1001 86380 86390 1
534310 99534310 1001 86380 86390 1
534364 99534364 1001 86380 86390 1
534404 99534404 1001 86380 86390 1
534233 99534233 1001 86380 86390 1
534109 99534109 1001 86380 86390 1
534875 99534875 1001 86380 86390 1
534729 99534729 1001 86380 86390 1
535368 99535368 1001 86380 86390 1
535383 99535383 1001 86380 86390 1
535480 99535480 1001 86380 86390 1
535372 99535372 1001 86380 86390 1
535411 99535411 1001 86380 86390 1
535414 99535414 1001 86380 86390 1
535471 99535471 1001 86380 86390 1
535150 99535150 1001 86380 86390 1
535031 99535031 1001 86380 86390 1
535057 99535057 1001 86380 86390 1
534982 99534982 1001 86380 86390 1
534905 99534905 1001 86380 86390 1
534947 99534947 1001 86380 86390 1
535592 99535592 1001 86380 86390 1
535683 99535683 1001 86380 86390 1
535542 99535542 1001 86380 86390 1
535544 99535544 1001 86380 86390 1
535583 99535583 1001 86380 86390 1
536259 99536259 1001 86380 86390 1
536235 99536235 1001 86380 86390 1
536236 99536236 1001 86380 86390 1
536211 99536211 1001 86380 86390 1
536015 99536015 1001 86380 86390 1
536009 99536009 1001 86380 86390 1
535974 99535974 1001 86380 86390 1
535811 99535811 1001 86380 86390 1
535903 99535903 1001 86380 86390 1
535762 99535762 1001 86380 86390 1
535763 99535763 1001 86380 86390 1
535789 99535789 1001 86380 86390 1
536132 99536132 1001 86380 86390 1
536337 99536337 1001 86380 86390 1
537066 99537066 1001 86380 86390 1
537070 99537070 1001 86380 86390 1
536807 99536807 1001 86380 86390 1
536937 99536937 1001 86380 86390 1
536821 99536821 1001 86380 86390 1
536757 99536757 1001 86380 86390 1
536671 99536671 1001 86380 86390 1
536582 99536582 1001 86380 86390 1
536687 99536687 1001 86380 86390 1
536651 99536651 1001 86380 86390 1
537916 99537916 1001 86380 86390 1
537969 99537969 1001 86380 86390 1
537854 99537854 1001 86380 86390 1
537895 99537895 1001 86380 86390 1
537653 99537653 1001 86380 86390 1
537594 99537594 1001 86380 86390 1
537776 99537776 1001 86380 86390 1
537486 99537486 1001 86380 86390 1
537551 99537551 1001 86380 86390 1
537564 99537564 1001 86380 86390 1
537569 99537569 1001 86380 86390 1
538010 99538010 1001 86380 86390 1
538081 99538081 1001 86380 86390 1
538165 99538165 1001 86380 86390 1
538178 99538178 1001 86380 86390 1
538105 99538105 1001 86380 86390 1
538146 99538146 1001 86380 86390 1
538651 99538651 1001 86380 86390 1
538705 99538705 1001 86380 86390 1
538793 99538793 1001 86380 86390 1
538567 99538567 1001 86380 86390 1
538580 99538580 1001 86380 86390 1
538556 99538556 1001 86380 86390 1
538375 99538375 1001 86380 86390 1
538376 99538376 1001 86380 86390 1
538332 99538332 1001 86380 86390 1
538255 99538255 1001 86380 86390 1
538385 99538385 1001 86380 86390 1
538818 99538818 1001 86380 86390 1
539574 99539574 1001 86380 86390 1
539305 99539305 1001 86380 86390 1
539412 99539412 1001 86380 86390 1
539330 99539330 1001 86380 86390 1
539140 99539140 1001 86380 86390 1
539076 99539076 1001 86380 86390 1
539090 99539090 1001 86380 86390 1
539168 99539168 1001 86380 86390 1
539209 99539209 1001 86380 86390 1
539159 99539159 1001 86380 86390 1
539807 99539807 1001 86380 86390 1
539825 99539825 1001 86380 86390 1
539787 99539787 1001 86380 86390 1
540430 99540430 1001 86380 86390 1
540274 99540274 1001 86380 86390 1
540112 99540112 1001 86380 86390 1
540215 99540215 1001 86380 86390 1
539874 99539874 1001 86380 86390 1
539913 99539913 1001 86380 86390 1
539978 99539978 1001 86380 86390 1
540033 99540033 1001 86380 86390 1
539930 99539930 1001 86380 86390 1
540502 99540502 1001 86380 86390 1
540499 99540499 1001 86380 86390 1
541261 99541261 1001 86380 86390 1
541213 99541213 1001 86380 86390 1
540977 99540977 1001 86380 86390 1
540820 99540820 1001 86380 86390 1
540846 99540846 1001 86380 86390 1
541357 99541357 1001 86380 86390 1
541319 99541319 1001 86380 86390 1
541489 99541489 1001 86380 86390 1
541991 99541991 1001 86380 86390 1
542118 99542118 1001 86380 86390 1
542044 99542044 1001 86380 86390 1
542033 99542033 1001 86380 86390 1
542024 99542024 1001 86380 86390 1
542064 99542064 1001 86380 86390 1
541835 99541835 1001 86380 86390 1
541812 99541812 1001 86380 86390 1
541838 99541838 1001 86380 86390 1
541907 99541907 1001 86380 86390 1
541817 99541817 1001 86380 86390 1
541908 99541908 1001 86380 86390 1
541870 99541870 1001 86380 86390 1
541834 99541834 1001 86380 86390 1
541563 99541563 1001 86380 86390 1
541669 99541669 1001 86380 86390 1
541595 99541595 1001 86380 86390 1
541686 99541686 1001 86380 86390 1
542197 99542197 1001 86380 86390 1
542211 99542211 1001 86380 86390 1
542279 99542279 1001 86380 86390 1
542268 99542268 1001 86380 86390 1
542794 99542794 1001 86380 86390 1
542760 99542760 1001 86380 86390 1
542787 99542787 1001 86380 86390 1
542714 99542714 1001 86380 86390 1
542534 99542534 1001 86380 86390 1
542590 99542590 1001 86380 86390 1
542403 99542403 1001 86380 86390 1
542469 99542469 1001 86380 86390 1
542342 99542342 1001 86380 86390 1
542448 99542448 1001 86380 86390 1
542450 99542450 1001 86380 86390 1
543616 99543616 1001 86380 86390 1
543585 99543585 1001 86380 86390 1
543427 99543427 1001 86380 86390 1
543440 99543440 1001 86380 86390 1
543402 99543402 1001 86380 86390 1
543472 99543472 1001 86380 86390 1
543181 99543181 1001 86380 86390 1
543212 99543212 1001 86380 86390 1
543160 99543160 1001 86380 86390 1
543812 99543812 1001 86380 86390 1
543787 99543787 1001 86380 86390 1
544430 99544430 1001 86380 86390 1
544538 99544538 1001 86380 86390 1
544257 99544257 1001 86380 86390 1
544184 99544184 1001 86380 86390 1
544125 99544125 1001 86380 86390 1
544038 99544038 1001 86380 86390 1
544066 99544066 1001 86380 86390 1
544664 99544664 1001 86380 86390 1
402329 1146 1001 36780 37197 1
414371 1179 1001 14280 26097 1
423873 319 1001 900 1377 1
433830 207 1001 84720 85737 1
514509 1041 1002 43524 45479 1
539898 901 1002 53298 53594 1
400094 99400094 1001 86380 86390 1
400110 99400110 1001 86380 86390 1
400279 99400279 1001 86380 86390 1
400350 99400350 1001 86380 86390 1
400357 99400357 1001 86380 86390 1
400555 99400555 1001 86380 86390 1
400630 99400630 1001 86380 86390 1
400902 99400902 1001 86380 86390 1
400944 99400944 1001 86380 86390 1
401326 99401326 1001 86380 86390 1
401354 99401354 1001 86380 86390 1
401478 99401478 1001 86380 86390 1
401532 99401532 1001 86380 86390 1
401687 99401687 1001 86380 86390 1
401613 99401613 1001 86380 86390 1
401795 99401795 1001 86380 86390 1
401905 99401905 1001 86380 86390 1
402039 99402039 1001 86380 86390 1
402142 99402142 1001 86380 86390 1
402690 99402690 1001 86380 86390 1
402982 99402982 1001 86380 86390 1
402955 99402955 1001 86380 86390 1
403060 99403060 1001 86380 86390 1
403084 99403084 1001 86380 86390 1
403183 99403183 1001 86380 86390 1
403185 99403185 1001 86380 86390 1
403427 99403427 1001 86380 86390 1
403339 99403339 1001 86380 86390 1
403711 99403711 1001 86380 86390 1
403819 99403819 1001 86380 86390 1
403903 99403903 1001 86380 86390 1
403951 99403951 1001 86380 86390 1
404102 99404102 1001 86380 86390 1
404213 99404213 1001 86380 86390 1
404265 99404265 1001 86380 86390 1
404292 99404292 1001 86380 86390 1
404402 99404402 1001 86380 86390 1
404429 99404429 1001 86380 86390 1
404495 99404495 1001 86380 86390 1
404575 99404575 1001 86380 86390 1
404560 99404560 1001 86380 86390 1
404632 99404632 1001 86380 86390 1
404731 99404731 1001 86380 86390 1
404919 99404919 1001 86380 86390 1
405082 99405082 1001 86380 86390 1
405205 99405205 1001 86380 86390 1
405143 99405143 1001 86380 86390 1
405252 99405252 1001 86380 86390 1
405272 99405272 1001 86380 86390 1
405550 99405550 1001 86380 86390 1
406020 99406020 1001 86380 86390 1
406171 99406171 1001 86380 86390 1
406130 99406130 1001 86380 86390 1
406111 99406111 1001 86380 86390 1
406266 99406266 1001 86380 86390 1
406313 99406313 1001 86380 86390 1
406447 99406447 1001 86380 86390 1
406486 99406486 1001 86380 86390 1
406607 99406607 1001 86380 86390 1
406639 99406639 1001 86380 86390 1
406750 99406750 1001 86380 86390 1
406994 99406994 1001 86380 86390 1
407073 99407073 1001 86380 86390 1
407180 99407180 1001 86380 86390 1
407213 99407213 1001 86380 86390 1
407400 99407400 1001 86380 86390 1
407502 99407502 1001 86380 86390 1
407626 99407626 1001 86380 86390 1
407957 99407957 1001 86380 86390 1
408017 99408017 1001 86380 86390 1
407997 99407997 1001 86380 86390 1
408183 99408183 1001 86380 86390 1
408775 99408775 1001 86380 86390 1
409117 99409117 1001 86380 86390 1
409233 99409233 1001 86380 86390 1
409207 99409207 1001 86380 86390 1
409237 99409237 1001 86380 86390 1
409326 99409326 1001 86380 86390 1
409315 99409315 1001 86380 86390 1
409593 99409593 1001 86380 86390 1
409572 99409572 1001 86380 86390 1
409756 99409756 1001 86380 86390 1
409967 99409967 1001 86380 86390 1
410108 99410108 1001 86380 86390 1
410376 99410376 1001 86380 86390 1
410483 99410483 1001 86380 86390 1
410587 99410587 1001 86380 86390 1
410776 99410776 1001 86380 86390 1
410955 99410955 1001 86380 86390 1
410943 99410943 1001 86380 86390 1
411087 99411087 1001 86380 86390 1
411392 99411392 1001 86380 86390 1
411595 99411595 1001 86380 86390 1
411698 99411698 1001 86380 86390 1
411859 99411859 1001 86380 86390 1
412188 99412188 1001 86380 86390 1
412417 99412417 1001 86380 86390 1
412480 99412480 1001 86380 86390 1
412402 99412402 1001 86380 86390 1
412433 99412433 1001 86380 86390 1
413495 99413495 1001 86380 86390 1
413339 99413339 1001 86380 86390 1
413385 99413385 1001 86380 86390 1
413488 99413488 1001 86380 86390 1
412887 99412887 1001 86380 86390 1
413260 99413260 1001 86380 86390 1
412911 99412911 1001 86380 86390 1
412900 99412900 1001 86380 86390 1
412723 99412723 1001 86380 86390 1
414059 99414059 1001 86380 86390 1
414038 99414038 1001 86380 86390 1
415106 99415106 1001 86380 86390 1
415305 99415305 1001 86380 86390 1
414962 99414962 1001 86380 86390 1
414316 99414316 1001 86380 86390 1
414142 99414142 1001 86380 86390 1
414282 99414282 1001 86380 86390 1
414245 99414245 1001 86380 86390 1
415548 99415548 1001 86380 86390 1
415341 99415341 1001 86380 86390 1
416773 99416773 1001 86380 86390 1
416975 99416975 1001 86380 86390 1
416806 99416806 1001 86380 86390 1
416983 99416983 1001 86380 86390 1
416032 99416032 1001 86380 86390 1
417233 99417233 1001 86380 86390 1
417089 99417089 1001 86380 86390 1
418548 99418548 1001 86380 86390 1
418576 99418576 1001 86380 86390 1
418588 99418588 1001 86380 86390 1
418060 99418060 1001 86380 86390 1
417889 99417889 1001 86380 86390 1
417659 99417659 1001 86380 86390 1
417613 99417613 1001 86380 86390 1
417863 99417863 1001 86380 86390 1
417932 99417932 1001 86380 86390 1
417912 99417912 1001 86380 86390 1
418971 99418971 1001 86380 86390 1
418902 99418902 1001 86380 86390 1
420071 99420071 1001 86380 86390 1
420373 99420373 1001 86380 86390 1
419918 99419918 1001 86380 86390 1
419330 99419330 1001 86380 86390 1
420789 99420789 1001 86380 86390 1
420552 99420552 1001 86380 86390 1
420632 99420632 1001 86380 86390 1
420608 99420608 1001 86380 86390 1
420784 99420784 1001 86380 86390 1
422056 99422056 1001 86380 86390 1
421769 99421769 1001 86380 86390 1
421568 99421568 1001 86380 86390 1
421489 99421489 1001 86380 86390 1
421422 99421422 1001 86380 86390 1
421448 99421448 1001 86380 86390 1
422324 99422324 1001 86380 86390 1
423484 99423484 1001 86380 86390 1
423347 99423347 1001 86380 86390 1
423643 99423643 1001 86380 86390 1
423427 99423427 1001 86380 86390 1
423571 99423571 1001 86380 86390 1
423216 99423216 1001 86380 86390 1
423036 99423036 1001 86380 86390 1
422697 99422697 1001 86380 86390 1
422612 99422612 1001 86380 86390 1
424091 99424091 1001 86380 86390 1
424020 99424020 1001 86380 86390 1
425246 99425246 1001 86380 86390 1
425300 99425300 1001 86380 86390 1
425232 99425232 1001 86380 86390 1
425066 99425066 1001 86380 86390 1
425212 99425212 1001 86380 86390 1
425374 99425374 1001 86380 86390 1
424994 99424994 1001 86380 86390 1
424950 99424950 1001 86380 86390 1
424542 99424542 1001 86380 86390 1
425655 99425655 1001 86380 86390 1
425777 99425777 1001 86380 86390 1
426323 99426323 1001 86380 86390 1
426578 99426578 1001 86380 86390 1
426597 99426597 1001 86380 86390 1
426532 99426532 1001 86380 86390 1
426616 99426616 1001 86380 86390 1
425957 99425957 1001 86380 86390 1
425871 99425871 1001 86380 86390 1
427268 99427268 1001 86380 86390 1
427448 99427448 1001 86380 86390 1
428473 99428473 1001 86380 86390 1
428429 99428429 1001 86380 86390 1
428528 99428528 1001 86380 86390 1
428060 99428060 1001 86380 86390 1
428271 99428271 1001 86380 86390 1
427803 99427803 1001 86380 86390 1
427534 99427534 1001 86380 86390 1
427665 99427665 1001 86380 86390 1
427741 99427741 1001 86380 86390 1
427910 99427910 1001 86380 86390 1
428866 99428866 1001 86380 86390 1
428986 99428986 1001 86380 86390 1
428944 99428944 1001 86380 86390 1
430122 99430122 1001 86380 86390 1
430344 99430344 1001 86380 86390 1
430006 99430006 1001 86380 86390 1
429640 99429640 1001 86380 86390 1
429573 99429573 1001 86380 86390 1
429293 99429293 1001 86380 86390 1
429253 99429253 1001 86380 86390 1
429446 99429446 1001 86380 86390 1
429422 99429422 1001 86380 86390 1
429402 99429402 1001 86380 86390 1
429537 99429537 1001 86380 86390 1
429561 99429561 1001 86380 86390 1
430424 99430424 1001 86380 86390 1
430454 99430454 1001 86380 86390 1
430633 99430633 1001 86380 86390 1
430681 99430681 1001 86380 86390 1
430555 99430555 1001 86380 86390 1
430653 99430653 1001 86380 86390 1
431745 99431745 1001 86380 86390 1
431472 99431472 1001 86380 86390 1
431306 99431306 1001 86380 86390 1
431606 99431606 1001 86380 86390 1
431293 99431293 1001 86380 86390 1
431612 99431612 1001 86380 86390 1
431073 99431073 1001 86380 86390 1
431074 99431074 1001 86380 86390 1
432219 99432219 1001 86380 86390 1
432189 99432189 1001 86380 86390 1
432312 99432312 1001 86380 86390 1
433436 99433436 1001 86380 86390 1
433525 99433525 1001 86380 86390 1
433469 99433469 1001 86380 86390 1
433535 99433535 1001 86380 86390 1
433646 99433646 1001 86380 86390 1
433544 99433544 1001 86380 86390 1
432965 99432965 1001 86380 86390 1
432947 99432947 1001 86380 86390 1
433080 99433080 1001 86380 86390 1
432935 99432935 1001 86380 86390 1
433201 99433201 1001 86380 86390 1
433038 99433038 1001 86380 86390 1
432541 99432541 1001 86380 86390 1
433862 99433862 1001 86380 86390 1
434070 99434070 1001 86380 86390 1
435428 99435428 1001 86380 86390 1
435004 99435004 1001 86380 86390 1
435109 99435109 1001 86380 86390 1
435350 99435350 1001 86380 86390 1
435238 99435238 1001 86380 86390 1
434825 99434825 1001 86380 86390 1
434951 99434951 1001 86380 86390 1
434652 99434652 1001 86380 86390 1
434914 99434914 1001 86380 86390 1
434587 99434587 1001 86380 86390 1
434283 99434283 1001 86380 86390 1
434469 99434469 1001 86380 86390 1
434263 99434263 1001 86380 86390 1
434429 99434429 1001 86380 86390 1
434521 99434521 1001 86380 86390 1
434255 99434255 1001 86380 86390 1
434465 99434465 1001 86380 86390 1
435592 99435592 1001 86380 86390 1
437081 99437081 1001 86380 86390 1
436790 99436790 1001 86380 86390 1
436475 99436475 1001 86380 86390 1
436370 99436370 1001 86380 86390 1
436745 99436745 1001 86380 86390 1
436746 99436746 1001 86380 86390 1
435896 99435896 1001 86380 86390 1
436043 99436043 1001 86380 86390 1
436110 99436110 1001 86380 86390 1
436158 99436158 1001 86380 86390 1
435919 99435919 1001 86380 86390 1
437327 99437327 1001 86380 86390 1
437224 99437224 1001 86380 86390 1
437181 99437181 1001 86380 86390 1
300705 99300705 1001 86380 86390 1
300534 99300534 1001 86380 86390 1
300452 99300452 1001 86380 86390 1
300738 99300738 1001 86380 86390 1
300868 99300868 1001 86380 86390 1
300907 99300907 1001 86380 86390 1
300900 99300900 1001 86380 86390 1
300837 99300837 1001 86380 86390 1
300734 99300734 1001 86380 86390 1
301503 99301503 1001 86380 86390 1
301336 99301336 1001 86380 86390 1
301170 99301170 1001 86380 86390 1
301105 99301105 1001 86380 86390 1
300937 99300937 1001 86380 86390 1
301123 99301123 1001 86380 86390 1
301046 99301046 1001 86380 86390 1
301969 99301969 1001 86380 86390 1
302065 99302065 1001 86380 86390 1
302078 99302078 1001 86380 86390 1
301989 99301989 1001 86380 86390 1
302029 99302029 1001 86380 86390 1
302122 99302122 1001 86380 86390 1
302174 99302174 1001 86380 86390 1
301869 99301869 1001 86380 86390 1
301809 99301809 1001 86380 86390 1
302403 99302403 1001 86380 86390 1
302455 99302455 1001 86380 86390 1
302541 99302541 1001 86380 86390 1
302464 99302464 1001 86380 86390 1
302516 99302516 1001 86380 86390 1
302557 99302557 1001 86380 86390 1
303171 99303171 1001 86380 86390 1
303157 99303157 1001 86380 86390 1
303110 99303110 1001 86380 86390 1
303201 99303201 1001 86380 86390 1
303128 99303128 1001 86380 86390 1
302854 99302854 1001 86380 86390 1
302998 99302998 1001 86380 86390 1
302857 99302857 1001 86380 86390 1
302667 99302667 1001 86380 86390 1
302604 99302604 1001 86380 86390 1
302750 99302750 1001 86380 86390 1
302687 99302687 1001 86380 86390 1
303307 99303307 1001 86380 86390 1
303372 99303372 1001 86380 86390 1
303374 99303374 1001 86380 86390 1
303220 99303220 1001 86380 86390 1
303213 99303213 1001 86380 86390 1
303305 99303305 1001 86380 86390 1
303969 99303969 1001 86380 86390 1
303931 99303931 1001 86380 86390 1
303983 99303983 1001 86380 86390 1
303860 99303860 1001 86380 86390 1
303716 99303716 1001 86380 86390 1
303822 99303822 1001 86380 86390 1
303732 99303732 1001 86380 86390 1
303696 99303696 1001 86380 86390 1
303748 99303748 1001 86380 86390 1
303446 99303446 1001 86380 86390 1
303513 99303513 1001 86380 86390 1
304201 99304201 1001 86380 86390 1
304210 99304210 1001 86380 86390 1
304668 99304668 1001 86380 86390 1
304627 99304627 1001 86380 86390 1
304616 99304616 1001 86380 86390 1
304447 99304447 1001 86380 86390 1
304451 99304451 1001 86380 86390 1
304543 99304543 1001 86380 86390 1
304519 99304519 1001 86380 86390 1
304494 99304494 1001 86380 86390 1
304482 99304482 1001 86380 86390 1
304445 99304445 1001 86380 86390 1
304409 99304409 1001 86380 86390 1
304422 99304422 1001 86380 86390 1
304284 99304284 1001 86380 86390 1
304925 99304925 1001 86380 86390 1
304991 99304991 1001 86380 86390 1
304875 99304875 1001 86380 86390 1
305059 99305059 1001 86380 86390 1
305520 99305520 1001 86380 86390 1
305539 99305539 1001 86380 86390 1
305618 99305618 1001 86380 86390 1
305352 99305352 1001 86380 86390 1
305431 99305431 1001 86380 86390 1
305341 99305341 1001 86380 86390 1
305334 99305334 1001 86380 86390 1
305120 99305120 1001 86380 86390 1
305133 99305133 1001 86380 86390 1
305151 99305151 1001 86380 86390 1
500049 99500049 1001 86380 86390 1
500090 99500090 1001 86380 86390 1
500163 99500163 1001 86380 86390 1
500780 99500780 1001 86380 86390 1
500726 99500726 1001 86380 86390 1
500739 99500739 1001 86380 86390 1
500801 99500801 1001 86380 86390 1
500518 99500518 1001 86380 86390 1
500559 99500559 1001 86380 86390 1
500431 99500431 1001 86380 86390 1
500446 99500446 1001 86380 86390 1
500577 99500577 1001 86380 86390 1
500282 99500282 1001 86380 86390 1
500297 99500297 1001 86380 86390 1
500301 99500301 1001 86380 86390 1
500380 99500380 1001 86380 86390 1
500292 99500292 1001 86380 86390 1
500268 99500268 1001 86380 86390 1
500372 99500372 1001 86380 86390 1
501018 99501018 1001 86380 86390 1
500954 99500954 1001 86380 86390 1
501286 99501286 1001 86380 86390 1
501404 99501404 1001 86380 86390 1
501290 99501290 1001 86380 86390 1
501186 99501186 1001 86380 86390 1
501202 99501202 1001 86380 86390 1
501041 99501041 1001 86380 86390 1
501133 99501133 1001 86380 86390 1
502415 99502415 1001 86380 86390 1
502320 99502320 1001 86380 86390 1
502246 99502246 1001 86380 86390 1
502199 99502199 1001 86380 86390 1
502115 99502115 1001 86380 86390 1
502006 99502006 1001 86380 86390 1
502566 99502566 1001 86380 86390 1
502466 99502466 1001 86380 86390 1
502509 99502509 1001 86380 86390 1
502652 99502652 1001 86380 86390 1
502588 99502588 1001 86380 86390 1
503142 99503142 1001 86380 86390 1
503272 99503272 1001 86380 86390 1
503223 99503223 1001 86380 86390 1
503173 99503173 1001 86380 86390 1
502985 99502985 1001 86380 86390 1
502897 99502897 1001 86380 86390 1
502976 99502976 1001 86380 86390 1
503069 99503069 1001 86380 86390 1
503005 99503005 1001 86380 86390 1
502692 99502692 1001 86380 86390 1
503480 99503480 1001 86380 86390 1
504055 99504055 1001 86380 86390 1
503939 99503939 1001 86380 86390 1
503996 99503996 1001 86380 86390 1
503796 99503796 1001 86380 86390 1
503848 99503848 1001 86380 86390 1
503902 99503902 1001 86380 86390 1
503890 99503890 1001 86380 86390 1
503892 99503892 1001 86380 86390 1
503803 99503803 1001 86380 86390 1
503817 99503817 1001 86380 86390 1
503830 99503830 1001 86380 86390 1
503895 99503895 1001 86380 86390 1
503627 99503627 1001 86380 86390 1
503528 99503528 1001 86380 86390 1
503594 99503594 1001 86380 86390 1
504236 99504236 1001 86380 86390 1
504172 99504172 1001 86380 86390 1
504162 99504162 1001 86380 86390 1
504867 99504867 1001 86380 86390 1
504856 99504856 1001 86380 86390 1
504935 99504935 1001 86380 86390 1
504582 99504582 1001 86380 86390 1
504559 99504559 1001 86380 86390 1
504611 99504611 1001 86380 86390 1
504563 99504563 1001 86380 86390 1
504682 99504682 1001 86380 86390 1
504553 99504553 1001 86380 86390 1
504403 99504403 1001 86380 86390 1
504460 99504460 1001 86380 86390 1
504464 99504464 1001 86380 86390 1
505080 99505080 1001 86380 86390 1
505133 99505133 1001 86380 86390 1
505721 99505721 1001 86380 86390 1
505711 99505711 1001 86380 86390 1
505573 99505573 1001 86380 86390 1
505482 99505482 1001 86380 86390 1
505470 99505470 1001 86380 86390 1
505406 99505406 1001 86380 86390 1
505394 99505394 1001 86380 86390 1
505228 99505228 1001 86380 86390 1
505254 99505254 1001 86380 86390 1
505184 99505184 1001 86380 86390 1
505846 99505846 1001 86380 86390 1
505955 99505955 1001 86380 86390 1
505777 99505777 1001 86380 86390 1
505907 99505907 1001 86380 86390 1
506581 99506581 1001 86380 86390 1
506227 99506227 1001 86380 86390 1
506373 99506373 1001 86380 86390 1
506157 99506157 1001 86380 86390 1
505994 99505994 1001 86380 86390 1
506062 99506062 1001 86380 86390 1
506102 99506102 1001 86380 86390 1
506800 99506800 1001 86380 86390 1
506652 99506652 1001 86380 86390 1
506614 99506614 1001 86380 86390 1
507267 99507267 1001 86380 86390 1
507385 99507385 1001 86380 86390 1
507359 99507359 1001 86380 86390 1
507308 99507308 1001 86380 86390 1
507298 99507298 1001 86380 86390 1
507299 99507299 1001 86380 86390 1
507404 99507404 1001 86380 86390 1
507411 99507411 1001 86380 86390 1
507115 99507115 1001 86380 86390 1
507206 99507206 1001 86380 86390 1
507106 99507106 1001 86380 86390 1
507110 99507110 1001 86380 86390 1
506969 99506969 1001 86380 86390 1
506815 99506815 1001 86380 86390 1
506987 99506987 1001 86380 86390 1
506951 99506951 1001 86380 86390 1
506939 99506939 1001 86380 86390 1
507471 99507471 1001 86380 86390 1
508097 99508097 1001 86380 86390 1
508112 99508112 1001 86380 86390 1
508154 99508154 1001 86380 86390 1
508064 99508064 1001 86380 86390 1
508103 99508103 1001 86380 86390 1
508194 99508194 1001 86380 86390 1
508104 99508104 1001 86380 86390 1
507902 99507902 1001 86380 86390 1
507890 99507890 1001 86380 86390 1
507950 99507950 1001 86380 86390 1
507859 99507859 1001 86380 86390 1
507669 99507669 1001 86380 86390 1
507792 99507792 1001 86380 86390 1
507820 99507820 1001 86380 86390 1
508453 99508453 1001 86380 86390 1
508371 99508371 1001 86380 86390 1
508256 99508256 1001 86380 86390 1
509011 99509011 1001 86380 86390 1
509024 99509024 1001 86380 86390 1
509040 99509040 1001 86380 86390 1
508957 99508957 1001 86380 86390 1
509010 99509010 1001 86380 86390 1
508716 99508716 1001 86380 86390 1
508784 99508784 1001 86380 86390 1
508573 99508573 1001 86380 86390 1
508510 99508510 1001 86380 86390 1
508487 99508487 1001 86380 86390 1
508543 99508543 1001 86380 86390 1
509241 99509241 1001 86380 86390 1
509269 99509269 1001 86380 86390 1
509179 99509179 1001 86380 86390 1
509128 99509128 1001 86380 86390 1
509264 99509264 1001 86380 86390 1
509758 99509758 1001 86380 86390 1
509900 99509900 1001 86380 86390 1
509699 99509699 1001 86380 86390 1
509886 99509886 1001 86380 86390 1
509890 99509890 1001 86380 86390 1
509783 99509783 1001 86380 86390 1
509848 99509848 1001 86380 86390 1
509644 99509644 1001 86380 86390 1
509492 99509492 1001 86380 86390 1
509596 99509596 1001 86380 86390 1
509281 99509281 1001 86380 86390 1
509295 99509295 1001 86380 86390 1
509390 99509390 1001 86380 86390 1
509299 99509299 1001 86380 86390 1
509327 99509327 1001 86380 86390 1
509393 99509393 1001 86380 86390 1
509902 99509902 1001 86380 86390 1
509942 99509942 1001 86380 86390 1
509969 99509969 1001 86380 86390 1
510102 99510102 1001 86380 86390 1
510524 99510524 1001 86380 86390 1
510702 99510702 1001 86380 86390 1
510608 99510608 1001 86380 86390 1
510354 99510354 1001 86380 86390 1
510332 99510332 1001 86380 86390 1
510333 99510333 1001 86380 86390 1
510489 99510489 1001 86380 86390 1
510390 99510390 1001 86380 86390 1
510172 99510172 1001 86380 86390 1
510134 99510134 1001 86380 86390 1
510258 99510258 1001 86380 86390 1
510920 99510920 1001 86380 86390 1
510887 99510887 1001 86380 86390 1
511456 99511456 1001 86380 86390 1
511496 99511496 1001 86380 86390 1
511536 99511536 1001 86380 86390 1
511435 99511435 1001 86380 86390 1
511283 99511283 1001 86380 86390 1
511185 99511185 1001 86380 86390 1
511328 99511328 1001 86380 86390 1
511225 99511225 1001 86380 86390 1
511161 99511161 1001 86380 86390 1
511343 99511343 1001 86380 86390 1
511079 99511079 1001 86380 86390 1
510950 99510950 1001 86380 86390 1
511119 99511119 1001 86380 86390 1
511042 99511042 1001 86380 86390 1
511724 99511724 1001 86380 86390 1
511556 99511556 1001 86380 86390 1
511677 99511677 1001 86380 86390 1
512214 99512214 1001 86380 86390 1
512337 99512337 1001 86380 86390 1
512096 99512096 1001 86380 86390 1
512060 99512060 1001 86380 86390 1
512479 99512479 1001 86380 86390 1
512462 99512462 1001 86380 86390 1
512437 99512437 1001 86380 86390 1
513168 99513168 1001 86380 86390 1
513074 99513074 1001 86380 86390 1
513198 99513198 1001 86380 86390 1
512806 99512806 1001 86380 86390 1
512676 99512676 1001 86380 86390 1
512678 99512678 1001 86380 86390 1
512617 99512617 1001 86380 86390 1
512711 99512711 1001 86380 86390 1
513348 99513348 1001 86380 86390 1
513374 99513374 1001 86380 86390 1
513310 99513310 1001 86380 86390 1
513263 99513263 1001 86380 86390 1
513997 99513997 1001 86380 86390 1
513936 99513936 1001 86380 86390 1
513657 99513657 1001 86380 86390 1
513817 99513817 1001 86380 86390 1
513706 99513706 1001 86380 86390 1
513555 99513555 1001 86380 86390 1
513544 99513544 1001 86380 86390 1
513536 99513536 1001 86380 86390 1
514086 99514086 1001 86380 86390 1
514091 99514091 1001 86380 86390 1
514039 99514039 1001 86380 86390 1
514702 99514702 1001 86380 86390 1
514691 99514691 1001 86380 86390 1
514744 99514744 1001 86380 86390 1
514722 99514722 1001 86380 86390 1
514749 99514749 1001 86380 86390 1
514573 99514573 1001 86380 86390 1
514504 99514504 1001 86380 86390 1
514303 99514303 1001 86380 86390 1
514347 99514347 1001 86380 86390 1
514439 99514439 1001 86380 86390 1
514970 99514970 1001 86380 86390 1
515052 99515052 1001 86380 86390 1
515018 99515018 1001 86380 86390 1
515680 99515680 1001 86380 86390 1
515534 99515534 1001 86380 86390 1
515640 99515640 1001 86380 86390 1
515673 99515673 1001 86380 86390 1
515488 99515488 1001 86380 86390 1
515674 99515674 1001 86380 86390 1
515540 99515540 1001 86380 86390 1
515440 99515440 1001 86380 86390 1
515286 99515286 1001 86380 86390 1
515431 99515431 1001 86380 86390 1
515367 99515367 1001 86380 86390 1
515399 99515399 1001 86380 86390 1
515167 99515167 1001 86380 86390 1
515254 99515254 1001 86380 86390 1
515164 99515164 1001 86380 86390 1
515888 99515888 1001 86380 86390 1
515834 99515834 1001 86380 86390 1
516372 99516372 1001 86380 86390 1
516439 99516439 1001 86380 86390 1
516495 99516495 1001 86380 86390 1
516233 99516233 1001 86380 86390 1
516185 99516185 1001 86380 86390 1
515899 99515899 1001 86380 86390 1
516546 99516546 1001 86380 86390 1
516645 99516645 1001 86380 86390 1
517271 99517271 1001 86380 86390 1
517284 99517284 1001 86380 86390 1
517155 99517155 1001 86380 86390 1
517168 99517168 1001 86380 86390 1
517202 99517202 1001 86380 86390 1
517166 99517166 1001 86380 86390 1
516950 99516950 1001 86380 86390 1
516928 99516928 1001 86380 86390 1
517110 99517110 1001 86380 86390 1
517025 99517025 1001 86380 86390 1
518099 99518099 1001 86380 86390 1
518107 99518107 1001 86380 86390 1
517839 99517839 1001 86380 86390 1
517829 99517829 1001 86380 86390 1
517783 99517783 1001 86380 86390 1
517600 99517600 1001 86380 86390 1
517655 99517655 1001 86380 86390 1
517746 99517746 1001 86380 86390 1
518211 99518211 1001 86380 86390 1
518289 99518289 1001 86380 86390 1
518256 99518256 1001 86380 86390 1
518245 99518245 1001 86380 86390 1
518194 99518194 1001 86380 86390 1
518351 99518351 1001 86380 86390 1
518196 99518196 1001 86380 86390 1
518889 99518889 1001 86380 86390 1
518743 99518743 1001 86380 86390 1
518640 99518640 1001 86380 86390 1
518705 99518705 1001 86380 86390 1
518719 99518719 1001 86380 86390 1
518459 99518459 1001 86380 86390 1
518481 99518481 1001 86380 86390 1
519016 99519016 1001 86380 86390 1
519068 99519068 1001 86380 86390 1
519633 99519633 1001 86380 86390 1
519767 99519767 1001 86380 86390 1
519556 99519556 1001 86380 86390 1
519406 99519406 1001 86380 86390 1
519224 99519224 1001 86380 86390 1
519344 99519344 1001 86380 86390 1
519901 99519901 1001 86380 86390 1
519992 99519992 1001 86380 86390 1
520611 99520611 1001 86380 86390 1
520506 99520506 1001 86380 86390 1
520426 99520426 1001 86380 86390 1
520163 99520163 1001 86380 86390 1
520768 99520768 1001 86380 86390 1
520821 99520821 1001 86380 86390 1
521390 99521390 1001 86380 86390 1
521466 99521466 1001 86380 86390 1
521422 99521422 1001 86380 86390 1
521413 99521413 1001 86380 86390 1
521066 99521066 1001 86380 86390 1
521209 99521209 1001 86380 86390 1
521211 99521211 1001 86380 86390 1
521108 99521108 1001 86380 86390 1
521237 99521237 1001 86380 86390 1
521112 99521112 1001 86380 86390 1
521026 99521026 1001 86380 86390 1
520858 99520858 1001 86380 86390 1
520918 99520918 1001 86380 86390 1
521476 99521476 1001 86380 86390 1
521544 99521544 1001 86380 86390 1
521533 99521533 1001 86380 86390 1
521573 99521573 1001 86380 86390 1
521601 99521601 1001 86380 86390 1
522238 99522238 1001 86380 86390 1
522175 99522175 1001 86380 86390 1
521925 99521925 1001 86380 86390 1
521991 99521991 1001 86380 86390 1
521787 99521787 1001 86380 86390 1
522302 99522302 1001 86380 86390 1
522421 99522421 1001 86380 86390 1
522298 99522298 1001 86380 86390 1
522937 99522937 1001 86380 86390 1
523016 99523016 1001 86380 86390 1
523012 99523012 1001 86380 86390 1
522851 99522851 1001 86380 86390 1
522826 99522826 1001 86380 86390 1
522793 99522793 1001 86380 86390 1
522781 99522781 1001 86380 86390 1
522628 99522628 1001 86380 86390 1
522590 99522590 1001 86380 86390 1
523193 99523193 1001 86380 86390 1
523134 99523134 1001 86380 86390 1
523868 99523868 1001 86380 86390 1
523909 99523909 1001 86380 86390 1
523857 99523857 1001 86380 86390 1
523921 99523921 1001 86380 86390 1
523782 99523782 1001 86380 86390 1
523758 99523758 1001 86380 86390 1
523609 99523609 1001 86380 86390 1
523674 99523674 1001 86380 86390 1
523692 99523692 1001 86380 86390 1
523328 99523328 1001 86380 86390 1
523394 99523394 1001 86380 86390 1
523345 99523345 1001 86380 86390 1
523515 99523515 1001 86380 86390 1
523464 99523464 1001 86380 86390 1
524069 99524069 1001 86380 86390 1
524584 99524584 1001 86380 86390 1
524421 99524421 1001 86380 86390 1
524525 99524525 1001 86380 86390 1
524554 99524554 1001 86380 86390 1
524466 99524466 1001 86380 86390 1
524470 99524470 1001 86380 86390 1
524368 99524368 1001 86380 86390 1
524433 99524433 1001 86380 86390 1
524356 99524356 1001 86380 86390 1
524872 99524872 1001 86380 86390 1
524783 99524783 1001 86380 86390 1
524901 99524901 1001 86380 86390 1
524890 99524890 1001 86380 86390 1
524854 99524854 1001 86380 86390 1
524959 99524959 1001 86380 86390 1
524870 99524870 1001 86380 86390 1
525444 99525444 1001 86380 86390 1
525394 99525394 1001 86380 86390 1
525419 99525419 1001 86380 86390 1
525462 99525462 1001 86380 86390 1
525514 99525514 1001 86380 86390 1
525463 99525463 1001 86380 86390 1
525235 99525235 1001 86380 86390 1
525214 99525214 1001 86380 86390 1
525285 99525285 1001 86380 86390 1
525053 99525053 1001 86380 86390 1
525119 99525119 1001 86380 86390 1
525173 99525173 1001 86380 86390 1
525089 99525089 1001 86380 86390 1
526360 99526360 1001 86380 86390 1
526219 99526219 1001 86380 86390 1
526339 99526339 1001 86380 86390 1
526236 99526236 1001 86380 86390 1
526251 99526251 1001 86380 86390 1
526382 99526382 1001 86380 86390 1
526305 99526305 1001 86380 86390 1
526168 99526168 1001 86380 86390 1
526122 99526122 1001 86380 86390 1
526046 99526046 1001 86380 86390 1
526020 99526020 1001 86380 86390 1
525879 99525879 1001 86380 86390 1
525999 99525999 1001 86380 86390 1
525831 99525831 1001 86380 86390 1
526627 99526627 1001 86380 86390 1
526435 99526435 1001 86380 86390 1
526553 99526553 1001 86380 86390 1
526569 99526569 1001 86380 86390 1
527200 99527200 1001 86380 86390 1
527152 99527152 1001 86380 86390 1
527050 99527050 1001 86380 86390 1
527105 99527105 1001 86380 86390 1
526900 99526900 1001 86380 86390 1
526878 99526878 1001 86380 86390 1
527028 99527028 1001 86380 86390 1
527003 99527003 1001 86380 86390 1
526705 99526705 1001 86380 86390 1
526699 99526699 1001 86380 86390 1
527339 99527339 1001 86380 86390 1
527334 99527334 1001 86380 86390 1
527412 99527412 1001 86380 86390 1
528054 99528054 1001 86380 86390 1
527903 99527903 1001 86380 86390 1
527850 99527850 1001 86380 86390 1
527723 99527723 1001 86380 86390 1
527828 99527828 1001 86380 86390 1
527712 99527712 1001 86380 86390 1
527790 99527790 1001 86380 86390 1
527570 99527570 1001 86380 86390 1
527624 99527624 1001 86380 86390 1
527553 99527553 1001 86380 86390 1
528273 99528273 1001 86380 86390 1
528158 99528158 1001 86380 86390 1
528081 99528081 1001 86380 86390 1
528277 99528277 1001 86380 86390 1
528815 99528815 1001 86380 86390 1
528766 99528766 1001 86380 86390 1
528594 99528594 1001 86380 86390 1
528505 99528505 1001 86380 86390 1
528350 99528350 1001 86380 86390 1
528482 99528482 1001 86380 86390 1
528457 99528457 1001 86380 86390 1
528470 99528470 1001 86380 86390 1
528369 99528369 1001 86380 86390 1
529036 99529036 1001 86380 86390 1
529666 99529666 1001 86380 86390 1
529672 99529672 1001 86380 86390 1
529470 99529470 1001 86380 86390 1
529420 99529420 1001 86380 86390 1
529437 99529437 1001 86380 86390 1
529492 99529492 1001 86380 86390 1
529304 99529304 1001 86380 86390 1
529204 99529204 1001 86380 86390 1
529169 99529169 1001 86380 86390 1
529854 99529854 1001 86380 86390 1
529751 99529751 1001 86380 86390 1
529755 99529755 1001 86380 86390 1
529784 99529784 1001 86380 86390 1
530504 99530504 1001 86380 86390 1
530448 99530448 1001 86380 86390 1
530325 99530325 1001 86380 86390 1
530261 99530261 1001 86380 86390 1
530300 99530300 1001 86380 86390 1
530080 99530080 1001 86380 86390 1
530119 99530119 1001 86380 86390 1
530047 99530047 1001 86380 86390 1
530680 99530680 1001 86380 86390 1
530735 99530735 1001 86380 86390 1
530702 99530702 1001 86380 86390 1
530742 99530742 1001 86380 86390 1
530601 99530601 1001 86380 86390 1
531293 99531293 1001 86380 86390 1
531333 99531333 1001 86380 86390 1
531324 99531324 1001 86380 86390 1
531377 99531377 1001 86380 86390 1
531015 99531015 1001 86380 86390 1
530855 99530855 1001 86380 86390 1
530924 99530924 1001 86380 86390 1
531385 99531385 1001 86380 86390 1
532081 99532081 1001 86380 86390 1
532017 99532017 1001 86380 86390 1
532007 99532007 1001 86380 86390 1
532011 99532011 1001 86380 86390 1
531871 99531871 1001 86380 86390 1
531806 99531806 1001 86380 86390 1
531936 99531936 1001 86380 86390 1
531988 99531988 1001 86380 86390 1
531951 99531951 1001 86380 86390 1
531952 99531952 1001 86380 86390 1
531901 99531901 1001 86380 86390 1
531816 99531816 1001 86380 86390 1
531706 99531706 1001 86380 86390 1
531682 99531682 1001 86380 86390 1
532322 99532322 1001 86380 86390 1
532222 99532222 1001 86380 86390 1
532238 99532238 1001 86380 86390 1
532355 99532355 1001 86380 86390 1
532381 99532381 1001 86380 86390 1
532916 99532916 1001 86380 86390 1
532945 99532945 1001 86380 86390 1
533008 99533008 1001 86380 86390 1
532954 99532954 1001 86380 86390 1
532762 99532762 1001 86380 86390 1
532729 99532729 1001 86380 86390 1
532733 99532733 1001 86380 86390 1
532812 99532812 1001 86380 86390 1
532450 99532450 1001 86380 86390 1
532426 99532426 1001 86380 86390 1
532609 99532609 1001 86380 86390 1
532483 99532483 1001 86380 86390 1
532604 99532604 1001 86380 86390 1
533170 99533170 1001 86380 86390 1
533483 99533483 1001 86380 86390 1
533496 99533496 1001 86380 86390 1
533614 99533614 1001 86380 86390 1
533577 99533577 1001 86380 86390 1
533527 99533527 1001 86380 86390 1
533302 99533302 1001 86380 86390 1
533419 99533419 1001 86380 86390 1
533257 99533257 1001 86380 86390 1
533258 99533258 1001 86380 86390 1
533975 99533975 1001 86380 86390 1
534057 99534057 1001 86380 86390 1
534659 99534659 1001 86380 86390 1
534336 99534336 1001 86380 86390 1
534334 99534334 1001 86380 86390 1
534089 99534089 1001 86380 86390 1
534183 99534183 1001 86380 86390 1
534187 99534187 1001 86380 86390 1
534202 99534202 1001 86380 86390 1
534852 99534852 1001 86380 86390 1
534684 99534684 1001 86380 86390 1
534743 99534743 1001 86380 86390 1
534834 99534834 1001 86380 86390 1
534757 99534757 1001 86380 86390 1
535356 99535356 1001 86380 86390 1
535460 99535460 1001 86380 86390 1
535346 99535346 1001 86380 86390 1
535313 99535313 1001 86380 86390 1
535189 99535189 1001 86380 86390 1
535158 99535158 1001 86380 86390 1
534922 99534922 1001 86380 86390 1
534950 99534950 1001 86380 86390 1
535571 99535571 1001 86380 86390 1
535610 99535610 1001 86380 86390 1
535615 99535615 1001 86380 86390 1
535633 99535633 1001 86380 86390 1
536220 99536220 1001 86380 86390 1
536286 99536286 1001 86380 86390 1
536251 99536251 1001 86380 86390 1
536253 99536253 1001 86380 86390 1
536219 99536219 1001 86380 86390 1
536081 99536081 1001 86380 86390 1
535992 99535992 1001 86380 86390 1
535980 99535980 1001 86380 86390 1
535730 99535730 1001 86380 86390 1
535901 99535901 1001 86380 86390 1
535760 99535760 1001 86380 86390 1
536372 99536372 1001 86380 86390 1
536357 99536357 1001 86380 86390 1
537134 99537134 1001 86380 86390 1
537108 99537108 1001 86380 86390 1
536763 99536763 1001 86380 86390 1
536753 99536753 1001 86380 86390 1
536661 99536661 1001 86380 86390 1
536732 99536732 1001 86380 86390 1
537237 99537237 1001 86380 86390 1
537191 99537191 1001 86380 86390 1
537360 99537360 1001 86380 86390 1
537323 99537323 1001 86380 86390 1
537339 99537339 1001 86380 86390 1
537821 99537821 1001 86380 86390 1
537813 99537813 1001 86380 86390 1
537974 99537974 1001 86380 86390 1
537856 99537856 1001 86380 86390 1
537896 99537896 1001 86380 86390 1
537655 99537655 1001 86380 86390 1
537684 99537684 1001 86380 86390 1
537739 99537739 1001 86380 86390 1
537715 99537715 1001 86380 86390 1
537435 99537435 1001 86380 86390 1
537479 99537479 1001 86380 86390 1
537556 99537556 1001 86380 86390 1
537531 99537531 1001 86380 86390 1
538060 99538060 1001 86380 86390 1
538026 99538026 1001 86380 86390 1
538147 99538147 1001 86380 86390 1
538175 99538175 1001 86380 86390 1
538781 99538781 1001 86380 86390 1
538687 99538687 1001 86380 86390 1
538739 99538739 1001 86380 86390 1
538740 99538740 1001 86380 86390 1
538638 99538638 1001 86380 86390 1
538755 99538755 1001 86380 86390 1
538665 99538665 1001 86380 86390 1
538704 99538704 1001 86380 86390 1
538442 99538442 1001 86380 86390 1
538571 99538571 1001 86380 86390 1
538456 99538456 1001 86380 86390 1
538417 99538417 1001 86380 86390 1
538579 99538579 1001 86380 86390 1
538288 99538288 1001 86380 86390 1
538307 99538307 1001 86380 86390 1
538852 99538852 1001 86380 86390 1
539011 99539011 1001 86380 86390 1
538937 99538937 1001 86380 86390 1
539617 99539617 1001 86380 86390 1
539493 99539493 1001 86380 86390 1
539507 99539507 1001 86380 86390 1
539600 99539600 1001 86380 86390 1
539293 99539293 1001 86380 86390 1
539397 99539397 1001 86380 86390 1
539338 99539338 1001 86380 86390 1
539404 99539404 1001 86380 86390 1
539048 99539048 1001 86380 86390 1
539114 99539114 1001 86380 86390 1
539131 99539131 1001 86380 86390 1
539145 99539145 1001 86380 86390 1
539147 99539147 1001 86380 86390 1
539771 99539771 1001 86380 86390 1
539784 99539784 1001 86380 86390 1
539812 99539812 1001 86380 86390 1
539661 99539661 1001 86380 86390 1
540364 99540364 1001 86380 86390 1
540454 99540454 1001 86380 86390 1
540457 99540457 1001 86380 86390 1
540362 99540362 1001 86380 86390 1
540092 99540092 1001 86380 86390 1
540229 99540229 1001 86380 86390 1
540230 99540230 1001 86380 86390 1
540091 99540091 1001 86380 86390 1
539889 99539889 1001 86380 86390 1
539941 99539941 1001 86380 86390 1
539850 99539850 1001 86380 86390 1
539893 99539893 1001 86380 86390 1
540476 99540476 1001 86380 86390 1
540469 99540469 1001 86380 86390 1
540525 99540525 1001 86380 86390 1
540970 99540970 1001 86380 86390 1
540937 99540937 1001 86380 86390 1
540926 99540926 1001 86380 86390 1
540967 99540967 1001 86380 86390 1
540929 99540929 1001 86380 86390 1
540981 99540981 1001 86380 86390 1
540673 99540673 1001 86380 86390 1
540855 99540855 1001 86380 86390 1
540674 99540674 1001 86380 86390 1
540745 99540745 1001 86380 86390 1
541411 99541411 1001 86380 86390 1
541465 99541465 1001 86380 86390 1
541965 99541965 1001 86380 86390 1
542013 99542013 1001 86380 86390 1
541732 99541732 1001 86380 86390 1
541836 99541836 1001 86380 86390 1
541868 99541868 1001 86380 86390 1
541857 99541857 1001 86380 86390 1
541846 99541846 1001 86380 86390 1
541642 99541642 1001 86380 86390 1
541685 99541685 1001 86380 86390 1
542235 99542235 1001 86380 86390 1
542192 99542192 1001 86380 86390 1
542843 99542843 1001 86380 86390 1
542910 99542910 1001 86380 86390 1
542755 99542755 1001 86380 86390 1
542744 99542744 1001 86380 86390 1
542836 99542836 1001 86380 86390 1
542798 99542798 1001 86380 86390 1
542775 99542775 1001 86380 86390 1
542942 99542942 1001 86380 86390 1
542802 99542802 1001 86380 86390 1
542612 99542612 1001 86380 86390 1
542539 99542539 1001 86380 86390 1
542609 99542609 1001 86380 86390 1
542518 99542518 1001 86380 86390 1
542480 99542480 1001 86380 86390 1
542493 99542493 1001 86380 86390 1
542326 99542326 1001 86380 86390 1
542984 99542984 1001 86380 86390 1
542741 99542741 1001 86380 86390 1
543081 99543081 1001 86380 86390 1
543579 99543579 1001 86380 86390 1
543696 99543696 1001 86380 86390 1
543746 99543746 1001 86380 86390 1
543673 99543673 1001 86380 86390 1
543437 99543437 1001 86380 86390 1
543414 99543414 1001 86380 86390 1
543549 99543549 1001 86380 86390 1
543292 99543292 1001 86380 86390 1
543163 99543163 1001 86380 86390 1
543242 99543242 1001 86380 86390 1
543321 99543321 1001 86380 86390 1
543272 99543272 1001 86380 86390 1
543353 99543353 1001 86380 86390 1
543213 99543213 1001 86380 86390 1
543291 99543291 1001 86380 86390 1
543921 99543921 1001 86380 86390 1
544408 99544408 1001 86380 86390 1
544410 99544410 1001 86380 86390 1
544415 99544415 1001 86380 86390 1
544379 99544379 1001 86380 86390 1
544304 99544304 1001 86380 86390 1
544347 99544347 1001 86380 86390 1
544233 99544233 1001 86380 86390 1
544028 99544028 1001 86380 86390 1
544017 99544017 1001 86380 86390 1
544115 99544115 1001 86380 86390 1
544621 99544621 1001 86380 86390 1
544719 99544719 1001 86380 86390 1
425973 217 1001 59280 59637 1
500868 615 1001 51519 51818 1
531468 854 1002 37125 40874 1
539890 1027 1002 61169 70586 1
400133 99400133 1001 86380 86390 1
400130 99400130 1001 86380 86390 1
400330 99400330 1001 86380 86390 1
400425 99400425 1001 86380 86390 1
400433 99400433 1001 86380 86390 1
400537 99400537 1001 86380 86390 1
400609 99400609 1001 86380 86390 1
400664 99400664 1001 86380 86390 1
400766 99400766 1001 86380 86390 1
400880 99400880 1001 86380 86390 1
401072 99401072 1001 86380 86390 1
401084 99401084 1001 86380 86390 1
401240 99401240 1001 86380 86390 1
401386 99401386 1001 86380 86390 1
401564 99401564 1001 86380 86390 1
401599 99401599 1001 86380 86390 1
401669 99401669 1001 86380 86390 1
402106 99402106 1001 86380 86390 1
402184 99402184 1001 86380 86390 1
402207 99402207 1001 86380 86390 1
402295 99402295 1001 86380 86390 1
402647 99402647 1001 86380 86390 1
402905 99402905 1001 86380 86390 1
402932 99402932 1001 86380 86390 1
402972 99402972 1001 86380 86390 1
403082 99403082 1001 86380 86390 1
403032 99403032 1001 86380 86390 1
403035 99403035 1001 86380 86390 1
403143 99403143 1001 86380 86390 1
403239 99403239 1001 86380 86390 1
403272 99403272 1001 86380 86390 1
403879 99403879 1001 86380 86390 1
403847 99403847 1001 86380 86390 1
404139 99404139 1001 86380 86390 1
404466 99404466 1001 86380 86390 1
404695 99404695 1001 86380 86390 1
404724 99404724 1001 86380 86390 1
404903 99404903 1001 86380 86390 1
404953 99404953 1001 86380 86390 1
405194 99405194 1001 86380 86390 1
405445 99405445 1001 86380 86390 1
406139 99406139 1001 86380 86390 1
406302 99406302 1001 86380 86390 1
406485 99406485 1001 86380 86390 1
406513 99406513 1001 86380 86390 1
406711 99406711 1001 86380 86390 1
406667 99406667 1001 86380 86390 1
407027 99407027 1001 86380 86390 1
407276 99407276 1001 86380 86390 1
407257 99407257 1001 86380 86390 1
407371 99407371 1001 86380 86390 1
407488 99407488 1001 86380 86390 1
407612 99407612 1001 86380 86390 1
407444 99407444 1001 86380 86390 1
407700 99407700 1001 86380 86390 1
407959 99407959 1001 86380 86390 1
407911 99407911 1001 86380 86390 1
408010 99408010 1001 86380 86390 1
408285 99408285 1001 86380 86390 1
408267 99408267 1001 86380 86390 1
408312 99408312 1001 86380 86390 1
408333 99408333 1001 86380 86390 1
408433 99408433 1001 86380 86390 1
408634 99408634 1001 86380 86390 1
408704 99408704 1001 86380 86390 1
408736 99408736 1001 86380 86390 1
409069 99409069 1001 86380 86390 1
409109 99409109 1001 86380 86390 1
409185 99409185 1001 86380 86390 1
409583 99409583 1001 86380 86390 1
409651 99409651 1001 86380 86390 1
409659 99409659 1001 86380 86390 1
409600 99409600 1001 86380 86390 1
409746 99409746 1001 86380 86390 1
409881 99409881 1001 86380 86390 1
410072 99410072 1001 86380 86390 1
411135 99411135 1001 86380 86390 1
411229 99411229 1001 86380 86390 1
411307 99411307 1001 86380 86390 1
411235 99411235 1001 86380 86390 1
411615 99411615 1001 86380 86390 1
411823 99411823 1001 86380 86390 1
411799 99411799 1001 86380 86390 1
411892 99411892 1001 86380 86390 1
411963 99411963 1001 86380 86390 1
412102 99412102 1001 86380 86390 1
412194 99412194 1001 86380 86390 1
412257 99412257 1001 86380 86390 1
413396 99413396 1001 86380 86390 1
413685 99413685 1001 86380 86390 1
413362 99413362 1001 86380 86390 1
413030 99413030 1001 86380 86390 1
412909 99412909 1001 86380 86390 1
413077 99413077 1001 86380 86390 1
413236 99413236 1001 86380 86390 1
412645 99412645 1001 86380 86390 1
412537 99412537 1001 86380 86390 1
412856 99412856 1001 86380 86390 1
413991 99413991 1001 86380 86390 1
413768 99413768 1001 86380 86390 1
414015 99414015 1001 86380 86390 1
414020 99414020 1001 86380 86390 1
414001 99414001 1001 86380 86390 1
414057 99414057 1001 86380 86390 1
415164 99415164 1001 86380 86390 1
415289 99415289 1001 86380 86390 1
414959 99414959 1001 86380 86390 1
415183 99415183 1001 86380 86390 1
415110 99415110 1001 86380 86390 1
414740 99414740 1001 86380 86390 1
414622 99414622 1001 86380 86390 1
414807 99414807 1001 86380 86390 1
414452 99414452 1001 86380 86390 1
414334 99414334 1001 86380 86390 1
414465 99414465 1001 86380 86390 1
415547 99415547 1001 86380 86390 1
415575 99415575 1001 86380 86390 1
415622 99415622 1001 86380 86390 1
415627 99415627 1001 86380 86390 1
415658 99415658 1001 86380 86390 1
416608 99416608 1001 86380 86390 1
416943 99416943 1001 86380 86390 1
416659 99416659 1001 86380 86390 1
416721 99416721 1001 86380 86390 1
416283 99416283 1001 86380 86390 1
416425 99416425 1001 86380 86390 1
416393 99416393 1001 86380 86390 1
416175 99416175 1001 86380 86390 1
416210 99416210 1001 86380 86390 1
416079 99416079 1001 86380 86390 1
415749 99415749 1001 86380 86390 1
415772 99415772 1001 86380 86390 1
416050 99416050 1001 86380 86390 1
417423 99417423 1001 86380 86390 1
417582 99417582 1001 86380 86390 1
418743 99418743 1001 86380 86390 1
418751 99418751 1001 86380 86390 1
418710 99418710 1001 86380 86390 1
418068 99418068 1001 86380 86390 1
417769 99417769 1001 86380 86390 1
417895 99417895 1001 86380 86390 1
417780 99417780 1001 86380 86390 1
417836 99417836 1001 86380 86390 1
417862 99417862 1001 86380 86390 1
417672 99417672 1001 86380 86390 1
419206 99419206 1001 86380 86390 1
419131 99419131 1001 86380 86390 1
418831 99418831 1001 86380 86390 1
418975 99418975 1001 86380 86390 1
420334 99420334 1001 86380 86390 1
420221 99420221 1001 86380 86390 1
419962 99419962 1001 86380 86390 1
419293 99419293 1001 86380 86390 1
419250 99419250 1001 86380 86390 1
419417 99419417 1001 86380 86390 1
419535 99419535 1001 86380 86390 1
420494 99420494 1001 86380 86390 1
420782 99420782 1001 86380 86390 1
421720 99421720 1001 86380 86390 1
422020 99422020 1001 86380 86390 1
421022 99421022 1001 86380 86390 1
420850 99420850 1001 86380 86390 1
421061 99421061 1001 86380 86390 1
422524 99422524 1001 86380 86390 1
422498 99422498 1001 86380 86390 1
423505 99423505 1001 86380 86390 1
423651 99423651 1001 86380 86390 1
423750 99423750 1001 86380 86390 1
423652 99423652 1001 86380 86390 1
423057 99423057 1001 86380 86390 1
423155 99423155 1001 86380 86390 1
422992 99422992 1001 86380 86390 1
423238 99423238 1001 86380 86390 1
422852 99422852 1001 86380 86390 1
422867 99422867 1001 86380 86390 1
423794 99423794 1001 86380 86390 1
423820 99423820 1001 86380 86390 1
423994 99423994 1001 86380 86390 1
423873 99423873 1001 86380 86390 1
423974 99423974 1001 86380 86390 1
423840 99423840 1001 86380 86390 1
425023 99425023 1001 86380 86390 1
425101 99425101 1001 86380 86390 1
425294 99425294 1001 86380 86390 1
424978 99424978 1001 86380 86390 1
424692 99424692 1001 86380 86390 1
424242 99424242 1001 86380 86390 1
424370 99424370 1001 86380 86390 1
424327 99424327 1001 86380 86390 1
424446 99424446 1001 86380 86390 1
424429 99424429 1001 86380 86390 1
425604 99425604 1001 86380 86390 1
425741 99425741 1001 86380 86390 1
425473 99425473 1001 86380 86390 1
425778 99425778 1001 86380 86390 1
425728 99425728 1001 86380 86390 1
425765 99425765 1001 86380 86390 1
425647 99425647 1001 86380 86390 1
425398 99425398 1001 86380 86390 1
426768 99426768 1001 86380 86390 1
426881 99426881 1001 86380 86390 1
427083 99427083 1001 86380 86390 1
426998 99426998 1001 86380 86390 1
426623 99426623 1001 86380 86390 1
426557 99426557 1001 86380 86390 1
425865 99425865 1001 86380 86390 1
425959 99425959 1001 86380 86390 1
425893 99425893 1001 86380 86390 1
426026 99426026 1001 86380 86390 1
427167 99427167 1001 86380 86390 1
427197 99427197 1001 86380 86390 1
427437 99427437 1001 86380 86390 1
427241 99427241 1001 86380 86390 1
428578 99428578 1001 86380 86390 1
428706 99428706 1001 86380 86390 1
428662 99428662 1001 86380 86390 1
428723 99428723 1001 86380 86390 1
428513 99428513 1001 86380 86390 1
428257 99428257 1001 86380 86390 1
428044 99428044 1001 86380 86390 1
427980 99427980 1001 86380 86390 1
428179 99428179 1001 86380 86390 1
427806 99427806 1001 86380 86390 1
427846 99427846 1001 86380 86390 1
428960 99428960 1001 86380 86390 1
428844 99428844 1001 86380 86390 1
428829 99428829 1001 86380 86390 1
429048 99429048 1001 86380 86390 1
429058 99429058 1001 86380 86390 1
428757 99428757 1001 86380 86390 1
430131 99430131 1001 86380 86390 1
429877 99429877 1001 86380 86390 1
429595 99429595 1001 86380 86390 1
429884 99429884 1001 86380 86390 1
429204 99429204 1001 86380 86390 1
429460 99429460 1001 86380 86390 1
430574 99430574 1001 86380 86390 1
430614 99430614 1001 86380 86390 1
430532 99430532 1001 86380 86390 1
430692 99430692 1001 86380 86390 1
431998 99431998 1001 86380 86390 1
431941 99431941 1001 86380 86390 1
431679 99431679 1001 86380 86390 1
432019 99432019 1001 86380 86390 1
431853 99431853 1001 86380 86390 1
432048 99432048 1001 86380 86390 1
431452 99431452 1001 86380 86390 1
431394 99431394 1001 86380 86390 1
430828 99430828 1001 86380 86390 1
431072 99431072 1001 86380 86390 1
431225 99431225 1001 86380 86390 1
430837 99430837 1001 86380 86390 1
431078 99431078 1001 86380 86390 1
430943 99430943 1001 86380 86390 1
432115 99432115 1001 86380 86390 1
432176 99432176 1001 86380 86390 1
432124 99432124 1001 86380 86390 1
432483 99432483 1001 86380 86390 1
433615 99433615 1001 86380 86390 1
433653 99433653 1001 86380 86390 1
433392 99433392 1001 86380 86390 1
433341 99433341 1001 86380 86390 1
433467 99433467 1001 86380 86390 1
433708 99433708 1001 86380 86390 1
433547 99433547 1001 86380 86390 1
433098 99433098 1001 86380 86390 1
432956 99432956 1001 86380 86390 1
432963 99432963 1001 86380 86390 1
432861 99432861 1001 86380 86390 1
434088 99434088 1001 86380 86390 1
434093 99434093 1001 86380 86390 1
434022 99434022 1001 86380 86390 1
433994 99433994 1001 86380 86390 1
435244 99435244 1001 86380 86390 1
435339 99435339 1001 86380 86390 1
435372 99435372 1001 86380 86390 1
435321 99435321 1001 86380 86390 1
434597 99434597 1001 86380 86390 1
434765 99434765 1001 86380 86390 1
434646 99434646 1001 86380 86390 1
434631 99434631 1001 86380 86390 1
434856 99434856 1001 86380 86390 1
434865 99434865 1001 86380 86390 1
434963 99434963 1001 86380 86390 1
434337 99434337 1001 86380 86390 1
434138 99434138 1001 86380 86390 1
434216 99434216 1001 86380 86390 1
434419 99434419 1001 86380 86390 1
435483 99435483 1001 86380 86390 1
435560 99435560 1001 86380 86390 1
435747 99435747 1001 86380 86390 1
435673 99435673 1001 86380 86390 1
436785 99436785 1001 86380 86390 1
436774 99436774 1001 86380 86390 1
436528 99436528 1001 86380 86390 1
436560 99436560 1001 86380 86390 1
436194 99436194 1001 86380 86390 1
300047 99300047 1001 86380 86390 1
300090 99300090 1001 86380 86390 1
300638 99300638 1001 86380 86390 1
300537 99300537 1001 86380 86390 1
300667 99300667 1001 86380 86390 1
300657 99300657 1001 86380 86390 1
300714 99300714 1001 86380 86390 1
300356 99300356 1001 86380 86390 1
300318 99300318 1001 86380 86390 1
300449 99300449 1001 86380 86390 1
300386 99300386 1001 86380 86390 1
300464 99300464 1001 86380 86390 1
300739 99300739 1001 86380 86390 1
300844 99300844 1001 86380 86390 1
300730 99300730 1001 86380 86390 1
300862 99300862 1001 86380 86390 1
300748 99300748 1001 86380 86390 1
300750 99300750 1001 86380 86390 1
301550 99301550 1001 86380 86390 1
301254 99301254 1001 86380 86390 1
301153 99301153 1001 86380 86390 1
301093 99301093 1001 86380 86390 1
301097 99301097 1001 86380 86390 1
301126 99301126 1001 86380 86390 1
300944 99300944 1001 86380 86390 1
301556 99301556 1001 86380 86390 1
301586 99301586 1001 86380 86390 1
301703 99301703 1001 86380 86390 1
301717 99301717 1001 86380 86390 1
302188 99302188 1001 86380 86390 1
302255 99302255 1001 86380 86390 1
302193 99302193 1001 86380 86390 1
302209 99302209 1001 86380 86390 1
302275 99302275 1001 86380 86390 1
302225 99302225 1001 86380 86390 1
302167 99302167 1001 86380 86390 1
301928 99301928 1001 86380 86390 1
301955 99301955 1001 86380 86390 1
301917 99301917 1001 86380 86390 1
301854 99301854 1001 86380 86390 1
301881 99301881 1001 86380 86390 1
301898 99301898 1001 86380 86390 1
302574 99302574 1001 86380 86390 1
302436 99302436 1001 86380 86390 1
302545 99302545 1001 86380 86390 1
303082 99303082 1001 86380 86390 1
303190 99303190 1001 86380 86390 1
303152 99303152 1001 86380 86390 1
303023 99303023 1001 86380 86390 1
303167 99303167 1001 86380 86390 1
302806 99302806 1001 86380 86390 1
302797 99302797 1001 86380 86390 1
302954 99302954 1001 86380 86390 1
302703 99302703 1001 86380 86390 1
302627 99302627 1001 86380 86390 1
302606 99302606 1001 86380 86390 1
302662 99302662 1001 86380 86390 1
302688 99302688 1001 86380 86390 1
302701 99302701 1001 86380 86390 1
303294 99303294 1001 86380 86390 1
303308 99303308 1001 86380 86390 1
303335 99303335 1001 86380 86390 1
302794 99302794 1001 86380 86390 1
303349 99303349 1001 86380 86390 1
303261 99303261 1001 86380 86390 1
303238 99303238 1001 86380 86390 1
303214 99303214 1001 86380 86390 1
303920 99303920 1001 86380 86390 1
304013 99304013 1001 86380 86390 1
303425 99303425 1001 86380 86390 1
303530 99303530 1001 86380 86390 1
303466 99303466 1001 86380 86390 1
303611 99303611 1001 86380 86390 1
303551 99303551 1001 86380 86390 1
304069 99304069 1001 86380 86390 1
304203 99304203 1001 86380 86390 1
304064 99304064 1001 86380 86390 1
304732 99304732 1001 86380 86390 1
304760 99304760 1001 86380 86390 1
304696 99304696 1001 86380 86390 1
304700 99304700 1001 86380 86390 1
304550 99304550 1001 86380 86390 1
304617 99304617 1001 86380 86390 1
304610 99304610 1001 86380 86390 1
304650 99304650 1001 86380 86390 1
304626 99304626 1001 86380 86390 1
304356 99304356 1001 86380 86390 1
304239 99304239 1001 86380 86390 1
304309 99304309 1001 86380 86390 1
304299 99304299 1001 86380 86390 1
305038 99305038 1001 86380 86390 1
305586 99305586 1001 86380 86390 1
305665 99305665 1001 86380 86390 1
305550 99305550 1001 86380 86390 1
305461 99305461 1001 86380 86390 1
305345 99305345 1001 86380 86390 1
305451 99305451 1001 86380 86390 1
305206 99305206 1001 86380 86390 1
305144 99305144 1001 86380 86390 1
305173 99305173 1001 86380 86390 1
305267 99305267 1001 86380 86390 1
500139 99500139 1001 86380 86390 1
500157 99500157 1001 86380 86390 1
500121 99500121 1001 86380 86390 1
500057 99500057 1001 86380 86390 1
500096 99500096 1001 86380 86390 1
500661 99500661 1001 86380 86390 1
500615 99500615 1001 86380 86390 1
500429 99500429 1001 86380 86390 1
500501 99500501 1001 86380 86390 1
500554 99500554 1001 86380 86390 1
500221 99500221 1001 86380 86390 1
500338 99500338 1001 86380 86390 1
500839 99500839 1001 86380 86390 1
500907 99500907 1001 86380 86390 1
500829 99500829 1001 86380 86390 1
500912 99500912 1001 86380 86390 1
501486 99501486 1001 86380 86390 1
501487 99501487 1001 86380 86390 1
501613 99501613 1001 86380 86390 1
501370 99501370 1001 86380 86390 1
501429 99501429 1001 86380 86390 1
501059 99501059 1001 86380 86390 1
501129 99501129 1001 86380 86390 1
501767 99501767 1001 86380 86390 1
502272 99502272 1001 86380 86390 1
502273 99502273 1001 86380 86390 1
502390 99502390 1001 86380 86390 1
502416 99502416 1001 86380 86390 1
502290 99502290 1001 86380 86390 1
502452 99502452 1001 86380 86390 1
502235 99502235 1001 86380 86390 1
502198 99502198 1001 86380 86390 1
502186 99502186 1001 86380 86390 1
502174 99502174 1001 86380 86390 1
502137 99502137 1001 86380 86390 1
502191 99502191 1001 86380 86390 1
501865 99501865 1001 86380 86390 1
501879 99501879 1001 86380 86390 1
502584 99502584 1001 86380 86390 1
502495 99502495 1001 86380 86390 1
502667 99502667 1001 86380 86390 1
503102 99503102 1001 86380 86390 1
503128 99503128 1001 86380 86390 1
503182 99503182 1001 86380 86390 1
502933 99502933 1001 86380 86390 1
503066 99503066 1001 86380 86390 1
502924 99502924 1001 86380 86390 1
502939 99502939 1001 86380 86390 1
503044 99503044 1001 86380 86390 1
503083 99503083 1001 86380 86390 1
502851 99502851 1001 86380 86390 1
502877 99502877 1001 86380 86390 1
502776 99502776 1001 86380 86390 1
502738 99502738 1001 86380 86390 1
502842 99502842 1001 86380 86390 1
502778 99502778 1001 86380 86390 1
502833 99502833 1001 86380 86390 1
502717 99502717 1001 86380 86390 1
503316 99503316 1001 86380 86390 1
503334 99503334 1001 86380 86390 1
504095 99504095 1001 86380 86390 1
504109 99504109 1001 86380 86390 1
504026 99504026 1001 86380 86390 1
503759 99503759 1001 86380 86390 1
503708 99503708 1001 86380 86390 1
503740 99503740 1001 86380 86390 1
503781 99503781 1001 86380 86390 1
503511 99503511 1001 86380 86390 1
503669 99503669 1001 86380 86390 1
503620 99503620 1001 86380 86390 1
504219 99504219 1001 86380 86390 1
504171 99504171 1001 86380 86390 1
504228 99504228 1001 86380 86390 1
504293 99504293 1001 86380 86390 1
504177 99504177 1001 86380 86390 1
504138 99504138 1001 86380 86390 1
504803 99504803 1001 86380 86390 1
504765 99504765 1001 86380 86390 1
504930 99504930 1001 86380 86390 1
504865 99504865 1001 86380 86390 1
504590 99504590 1001 86380 86390 1
504620 99504620 1001 86380 86390 1
504354 99504354 1001 86380 86390 1
504406 99504406 1001 86380 86390 1
504509 99504509 1001 86380 86390 1
504333 99504333 1001 86380 86390 1
504360 99504360 1001 86380 86390 1
505057 99505057 1001 86380 86390 1
504953 99504953 1001 86380 86390 1
505086 99505086 1001 86380 86390 1
505139 99505139 1001 86380 86390 1
505698 99505698 1001 86380 86390 1
505530 99505530 1001 86380 86390 1
505241 99505241 1001 86380 86390 1
505192 99505192 1001 86380 86390 1
505285 99505285 1001 86380 86390 1
505859 99505859 1001 86380 86390 1
505939 99505939 1001 86380 86390 1
505850 99505850 1001 86380 86390 1
505773 99505773 1001 86380 86390 1
505945 99505945 1001 86380 86390 1
505778 99505778 1001 86380 86390 1
506432 99506432 1001 86380 86390 1
506580 99506580 1001 86380 86390 1
506401 99506401 1001 86380 86390 1
506530 99506530 1001 86380 86390 1
506200 99506200 1001 86380 86390 1
506345 99506345 1001 86380 86390 1
505987 99505987 1001 86380 86390 1
506724 99506724 1001 86380 86390 1
506765 99506765 1001 86380 86390 1
506754 99506754 1001 86380 86390 1
506628 99506628 1001 86380 86390 1
507321 99507321 1001 86380 86390 1
507234 99507234 1001 86380 86390 1
507343 99507343 1001 86380 86390 1
507279 99507279 1001 86380 86390 1
507013 99507013 1001 86380 86390 1
506982 99506982 1001 86380 86390 1
506874 99506874 1001 86380 86390 1
507004 99507004 1001 86380 86390 1
507562 99507562 1001 86380 86390 1
507517 99507517 1001 86380 86390 1
508029 99508029 1001 86380 86390 1
507995 99507995 1001 86380 86390 1
507971 99507971 1001 86380 86390 1
508036 99508036 1001 86380 86390 1
507881 99507881 1001 86380 86390 1
507912 99507912 1001 86380 86390 1
508028 99508028 1001 86380 86390 1
507750 99507750 1001 86380 86390 1
507763 99507763 1001 86380 86390 1
507714 99507714 1001 86380 86390 1
508387 99508387 1001 86380 86390 1
508439 99508439 1001 86380 86390 1
508324 99508324 1001 86380 86390 1
508988 99508988 1001 86380 86390 1
509033 99509033 1001 86380 86390 1
508760 99508760 1001 86380 86390 1
508709 99508709 1001 86380 86390 1
508751 99508751 1001 86380 86390 1
508532 99508532 1001 86380 86390 1
508507 99508507 1001 86380 86390 1
508565 99508565 1001 86380 86390 1
508605 99508605 1001 86380 86390 1
509153 99509153 1001 86380 86390 1
509762 99509762 1001 86380 86390 1
509879 99509879 1001 86380 86390 1
509881 99509881 1001 86380 86390 1
509565 99509565 1001 86380 86390 1
509489 99509489 1001 86380 86390 1
509503 99509503 1001 86380 86390 1
509504 99509504 1001 86380 86390 1
509520 99509520 1001 86380 86390 1
509667 99509667 1001 86380 86390 1
509378 99509378 1001 86380 86390 1
509290 99509290 1001 86380 86390 1
510091 99510091 1001 86380 86390 1
510014 99510014 1001 86380 86390 1
510086 99510086 1001 86380 86390 1
509932 99509932 1001 86380 86390 1
510077 99510077 1001 86380 86390 1
509987 99509987 1001 86380 86390 1
510613 99510613 1001 86380 86390 1
510699 99510699 1001 86380 86390 1
510640 99510640 1001 86380 86390 1
510327 99510327 1001 86380 86390 1
510386 99510386 1001 86380 86390 1
510350 99510350 1001 86380 86390 1
510324 99510324 1001 86380 86390 1
510187 99510187 1001 86380 86390 1
510240 99510240 1001 86380 86390 1
510111 99510111 1001 86380 86390 1
510737 99510737 1001 86380 86390 1
510793 99510793 1001 86380 86390 1
510757 99510757 1001 86380 86390 1
510746 99510746 1001 86380 86390 1
511411 99511411 1001 86380 86390 1
511519 99511519 1001 86380 86390 1
511364 99511364 1001 86380 86390 1
511442 99511442 1001 86380 86390 1
511420 99511420 1001 86380 86390 1
511335 99511335 1001 86380 86390 1
511339 99511339 1001 86380 86390 1
511288 99511288 1001 86380 86390 1
511211 99511211 1001 86380 86390 1
511214 99511214 1001 86380 86390 1
510970 99510970 1001 86380 86390 1
511060 99511060 1001 86380 86390 1
511605 99511605 1001 86380 86390 1
511645 99511645 1001 86380 86390 1
511671 99511671 1001 86380 86390 1
511574 99511574 1001 86380 86390 1
512315 99512315 1001 86380 86390 1
512345 99512345 1001 86380 86390 1
512225 99512225 1001 86380 86390 1
512175 99512175 1001 86380 86390 1
512357 99512357 1001 86380 86390 1
512233 99512233 1001 86380 86390 1
512324 99512324 1001 86380 86390 1
512134 99512134 1001 86380 86390 1
512007 99512007 1001 86380 86390 1
511972 99511972 1001 86380 86390 1
512041 99512041 1001 86380 86390 1
511835 99511835 1001 86380 86390 1
511772 99511772 1001 86380 86390 1
511941 99511941 1001 86380 86390 1
511812 99511812 1001 86380 86390 1
511792 99511792 1001 86380 86390 1
512558 99512558 1001 86380 86390 1
512494 99512494 1001 86380 86390 1
512405 99512405 1001 86380 86390 1
512556 99512556 1001 86380 86390 1
513169 99513169 1001 86380 86390 1
513179 99513179 1001 86380 86390 1
513183 99513183 1001 86380 86390 1
513048 99513048 1001 86380 86390 1
513061 99513061 1001 86380 86390 1
512808 99512808 1001 86380 86390 1
512796 99512796 1001 86380 86390 1
512804 99512804 1001 86380 86390 1
512713 99512713 1001 86380 86390 1
512610 99512610 1001 86380 86390 1
512652 99512652 1001 86380 86390 1
512789 99512789 1001 86380 86390 1
512738 99512738 1001 86380 86390 1
513282 99513282 1001 86380 86390 1
513334 99513334 1001 86380 86390 1
513296 99513296 1001 86380 86390 1
513220 99513220 1001 86380 86390 1
513239 99513239 1001 86380 86390 1
513869 99513869 1001 86380 86390 1
513949 99513949 1001 86380 86390 1
513964 99513964 1001 86380 86390 1
513684 99513684 1001 86380 86390 1
513513 99513513 1001 86380 86390 1
513609 99513609 1001 86380 86390 1
513444 99513444 1001 86380 86390 1
513486 99513486 1001 86380 86390 1
514236 99514236 1001 86380 86390 1
514147 99514147 1001 86380 86390 1
514225 99514225 1001 86380 86390 1
514122 99514122 1001 86380 86390 1
514148 99514148 1001 86380 86390 1
514032 99514032 1001 86380 86390 1
514111 99514111 1001 86380 86390 1
514215 99514215 1001 86380 86390 1
514129 99514129 1001 86380 86390 1
514051 99514051 1001 86380 86390 1
514824 99514824 1001 86380 86390 1
514763 99514763 1001 86380 86390 1
514805 99514805 1001 86380 86390 1
514599 99514599 1001 86380 86390 1
514550 99514550 1001 86380 86390 1
514538 99514538 1001 86380 86390 1
514605 99514605 1001 86380 86390 1
514462 99514462 1001 86380 86390 1
514632 99514632 1001 86380 86390 1
514492 99514492 1001 86380 86390 1
514570 99514570 1001 86380 86390 1
514648 99514648 1001 86380 86390 1
514327 99514327 1001 86380 86390 1
515048 99515048 1001 86380 86390 1
515002 99515002 1001 86380 86390 1
514926 99514926 1001 86380 86390 1
515497 99515497 1001 86380 86390 1
515678 99515678 1001 86380 86390 1
515427 99515427 1001 86380 86390 1
515364 99515364 1001 86380 86390 1
515355 99515355 1001 86380 86390 1
515462 99515462 1001 86380 86390 1
515692 99515692 1001 86380 86390 1
516367 99516367 1001 86380 86390 1
516417 99516417 1001 86380 86390 1
516176 99516176 1001 86380 86390 1
516116 99516116 1001 86380 86390 1
516118 99516118 1001 86380 86390 1
516261 99516261 1001 86380 86390 1
516034 99516034 1001 86380 86390 1
516602 99516602 1001 86380 86390 1
516657 99516657 1001 86380 86390 1
517309 99517309 1001 86380 86390 1
517254 99517254 1001 86380 86390 1
517268 99517268 1001 86380 86390 1
517192 99517192 1001 86380 86390 1
516955 99516955 1001 86380 86390 1
516956 99516956 1001 86380 86390 1
517038 99517038 1001 86380 86390 1
516910 99516910 1001 86380 86390 1
516757 99516757 1001 86380 86390 1
516791 99516791 1001 86380 86390 1
517397 99517397 1001 86380 86390 1
517513 99517513 1001 86380 86390 1
517501 99517501 1001 86380 86390 1
517412 99517412 1001 86380 86390 1
517404 99517404 1001 86380 86390 1
517994 99517994 1001 86380 86390 1
518084 99518084 1001 86380 86390 1
518154 99518154 1001 86380 86390 1
517847 99517847 1001 86380 86390 1
517770 99517770 1001 86380 86390 1
517926 99517926 1001 86380 86390 1
517889 99517889 1001 86380 86390 1
517579 99517579 1001 86380 86390 1
517713 99517713 1001 86380 86390 1
517706 99517706 1001 86380 86390 1
518275 99518275 1001 86380 86390 1
518255 99518255 1001 86380 86390 1
518222 99518222 1001 86380 86390 1
518339 99518339 1001 86380 86390 1
518170 99518170 1001 86380 86390 1
518876 99518876 1001 86380 86390 1
518629 99518629 1001 86380 86390 1
518598 99518598 1001 86380 86390 1
518664 99518664 1001 86380 86390 1
518690 99518690 1001 86380 86390 1
519088 99519088 1001 86380 86390 1
519038 99519038 1001 86380 86390 1
519167 99519167 1001 86380 86390 1
519168 99519168 1001 86380 86390 1
519149 99519149 1001 86380 86390 1
519060 99519060 1001 86380 86390 1
519669 99519669 1001 86380 86390 1
519632 99519632 1001 86380 86390 1
519456 99519456 1001 86380 86390 1
519602 99519602 1001 86380 86390 1
519205 99519205 1001 86380 86390 1
519202 99519202 1001 86380 86390 1
519397 99519397 1001 86380 86390 1
519243 99519243 1001 86380 86390 1
519849 99519849 1001 86380 86390 1
519193 99519193 1001 86380 86390 1
520421 99520421 1001 86380 86390 1
520253 99520253 1001 86380 86390 1
520318 99520318 1001 86380 86390 1
520285 99520285 1001 86380 86390 1
520124 99520124 1001 86380 86390 1
520099 99520099 1001 86380 86390 1
520091 99520091 1001 86380 86390 1
520677 99520677 1001 86380 86390 1
521086 99521086 1001 86380 86390 1
520950 99520950 1001 86380 86390 1
520860 99520860 1001 86380 86390 1
520905 99520905 1001 86380 86390 1
522256 99522256 1001 86380 86390 1
522113 99522113 1001 86380 86390 1
522282 99522282 1001 86380 86390 1
521971 99521971 1001 86380 86390 1
522041 99522041 1001 86380 86390 1
522019 99522019 1001 86380 86390 1
521791 99521791 1001 86380 86390 1
521870 99521870 1001 86380 86390 1
521863 99521863 1001 86380 86390 1
523058 99523058 1001 86380 86390 1
522994 99522994 1001 86380 86390 1
522921 99522921 1001 86380 86390 1
523110 99523110 1001 86380 86390 1
522748 99522748 1001 86380 86390 1
522713 99522713 1001 86380 86390 1
522898 99522898 1001 86380 86390 1
522627 99522627 1001 86380 86390 1
522692 99522692 1001 86380 86390 1
523209 99523209 1001 86380 86390 1
523211 99523211 1001 86380 86390 1
523147 99523147 1001 86380 86390 1
523174 99523174 1001 86380 86390 1
523757 99523757 1001 86380 86390 1
523936 99523936 1001 86380 86390 1
523761 99523761 1001 86380 86390 1
523935 99523935 1001 86380 86390 1
523762 99523762 1001 86380 86390 1
523940 99523940 1001 86380 86390 1
523571 99523571 1001 86380 86390 1
523575 99523575 1001 86380 86390 1
523592 99523592 1001 86380 86390 1
523527 99523527 1001 86380 86390 1
524060 99524060 1001 86380 86390 1
523984 99523984 1001 86380 86390 1
524002 99524002 1001 86380 86390 1
524606 99524606 1001 86380 86390 1
524461 99524461 1001 86380 86390 1
524541 99524541 1001 86380 86390 1
524367 99524367 1001 86380 86390 1
524349 99524349 1001 86380 86390 1
524263 99524263 1001 86380 86390 1
524822 99524822 1001 86380 86390 1
524862 99524862 1001 86380 86390 1
524852 99524852 1001 86380 86390 1
524930 99524930 1001 86380 86390 1
524881 99524881 1001 86380 86390 1
525521 99525521 1001 86380 86390 1
525500 99525500 1001 86380 86390 1
525582 99525582 1001 86380 86390 1
525425 99525425 1001 86380 86390 1
525586 99525586 1001 86380 86390 1
525588 99525588 1001 86380 86390 1
525543 99525543 1001 86380 86390 1
525590 99525590 1001 86380 86390 1
525292 99525292 1001 86380 86390 1
525255 99525255 1001 86380 86390 1
525373 99525373 1001 86380 86390 1
525221 99525221 1001 86380 86390 1
525390 99525390 1001 86380 86390 1
525107 99525107 1001 86380 86390 1
525164 99525164 1001 86380 86390 1
525166 99525166 1001 86380 86390 1
525076 99525076 1001 86380 86390 1
525736 99525736 1001 86380 86390 1
525608 99525608 1001 86380 86390 1
525703 99525703 1001 86380 86390 1
525770 99525770 1001 86380 86390 1
525657 99525657 1001 86380 86390 1
526380 99526380 1001 86380 86390 1
526420 99526420 1001 86380 86390 1
526062 99526062 1001 86380 86390 1
526140 99526140 1001 86380 86390 1
526146 99526146 1001 86380 86390 1
526073 99526073 1001 86380 86390 1
525918 99525918 1001 86380 86390 1
525865 99525865 1001 86380 86390 1
526574 99526574 1001 86380 86390 1
527058 99527058 1001 86380 86390 1
526888 99526888 1001 86380 86390 1
526974 99526974 1001 86380 86390 1
526681 99526681 1001 86380 86390 1
526635 99526635 1001 86380 86390 1
527375 99527375 1001 86380 86390 1
527274 99527274 1001 86380 86390 1
527289 99527289 1001 86380 86390 1
527382 99527382 1001 86380 86390 1
527281 99527281 1001 86380 86390 1
527425 99527425 1001 86380 86390 1
527935 99527935 1001 86380 86390 1
528000 99528000 1001 86380 86390 1
527970 99527970 1001 86380 86390 1
527762 99527762 1001 86380 86390 1
527558 99527558 1001 86380 86390 1
527623 99527623 1001 86380 86390 1
527546 99527546 1001 86380 86390 1
527499 99527499 1001 86380 86390 1
528110 99528110 1001 86380 86390 1
528234 99528234 1001 86380 86390 1
528235 99528235 1001 86380 86390 1
528223 99528223 1001 86380 86390 1
528122 99528122 1001 86380 86390 1
528251 99528251 1001 86380 86390 1
528200 99528200 1001 86380 86390 1
528278 99528278 1001 86380 86390 1
528731 99528731 1001 86380 86390 1
528821 99528821 1001 86380 86390 1
528617 99528617 1001 86380 86390 1
528669 99528669 1001 86380 86390 1
528555 99528555 1001 86380 86390 1
528581 99528581 1001 86380 86390 1
528635 99528635 1001 86380 86390 1
528392 99528392 1001 86380 86390 1
528458 99528458 1001 86380 86390 1
529050 99529050 1001 86380 86390 1
529000 99529000 1001 86380 86390 1
529591 99529591 1001 86380 86390 1
529646 99529646 1001 86380 86390 1
529571 99529571 1001 86380 86390 1
529366 99529366 1001 86380 86390 1
529488 99529488 1001 86380 86390 1
529465 99529465 1001 86380 86390 1
529281 99529281 1001 86380 86390 1
529294 99529294 1001 86380 86390 1
529818 99529818 1001 86380 86390 1
529820 99529820 1001 86380 86390 1
529774 99529774 1001 86380 86390 1
530399 99530399 1001 86380 86390 1
530413 99530413 1001 86380 86390 1
530453 99530453 1001 86380 86390 1
530536 99530536 1001 86380 86390 1
530194 99530194 1001 86380 86390 1
530169 99530169 1001 86380 86390 1
530172 99530172 1001 86380 86390 1
529999 99529999 1001 86380 86390 1
529943 99529943 1001 86380 86390 1
530731 99530731 1001 86380 86390 1
530669 99530669 1001 86380 86390 1
530695 99530695 1001 86380 86390 1
530672 99530672 1001 86380 86390 1
530584 99530584 1001 86380 86390 1
530626 99530626 1001 86380 86390 1
531226 99531226 1001 86380 86390 1
531283 99531283 1001 86380 86390 1
531018 99531018 1001 86380 86390 1
531028 99531028 1001 86380 86390 1
531054 99531054 1001 86380 86390 1
530789 99530789 1001 86380 86390 1
530764 99530764 1001 86380 86390 1
530885 99530885 1001 86380 86390 1
531417 99531417 1001 86380 86390 1
531472 99531472 1001 86380 86390 1
531449 99531449 1001 86380 86390 1
531384 99531384 1001 86380 86390 1
531397 99531397 1001 86380 86390 1
531411 99531411 1001 86380 86390 1
531542 99531542 1001 86380 86390 1
532060 99532060 1001 86380 86390 1
531875 99531875 1001 86380 86390 1
531996 99531996 1001 86380 86390 1
531717 99531717 1001 86380 86390 1
531603 99531603 1001 86380 86390 1
531669 99531669 1001 86380 86390 1
531723 99531723 1001 86380 86390 1
532299 99532299 1001 86380 86390 1
532301 99532301 1001 86380 86390 1
532406 99532406 1001 86380 86390 1
532343 99532343 1001 86380 86390 1
532383 99532383 1001 86380 86390 1
532857 99532857 1001 86380 86390 1
532940 99532940 1001 86380 86390 1
532767 99532767 1001 86380 86390 1
532755 99532755 1001 86380 86390 1
532517 99532517 1001 86380 86390 1
532573 99532573 1001 86380 86390 1
533160 99533160 1001 86380 86390 1
533113 99533113 1001 86380 86390 1
533230 99533230 1001 86380 86390 1
533116 99533116 1001 86380 86390 1
533716 99533716 1001 86380 86390 1
533667 99533667 1001 86380 86390 1
533845 99533845 1001 86380 86390 1
533511 99533511 1001 86380 86390 1
533530 99533530 1001 86380 86390 1
533637 99533637 1001 86380 86390 1
533262 99533262 1001 86380 86390 1
533341 99533341 1001 86380 86390 1
533396 99533396 1001 86380 86390 1
533273 99533273 1001 86380 86390 1
534027 99534027 1001 86380 86390 1
534549 99534549 1001 86380 86390 1
534589 99534589 1001 86380 86390 1
534488 99534488 1001 86380 86390 1
534678 99534678 1001 86380 86390 1
534130 99534130 1001 86380 86390 1
534079 99534079 1001 86380 86390 1
534120 99534120 1001 86380 86390 1
534266 99534266 1001 86380 86390 1
534721 99534721 1001 86380 86390 1
534883 99534883 1001 86380 86390 1
535334 99535334 1001 86380 86390 1
535400 99535400 1001 86380 86390 1
535239 99535239 1001 86380 86390 1
535227 99535227 1001 86380 86390 1
535255 99535255 1001 86380 86390 1
534992 99534992 1001 86380 86390 1
534974 99534974 1001 86380 86390 1
534914 99534914 1001 86380 86390 1
535522 99535522 1001 86380 86390 1
535608 99535608 1001 86380 86390 1
536183 99536183 1001 86380 86390 1
536196 99536196 1001 86380 86390 1
536184 99536184 1001 86380 86390 1
536313 99536313 1001 86380 86390 1
535975 99535975 1001 86380 86390 1
535924 99535924 1001 86380 86390 1
536098 99536098 1001 86380 86390 1
535984 99535984 1001 86380 86390 1
535972 99535972 1001 86380 86390 1
535793 99535793 1001 86380 86390 1
535773 99535773 1001 86380 86390 1
535895 99535895 1001 86380 86390 1
536401 99536401 1001 86380 86390 1
536994 99536994 1001 86380 86390 1
537022 99537022 1001 86380 86390 1
537062 99537062 1001 86380 86390 1
537003 99537003 1001 86380 86390 1
536947 99536947 1001 86380 86390 1
536595 99536595 1001 86380 86390 1
536650 99536650 1001 86380 86390 1
537212 99537212 1001 86380 86390 1
537215 99537215 1001 86380 86390 1
537164 99537164 1001 86380 86390 1
537243 99537243 1001 86380 86390 1
537296 99537296 1001 86380 86390 1
537900 99537900 1001 86380 86390 1
537902 99537902 1001 86380 86390 1
537917 99537917 1001 86380 86390 1
537973 99537973 1001 86380 86390 1
537908 99537908 1001 86380 86390 1
537819 99537819 1001 86380 86390 1
537731 99537731 1001 86380 86390 1
537681 99537681 1001 86380 86390 1
537523 99537523 1001 86380 86390 1
537562 99537562 1001 86380 86390 1
538086 99538086 1001 86380 86390 1
538145 99538145 1001 86380 86390 1
538792 99538792 1001 86380 86390 1
538640 99538640 1001 86380 86390 1
538801 99538801 1001 86380 86390 1
538708 99538708 1001 86380 86390 1
538773 99538773 1001 86380 86390 1
538583 99538583 1001 86380 86390 1
538418 99538418 1001 86380 86390 1
538406 99538406 1001 86380 86390 1
538527 99538527 1001 86380 86390 1
538362 99538362 1001 86380 86390 1
538377 99538377 1001 86380 86390 1
538302 99538302 1001 86380 86390 1
538267 99538267 1001 86380 86390 1
538230 99538230 1001 86380 86390 1
538257 99538257 1001 86380 86390 1
538218 99538218 1001 86380 86390 1
539438 99539438 1001 86380 86390 1
539502 99539502 1001 86380 86390 1
539594 99539594 1001 86380 86390 1
539455 99539455 1001 86380 86390 1
539547 99539547 1001 86380 86390 1
539046 99539046 1001 86380 86390 1
539047 99539047 1001 86380 86390 1
539062 99539062 1001 86380 86390 1
539691 99539691 1001 86380 86390 1
539693 99539693 1001 86380 86390 1
539682 99539682 1001 86380 86390 1
539750 99539750 1001 86380 86390 1
539714 99539714 1001 86380 86390 1
540176 99540176 1001 86380 86390 1
540208 99540208 1001 86380 86390 1
539943 99539943 1001 86380 86390 1
540597 99540597 1001 86380 86390 1
541170 99541170 1001 86380 86390 1
541063 99541063 1001 86380 86390 1
540835 99540835 1001 86380 86390 1
541345 99541345 1001 86380 86390 1
541348 99541348 1001 86380 86390 1
542058 99542058 1001 86380 86390 1
541956 99541956 1001 86380 86390 1
541931 99541931 1001 86380 86390 1
541824 99541824 1001 86380 86390 1
541738 99541738 1001 86380 86390 1
541668 99541668 1001 86380 86390 1
541501 99541501 1001 86380 86390 1
541606 99541606 1001 86380 86390 1
541498 99541498 1001 86380 86390 1
542147 99542147 1001 86380 86390 1
542303 99542303 1001 86380 86390 1
542318 99542318 1001 86380 86390 1
542283 99542283 1001 86380 86390 1
542855 99542855 1001 86380 86390 1
542863 99542863 1001 86380 86390 1
542574 99542574 1001 86380 86390 1
542538 99542538 1001 86380 86390 1
542591 99542591 1001 86380 86390 1
542580 99542580 1001 86380 86390 1
542440 99542440 1001 86380 86390 1
542420 99542420 1001 86380 86390 1
542446 99542446 1001 86380 86390 1
542398 99542398 1001 86380 86390 1
542349 99542349 1001 86380 86390 1
542993 99542993 1001 86380 86390 1
542983 99542983 1001 86380 86390 1
542951 99542951 1001 86380 86390 1
542966 99542966 1001 86380 86390 1
543738 99543738 1001 86380 86390 1
543702 99543702 1001 86380 86390 1
543679 99543679 1001 86380 86390 1
543706 99543706 1001 86380 86390 1
543411 99543411 1001 86380 86390 1
543541 99543541 1001 86380 86390 1
543516 99543516 1001 86380 86390 1
543377 99543377 1001 86380 86390 1
543950 99543950 1001 86380 86390 1
543902 99543902 1001 86380 86390 1
543865 99543865 1001 86380 86390 1
543853 99543853 1001 86380 86390 1
543866 99543866 1001 86380 86390 1
543961 99543961 1001 86380 86390 1
544472 99544472 1001 86380 86390 1
544480 99544480 1001 86380 86390 1
544242 99544242 1001 86380 86390 1
544232 99544232 1001 86380 86390 1
544271 99544271 1001 86380 86390 1
544363 99544363 1001 86380 86390 1
544207 99544207 1001 86380 86390 1
543977 99543977 1001 86380 86390 1
544160 99544160 1001 86380 86390 1
544088 99544088 1001 86380 86390 1
544077 99544077 1001 86380 86390 1
544672 99544672 1001 86380 86390 1
544722 99544722 1001 86380 86390 1
503646 1054 1002 39535 49226 1
514618 769 1002 58404 60599 1
400007 99400007 1001 86380 86390 1
400067 99400067 1001 86380 86390 1
400218 99400218 1001 86380 86390 1
400366 99400366 1001 86380 86390 1
400512 99400512 1001 86380 86390 1
400601 99400601 1001 86380 86390 1
400947 99400947 1001 86380 86390 1
401044 99401044 1001 86380 86390 1
401009 99401009 1001 86380 86390 1
401466 99401466 1001 86380 86390 1
401469 99401469 1001 86380 86390 1
401883 99401883 1001 86380 86390 1
402064 99402064 1001 86380 86390 1
401974 99401974 1001 86380 86390 1
402171 99402171 1001 86380 86390 1
402612 99402612 1001 86380 86390 1
402772 99402772 1001 86380 86390 1
402700 99402700 1001 86380 86390 1
402931 99402931 1001 86380 86390 1
403050 99403050 1001 86380 86390 1
403037 99403037 1001 86380 86390 1
403251 99403251 1001 86380 86390 1
403708 99403708 1001 86380 86390 1
403667 99403667 1001 86380 86390 1
403800 99403800 1001 86380 86390 1
403883 99403883 1001 86380 86390 1
403844 99403844 1001 86380 86390 1
403845 99403845 1001 86380 86390 1
403848 99403848 1001 86380 86390 1
404005 99404005 1001 86380 86390 1
404230 99404230 1001 86380 86390 1
404557 99404557 1001 86380 86390 1
404634 99404634 1001 86380 86390 1
404696 99404696 1001 86380 86390 1
404752 99404752 1001 86380 86390 1
404703 99404703 1001 86380 86390 1
404894 99404894 1001 86380 86390 1
404926 99404926 1001 86380 86390 1
405254 99405254 1001 86380 86390 1
405414 99405414 1001 86380 86390 1
405411 99405411 1001 86380 86390 1
405544 99405544 1001 86380 86390 1
405599 99405599 1001 86380 86390 1
405718 99405718 1001 86380 86390 1
405744 99405744 1001 86380 86390 1
405913 99405913 1001 86380 86390 1
406368 99406368 1001 86380 86390 1
406360 99406360 1001 86380 86390 1
406480 99406480 1001 86380 86390 1
406569 99406569 1001 86380 86390 1
406672 99406672 1001 86380 86390 1
406853 99406853 1001 86380 86390 1
406889 99406889 1001 86380 86390 1
406993 99406993 1001 86380 86390 1
407000 99407000 1001 86380 86390 1
407012 99407012 1001 86380 86390 1
407046 99407046 1001 86380 86390 1
407406 99407406 1001 86380 86390 1
407558 99407558 1001 86380 86390 1
407538 99407538 1001 86380 86390 1
407665 99407665 1001 86380 86390 1
407712 99407712 1001 86380 86390 1
407854 99407854 1001 86380 86390 1
407921 99407921 1001 86380 86390 1
407965 99407965 1001 86380 86390 1
408289 99408289 1001 86380 86390 1
408351 99408351 1001 86380 86390 1
408429 99408429 1001 86380 86390 1
408511 99408511 1001 86380 86390 1
408799 99408799 1001 86380 86390 1
408806 99408806 1001 86380 86390 1
408877 99408877 1001 86380 86390 1
408945 99408945 1001 86380 86390 1
408921 99408921 1001 86380 86390 1
409204 99409204 1001 86380 86390 1
409339 99409339 1001 86380 86390 1
409439 99409439 1001 86380 86390 1
409501 99409501 1001 86380 86390 1
409695 99409695 1001 86380 86390 1
409788 99409788 1001 86380 86390 1
409973 99409973 1001 86380 86390 1
409908 99409908 1001 86380 86390 1
410197 99410197 1001 86380 86390 1
410416 99410416 1001 86380 86390 1
410426 99410426 1001 86380 86390 1
410511 99410511 1001 86380 86390 1
410601 99410601 1001 86380 86390 1
410702 99410702 1001 86380 86390 1
410904 99410904 1001 86380 86390 1
411394 99411394 1001 86380 86390 1
411346 99411346 1001 86380 86390 1
411537 99411537 1001 86380 86390 1
411536 99411536 1001 86380 86390 1
411683 99411683 1001 86380 86390 1
411729 99411729 1001 86380 86390 1
411986 99411986 1001 86380 86390 1
411959 99411959 1001 86380 86390 1
412232 99412232 1001 86380 86390 1
412329 99412329 1001 86380 86390 1
413351 99413351 1001 86380 86390 1
412861 99412861 1001 86380 86390 1
412654 99412654 1001 86380 86390 1
412810 99412810 1001 86380 86390 1
412631 99412631 1001 86380 86390 1
413854 99413854 1001 86380 86390 1
413917 99413917 1001 86380 86390 1
415196 99415196 1001 86380 86390 1
415052 99415052 1001 86380 86390 1
414893 99414893 1001 86380 86390 1
414657 99414657 1001 86380 86390 1
414549 99414549 1001 86380 86390 1
414625 99414625 1001 86380 86390 1
414854 99414854 1001 86380 86390 1
414250 99414250 1001 86380 86390 1
414406 99414406 1001 86380 86390 1
414276 99414276 1001 86380 86390 1
414408 99414408 1001 86380 86390 1
414414 99414414 1001 86380 86390 1
414350 99414350 1001 86380 86390 1
415603 99415603 1001 86380 86390 1
415432 99415432 1001 86380 86390 1
415539 99415539 1001 86380 86390 1
416816 99416816 1001 86380 86390 1
416683 99416683 1001 86380 86390 1
416744 99416744 1001 86380 86390 1
416191 99416191 1001 86380 86390 1
415880 99415880 1001 86380 86390 1
415914 99415914 1001 86380 86390 1
416129 99416129 1001 86380 86390 1
415877 99415877 1001 86380 86390 1
415801 99415801 1001 86380 86390 1
417256 99417256 1001 86380 86390 1
417047 99417047 1001 86380 86390 1
417358 99417358 1001 86380 86390 1
417391 99417391 1001 86380 86390 1
417085 99417085 1001 86380 86390 1
417111 99417111 1001 86380 86390 1
417133 99417133 1001 86380 86390 1
417459 99417459 1001 86380 86390 1
418538 99418538 1001 86380 86390 1
418782 99418782 1001 86380 86390 1
418282 99418282 1001 86380 86390 1
418385 99418385 1001 86380 86390 1
417938 99417938 1001 86380 86390 1
417812 99417812 1001 86380 86390 1
418881 99418881 1001 86380 86390 1
418937 99418937 1001 86380 86390 1
418989 99418989 1001 86380 86390 1
418853 99418853 1001 86380 86390 1
418868 99418868 1001 86380 86390 1
420273 99420273 1001 86380 86390 1
420411 99420411 1001 86380 86390 1
420296 99420296 1001 86380 86390 1
419827 99419827 1001 86380 86390 1
420039 99420039 1001 86380 86390 1
420044 99420044 1001 86380 86390 1
419960 99419960 1001 86380 86390 1
419876 99419876 1001 86380 86390 1
419623 99419623 1001 86380 86390 1
420538 99420538 1001 86380 86390 1
419207 99419207 1001 86380 86390 1
420628 99420628 1001 86380 86390 1
420732 99420732 1001 86380 86390 1
420762 99420762 1001 86380 86390 1
421923 99421923 1001 86380 86390 1
421724 99421724 1001 86380 86390 1
421457 99421457 1001 86380 86390 1
421593 99421593 1001 86380 86390 1
421282 99421282 1001 86380 86390 1
420897 99420897 1001 86380 86390 1
420952 99420952 1001 86380 86390 1
421222 99421222 1001 86380 86390 1
421052 99421052 1001 86380 86390 1
421163 99421163 1001 86380 86390 1
421092 99421092 1001 86380 86390 1
422222 99422222 1001 86380 86390 1
422511 99422511 1001 86380 86390 1
422141 99422141 1001 86380 86390 1
423740 99423740 1001 86380 86390 1
423213 99423213 1001 86380 86390 1
423189 99423189 1001 86380 86390 1
422768 99422768 1001 86380 86390 1
422655 99422655 1001 86380 86390 1
422663 99422663 1001 86380 86390 1
422669 99422669 1001 86380 86390 1
423943 99423943 1001 86380 86390 1
424000 99424000 1001 86380 86390 1
423857 99423857 1001 86380 86390 1
425013 99425013 1001 86380 86390 1
425291 99425291 1001 86380 86390 1
424709 99424709 1001 86380 86390 1
424942 99424942 1001 86380 86390 1
424793 99424793 1001 86380 86390 1
424439 99424439 1001 86380 86390 1
424255 99424255 1001 86380 86390 1
424232 99424232 1001 86380 86390 1
424588 99424588 1001 86380 86390 1
425544 99425544 1001 86380 86390 1
425592 99425592 1001 86380 86390 1
425677 99425677 1001 86380 86390 1
425772 99425772 1001 86380 86390 1
426792 99426792 1001 86380 86390 1
426939 99426939 1001 86380 86390 1
426301 99426301 1001 86380 86390 1
426290 99426290 1001 86380 86390 1
425974 99425974 1001 86380 86390 1
426239 99426239 1001 86380 86390 1
426061 99426061 1001 86380 86390 1
427342 99427342 1001 86380 86390 1
427507 99427507 1001 86380 86390 1
427509 99427509 1001 86380 86390 1
427258 99427258 1001 86380 86390 1
427212 99427212 1001 86380 86390 1
427216 99427216 1001 86380 86390 1
427407 99427407 1001 86380 86390 1
427367 99427367 1001 86380 86390 1
428416 99428416 1001 86380 86390 1
428731 99428731 1001 86380 86390 1
428233 99428233 1001 86380 86390 1
427955 99427955 1001 86380 86390 1
428050 99428050 1001 86380 86390 1
428147 99428147 1001 86380 86390 1
427684 99427684 1001 86380 86390 1
427793 99427793 1001 86380 86390 1
427570 99427570 1001 86380 86390 1
429022 99429022 1001 86380 86390 1
429140 99429140 1001 86380 86390 1
430089 99430089 1001 86380 86390 1
429754 99429754 1001 86380 86390 1
429729 99429729 1001 86380 86390 1
429434 99429434 1001 86380 86390 1
429552 99429552 1001 86380 86390 1
429234 99429234 1001 86380 86390 1
429176 99429176 1001 86380 86390 1
430449 99430449 1001 86380 86390 1
431688 99431688 1001 86380 86390 1
431751 99431751 1001 86380 86390 1
431732 99431732 1001 86380 86390 1
431957 99431957 1001 86380 86390 1
431735 99431735 1001 86380 86390 1
431854 99431854 1001 86380 86390 1
431527 99431527 1001 86380 86390 1
431400 99431400 1001 86380 86390 1
431335 99431335 1001 86380 86390 1
431322 99431322 1001 86380 86390 1
431520 99431520 1001 86380 86390 1
431240 99431240 1001 86380 86390 1
431176 99431176 1001 86380 86390 1
430930 99430930 1001 86380 86390 1
431254 99431254 1001 86380 86390 1
432434 99432434 1001 86380 86390 1
432328 99432328 1001 86380 86390 1
433414 99433414 1001 86380 86390 1
433686 99433686 1001 86380 86390 1
433447 99433447 1001 86380 86390 1
433703 99433703 1001 86380 86390 1
433545 99433545 1001 86380 86390 1
432945 99432945 1001 86380 86390 1
433269 99433269 1001 86380 86390 1
433880 99433880 1001 86380 86390 1
433949 99433949 1001 86380 86390 1
434030 99434030 1001 86380 86390 1
433821 99433821 1001 86380 86390 1
435135 99435135 1001 86380 86390 1
435267 99435267 1001 86380 86390 1
435242 99435242 1001 86380 86390 1
434735 99434735 1001 86380 86390 1
434852 99434852 1001 86380 86390 1
434635 99434635 1001 86380 86390 1
434172 99434172 1001 86380 86390 1
434380 99434380 1001 86380 86390 1
434416 99434416 1001 86380 86390 1
434441 99434441 1001 86380 86390 1
434221 99434221 1001 86380 86390 1
434561 99434561 1001 86380 86390 1
435584 99435584 1001 86380 86390 1
435816 99435816 1001 86380 86390 1
436832 99436832 1001 86380 86390 1
436876 99436876 1001 86380 86390 1
437035 99437035 1001 86380 86390 1
437134 99437134 1001 86380 86390 1
436693 99436693 1001 86380 86390 1
436066 99436066 1001 86380 86390 1
435901 99435901 1001 86380 86390 1
435992 99435992 1001 86380 86390 1
300015 99300015 1001 86380 86390 1
300019 99300019 1001 86380 86390 1
437277 99437277 1001 86380 86390 1
437206 99437206 1001 86380 86390 1
300105 99300105 1001 86380 86390 1
300690 99300690 1001 86380 86390 1
300185 99300185 1001 86380 86390 1
300289 99300289 1001 86380 86390 1
300203 99300203 1001 86380 86390 1
300740 99300740 1001 86380 86390 1
300819 99300819 1001 86380 86390 1
300929 99300929 1001 86380 86390 1
301478 99301478 1001 86380 86390 1
301511 99301511 1001 86380 86390 1
301450 99301450 1001 86380 86390 1
301323 99301323 1001 86380 86390 1
301275 99301275 1001 86380 86390 1
301332 99301332 1001 86380 86390 1
301270 99301270 1001 86380 86390 1
301089 99301089 1001 86380 86390 1
301013 99301013 1001 86380 86390 1
301091 99301091 1001 86380 86390 1
301054 99301054 1001 86380 86390 1
301029 99301029 1001 86380 86390 1
301759 99301759 1001 86380 86390 1
301635 99301635 1001 86380 86390 1
301701 99301701 1001 86380 86390 1
301663 99301663 1001 86380 86390 1
301691 99301691 1001 86380 86390 1
302319 99302319 1001 86380 86390 1
302333 99302333 1001 86380 86390 1
302085 99302085 1001 86380 86390 1
301971 99301971 1001 86380 86390 1
302135 99302135 1001 86380 86390 1
301825 99301825 1001 86380 86390 1
301947 99301947 1001 86380 86390 1
301862 99301862 1001 86380 86390 1
302477 99302477 1001 86380 86390 1
303118 99303118 1001 86380 86390 1
303159 99303159 1001 86380 86390 1
303096 99303096 1001 86380 86390 1
303048 99303048 1001 86380 86390 1
303024 99303024 1001 86380 86390 1
302977 99302977 1001 86380 86390 1
302809 99302809 1001 86380 86390 1
302952 99302952 1001 86380 86390 1
302970 99302970 1001 86380 86390 1
302815 99302815 1001 86380 86390 1
302895 99302895 1001 86380 86390 1
302640 99302640 1001 86380 86390 1
302718 99302718 1001 86380 86390 1
302696 99302696 1001 86380 86390 1
302622 99302622 1001 86380 86390 1
303359 99303359 1001 86380 86390 1
303350 99303350 1001 86380 86390 1
303208 99303208 1001 86380 86390 1
303328 99303328 1001 86380 86390 1
303316 99303316 1001 86380 86390 1
304014 99304014 1001 86380 86390 1
303480 99303480 1001 86380 86390 1
303429 99303429 1001 86380 86390 1
304171 99304171 1001 86380 86390 1
304223 99304223 1001 86380 86390 1
304656 99304656 1001 86380 86390 1
304715 99304715 1001 86380 86390 1
304852 99304852 1001 86380 86390 1
304781 99304781 1001 86380 86390 1
304525 99304525 1001 86380 86390 1
304585 99304585 1001 86380 86390 1
304330 99304330 1001 86380 86390 1
304327 99304327 1001 86380 86390 1
304366 99304366 1001 86380 86390 1
304895 99304895 1001 86380 86390 1
305007 99305007 1001 86380 86390 1
305506 99305506 1001 86380 86390 1
305615 99305615 1001 86380 86390 1
305403 99305403 1001 86380 86390 1
305417 99305417 1001 86380 86390 1
305328 99305328 1001 86380 86390 1
305472 99305472 1001 86380 86390 1
305283 99305283 1001 86380 86390 1
305247 99305247 1001 86380 86390 1
305080 99305080 1001 86380 86390 1
305089 99305089 1001 86380 86390 1
500025 99500025 1001 86380 86390 1
500039 99500039 1001 86380 86390 1
500052 99500052 1001 86380 86390 1
500156 99500156 1001 86380 86390 1
500067 99500067 1001 86380 86390 1
500107 99500107 1001 86380 86390 1
500108 99500108 1001 86380 86390 1
500070 99500070 1001 86380 86390 1
500774 99500774 1001 86380 86390 1
500445 99500445 1001 86380 86390 1
500238 99500238 1001 86380 86390 1
500901 99500901 1001 86380 86390 1
501005 99501005 1001 86380 86390 1
500994 99500994 1001 86380 86390 1
501471 99501471 1001 86380 86390 1
501484 99501484 1001 86380 86390 1
501489 99501489 1001 86380 86390 1
501554 99501554 1001 86380 86390 1
501327 99501327 1001 86380 86390 1
501316 99501316 1001 86380 86390 1
501342 99501342 1001 86380 86390 1
501168 99501168 1001 86380 86390 1
501779 99501779 1001 86380 86390 1
501793 99501793 1001 86380 86390 1
501664 99501664 1001 86380 86390 1
501755 99501755 1001 86380 86390 1
501652 99501652 1001 86380 86390 1
501835 99501835 1001 86380 86390 1
502326 99502326 1001 86380 86390 1
502395 99502395 1001 86380 86390 1
502421 99502421 1001 86380 86390 1
502455 99502455 1001 86380 86390 1
502386 99502386 1001 86380 86390 1
502083 99502083 1001 86380 86390 1
502212 99502212 1001 86380 86390 1
502215 99502215 1001 86380 86390 1
502165 99502165 1001 86380 86390 1
501897 99501897 1001 86380 86390 1
501955 99501955 1001 86380 86390 1
501956 99501956 1001 86380 86390 1
502620 99502620 1001 86380 86390 1
503150 99503150 1001 86380 86390 1
503113 99503113 1001 86380 86390 1
503205 99503205 1001 86380 86390 1
503247 99503247 1001 86380 86390 1
503283 99503283 1001 86380 86390 1
503212 99503212 1001 86380 86390 1
502957 99502957 1001 86380 86390 1
502992 99502992 1001 86380 86390 1
502801 99502801 1001 86380 86390 1
502867 99502867 1001 86380 86390 1
502861 99502861 1001 86380 86390 1
503477 99503477 1001 86380 86390 1
503365 99503365 1001 86380 86390 1
503953 99503953 1001 86380 86390 1
503993 99503993 1001 86380 86390 1
504010 99504010 1001 86380 86390 1
504012 99504012 1001 86380 86390 1
504051 99504051 1001 86380 86390 1
504112 99504112 1001 86380 86390 1
503747 99503747 1001 86380 86390 1
503741 99503741 1001 86380 86390 1
503619 99503619 1001 86380 86390 1
504194 99504194 1001 86380 86390 1
504233 99504233 1001 86380 86390 1
504251 99504251 1001 86380 86390 1
504942 99504942 1001 86380 86390 1
504880 99504880 1001 86380 86390 1
504767 99504767 1001 86380 86390 1
504636 99504636 1001 86380 86390 1
504533 99504533 1001 86380 86390 1
504731 99504731 1001 86380 86390 1
504417 99504417 1001 86380 86390 1
504508 99504508 1001 86380 86390 1
504484 99504484 1001 86380 86390 1
504485 99504485 1001 86380 86390 1
504372 99504372 1001 86380 86390 1
504399 99504399 1001 86380 86390 1
504958 99504958 1001 86380 86390 1
505737 99505737 1001 86380 86390 1
505745 99505745 1001 86380 86390 1
505648 99505648 1001 86380 86390 1
505532 99505532 1001 86380 86390 1
505431 99505431 1001 86380 86390 1
505368 99505368 1001 86380 86390 1
505239 99505239 1001 86380 86390 1
505321 99505321 1001 86380 86390 1
505270 99505270 1001 86380 86390 1
505779 99505779 1001 86380 86390 1
506417 99506417 1001 86380 86390 1
506562 99506562 1001 86380 86390 1
506564 99506564 1001 86380 86390 1
506313 99506313 1001 86380 86390 1
506210 99506210 1001 86380 86390 1
506262 99506262 1001 86380 86390 1
506065 99506065 1001 86380 86390 1
506182 99506182 1001 86380 86390 1
506118 99506118 1001 86380 86390 1
506094 99506094 1001 86380 86390 1
506107 99506107 1001 86380 86390 1
506043 99506043 1001 86380 86390 1
506032 99506032 1001 86380 86390 1
506086 99506086 1001 86380 86390 1
506710 99506710 1001 86380 86390 1
506626 99506626 1001 86380 86390 1
506640 99506640 1001 86380 86390 1
506668 99506668 1001 86380 86390 1
507371 99507371 1001 86380 86390 1
507242 99507242 1001 86380 86390 1
507230 99507230 1001 86380 86390 1
507261 99507261 1001 86380 86390 1
507274 99507274 1001 86380 86390 1
507217 99507217 1001 86380 86390 1
507154 99507154 1001 86380 86390 1
507174 99507174 1001 86380 86390 1
507045 99507045 1001 86380 86390 1
506841 99506841 1001 86380 86390 1
506896 99506896 1001 86380 86390 1
506977 99506977 1001 86380 86390 1
506825 99506825 1001 86380 86390 1
506981 99506981 1001 86380 86390 1
507480 99507480 1001 86380 86390 1
507430 99507430 1001 86380 86390 1
507444 99507444 1001 86380 86390 1
508172 99508172 1001 86380 86390 1
508124 99508124 1001 86380 86390 1
508144 99508144 1001 86380 86390 1
507898 99507898 1001 86380 86390 1
507667 99507667 1001 86380 86390 1
507736 99507736 1001 86380 86390 1
507801 99507801 1001 86380 86390 1
507791 99507791 1001 86380 86390 1
507690 99507690 1001 86380 86390 1
508416 99508416 1001 86380 86390 1
508404 99508404 1001 86380 86390 1
508251 99508251 1001 86380 86390 1
508331 99508331 1001 86380 86390 1
508933 99508933 1001 86380 86390 1
508884 99508884 1001 86380 86390 1
508987 99508987 1001 86380 86390 1
509050 99509050 1001 86380 86390 1
509016 99509016 1001 86380 86390 1
508952 99508952 1001 86380 86390 1
508979 99508979 1001 86380 86390 1
508906 99508906 1001 86380 86390 1
508779 99508779 1001 86380 86390 1
508728 99508728 1001 86380 86390 1
508860 99508860 1001 86380 86390 1
508848 99508848 1001 86380 86390 1
508732 99508732 1001 86380 86390 1
509200 99509200 1001 86380 86390 1
509192 99509192 1001 86380 86390 1
509167 99509167 1001 86380 86390 1
509182 99509182 1001 86380 86390 1
509078 99509078 1001 86380 86390 1
509092 99509092 1001 86380 86390 1
509750 99509750 1001 86380 86390 1
509765 99509765 1001 86380 86390 1
509591 99509591 1001 86380 86390 1
509493 99509493 1001 86380 86390 1
509584 99509584 1001 86380 86390 1
509688 99509688 1001 86380 86390 1
509652 99509652 1001 86380 86390 1
509425 99509425 1001 86380 86390 1
509365 99509365 1001 86380 86390 1
509471 99509471 1001 86380 86390 1
509989 99509989 1001 86380 86390 1
509978 99509978 1001 86380 86390 1
510071 99510071 1001 86380 86390 1
510061 99510061 1001 86380 86390 1
509972 99509972 1001 86380 86390 1
510011 99510011 1001 86380 86390 1
509907 99509907 1001 86380 86390 1
510675 99510675 1001 86380 86390 1
510528 99510528 1001 86380 86390 1
510511 99510511 1001 86380 86390 1
510356 99510356 1001 86380 86390 1
510442 99510442 1001 86380 86390 1
510138 99510138 1001 86380 86390 1
510271 99510271 1001 86380 86390 1
510259 99510259 1001 86380 86390 1
510841 99510841 1001 86380 86390 1
510876 99510876 1001 86380 86390 1
510864 99510864 1001 86380 86390 1
511503 99511503 1001 86380 86390 1
511394 99511394 1001 86380 86390 1
511358 99511358 1001 86380 86390 1
511231 99511231 1001 86380 86390 1
511272 99511272 1001 86380 86390 1
511171 99511171 1001 86380 86390 1
511035 99511035 1001 86380 86390 1
511722 99511722 1001 86380 86390 1
511739 99511739 1001 86380 86390 1
511704 99511704 1001 86380 86390 1
512282 99512282 1001 86380 86390 1
512359 99512359 1001 86380 86390 1
512219 99512219 1001 86380 86390 1
512075 99512075 1001 86380 86390 1
512089 99512089 1001 86380 86390 1
512141 99512141 1001 86380 86390 1
512051 99512051 1001 86380 86390 1
511976 99511976 1001 86380 86390 1
511759 99511759 1001 86380 86390 1
511966 99511966 1001 86380 86390 1
512422 99512422 1001 86380 86390 1
513055 99513055 1001 86380 86390 1
513180 99513180 1001 86380 86390 1
513112 99513112 1001 86380 86390 1
512922 99512922 1001 86380 86390 1
512845 99512845 1001 86380 86390 1
512975 99512975 1001 86380 86390 1
512952 99512952 1001 86380 86390 1
512940 99512940 1001 86380 86390 1
512995 99512995 1001 86380 86390 1
512739 99512739 1001 86380 86390 1
512770 99512770 1001 86380 86390 1
512774 99512774 1001 86380 86390 1
512592 99512592 1001 86380 86390 1
512750 99512750 1001 86380 86390 1
513369 99513369 1001 86380 86390 1
513954 99513954 1001 86380 86390 1
513942 99513942 1001 86380 86390 1
513867 99513867 1001 86380 86390 1
514004 99514004 1001 86380 86390 1
513634 99513634 1001 86380 86390 1
513677 99513677 1001 86380 86390 1
513638 99513638 1001 86380 86390 1
513755 99513755 1001 86380 86390 1
513768 99513768 1001 86380 86390 1
513461 99513461 1001 86380 86390 1
513533 99513533 1001 86380 86390 1
513599 99513599 1001 86380 86390 1
513612 99513612 1001 86380 86390 1
514210 99514210 1001 86380 86390 1
514076 99514076 1001 86380 86390 1
514052 99514052 1001 86380 86390 1
514826 99514826 1001 86380 86390 1
514706 99514706 1001 86380 86390 1
514842 99514842 1001 86380 86390 1
514700 99514700 1001 86380 86390 1
514727 99514727 1001 86380 86390 1
514535 99514535 1001 86380 86390 1
514486 99514486 1001 86380 86390 1
514590 99514590 1001 86380 86390 1
514631 99514631 1001 86380 86390 1
514315 99514315 1001 86380 86390 1
514933 99514933 1001 86380 86390 1
514875 99514875 1001 86380 86390 1
514901 99514901 1001 86380 86390 1
515503 99515503 1001 86380 86390 1
515655 99515655 1001 86380 86390 1
515639 99515639 1001 86380 86390 1
515336 99515336 1001 86380 86390 1
515338 99515338 1001 86380 86390 1
515181 99515181 1001 86380 86390 1
515198 99515198 1001 86380 86390 1
515879 99515879 1001 86380 86390 1
515763 99515763 1001 86380 86390 1
515817 99515817 1001 86380 86390 1
515767 99515767 1001 86380 86390 1
515742 99515742 1001 86380 86390 1
516345 99516345 1001 86380 86390 1
516484 99516484 1001 86380 86390 1
516385 99516385 1001 86380 86390 1
516412 99516412 1001 86380 86390 1
516501 99516501 1001 86380 86390 1
516404 99516404 1001 86380 86390 1
516245 99516245 1001 86380 86390 1
516144 99516144 1001 86380 86390 1
516260 99516260 1001 86380 86390 1
516106 99516106 1001 86380 86390 1
516288 99516288 1001 86380 86390 1
516225 99516225 1001 86380 86390 1
516043 99516043 1001 86380 86390 1
515916 99515916 1001 86380 86390 1
516035 99516035 1001 86380 86390 1
516067 99516067 1001 86380 86390 1
515912 99515912 1001 86380 86390 1
516635 99516635 1001 86380 86390 1
516598 99516598 1001 86380 86390 1
516680 99516680 1001 86380 86390 1
517188 99517188 1001 86380 86390 1
517015 99517015 1001 86380 86390 1
517114 99517114 1001 86380 86390 1
516921 99516921 1001 86380 86390 1
516859 99516859 1001 86380 86390 1
516898 99516898 1001 86380 86390 1
517509 99517509 1001 86380 86390 1
517522 99517522 1001 86380 86390 1
517342 99517342 1001 86380 86390 1
518033 99518033 1001 86380 86390 1
518111 99518111 1001 86380 86390 1
518129 99518129 1001 86380 86390 1
518027 99518027 1001 86380 86390 1
517895 99517895 1001 86380 86390 1
517658 99517658 1001 86380 86390 1
517633 99517633 1001 86380 86390 1
517597 99517597 1001 86380 86390 1
517729 99517729 1001 86380 86390 1
517743 99517743 1001 86380 86390 1
517744 99517744 1001 86380 86390 1
518277 99518277 1001 86380 86390 1
518923 99518923 1001 86380 86390 1
518811 99518811 1001 86380 86390 1
518840 99518840 1001 86380 86390 1
518679 99518679 1001 86380 86390 1
518401 99518401 1001 86380 86390 1
518453 99518453 1001 86380 86390 1
518547 99518547 1001 86380 86390 1
519157 99519157 1001 86380 86390 1
519611 99519611 1001 86380 86390 1
519638 99519638 1001 86380 86390 1
519629 99519629 1001 86380 86390 1
519309 99519309 1001 86380 86390 1
519374 99519374 1001 86380 86390 1
519365 99519365 1001 86380 86390 1
519210 99519210 1001 86380 86390 1
519282 99519282 1001 86380 86390 1
519360 99519360 1001 86380 86390 1
519878 99519878 1001 86380 86390 1
519867 99519867 1001 86380 86390 1
520538 99520538 1001 86380 86390 1
520254 99520254 1001 86380 86390 1
520200 99520200 1001 86380 86390 1
520176 99520176 1001 86380 86390 1
520144 99520144 1001 86380 86390 1
520808 99520808 1001 86380 86390 1
520710 99520710 1001 86380 86390 1
521432 99521432 1001 86380 86390 1
521340 99521340 1001 86380 86390 1
521266 99521266 1001 86380 86390 1
521448 99521448 1001 86380 86390 1
521360 99521360 1001 86380 86390 1
521401 99521401 1001 86380 86390 1
521156 99521156 1001 86380 86390 1
521235 99521235 1001 86380 86390 1
521226 99521226 1001 86380 86390 1
521256 99521256 1001 86380 86390 1
520916 99520916 1001 86380 86390 1
520908 99520908 1001 86380 86390 1
521491 99521491 1001 86380 86390 1
521642 99521642 1001 86380 86390 1
521617 99521617 1001 86380 86390 1
522176 99522176 1001 86380 86390 1
522120 99522120 1001 86380 86390 1
522022 99522022 1001 86380 86390 1
521895 99521895 1001 86380 86390 1
522045 99522045 1001 86380 86390 1
521955 99521955 1001 86380 86390 1
521982 99521982 1001 86380 86390 1
521685 99521685 1001 86380 86390 1
521690 99521690 1001 86380 86390 1
521835 99521835 1001 86380 86390 1
521695 99521695 1001 86380 86390 1
522431 99522431 1001 86380 86390 1
522380 99522380 1001 86380 86390 1
522420 99522420 1001 86380 86390 1
522831 99522831 1001 86380 86390 1
522858 99522858 1001 86380 86390 1
522667 99522667 1001 86380 86390 1
522668 99522668 1001 86380 86390 1
522651 99522651 1001 86380 86390 1
523248 99523248 1001 86380 86390 1
523176 99523176 1001 86380 86390 1
523152 99523152 1001 86380 86390 1
523836 99523836 1001 86380 86390 1
523557 99523557 1001 86380 86390 1
523611 99523611 1001 86380 86390 1
523664 99523664 1001 86380 86390 1
523679 99523679 1001 86380 86390 1
523511 99523511 1001 86380 86390 1
524028 99524028 1001 86380 86390 1
524093 99524093 1001 86380 86390 1
524477 99524477 1001 86380 86390 1
524432 99524432 1001 86380 86390 1
524272 99524272 1001 86380 86390 1
524316 99524316 1001 86380 86390 1
524160 99524160 1001 86380 86390 1
524226 99524226 1001 86380 86390 1
524877 99524877 1001 86380 86390 1
524776 99524776 1001 86380 86390 1
525565 99525565 1001 86380 86390 1
525423 99525423 1001 86380 86390 1
525540 99525540 1001 86380 86390 1
525580 99525580 1001 86380 86390 1
525480 99525480 1001 86380 86390 1
525365 99525365 1001 86380 86390 1
525331 99525331 1001 86380 86390 1
525364 99525364 1001 86380 86390 1
525072 99525072 1001 86380 86390 1
525151 99525151 1001 86380 86390 1
525100 99525100 1001 86380 86390 1
525101 99525101 1001 86380 86390 1
525077 99525077 1001 86380 86390 1
525181 99525181 1001 86380 86390 1
525726 99525726 1001 86380 86390 1
525752 99525752 1001 86380 86390 1
525783 99525783 1001 86380 86390 1
526333 99526333 1001 86380 86390 1
526407 99526407 1001 86380 86390 1
526369 99526369 1001 86380 86390 1
526025 99526025 1001 86380 86390 1
526108 99526108 1001 86380 86390 1
526124 99526124 1001 86380 86390 1
526202 99526202 1001 86380 86390 1
527188 99527188 1001 86380 86390 1
527126 99527126 1001 86380 86390 1
526927 99526927 1001 86380 86390 1
526745 99526745 1001 86380 86390 1
526825 99526825 1001 86380 86390 1
526748 99526748 1001 86380 86390 1
526816 99526816 1001 86380 86390 1
526741 99526741 1001 86380 86390 1
527316 99527316 1001 86380 86390 1
527373 99527373 1001 86380 86390 1
527894 99527894 1001 86380 86390 1
527989 99527989 1001 86380 86390 1
528055 99528055 1001 86380 86390 1
528006 99528006 1001 86380 86390 1
528032 99528032 1001 86380 86390 1
527879 99527879 1001 86380 86390 1
527996 99527996 1001 86380 86390 1
527793 99527793 1001 86380 86390 1
527663 99527663 1001 86380 86390 1
527840 99527840 1001 86380 86390 1
527853 99527853 1001 86380 86390 1
527610 99527610 1001 86380 86390 1
527659 99527659 1001 86380 86390 1
528137 99528137 1001 86380 86390 1
528203 99528203 1001 86380 86390 1
528191 99528191 1001 86380 86390 1
528180 99528180 1001 86380 86390 1
528870 99528870 1001 86380 86390 1
528699 99528699 1001 86380 86390 1
528750 99528750 1001 86380 86390 1
528738 99528738 1001 86380 86390 1
528877 99528877 1001 86380 86390 1
528879 99528879 1001 86380 86390 1
528882 99528882 1001 86380 86390 1
528756 99528756 1001 86380 86390 1
528605 99528605 1001 86380 86390 1
528684 99528684 1001 86380 86390 1
528568 99528568 1001 86380 86390 1
528536 99528536 1001 86380 86390 1
528366 99528366 1001 86380 86390 1
528317 99528317 1001 86380 86390 1
528976 99528976 1001 86380 86390 1
529018 99529018 1001 86380 86390 1
528995 99528995 1001 86380 86390 1
528958 99528958 1001 86380 86390 1
529011 99529011 1001 86380 86390 1
529639 99529639 1001 86380 86390 1
529604 99529604 1001 86380 86390 1
529540 99529540 1001 86380 86390 1
529645 99529645 1001 86380 86390 1
529448 99529448 1001 86380 86390 1
529463 99529463 1001 86380 86390 1
529377 99529377 1001 86380 86390 1
529235 99529235 1001 86380 86390 1
529119 99529119 1001 86380 86390 1
529152 99529152 1001 86380 86390 1
529118 99529118 1001 86380 86390 1
529874 99529874 1001 86380 86390 1
530363 99530363 1001 86380 86390 1
530192 99530192 1001 86380 86390 1
530196 99530196 1001 86380 86390 1
530184 99530184 1001 86380 86390 1
530158 99530158 1001 86380 86390 1
530253 99530253 1001 86380 86390 1
530139 99530139 1001 86380 86390 1
530102 99530102 1001 86380 86390 1
530065 99530065 1001 86380 86390 1
530112 99530112 1001 86380 86390 1
530655 99530655 1001 86380 86390 1
530580 99530580 1001 86380 86390 1
530610 99530610 1001 86380 86390 1
530714 99530714 1001 86380 86390 1
530753 99530753 1001 86380 86390 1
530614 99530614 1001 86380 86390 1
531365 99531365 1001 86380 86390 1
531288 99531288 1001 86380 86390 1
531050 99531050 1001 86380 86390 1
530975 99530975 1001 86380 86390 1
530775 99530775 1001 86380 86390 1
530844 99530844 1001 86380 86390 1
530883 99530883 1001 86380 86390 1
531391 99531391 1001 86380 86390 1
531175 99531175 1001 86380 86390 1
531458 99531458 1001 86380 86390 1
531436 99531436 1001 86380 86390 1
531424 99531424 1001 86380 86390 1
531450 99531450 1001 86380 86390 1
531386 99531386 1001 86380 86390 1
531555 99531555 1001 86380 86390 1
532160 99532160 1001 86380 86390 1
532135 99532135 1001 86380 86390 1
531820 99531820 1001 86380 86390 1
531911 99531911 1001 86380 86390 1
531853 99531853 1001 86380 86390 1
531892 99531892 1001 86380 86390 1
531627 99531627 1001 86380 86390 1
531680 99531680 1001 86380 86390 1
531594 99531594 1001 86380 86390 1
531646 99531646 1001 86380 86390 1
532258 99532258 1001 86380 86390 1
532337 99532337 1001 86380 86390 1
532971 99532971 1001 86380 86390 1
532941 99532941 1001 86380 86390 1
532789 99532789 1001 86380 86390 1
532725 99532725 1001 86380 86390 1
532695 99532695 1001 86380 86390 1
532566 99532566 1001 86380 86390 1
532451 99532451 1001 86380 86390 1
532608 99532608 1001 86380 86390 1
532507 99532507 1001 86380 86390 1
532549 99532549 1001 86380 86390 1
532435 99532435 1001 86380 86390 1
533111 99533111 1001 86380 86390 1
533854 99533854 1001 86380 86390 1
533796 99533796 1001 86380 86390 1
533830 99533830 1001 86380 86390 1
533831 99533831 1001 86380 86390 1
533559 99533559 1001 86380 86390 1
533314 99533314 1001 86380 86390 1
533238 99533238 1001 86380 86390 1
533317 99533317 1001 86380 86390 1
533242 99533242 1001 86380 86390 1
533310 99533310 1001 86380 86390 1
533237 99533237 1001 86380 86390 1
533986 99533986 1001 86380 86390 1
534038 99534038 1001 86380 86390 1
533948 99533948 1001 86380 86390 1
533899 99533899 1001 86380 86390 1
533925 99533925 1001 86380 86390 1
533940 99533940 1001 86380 86390 1
534034 99534034 1001 86380 86390 1
534559 99534559 1001 86380 86390 1
534612 99534612 1001 86380 86390 1
534374 99534374 1001 86380 86390 1
534457 99534457 1001 86380 86390 1
534368 99534368 1001 86380 86390 1
534306 99534306 1001 86380 86390 1
534308 99534308 1001 86380 86390 1
534180 99534180 1001 86380 86390 1
534103 99534103 1001 86380 86390 1
534198 99534198 1001 86380 86390 1
534147 99534147 1001 86380 86390 1
534251 99534251 1001 86380 86390 1
534135 99534135 1001 86380 86390 1
534110 99534110 1001 86380 86390 1
534708 99534708 1001 86380 86390 1
534851 99534851 1001 86380 86390 1
534813 99534813 1001 86380 86390 1
534871 99534871 1001 86380 86390 1
535388 99535388 1001 86380 86390 1
535440 99535440 1001 86380 86390 1
535207 99535207 1001 86380 86390 1
535121 99535121 1001 86380 86390 1
535702 99535702 1001 86380 86390 1
535590 99535590 1001 86380 86390 1
535617 99535617 1001 86380 86390 1
535553 99535553 1001 86380 86390 1
535669 99535669 1001 86380 86390 1
535657 99535657 1001 86380 86390 1
535622 99535622 1001 86380 86390 1
536290 99536290 1001 86380 86390 1
536291 99536291 1001 86380 86390 1
536043 99536043 1001 86380 86390 1
536024 99536024 1001 86380 86390 1
535933 99535933 1001 86380 86390 1
535947 99535947 1001 86380 86390 1
535742 99535742 1001 86380 86390 1
535735 99535735 1001 86380 86390 1
536465 99536465 1001 86380 86390 1
536363 99536363 1001 86380 86390 1
536409 99536409 1001 86380 86390 1
536513 99536513 1001 86380 86390 1
537055 99537055 1001 86380 86390 1
536870 99536870 1001 86380 86390 1
536939 99536939 1001 86380 86390 1
536862 99536862 1001 86380 86390 1
536785 99536785 1001 86380 86390 1
536942 99536942 1001 86380 86390 1
536649 99536649 1001 86380 86390 1
536676 99536676 1001 86380 86390 1
536730 99536730 1001 86380 86390 1
536631 99536631 1001 86380 86390 1
537240 99537240 1001 86380 86390 1
537350 99537350 1001 86380 86390 1
537364 99537364 1001 86380 86390 1
537967 99537967 1001 86380 86390 1
537971 99537971 1001 86380 86390 1
537880 99537880 1001 86380 86390 1
537979 99537979 1001 86380 86390 1
537704 99537704 1001 86380 86390 1
537403 99537403 1001 86380 86390 1
538814 99538814 1001 86380 86390 1
538688 99538688 1001 86380 86390 1
538795 99538795 1001 86380 86390 1
538694 99538694 1001 86380 86390 1
538572 99538572 1001 86380 86390 1
538550 99538550 1001 86380 86390 1
538525 99538525 1001 86380 86390 1
538540 99538540 1001 86380 86390 1
538566 99538566 1001 86380 86390 1
538304 99538304 1001 86380 86390 1
538345 99538345 1001 86380 86390 1
538982 99538982 1001 86380 86390 1
538885 99538885 1001 86380 86390 1
539589 99539589 1001 86380 86390 1
539545 99539545 1001 86380 86390 1
539344 99539344 1001 86380 86390 1
539299 99539299 1001 86380 86390 1
539033 99539033 1001 86380 86390 1
539190 99539190 1001 86380 86390 1
539167 99539167 1001 86380 86390 1
539106 99539106 1001 86380 86390 1
539172 99539172 1001 86380 86390 1
539135 99539135 1001 86380 86390 1
539677 99539677 1001 86380 86390 1
539724 99539724 1001 86380 86390 1
539740 99539740 1001 86380 86390 1
540415 99540415 1001 86380 86390 1
540394 99540394 1001 86380 86390 1
540410 99540410 1001 86380 86390 1
540320 99540320 1001 86380 86390 1
540399 99540399 1001 86380 86390 1
540088 99540088 1001 86380 86390 1
540062 99540062 1001 86380 86390 1
540245 99540245 1001 86380 86390 1
540048 99540048 1001 86380 86390 1
539881 99539881 1001 86380 86390 1
540039 99540039 1001 86380 86390 1
540581 99540581 1001 86380 86390 1
540561 99540561 1001 86380 86390 1
540668 99540668 1001 86380 86390 1
540488 99540488 1001 86380 86390 1
541113 99541113 1001 86380 86390 1
541139 99541139 1001 86380 86390 1
541153 99541153 1001 86380 86390 1
541154 99541154 1001 86380 86390 1
540932 99540932 1001 86380 86390 1
541055 99541055 1001 86380 86390 1
541005 99541005 1001 86380 86390 1
541045 99541045 1001 86380 86390 1
540814 99540814 1001 86380 86390 1
540803 99540803 1001 86380 86390 1
540831 99540831 1001 86380 86390 1
540715 99540715 1001 86380 86390 1
540728 99540728 1001 86380 86390 1
540836 99540836 1001 86380 86390 1
541368 99541368 1001 86380 86390 1
541473 99541473 1001 86380 86390 1
541486 99541486 1001 86380 86390 1
541371 99541371 1001 86380 86390 1
541387 99541387 1001 86380 86390 1
541427 99541427 1001 86380 86390 1
541403 99541403 1001 86380 86390 1
541340 99541340 1001 86380 86390 1
541928 99541928 1001 86380 86390 1
542007 99542007 1001 86380 86390 1
542096 99542096 1001 86380 86390 1
542034 99542034 1001 86380 86390 1
541976 99541976 1001 86380 86390 1
541884 99541884 1001 86380 86390 1
541706 99541706 1001 86380 86390 1
542287 99542287 1001 86380 86390 1
542252 99542252 1001 86380 86390 1
542864 99542864 1001 86380 86390 1
542639 99542639 1001 86380 86390 1
542680 99542680 1001 86380 86390 1
542630 99542630 1001 86380 86390 1
542579 99542579 1001 86380 86390 1
542554 99542554 1001 86380 86390 1
542339 99542339 1001 86380 86390 1
542355 99542355 1001 86380 86390 1
542501 99542501 1001 86380 86390 1
543077 99543077 1001 86380 86390 1
543078 99543078 1001 86380 86390 1
543604 99543604 1001 86380 86390 1
543744 99543744 1001 86380 86390 1
543728 99543728 1001 86380 86390 1
543376 99543376 1001 86380 86390 1
543496 99543496 1001 86380 86390 1
543459 99543459 1001 86380 86390 1
543550 99543550 1001 86380 86390 1
543369 99543369 1001 86380 86390 1
543350 99543350 1001 86380 86390 1
543274 99543274 1001 86380 86390 1
543937 99543937 1001 86380 86390 1
543939 99543939 1001 86380 86390 1
543875 99543875 1001 86380 86390 1
544562 99544562 1001 86380 86390 1
544421 99544421 1001 86380 86390 1
544427 99544427 1001 86380 86390 1
544229 99544229 1001 86380 86390 1
544284 99544284 1001 86380 86390 1
544325 99544325 1001 86380 86390 1
544183 99544183 1001 86380 86390 1
544041 99544041 1001 86380 86390 1
544069 99544069 1001 86380 86390 1
544082 99544082 1001 86380 86390 1
543994 99543994 1001 86380 86390 1
544023 99544023 1001 86380 86390 1
544079 99544079 1001 86380 86390 1
544185 99544185 1001 86380 86390 1
500787 1005 1002 46046 57125 1
434219 986 1001 71700 75237 1
523035 614 1002 47652 61595 1
531471 888 1001 25765 26064 1
400147 99400147 1001 86380 86390 1
400495 99400495 1001 86380 86390 1
400571 99400571 1001 86380 86390 1
400657 99400657 1001 86380 86390 1
400720 99400720 1001 86380 86390 1
400670 99400670 1001 86380 86390 1
400724 99400724 1001 86380 86390 1
400832 99400832 1001 86380 86390 1
400939 99400939 1001 86380 86390 1
401000 99401000 1001 86380 86390 1
401348 99401348 1001 86380 86390 1
401796 99401796 1001 86380 86390 1
401940 99401940 1001 86380 86390 1
402273 99402273 1001 86380 86390 1
402191 99402191 1001 86380 86390 1
402347 99402347 1001 86380 86390 1
402441 99402441 1001 86380 86390 1
402384 99402384 1001 86380 86390 1
402505 99402505 1001 86380 86390 1
402765 99402765 1001 86380 86390 1
402807 99402807 1001 86380 86390 1
403030 99403030 1001 86380 86390 1
403007 99403007 1001 86380 86390 1
403098 99403098 1001 86380 86390 1
403269 99403269 1001 86380 86390 1
403440 99403440 1001 86380 86390 1
403456 99403456 1001 86380 86390 1
403504 99403504 1001 86380 86390 1
403613 99403613 1001 86380 86390 1
403536 99403536 1001 86380 86390 1
403589 99403589 1001 86380 86390 1
403737 99403737 1001 86380 86390 1
403812 99403812 1001 86380 86390 1
403817 99403817 1001 86380 86390 1
403796 99403796 1001 86380 86390 1
404016 99404016 1001 86380 86390 1
403993 99403993 1001 86380 86390 1
404555 99404555 1001 86380 86390 1
404776 99404776 1001 86380 86390 1
404806 99404806 1001 86380 86390 1
405002 99405002 1001 86380 86390 1
404923 99404923 1001 86380 86390 1
405473 99405473 1001 86380 86390 1
405493 99405493 1001 86380 86390 1
405600 99405600 1001 86380 86390 1
405738 99405738 1001 86380 86390 1
405859 99405859 1001 86380 86390 1
405788 99405788 1001 86380 86390 1
405941 99405941 1001 86380 86390 1
405764 99405764 1001 86380 86390 1
406029 99406029 1001 86380 86390 1
405999 99405999 1001 86380 86390 1
406076 99406076 1001 86380 86390 1
406084 99406084 1001 86380 86390 1
406400 99406400 1001 86380 86390 1
406398 99406398 1001 86380 86390 1
406966 99406966 1001 86380 86390 1
407106 99407106 1001 86380 86390 1
407157 99407157 1001 86380 86390 1
407297 99407297 1001 86380 86390 1
407546 99407546 1001 86380 86390 1
407504 99407504 1001 86380 86390 1
407604 99407604 1001 86380 86390 1
407651 99407651 1001 86380 86390 1
407745 99407745 1001 86380 86390 1
407746 99407746 1001 86380 86390 1
407817 99407817 1001 86380 86390 1
408105 99408105 1001 86380 86390 1
408151 99408151 1001 86380 86390 1
408277 99408277 1001 86380 86390 1
408284 99408284 1001 86380 86390 1
408547 99408547 1001 86380 86390 1
408593 99408593 1001 86380 86390 1
408985 99408985 1001 86380 86390 1
408981 99408981 1001 86380 86390 1
409403 99409403 1001 86380 86390 1
409540 99409540 1001 86380 86390 1
409980 99409980 1001 86380 86390 1
409996 99409996 1001 86380 86390 1
410208 99410208 1001 86380 86390 1
410298 99410298 1001 86380 86390 1
410261 99410261 1001 86380 86390 1
410709 99410709 1001 86380 86390 1
410724 99410724 1001 86380 86390 1
410807 99410807 1001 86380 86390 1
410793 99410793 1001 86380 86390 1
410986 99410986 1001 86380 86390 1
411011 99411011 1001 86380 86390 1
410972 99410972 1001 86380 86390 1
411480 99411480 1001 86380 86390 1
411468 99411468 1001 86380 86390 1
411596 99411596 1001 86380 86390 1
411982 99411982 1001 86380 86390 1
412098 99412098 1001 86380 86390 1
412251 99412251 1001 86380 86390 1
412474 99412474 1001 86380 86390 1
412298 99412298 1001 86380 86390 1
412372 99412372 1001 86380 86390 1
413312 99413312 1001 86380 86390 1
413549 99413549 1001 86380 86390 1
413652 99413652 1001 86380 86390 1
413434 99413434 1001 86380 86390 1
413688 99413688 1001 86380 86390 1
413614 99413614 1001 86380 86390 1
413690 99413690 1001 86380 86390 1
412907 99412907 1001 86380 86390 1
413195 99413195 1001 86380 86390 1
412796 99412796 1001 86380 86390 1
412814 99412814 1001 86380 86390 1
412523 99412523 1001 86380 86390 1
413920 99413920 1001 86380 86390 1
413720 99413720 1001 86380 86390 1
413925 99413925 1001 86380 86390 1
415055 99415055 1001 86380 86390 1
415243 99415243 1001 86380 86390 1
415168 99415168 1001 86380 86390 1
415273 99415273 1001 86380 86390 1
415294 99415294 1001 86380 86390 1
415311 99415311 1001 86380 86390 1
414779 99414779 1001 86380 86390 1
414853 99414853 1001 86380 86390 1
414527 99414527 1001 86380 86390 1
414354 99414354 1001 86380 86390 1
414165 99414165 1001 86380 86390 1
414133 99414133 1001 86380 86390 1
415453 99415453 1001 86380 86390 1
415322 99415322 1001 86380 86390 1
415436 99415436 1001 86380 86390 1
416725 99416725 1001 86380 86390 1
416938 99416938 1001 86380 86390 1
416843 99416843 1001 86380 86390 1
416960 99416960 1001 86380 86390 1
416233 99416233 1001 86380 86390 1
416289 99416289 1001 86380 86390 1
416237 99416237 1001 86380 86390 1
416531 99416531 1001 86380 86390 1
416268 99416268 1001 86380 86390 1
416392 99416392 1001 86380 86390 1
415725 99415725 1001 86380 86390 1
417597 99417597 1001 86380 86390 1
418475 99418475 1001 86380 86390 1
418439 99418439 1001 86380 86390 1
418768 99418768 1001 86380 86390 1
418661 99418661 1001 86380 86390 1
418448 99418448 1001 86380 86390 1
418521 99418521 1001 86380 86390 1
418391 99418391 1001 86380 86390 1
418085 99418085 1001 86380 86390 1
418398 99418398 1001 86380 86390 1
418345 99418345 1001 86380 86390 1
418382 99418382 1001 86380 86390 1
418172 99418172 1001 86380 86390 1
418216 99418216 1001 86380 86390 1
417989 99417989 1001 86380 86390 1
419167 99419167 1001 86380 86390 1
419040 99419040 1001 86380 86390 1
419144 99419144 1001 86380 86390 1
420195 99420195 1001 86380 86390 1
420383 99420383 1001 86380 86390 1
420279 99420279 1001 86380 86390 1
419783 99419783 1001 86380 86390 1
419714 99419714 1001 86380 86390 1
419568 99419568 1001 86380 86390 1
419529 99419529 1001 86380 86390 1
419312 99419312 1001 86380 86390 1
420562 99420562 1001 86380 86390 1
420724 99420724 1001 86380 86390 1
420821 99420821 1001 86380 86390 1
421758 99421758 1001 86380 86390 1
421876 99421876 1001 86380 86390 1
421909 99421909 1001 86380 86390 1
421766 99421766 1001 86380 86390 1
421647 99421647 1001 86380 86390 1
420845 99420845 1001 86380 86390 1
421137 99421137 1001 86380 86390 1
420937 99420937 1001 86380 86390 1
422477 99422477 1001 86380 86390 1
422384 99422384 1001 86380 86390 1
422130 99422130 1001 86380 86390 1
422265 99422265 1001 86380 86390 1
422415 99422415 1001 86380 86390 1
423605 99423605 1001 86380 86390 1
423607 99423607 1001 86380 86390 1
423468 99423468 1001 86380 86390 1
423586 99423586 1001 86380 86390 1
423151 99423151 1001 86380 86390 1
423175 99423175 1001 86380 86390 1
422940 99422940 1001 86380 86390 1
422679 99422679 1001 86380 86390 1
422638 99422638 1001 86380 86390 1
422758 99422758 1001 86380 86390 1
422937 99422937 1001 86380 86390 1
423836 99423836 1001 86380 86390 1
424005 99424005 1001 86380 86390 1
425126 99425126 1001 86380 86390 1
425056 99425056 1001 86380 86390 1
425316 99425316 1001 86380 86390 1
425186 99425186 1001 86380 86390 1
425122 99425122 1001 86380 86390 1
424981 99424981 1001 86380 86390 1
424711 99424711 1001 86380 86390 1
424633 99424633 1001 86380 86390 1
424605 99424605 1001 86380 86390 1
424846 99424846 1001 86380 86390 1
424798 99424798 1001 86380 86390 1
424902 99424902 1001 86380 86390 1
424582 99424582 1001 86380 86390 1
425697 99425697 1001 86380 86390 1
425651 99425651 1001 86380 86390 1
425427 99425427 1001 86380 86390 1
426868 99426868 1001 86380 86390 1
426952 99426952 1001 86380 86390 1
426351 99426351 1001 86380 86390 1
426451 99426451 1001 86380 86390 1
426406 99426406 1001 86380 86390 1
426333 99426333 1001 86380 86390 1
426316 99426316 1001 86380 86390 1
426659 99426659 1001 86380 86390 1
426417 99426417 1001 86380 86390 1
426007 99426007 1001 86380 86390 1
426154 99426154 1001 86380 86390 1
426238 99426238 1001 86380 86390 1
425954 99425954 1001 86380 86390 1
427200 99427200 1001 86380 86390 1
427158 99427158 1001 86380 86390 1
427189 99427189 1001 86380 86390 1
427504 99427504 1001 86380 86390 1
428342 99428342 1001 86380 86390 1
428410 99428410 1001 86380 86390 1
427985 99427985 1001 86380 86390 1
427732 99427732 1001 86380 86390 1
427577 99427577 1001 86380 86390 1
427550 99427550 1001 86380 86390 1
427918 99427918 1001 86380 86390 1
428828 99428828 1001 86380 86390 1
430028 99430028 1001 86380 86390 1
429941 99429941 1001 86380 86390 1
429551 99429551 1001 86380 86390 1
429348 99429348 1001 86380 86390 1
429556 99429556 1001 86380 86390 1
429427 99429427 1001 86380 86390 1
430792 99430792 1001 86380 86390 1
430488 99430488 1001 86380 86390 1
430459 99430459 1001 86380 86390 1
430649 99430649 1001 86380 86390 1
430572 99430572 1001 86380 86390 1
431917 99431917 1001 86380 86390 1
431778 99431778 1001 86380 86390 1
432047 99432047 1001 86380 86390 1
431473 99431473 1001 86380 86390 1
431590 99431590 1001 86380 86390 1
431600 99431600 1001 86380 86390 1
431051 99431051 1001 86380 86390 1
432207 99432207 1001 86380 86390 1
432256 99432256 1001 86380 86390 1
432340 99432340 1001 86380 86390 1
433589 99433589 1001 86380 86390 1
433627 99433627 1001 86380 86390 1
433507 99433507 1001 86380 86390 1
433716 99433716 1001 86380 86390 1
432944 99432944 1001 86380 86390 1
433076 99433076 1001 86380 86390 1
433216 99433216 1001 86380 86390 1
433065 99433065 1001 86380 86390 1
432851 99432851 1001 86380 86390 1
432710 99432710 1001 86380 86390 1
433749 99433749 1001 86380 86390 1
433752 99433752 1001 86380 86390 1
434069 99434069 1001 86380 86390 1
433948 99433948 1001 86380 86390 1
433980 99433980 1001 86380 86390 1
434109 99434109 1001 86380 86390 1
435214 99435214 1001 86380 86390 1
435020 99435020 1001 86380 86390 1
435360 99435360 1001 86380 86390 1
434703 99434703 1001 86380 86390 1
434706 99434706 1001 86380 86390 1
434871 99434871 1001 86380 86390 1
434972 99434972 1001 86380 86390 1
434950 99434950 1001 86380 86390 1
434745 99434745 1001 86380 86390 1
434747 99434747 1001 86380 86390 1
434888 99434888 1001 86380 86390 1
434531 99434531 1001 86380 86390 1
434324 99434324 1001 86380 86390 1
434408 99434408 1001 86380 86390 1
434187 99434187 1001 86380 86390 1
434558 99434558 1001 86380 86390 1
434579 99434579 1001 86380 86390 1
435756 99435756 1001 86380 86390 1
435704 99435704 1001 86380 86390 1
435862 99435862 1001 86380 86390 1
435765 99435765 1001 86380 86390 1
435877 99435877 1001 86380 86390 1
435639 99435639 1001 86380 86390 1
436835 99436835 1001 86380 86390 1
436815 99436815 1001 86380 86390 1
436996 99436996 1001 86380 86390 1
436794 99436794 1001 86380 86390 1
436751 99436751 1001 86380 86390 1
436623 99436623 1001 86380 86390 1
436450 99436450 1001 86380 86390 1
436460 99436460 1001 86380 86390 1
436463 99436463 1001 86380 86390 1
436604 99436604 1001 86380 86390 1
436290 99436290 1001 86380 86390 1
435928 99435928 1001 86380 86390 1
436102 99436102 1001 86380 86390 1
435912 99435912 1001 86380 86390 1
436122 99436122 1001 86380 86390 1
436065 99436065 1001 86380 86390 1
300041 99300041 1001 86380 86390 1
300098 99300098 1001 86380 86390 1
300036 99300036 1001 86380 86390 1
437362 99437362 1001 86380 86390 1
300051 99300051 1001 86380 86390 1
300539 99300539 1001 86380 86390 1
300532 99300532 1001 86380 86390 1
300149 99300149 1001 86380 86390 1
300311 99300311 1001 86380 86390 1
300287 99300287 1001 86380 86390 1
300925 99300925 1001 86380 86390 1
301517 99301517 1001 86380 86390 1
301520 99301520 1001 86380 86390 1
301432 99301432 1001 86380 86390 1
301471 99301471 1001 86380 86390 1
301181 99301181 1001 86380 86390 1
301297 99301297 1001 86380 86390 1
301300 99301300 1001 86380 86390 1
301250 99301250 1001 86380 86390 1
301173 99301173 1001 86380 86390 1
301315 99301315 1001 86380 86390 1
301264 99301264 1001 86380 86390 1
301227 99301227 1001 86380 86390 1
301189 99301189 1001 86380 86390 1
301344 99301344 1001 86380 86390 1
301321 99301321 1001 86380 86390 1
301037 99301037 1001 86380 86390 1
301063 99301063 1001 86380 86390 1
300986 99300986 1001 86380 86390 1
301025 99301025 1001 86380 86390 1
301090 99301090 1001 86380 86390 1
300975 99300975 1001 86380 86390 1
300938 99300938 1001 86380 86390 1
301074 99301074 1001 86380 86390 1
301662 99301662 1001 86380 86390 1
301653 99301653 1001 86380 86390 1
302321 99302321 1001 86380 86390 1
302354 99302354 1001 86380 86390 1
302235 99302235 1001 86380 86390 1
302088 99302088 1001 86380 86390 1
302051 99302051 1001 86380 86390 1
302155 99302155 1001 86380 86390 1
302156 99302156 1001 86380 86390 1
302107 99302107 1001 86380 86390 1
302096 99302096 1001 86380 86390 1
301789 99301789 1001 86380 86390 1
301763 99301763 1001 86380 86390 1
301883 99301883 1001 86380 86390 1
301910 99301910 1001 86380 86390 1
301951 99301951 1001 86380 86390 1
302469 99302469 1001 86380 86390 1
302476 99302476 1001 86380 86390 1
302532 99302532 1001 86380 86390 1
303094 99303094 1001 86380 86390 1
302995 99302995 1001 86380 86390 1
302866 99302866 1001 86380 86390 1
302896 99302896 1001 86380 86390 1
302677 99302677 1001 86380 86390 1
302618 99302618 1001 86380 86390 1
302765 99302765 1001 86380 86390 1
303285 99303285 1001 86380 86390 1
303404 99303404 1001 86380 86390 1
303384 99303384 1001 86380 86390 1
303846 99303846 1001 86380 86390 1
303924 99303924 1001 86380 86390 1
303913 99303913 1001 86380 86390 1
304022 99304022 1001 86380 86390 1
303738 99303738 1001 86380 86390 1
303764 99303764 1001 86380 86390 1
303747 99303747 1001 86380 86390 1
303437 99303437 1001 86380 86390 1
303468 99303468 1001 86380 86390 1
303431 99303431 1001 86380 86390 1
303615 99303615 1001 86380 86390 1
304202 99304202 1001 86380 86390 1
304074 99304074 1001 86380 86390 1
304132 99304132 1001 86380 86390 1
304745 99304745 1001 86380 86390 1
304685 99304685 1001 86380 86390 1
304640 99304640 1001 86380 86390 1
304420 99304420 1001 86380 86390 1
304427 99304427 1001 86380 86390 1
304417 99304417 1001 86380 86390 1
304909 99304909 1001 86380 86390 1
305056 99305056 1001 86380 86390 1
305022 99305022 1001 86380 86390 1
305579 99305579 1001 86380 86390 1
305632 99305632 1001 86380 86390 1
305633 99305633 1001 86380 86390 1
305378 99305378 1001 86380 86390 1
305405 99305405 1001 86380 86390 1
305409 99305409 1001 86380 86390 1
305082 99305082 1001 86380 86390 1
305088 99305088 1001 86380 86390 1
500075 99500075 1001 86380 86390 1
500077 99500077 1001 86380 86390 1
500167 99500167 1001 86380 86390 1
500095 99500095 1001 86380 86390 1
305691 99305691 1001 86380 86390 1
500151 99500151 1001 86380 86390 1
500607 99500607 1001 86380 86390 1
500507 99500507 1001 86380 86390 1
500335 99500335 1001 86380 86390 1
500310 99500310 1001 86380 86390 1
500356 99500356 1001 86380 86390 1
501617 99501617 1001 86380 86390 1
501467 99501467 1001 86380 86390 1
501371 99501371 1001 86380 86390 1
501281 99501281 1001 86380 86390 1
501298 99501298 1001 86380 86390 1
501365 99501365 1001 86380 86390 1
501340 99501340 1001 86380 86390 1
501045 99501045 1001 86380 86390 1
501157 99501157 1001 86380 86390 1
501832 99501832 1001 86380 86390 1
501743 99501743 1001 86380 86390 1
501770 99501770 1001 86380 86390 1
501797 99501797 1001 86380 86390 1
501759 99501759 1001 86380 86390 1
501749 99501749 1001 86380 86390 1
502310 99502310 1001 86380 86390 1
502353 99502353 1001 86380 86390 1
502307 99502307 1001 86380 86390 1
502145 99502145 1001 86380 86390 1
502095 99502095 1001 86380 86390 1
502167 99502167 1001 86380 86390 1
501909 99501909 1001 86380 86390 1
502039 99502039 1001 86380 86390 1
501858 99501858 1001 86380 86390 1
501862 99501862 1001 86380 86390 1
501941 99501941 1001 86380 86390 1
502007 99502007 1001 86380 86390 1
502050 99502050 1001 86380 86390 1
502670 99502670 1001 86380 86390 1
502606 99502606 1001 86380 86390 1
502557 99502557 1001 86380 86390 1
502613 99502613 1001 86380 86390 1
502639 99502639 1001 86380 86390 1
502602 99502602 1001 86380 86390 1
503104 99503104 1001 86380 86390 1
503251 99503251 1001 86380 86390 1
503009 99503009 1001 86380 86390 1
502908 99502908 1001 86380 86390 1
502902 99502902 1001 86380 86390 1
503084 99503084 1001 86380 86390 1
502874 99502874 1001 86380 86390 1
503394 99503394 1001 86380 86390 1
503999 99503999 1001 86380 86390 1
504000 99504000 1001 86380 86390 1
503847 99503847 1001 86380 86390 1
503849 99503849 1001 86380 86390 1
503898 99503898 1001 86380 86390 1
503678 99503678 1001 86380 86390 1
503546 99503546 1001 86380 86390 1
504218 99504218 1001 86380 86390 1
504312 99504312 1001 86380 86390 1
504198 99504198 1001 86380 86390 1
504281 99504281 1001 86380 86390 1
504782 99504782 1001 86380 86390 1
504664 99504664 1001 86380 86390 1
504665 99504665 1001 86380 86390 1
504653 99504653 1001 86380 86390 1
504681 99504681 1001 86380 86390 1
504720 99504720 1001 86380 86390 1
504617 99504617 1001 86380 86390 1
504530 99504530 1001 86380 86390 1
504493 99504493 1001 86380 86390 1
504497 99504497 1001 86380 86390 1
504476 99504476 1001 86380 86390 1
505098 99505098 1001 86380 86390 1
505087 99505087 1001 86380 86390 1
504975 99504975 1001 86380 86390 1
505082 99505082 1001 86380 86390 1
505147 99505147 1001 86380 86390 1
505463 99505463 1001 86380 86390 1
505390 99505390 1001 86380 86390 1
505535 99505535 1001 86380 86390 1
505252 99505252 1001 86380 86390 1
505306 99505306 1001 86380 86390 1
505310 99505310 1001 86380 86390 1
505337 99505337 1001 86380 86390 1
505262 99505262 1001 86380 86390 1
505354 99505354 1001 86380 86390 1
505186 99505186 1001 86380 86390 1
505303 99505303 1001 86380 86390 1
505831 99505831 1001 86380 86390 1
505950 99505950 1001 86380 86390 1
506522 99506522 1001 86380 86390 1
506445 99506445 1001 86380 86390 1
506501 99506501 1001 86380 86390 1
506379 99506379 1001 86380 86390 1
506297 99506297 1001 86380 86390 1
506110 99506110 1001 86380 86390 1
506181 99506181 1001 86380 86390 1
506657 99506657 1001 86380 86390 1
506695 99506695 1001 86380 86390 1
507248 99507248 1001 86380 86390 1
507151 99507151 1001 86380 86390 1
507190 99507190 1001 86380 86390 1
507184 99507184 1001 86380 86390 1
507021 99507021 1001 86380 86390 1
506877 99506877 1001 86380 86390 1
507457 99507457 1001 86380 86390 1
507504 99507504 1001 86380 86390 1
507507 99507507 1001 86380 86390 1
508200 99508200 1001 86380 86390 1
508162 99508162 1001 86380 86390 1
508178 99508178 1001 86380 86390 1
507967 99507967 1001 86380 86390 1
507969 99507969 1001 86380 86390 1
508021 99508021 1001 86380 86390 1
507802 99507802 1001 86380 86390 1
507778 99507778 1001 86380 86390 1
508335 99508335 1001 86380 86390 1
508327 99508327 1001 86380 86390 1
508344 99508344 1001 86380 86390 1
508922 99508922 1001 86380 86390 1
508897 99508897 1001 86380 86390 1
508901 99508901 1001 86380 86390 1
508940 99508940 1001 86380 86390 1
508994 99508994 1001 86380 86390 1
508996 99508996 1001 86380 86390 1
508869 99508869 1001 86380 86390 1
508663 99508663 1001 86380 86390 1
508731 99508731 1001 86380 86390 1
508711 99508711 1001 86380 86390 1
508501 99508501 1001 86380 86390 1
508476 99508476 1001 86380 86390 1
509215 99509215 1001 86380 86390 1
509112 99509112 1001 86380 86390 1
509222 99509222 1001 86380 86390 1
509108 99509108 1001 86380 86390 1
509784 99509784 1001 86380 86390 1
509788 99509788 1001 86380 86390 1
509827 99509827 1001 86380 86390 1
509731 99509731 1001 86380 86390 1
509529 99509529 1001 86380 86390 1
509623 99509623 1001 86380 86390 1
509650 99509650 1001 86380 86390 1
509924 99509924 1001 86380 86390 1
510041 99510041 1001 86380 86390 1
509990 99509990 1001 86380 86390 1
509696 99509696 1001 86380 86390 1
510626 99510626 1001 86380 86390 1
510618 99510618 1001 86380 86390 1
510658 99510658 1001 86380 86390 1
510365 99510365 1001 86380 86390 1
510366 99510366 1001 86380 86390 1
510496 99510496 1001 86380 86390 1
510463 99510463 1001 86380 86390 1
510323 99510323 1001 86380 86390 1
510403 99510403 1001 86380 86390 1
510312 99510312 1001 86380 86390 1
510148 99510148 1001 86380 86390 1
510291 99510291 1001 86380 86390 1
510215 99510215 1001 86380 86390 1
510254 99510254 1001 86380 86390 1
510295 99510295 1001 86380 86390 1
510257 99510257 1001 86380 86390 1
510895 99510895 1001 86380 86390 1
510831 99510831 1001 86380 86390 1
511450 99511450 1001 86380 86390 1
511489 99511489 1001 86380 86390 1
511427 99511427 1001 86380 86390 1
511416 99511416 1001 86380 86390 1
511548 99511548 1001 86380 86390 1
511218 99511218 1001 86380 86390 1
511090 99511090 1001 86380 86390 1
510979 99510979 1001 86380 86390 1
510967 99510967 1001 86380 86390 1
511071 99511071 1001 86380 86390 1
511590 99511590 1001 86380 86390 1
511633 99511633 1001 86380 86390 1
511585 99511585 1001 86380 86390 1
512198 99512198 1001 86380 86390 1
512348 99512348 1001 86380 86390 1
512353 99512353 1001 86380 86390 1
512185 99512185 1001 86380 86390 1
511984 99511984 1001 86380 86390 1
512093 99512093 1001 86380 86390 1
511824 99511824 1001 86380 86390 1
511813 99511813 1001 86380 86390 1
511907 99511907 1001 86380 86390 1
512484 99512484 1001 86380 86390 1
512527 99512527 1001 86380 86390 1
512530 99512530 1001 86380 86390 1
513129 99513129 1001 86380 86390 1
513093 99513093 1001 86380 86390 1
513187 99513187 1001 86380 86390 1
513031 99513031 1001 86380 86390 1
512842 99512842 1001 86380 86390 1
512700 99512700 1001 86380 86390 1
512752 99512752 1001 86380 86390 1
512744 99512744 1001 86380 86390 1
512685 99512685 1001 86380 86390 1
513268 99513268 1001 86380 86390 1
513216 99513216 1001 86380 86390 1
513217 99513217 1001 86380 86390 1
513321 99513321 1001 86380 86390 1
513350 99513350 1001 86380 86390 1
513403 99513403 1001 86380 86390 1
513905 99513905 1001 86380 86390 1
514014 99514014 1001 86380 86390 1
513665 99513665 1001 86380 86390 1
513592 99513592 1001 86380 86390 1
513570 99513570 1001 86380 86390 1
513562 99513562 1001 86380 86390 1
513524 99513524 1001 86380 86390 1
513576 99513576 1001 86380 86390 1
514079 99514079 1001 86380 86390 1
514041 99514041 1001 86380 86390 1
514084 99514084 1001 86380 86390 1
514721 99514721 1001 86380 86390 1
514724 99514724 1001 86380 86390 1
514802 99514802 1001 86380 86390 1
514853 99514853 1001 86380 86390 1
514638 99514638 1001 86380 86390 1
514302 99514302 1001 86380 86390 1
514306 99514306 1001 86380 86390 1
514254 99514254 1001 86380 86390 1
514360 99514360 1001 86380 86390 1
514972 99514972 1001 86380 86390 1
514937 99514937 1001 86380 86390 1
514864 99514864 1001 86380 86390 1
515681 99515681 1001 86380 86390 1
515482 99515482 1001 86380 86390 1
515638 99515638 1001 86380 86390 1
515553 99515553 1001 86380 86390 1
515464 99515464 1001 86380 86390 1
515397 99515397 1001 86380 86390 1
515449 99515449 1001 86380 86390 1
515207 99515207 1001 86380 86390 1
515173 99515173 1001 86380 86390 1
515812 99515812 1001 86380 86390 1
515828 99515828 1001 86380 86390 1
515885 99515885 1001 86380 86390 1
516410 99516410 1001 86380 86390 1
516365 99516365 1001 86380 86390 1
516431 99516431 1001 86380 86390 1
516122 99516122 1001 86380 86390 1
516212 99516212 1001 86380 86390 1
515922 99515922 1001 86380 86390 1
515950 99515950 1001 86380 86390 1
516651 99516651 1001 86380 86390 1
516510 99516510 1001 86380 86390 1
516513 99516513 1001 86380 86390 1
516683 99516683 1001 86380 86390 1
517294 99517294 1001 86380 86390 1
517193 99517193 1001 86380 86390 1
516961 99516961 1001 86380 86390 1
517070 99517070 1001 86380 86390 1
517123 99517123 1001 86380 86390 1
516809 99516809 1001 86380 86390 1
516719 99516719 1001 86380 86390 1
516901 99516901 1001 86380 86390 1
516787 99516787 1001 86380 86390 1
517475 99517475 1001 86380 86390 1
517346 99517346 1001 86380 86390 1
517402 99517402 1001 86380 86390 1
517392 99517392 1001 86380 86390 1
517418 99517418 1001 86380 86390 1
517356 99517356 1001 86380 86390 1
517995 99517995 1001 86380 86390 1
518038 99518038 1001 86380 86390 1
518119 99518119 1001 86380 86390 1
517781 99517781 1001 86380 86390 1
517834 99517834 1001 86380 86390 1
517838 99517838 1001 86380 86390 1
517684 99517684 1001 86380 86390 1
517582 99517582 1001 86380 86390 1
517717 99517717 1001 86380 86390 1
517541 99517541 1001 86380 86390 1
518950 99518950 1001 86380 86390 1
518822 99518822 1001 86380 86390 1
518825 99518825 1001 86380 86390 1
518972 99518972 1001 86380 86390 1
518893 99518893 1001 86380 86390 1
518935 99518935 1001 86380 86390 1
518678 99518678 1001 86380 86390 1
518736 99518736 1001 86380 86390 1
518749 99518749 1001 86380 86390 1
518742 99518742 1001 86380 86390 1
519081 99519081 1001 86380 86390 1
519082 99519082 1001 86380 86390 1
519084 99519084 1001 86380 86390 1
519165 99519165 1001 86380 86390 1
519750 99519750 1001 86380 86390 1
519615 99519615 1001 86380 86390 1
519695 99519695 1001 86380 86390 1
519683 99519683 1001 86380 86390 1
519736 99519736 1001 86380 86390 1
519402 99519402 1001 86380 86390 1
519523 99519523 1001 86380 86390 1
519341 99519341 1001 86380 86390 1
519346 99519346 1001 86380 86390 1
519902 99519902 1001 86380 86390 1
520575 99520575 1001 86380 86390 1
520384 99520384 1001 86380 86390 1
520411 99520411 1001 86380 86390 1
520231 99520231 1001 86380 86390 1
520365 99520365 1001 86380 86390 1
520060 99520060 1001 86380 86390 1
520073 99520073 1001 86380 86390 1
520754 99520754 1001 86380 86390 1
520729 99520729 1001 86380 86390 1
520834 99520834 1001 86380 86390 1
520646 99520646 1001 86380 86390 1
521324 99521324 1001 86380 86390 1
521465 99521465 1001 86380 86390 1
521437 99521437 1001 86380 86390 1
521412 99521412 1001 86380 86390 1
521459 99521459 1001 86380 86390 1
521131 99521131 1001 86380 86390 1
521248 99521248 1001 86380 86390 1
520882 99520882 1001 86380 86390 1
521582 99521582 1001 86380 86390 1
521628 99521628 1001 86380 86390 1
521641 99521641 1001 86380 86390 1
521472 99521472 1001 86380 86390 1
521668 99521668 1001 86380 86390 1
522131 99522131 1001 86380 86390 1
522171 99522171 1001 86380 86390 1
522286 99522286 1001 86380 86390 1
522050 99522050 1001 86380 86390 1
522067 99522067 1001 86380 86390 1
522081 99522081 1001 86380 86390 1
521829 99521829 1001 86380 86390 1
521785 99521785 1001 86380 86390 1
522358 99522358 1001 86380 86390 1
522384 99522384 1001 86380 86390 1
522361 99522361 1001 86380 86390 1
522310 99522310 1001 86380 86390 1
522338 99522338 1001 86380 86390 1
522992 99522992 1001 86380 86390 1
522996 99522996 1001 86380 86390 1
523037 99523037 1001 86380 86390 1
522947 99522947 1001 86380 86390 1
522744 99522744 1001 86380 86390 1
522864 99522864 1001 86380 86390 1
522877 99522877 1001 86380 86390 1
522905 99522905 1001 86380 86390 1
522776 99522776 1001 86380 86390 1
522741 99522741 1001 86380 86390 1
522526 99522526 1001 86380 86390 1
522657 99522657 1001 86380 86390 1
522529 99522529 1001 86380 86390 1
523257 99523257 1001 86380 86390 1
523313 99523313 1001 86380 86390 1
523265 99523265 1001 86380 86390 1
523215 99523215 1001 86380 86390 1
523881 99523881 1001 86380 86390 1
523843 99523843 1001 86380 86390 1
523779 99523779 1001 86380 86390 1
523759 99523759 1001 86380 86390 1
523533 99523533 1001 86380 86390 1
523599 99523599 1001 86380 86390 1
523551 99523551 1001 86380 86390 1
523644 99523644 1001 86380 86390 1
523409 99523409 1001 86380 86390 1
523487 99523487 1001 86380 86390 1
523959 99523959 1001 86380 86390 1
523989 99523989 1001 86380 86390 1
524057 99524057 1001 86380 86390 1
524617 99524617 1001 86380 86390 1
524744 99524744 1001 86380 86390 1
524572 99524572 1001 86380 86390 1
524410 99524410 1001 86380 86390 1
524359 99524359 1001 86380 86390 1
524533 99524533 1001 86380 86390 1
524457 99524457 1001 86380 86390 1
524318 99524318 1001 86380 86390 1
524180 99524180 1001 86380 86390 1
524335 99524335 1001 86380 86390 1
524246 99524246 1001 86380 86390 1
524195 99524195 1001 86380 86390 1
524159 99524159 1001 86380 86390 1
524211 99524211 1001 86380 86390 1
524278 99524278 1001 86380 86390 1
524886 99524886 1001 86380 86390 1
524912 99524912 1001 86380 86390 1
524836 99524836 1001 86380 86390 1
524805 99524805 1001 86380 86390 1
525533 99525533 1001 86380 86390 1
525400 99525400 1001 86380 86390 1
525594 99525594 1001 86380 86390 1
525384 99525384 1001 86380 86390 1
525284 99525284 1001 86380 86390 1
525029 99525029 1001 86380 86390 1
525005 99525005 1001 86380 86390 1
525612 99525612 1001 86380 86390 1
525720 99525720 1001 86380 86390 1
526324 99526324 1001 86380 86390 1
526363 99526363 1001 86380 86390 1
526077 99526077 1001 86380 86390 1
525956 99525956 1001 86380 86390 1
526605 99526605 1001 86380 86390 1
526489 99526489 1001 86380 86390 1
526491 99526491 1001 86380 86390 1
526466 99526466 1001 86380 86390 1
526505 99526505 1001 86380 86390 1
527075 99527075 1001 86380 86390 1
527128 99527128 1001 86380 86390 1
527237 99527237 1001 86380 86390 1
526934 99526934 1001 86380 86390 1
526818 99526818 1001 86380 86390 1
526677 99526677 1001 86380 86390 1
527431 99527431 1001 86380 86390 1
527318 99527318 1001 86380 86390 1
527282 99527282 1001 86380 86390 1
528027 99528027 1001 86380 86390 1
527939 99527939 1001 86380 86390 1
527806 99527806 1001 86380 86390 1
527679 99527679 1001 86380 86390 1
527720 99527720 1001 86380 86390 1
527867 99527867 1001 86380 86390 1
527559 99527559 1001 86380 86390 1
527470 99527470 1001 86380 86390 1
527509 99527509 1001 86380 86390 1
527653 99527653 1001 86380 86390 1
527616 99527616 1001 86380 86390 1
527517 99527517 1001 86380 86390 1
528120 99528120 1001 86380 86390 1
528760 99528760 1001 86380 86390 1
528841 99528841 1001 86380 86390 1
528753 99528753 1001 86380 86390 1
528757 99528757 1001 86380 86390 1
528797 99528797 1001 86380 86390 1
528586 99528586 1001 86380 86390 1
528590 99528590 1001 86380 86390 1
528281 99528281 1001 86380 86390 1
528379 99528379 1001 86380 86390 1
529030 99529030 1001 86380 86390 1
528931 99528931 1001 86380 86390 1
529023 99529023 1001 86380 86390 1
528919 99528919 1001 86380 86390 1
529613 99529613 1001 86380 86390 1
529537 99529537 1001 86380 86390 1
529680 99529680 1001 86380 86390 1
529471 99529471 1001 86380 86390 1
529394 99529394 1001 86380 86390 1
529433 99529433 1001 86380 86390 1
529313 99529313 1001 86380 86390 1
529153 99529153 1001 86380 86390 1
529923 99529923 1001 86380 86390 1
529847 99529847 1001 86380 86390 1
530387 99530387 1001 86380 86390 1
530469 99530469 1001 86380 86390 1
530485 99530485 1001 86380 86390 1
530246 99530246 1001 86380 86390 1
530286 99530286 1001 86380 86390 1
530328 99530328 1001 86380 86390 1
530148 99530148 1001 86380 86390 1
529977 99529977 1001 86380 86390 1
530042 99530042 1001 86380 86390 1
529953 99529953 1001 86380 86390 1
529954 99529954 1001 86380 86390 1
529980 99529980 1001 86380 86390 1
530579 99530579 1001 86380 86390 1
530596 99530596 1001 86380 86390 1
530561 99530561 1001 86380 86390 1
531341 99531341 1001 86380 86390 1
531280 99531280 1001 86380 86390 1
531320 99531320 1001 86380 86390 1
531181 99531181 1001 86380 86390 1
531284 99531284 1001 86380 86390 1
531197 99531197 1001 86380 86390 1
531372 99531372 1001 86380 86390 1
531019 99531019 1001 86380 86390 1
531033 99531033 1001 86380 86390 1
530973 99530973 1001 86380 86390 1
531052 99531052 1001 86380 86390 1
530827 99530827 1001 86380 86390 1
530828 99530828 1001 86380 86390 1
530919 99530919 1001 86380 86390 1
530842 99530842 1001 86380 86390 1
530934 99530934 1001 86380 86390 1
531584 99531584 1001 86380 86390 1
531573 99531573 1001 86380 86390 1
532078 99532078 1001 86380 86390 1
532179 99532179 1001 86380 86390 1
532109 99532109 1001 86380 86390 1
532192 99532192 1001 86380 86390 1
532023 99532023 1001 86380 86390 1
531922 99531922 1001 86380 86390 1
531899 99531899 1001 86380 86390 1
531670 99531670 1001 86380 86390 1
531658 99531658 1001 86380 86390 1
531764 99531764 1001 86380 86390 1
531700 99531700 1001 86380 86390 1
532336 99532336 1001 86380 86390 1
532266 99532266 1001 86380 86390 1
532227 99532227 1001 86380 86390 1
532930 99532930 1001 86380 86390 1
533000 99533000 1001 86380 86390 1
532974 99532974 1001 86380 86390 1
532833 99532833 1001 86380 86390 1
532898 99532898 1001 86380 86390 1
532776 99532776 1001 86380 86390 1
532463 99532463 1001 86380 86390 1
532607 99532607 1001 86380 86390 1
532441 99532441 1001 86380 86390 1
533184 99533184 1001 86380 86390 1
533090 99533090 1001 86380 86390 1
533742 99533742 1001 86380 86390 1
533538 99533538 1001 86380 86390 1
533515 99533515 1001 86380 86390 1
533608 99533608 1001 86380 86390 1
533611 99533611 1001 86380 86390 1
533291 99533291 1001 86380 86390 1
533369 99533369 1001 86380 86390 1
533927 99533927 1001 86380 86390 1
533890 99533890 1001 86380 86390 1
533957 99533957 1001 86380 86390 1
534489 99534489 1001 86380 86390 1
534337 99534337 1001 86380 86390 1
534468 99534468 1001 86380 86390 1
534143 99534143 1001 86380 86390 1
534068 99534068 1001 86380 86390 1
534203 99534203 1001 86380 86390 1
534799 99534799 1001 86380 86390 1
534764 99534764 1001 86380 86390 1
534766 99534766 1001 86380 86390 1
534870 99534870 1001 86380 86390 1
534716 99534716 1001 86380 86390 1
535410 99535410 1001 86380 86390 1
535487 99535487 1001 86380 86390 1
535204 99535204 1001 86380 86390 1
535128 99535128 1001 86380 86390 1
534966 99534966 1001 86380 86390 1
534961 99534961 1001 86380 86390 1
534963 99534963 1001 86380 86390 1
535003 99535003 1001 86380 86390 1
534978 99534978 1001 86380 86390 1
535521 99535521 1001 86380 86390 1
536188 99536188 1001 86380 86390 1
536323 99536323 1001 86380 86390 1
535937 99535937 1001 86380 86390 1
536029 99536029 1001 86380 86390 1
536115 99536115 1001 86380 86390 1
535896 99535896 1001 86380 86390 1
535754 99535754 1001 86380 86390 1
535923 99535923 1001 86380 86390 1
535772 99535772 1001 86380 86390 1
535850 99535850 1001 86380 86390 1
535919 99535919 1001 86380 86390 1
535737 99535737 1001 86380 86390 1
535817 99535817 1001 86380 86390 1
536483 99536483 1001 86380 86390 1
536471 99536471 1001 86380 86390 1
536536 99536536 1001 86380 86390 1
536485 99536485 1001 86380 86390 1
536448 99536448 1001 86380 86390 1
536788 99536788 1001 86380 86390 1
536802 99536802 1001 86380 86390 1
536906 99536906 1001 86380 86390 1
536819 99536819 1001 86380 86390 1
536950 99536950 1001 86380 86390 1
536812 99536812 1001 86380 86390 1
536622 99536622 1001 86380 86390 1
536574 99536574 1001 86380 86390 1
537225 99537225 1001 86380 86390 1
537308 99537308 1001 86380 86390 1
537206 99537206 1001 86380 86390 1
537325 99537325 1001 86380 86390 1
537808 99537808 1001 86380 86390 1
537951 99537951 1001 86380 86390 1
537887 99537887 1001 86380 86390 1
537816 99537816 1001 86380 86390 1
537806 99537806 1001 86380 86390 1
537935 99537935 1001 86380 86390 1
537631 99537631 1001 86380 86390 1
537662 99537662 1001 86380 86390 1
537727 99537727 1001 86380 86390 1
537716 99537716 1001 86380 86390 1
537475 99537475 1001 86380 86390 1
537476 99537476 1001 86380 86390 1
537454 99537454 1001 86380 86390 1
537416 99537416 1001 86380 86390 1
537470 99537470 1001 86380 86390 1
538008 99538008 1001 86380 86390 1
538027 99538027 1001 86380 86390 1
538067 99538067 1001 86380 86390 1
538129 99538129 1001 86380 86390 1
538650 99538650 1001 86380 86390 1
538609 99538609 1001 86380 86390 1
538507 99538507 1001 86380 86390 1
538586 99538586 1001 86380 86390 1
538592 99538592 1001 86380 86390 1
538234 99538234 1001 86380 86390 1
538303 99538303 1001 86380 86390 1
538270 99538270 1001 86380 86390 1
538851 99538851 1001 86380 86390 1
538905 99538905 1001 86380 86390 1
538881 99538881 1001 86380 86390 1
538951 99538951 1001 86380 86390 1
539640 99539640 1001 86380 86390 1
539575 99539575 1001 86380 86390 1
539472 99539472 1001 86380 86390 1
539298 99539298 1001 86380 86390 1
539326 99539326 1001 86380 86390 1
539276 99539276 1001 86380 86390 1
539289 99539289 1001 86380 86390 1
539203 99539203 1001 86380 86390 1
539207 99539207 1001 86380 86390 1
539715 99539715 1001 86380 86390 1
539815 99539815 1001 86380 86390 1
539765 99539765 1001 86380 86390 1
540315 99540315 1001 86380 86390 1
540355 99540355 1001 86380 86390 1
540407 99540407 1001 86380 86390 1
540308 99540308 1001 86380 86390 1
540400 99540400 1001 86380 86390 1
540414 99540414 1001 86380 86390 1
540094 99540094 1001 86380 86390 1
540225 99540225 1001 86380 86390 1
539923 99539923 1001 86380 86390 1
540576 99540576 1001 86380 86390 1
540629 99540629 1001 86380 86390 1
540553 99540553 1001 86380 86390 1
541125 99541125 1001 86380 86390 1
541114 99541114 1001 86380 86390 1
541157 99541157 1001 86380 86390 1
541276 99541276 1001 86380 86390 1
541108 99541108 1001 86380 86390 1
541280 99541280 1001 86380 86390 1
540912 99540912 1001 86380 86390 1
541056 99541056 1001 86380 86390 1
540687 99540687 1001 86380 86390 1
540718 99540718 1001 86380 86390 1
541328 99541328 1001 86380 86390 1
541419 99541419 1001 86380 86390 1
541407 99541407 1001 86380 86390 1
541385 99541385 1001 86380 86390 1
541439 99541439 1001 86380 86390 1
541299 99541299 1001 86380 86390 1
541429 99541429 1001 86380 86390 1
541470 99541470 1001 86380 86390 1
541971 99541971 1001 86380 86390 1
541875 99541875 1001 86380 86390 1
541863 99541863 1001 86380 86390 1
541765 99541765 1001 86380 86390 1
541502 99541502 1001 86380 86390 1
541503 99541503 1001 86380 86390 1
541585 99541585 1001 86380 86390 1
542234 99542234 1001 86380 86390 1
542264 99542264 1001 86380 86390 1
542226 99542226 1001 86380 86390 1
542163 99542163 1001 86380 86390 1
542320 99542320 1001 86380 86390 1
542831 99542831 1001 86380 86390 1
542886 99542886 1001 86380 86390 1
542757 99542757 1001 86380 86390 1
542877 99542877 1001 86380 86390 1
542558 99542558 1001 86380 86390 1
542545 99542545 1001 86380 86390 1
542547 99542547 1001 86380 86390 1
542537 99542537 1001 86380 86390 1
542438 99542438 1001 86380 86390 1
542439 99542439 1001 86380 86390 1
543149 99543149 1001 86380 86390 1
543112 99543112 1001 86380 86390 1
543141 99543141 1001 86380 86390 1
543118 99543118 1001 86380 86390 1
543643 99543643 1001 86380 86390 1
543635 99543635 1001 86380 86390 1
543547 99543547 1001 86380 86390 1
543458 99543458 1001 86380 86390 1
543346 99543346 1001 86380 86390 1
543233 99543233 1001 86380 86390 1
543168 99543168 1001 86380 86390 1
543264 99543264 1001 86380 86390 1
543839 99543839 1001 86380 86390 1
543943 99543943 1001 86380 86390 1
543935 99543935 1001 86380 86390 1
544406 99544406 1001 86380 86390 1
544488 99544488 1001 86380 86390 1
544425 99544425 1001 86380 86390 1
544587 99544587 1001 86380 86390 1
544441 99544441 1001 86380 86390 1
544506 99544506 1001 86380 86390 1
544245 99544245 1001 86380 86390 1
544274 99544274 1001 86380 86390 1
544067 99544067 1001 86380 86390 1
544135 99544135 1001 86380 86390 1
543982 99543982 1001 86380 86390 1
544050 99544050 1001 86380 86390 1
544657 99544657 1001 86380 86390 1
544709 99544709 1001 86380 86390 1
544684 99544684 1001 86380 86390 1
404334 383 1001 19320 19977 1
506311 829 1002 58385 67089 1
508995 1007 1002 54348 67750 1
509006 804 1001 57120 57419 1
534165 752 1002 66538 69523 1
525807 705 1002 45058 47620 1
400123 99400123 1001 86380 86390 1
400173 99400173 1001 86380 86390 1
400391 99400391 1001 86380 86390 1
400426 99400426 1001 86380 86390 1
400516 99400516 1001 86380 86390 1
400322 99400322 1001 86380 86390 1
400419 99400419 1001 86380 86390 1
400624 99400624 1001 86380 86390 1
400884 99400884 1001 86380 86390 1
400955 99400955 1001 86380 86390 1
400964 99400964 1001 86380 86390 1
401087 99401087 1001 86380 86390 1
401177 99401177 1001 86380 86390 1
401280 99401280 1001 86380 86390 1
401285 99401285 1001 86380 86390 1
401318 99401318 1001 86380 86390 1
401402 99401402 1001 86380 86390 1
401437 99401437 1001 86380 86390 1
401431 99401431 1001 86380 86390 1
401455 99401455 1001 86380 86390 1
401699 99401699 1001 86380 86390 1
401701 99401701 1001 86380 86390 1
401739 99401739 1001 86380 86390 1
402170 99402170 1001 86380 86390 1
402125 99402125 1001 86380 86390 1
402264 99402264 1001 86380 86390 1
402195 99402195 1001 86380 86390 1
402206 99402206 1001 86380 86390 1
402571 99402571 1001 86380 86390 1
402499 99402499 1001 86380 86390 1
402491 99402491 1001 86380 86390 1
402685 99402685 1001 86380 86390 1
402798 99402798 1001 86380 86390 1
403014 99403014 1001 86380 86390 1
403192 99403192 1001 86380 86390 1
403265 99403265 1001 86380 86390 1
403494 99403494 1001 86380 86390 1
403689 99403689 1001 86380 86390 1
403825 99403825 1001 86380 86390 1
404001 99404001 1001 86380 86390 1
404151 99404151 1001 86380 86390 1
404111 99404111 1001 86380 86390 1
404155 99404155 1001 86380 86390 1
404211 99404211 1001 86380 86390 1
404291 99404291 1001 86380 86390 1
404549 99404549 1001 86380 86390 1
404507 99404507 1001 86380 86390 1
404675 99404675 1001 86380 86390 1
404681 99404681 1001 86380 86390 1
404738 99404738 1001 86380 86390 1
404875 99404875 1001 86380 86390 1
405103 99405103 1001 86380 86390 1
405013 99405013 1001 86380 86390 1
405363 99405363 1001 86380 86390 1
405530 99405530 1001 86380 86390 1
405580 99405580 1001 86380 86390 1
405658 99405658 1001 86380 86390 1
405694 99405694 1001 86380 86390 1
405737 99405737 1001 86380 86390 1
405739 99405739 1001 86380 86390 1
405863 99405863 1001 86380 86390 1
406061 99406061 1001 86380 86390 1
406333 99406333 1001 86380 86390 1
406484 99406484 1001 86380 86390 1
406777 99406777 1001 86380 86390 1
406976 99406976 1001 86380 86390 1
407171 99407171 1001 86380 86390 1
407336 99407336 1001 86380 86390 1
407433 99407433 1001 86380 86390 1
407493 99407493 1001 86380 86390 1
407556 99407556 1001 86380 86390 1
407445 99407445 1001 86380 86390 1
407741 99407741 1001 86380 86390 1
407847 99407847 1001 86380 86390 1
408089 99408089 1001 86380 86390 1
408044 99408044 1001 86380 86390 1
408146 99408146 1001 86380 86390 1
408457 99408457 1001 86380 86390 1
408501 99408501 1001 86380 86390 1
408545 99408545 1001 86380 86390 1
408672 99408672 1001 86380 86390 1
408681 99408681 1001 86380 86390 1
408856 99408856 1001 86380 86390 1
408886 99408886 1001 86380 86390 1
408871 99408871 1001 86380 86390 1
408908 99408908 1001 86380 86390 1
409005 99409005 1001 86380 86390 1
409346 99409346 1001 86380 86390 1
409942 99409942 1001 86380 86390 1
409965 99409965 1001 86380 86390 1
410117 99410117 1001 86380 86390 1
410196 99410196 1001 86380 86390 1
410258 99410258 1001 86380 86390 1
410406 99410406 1001 86380 86390 1
410592 99410592 1001 86380 86390 1
410609 99410609 1001 86380 86390 1
410621 99410621 1001 86380 86390 1
410762 99410762 1001 86380 86390 1
410804 99410804 1001 86380 86390 1
410912 99410912 1001 86380 86390 1
411023 99411023 1001 86380 86390 1
411019 99411019 1001 86380 86390 1
411070 99411070 1001 86380 86390 1
411091 99411091 1001 86380 86390 1
411119 99411119 1001 86380 86390 1
411139 99411139 1001 86380 86390 1
411431 99411431 1001 86380 86390 1
411466 99411466 1001 86380 86390 1
411448 99411448 1001 86380 86390 1
411636 99411636 1001 86380 86390 1
411796 99411796 1001 86380 86390 1
412007 99412007 1001 86380 86390 1
412044 99412044 1001 86380 86390 1
412424 99412424 1001 86380 86390 1
412351 99412351 1001 86380 86390 1
413657 99413657 1001 86380 86390 1
413214 99413214 1001 86380 86390 1
413096 99413096 1001 86380 86390 1
413251 99413251 1001 86380 86390 1
412579 99412579 1001 86380 86390 1
412554 99412554 1001 86380 86390 1
412725 99412725 1001 86380 86390 1
412703 99412703 1001 86380 86390 1
412860 99412860 1001 86380 86390 1
413986 99413986 1001 86380 86390 1
414093 99414093 1001 86380 86390 1
413808 99413808 1001 86380 86390 1
413960 99413960 1001 86380 86390 1
415028 99415028 1001 86380 86390 1
415259 99415259 1001 86380 86390 1
415072 99415072 1001 86380 86390 1
415073 99415073 1001 86380 86390 1
414634 99414634 1001 86380 86390 1
414894 99414894 1001 86380 86390 1
414844 99414844 1001 86380 86390 1
414664 99414664 1001 86380 86390 1
414548 99414548 1001 86380 86390 1
414830 99414830 1001 86380 86390 1
414529 99414529 1001 86380 86390 1
414140 99414140 1001 86380 86390 1
414188 99414188 1001 86380 86390 1
414264 99414264 1001 86380 86390 1
415497 99415497 1001 86380 86390 1
416694 99416694 1001 86380 86390 1
416615 99416615 1001 86380 86390 1
416959 99416959 1001 86380 86390 1
416876 99416876 1001 86380 86390 1
416980 99416980 1001 86380 86390 1
416993 99416993 1001 86380 86390 1
416142 99416142 1001 86380 86390 1
416429 99416429 1001 86380 86390 1
416361 99416361 1001 86380 86390 1
416114 99416114 1001 86380 86390 1
416038 99416038 1001 86380 86390 1
415921 99415921 1001 86380 86390 1
416022 99416022 1001 86380 86390 1
415848 99415848 1001 86380 86390 1
417101 99417101 1001 86380 86390 1
417222 99417222 1001 86380 86390 1
417319 99417319 1001 86380 86390 1
417426 99417426 1001 86380 86390 1
417413 99417413 1001 86380 86390 1
417589 99417589 1001 86380 86390 1
418458 99418458 1001 86380 86390 1
418476 99418476 1001 86380 86390 1
418698 99418698 1001 86380 86390 1
418467 99418467 1001 86380 86390 1
418542 99418542 1001 86380 86390 1
418791 99418791 1001 86380 86390 1
418230 99418230 1001 86380 86390 1
418187 99418187 1001 86380 86390 1
417811 99417811 1001 86380 86390 1
418016 99418016 1001 86380 86390 1
417884 99417884 1001 86380 86390 1
418959 99418959 1001 86380 86390 1
420092 99420092 1001 86380 86390 1
419699 99419699 1001 86380 86390 1
419851 99419851 1001 86380 86390 1
419729 99419729 1001 86380 86390 1
419680 99419680 1001 86380 86390 1
420024 99420024 1001 86380 86390 1
419591 99419591 1001 86380 86390 1
419517 99419517 1001 86380 86390 1
419546 99419546 1001 86380 86390 1
420783 99420783 1001 86380 86390 1
422037 99422037 1001 86380 86390 1
421950 99421950 1001 86380 86390 1
421983 99421983 1001 86380 86390 1
421482 99421482 1001 86380 86390 1
421573 99421573 1001 86380 86390 1
421447 99421447 1001 86380 86390 1
421581 99421581 1001 86380 86390 1
421629 99421629 1001 86380 86390 1
421140 99421140 1001 86380 86390 1
420839 99420839 1001 86380 86390 1
420936 99420936 1001 86380 86390 1
422395 99422395 1001 86380 86390 1
423434 99423434 1001 86380 86390 1
423028 99423028 1001 86380 86390 1
423128 99423128 1001 86380 86390 1
422803 99422803 1001 86380 86390 1
423985 99423985 1001 86380 86390 1
423901 99423901 1001 86380 86390 1
423764 99423764 1001 86380 86390 1
425324 99425324 1001 86380 86390 1
425088 99425088 1001 86380 86390 1
425114 99425114 1001 86380 86390 1
425371 99425371 1001 86380 86390 1
424866 99424866 1001 86380 86390 1
424818 99424818 1001 86380 86390 1
424454 99424454 1001 86380 86390 1
424438 99424438 1001 86380 86390 1
425405 99425405 1001 86380 86390 1
425407 99425407 1001 86380 86390 1
425668 99425668 1001 86380 86390 1
425485 99425485 1001 86380 86390 1
427020 99427020 1001 86380 86390 1
426780 99426780 1001 86380 86390 1
426860 99426860 1001 86380 86390 1
426890 99426890 1001 86380 86390 1
426742 99426742 1001 86380 86390 1
426393 99426393 1001 86380 86390 1
426456 99426456 1001 86380 86390 1
426458 99426458 1001 86380 86390 1
426414 99426414 1001 86380 86390 1
425942 99425942 1001 86380 86390 1
426168 99426168 1001 86380 86390 1
426264 99426264 1001 86380 86390 1
427196 99427196 1001 86380 86390 1
427347 99427347 1001 86380 86390 1
428422 99428422 1001 86380 86390 1
428540 99428540 1001 86380 86390 1
428573 99428573 1001 86380 86390 1
428612 99428612 1001 86380 86390 1
428207 99428207 1001 86380 86390 1
427901 99427901 1001 86380 86390 1
427842 99427842 1001 86380 86390 1
427816 99427816 1001 86380 86390 1
428827 99428827 1001 86380 86390 1
430005 99430005 1001 86380 86390 1
430267 99430267 1001 86380 86390 1
429925 99429925 1001 86380 86390 1
429613 99429613 1001 86380 86390 1
429685 99429685 1001 86380 86390 1
429220 99429220 1001 86380 86390 1
429465 99429465 1001 86380 86390 1
429397 99429397 1001 86380 86390 1
429425 99429425 1001 86380 86390 1
430607 99430607 1001 86380 86390 1
430402 99430402 1001 86380 86390 1
430798 99430798 1001 86380 86390 1
430387 99430387 1001 86380 86390 1
430516 99430516 1001 86380 86390 1
430629 99430629 1001 86380 86390 1
430452 99430452 1001 86380 86390 1
431861 99431861 1001 86380 86390 1
431687 99431687 1001 86380 86390 1
431286 99431286 1001 86380 86390 1
431529 99431529 1001 86380 86390 1
431333 99431333 1001 86380 86390 1
431597 99431597 1001 86380 86390 1
431521 99431521 1001 86380 86390 1
430896 99430896 1001 86380 86390 1
432485 99432485 1001 86380 86390 1
432158 99432158 1001 86380 86390 1
432186 99432186 1001 86380 86390 1
432418 99432418 1001 86380 86390 1
432285 99432285 1001 86380 86390 1
433395 99433395 1001 86380 86390 1
433588 99433588 1001 86380 86390 1
433350 99433350 1001 86380 86390 1
433692 99433692 1001 86380 86390 1
433390 99433390 1001 86380 86390 1
433483 99433483 1001 86380 86390 1
433031 99433031 1001 86380 86390 1
433132 99433132 1001 86380 86390 1
433185 99433185 1001 86380 86390 1
433235 99433235 1001 86380 86390 1
432748 99432748 1001 86380 86390 1
432607 99432607 1001 86380 86390 1
433913 99433913 1001 86380 86390 1
434021 99434021 1001 86380 86390 1
434066 99434066 1001 86380 86390 1
433918 99433918 1001 86380 86390 1
434131 99434131 1001 86380 86390 1
435037 99435037 1001 86380 86390 1
435082 99435082 1001 86380 86390 1
435140 99435140 1001 86380 86390 1
435333 99435333 1001 86380 86390 1
434813 99434813 1001 86380 86390 1
434788 99434788 1001 86380 86390 1
434769 99434769 1001 86380 86390 1
434885 99434885 1001 86380 86390 1
434169 99434169 1001 86380 86390 1
434231 99434231 1001 86380 86390 1
434378 99434378 1001 86380 86390 1
434220 99434220 1001 86380 86390 1
434366 99434366 1001 86380 86390 1
437093 99437093 1001 86380 86390 1
437028 99437028 1001 86380 86390 1
436964 99436964 1001 86380 86390 1
436975 99436975 1001 86380 86390 1
435949 99435949 1001 86380 86390 1
436098 99436098 1001 86380 86390 1
436079 99436079 1001 86380 86390 1
436029 99436029 1001 86380 86390 1
300017 99300017 1001 86380 86390 1
300071 99300071 1001 86380 86390 1
437179 99437179 1001 86380 86390 1
437235 99437235 1001 86380 86390 1
300693 99300693 1001 86380 86390 1
300694 99300694 1001 86380 86390 1
300542 99300542 1001 86380 86390 1
300594 99300594 1001 86380 86390 1
300596 99300596 1001 86380 86390 1
300622 99300622 1001 86380 86390 1
300650 99300650 1001 86380 86390 1
300381 99300381 1001 86380 86390 1
300492 99300492 1001 86380 86390 1
300307 99300307 1001 86380 86390 1
300816 99300816 1001 86380 86390 1
301467 99301467 1001 86380 86390 1
301364 99301364 1001 86380 86390 1
301193 99301193 1001 86380 86390 1
301259 99301259 1001 86380 86390 1
301158 99301158 1001 86380 86390 1
301330 99301330 1001 86380 86390 1
301175 99301175 1001 86380 86390 1
301162 99301162 1001 86380 86390 1
301216 99301216 1001 86380 86390 1
301076 99301076 1001 86380 86390 1
301053 99301053 1001 86380 86390 1
300976 99300976 1001 86380 86390 1
301133 99301133 1001 86380 86390 1
300978 99300978 1001 86380 86390 1
301034 99301034 1001 86380 86390 1
301062 99301062 1001 86380 86390 1
301722 99301722 1001 86380 86390 1
302189 99302189 1001 86380 86390 1
302284 99302284 1001 86380 86390 1
302314 99302314 1001 86380 86390 1
302315 99302315 1001 86380 86390 1
302099 99302099 1001 86380 86390 1
302023 99302023 1001 86380 86390 1
301851 99301851 1001 86380 86390 1
301839 99301839 1001 86380 86390 1
301921 99301921 1001 86380 86390 1
302559 99302559 1001 86380 86390 1
302491 99302491 1001 86380 86390 1
303105 99303105 1001 86380 86390 1
303015 99303015 1001 86380 86390 1
303087 99303087 1001 86380 86390 1
302951 99302951 1001 86380 86390 1
302945 99302945 1001 86380 86390 1
302803 99302803 1001 86380 86390 1
302617 99302617 1001 86380 86390 1
302739 99302739 1001 86380 86390 1
303385 99303385 1001 86380 86390 1
303257 99303257 1001 86380 86390 1
303245 99303245 1001 86380 86390 1
303996 99303996 1001 86380 86390 1
303866 99303866 1001 86380 86390 1
303944 99303944 1001 86380 86390 1
303972 99303972 1001 86380 86390 1
303831 99303831 1001 86380 86390 1
303469 99303469 1001 86380 86390 1
304133 99304133 1001 86380 86390 1
304059 99304059 1001 86380 86390 1
304707 99304707 1001 86380 86390 1
304800 99304800 1001 86380 86390 1
304837 99304837 1001 86380 86390 1
304788 99304788 1001 86380 86390 1
304672 99304672 1001 86380 86390 1
304611 99304611 1001 86380 86390 1
304315 99304315 1001 86380 86390 1
304395 99304395 1001 86380 86390 1
304411 99304411 1001 86380 86390 1
304242 99304242 1001 86380 86390 1
304269 99304269 1001 86380 86390 1
304337 99304337 1001 86380 86390 1
304351 99304351 1001 86380 86390 1
304416 99304416 1001 86380 86390 1
304972 99304972 1001 86380 86390 1
305050 99305050 1001 86380 86390 1
305025 99305025 1001 86380 86390 1
304983 99304983 1001 86380 86390 1
305482 99305482 1001 86380 86390 1
305613 99305613 1001 86380 86390 1
305552 99305552 1001 86380 86390 1
305676 99305676 1001 86380 86390 1
305529 99305529 1001 86380 86390 1
305332 99305332 1001 86380 86390 1
305323 99305323 1001 86380 86390 1
305426 99305426 1001 86380 86390 1
305134 99305134 1001 86380 86390 1
305216 99305216 1001 86380 86390 1
500178 99500178 1001 86380 86390 1
305688 99305688 1001 86380 86390 1
500779 99500779 1001 86380 86390 1
500614 99500614 1001 86380 86390 1
500760 99500760 1001 86380 86390 1
500441 99500441 1001 86380 86390 1
500533 99500533 1001 86380 86390 1
500450 99500450 1001 86380 86390 1
500311 99500311 1001 86380 86390 1
500341 99500341 1001 86380 86390 1
500264 99500264 1001 86380 86390 1
500978 99500978 1001 86380 86390 1
500876 99500876 1001 86380 86390 1
500998 99500998 1001 86380 86390 1
501565 99501565 1001 86380 86390 1
501454 99501454 1001 86380 86390 1
501572 99501572 1001 86380 86390 1
501470 99501470 1001 86380 86390 1
501295 99501295 1001 86380 86390 1
501414 99501414 1001 86380 86390 1
501273 99501273 1001 86380 86390 1
501151 99501151 1001 86380 86390 1
501653 99501653 1001 86380 86390 1
501744 99501744 1001 86380 86390 1
501796 99501796 1001 86380 86390 1
501712 99501712 1001 86380 86390 1
502339 99502339 1001 86380 86390 1
502441 99502441 1001 86380 86390 1
502329 99502329 1001 86380 86390 1
502457 99502457 1001 86380 86390 1
502248 99502248 1001 86380 86390 1
502146 99502146 1001 86380 86390 1
502250 99502250 1001 86380 86390 1
502122 99502122 1001 86380 86390 1
502164 99502164 1001 86380 86390 1
501948 99501948 1001 86380 86390 1
501872 99501872 1001 86380 86390 1
501924 99501924 1001 86380 86390 1
501946 99501946 1001 86380 86390 1
502644 99502644 1001 86380 86390 1
502544 99502544 1001 86380 86390 1
502627 99502627 1001 86380 86390 1
503288 99503288 1001 86380 86390 1
503180 99503180 1001 86380 86390 1
503268 99503268 1001 86380 86390 1
503269 99503269 1001 86380 86390 1
503198 99503198 1001 86380 86390 1
503097 99503097 1001 86380 86390 1
502996 99502996 1001 86380 86390 1
502886 99502886 1001 86380 86390 1
502697 99502697 1001 86380 86390 1
502793 99502793 1001 86380 86390 1
502695 99502695 1001 86380 86390 1
503889 99503889 1001 86380 86390 1
503738 99503738 1001 86380 86390 1
503767 99503767 1001 86380 86390 1
503549 99503549 1001 86380 86390 1
503616 99503616 1001 86380 86390 1
503674 99503674 1001 86380 86390 1
503507 99503507 1001 86380 86390 1
504140 99504140 1001 86380 86390 1
504170 99504170 1001 86380 86390 1
504209 99504209 1001 86380 86390 1
504200 99504200 1001 86380 86390 1
504292 99504292 1001 86380 86390 1
504743 99504743 1001 86380 86390 1
504821 99504821 1001 86380 86390 1
504936 99504936 1001 86380 86390 1
504663 99504663 1001 86380 86390 1
504627 99504627 1001 86380 86390 1
504537 99504537 1001 86380 86390 1
504641 99504641 1001 86380 86390 1
504706 99504706 1001 86380 86390 1
504579 99504579 1001 86380 86390 1
504376 99504376 1001 86380 86390 1
504458 99504458 1001 86380 86390 1
504529 99504529 1001 86380 86390 1
505096 99505096 1001 86380 86390 1
505049 99505049 1001 86380 86390 1
505024 99505024 1001 86380 86390 1
505064 99505064 1001 86380 86390 1
505042 99505042 1001 86380 86390 1
505121 99505121 1001 86380 86390 1
505683 99505683 1001 86380 86390 1
505645 99505645 1001 86380 86390 1
505674 99505674 1001 86380 86390 1
505491 99505491 1001 86380 86390 1
505524 99505524 1001 86380 86390 1
505163 99505163 1001 86380 86390 1
505259 99505259 1001 86380 86390 1
505311 99505311 1001 86380 86390 1
505792 99505792 1001 86380 86390 1
505922 99505922 1001 86380 86390 1
505898 99505898 1001 86380 86390 1
505771 99505771 1001 86380 86390 1
505839 99505839 1001 86380 86390 1
506395 99506395 1001 86380 86390 1
506185 99506185 1001 86380 86390 1
506238 99506238 1001 86380 86390 1
506266 99506266 1001 86380 86390 1
506217 99506217 1001 86380 86390 1
506019 99506019 1001 86380 86390 1
506150 99506150 1001 86380 86390 1
506074 99506074 1001 86380 86390 1
506063 99506063 1001 86380 86390 1
505998 99505998 1001 86380 86390 1
506687 99506687 1001 86380 86390 1
506701 99506701 1001 86380 86390 1
506784 99506784 1001 86380 86390 1
506630 99506630 1001 86380 86390 1
507348 99507348 1001 86380 86390 1
507237 99507237 1001 86380 86390 1
507263 99507263 1001 86380 86390 1
507049 99507049 1001 86380 86390 1
507076 99507076 1001 86380 86390 1
507065 99507065 1001 86380 86390 1
507137 99507137 1001 86380 86390 1
506944 99506944 1001 86380 86390 1
506854 99506854 1001 86380 86390 1
506882 99506882 1001 86380 86390 1
506926 99506926 1001 86380 86390 1
506890 99506890 1001 86380 86390 1
506955 99506955 1001 86380 86390 1
507575 99507575 1001 86380 86390 1
507512 99507512 1001 86380 86390 1
507435 99507435 1001 86380 86390 1
507544 99507544 1001 86380 86390 1
508158 99508158 1001 86380 86390 1
508184 99508184 1001 86380 86390 1
508153 99508153 1001 86380 86390 1
508209 99508209 1001 86380 86390 1
507985 99507985 1001 86380 86390 1
507937 99507937 1001 86380 86390 1
507670 99507670 1001 86380 86390 1
507722 99507722 1001 86380 86390 1
507676 99507676 1001 86380 86390 1
508337 99508337 1001 86380 86390 1
508300 99508300 1001 86380 86390 1
508378 99508378 1001 86380 86390 1
508290 99508290 1001 86380 86390 1
508307 99508307 1001 86380 86390 1
508283 99508283 1001 86380 86390 1
508834 99508834 1001 86380 86390 1
508720 99508720 1001 86380 86390 1
508764 99508764 1001 86380 86390 1
508531 99508531 1001 86380 86390 1
508611 99508611 1001 86380 86390 1
508469 99508469 1001 86380 86390 1
508554 99508554 1001 86380 86390 1
509123 99509123 1001 86380 86390 1
509176 99509176 1001 86380 86390 1
509235 99509235 1001 86380 86390 1
509161 99509161 1001 86380 86390 1
509740 99509740 1001 86380 86390 1
509858 99509858 1001 86380 86390 1
509833 99509833 1001 86380 86390 1
509557 99509557 1001 86380 86390 1
509653 99509653 1001 86380 86390 1
509283 99509283 1001 86380 86390 1
509298 99509298 1001 86380 86390 1
509364 99509364 1001 86380 86390 1
509911 99509911 1001 86380 86390 1
510067 99510067 1001 86380 86390 1
510063 99510063 1001 86380 86390 1
510670 99510670 1001 86380 86390 1
510714 99510714 1001 86380 86390 1
510584 99510584 1001 86380 86390 1
510483 99510483 1001 86380 86390 1
510348 99510348 1001 86380 86390 1
510349 99510349 1001 86380 86390 1
510300 99510300 1001 86380 86390 1
510120 99510120 1001 86380 86390 1
510226 99510226 1001 86380 86390 1
510280 99510280 1001 86380 86390 1
510155 99510155 1001 86380 86390 1
510260 99510260 1001 86380 86390 1
510728 99510728 1001 86380 86390 1
510729 99510729 1001 86380 86390 1
510810 99510810 1001 86380 86390 1
511501 99511501 1001 86380 86390 1
511412 99511412 1001 86380 86390 1
511413 99511413 1001 86380 86390 1
511388 99511388 1001 86380 86390 1
511401 99511401 1001 86380 86390 1
511436 99511436 1001 86380 86390 1
511194 99511194 1001 86380 86390 1
510985 99510985 1001 86380 86390 1
511039 99511039 1001 86380 86390 1
510936 99510936 1001 86380 86390 1
511083 99511083 1001 86380 86390 1
511617 99511617 1001 86380 86390 1
511698 99511698 1001 86380 86390 1
511673 99511673 1001 86380 86390 1
511715 99511715 1001 86380 86390 1
512375 99512375 1001 86380 86390 1
512199 99512199 1001 86380 86390 1
512307 99512307 1001 86380 86390 1
512334 99512334 1001 86380 86390 1
512244 99512244 1001 86380 86390 1
512258 99512258 1001 86380 86390 1
512108 99512108 1001 86380 86390 1
512085 99512085 1001 86380 86390 1
512009 99512009 1001 86380 86390 1
512025 99512025 1001 86380 86390 1
511953 99511953 1001 86380 86390 1
511889 99511889 1001 86380 86390 1
511857 99511857 1001 86380 86390 1
511911 99511911 1001 86380 86390 1
512507 99512507 1001 86380 86390 1
512529 99512529 1001 86380 86390 1
513155 99513155 1001 86380 86390 1
513174 99513174 1001 86380 86390 1
513190 99513190 1001 86380 86390 1
512987 99512987 1001 86380 86390 1
512820 99512820 1001 86380 86390 1
512860 99512860 1001 86380 86390 1
512912 99512912 1001 86380 86390 1
512837 99512837 1001 86380 86390 1
513357 99513357 1001 86380 86390 1
513273 99513273 1001 86380 86390 1
513363 99513363 1001 86380 86390 1
513225 99513225 1001 86380 86390 1
513342 99513342 1001 86380 86390 1
513973 99513973 1001 86380 86390 1
513834 99513834 1001 86380 86390 1
513792 99513792 1001 86380 86390 1
513772 99513772 1001 86380 86390 1
513514 99513514 1001 86380 86390 1
513424 99513424 1001 86380 86390 1
513582 99513582 1001 86380 86390 1
513470 99513470 1001 86380 86390 1
513418 99513418 1001 86380 86390 1
514121 99514121 1001 86380 86390 1
514083 99514083 1001 86380 86390 1
514137 99514137 1001 86380 86390 1
514179 99514179 1001 86380 86390 1
514116 99514116 1001 86380 86390 1
514117 99514117 1001 86380 86390 1
514221 99514221 1001 86380 86390 1
514508 99514508 1001 86380 86390 1
514365 99514365 1001 86380 86390 1
514418 99514418 1001 86380 86390 1
514420 99514420 1001 86380 86390 1
514411 99514411 1001 86380 86390 1
514272 99514272 1001 86380 86390 1
514870 99514870 1001 86380 86390 1
514964 99514964 1001 86380 86390 1
514861 99514861 1001 86380 86390 1
514955 99514955 1001 86380 86390 1
514878 99514878 1001 86380 86390 1
515593 99515593 1001 86380 86390 1
515633 99515633 1001 86380 86390 1
515651 99515651 1001 86380 86390 1
515611 99515611 1001 86380 86390 1
515663 99515663 1001 86380 86390 1
515524 99515524 1001 86380 86390 1
515289 99515289 1001 86380 86390 1
515460 99515460 1001 86380 86390 1
515332 99515332 1001 86380 86390 1
515079 99515079 1001 86380 86390 1
515187 99515187 1001 86380 86390 1
515162 99515162 1001 86380 86390 1
515240 99515240 1001 86380 86390 1
515798 99515798 1001 86380 86390 1
515867 99515867 1001 86380 86390 1
515755 99515755 1001 86380 86390 1
515821 99515821 1001 86380 86390 1
516506 99516506 1001 86380 86390 1
516408 99516408 1001 86380 86390 1
516344 99516344 1001 86380 86390 1
516397 99516397 1001 86380 86390 1
516308 99516308 1001 86380 86390 1
516336 99516336 1001 86380 86390 1
516326 99516326 1001 86380 86390 1
516177 99516177 1001 86380 86390 1
516224 99516224 1001 86380 86390 1
516160 99516160 1001 86380 86390 1
515904 99515904 1001 86380 86390 1
516049 99516049 1001 86380 86390 1
516050 99516050 1001 86380 86390 1
516038 99516038 1001 86380 86390 1
516002 99516002 1001 86380 86390 1
515938 99515938 1001 86380 86390 1
516558 99516558 1001 86380 86390 1
517198 99517198 1001 86380 86390 1
517211 99517211 1001 86380 86390 1
517280 99517280 1001 86380 86390 1
517295 99517295 1001 86380 86390 1
517093 99517093 1001 86380 86390 1
517058 99517058 1001 86380 86390 1
516779 99516779 1001 86380 86390 1
516808 99516808 1001 86380 86390 1
516836 99516836 1001 86380 86390 1
517387 99517387 1001 86380 86390 1
518125 99518125 1001 86380 86390 1
518060 99518060 1001 86380 86390 1
518011 99518011 1001 86380 86390 1
517999 99517999 1001 86380 86390 1
518078 99518078 1001 86380 86390 1
518015 99518015 1001 86380 86390 1
518093 99518093 1001 86380 86390 1
518150 99518150 1001 86380 86390 1
517830 99517830 1001 86380 86390 1
517887 99517887 1001 86380 86390 1
517903 99517903 1001 86380 86390 1
517697 99517697 1001 86380 86390 1
517609 99517609 1001 86380 86390 1
518280 99518280 1001 86380 86390 1
518231 99518231 1001 86380 86390 1
518258 99518258 1001 86380 86390 1
518247 99518247 1001 86380 86390 1
518169 99518169 1001 86380 86390 1
518847 99518847 1001 86380 86390 1
518891 99518891 1001 86380 86390 1
518683 99518683 1001 86380 86390 1
518709 99518709 1001 86380 86390 1
518470 99518470 1001 86380 86390 1
518539 99518539 1001 86380 86390 1
518375 99518375 1001 86380 86390 1
518506 99518506 1001 86380 86390 1
519037 99519037 1001 86380 86390 1
519155 99519155 1001 86380 86390 1
519170 99519170 1001 86380 86390 1
519035 99519035 1001 86380 86390 1
519685 99519685 1001 86380 86390 1
519784 99519784 1001 86380 86390 1
519613 99519613 1001 86380 86390 1
519608 99519608 1001 86380 86390 1
519419 99519419 1001 86380 86390 1
519473 99519473 1001 86380 86390 1
519527 99519527 1001 86380 86390 1
519252 99519252 1001 86380 86390 1
520013 99520013 1001 86380 86390 1
519923 99519923 1001 86380 86390 1
520616 99520616 1001 86380 86390 1
520530 99520530 1001 86380 86390 1
520509 99520509 1001 86380 86390 1
520299 99520299 1001 86380 86390 1
520354 99520354 1001 86380 86390 1
520150 99520150 1001 86380 86390 1
520177 99520177 1001 86380 86390 1
520064 99520064 1001 86380 86390 1
520714 99520714 1001 86380 86390 1
520810 99520810 1001 86380 86390 1
521439 99521439 1001 86380 86390 1
521282 99521282 1001 86380 86390 1
521297 99521297 1001 86380 86390 1
521375 99521375 1001 86380 86390 1
521222 99521222 1001 86380 86390 1
521171 99521171 1001 86380 86390 1
521133 99521133 1001 86380 86390 1
520949 99520949 1001 86380 86390 1
520975 99520975 1001 86380 86390 1
520924 99520924 1001 86380 86390 1
521029 99521029 1001 86380 86390 1
520914 99520914 1001 86380 86390 1
520995 99520995 1001 86380 86390 1
520947 99520947 1001 86380 86390 1
521530 99521530 1001 86380 86390 1
521571 99521571 1001 86380 86390 1
521610 99521610 1001 86380 86390 1
521524 99521524 1001 86380 86390 1
522163 99522163 1001 86380 86390 1
522290 99522290 1001 86380 86390 1
522158 99522158 1001 86380 86390 1
522276 99522276 1001 86380 86390 1
521972 99521972 1001 86380 86390 1
521921 99521921 1001 86380 86390 1
521937 99521937 1001 86380 86390 1
522055 99522055 1001 86380 86390 1
522033 99522033 1001 86380 86390 1
522085 99522085 1001 86380 86390 1
521819 99521819 1001 86380 86390 1
521708 99521708 1001 86380 86390 1
521773 99521773 1001 86380 86390 1
521682 99521682 1001 86380 86390 1
522306 99522306 1001 86380 86390 1
522321 99522321 1001 86380 86390 1
522491 99522491 1001 86380 86390 1
522428 99522428 1001 86380 86390 1
522965 99522965 1001 86380 86390 1
522900 99522900 1001 86380 86390 1
522817 99522817 1001 86380 86390 1
522726 99522726 1001 86380 86390 1
522820 99522820 1001 86380 86390 1
522691 99522691 1001 86380 86390 1
522577 99522577 1001 86380 86390 1
522629 99522629 1001 86380 86390 1
522530 99522530 1001 86380 86390 1
523220 99523220 1001 86380 86390 1
523195 99523195 1001 86380 86390 1
523145 99523145 1001 86380 86390 1
523292 99523292 1001 86380 86390 1
523267 99523267 1001 86380 86390 1
523860 99523860 1001 86380 86390 1
523886 99523886 1001 86380 86390 1
523866 99523866 1001 86380 86390 1
523626 99523626 1001 86380 86390 1
523672 99523672 1001 86380 86390 1
523724 99523724 1001 86380 86390 1
523337 99523337 1001 86380 86390 1
523340 99523340 1001 86380 86390 1
523438 99523438 1001 86380 86390 1
524096 99524096 1001 86380 86390 1
524116 99524116 1001 86380 86390 1
524129 99524129 1001 86380 86390 1
524695 99524695 1001 86380 86390 1
524657 99524657 1001 86380 86390 1
524697 99524697 1001 86380 86390 1
524512 99524512 1001 86380 86390 1
524440 99524440 1001 86380 86390 1
524523 99524523 1001 86380 86390 1
524563 99524563 1001 86380 86390 1
524281 99524281 1001 86380 86390 1
524259 99524259 1001 86380 86390 1
524186 99524186 1001 86380 86390 1
524239 99524239 1001 86380 86390 1
524823 99524823 1001 86380 86390 1
524840 99524840 1001 86380 86390 1
525396 99525396 1001 86380 86390 1
525581 99525581 1001 86380 86390 1
525374 99525374 1001 86380 86390 1
525149 99525149 1001 86380 86390 1
525659 99525659 1001 86380 86390 1
525765 99525765 1001 86380 86390 1
525779 99525779 1001 86380 86390 1
525742 99525742 1001 86380 86390 1
525796 99525796 1001 86380 86390 1
526269 99526269 1001 86380 86390 1
526245 99526245 1001 86380 86390 1
526340 99526340 1001 86380 86390 1
526113 99526113 1001 86380 86390 1
526090 99526090 1001 86380 86390 1
526169 99526169 1001 86380 86390 1
525913 99525913 1001 86380 86390 1
526618 99526618 1001 86380 86390 1
526612 99526612 1001 86380 86390 1
527148 99527148 1001 86380 86390 1
527088 99527088 1001 86380 86390 1
527102 99527102 1001 86380 86390 1
527197 99527197 1001 86380 86390 1
526953 99526953 1001 86380 86390 1
527005 99527005 1001 86380 86390 1
526636 99526636 1001 86380 86390 1
527336 99527336 1001 86380 86390 1
527392 99527392 1001 86380 86390 1
527315 99527315 1001 86380 86390 1
527406 99527406 1001 86380 86390 1
527293 99527293 1001 86380 86390 1
527322 99527322 1001 86380 86390 1
527387 99527387 1001 86380 86390 1
527922 99527922 1001 86380 86390 1
527937 99527937 1001 86380 86390 1
527874 99527874 1001 86380 86390 1
528003 99528003 1001 86380 86390 1
527954 99527954 1001 86380 86390 1
527783 99527783 1001 86380 86390 1
527825 99527825 1001 86380 86390 1
527710 99527710 1001 86380 86390 1
527749 99527749 1001 86380 86390 1
527725 99527725 1001 86380 86390 1
527601 99527601 1001 86380 86390 1
527539 99527539 1001 86380 86390 1
527582 99527582 1001 86380 86390 1
528227 99528227 1001 86380 86390 1
528218 99528218 1001 86380 86390 1
528077 99528077 1001 86380 86390 1
528769 99528769 1001 86380 86390 1
528834 99528834 1001 86380 86390 1
528706 99528706 1001 86380 86390 1
528732 99528732 1001 86380 86390 1
528567 99528567 1001 86380 86390 1
528658 99528658 1001 86380 86390 1
528371 99528371 1001 86380 86390 1
528462 99528462 1001 86380 86390 1
528380 99528380 1001 86380 86390 1
528968 99528968 1001 86380 86390 1
529726 99529726 1001 86380 86390 1
529400 99529400 1001 86380 86390 1
529158 99529158 1001 86380 86390 1
529241 99529241 1001 86380 86390 1
529776 99529776 1001 86380 86390 1
529902 99529902 1001 86380 86390 1
529786 99529786 1001 86380 86390 1
530385 99530385 1001 86380 86390 1
530288 99530288 1001 86380 86390 1
530289 99530289 1001 86380 86390 1
530087 99530087 1001 86380 86390 1
530030 99530030 1001 86380 86390 1
530605 99530605 1001 86380 86390 1
530554 99530554 1001 86380 86390 1
531199 99531199 1001 86380 86390 1
531344 99531344 1001 86380 86390 1
531021 99531021 1001 86380 86390 1
530843 99530843 1001 86380 86390 1
531390 99531390 1001 86380 86390 1
531566 99531566 1001 86380 86390 1
531399 99531399 1001 86380 86390 1
531401 99531401 1001 86380 86390 1
532157 99532157 1001 86380 86390 1
532080 99532080 1001 86380 86390 1
532119 99532119 1001 86380 86390 1
532145 99532145 1001 86380 86390 1
532100 99532100 1001 86380 86390 1
531872 99531872 1001 86380 86390 1
531964 99531964 1001 86380 86390 1
531915 99531915 1001 86380 86390 1
531970 99531970 1001 86380 86390 1
531906 99531906 1001 86380 86390 1
531971 99531971 1001 86380 86390 1
531667 99531667 1001 86380 86390 1
531693 99531693 1001 86380 86390 1
531733 99531733 1001 86380 86390 1
531712 99531712 1001 86380 86390 1
531725 99531725 1001 86380 86390 1
532293 99532293 1001 86380 86390 1
532255 99532255 1001 86380 86390 1
532367 99532367 1001 86380 86390 1
532943 99532943 1001 86380 86390 1
532937 99532937 1001 86380 86390 1
532637 99532637 1001 86380 86390 1
532677 99532677 1001 86380 86390 1
532783 99532783 1001 86380 86390 1
532597 99532597 1001 86380 86390 1
532611 99532611 1001 86380 86390 1
533110 99533110 1001 86380 86390 1
533059 99533059 1001 86380 86390 1
533221 99533221 1001 86380 86390 1
533473 99533473 1001 86380 86390 1
533625 99533625 1001 86380 86390 1
533295 99533295 1001 86380 86390 1
533283 99533283 1001 86380 86390 1
533285 99533285 1001 86380 86390 1
533404 99533404 1001 86380 86390 1
533869 99533869 1001 86380 86390 1
534649 99534649 1001 86380 86390 1
534625 99534625 1001 86380 86390 1
534381 99534381 1001 86380 86390 1
534225 99534225 1001 86380 86390 1
534864 99534864 1001 86380 86390 1
534793 99534793 1001 86380 86390 1
534795 99534795 1001 86380 86390 1
534886 99534886 1001 86380 86390 1
535341 99535341 1001 86380 86390 1
535231 99535231 1001 86380 86390 1
535234 99535234 1001 86380 86390 1
535072 99535072 1001 86380 86390 1
535074 99535074 1001 86380 86390 1
534986 99534986 1001 86380 86390 1
534909 99534909 1001 86380 86390 1
534926 99534926 1001 86380 86390 1
535004 99535004 1001 86380 86390 1
535641 99535641 1001 86380 86390 1
535565 99535565 1001 86380 86390 1
535595 99535595 1001 86380 86390 1
536156 99536156 1001 86380 86390 1
536227 99536227 1001 86380 86390 1
536204 99536204 1001 86380 86390 1
536193 99536193 1001 86380 86390 1
536079 99536079 1001 86380 86390 1
536096 99536096 1001 86380 86390 1
536008 99536008 1001 86380 86390 1
536103 99536103 1001 86380 86390 1
535733 99535733 1001 86380 86390 1
535739 99535739 1001 86380 86390 1
535921 99535921 1001 86380 86390 1
536479 99536479 1001 86380 86390 1
536512 99536512 1001 86380 86390 1
536474 99536474 1001 86380 86390 1
536962 99536962 1001 86380 86390 1
537141 99537141 1001 86380 86390 1
536989 99536989 1001 86380 86390 1
537149 99537149 1001 86380 86390 1
536889 99536889 1001 86380 86390 1
536711 99536711 1001 86380 86390 1
536663 99536663 1001 86380 86390 1
536560 99536560 1001 86380 86390 1
536561 99536561 1001 86380 86390 1
536616 99536616 1001 86380 86390 1
537340 99537340 1001 86380 86390 1
537217 99537217 1001 86380 86390 1
537180 99537180 1001 86380 86390 1
537939 99537939 1001 86380 86390 1
537867 99537867 1001 86380 86390 1
537871 99537871 1001 86380 86390 1
537723 99537723 1001 86380 86390 1
537660 99537660 1001 86380 86390 1
537701 99537701 1001 86380 86390 1
537756 99537756 1001 86380 86390 1
537546 99537546 1001 86380 86390 1
538037 99538037 1001 86380 86390 1
538193 99538193 1001 86380 86390 1
538095 99538095 1001 86380 86390 1
538150 99538150 1001 86380 86390 1
538437 99538437 1001 86380 86390 1
538366 99538366 1001 86380 86390 1
538394 99538394 1001 86380 86390 1
538961 99538961 1001 86380 86390 1
539590 99539590 1001 86380 86390 1
539565 99539565 1001 86380 86390 1
539463 99539463 1001 86380 86390 1
539233 99539233 1001 86380 86390 1
539365 99539365 1001 86380 86390 1
539405 99539405 1001 86380 86390 1
539078 99539078 1001 86380 86390 1
539081 99539081 1001 86380 86390 1
539819 99539819 1001 86380 86390 1
539743 99539743 1001 86380 86390 1
539654 99539654 1001 86380 86390 1
540360 99540360 1001 86380 86390 1
540096 99540096 1001 86380 86390 1
540180 99540180 1001 86380 86390 1
539942 99539942 1001 86380 86390 1
539985 99539985 1001 86380 86390 1
539960 99539960 1001 86380 86390 1
540012 99540012 1001 86380 86390 1
540542 99540542 1001 86380 86390 1
540583 99540583 1001 86380 86390 1
540472 99540472 1001 86380 86390 1
540669 99540669 1001 86380 86390 1
541133 99541133 1001 86380 86390 1
541081 99541081 1001 86380 86390 1
540868 99540868 1001 86380 86390 1
540707 99540707 1001 86380 86390 1
540798 99540798 1001 86380 86390 1
540876 99540876 1001 86380 86390 1
540786 99540786 1001 86380 86390 1
540799 99540799 1001 86380 86390 1
541383 99541383 1001 86380 86390 1
541396 99541396 1001 86380 86390 1
541487 99541487 1001 86380 86390 1
541425 99541425 1001 86380 86390 1
541362 99541362 1001 86380 86390 1
541310 99541310 1001 86380 86390 1
541923 99541923 1001 86380 86390 1
541876 99541876 1001 86380 86390 1
541895 99541895 1001 86380 86390 1
541883 99541883 1001 86380 86390 1
541539 99541539 1001 86380 86390 1
541542 99541542 1001 86380 86390 1
541672 99541672 1001 86380 86390 1
541600 99541600 1001 86380 86390 1
542848 99542848 1001 86380 86390 1
542874 99542874 1001 86380 86390 1
542927 99542927 1001 86380 86390 1
542893 99542893 1001 86380 86390 1
542560 99542560 1001 86380 86390 1
542651 99542651 1001 86380 86390 1
542690 99542690 1001 86380 86390 1
542563 99542563 1001 86380 86390 1
542616 99542616 1001 86380 86390 1
542455 99542455 1001 86380 86390 1
542430 99542430 1001 86380 86390 1
542523 99542523 1001 86380 86390 1
542524 99542524 1001 86380 86390 1
542477 99542477 1001 86380 86390 1
543114 99543114 1001 86380 86390 1
543127 99543127 1001 86380 86390 1
543004 99543004 1001 86380 86390 1
543694 99543694 1001 86380 86390 1
543624 99543624 1001 86380 86390 1
543730 99543730 1001 86380 86390 1
543666 99543666 1001 86380 86390 1
543719 99543719 1001 86380 86390 1
543410 99543410 1001 86380 86390 1
543436 99543436 1001 86380 86390 1
543491 99543491 1001 86380 86390 1
543486 99543486 1001 86380 86390 1
543256 99543256 1001 86380 86390 1
543152 99543152 1001 86380 86390 1
543166 99543166 1001 86380 86390 1
543259 99543259 1001 86380 86390 1
543251 99543251 1001 86380 86390 1
544502 99544502 1001 86380 86390 1
544503 99544503 1001 86380 86390 1
544343 99544343 1001 86380 86390 1
544202 99544202 1001 86380 86390 1
544255 99544255 1001 86380 86390 1
544204 99544204 1001 86380 86390 1
544192 99544192 1001 86380 86390 1
544157 99544157 1001 86380 86390 1
544100 99544100 1001 86380 86390 1
544139 99544139 1001 86380 86390 1
544064 99544064 1001 86380 86390 1
544130 99544130 1001 86380 86390 1
544697 99544697 1001 86380 86390 1
544634 99544634 1001 86380 86390 1
544679 99544679 1001 86380 86390 1
544682 99544682 1001 86380 86390 1
506315 1055 1001 66252 66552 1
400064 99400064 1001 86380 86390 1
400055 99400055 1001 86380 86390 1
400295 99400295 1001 86380 86390 1
400404 99400404 1001 86380 86390 1
400510 99400510 1001 86380 86390 1
400486 99400486 1001 86380 86390 1
400676 99400676 1001 86380 86390 1
400859 99400859 1001 86380 86390 1
400860 99400860 1001 86380 86390 1
401026 99401026 1001 86380 86390 1
401263 99401263 1001 86380 86390 1
401342 99401342 1001 86380 86390 1
401547 99401547 1001 86380 86390 1
401761 99401761 1001 86380 86390 1
402015 99402015 1001 86380 86390 1
402006 99402006 1001 86380 86390 1
402135 99402135 1001 86380 86390 1
402214 99402214 1001 86380 86390 1
402298 99402298 1001 86380 86390 1
402424 99402424 1001 86380 86390 1
402763 99402763 1001 86380 86390 1
402833 99402833 1001 86380 86390 1
402946 99402946 1001 86380 86390 1
403095 99403095 1001 86380 86390 1
403150 99403150 1001 86380 86390 1
403322 99403322 1001 86380 86390 1
403240 99403240 1001 86380 86390 1
403545 99403545 1001 86380 86390 1
403823 99403823 1001 86380 86390 1
403946 99403946 1001 86380 86390 1
403962 99403962 1001 86380 86390 1
404239 99404239 1001 86380 86390 1
404206 99404206 1001 86380 86390 1
404305 99404305 1001 86380 86390 1
404504 99404504 1001 86380 86390 1
404689 99404689 1001 86380 86390 1
404987 99404987 1001 86380 86390 1
405110 99405110 1001 86380 86390 1
405284 99405284 1001 86380 86390 1
405402 99405402 1001 86380 86390 1
405546 99405546 1001 86380 86390 1
405606 99405606 1001 86380 86390 1
405945 99405945 1001 86380 86390 1
405975 99405975 1001 86380 86390 1
406280 99406280 1001 86380 86390 1
406373 99406373 1001 86380 86390 1
406324 99406324 1001 86380 86390 1
406331 99406331 1001 86380 86390 1
406793 99406793 1001 86380 86390 1
406806 99406806 1001 86380 86390 1
406859 99406859 1001 86380 86390 1
407064 99407064 1001 86380 86390 1
407130 99407130 1001 86380 86390 1
407207 99407207 1001 86380 86390 1
407185 99407185 1001 86380 86390 1
407326 99407326 1001 86380 86390 1
407531 99407531 1001 86380 86390 1
407725 99407725 1001 86380 86390 1
407838 99407838 1001 86380 86390 1
407779 99407779 1001 86380 86390 1
407782 99407782 1001 86380 86390 1
407797 99407797 1001 86380 86390 1
407889 99407889 1001 86380 86390 1
408002 99408002 1001 86380 86390 1
408224 99408224 1001 86380 86390 1
408332 99408332 1001 86380 86390 1
408599 99408599 1001 86380 86390 1
408854 99408854 1001 86380 86390 1
409049 99409049 1001 86380 86390 1
409150 99409150 1001 86380 86390 1
409257 99409257 1001 86380 86390 1
409239 99409239 1001 86380 86390 1
409376 99409376 1001 86380 86390 1
409472 99409472 1001 86380 86390 1
409548 99409548 1001 86380 86390 1
409579 99409579 1001 86380 86390 1
409647 99409647 1001 86380 86390 1
409792 99409792 1001 86380 86390 1
409941 99409941 1001 86380 86390 1
409966 99409966 1001 86380 86390 1
410281 99410281 1001 86380 86390 1
410305 99410305 1001 86380 86390 1
410722 99410722 1001 86380 86390 1
410799 99410799 1001 86380 86390 1
410875 99410875 1001 86380 86390 1
410881 99410881 1001 86380 86390 1
411048 99411048 1001 86380 86390 1
411172 99411172 1001 86380 86390 1
411138 99411138 1001 86380 86390 1
411304 99411304 1001 86380 86390 1
411408 99411408 1001 86380 86390 1
411621 99411621 1001 86380 86390 1
411529 99411529 1001 86380 86390 1
411741 99411741 1001 86380 86390 1
411797 99411797 1001 86380 86390 1
411781 99411781 1001 86380 86390 1
412108 99412108 1001 86380 86390 1
412378 99412378 1001 86380 86390 1
413447 99413447 1001 86380 86390 1
413638 99413638 1001 86380 86390 1
413433 99413433 1001 86380 86390 1
413386 99413386 1001 86380 86390 1
413246 99413246 1001 86380 86390 1
412662 99412662 1001 86380 86390 1
412665 99412665 1001 86380 86390 1
412720 99412720 1001 86380 86390 1
412721 99412721 1001 86380 86390 1
413864 99413864 1001 86380 86390 1
413873 99413873 1001 86380 86390 1
413919 99413919 1001 86380 86390 1
415036 99415036 1001 86380 86390 1
414983 99414983 1001 86380 86390 1
415105 99415105 1001 86380 86390 1
414638 99414638 1001 86380 86390 1
414519 99414519 1001 86380 86390 1
414833 99414833 1001 86380 86390 1
414176 99414176 1001 86380 86390 1
414179 99414179 1001 86380 86390 1
414167 99414167 1001 86380 86390 1
414483 99414483 1001 86380 86390 1
414438 99414438 1001 86380 86390 1
414368 99414368 1001 86380 86390 1
415644 99415644 1001 86380 86390 1
415699 99415699 1001 86380 86390 1
415574 99415574 1001 86380 86390 1
415534 99415534 1001 86380 86390 1
415707 99415707 1001 86380 86390 1
415431 99415431 1001 86380 86390 1
415659 99415659 1001 86380 86390 1
415408 99415408 1001 86380 86390 1
416676 99416676 1001 86380 86390 1
416646 99416646 1001 86380 86390 1
416965 99416965 1001 86380 86390 1
416369 99416369 1001 86380 86390 1
416140 99416140 1001 86380 86390 1
415775 99415775 1001 86380 86390 1
415865 99415865 1001 86380 86390 1
417017 99417017 1001 86380 86390 1
417223 99417223 1001 86380 86390 1
417013 99417013 1001 86380 86390 1
417563 99417563 1001 86380 86390 1
418556 99418556 1001 86380 86390 1
418705 99418705 1001 86380 86390 1
418310 99418310 1001 86380 86390 1
418397 99418397 1001 86380 86390 1
418313 99418313 1001 86380 86390 1
418425 99418425 1001 86380 86390 1
417626 99417626 1001 86380 86390 1
417988 99417988 1001 86380 86390 1
418842 99418842 1001 86380 86390 1
418887 99418887 1001 86380 86390 1
418990 99418990 1001 86380 86390 1
418813 99418813 1001 86380 86390 1
418897 99418897 1001 86380 86390 1
420386 99420386 1001 86380 86390 1
420290 99420290 1001 86380 86390 1
420418 99420418 1001 86380 86390 1
420345 99420345 1001 86380 86390 1
420428 99420428 1001 86380 86390 1
419642 99419642 1001 86380 86390 1
419450 99419450 1001 86380 86390 1
419237 99419237 1001 86380 86390 1
419322 99419322 1001 86380 86390 1
419370 99419370 1001 86380 86390 1
420559 99420559 1001 86380 86390 1
420700 99420700 1001 86380 86390 1
421795 99421795 1001 86380 86390 1
421944 99421944 1001 86380 86390 1
421564 99421564 1001 86380 86390 1
421504 99421504 1001 86380 86390 1
421458 99421458 1001 86380 86390 1
421341 99421341 1001 86380 86390 1
421240 99421240 1001 86380 86390 1
421121 99421121 1001 86380 86390 1
420971 99420971 1001 86380 86390 1
420907 99420907 1001 86380 86390 1
422359 99422359 1001 86380 86390 1
422291 99422291 1001 86380 86390 1
422206 99422206 1001 86380 86390 1
422427 99422427 1001 86380 86390 1
423489 99423489 1001 86380 86390 1
423519 99423519 1001 86380 86390 1
423233 99423233 1001 86380 86390 1
423185 99423185 1001 86380 86390 1
423299 99423299 1001 86380 86390 1
423188 99423188 1001 86380 86390 1
422908 99422908 1001 86380 86390 1
422636 99422636 1001 86380 86390 1
422815 99422815 1001 86380 86390 1
422548 99422548 1001 86380 86390 1
424065 99424065 1001 86380 86390 1
423795 99423795 1001 86380 86390 1
423981 99423981 1001 86380 86390 1
425176 99425176 1001 86380 86390 1
425016 99425016 1001 86380 86390 1
424861 99424861 1001 86380 86390 1
424301 99424301 1001 86380 86390 1
424399 99424399 1001 86380 86390 1
424586 99424586 1001 86380 86390 1
424409 99424409 1001 86380 86390 1
425796 99425796 1001 86380 86390 1
425797 99425797 1001 86380 86390 1
425810 99425810 1001 86380 86390 1
425701 99425701 1001 86380 86390 1
426801 99426801 1001 86380 86390 1
426358 99426358 1001 86380 86390 1
425915 99425915 1001 86380 86390 1
426252 99426252 1001 86380 86390 1
425944 99425944 1001 86380 86390 1
427346 99427346 1001 86380 86390 1
426274 99426274 1001 86380 86390 1
427488 99427488 1001 86380 86390 1
427252 99427252 1001 86380 86390 1
427452 99427452 1001 86380 86390 1
428584 99428584 1001 86380 86390 1
428449 99428449 1001 86380 86390 1
428328 99428328 1001 86380 86390 1
428330 99428330 1001 86380 86390 1
428222 99428222 1001 86380 86390 1
427648 99427648 1001 86380 86390 1
427558 99427558 1001 86380 86390 1
427657 99427657 1001 86380 86390 1
427738 99427738 1001 86380 86390 1
427829 99427829 1001 86380 86390 1
427696 99427696 1001 86380 86390 1
427868 99427868 1001 86380 86390 1
429134 99429134 1001 86380 86390 1
428802 99428802 1001 86380 86390 1
428836 99428836 1001 86380 86390 1
428838 99428838 1001 86380 86390 1
430373 99430373 1001 86380 86390 1
430165 99430165 1001 86380 86390 1
430166 99430166 1001 86380 86390 1
430153 99430153 1001 86380 86390 1
430349 99430349 1001 86380 86390 1
430060 99430060 1001 86380 86390 1
430009 99430009 1001 86380 86390 1
429949 99429949 1001 86380 86390 1
429585 99429585 1001 86380 86390 1
429953 99429953 1001 86380 86390 1
429269 99429269 1001 86380 86390 1
429330 99429330 1001 86380 86390 1
429184 99429184 1001 86380 86390 1
430525 99430525 1001 86380 86390 1
430711 99430711 1001 86380 86390 1
430623 99430623 1001 86380 86390 1
430630 99430630 1001 86380 86390 1
431742 99431742 1001 86380 86390 1
431717 99431717 1001 86380 86390 1
432031 99432031 1001 86380 86390 1
431501 99431501 1001 86380 86390 1
431357 99431357 1001 86380 86390 1
431534 99431534 1001 86380 86390 1
431181 99431181 1001 86380 86390 1
432178 99432178 1001 86380 86390 1
432270 99432270 1001 86380 86390 1
432225 99432225 1001 86380 86390 1
433400 99433400 1001 86380 86390 1
433354 99433354 1001 86380 86390 1
433153 99433153 1001 86380 86390 1
432770 99432770 1001 86380 86390 1
432756 99432756 1001 86380 86390 1
432684 99432684 1001 86380 86390 1
434104 99434104 1001 86380 86390 1
433798 99433798 1001 86380 86390 1
433820 99433820 1001 86380 86390 1
433958 99433958 1001 86380 86390 1
435162 99435162 1001 86380 86390 1
435357 99435357 1001 86380 86390 1
434839 99434839 1001 86380 86390 1
434688 99434688 1001 86380 86390 1
434692 99434692 1001 86380 86390 1
434978 99434978 1001 86380 86390 1
434433 99434433 1001 86380 86390 1
434437 99434437 1001 86380 86390 1
434274 99434274 1001 86380 86390 1
434555 99434555 1001 86380 86390 1
434578 99434578 1001 86380 86390 1
434162 99434162 1001 86380 86390 1
434581 99434581 1001 86380 86390 1
435620 99435620 1001 86380 86390 1
437031 99437031 1001 86380 86390 1
436903 99436903 1001 86380 86390 1
436383 99436383 1001 86380 86390 1
436388 99436388 1001 86380 86390 1
436738 99436738 1001 86380 86390 1
436488 99436488 1001 86380 86390 1
436217 99436217 1001 86380 86390 1
436328 99436328 1001 86380 86390 1
436230 99436230 1001 86380 86390 1
300083 99300083 1001 86380 86390 1
300692 99300692 1001 86380 86390 1
300540 99300540 1001 86380 86390 1
300593 99300593 1001 86380 86390 1
300689 99300689 1001 86380 86390 1
300332 99300332 1001 86380 86390 1
300348 99300348 1001 86380 86390 1
300161 99300161 1001 86380 86390 1
300115 99300115 1001 86380 86390 1
300157 99300157 1001 86380 86390 1
300131 99300131 1001 86380 86390 1
300779 99300779 1001 86380 86390 1
300799 99300799 1001 86380 86390 1
301551 99301551 1001 86380 86390 1
301420 99301420 1001 86380 86390 1
301475 99301475 1001 86380 86390 1
301167 99301167 1001 86380 86390 1
301258 99301258 1001 86380 86390 1
301182 99301182 1001 86380 86390 1
301247 99301247 1001 86380 86390 1
301235 99301235 1001 86380 86390 1
301309 99301309 1001 86380 86390 1
301127 99301127 1001 86380 86390 1
300999 99300999 1001 86380 86390 1
301118 99301118 1001 86380 86390 1
300949 99300949 1001 86380 86390 1
301067 99301067 1001 86380 86390 1
300995 99300995 1001 86380 86390 1
300958 99300958 1001 86380 86390 1
301622 99301622 1001 86380 86390 1
301754 99301754 1001 86380 86390 1
302201 99302201 1001 86380 86390 1
302227 99302227 1001 86380 86390 1
302192 99302192 1001 86380 86390 1
302287 99302287 1001 86380 86390 1
302147 99302147 1001 86380 86390 1
302148 99302148 1001 86380 86390 1
301837 99301837 1001 86380 86390 1
301957 99301957 1001 86380 86390 1
301770 99301770 1001 86380 86390 1
302447 99302447 1001 86380 86390 1
302450 99302450 1001 86380 86390 1
302969 99302969 1001 86380 86390 1
302984 99302984 1001 86380 86390 1
302716 99302716 1001 86380 86390 1
302772 99302772 1001 86380 86390 1
302657 99302657 1001 86380 86390 1
303229 99303229 1001 86380 86390 1
303375 99303375 1001 86380 86390 1
303377 99303377 1001 86380 86390 1
304029 99304029 1001 86380 86390 1
303883 99303883 1001 86380 86390 1
303935 99303935 1001 86380 86390 1
303926 99303926 1001 86380 86390 1
303850 99303850 1001 86380 86390 1
303741 99303741 1001 86380 86390 1
303767 99303767 1001 86380 86390 1
303820 99303820 1001 86380 86390 1
303641 99303641 1001 86380 86390 1
303629 99303629 1001 86380 86390 1
303542 99303542 1001 86380 86390 1
303433 99303433 1001 86380 86390 1
304146 99304146 1001 86380 86390 1
303828 99303828 1001 86380 86390 1
304098 99304098 1001 86380 86390 1
304232 99304232 1001 86380 86390 1
304770 99304770 1001 86380 86390 1
304814 99304814 1001 86380 86390 1
304805 99304805 1001 86380 86390 1
304818 99304818 1001 86380 86390 1
304588 99304588 1001 86380 86390 1
304539 99304539 1001 86380 86390 1
304619 99304619 1001 86380 86390 1
304634 99304634 1001 86380 86390 1
304583 99304583 1001 86380 86390 1
304547 99304547 1001 86380 86390 1
304252 99304252 1001 86380 86390 1
304279 99304279 1001 86380 86390 1
304255 99304255 1001 86380 86390 1
304375 99304375 1001 86380 86390 1
304962 99304962 1001 86380 86390 1
305042 99305042 1001 86380 86390 1
305030 99305030 1001 86380 86390 1
304942 99304942 1001 86380 86390 1
305008 99305008 1001 86380 86390 1
304905 99304905 1001 86380 86390 1
304984 99304984 1001 86380 86390 1
305652 99305652 1001 86380 86390 1
305597 99305597 1001 86380 86390 1
305668 99305668 1001 86380 86390 1
305491 99305491 1001 86380 86390 1
305442 99305442 1001 86380 86390 1
305331 99305331 1001 86380 86390 1
305358 99305358 1001 86380 86390 1
305258 99305258 1001 86380 86390 1
305168 99305168 1001 86380 86390 1
305156 99305156 1001 86380 86390 1
305113 99305113 1001 86380 86390 1
305114 99305114 1001 86380 86390 1
500133 99500133 1001 86380 86390 1
500147 99500147 1001 86380 86390 1
500688 99500688 1001 86380 86390 1
500505 99500505 1001 86380 86390 1
500512 99500512 1001 86380 86390 1
500539 99500539 1001 86380 86390 1
500247 99500247 1001 86380 86390 1
500274 99500274 1001 86380 86390 1
500203 99500203 1001 86380 86390 1
500333 99500333 1001 86380 86390 1
500902 99500902 1001 86380 86390 1
500984 99500984 1001 86380 86390 1
500985 99500985 1001 86380 86390 1
501562 99501562 1001 86380 86390 1
501476 99501476 1001 86380 86390 1
501633 99501633 1001 86380 86390 1
501147 99501147 1001 86380 86390 1
501075 99501075 1001 86380 86390 1
501772 99501772 1001 86380 86390 1
501684 99501684 1001 86380 86390 1
501801 99501801 1001 86380 86390 1
501674 99501674 1001 86380 86390 1
502324 99502324 1001 86380 86390 1
502278 99502278 1001 86380 86390 1
502372 99502372 1001 86380 86390 1
502136 99502136 1001 86380 86390 1
501931 99501931 1001 86380 86390 1
502022 99502022 1001 86380 86390 1
501933 99501933 1001 86380 86390 1
502476 99502476 1001 86380 86390 1
502560 99502560 1001 86380 86390 1
502625 99502625 1001 86380 86390 1
502510 99502510 1001 86380 86390 1
502626 99502626 1001 86380 86390 1
503284 99503284 1001 86380 86390 1
503285 99503285 1001 86380 86390 1
503037 99503037 1001 86380 86390 1
502899 99502899 1001 86380 86390 1
502942 99502942 1001 86380 86390 1
502672 99502672 1001 86380 86390 1
502789 99502789 1001 86380 86390 1
502766 99502766 1001 86380 86390 1
502744 99502744 1001 86380 86390 1
502719 99502719 1001 86380 86390 1
503353 99503353 1001 86380 86390 1
503446 99503446 1001 86380 86390 1
503370 99503370 1001 86380 86390 1
503411 99503411 1001 86380 86390 1
503309 99503309 1001 86380 86390 1
503388 99503388 1001 86380 86390 1
503977 99503977 1001 86380 86390 1
503940 99503940 1001 86380 86390 1
504006 99504006 1001 86380 86390 1
503997 99503997 1001 86380 86390 1
503987 99503987 1001 86380 86390 1
503876 99503876 1001 86380 86390 1
503802 99503802 1001 86380 86390 1
503841 99503841 1001 86380 86390 1
503790 99503790 1001 86380 86390 1
503753 99503753 1001 86380 86390 1
503806 99503806 1001 86380 86390 1
503640 99503640 1001 86380 86390 1
503681 99503681 1001 86380 86390 1
504192 99504192 1001 86380 86390 1
504272 99504272 1001 86380 86390 1
504222 99504222 1001 86380 86390 1
504131 99504131 1001 86380 86390 1
504304 99504304 1001 86380 86390 1
504740 99504740 1001 86380 86390 1
504759 99504759 1001 86380 86390 1
504938 99504938 1001 86380 86390 1
504761 99504761 1001 86380 86390 1
504594 99504594 1001 86380 86390 1
504361 99504361 1001 86380 86390 1
504387 99504387 1001 86380 86390 1
504338 99504338 1001 86380 86390 1
504520 99504520 1001 86380 86390 1
504407 99504407 1001 86380 86390 1
504490 99504490 1001 86380 86390 1
504516 99504516 1001 86380 86390 1
505135 99505135 1001 86380 86390 1
504954 99504954 1001 86380 86390 1
505015 99505015 1001 86380 86390 1
505720 99505720 1001 86380 86390 1
505566 99505566 1001 86380 86390 1
505657 99505657 1001 86380 86390 1
505747 99505747 1001 86380 86390 1
505450 99505450 1001 86380 86390 1
505361 99505361 1001 86380 86390 1
505213 99505213 1001 86380 86390 1
505281 99505281 1001 86380 86390 1
505232 99505232 1001 86380 86390 1
505156 99505156 1001 86380 86390 1
505833 99505833 1001 86380 86390 1
505838 99505838 1001 86380 86390 1
505895 99505895 1001 86380 86390 1
506553 99506553 1001 86380 86390 1
506237 99506237 1001 86380 86390 1
506277 99506277 1001 86380 86390 1
506013 99506013 1001 86380 86390 1
506017 99506017 1001 86380 86390 1
506071 99506071 1001 86380 86390 1
506619 99506619 1001 86380 86390 1
506624 99506624 1001 86380 86390 1
506612 99506612 1001 86380 86390 1
506717 99506717 1001 86380 86390 1
506655 99506655 1001 86380 86390 1
507416 99507416 1001 86380 86390 1
507203 99507203 1001 86380 86390 1
507536 99507536 1001 86380 86390 1
507524 99507524 1001 86380 86390 1
507583 99507583 1001 86380 86390 1
507506 99507506 1001 86380 86390 1
507573 99507573 1001 86380 86390 1
508226 99508226 1001 86380 86390 1
508193 99508193 1001 86380 86390 1
508032 99508032 1001 86380 86390 1
507968 99507968 1001 86380 86390 1
507906 99507906 1001 86380 86390 1
507811 99507811 1001 86380 86390 1
507825 99507825 1001 86380 86390 1
507660 99507660 1001 86380 86390 1
507728 99507728 1001 86380 86390 1
508362 99508362 1001 86380 86390 1
508414 99508414 1001 86380 86390 1
508911 99508911 1001 86380 86390 1
509055 99509055 1001 86380 86390 1
508876 99508876 1001 86380 86390 1
509064 99509064 1001 86380 86390 1
508956 99508956 1001 86380 86390 1
508689 99508689 1001 86380 86390 1
508702 99508702 1001 86380 86390 1
508768 99508768 1001 86380 86390 1
508781 99508781 1001 86380 86390 1
508796 99508796 1001 86380 86390 1
508838 99508838 1001 86380 86390 1
508673 99508673 1001 86380 86390 1
508555 99508555 1001 86380 86390 1
509172 99509172 1001 86380 86390 1
509738 99509738 1001 86380 86390 1
509714 99509714 1001 86380 86390 1
509757 99509757 1001 86380 86390 1
509517 99509517 1001 86380 86390 1
509655 99509655 1001 86380 86390 1
509461 99509461 1001 86380 86390 1
509319 99509319 1001 86380 86390 1
509975 99509975 1001 86380 86390 1
510040 99510040 1001 86380 86390 1
509950 99509950 1001 86380 86390 1
510021 99510021 1001 86380 86390 1
509944 99509944 1001 86380 86390 1
509919 99509919 1001 86380 86390 1
510023 99510023 1001 86380 86390 1
510535 99510535 1001 86380 86390 1
510564 99510564 1001 86380 86390 1
510682 99510682 1001 86380 86390 1
510705 99510705 1001 86380 86390 1
510633 99510633 1001 86380 86390 1
510595 99510595 1001 86380 86390 1
510358 99510358 1001 86380 86390 1
510347 99510347 1001 86380 86390 1
510146 99510146 1001 86380 86390 1
510216 99510216 1001 86380 86390 1
510179 99510179 1001 86380 86390 1
510234 99510234 1001 86380 86390 1
510803 99510803 1001 86380 86390 1
510898 99510898 1001 86380 86390 1
511399 99511399 1001 86380 86390 1
511430 99511430 1001 86380 86390 1
511534 99511534 1001 86380 86390 1
511433 99511433 1001 86380 86390 1
511152 99511152 1001 86380 86390 1
511183 99511183 1001 86380 86390 1
511274 99511274 1001 86380 86390 1
511238 99511238 1001 86380 86390 1
511329 99511329 1001 86380 86390 1
511291 99511291 1001 86380 86390 1
511189 99511189 1001 86380 86390 1
511064 99511064 1001 86380 86390 1
510963 99510963 1001 86380 86390 1
511081 99511081 1001 86380 86390 1
511112 99511112 1001 86380 86390 1
511751 99511751 1001 86380 86390 1
511613 99511613 1001 86380 86390 1
512328 99512328 1001 86380 86390 1
512240 99512240 1001 86380 86390 1
512216 99512216 1001 86380 86390 1
512296 99512296 1001 86380 86390 1
512018 99512018 1001 86380 86390 1
512142 99512142 1001 86380 86390 1
511776 99511776 1001 86380 86390 1
511816 99511816 1001 86380 86390 1
511884 99511884 1001 86380 86390 1
512561 99512561 1001 86380 86390 1
512501 99512501 1001 86380 86390 1
513064 99513064 1001 86380 86390 1
513143 99513143 1001 86380 86390 1
513029 99513029 1001 86380 86390 1
513138 99513138 1001 86380 86390 1
512797 99512797 1001 86380 86390 1
512967 99512967 1001 86380 86390 1
512866 99512866 1001 86380 86390 1
512688 99512688 1001 86380 86390 1
512733 99512733 1001 86380 86390 1
512606 99512606 1001 86380 86390 1
512751 99512751 1001 86380 86390 1
513272 99513272 1001 86380 86390 1
513249 99513249 1001 86380 86390 1
513276 99513276 1001 86380 86390 1
513381 99513381 1001 86380 86390 1
513863 99513863 1001 86380 86390 1
513864 99513864 1001 86380 86390 1
513890 99513890 1001 86380 86390 1
513916 99513916 1001 86380 86390 1
513856 99513856 1001 86380 86390 1
513985 99513985 1001 86380 86390 1
513948 99513948 1001 86380 86390 1
513845 99513845 1001 86380 86390 1
513803 99513803 1001 86380 86390 1
513495 99513495 1001 86380 86390 1
514089 99514089 1001 86380 86390 1
514807 99514807 1001 86380 86390 1
514841 99514841 1001 86380 86390 1
514497 99514497 1001 86380 86390 1
514525 99514525 1001 86380 86390 1
514454 99514454 1001 86380 86390 1
514368 99514368 1001 86380 86390 1
515061 99515061 1001 86380 86390 1
514919 99514919 1001 86380 86390 1
514872 99514872 1001 86380 86390 1
514916 99514916 1001 86380 86390 1
515582 99515582 1001 86380 86390 1
515683 99515683 1001 86380 86390 1
515547 99515547 1001 86380 86390 1
515615 99515615 1001 86380 86390 1
515401 99515401 1001 86380 86390 1
515324 99515324 1001 86380 86390 1
515441 99515441 1001 86380 86390 1
515103 99515103 1001 86380 86390 1
515220 99515220 1001 86380 86390 1
515133 99515133 1001 86380 86390 1
515239 99515239 1001 86380 86390 1
515085 99515085 1001 86380 86390 1
515796 99515796 1001 86380 86390 1
515836 99515836 1001 86380 86390 1
516393 99516393 1001 86380 86390 1
516509 99516509 1001 86380 86390 1
516318 99516318 1001 86380 86390 1
516337 99516337 1001 86380 86390 1
515915 99515915 1001 86380 86390 1
515900 99515900 1001 86380 86390 1
516692 99516692 1001 86380 86390 1
516542 99516542 1001 86380 86390 1
517143 99517143 1001 86380 86390 1
517197 99517197 1001 86380 86390 1
517251 99517251 1001 86380 86390 1
517326 99517326 1001 86380 86390 1
517117 99517117 1001 86380 86390 1
516982 99516982 1001 86380 86390 1
516943 99516943 1001 86380 86390 1
516947 99516947 1001 86380 86390 1
516741 99516741 1001 86380 86390 1
516799 99516799 1001 86380 86390 1
516814 99516814 1001 86380 86390 1
516715 99516715 1001 86380 86390 1
517339 99517339 1001 86380 86390 1
517344 99517344 1001 86380 86390 1
518009 99518009 1001 86380 86390 1
518127 99518127 1001 86380 86390 1
517964 99517964 1001 86380 86390 1
518003 99518003 1001 86380 86390 1
518004 99518004 1001 86380 86390 1
517801 99517801 1001 86380 86390 1
517868 99517868 1001 86380 86390 1
517779 99517779 1001 86380 86390 1
517911 99517911 1001 86380 86390 1
517874 99517874 1001 86380 86390 1
517735 99517735 1001 86380 86390 1
517725 99517725 1001 86380 86390 1
517627 99517627 1001 86380 86390 1
518365 99518365 1001 86380 86390 1
518248 99518248 1001 86380 86390 1
518937 99518937 1001 86380 86390 1
518874 99518874 1001 86380 86390 1
518850 99518850 1001 86380 86390 1
518904 99518904 1001 86380 86390 1
518855 99518855 1001 86380 86390 1
518634 99518634 1001 86380 86390 1
518393 99518393 1001 86380 86390 1
518471 99518471 1001 86380 86390 1
518501 99518501 1001 86380 86390 1
518377 99518377 1001 86380 86390 1
518416 99518416 1001 86380 86390 1
518533 99518533 1001 86380 86390 1
519023 99519023 1001 86380 86390 1
519067 99519067 1001 86380 86390 1
519188 99519188 1001 86380 86390 1
519780 99519780 1001 86380 86390 1
519623 99519623 1001 86380 86390 1
519616 99519616 1001 86380 86390 1
519747 99519747 1001 86380 86390 1
519619 99519619 1001 86380 86390 1
519671 99519671 1001 86380 86390 1
519597 99519597 1001 86380 86390 1
519548 99519548 1001 86380 86390 1
519600 99519600 1001 86380 86390 1
519421 99519421 1001 86380 86390 1
519199 99519199 1001 86380 86390 1
519823 99519823 1001 86380 86390 1
519609 99519609 1001 86380 86390 1
519879 99519879 1001 86380 86390 1
519815 99519815 1001 86380 86390 1
520476 99520476 1001 86380 86390 1
520533 99520533 1001 86380 86390 1
520395 99520395 1001 86380 86390 1
520280 99520280 1001 86380 86390 1
520283 99520283 1001 86380 86390 1
520350 99520350 1001 86380 86390 1
520261 99520261 1001 86380 86390 1
520287 99520287 1001 86380 86390 1
520263 99520263 1001 86380 86390 1
520201 99520201 1001 86380 86390 1
520022 99520022 1001 86380 86390 1
520075 99520075 1001 86380 86390 1
520192 99520192 1001 86380 86390 1
520209 99520209 1001 86380 86390 1
520067 99520067 1001 86380 86390 1
520107 99520107 1001 86380 86390 1
520689 99520689 1001 86380 86390 1
520718 99520718 1001 86380 86390 1
520684 99520684 1001 86380 86390 1
520763 99520763 1001 86380 86390 1
520817 99520817 1001 86380 86390 1
521363 99521363 1001 86380 86390 1
521288 99521288 1001 86380 86390 1
521397 99521397 1001 86380 86390 1
521411 99521411 1001 86380 86390 1
521458 99521458 1001 86380 86390 1
521234 99521234 1001 86380 86390 1
521240 99521240 1001 86380 86390 1
520900 99520900 1001 86380 86390 1
520969 99520969 1001 86380 86390 1
521047 99521047 1001 86380 86390 1
520907 99520907 1001 86380 86390 1
520921 99520921 1001 86380 86390 1
521502 99521502 1001 86380 86390 1
521506 99521506 1001 86380 86390 1
522125 99522125 1001 86380 86390 1
522219 99522219 1001 86380 86390 1
521907 99521907 1001 86380 86390 1
521935 99521935 1001 86380 86390 1
522000 99522000 1001 86380 86390 1
521990 99521990 1001 86380 86390 1
522084 99522084 1001 86380 86390 1
522341 99522341 1001 86380 86390 1
522447 99522447 1001 86380 86390 1
522297 99522297 1001 86380 86390 1
522378 99522378 1001 86380 86390 1
522481 99522481 1001 86380 86390 1
522990 99522990 1001 86380 86390 1
523003 99523003 1001 86380 86390 1
522998 99522998 1001 86380 86390 1
522825 99522825 1001 86380 86390 1
522814 99522814 1001 86380 86390 1
522715 99522715 1001 86380 86390 1
522517 99522517 1001 86380 86390 1
522583 99522583 1001 86380 86390 1
522675 99522675 1001 86380 86390 1
523718 99523718 1001 86380 86390 1
523553 99523553 1001 86380 86390 1
523568 99523568 1001 86380 86390 1
523620 99523620 1001 86380 86390 1
523333 99523333 1001 86380 86390 1
523993 99523993 1001 86380 86390 1
523971 99523971 1001 86380 86390 1
524127 99524127 1001 86380 86390 1
524024 99524024 1001 86380 86390 1
523977 99523977 1001 86380 86390 1
524082 99524082 1001 86380 86390 1
524044 99524044 1001 86380 86390 1
524641 99524641 1001 86380 86390 1
524721 99524721 1001 86380 86390 1
524609 99524609 1001 86380 86390 1
524689 99524689 1001 86380 86390 1
524465 99524465 1001 86380 86390 1
524535 99524535 1001 86380 86390 1
524407 99524407 1001 86380 86390 1
524296 99524296 1001 86380 86390 1
524181 99524181 1001 86380 86390 1
524273 99524273 1001 86380 86390 1
524184 99524184 1001 86380 86390 1
524893 99524893 1001 86380 86390 1
525501 99525501 1001 86380 86390 1
525585 99525585 1001 86380 86390 1
525199 99525199 1001 86380 86390 1
525240 99525240 1001 86380 86390 1
525323 99525323 1001 86380 86390 1
525336 99525336 1001 86380 86390 1
525042 99525042 1001 86380 86390 1
525094 99525094 1001 86380 86390 1
525007 99525007 1001 86380 86390 1
525110 99525110 1001 86380 86390 1
525021 99525021 1001 86380 86390 1
524986 99524986 1001 86380 86390 1
526419 99526419 1001 86380 86390 1
526295 99526295 1001 86380 86390 1
526326 99526326 1001 86380 86390 1
526381 99526381 1001 86380 86390 1
526279 99526279 1001 86380 86390 1
526306 99526306 1001 86380 86390 1
526087 99526087 1001 86380 86390 1
526037 99526037 1001 86380 86390 1
526093 99526093 1001 86380 86390 1
526070 99526070 1001 86380 86390 1
526203 99526203 1001 86380 86390 1
525855 99525855 1001 86380 86390 1
525926 99525926 1001 86380 86390 1
526482 99526482 1001 86380 86390 1
527189 99527189 1001 86380 86390 1
527019 99527019 1001 86380 86390 1
526906 99526906 1001 86380 86390 1
526973 99526973 1001 86380 86390 1
527014 99527014 1001 86380 86390 1
527029 99527029 1001 86380 86390 1
526788 99526788 1001 86380 86390 1
526832 99526832 1001 86380 86390 1
527352 99527352 1001 86380 86390 1
527884 99527884 1001 86380 86390 1
527943 99527943 1001 86380 86390 1
527956 99527956 1001 86380 86390 1
527769 99527769 1001 86380 86390 1
527746 99527746 1001 86380 86390 1
527838 99527838 1001 86380 86390 1
527865 99527865 1001 86380 86390 1
527737 99527737 1001 86380 86390 1
527596 99527596 1001 86380 86390 1
527467 99527467 1001 86380 86390 1
527522 99527522 1001 86380 86390 1
527548 99527548 1001 86380 86390 1
527575 99527575 1001 86380 86390 1
527657 99527657 1001 86380 86390 1
528136 99528136 1001 86380 86390 1
528111 99528111 1001 86380 86390 1
528086 99528086 1001 86380 86390 1
528148 99528148 1001 86380 86390 1
528606 99528606 1001 86380 86390 1
528650 99528650 1001 86380 86390 1
528663 99528663 1001 86380 86390 1
528612 99528612 1001 86380 86390 1
528564 99528564 1001 86380 86390 1
528373 99528373 1001 86380 86390 1
528386 99528386 1001 86380 86390 1
528477 99528477 1001 86380 86390 1
528376 99528376 1001 86380 86390 1
528403 99528403 1001 86380 86390 1
529072 99529072 1001 86380 86390 1
528986 99528986 1001 86380 86390 1
529572 99529572 1001 86380 86390 1
529588 99529588 1001 86380 86390 1
529653 99529653 1001 86380 86390 1
529641 99529641 1001 86380 86390 1
529660 99529660 1001 86380 86390 1
529474 99529474 1001 86380 86390 1
529323 99529323 1001 86380 86390 1
529145 99529145 1001 86380 86390 1
529263 99529263 1001 86380 86390 1
529136 99529136 1001 86380 86390 1
529189 99529189 1001 86380 86390 1
529165 99529165 1001 86380 86390 1
529867 99529867 1001 86380 86390 1
529790 99529790 1001 86380 86390 1
529740 99529740 1001 86380 86390 1
529873 99529873 1001 86380 86390 1
529915 99529915 1001 86380 86390 1
530401 99530401 1001 86380 86390 1
530470 99530470 1001 86380 86390 1
530483 99530483 1001 86380 86390 1
530473 99530473 1001 86380 86390 1
530543 99530543 1001 86380 86390 1
530316 99530316 1001 86380 86390 1
530036 99530036 1001 86380 86390 1
529974 99529974 1001 86380 86390 1
530643 99530643 1001 86380 86390 1
530734 99530734 1001 86380 86390 1
530618 99530618 1001 86380 86390 1
530567 99530567 1001 86380 86390 1
530625 99530625 1001 86380 86390 1
531276 99531276 1001 86380 86390 1
531316 99531316 1001 86380 86390 1
531319 99531319 1001 86380 86390 1
531338 99531338 1001 86380 86390 1
531122 99531122 1001 86380 86390 1
531073 99531073 1001 86380 86390 1
531067 99531067 1001 86380 86390 1
530850 99530850 1001 86380 86390 1
530839 99530839 1001 86380 86390 1
530868 99530868 1001 86380 86390 1
530896 99530896 1001 86380 86390 1
530860 99530860 1001 86380 86390 1
530769 99530769 1001 86380 86390 1
531549 99531549 1001 86380 86390 1
531562 99531562 1001 86380 86390 1
531517 99531517 1001 86380 86390 1
531387 99531387 1001 86380 86390 1
532175 99532175 1001 86380 86390 1
532098 99532098 1001 86380 86390 1
532125 99532125 1001 86380 86390 1
531935 99531935 1001 86380 86390 1
532000 99532000 1001 86380 86390 1
531795 99531795 1001 86380 86390 1
531912 99531912 1001 86380 86390 1
531850 99531850 1001 86380 86390 1
531916 99531916 1001 86380 86390 1
531997 99531997 1001 86380 86390 1
531588 99531588 1001 86380 86390 1
531735 99531735 1001 86380 86390 1
532309 99532309 1001 86380 86390 1
532297 99532297 1001 86380 86390 1
532279 99532279 1001 86380 86390 1
533009 99533009 1001 86380 86390 1
532872 99532872 1001 86380 86390 1
532976 99532976 1001 86380 86390 1
532557 99532557 1001 86380 86390 1
532616 99532616 1001 86380 86390 1
533067 99533067 1001 86380 86390 1
533147 99533147 1001 86380 86390 1
533217 99533217 1001 86380 86390 1
533783 99533783 1001 86380 86390 1
533658 99533658 1001 86380 86390 1
533775 99533775 1001 86380 86390 1
533844 99533844 1001 86380 86390 1
533461 99533461 1001 86380 86390 1
533503 99533503 1001 86380 86390 1
533517 99533517 1001 86380 86390 1
533492 99533492 1001 86380 86390 1
533507 99533507 1001 86380 86390 1
533572 99533572 1001 86380 86390 1
533379 99533379 1001 86380 86390 1
533407 99533407 1001 86380 86390 1
533409 99533409 1001 86380 86390 1
533294 99533294 1001 86380 86390 1
533373 99533373 1001 86380 86390 1
533374 99533374 1001 86380 86390 1
533445 99533445 1001 86380 86390 1
533902 99533902 1001 86380 86390 1
533980 99533980 1001 86380 86390 1
534579 99534579 1001 86380 86390 1
534349 99534349 1001 86380 86390 1
534416 99534416 1001 86380 86390 1
534279 99534279 1001 86380 86390 1
534149 99534149 1001 86380 86390 1
534745 99534745 1001 86380 86390 1
534797 99534797 1001 86380 86390 1
534814 99534814 1001 86380 86390 1
534779 99534779 1001 86380 86390 1
534806 99534806 1001 86380 86390 1
535397 99535397 1001 86380 86390 1
535493 99535493 1001 86380 86390 1
535364 99535364 1001 86380 86390 1
535327 99535327 1001 86380 86390 1
535456 99535456 1001 86380 86390 1
535137 99535137 1001 86380 86390 1
535152 99535152 1001 86380 86390 1
535287 99535287 1001 86380 86390 1
535160 99535160 1001 86380 86390 1
535303 99535303 1001 86380 86390 1
534956 99534956 1001 86380 86390 1
534957 99534957 1001 86380 86390 1
535587 99535587 1001 86380 86390 1
535580 99535580 1001 86380 86390 1
535609 99535609 1001 86380 86390 1
536168 99536168 1001 86380 86390 1
536223 99536223 1001 86380 86390 1
536147 99536147 1001 86380 86390 1
536199 99536199 1001 86380 86390 1
536215 99536215 1001 86380 86390 1
536243 99536243 1001 86380 86390 1
536091 99536091 1001 86380 86390 1
536023 99536023 1001 86380 86390 1
535888 99535888 1001 86380 86390 1
535890 99535890 1001 86380 86390 1
536398 99536398 1001 86380 86390 1
536437 99536437 1001 86380 86390 1
536524 99536524 1001 86380 86390 1
537125 99537125 1001 86380 86390 1
537152 99537152 1001 86380 86390 1
536943 99536943 1001 86380 86390 1
536804 99536804 1001 86380 86390 1
536936 99536936 1001 86380 86390 1
536588 99536588 1001 86380 86390 1
536667 99536667 1001 86380 86390 1
537254 99537254 1001 86380 86390 1
537165 99537165 1001 86380 86390 1
537297 99537297 1001 86380 86390 1
537184 99537184 1001 86380 86390 1
537864 99537864 1001 86380 86390 1
537713 99537713 1001 86380 86390 1
537420 99537420 1001 86380 86390 1
537397 99537397 1001 86380 86390 1
537492 99537492 1001 86380 86390 1
537521 99537521 1001 86380 86390 1
538064 99538064 1001 86380 86390 1
538007 99538007 1001 86380 86390 1
538612 99538612 1001 86380 86390 1
538616 99538616 1001 86380 86390 1
538656 99538656 1001 86380 86390 1
538721 99538721 1001 86380 86390 1
538466 99538466 1001 86380 86390 1
538481 99538481 1001 86380 86390 1
538475 99538475 1001 86380 86390 1
538221 99538221 1001 86380 86390 1
538353 99538353 1001 86380 86390 1
538379 99538379 1001 86380 86390 1
538354 99538354 1001 86380 86390 1
538330 99538330 1001 86380 86390 1
538994 99538994 1001 86380 86390 1
538960 99538960 1001 86380 86390 1
538871 99538871 1001 86380 86390 1
539474 99539474 1001 86380 86390 1
539465 99539465 1001 86380 86390 1
539337 99539337 1001 86380 86390 1
539261 99539261 1001 86380 86390 1
539300 99539300 1001 86380 86390 1
539353 99539353 1001 86380 86390 1
539366 99539366 1001 86380 86390 1
539237 99539237 1001 86380 86390 1
539201 99539201 1001 86380 86390 1
539049 99539049 1001 86380 86390 1
539127 99539127 1001 86380 86390 1
539773 99539773 1001 86380 86390 1
539697 99539697 1001 86380 86390 1
539646 99539646 1001 86380 86390 1
539764 99539764 1001 86380 86390 1
539739 99539739 1001 86380 86390 1
539727 99539727 1001 86380 86390 1
540416 99540416 1001 86380 86390 1
540366 99540366 1001 86380 86390 1
540379 99540379 1001 86380 86390 1
540405 99540405 1001 86380 86390 1
540408 99540408 1001 86380 86390 1
540222 99540222 1001 86380 86390 1
540235 99540235 1001 86380 86390 1
540197 99540197 1001 86380 86390 1
540223 99540223 1001 86380 86390 1
540120 99540120 1001 86380 86390 1
540188 99540188 1001 86380 86390 1
540189 99540189 1001 86380 86390 1
540156 99540156 1001 86380 86390 1
539911 99539911 1001 86380 86390 1
539939 99539939 1001 86380 86390 1
540032 99540032 1001 86380 86390 1
540569 99540569 1001 86380 86390 1
540054 99540054 1001 86380 86390 1
540610 99540610 1001 86380 86390 1
540572 99540572 1001 86380 86390 1
540547 99540547 1001 86380 86390 1
541092 99541092 1001 86380 86390 1
540963 99540963 1001 86380 86390 1
541067 99541067 1001 86380 86390 1
540789 99540789 1001 86380 86390 1
540815 99540815 1001 86380 86390 1
540792 99540792 1001 86380 86390 1
540767 99540767 1001 86380 86390 1
540693 99540693 1001 86380 86390 1
540811 99540811 1001 86380 86390 1
540682 99540682 1001 86380 86390 1
540838 99540838 1001 86380 86390 1
541303 99541303 1001 86380 86390 1
541346 99541346 1001 86380 86390 1
541399 99541399 1001 86380 86390 1
541311 99541311 1001 86380 86390 1
541481 99541481 1001 86380 86390 1
541378 99541378 1001 86380 86390 1
541443 99541443 1001 86380 86390 1
541431 99541431 1001 86380 86390 1
542010 99542010 1001 86380 86390 1
541874 99541874 1001 86380 86390 1
541733 99541733 1001 86380 86390 1
541889 99541889 1001 86380 86390 1
541761 99541761 1001 86380 86390 1
541827 99541827 1001 86380 86390 1
541763 99541763 1001 86380 86390 1
541716 99541716 1001 86380 86390 1
541730 99541730 1001 86380 86390 1
541682 99541682 1001 86380 86390 1
541699 99541699 1001 86380 86390 1
542170 99542170 1001 86380 86390 1
542131 99542131 1001 86380 86390 1
542856 99542856 1001 86380 86390 1
542800 99542800 1001 86380 86390 1
542564 99542564 1001 86380 86390 1
542531 99542531 1001 86380 86390 1
542472 99542472 1001 86380 86390 1
542515 99542515 1001 86380 86390 1
543076 99543076 1001 86380 86390 1
542986 99542986 1001 86380 86390 1
543107 99543107 1001 86380 86390 1
543617 99543617 1001 86380 86390 1
543721 99543721 1001 86380 86390 1
543727 99543727 1001 86380 86390 1
543611 99543611 1001 86380 86390 1
543613 99543613 1001 86380 86390 1
543704 99543704 1001 86380 86390 1
543628 99543628 1001 86380 86390 1
543371 99543371 1001 86380 86390 1
543361 99543361 1001 86380 86390 1
543520 99543520 1001 86380 86390 1
543457 99543457 1001 86380 86390 1
543380 99543380 1001 86380 86390 1
543199 99543199 1001 86380 86390 1
543304 99543304 1001 86380 86390 1
543833 99543833 1001 86380 86390 1
544521 99544521 1001 86380 86390 1
544458 99544458 1001 86380 86390 1
544420 99544420 1001 86380 86390 1
544399 99544399 1001 86380 86390 1
544479 99544479 1001 86380 86390 1
544301 99544301 1001 86380 86390 1
544320 99544320 1001 86380 86390 1
544295 99544295 1001 86380 86390 1
544373 99544373 1001 86380 86390 1
544313 99544313 1001 86380 86390 1
544122 99544122 1001 86380 86390 1
544123 99544123 1001 86380 86390 1
543987 99543987 1001 86380 86390 1
544182 99544182 1001 86380 86390 1
544603 99544603 1001 86380 86390 1
544656 99544656 1001 86380 86390 1
436698 808 1001 34500 38817 1
409163 1142 1001 16200 18777 1
424722 990 1001 51480 53937 1
506314 1055 1002 41981 45045 1
514588 900 1001 47812 48111 1
539889 695 1001 63891 64190 1
400015 99400015 1001 86380 86390 1
400012 99400012 1001 86380 86390 1
400225 99400225 1001 86380 86390 1
400230 99400230 1001 86380 86390 1
400343 99400343 1001 86380 86390 1
400348 99400348 1001 86380 86390 1
400518 99400518 1001 86380 86390 1
400585 99400585 1001 86380 86390 1
400789 99400789 1001 86380 86390 1
400842 99400842 1001 86380 86390 1
401274 99401274 1001 86380 86390 1
401323 99401323 1001 86380 86390 1
401445 99401445 1001 86380 86390 1
401732 99401732 1001 86380 86390 1
401834 99401834 1001 86380 86390 1
402038 99402038 1001 86380 86390 1
401984 99401984 1001 86380 86390 1
402158 99402158 1001 86380 86390 1
402068 99402068 1001 86380 86390 1
402234 99402234 1001 86380 86390 1
402337 99402337 1001 86380 86390 1
402394 99402394 1001 86380 86390 1
402524 99402524 1001 86380 86390 1
402587 99402587 1001 86380 86390 1
402722 99402722 1001 86380 86390 1
402818 99402818 1001 86380 86390 1
403057 99403057 1001 86380 86390 1
403120 99403120 1001 86380 86390 1
403179 99403179 1001 86380 86390 1
403401 99403401 1001 86380 86390 1
403385 99403385 1001 86380 86390 1
403364 99403364 1001 86380 86390 1
403550 99403550 1001 86380 86390 1
403618 99403618 1001 86380 86390 1
403671 99403671 1001 86380 86390 1
403660 99403660 1001 86380 86390 1
403792 99403792 1001 86380 86390 1
403906 99403906 1001 86380 86390 1
403943 99403943 1001 86380 86390 1
404145 99404145 1001 86380 86390 1
404254 99404254 1001 86380 86390 1
404403 99404403 1001 86380 86390 1
404558 99404558 1001 86380 86390 1
404710 99404710 1001 86380 86390 1
404799 99404799 1001 86380 86390 1
404975 99404975 1001 86380 86390 1
404931 99404931 1001 86380 86390 1
405077 99405077 1001 86380 86390 1
405090 99405090 1001 86380 86390 1
405210 99405210 1001 86380 86390 1
405294 99405294 1001 86380 86390 1
405466 99405466 1001 86380 86390 1
405736 99405736 1001 86380 86390 1
405858 99405858 1001 86380 86390 1
406571 99406571 1001 86380 86390 1
406638 99406638 1001 86380 86390 1
406632 99406632 1001 86380 86390 1
406739 99406739 1001 86380 86390 1
406964 99406964 1001 86380 86390 1
407057 99407057 1001 86380 86390 1
407058 99407058 1001 86380 86390 1
407222 99407222 1001 86380 86390 1
407270 99407270 1001 86380 86390 1
407881 99407881 1001 86380 86390 1
408048 99408048 1001 86380 86390 1
408231 99408231 1001 86380 86390 1
408287 99408287 1001 86380 86390 1
408622 99408622 1001 86380 86390 1
408641 99408641 1001 86380 86390 1
408706 99408706 1001 86380 86390 1
408726 99408726 1001 86380 86390 1
408782 99408782 1001 86380 86390 1
408902 99408902 1001 86380 86390 1
409118 99409118 1001 86380 86390 1
409424 99409424 1001 86380 86390 1
409674 99409674 1001 86380 86390 1
409752 99409752 1001 86380 86390 1
409753 99409753 1001 86380 86390 1
409707 99409707 1001 86380 86390 1
409709 99409709 1001 86380 86390 1
409854 99409854 1001 86380 86390 1
410101 99410101 1001 86380 86390 1
410126 99410126 1001 86380 86390 1
410259 99410259 1001 86380 86390 1
410439 99410439 1001 86380 86390 1
410519 99410519 1001 86380 86390 1
410993 99410993 1001 86380 86390 1
411036 99411036 1001 86380 86390 1
411231 99411231 1001 86380 86390 1
411259 99411259 1001 86380 86390 1
411301 99411301 1001 86380 86390 1
411371 99411371 1001 86380 86390 1
411325 99411325 1001 86380 86390 1
411458 99411458 1001 86380 86390 1
411515 99411515 1001 86380 86390 1
411564 99411564 1001 86380 86390 1
411819 99411819 1001 86380 86390 1
411771 99411771 1001 86380 86390 1
412106 99412106 1001 86380 86390 1
412200 99412200 1001 86380 86390 1
412189 99412189 1001 86380 86390 1
412300 99412300 1001 86380 86390 1
412470 99412470 1001 86380 86390 1
413593 99413593 1001 86380 86390 1
413238 99413238 1001 86380 86390 1
413101 99413101 1001 86380 86390 1
412511 99412511 1001 86380 86390 1
412677 99412677 1001 86380 86390 1
412831 99412831 1001 86380 86390 1
413831 99413831 1001 86380 86390 1
413781 99413781 1001 86380 86390 1
413740 99413740 1001 86380 86390 1
413930 99413930 1001 86380 86390 1
413977 99413977 1001 86380 86390 1
413918 99413918 1001 86380 86390 1
415057 99415057 1001 86380 86390 1
415272 99415272 1001 86380 86390 1
415070 99415070 1001 86380 86390 1
415300 99415300 1001 86380 86390 1
414755 99414755 1001 86380 86390 1
414571 99414571 1001 86380 86390 1
414672 99414672 1001 86380 86390 1
414501 99414501 1001 86380 86390 1
414381 99414381 1001 86380 86390 1
414207 99414207 1001 86380 86390 1
415524 99415524 1001 86380 86390 1
415646 99415646 1001 86380 86390 1
415484 99415484 1001 86380 86390 1
415533 99415533 1001 86380 86390 1
415559 99415559 1001 86380 86390 1
416154 99416154 1001 86380 86390 1
416034 99416034 1001 86380 86390 1
417185 99417185 1001 86380 86390 1
417351 99417351 1001 86380 86390 1
417451 99417451 1001 86380 86390 1
418765 99418765 1001 86380 86390 1
418706 99418706 1001 86380 86390 1
418639 99418639 1001 86380 86390 1
418688 99418688 1001 86380 86390 1
418790 99418790 1001 86380 86390 1
418323 99418323 1001 86380 86390 1
417681 99417681 1001 86380 86390 1
417839 99417839 1001 86380 86390 1
417624 99417624 1001 86380 86390 1
417733 99417733 1001 86380 86390 1
418821 99418821 1001 86380 86390 1
418987 99418987 1001 86380 86390 1
418837 99418837 1001 86380 86390 1
418869 99418869 1001 86380 86390 1
420095 99420095 1001 86380 86390 1
420318 99420318 1001 86380 86390 1
420228 99420228 1001 86380 86390 1
420114 99420114 1001 86380 86390 1
420003 99420003 1001 86380 86390 1
419978 99419978 1001 86380 86390 1
419716 99419716 1001 86380 86390 1
419964 99419964 1001 86380 86390 1
419296 99419296 1001 86380 86390 1
419444 99419444 1001 86380 86390 1
420750 99420750 1001 86380 86390 1
420460 99420460 1001 86380 86390 1
421831 99421831 1001 86380 86390 1
421839 99421839 1001 86380 86390 1
421928 99421928 1001 86380 86390 1
421583 99421583 1001 86380 86390 1
421546 99421546 1001 86380 86390 1
421037 99421037 1001 86380 86390 1
421062 99421062 1001 86380 86390 1
421002 99421002 1001 86380 86390 1
422121 99422121 1001 86380 86390 1
422154 99422154 1001 86380 86390 1
422380 99422380 1001 86380 86390 1
423370 99423370 1001 86380 86390 1
423448 99423448 1001 86380 86390 1
423622 99423622 1001 86380 86390 1
423456 99423456 1001 86380 86390 1
423282 99423282 1001 86380 86390 1
423017 99423017 1001 86380 86390 1
422722 99422722 1001 86380 86390 1
422826 99422826 1001 86380 86390 1
422783 99422783 1001 86380 86390 1
422559 99422559 1001 86380 86390 1
422846 99422846 1001 86380 86390 1
423752 99423752 1001 86380 86390 1
423798 99423798 1001 86380 86390 1
423998 99423998 1001 86380 86390 1
424140 99424140 1001 86380 86390 1
425351 99425351 1001 86380 86390 1
425018 99425018 1001 86380 86390 1
424645 99424645 1001 86380 86390 1
424910 99424910 1001 86380 86390 1
424969 99424969 1001 86380 86390 1
424830 99424830 1001 86380 86390 1
424914 99424914 1001 86380 86390 1
424976 99424976 1001 86380 86390 1
424296 99424296 1001 86380 86390 1
424447 99424447 1001 86380 86390 1
425505 99425505 1001 86380 86390 1
425417 99425417 1001 86380 86390 1
427005 99427005 1001 86380 86390 1
427066 99427066 1001 86380 86390 1
426784 99426784 1001 86380 86390 1
427100 99427100 1001 86380 86390 1
426549 99426549 1001 86380 86390 1
426583 99426583 1001 86380 86390 1
425987 99425987 1001 86380 86390 1
426257 99426257 1001 86380 86390 1
427123 99427123 1001 86380 86390 1
428400 99428400 1001 86380 86390 1
428615 99428615 1001 86380 86390 1
428453 99428453 1001 86380 86390 1
428717 99428717 1001 86380 86390 1
428155 99428155 1001 86380 86390 1
428317 99428317 1001 86380 86390 1
428039 99428039 1001 86380 86390 1
428122 99428122 1001 86380 86390 1
428170 99428170 1001 86380 86390 1
428331 99428331 1001 86380 86390 1
428107 99428107 1001 86380 86390 1
428109 99428109 1001 86380 86390 1
428333 99428333 1001 86380 86390 1
427575 99427575 1001 86380 86390 1
427601 99427601 1001 86380 86390 1
427652 99427652 1001 86380 86390 1
427864 99427864 1001 86380 86390 1
427911 99427911 1001 86380 86390 1
427818 99427818 1001 86380 86390 1
429102 99429102 1001 86380 86390 1
428929 99428929 1001 86380 86390 1
428957 99428957 1001 86380 86390 1
430276 99430276 1001 86380 86390 1
430284 99430284 1001 86380 86390 1
430036 99430036 1001 86380 86390 1
430237 99430237 1001 86380 86390 1
430362 99430362 1001 86380 86390 1
429615 99429615 1001 86380 86390 1
429602 99429602 1001 86380 86390 1
429523 99429523 1001 86380 86390 1
429395 99429395 1001 86380 86390 1
429258 99429258 1001 86380 86390 1
429378 99429378 1001 86380 86390 1
429493 99429493 1001 86380 86390 1
430802 99430802 1001 86380 86390 1
430464 99430464 1001 86380 86390 1
430521 99430521 1001 86380 86390 1
431883 99431883 1001 86380 86390 1
432015 99432015 1001 86380 86390 1
431426 99431426 1001 86380 86390 1
431457 99431457 1001 86380 86390 1
431607 99431607 1001 86380 86390 1
431310 99431310 1001 86380 86390 1
431298 99431298 1001 86380 86390 1
431238 99431238 1001 86380 86390 1
430923 99430923 1001 86380 86390 1
431245 99431245 1001 86380 86390 1
432095 99432095 1001 86380 86390 1
432382 99432382 1001 86380 86390 1
433656 99433656 1001 86380 86390 1
433344 99433344 1001 86380 86390 1
433364 99433364 1001 86380 86390 1
433489 99433489 1001 86380 86390 1
433408 99433408 1001 86380 86390 1
433134 99433134 1001 86380 86390 1
433223 99433223 1001 86380 86390 1
433285 99433285 1001 86380 86390 1
432527 99432527 1001 86380 86390 1
432547 99432547 1001 86380 86390 1
434113 99434113 1001 86380 86390 1
433905 99433905 1001 86380 86390 1
434128 99434128 1001 86380 86390 1
435385 99435385 1001 86380 86390 1
435383 99435383 1001 86380 86390 1
435386 99435386 1001 86380 86390 1
434681 99434681 1001 86380 86390 1
434717 99434717 1001 86380 86390 1
434726 99434726 1001 86380 86390 1
434540 99434540 1001 86380 86390 1
434383 99434383 1001 86380 86390 1
434550 99434550 1001 86380 86390 1
435724 99435724 1001 86380 86390 1
435802 99435802 1001 86380 86390 1
437078 99437078 1001 86380 86390 1
437032 99437032 1001 86380 86390 1
437011 99437011 1001 86380 86390 1
436847 99436847 1001 86380 86390 1
437072 99437072 1001 86380 86390 1
436730 99436730 1001 86380 86390 1
436536 99436536 1001 86380 86390 1
435925 99435925 1001 86380 86390 1
436164 99436164 1001 86380 86390 1
436097 99436097 1001 86380 86390 1
435963 99435963 1001 86380 86390 1
435921 99435921 1001 86380 86390 1
437256 99437256 1001 86380 86390 1
300576 99300576 1001 86380 86390 1
300531 99300531 1001 86380 86390 1
300341 99300341 1001 86380 86390 1
300398 99300398 1001 86380 86390 1
300518 99300518 1001 86380 86390 1
300467 99300467 1001 86380 86390 1
300444 99300444 1001 86380 86390 1
300186 99300186 1001 86380 86390 1
300190 99300190 1001 86380 86390 1
300921 99300921 1001 86380 86390 1
300792 99300792 1001 86380 86390 1
300836 99300836 1001 86380 86390 1
301363 99301363 1001 86380 86390 1
301469 99301469 1001 86380 86390 1
301514 99301514 1001 86380 86390 1
301312 99301312 1001 86380 86390 1
301157 99301157 1001 86380 86390 1
301334 99301334 1001 86380 86390 1
301120 99301120 1001 86380 86390 1
301010 99301010 1001 86380 86390 1
301567 99301567 1001 86380 86390 1
301608 99301608 1001 86380 86390 1
301600 99301600 1001 86380 86390 1
302317 99302317 1001 86380 86390 1
302334 99302334 1001 86380 86390 1
302271 99302271 1001 86380 86390 1
302363 99302363 1001 86380 86390 1
302151 99302151 1001 86380 86390 1
302164 99302164 1001 86380 86390 1
301984 99301984 1001 86380 86390 1
301956 99301956 1001 86380 86390 1
301958 99301958 1001 86380 86390 1
302474 99302474 1001 86380 86390 1
302462 99302462 1001 86380 86390 1
302399 99302399 1001 86380 86390 1
303041 99303041 1001 86380 86390 1
303158 99303158 1001 86380 86390 1
303120 99303120 1001 86380 86390 1
303136 99303136 1001 86380 86390 1
303125 99303125 1001 86380 86390 1
303196 99303196 1001 86380 86390 1
302910 99302910 1001 86380 86390 1
302824 99302824 1001 86380 86390 1
302587 99302587 1001 86380 86390 1
302748 99302748 1001 86380 86390 1
302661 99302661 1001 86380 86390 1
303321 99303321 1001 86380 86390 1
303362 99303362 1001 86380 86390 1
303388 99303388 1001 86380 86390 1
303393 99303393 1001 86380 86390 1
303382 99303382 1001 86380 86390 1
303344 99303344 1001 86380 86390 1
303930 99303930 1001 86380 86390 1
303943 99303943 1001 86380 86390 1
303922 99303922 1001 86380 86390 1
303987 99303987 1001 86380 86390 1
303873 99303873 1001 86380 86390 1
303635 99303635 1001 86380 86390 1
303623 99303623 1001 86380 86390 1
303727 99303727 1001 86380 86390 1
303780 99303780 1001 86380 86390 1
303811 99303811 1001 86380 86390 1
303556 99303556 1001 86380 86390 1
303573 99303573 1001 86380 86390 1
303562 99303562 1001 86380 86390 1
304159 99304159 1001 86380 86390 1
304125 99304125 1001 86380 86390 1
304230 99304230 1001 86380 86390 1
304052 99304052 1001 86380 86390 1
304737 99304737 1001 86380 86390 1
304725 99304725 1001 86380 86390 1
304515 99304515 1001 86380 86390 1
304582 99304582 1001 86380 86390 1
304492 99304492 1001 86380 86390 1
304647 99304647 1001 86380 86390 1
304571 99304571 1001 86380 86390 1
304522 99304522 1001 86380 86390 1
304385 99304385 1001 86380 86390 1
305015 99305015 1001 86380 86390 1
305028 99305028 1001 86380 86390 1
305517 99305517 1001 86380 86390 1
305583 99305583 1001 86380 86390 1
305496 99305496 1001 86380 86390 1
305454 99305454 1001 86380 86390 1
305329 99305329 1001 86380 86390 1
305359 99305359 1001 86380 86390 1
305142 99305142 1001 86380 86390 1
305122 99305122 1001 86380 86390 1
305110 99305110 1001 86380 86390 1
305227 99305227 1001 86380 86390 1
305241 99305241 1001 86380 86390 1
305230 99305230 1001 86380 86390 1
305076 99305076 1001 86380 86390 1
305695 99305695 1001 86380 86390 1
500000 99500000 1001 86380 86390 1
500053 99500053 1001 86380 86390 1
500135 99500135 1001 86380 86390 1
500161 99500161 1001 86380 86390 1
500570 99500570 1001 86380 86390 1
500485 99500485 1001 86380 86390 1
500464 99500464 1001 86380 86390 1
500295 99500295 1001 86380 86390 1
500361 99500361 1001 86380 86390 1
500223 99500223 1001 86380 86390 1
500251 99500251 1001 86380 86390 1
500358 99500358 1001 86380 86390 1
500969 99500969 1001 86380 86390 1
500856 99500856 1001 86380 86390 1
501604 99501604 1001 86380 86390 1
501611 99501611 1001 86380 86390 1
501463 99501463 1001 86380 86390 1
501517 99501517 1001 86380 86390 1
501626 99501626 1001 86380 86390 1
501521 99501521 1001 86380 86390 1
501291 99501291 1001 86380 86390 1
501318 99501318 1001 86380 86390 1
501268 99501268 1001 86380 86390 1
501258 99501258 1001 86380 86390 1
501142 99501142 1001 86380 86390 1
501740 99501740 1001 86380 86390 1
501728 99501728 1001 86380 86390 1
501651 99501651 1001 86380 86390 1
501655 99501655 1001 86380 86390 1
501697 99501697 1001 86380 86390 1
501686 99501686 1001 86380 86390 1
501777 99501777 1001 86380 86390 1
502305 99502305 1001 86380 86390 1
502385 99502385 1001 86380 86390 1
502081 99502081 1001 86380 86390 1
502025 99502025 1001 86380 86390 1
502595 99502595 1001 86380 86390 1
502565 99502565 1001 86380 86390 1
503092 99503092 1001 86380 86390 1
503213 99503213 1001 86380 86390 1
502944 99502944 1001 86380 86390 1
502906 99502906 1001 86380 86390 1
503022 99503022 1001 86380 86390 1
502953 99502953 1001 86380 86390 1
502979 99502979 1001 86380 86390 1
502709 99502709 1001 86380 86390 1
502736 99502736 1001 86380 86390 1
502687 99502687 1001 86380 86390 1
502808 99502808 1001 86380 86390 1
502772 99502772 1001 86380 86390 1
502760 99502760 1001 86380 86390 1
503341 99503341 1001 86380 86390 1
503413 99503413 1001 86380 86390 1
504073 99504073 1001 86380 86390 1
504101 99504101 1001 86380 86390 1
504001 99504001 1001 86380 86390 1
503821 99503821 1001 86380 86390 1
503755 99503755 1001 86380 86390 1
503590 99503590 1001 86380 86390 1
503591 99503591 1001 86380 86390 1
503645 99503645 1001 86380 86390 1
503646 99503646 1001 86380 86390 1
503705 99503705 1001 86380 86390 1
504225 99504225 1001 86380 86390 1
504941 99504941 1001 86380 86390 1
504626 99504626 1001 86380 86390 1
504575 99504575 1001 86380 86390 1
504440 99504440 1001 86380 86390 1
504428 99504428 1001 86380 86390 1
504436 99504436 1001 86380 86390 1
505035 99505035 1001 86380 86390 1
505090 99505090 1001 86380 86390 1
505643 99505643 1001 86380 86390 1
505738 99505738 1001 86380 86390 1
505662 99505662 1001 86380 86390 1
505651 99505651 1001 86380 86390 1
505705 99505705 1001 86380 86390 1
505718 99505718 1001 86380 86390 1
505551 99505551 1001 86380 86390 1
505205 99505205 1001 86380 86390 1
505194 99505194 1001 86380 86390 1
505886 99505886 1001 86380 86390 1
505770 99505770 1001 86380 86390 1
505815 99505815 1001 86380 86390 1
506595 99506595 1001 86380 86390 1
506521 99506521 1001 86380 86390 1
506578 99506578 1001 86380 86390 1
506586 99506586 1001 86380 86390 1
506319 99506319 1001 86380 86390 1
506008 99506008 1001 86380 86390 1
505999 99505999 1001 86380 86390 1
506103 99506103 1001 86380 86390 1
506713 99506713 1001 86380 86390 1
506791 99506791 1001 86380 86390 1
506792 99506792 1001 86380 86390 1
506781 99506781 1001 86380 86390 1
507296 99507296 1001 86380 86390 1
507335 99507335 1001 86380 86390 1
507245 99507245 1001 86380 86390 1
507313 99507313 1001 86380 86390 1
507315 99507315 1001 86380 86390 1
507204 99507204 1001 86380 86390 1
506880 99506880 1001 86380 86390 1
506872 99506872 1001 86380 86390 1
506899 99506899 1001 86380 86390 1
507218 99507218 1001 86380 86390 1
507619 99507619 1001 86380 86390 1
507439 99507439 1001 86380 86390 1
508135 99508135 1001 86380 86390 1
508203 99508203 1001 86380 86390 1
508075 99508075 1001 86380 86390 1
508141 99508141 1001 86380 86390 1
508208 99508208 1001 86380 86390 1
508017 99508017 1001 86380 86390 1
507876 99507876 1001 86380 86390 1
507904 99507904 1001 86380 86390 1
507932 99507932 1001 86380 86390 1
507964 99507964 1001 86380 86390 1
507741 99507741 1001 86380 86390 1
508349 99508349 1001 86380 86390 1
508431 99508431 1001 86380 86390 1
508445 99508445 1001 86380 86390 1
508279 99508279 1001 86380 86390 1
508309 99508309 1001 86380 86390 1
509058 99509058 1001 86380 86390 1
508723 99508723 1001 86380 86390 1
508738 99508738 1001 86380 86390 1
508466 99508466 1001 86380 86390 1
508522 99508522 1001 86380 86390 1
508631 99508631 1001 86380 86390 1
509244 99509244 1001 86380 86390 1
509131 99509131 1001 86380 86390 1
509159 99509159 1001 86380 86390 1
509251 99509251 1001 86380 86390 1
509892 99509892 1001 86380 86390 1
509543 99509543 1001 86380 86390 1
509534 99509534 1001 86380 86390 1
509640 99509640 1001 86380 86390 1
509338 99509338 1001 86380 86390 1
509314 99509314 1001 86380 86390 1
509483 99509483 1001 86380 86390 1
509328 99509328 1001 86380 86390 1
509485 99509485 1001 86380 86390 1
510092 99510092 1001 86380 86390 1
509999 99509999 1001 86380 86390 1
510696 99510696 1001 86380 86390 1
510645 99510645 1001 86380 86390 1
510545 99510545 1001 86380 86390 1
510328 99510328 1001 86380 86390 1
510427 99510427 1001 86380 86390 1
510119 99510119 1001 86380 86390 1
510200 99510200 1001 86380 86390 1
510265 99510265 1001 86380 86390 1
510214 99510214 1001 86380 86390 1
510230 99510230 1001 86380 86390 1
510221 99510221 1001 86380 86390 1
510854 99510854 1001 86380 86390 1
510790 99510790 1001 86380 86390 1
510740 99510740 1001 86380 86390 1
510754 99510754 1001 86380 86390 1
510865 99510865 1001 86380 86390 1
511414 99511414 1001 86380 86390 1
511167 99511167 1001 86380 86390 1
511206 99511206 1001 86380 86390 1
511285 99511285 1001 86380 86390 1
511261 99511261 1001 86380 86390 1
511300 99511300 1001 86380 86390 1
511304 99511304 1001 86380 86390 1
511175 99511175 1001 86380 86390 1
511292 99511292 1001 86380 86390 1
510957 99510957 1001 86380 86390 1
511087 99511087 1001 86380 86390 1
510987 99510987 1001 86380 86390 1
510988 99510988 1001 86380 86390 1
511040 99511040 1001 86380 86390 1
511692 99511692 1001 86380 86390 1
511695 99511695 1001 86380 86390 1
511620 99511620 1001 86380 86390 1
511569 99511569 1001 86380 86390 1
511665 99511665 1001 86380 86390 1
511561 99511561 1001 86380 86390 1
512340 99512340 1001 86380 86390 1
512317 99512317 1001 86380 86390 1
512230 99512230 1001 86380 86390 1
512234 99512234 1001 86380 86390 1
512339 99512339 1001 86380 86390 1
512161 99512161 1001 86380 86390 1
511968 99511968 1001 86380 86390 1
512139 99512139 1001 86380 86390 1
512040 99512040 1001 86380 86390 1
511877 99511877 1001 86380 86390 1
511942 99511942 1001 86380 86390 1
511894 99511894 1001 86380 86390 1
512395 99512395 1001 86380 86390 1
512538 99512538 1001 86380 86390 1
512551 99512551 1001 86380 86390 1
512577 99512577 1001 86380 86390 1
512384 99512384 1001 86380 86390 1
513128 99513128 1001 86380 86390 1
513077 99513077 1001 86380 86390 1
513170 99513170 1001 86380 86390 1
513034 99513034 1001 86380 86390 1
513087 99513087 1001 86380 86390 1
512914 99512914 1001 86380 86390 1
512971 99512971 1001 86380 86390 1
512653 99512653 1001 86380 86390 1
512679 99512679 1001 86380 86390 1
512642 99512642 1001 86380 86390 1
512647 99512647 1001 86380 86390 1
512712 99512712 1001 86380 86390 1
513279 99513279 1001 86380 86390 1
513245 99513245 1001 86380 86390 1
513351 99513351 1001 86380 86390 1
513248 99513248 1001 86380 86390 1
513339 99513339 1001 86380 86390 1
513880 99513880 1001 86380 86390 1
513836 99513836 1001 86380 86390 1
513678 99513678 1001 86380 86390 1
513628 99513628 1001 86380 86390 1
513618 99513618 1001 86380 86390 1
513478 99513478 1001 86380 86390 1
513454 99513454 1001 86380 86390 1
514183 99514183 1001 86380 86390 1
514081 99514081 1001 86380 86390 1
514220 99514220 1001 86380 86390 1
514684 99514684 1001 86380 86390 1
514738 99514738 1001 86380 86390 1
514560 99514560 1001 86380 86390 1
514614 99514614 1001 86380 86390 1
514527 99514527 1001 86380 86390 1
514450 99514450 1001 86380 86390 1
514646 99514646 1001 86380 86390 1
514422 99514422 1001 86380 86390 1
514894 99514894 1001 86380 86390 1
514999 99514999 1001 86380 86390 1
514976 99514976 1001 86380 86390 1
515606 99515606 1001 86380 86390 1
515533 99515533 1001 86380 86390 1
515486 99515486 1001 86380 86390 1
515602 99515602 1001 86380 86390 1
515165 99515165 1001 86380 86390 1
515136 99515136 1001 86380 86390 1
515784 99515784 1001 86380 86390 1
515762 99515762 1001 86380 86390 1
515803 99515803 1001 86380 86390 1
516421 99516421 1001 86380 86390 1
516334 99516334 1001 86380 86390 1
516413 99516413 1001 86380 86390 1
516375 99516375 1001 86380 86390 1
516466 99516466 1001 86380 86390 1
516455 99516455 1001 86380 86390 1
516148 99516148 1001 86380 86390 1
516295 99516295 1001 86380 86390 1
516129 99516129 1001 86380 86390 1
516249 99516249 1001 86380 86390 1
516048 99516048 1001 86380 86390 1
515932 99515932 1001 86380 86390 1
515958 99515958 1001 86380 86390 1
516028 99516028 1001 86380 86390 1
516094 99516094 1001 86380 86390 1
516532 99516532 1001 86380 86390 1
516674 99516674 1001 86380 86390 1
516587 99516587 1001 86380 86390 1
516603 99516603 1001 86380 86390 1
516565 99516565 1001 86380 86390 1
516619 99516619 1001 86380 86390 1
516646 99516646 1001 86380 86390 1
517240 99517240 1001 86380 86390 1
517279 99517279 1001 86380 86390 1
517324 99517324 1001 86380 86390 1
516974 99516974 1001 86380 86390 1
517001 99517001 1001 86380 86390 1
516952 99516952 1001 86380 86390 1
517082 99517082 1001 86380 86390 1
517125 99517125 1001 86380 86390 1
516770 99516770 1001 86380 86390 1
516862 99516862 1001 86380 86390 1
516786 99516786 1001 86380 86390 1
516788 99516788 1001 86380 86390 1
517427 99517427 1001 86380 86390 1
517482 99517482 1001 86380 86390 1
518013 99518013 1001 86380 86390 1
518148 99518148 1001 86380 86390 1
518151 99518151 1001 86380 86390 1
517841 99517841 1001 86380 86390 1
517795 99517795 1001 86380 86390 1
517798 99517798 1001 86380 86390 1
517632 99517632 1001 86380 86390 1
518186 99518186 1001 86380 86390 1
518227 99518227 1001 86380 86390 1
518217 99518217 1001 86380 86390 1
518820 99518820 1001 86380 86390 1
518936 99518936 1001 86380 86390 1
518971 99518971 1001 86380 86390 1
518978 99518978 1001 86380 86390 1
518577 99518577 1001 86380 86390 1
518684 99518684 1001 86380 86390 1
518599 99518599 1001 86380 86390 1
518472 99518472 1001 86380 86390 1
518507 99518507 1001 86380 86390 1
518430 99518430 1001 86380 86390 1
518391 99518391 1001 86380 86390 1
519065 99519065 1001 86380 86390 1
519145 99519145 1001 86380 86390 1
519150 99519150 1001 86380 86390 1
519738 99519738 1001 86380 86390 1
519779 99519779 1001 86380 86390 1
519785 99519785 1001 86380 86390 1
519809 99519809 1001 86380 86390 1
519404 99519404 1001 86380 86390 1
519436 99519436 1001 86380 86390 1
519221 99519221 1001 86380 86390 1
519302 99519302 1001 86380 86390 1
519370 99519370 1001 86380 86390 1
519383 99519383 1001 86380 86390 1
519385 99519385 1001 86380 86390 1
519979 99519979 1001 86380 86390 1
519401 99519401 1001 86380 86390 1
519866 99519866 1001 86380 86390 1
520564 99520564 1001 86380 86390 1
520494 99520494 1001 86380 86390 1
520456 99520456 1001 86380 86390 1
520632 99520632 1001 86380 86390 1
520588 99520588 1001 86380 86390 1
520236 99520236 1001 86380 86390 1
520216 99520216 1001 86380 86390 1
520062 99520062 1001 86380 86390 1
520756 99520756 1001 86380 86390 1
520671 99520671 1001 86380 86390 1
520843 99520843 1001 86380 86390 1
521428 99521428 1001 86380 86390 1
521378 99521378 1001 86380 86390 1
521446 99521446 1001 86380 86390 1
521347 99521347 1001 86380 86390 1
521348 99521348 1001 86380 86390 1
521134 99521134 1001 86380 86390 1
521178 99521178 1001 86380 86390 1
521233 99521233 1001 86380 86390 1
521009 99521009 1001 86380 86390 1
520932 99520932 1001 86380 86390 1
521618 99521618 1001 86380 86390 1
521633 99521633 1001 86380 86390 1
521635 99521635 1001 86380 86390 1
521475 99521475 1001 86380 86390 1
522218 99522218 1001 86380 86390 1
522105 99522105 1001 86380 86390 1
521983 99521983 1001 86380 86390 1
521948 99521948 1001 86380 86390 1
521912 99521912 1001 86380 86390 1
521843 99521843 1001 86380 86390 1
521715 99521715 1001 86380 86390 1
521706 99521706 1001 86380 86390 1
521734 99521734 1001 86380 86390 1
522372 99522372 1001 86380 86390 1
522450 99522450 1001 86380 86390 1
522373 99522373 1001 86380 86390 1
522350 99522350 1001 86380 86390 1
523015 99523015 1001 86380 86390 1
522915 99522915 1001 86380 86390 1
522940 99522940 1001 86380 86390 1
523046 99523046 1001 86380 86390 1
523060 99523060 1001 86380 86390 1
523073 99523073 1001 86380 86390 1
523024 99523024 1001 86380 86390 1
523013 99523013 1001 86380 86390 1
523001 99523001 1001 86380 86390 1
522774 99522774 1001 86380 86390 1
522866 99522866 1001 86380 86390 1
522738 99522738 1001 86380 86390 1
522769 99522769 1001 86380 86390 1
522821 99522821 1001 86380 86390 1
522665 99522665 1001 86380 86390 1
522508 99522508 1001 86380 86390 1
522521 99522521 1001 86380 86390 1
523133 99523133 1001 86380 86390 1
523829 99523829 1001 86380 86390 1
523792 99523792 1001 86380 86390 1
523661 99523661 1001 86380 86390 1
523676 99523676 1001 86380 86390 1
523716 99523716 1001 86380 86390 1
523536 99523536 1001 86380 86390 1
523577 99523577 1001 86380 86390 1
523657 99523657 1001 86380 86390 1
523645 99523645 1001 86380 86390 1
523686 99523686 1001 86380 86390 1
523370 99523370 1001 86380 86390 1
523373 99523373 1001 86380 86390 1
524001 99524001 1001 86380 86390 1
524108 99524108 1001 86380 86390 1
524764 99524764 1001 86380 86390 1
524666 99524666 1001 86380 86390 1
524255 99524255 1001 86380 86390 1
524205 99524205 1001 86380 86390 1
524287 99524287 1001 86380 86390 1
524300 99524300 1001 86380 86390 1
524786 99524786 1001 86380 86390 1
525559 99525559 1001 86380 86390 1
525404 99525404 1001 86380 86390 1
525587 99525587 1001 86380 86390 1
525454 99525454 1001 86380 86390 1
525380 99525380 1001 86380 86390 1
525332 99525332 1001 86380 86390 1
525345 99525345 1001 86380 86390 1
525160 99525160 1001 86380 86390 1
525182 99525182 1001 86380 86390 1
526271 99526271 1001 86380 86390 1
526417 99526417 1001 86380 86390 1
526332 99526332 1001 86380 86390 1
526012 99526012 1001 86380 86390 1
526172 99526172 1001 86380 86390 1
525818 99525818 1001 86380 86390 1
525858 99525858 1001 86380 86390 1
525837 99525837 1001 86380 86390 1
526449 99526449 1001 86380 86390 1
526570 99526570 1001 86380 86390 1
527052 99527052 1001 86380 86390 1
527156 99527156 1001 86380 86390 1
527241 99527241 1001 86380 86390 1
527055 99527055 1001 86380 86390 1
526954 99526954 1001 86380 86390 1
526877 99526877 1001 86380 86390 1
526972 99526972 1001 86380 86390 1
526791 99526791 1001 86380 86390 1
526820 99526820 1001 86380 86390 1
527272 99527272 1001 86380 86390 1
527287 99527287 1001 86380 86390 1
526836 99526836 1001 86380 86390 1
527329 99527329 1001 86380 86390 1
527256 99527256 1001 86380 86390 1
528073 99528073 1001 86380 86390 1
528074 99528074 1001 86380 86390 1
527953 99527953 1001 86380 86390 1
527774 99527774 1001 86380 86390 1
527609 99527609 1001 86380 86390 1
527482 99527482 1001 86380 86390 1
527534 99527534 1001 86380 86390 1
527552 99527552 1001 86380 86390 1
527465 99527465 1001 86380 86390 1
528268 99528268 1001 86380 86390 1
528088 99528088 1001 86380 86390 1
528271 99528271 1001 86380 86390 1
528093 99528093 1001 86380 86390 1
528146 99528146 1001 86380 86390 1
528901 99528901 1001 86380 86390 1
528853 99528853 1001 86380 86390 1
528754 99528754 1001 86380 86390 1
528794 99528794 1001 86380 86390 1
528506 99528506 1001 86380 86390 1
528301 99528301 1001 86380 86390 1
528459 99528459 1001 86380 86390 1
528925 99528925 1001 86380 86390 1
529074 99529074 1001 86380 86390 1
529574 99529574 1001 86380 86390 1
529618 99529618 1001 86380 86390 1
529671 99529671 1001 86380 86390 1
529542 99529542 1001 86380 86390 1
529350 99529350 1001 86380 86390 1
529208 99529208 1001 86380 86390 1
529898 99529898 1001 86380 86390 1
529914 99529914 1001 86380 86390 1
529759 99529759 1001 86380 86390 1
530550 99530550 1001 86380 86390 1
530389 99530389 1001 86380 86390 1
530444 99530444 1001 86380 86390 1
530153 99530153 1001 86380 86390 1
530283 99530283 1001 86380 86390 1
530233 99530233 1001 86380 86390 1
530338 99530338 1001 86380 86390 1
530317 99530317 1001 86380 86390 1
529972 99529972 1001 86380 86390 1
530104 99530104 1001 86380 86390 1
530043 99530043 1001 86380 86390 1
530109 99530109 1001 86380 86390 1
530035 99530035 1001 86380 86390 1
530649 99530649 1001 86380 86390 1
530688 99530688 1001 86380 86390 1
530676 99530676 1001 86380 86390 1
530587 99530587 1001 86380 86390 1
531177 99531177 1001 86380 86390 1
531203 99531203 1001 86380 86390 1
531360 99531360 1001 86380 86390 1
531196 99531196 1001 86380 86390 1
531105 99531105 1001 86380 86390 1
531080 99531080 1001 86380 86390 1
531158 99531158 1001 86380 86390 1
531016 99531016 1001 86380 86390 1
531042 99531042 1001 86380 86390 1
530797 99530797 1001 86380 86390 1
530901 99530901 1001 86380 86390 1
530893 99530893 1001 86380 86390 1
530816 99530816 1001 86380 86390 1
530804 99530804 1001 86380 86390 1
530806 99530806 1001 86380 86390 1
530858 99530858 1001 86380 86390 1
530859 99530859 1001 86380 86390 1
530886 99530886 1001 86380 86390 1
530848 99530848 1001 86380 86390 1
531445 99531445 1001 86380 86390 1
531437 99531437 1001 86380 86390 1
531541 99531541 1001 86380 86390 1
532006 99532006 1001 86380 86390 1
531948 99531948 1001 86380 86390 1
531889 99531889 1001 86380 86390 1
531839 99531839 1001 86380 86390 1
531881 99531881 1001 86380 86390 1
531757 99531757 1001 86380 86390 1
531783 99531783 1001 86380 86390 1
531721 99531721 1001 86380 86390 1
531699 99531699 1001 86380 86390 1
532232 99532232 1001 86380 86390 1
532312 99532312 1001 86380 86390 1
532353 99532353 1001 86380 86390 1
532214 99532214 1001 86380 86390 1
532845 99532845 1001 86380 86390 1
532847 99532847 1001 86380 86390 1
532800 99532800 1001 86380 86390 1
532711 99532711 1001 86380 86390 1
532649 99532649 1001 86380 86390 1
532743 99532743 1001 86380 86390 1
532770 99532770 1001 86380 86390 1
532669 99532669 1001 86380 86390 1
532580 99532580 1001 86380 86390 1
532467 99532467 1001 86380 86390 1
532574 99532574 1001 86380 86390 1
533083 99533083 1001 86380 86390 1
533823 99533823 1001 86380 86390 1
533695 99533695 1001 86380 86390 1
533747 99533747 1001 86380 86390 1
533851 99533851 1001 86380 86390 1
533526 99533526 1001 86380 86390 1
533479 99533479 1001 86380 86390 1
533596 99533596 1001 86380 86390 1
533908 99533908 1001 86380 86390 1
534011 99534011 1001 86380 86390 1
533911 99533911 1001 86380 86390 1
534568 99534568 1001 86380 86390 1
534647 99534647 1001 86380 86390 1
534507 99534507 1001 86380 86390 1
534644 99534644 1001 86380 86390 1
534466 99534466 1001 86380 86390 1
534442 99534442 1001 86380 86390 1
534276 99534276 1001 86380 86390 1
534436 99534436 1001 86380 86390 1
534321 99534321 1001 86380 86390 1
534205 99534205 1001 86380 86390 1
534171 99534171 1001 86380 86390 1
534239 99534239 1001 86380 86390 1
534214 99534214 1001 86380 86390 1
534137 99534137 1001 86380 86390 1
534256 99534256 1001 86380 86390 1
534725 99534725 1001 86380 86390 1
535317 99535317 1001 86380 86390 1
535308 99535308 1001 86380 86390 1
535309 99535309 1001 86380 86390 1
535335 99535335 1001 86380 86390 1
535259 99535259 1001 86380 86390 1
534924 99534924 1001 86380 86390 1
534965 99534965 1001 86380 86390 1
535643 99535643 1001 86380 86390 1
535631 99535631 1001 86380 86390 1
535644 99535644 1001 86380 86390 1
535620 99535620 1001 86380 86390 1
535647 99535647 1001 86380 86390 1
536207 99536207 1001 86380 86390 1
536143 99536143 1001 86380 86390 1
536274 99536274 1001 86380 86390 1
536306 99536306 1001 86380 86390 1
536239 99536239 1001 86380 86390 1
536137 99536137 1001 86380 86390 1
536151 99536151 1001 86380 86390 1
535952 99535952 1001 86380 86390 1
535844 99535844 1001 86380 86390 1
535911 99535911 1001 86380 86390 1
535900 99535900 1001 86380 86390 1
535746 99535746 1001 86380 86390 1
536494 99536494 1001 86380 86390 1
536351 99536351 1001 86380 86390 1
537136 99537136 1001 86380 86390 1
536988 99536988 1001 86380 86390 1
537096 99537096 1001 86380 86390 1
536830 99536830 1001 86380 86390 1
536805 99536805 1001 86380 86390 1
536749 99536749 1001 86380 86390 1
536686 99536686 1001 86380 86390 1
536712 99536712 1001 86380 86390 1
536750 99536750 1001 86380 86390 1
537336 99537336 1001 86380 86390 1
537912 99537912 1001 86380 86390 1
537958 99537958 1001 86380 86390 1
537949 99537949 1001 86380 86390 1
537760 99537760 1001 86380 86390 1
537650 99537650 1001 86380 86390 1
537600 99537600 1001 86380 86390 1
537548 99537548 1001 86380 86390 1
537372 99537372 1001 86380 86390 1
537464 99537464 1001 86380 86390 1
537505 99537505 1001 86380 86390 1
538079 99538079 1001 86380 86390 1
537992 99537992 1001 86380 86390 1
538059 99538059 1001 86380 86390 1
538170 99538170 1001 86380 86390 1
538737 99538737 1001 86380 86390 1
538774 99538774 1001 86380 86390 1
538443 99538443 1001 86380 86390 1
538271 99538271 1001 86380 86390 1
538389 99538389 1001 86380 86390 1
538920 99538920 1001 86380 86390 1
538843 99538843 1001 86380 86390 1
538911 99538911 1001 86380 86390 1
538966 99538966 1001 86380 86390 1
539287 99539287 1001 86380 86390 1
539418 99539418 1001 86380 86390 1
539193 99539193 1001 86380 86390 1
539155 99539155 1001 86380 86390 1
539109 99539109 1001 86380 86390 1
539642 99539642 1001 86380 86390 1
539785 99539785 1001 86380 86390 1
539801 99539801 1001 86380 86390 1
540298 99540298 1001 86380 86390 1
540081 99540081 1001 86380 86390 1
540001 99540001 1001 86380 86390 1
540005 99540005 1001 86380 86390 1
540008 99540008 1001 86380 86390 1
539879 99539879 1001 86380 86390 1
539970 99539970 1001 86380 86390 1
539973 99539973 1001 86380 86390 1
540627 99540627 1001 86380 86390 1
540550 99540550 1001 86380 86390 1
541090 99541090 1001 86380 86390 1
541103 99541103 1001 86380 86390 1
540908 99540908 1001 86380 86390 1
540975 99540975 1001 86380 86390 1
541068 99541068 1001 86380 86390 1
540993 99540993 1001 86380 86390 1
540969 99540969 1001 86380 86390 1
540740 99540740 1001 86380 86390 1
540768 99540768 1001 86380 86390 1
541393 99541393 1001 86380 86390 1
541471 99541471 1001 86380 86390 1
541342 99541342 1001 86380 86390 1
541459 99541459 1001 86380 86390 1
541335 99541335 1001 86380 86390 1
541349 99541349 1001 86380 86390 1
541414 99541414 1001 86380 86390 1
541418 99541418 1001 86380 86390 1
541952 99541952 1001 86380 86390 1
542081 99542081 1001 86380 86390 1
542030 99542030 1001 86380 86390 1
542101 99542101 1001 86380 86390 1
541950 99541950 1001 86380 86390 1
541788 99541788 1001 86380 86390 1
541752 99541752 1001 86380 86390 1
541601 99541601 1001 86380 86390 1
541526 99541526 1001 86380 86390 1
541528 99541528 1001 86380 86390 1
541703 99541703 1001 86380 86390 1
542145 99542145 1001 86380 86390 1
542160 99542160 1001 86380 86390 1
542255 99542255 1001 86380 86390 1
542139 99542139 1001 86380 86390 1
542295 99542295 1001 86380 86390 1
542778 99542778 1001 86380 86390 1
542945 99542945 1001 86380 86390 1
542819 99542819 1001 86380 86390 1
542662 99542662 1001 86380 86390 1
542727 99542727 1001 86380 86390 1
542740 99542740 1001 86380 86390 1
542652 99542652 1001 86380 86390 1
542724 99542724 1001 86380 86390 1
542737 99542737 1001 86380 86390 1
542456 99542456 1001 86380 86390 1
542509 99542509 1001 86380 86390 1
542436 99542436 1001 86380 86390 1
542346 99542346 1001 86380 86390 1
543097 99543097 1001 86380 86390 1
542960 99542960 1001 86380 86390 1
543117 99543117 1001 86380 86390 1
543644 99543644 1001 86380 86390 1
543753 99543753 1001 86380 86390 1
543701 99543701 1001 86380 86390 1
543614 99543614 1001 86380 86390 1
543423 99543423 1001 86380 86390 1
543463 99543463 1001 86380 86390 1
543503 99543503 1001 86380 86390 1
543452 99543452 1001 86380 86390 1
543505 99543505 1001 86380 86390 1
543442 99543442 1001 86380 86390 1
543551 99543551 1001 86380 86390 1
543337 99543337 1001 86380 86390 1
543226 99543226 1001 86380 86390 1
543359 99543359 1001 86380 86390 1
543811 99543811 1001 86380 86390 1
543877 99543877 1001 86380 86390 1
543819 99543819 1001 86380 86390 1
544442 99544442 1001 86380 86390 1
544499 99544499 1001 86380 86390 1
544225 99544225 1001 86380 86390 1
544227 99544227 1001 86380 86390 1
544279 99544279 1001 86380 86390 1
544191 99544191 1001 86380 86390 1
544015 99544015 1001 86380 86390 1
544172 99544172 1001 86380 86390 1
544019 99544019 1001 86380 86390 1
544726 99544726 1001 86380 86390 1
531468 854 1001 36815 37115 1
525806 472 1001 44347 44647 1
537120 1067 1002 55484 58377 1
400062 99400062 1001 86380 86390 1
400234 99400234 1001 86380 86390 1
400254 99400254 1001 86380 86390 1
400399 99400399 1001 86380 86390 1
400462 99400462 1001 86380 86390 1
400689 99400689 1001 86380 86390 1
400742 99400742 1001 86380 86390 1
400749 99400749 1001 86380 86390 1
400925 99400925 1001 86380 86390 1
400917 99400917 1001 86380 86390 1
400984 99400984 1001 86380 86390 1
401176 99401176 1001 86380 86390 1
401235 99401235 1001 86380 86390 1
401364 99401364 1001 86380 86390 1
401658 99401658 1001 86380 86390 1
401604 99401604 1001 86380 86390 1
401814 99401814 1001 86380 86390 1
402062 99402062 1001 86380 86390 1
402139 99402139 1001 86380 86390 1
402241 99402241 1001 86380 86390 1
402546 99402546 1001 86380 86390 1
402486 99402486 1001 86380 86390 1
402805 99402805 1001 86380 86390 1
402921 99402921 1001 86380 86390 1
403077 99403077 1001 86380 86390 1
403178 99403178 1001 86380 86390 1
403280 99403280 1001 86380 86390 1
403597 99403597 1001 86380 86390 1
403838 99403838 1001 86380 86390 1
403924 99403924 1001 86380 86390 1
403995 99403995 1001 86380 86390 1
404076 99404076 1001 86380 86390 1
404116 99404116 1001 86380 86390 1
404363 99404363 1001 86380 86390 1
404367 99404367 1001 86380 86390 1
404391 99404391 1001 86380 86390 1
404428 99404428 1001 86380 86390 1
404459 99404459 1001 86380 86390 1
404626 99404626 1001 86380 86390 1
404693 99404693 1001 86380 86390 1
404902 99404902 1001 86380 86390 1
405006 99405006 1001 86380 86390 1
404942 99404942 1001 86380 86390 1
405279 99405279 1001 86380 86390 1
405465 99405465 1001 86380 86390 1
405456 99405456 1001 86380 86390 1
405477 99405477 1001 86380 86390 1
405525 99405525 1001 86380 86390 1
405773 99405773 1001 86380 86390 1
405958 99405958 1001 86380 86390 1
406102 99406102 1001 86380 86390 1
406227 99406227 1001 86380 86390 1
406460 99406460 1001 86380 86390 1
406696 99406696 1001 86380 86390 1
407018 99407018 1001 86380 86390 1
406955 99406955 1001 86380 86390 1
406942 99406942 1001 86380 86390 1
407059 99407059 1001 86380 86390 1
407048 99407048 1001 86380 86390 1
407629 99407629 1001 86380 86390 1
407705 99407705 1001 86380 86390 1
407731 99407731 1001 86380 86390 1
408009 99408009 1001 86380 86390 1
408126 99408126 1001 86380 86390 1
408283 99408283 1001 86380 86390 1
408469 99408469 1001 86380 86390 1
408584 99408584 1001 86380 86390 1
408750 99408750 1001 86380 86390 1
408699 99408699 1001 86380 86390 1
408839 99408839 1001 86380 86390 1
408790 99408790 1001 86380 86390 1
408927 99408927 1001 86380 86390 1
408868 99408868 1001 86380 86390 1
409026 99409026 1001 86380 86390 1
408979 99408979 1001 86380 86390 1
409210 99409210 1001 86380 86390 1
409386 99409386 1001 86380 86390 1
409462 99409462 1001 86380 86390 1
409663 99409663 1001 86380 86390 1
409822 99409822 1001 86380 86390 1
410012 99410012 1001 86380 86390 1
410315 99410315 1001 86380 86390 1
410488 99410488 1001 86380 86390 1
410623 99410623 1001 86380 86390 1
411213 99411213 1001 86380 86390 1
411255 99411255 1001 86380 86390 1
411298 99411298 1001 86380 86390 1
411464 99411464 1001 86380 86390 1
411610 99411610 1001 86380 86390 1
411792 99411792 1001 86380 86390 1
411825 99411825 1001 86380 86390 1
412002 99412002 1001 86380 86390 1
412112 99412112 1001 86380 86390 1
412272 99412272 1001 86380 86390 1
412291 99412291 1001 86380 86390 1
412369 99412369 1001 86380 86390 1
412333 99412333 1001 86380 86390 1
413486 99413486 1001 86380 86390 1
413470 99413470 1001 86380 86390 1
413084 99413084 1001 86380 86390 1
412981 99412981 1001 86380 86390 1
413227 99413227 1001 86380 86390 1
413108 99413108 1001 86380 86390 1
412666 99412666 1001 86380 86390 1
412780 99412780 1001 86380 86390 1
412741 99412741 1001 86380 86390 1
413751 99413751 1001 86380 86390 1
414036 99414036 1001 86380 86390 1
413762 99413762 1001 86380 86390 1
413840 99413840 1001 86380 86390 1
413876 99413876 1001 86380 86390 1
414082 99414082 1001 86380 86390 1
414911 99414911 1001 86380 86390 1
414139 99414139 1001 86380 86390 1
414366 99414366 1001 86380 86390 1
414367 99414367 1001 86380 86390 1
415526 99415526 1001 86380 86390 1
415323 99415323 1001 86380 86390 1
415328 99415328 1001 86380 86390 1
415333 99415333 1001 86380 86390 1
416739 99416739 1001 86380 86390 1
416534 99416534 1001 86380 86390 1
416206 99416206 1001 86380 86390 1
415816 99415816 1001 86380 86390 1
416098 99416098 1001 86380 86390 1
415899 99415899 1001 86380 86390 1
417123 99417123 1001 86380 86390 1
417349 99417349 1001 86380 86390 1
417304 99417304 1001 86380 86390 1
417326 99417326 1001 86380 86390 1
417494 99417494 1001 86380 86390 1
418731 99418731 1001 86380 86390 1
418191 99418191 1001 86380 86390 1
418196 99418196 1001 86380 86390 1
418035 99418035 1001 86380 86390 1
418378 99418378 1001 86380 86390 1
418422 99418422 1001 86380 86390 1
418000 99418000 1001 86380 86390 1
417796 99417796 1001 86380 86390 1
417663 99417663 1001 86380 86390 1
418936 99418936 1001 86380 86390 1
419136 99419136 1001 86380 86390 1
419007 99419007 1001 86380 86390 1
418940 99418940 1001 86380 86390 1
418925 99418925 1001 86380 86390 1
419150 99419150 1001 86380 86390 1
420416 99420416 1001 86380 86390 1
420293 99420293 1001 86380 86390 1
420425 99420425 1001 86380 86390 1
420090 99420090 1001 86380 86390 1
419905 99419905 1001 86380 86390 1
419700 99419700 1001 86380 86390 1
419919 99419919 1001 86380 86390 1
420042 99420042 1001 86380 86390 1
419935 99419935 1001 86380 86390 1
419764 99419764 1001 86380 86390 1
419817 99419817 1001 86380 86390 1
419470 99419470 1001 86380 86390 1
419471 99419471 1001 86380 86390 1
419454 99419454 1001 86380 86390 1
419327 99419327 1001 86380 86390 1
420513 99420513 1001 86380 86390 1
420653 99420653 1001 86380 86390 1
420697 99420697 1001 86380 86390 1
420779 99420779 1001 86380 86390 1
420668 99420668 1001 86380 86390 1
420801 99420801 1001 86380 86390 1
421778 99421778 1001 86380 86390 1
421803 99421803 1001 86380 86390 1
421825 99421825 1001 86380 86390 1
421702 99421702 1001 86380 86390 1
422108 99422108 1001 86380 86390 1
421449 99421449 1001 86380 86390 1
422200 99422200 1001 86380 86390 1
422489 99422489 1001 86380 86390 1
422522 99422522 1001 86380 86390 1
422454 99422454 1001 86380 86390 1
423450 99423450 1001 86380 86390 1
423389 99423389 1001 86380 86390 1
423598 99423598 1001 86380 86390 1
423219 99423219 1001 86380 86390 1
423113 99423113 1001 86380 86390 1
423012 99423012 1001 86380 86390 1
422973 99422973 1001 86380 86390 1
422996 99422996 1001 86380 86390 1
423242 99423242 1001 86380 86390 1
422696 99422696 1001 86380 86390 1
422798 99422798 1001 86380 86390 1
422925 99422925 1001 86380 86390 1
422790 99422790 1001 86380 86390 1
422617 99422617 1001 86380 86390 1
423963 99423963 1001 86380 86390 1
424102 99424102 1001 86380 86390 1
423959 99423959 1001 86380 86390 1
423961 99423961 1001 86380 86390 1
424061 99424061 1001 86380 86390 1
425095 99425095 1001 86380 86390 1
424783 99424783 1001 86380 86390 1
424637 99424637 1001 86380 86390 1
424338 99424338 1001 86380 86390 1
424561 99424561 1001 86380 86390 1
424406 99424406 1001 86380 86390 1
424259 99424259 1001 86380 86390 1
425824 99425824 1001 86380 86390 1
425679 99425679 1001 86380 86390 1
425626 99425626 1001 86380 86390 1
427014 99427014 1001 86380 86390 1
426854 99426854 1001 86380 86390 1
426707 99426707 1001 86380 86390 1
426629 99426629 1001 86380 86390 1
426673 99426673 1001 86380 86390 1
426467 99426467 1001 86380 86390 1
425842 99425842 1001 86380 86390 1
425902 99425902 1001 86380 86390 1
426057 99426057 1001 86380 86390 1
426005 99426005 1001 86380 86390 1
427481 99427481 1001 86380 86390 1
427146 99427146 1001 86380 86390 1
427148 99427148 1001 86380 86390 1
427301 99427301 1001 86380 86390 1
427401 99427401 1001 86380 86390 1
427432 99427432 1001 86380 86390 1
428669 99428669 1001 86380 86390 1
428696 99428696 1001 86380 86390 1
428663 99428663 1001 86380 86390 1
428254 99428254 1001 86380 86390 1
428211 99428211 1001 86380 86390 1
428093 99428093 1001 86380 86390 1
428270 99428270 1001 86380 86390 1
428081 99428081 1001 86380 86390 1
428154 99428154 1001 86380 86390 1
427967 99427967 1001 86380 86390 1
427763 99427763 1001 86380 86390 1
427702 99427702 1001 86380 86390 1
428811 99428811 1001 86380 86390 1
428340 99428340 1001 86380 86390 1
429084 99429084 1001 86380 86390 1
428892 99428892 1001 86380 86390 1
428980 99428980 1001 86380 86390 1
430014 99430014 1001 86380 86390 1
429981 99429981 1001 86380 86390 1
429983 99429983 1001 86380 86390 1
429775 99429775 1001 86380 86390 1
429875 99429875 1001 86380 86390 1
429603 99429603 1001 86380 86390 1
429650 99429650 1001 86380 86390 1
429751 99429751 1001 86380 86390 1
429371 99429371 1001 86380 86390 1
429238 99429238 1001 86380 86390 1
429192 99429192 1001 86380 86390 1
429313 99429313 1001 86380 86390 1
430797 99430797 1001 86380 86390 1
432004 99432004 1001 86380 86390 1
432039 99432039 1001 86380 86390 1
431707 99431707 1001 86380 86390 1
431288 99431288 1001 86380 86390 1
431387 99431387 1001 86380 86390 1
431364 99431364 1001 86380 86390 1
431518 99431518 1001 86380 86390 1
431007 99431007 1001 86380 86390 1
430925 99430925 1001 86380 86390 1
430984 99430984 1001 86380 86390 1
430832 99430832 1001 86380 86390 1
431188 99431188 1001 86380 86390 1
432245 99432245 1001 86380 86390 1
432324 99432324 1001 86380 86390 1
432136 99432136 1001 86380 86390 1
433486 99433486 1001 86380 86390 1
433412 99433412 1001 86380 86390 1
433670 99433670 1001 86380 86390 1
433373 99433373 1001 86380 86390 1
433323 99433323 1001 86380 86390 1
433050 99433050 1001 86380 86390 1
433018 99433018 1001 86380 86390 1
433117 99433117 1001 86380 86390 1
433057 99433057 1001 86380 86390 1
433015 99433015 1001 86380 86390 1
432792 99432792 1001 86380 86390 1
432775 99432775 1001 86380 86390 1
432532 99432532 1001 86380 86390 1
432695 99432695 1001 86380 86390 1
434035 99434035 1001 86380 86390 1
433871 99433871 1001 86380 86390 1
433846 99433846 1001 86380 86390 1
434108 99434108 1001 86380 86390 1
433910 99433910 1001 86380 86390 1
435193 99435193 1001 86380 86390 1
435286 99435286 1001 86380 86390 1
435401 99435401 1001 86380 86390 1
434997 99434997 1001 86380 86390 1
435000 99435000 1001 86380 86390 1
434919 99434919 1001 86380 86390 1
434843 99434843 1001 86380 86390 1
434789 99434789 1001 86380 86390 1
434928 99434928 1001 86380 86390 1
434260 99434260 1001 86380 86390 1
434173 99434173 1001 86380 86390 1
434412 99434412 1001 86380 86390 1
434388 99434388 1001 86380 86390 1
435515 99435515 1001 86380 86390 1
435522 99435522 1001 86380 86390 1
435446 99435446 1001 86380 86390 1
435779 99435779 1001 86380 86390 1
436854 99436854 1001 86380 86390 1
436771 99436771 1001 86380 86390 1
436842 99436842 1001 86380 86390 1
436793 99436793 1001 86380 86390 1
436728 99436728 1001 86380 86390 1
436672 99436672 1001 86380 86390 1
436714 99436714 1001 86380 86390 1
436347 99436347 1001 86380 86390 1
436465 99436465 1001 86380 86390 1
436485 99436485 1001 86380 86390 1
436204 99436204 1001 86380 86390 1
435937 99435937 1001 86380 86390 1
436306 99436306 1001 86380 86390 1
300088 99300088 1001 86380 86390 1
437336 99437336 1001 86380 86390 1
300704 99300704 1001 86380 86390 1
300440 99300440 1001 86380 86390 1
300481 99300481 1001 86380 86390 1
300225 99300225 1001 86380 86390 1
300246 99300246 1001 86380 86390 1
300286 99300286 1001 86380 86390 1
300911 99300911 1001 86380 86390 1
300809 99300809 1001 86380 86390 1
300815 99300815 1001 86380 86390 1
301430 99301430 1001 86380 86390 1
301548 99301548 1001 86380 86390 1
301271 99301271 1001 86380 86390 1
301148 99301148 1001 86380 86390 1
301178 99301178 1001 86380 86390 1
301244 99301244 1001 86380 86390 1
301738 99301738 1001 86380 86390 1
301611 99301611 1001 86380 86390 1
301667 99301667 1001 86380 86390 1
302259 99302259 1001 86380 86390 1
302367 99302367 1001 86380 86390 1
302312 99302312 1001 86380 86390 1
302372 99302372 1001 86380 86390 1
301996 99301996 1001 86380 86390 1
302159 99302159 1001 86380 86390 1
301811 99301811 1001 86380 86390 1
301876 99301876 1001 86380 86390 1
301800 99301800 1001 86380 86390 1
301865 99301865 1001 86380 86390 1
301776 99301776 1001 86380 86390 1
301790 99301790 1001 86380 86390 1
301765 99301765 1001 86380 86390 1
301895 99301895 1001 86380 86390 1
302573 99302573 1001 86380 86390 1
302431 99302431 1001 86380 86390 1
302523 99302523 1001 86380 86390 1
302493 99302493 1001 86380 86390 1
303038 99303038 1001 86380 86390 1
302911 99302911 1001 86380 86390 1
302940 99302940 1001 86380 86390 1
302955 99302955 1001 86380 86390 1
302830 99302830 1001 86380 86390 1
302612 99302612 1001 86380 86390 1
302654 99302654 1001 86380 86390 1
302771 99302771 1001 86380 86390 1
302766 99302766 1001 86380 86390 1
303399 99303399 1001 86380 86390 1
303250 99303250 1001 86380 86390 1
303251 99303251 1001 86380 86390 1
303212 99303212 1001 86380 86390 1
303227 99303227 1001 86380 86390 1
303241 99303241 1001 86380 86390 1
303858 99303858 1001 86380 86390 1
303736 99303736 1001 86380 86390 1
303688 99303688 1001 86380 86390 1
303702 99303702 1001 86380 86390 1
303651 99303651 1001 86380 86390 1
303692 99303692 1001 86380 86390 1
303680 99303680 1001 86380 86390 1
303823 99303823 1001 86380 86390 1
303734 99303734 1001 86380 86390 1
303683 99303683 1001 86380 86390 1
303489 99303489 1001 86380 86390 1
303524 99303524 1001 86380 86390 1
303589 99303589 1001 86380 86390 1
303487 99303487 1001 86380 86390 1
304060 99304060 1001 86380 86390 1
304112 99304112 1001 86380 86390 1
304190 99304190 1001 86380 86390 1
304217 99304217 1001 86380 86390 1
304114 99304114 1001 86380 86390 1
304205 99304205 1001 86380 86390 1
304182 99304182 1001 86380 86390 1
304093 99304093 1001 86380 86390 1
304667 99304667 1001 86380 86390 1
304797 99304797 1001 86380 86390 1
304746 99304746 1001 86380 86390 1
304695 99304695 1001 86380 86390 1
304830 99304830 1001 86380 86390 1
304689 99304689 1001 86380 86390 1
304793 99304793 1001 86380 86390 1
304716 99304716 1001 86380 86390 1
304807 99304807 1001 86380 86390 1
304567 99304567 1001 86380 86390 1
304558 99304558 1001 86380 86390 1
304266 99304266 1001 86380 86390 1
304398 99304398 1001 86380 86390 1
304285 99304285 1001 86380 86390 1
304894 99304894 1001 86380 86390 1
305587 99305587 1001 86380 86390 1
305347 99305347 1001 86380 86390 1
305335 99305335 1001 86380 86390 1
305090 99305090 1001 86380 86390 1
305259 99305259 1001 86380 86390 1
305107 99305107 1001 86380 86390 1
305264 99305264 1001 86380 86390 1
500159 99500159 1001 86380 86390 1
500098 99500098 1001 86380 86390 1
500620 99500620 1001 86380 86390 1
500812 99500812 1001 86380 86390 1
500624 99500624 1001 86380 86390 1
500741 99500741 1001 86380 86390 1
500556 99500556 1001 86380 86390 1
500497 99500497 1001 86380 86390 1
500499 99500499 1001 86380 86390 1
500528 99500528 1001 86380 86390 1
500386 99500386 1001 86380 86390 1
500299 99500299 1001 86380 86390 1
500304 99500304 1001 86380 86390 1
500926 99500926 1001 86380 86390 1
500941 99500941 1001 86380 86390 1
501006 99501006 1001 86380 86390 1
500827 99500827 1001 86380 86390 1
500880 99500880 1001 86380 86390 1
500947 99500947 1001 86380 86390 1
501515 99501515 1001 86380 86390 1
501240 99501240 1001 86380 86390 1
501297 99501297 1001 86380 86390 1
501047 99501047 1001 86380 86390 1
501034 99501034 1001 86380 86390 1
501139 99501139 1001 86380 86390 1
501050 99501050 1001 86380 86390 1
501089 99501089 1001 86380 86390 1
501102 99501102 1001 86380 86390 1
501030 99501030 1001 86380 86390 1
501714 99501714 1001 86380 86390 1
501780 99501780 1001 86380 86390 1
501815 99501815 1001 86380 86390 1
501790 99501790 1001 86380 86390 1
501842 99501842 1001 86380 86390 1
502287 99502287 1001 86380 86390 1
502300 99502300 1001 86380 86390 1
502406 99502406 1001 86380 86390 1
502283 99502283 1001 86380 86390 1
[truncated: 4,071,960 more chars]
