# Supplementary material for: Fast and near-optimal monitoring for healthcare acquired infection outbreaks
Source: PLoS Comput Biol. 2019 Sep 16;15(9):e1007284. doi: 10.1371/journal.pcbi.1007284 (PMC6762212; doi:10.1371/journal.pcbi.1007284)
Supplement: S2 Data — (ZIP) [file pcbi.1007284.s007.zip › MobilityLogs2/HAISE_Carilion_all_visits_day_112.txt]

#Person location Sublocation StartTime EndTime Type
412046 861 1001 6060 6417 1
500789 613 1001 39320 39419 1
523075 1169 1002 45360 45775 1
400550 99400550 1001 86380 86390 1
400645 99400645 1001 86380 86390 1
400882 99400882 1001 86380 86390 1
401206 99401206 1001 86380 86390 1
401425 99401425 1001 86380 86390 1
401513 99401513 1001 86380 86390 1
401686 99401686 1001 86380 86390 1
401807 99401807 1001 86380 86390 1
401898 99401898 1001 86380 86390 1
401948 99401948 1001 86380 86390 1
402104 99402104 1001 86380 86390 1
402707 99402707 1001 86380 86390 1
402712 99402712 1001 86380 86390 1
402734 99402734 1001 86380 86390 1
402949 99402949 1001 86380 86390 1
403298 99403298 1001 86380 86390 1
403225 99403225 1001 86380 86390 1
403494 99403494 1001 86380 86390 1
403613 99403613 1001 86380 86390 1
403581 99403581 1001 86380 86390 1
403671 99403671 1001 86380 86390 1
403815 99403815 1001 86380 86390 1
403796 99403796 1001 86380 86390 1
404361 99404361 1001 86380 86390 1
404544 99404544 1001 86380 86390 1
404536 99404536 1001 86380 86390 1
404632 99404632 1001 86380 86390 1
404793 99404793 1001 86380 86390 1
404975 99404975 1001 86380 86390 1
405119 99405119 1001 86380 86390 1
405259 99405259 1001 86380 86390 1
405224 99405224 1001 86380 86390 1
405399 99405399 1001 86380 86390 1
405318 99405318 1001 86380 86390 1
405530 99405530 1001 86380 86390 1
405633 99405633 1001 86380 86390 1
405692 99405692 1001 86380 86390 1
405779 99405779 1001 86380 86390 1
406212 99406212 1001 86380 86390 1
406472 99406472 1001 86380 86390 1
406418 99406418 1001 86380 86390 1
406571 99406571 1001 86380 86390 1
406712 99406712 1001 86380 86390 1
406878 99406878 1001 86380 86390 1
406888 99406888 1001 86380 86390 1
407185 99407185 1001 86380 86390 1
407470 99407470 1001 86380 86390 1
407647 99407647 1001 86380 86390 1
407705 99407705 1001 86380 86390 1
408105 99408105 1001 86380 86390 1
408303 99408303 1001 86380 86390 1
408426 99408426 1001 86380 86390 1
408438 99408438 1001 86380 86390 1
408625 99408625 1001 86380 86390 1
408742 99408742 1001 86380 86390 1
408785 99408785 1001 86380 86390 1
408864 99408864 1001 86380 86390 1
408854 99408854 1001 86380 86390 1
408985 99408985 1001 86380 86390 1
409271 99409271 1001 86380 86390 1
409315 99409315 1001 86380 86390 1
409365 99409365 1001 86380 86390 1
409516 99409516 1001 86380 86390 1
409651 99409651 1001 86380 86390 1
409704 99409704 1001 86380 86390 1
409877 99409877 1001 86380 86390 1
409854 99409854 1001 86380 86390 1
410511 99410511 1001 86380 86390 1
410701 99410701 1001 86380 86390 1
410754 99410754 1001 86380 86390 1
410865 99410865 1001 86380 86390 1
410817 99410817 1001 86380 86390 1
411464 99411464 1001 86380 86390 1
411491 99411491 1001 86380 86390 1
411426 99411426 1001 86380 86390 1
411661 99411661 1001 86380 86390 1
411797 99411797 1001 86380 86390 1
411651 99411651 1001 86380 86390 1
411887 99411887 1001 86380 86390 1
411924 99411924 1001 86380 86390 1
412155 99412155 1001 86380 86390 1
412436 99412436 1001 86380 86390 1
413669 99413669 1001 86380 86390 1
412889 99412889 1001 86380 86390 1
413197 99413197 1001 86380 86390 1
413204 99413204 1001 86380 86390 1
413174 99413174 1001 86380 86390 1
413254 99413254 1001 86380 86390 1
412617 99412617 1001 86380 86390 1
412588 99412588 1001 86380 86390 1
412785 99412785 1001 86380 86390 1
413738 99413738 1001 86380 86390 1
413798 99413798 1001 86380 86390 1
414076 99414076 1001 86380 86390 1
413918 99413918 1001 86380 86390 1
415180 99415180 1001 86380 86390 1
415294 99415294 1001 86380 86390 1
414937 99414937 1001 86380 86390 1
415071 99415071 1001 86380 86390 1
415052 99415052 1001 86380 86390 1
414748 99414748 1001 86380 86390 1
414404 99414404 1001 86380 86390 1
414186 99414186 1001 86380 86390 1
414168 99414168 1001 86380 86390 1
414189 99414189 1001 86380 86390 1
414467 99414467 1001 86380 86390 1
415363 99415363 1001 86380 86390 1
415547 99415547 1001 86380 86390 1
415388 99415388 1001 86380 86390 1
415389 99415389 1001 86380 86390 1
415585 99415585 1001 86380 86390 1
415689 99415689 1001 86380 86390 1
415590 99415590 1001 86380 86390 1
416752 99416752 1001 86380 86390 1
416943 99416943 1001 86380 86390 1
416941 99416941 1001 86380 86390 1
416913 99416913 1001 86380 86390 1
416250 99416250 1001 86380 86390 1
416283 99416283 1001 86380 86390 1
416352 99416352 1001 86380 86390 1
416151 99416151 1001 86380 86390 1
415901 99415901 1001 86380 86390 1
416122 99416122 1001 86380 86390 1
415918 99415918 1001 86380 86390 1
417105 99417105 1001 86380 86390 1
417277 99417277 1001 86380 86390 1
417519 99417519 1001 86380 86390 1
417474 99417474 1001 86380 86390 1
418476 99418476 1001 86380 86390 1
418619 99418619 1001 86380 86390 1
418697 99418697 1001 86380 86390 1
418077 99418077 1001 86380 86390 1
418179 99418179 1001 86380 86390 1
418342 99418342 1001 86380 86390 1
418183 99418183 1001 86380 86390 1
418259 99418259 1001 86380 86390 1
417915 99417915 1001 86380 86390 1
417623 99417623 1001 86380 86390 1
419100 99419100 1001 86380 86390 1
420208 99420208 1001 86380 86390 1
420186 99420186 1001 86380 86390 1
420089 99420089 1001 86380 86390 1
419950 99419950 1001 86380 86390 1
420011 99420011 1001 86380 86390 1
419689 99419689 1001 86380 86390 1
419318 99419318 1001 86380 86390 1
419389 99419389 1001 86380 86390 1
420677 99420677 1001 86380 86390 1
420779 99420779 1001 86380 86390 1
420601 99420601 1001 86380 86390 1
420682 99420682 1001 86380 86390 1
420798 99420798 1001 86380 86390 1
421794 99421794 1001 86380 86390 1
422007 99422007 1001 86380 86390 1
422053 99422053 1001 86380 86390 1
421875 99421875 1001 86380 86390 1
421984 99421984 1001 86380 86390 1
421391 99421391 1001 86380 86390 1
421613 99421613 1001 86380 86390 1
421486 99421486 1001 86380 86390 1
421365 99421365 1001 86380 86390 1
421109 99421109 1001 86380 86390 1
421091 99421091 1001 86380 86390 1
422504 99422504 1001 86380 86390 1
423623 99423623 1001 86380 86390 1
423624 99423624 1001 86380 86390 1
423088 99423088 1001 86380 86390 1
423030 99423030 1001 86380 86390 1
423199 99423199 1001 86380 86390 1
423253 99423253 1001 86380 86390 1
423300 99423300 1001 86380 86390 1
422748 99422748 1001 86380 86390 1
422573 99422573 1001 86380 86390 1
422700 99422700 1001 86380 86390 1
422910 99422910 1001 86380 86390 1
422578 99422578 1001 86380 86390 1
422872 99422872 1001 86380 86390 1
423924 99423924 1001 86380 86390 1
424133 99424133 1001 86380 86390 1
423930 99423930 1001 86380 86390 1
425088 99425088 1001 86380 86390 1
425283 99425283 1001 86380 86390 1
425260 99425260 1001 86380 86390 1
425133 99425133 1001 86380 86390 1
424806 99424806 1001 86380 86390 1
424808 99424808 1001 86380 86390 1
424973 99424973 1001 86380 86390 1
425000 99425000 1001 86380 86390 1
424753 99424753 1001 86380 86390 1
424454 99424454 1001 86380 86390 1
424158 99424158 1001 86380 86390 1
424486 99424486 1001 86380 86390 1
425536 99425536 1001 86380 86390 1
425802 99425802 1001 86380 86390 1
425780 99425780 1001 86380 86390 1
425573 99425573 1001 86380 86390 1
425787 99425787 1001 86380 86390 1
425489 99425489 1001 86380 86390 1
426715 99426715 1001 86380 86390 1
426952 99426952 1001 86380 86390 1
427016 99427016 1001 86380 86390 1
426784 99426784 1001 86380 86390 1
427001 99427001 1001 86380 86390 1
426328 99426328 1001 86380 86390 1
426557 99426557 1001 86380 86390 1
426634 99426634 1001 86380 86390 1
426333 99426333 1001 86380 86390 1
426069 99426069 1001 86380 86390 1
425994 99425994 1001 86380 86390 1
426148 99426148 1001 86380 86390 1
427374 99427374 1001 86380 86390 1
428665 99428665 1001 86380 86390 1
428521 99428521 1001 86380 86390 1
428646 99428646 1001 86380 86390 1
428554 99428554 1001 86380 86390 1
428659 99428659 1001 86380 86390 1
427932 99427932 1001 86380 86390 1
428179 99428179 1001 86380 86390 1
428275 99428275 1001 86380 86390 1
427869 99427869 1001 86380 86390 1
429128 99429128 1001 86380 86390 1
428766 99428766 1001 86380 86390 1
428829 99428829 1001 86380 86390 1
429024 99429024 1001 86380 86390 1
428949 99428949 1001 86380 86390 1
428795 99428795 1001 86380 86390 1
428953 99428953 1001 86380 86390 1
430109 99430109 1001 86380 86390 1
430260 99430260 1001 86380 86390 1
429834 99429834 1001 86380 86390 1
429748 99429748 1001 86380 86390 1
429498 99429498 1001 86380 86390 1
429282 99429282 1001 86380 86390 1
430632 99430632 1001 86380 86390 1
430636 99430636 1001 86380 86390 1
430713 99430713 1001 86380 86390 1
430446 99430446 1001 86380 86390 1
430649 99430649 1001 86380 86390 1
430390 99430390 1001 86380 86390 1
430750 99430750 1001 86380 86390 1
432049 99432049 1001 86380 86390 1
431794 99431794 1001 86380 86390 1
431782 99431782 1001 86380 86390 1
431702 99431702 1001 86380 86390 1
431880 99431880 1001 86380 86390 1
430874 99430874 1001 86380 86390 1
431225 99431225 1001 86380 86390 1
430837 99430837 1001 86380 86390 1
432347 99432347 1001 86380 86390 1
432332 99432332 1001 86380 86390 1
433533 99433533 1001 86380 86390 1
433405 99433405 1001 86380 86390 1
433717 99433717 1001 86380 86390 1
432947 99432947 1001 86380 86390 1
432646 99432646 1001 86380 86390 1
432586 99432586 1001 86380 86390 1
432541 99432541 1001 86380 86390 1
432622 99432622 1001 86380 86390 1
432842 99432842 1001 86380 86390 1
434062 99434062 1001 86380 86390 1
433804 99433804 1001 86380 86390 1
435296 99435296 1001 86380 86390 1
434646 99434646 1001 86380 86390 1
434767 99434767 1001 86380 86390 1
434955 99434955 1001 86380 86390 1
434284 99434284 1001 86380 86390 1
434408 99434408 1001 86380 86390 1
434291 99434291 1001 86380 86390 1
434148 99434148 1001 86380 86390 1
435582 99435582 1001 86380 86390 1
435608 99435608 1001 86380 86390 1
435532 99435532 1001 86380 86390 1
436799 99436799 1001 86380 86390 1
436949 99436949 1001 86380 86390 1
436471 99436471 1001 86380 86390 1
436571 99436571 1001 86380 86390 1
436687 99436687 1001 86380 86390 1
436236 99436236 1001 86380 86390 1
436304 99436304 1001 86380 86390 1
300056 99300056 1001 86380 86390 1
300587 99300587 1001 86380 86390 1
300614 99300614 1001 86380 86390 1
300539 99300539 1001 86380 86390 1
300605 99300605 1001 86380 86390 1
300620 99300620 1001 86380 86390 1
300622 99300622 1001 86380 86390 1
300324 99300324 1001 86380 86390 1
300508 99300508 1001 86380 86390 1
300113 99300113 1001 86380 86390 1
300141 99300141 1001 86380 86390 1
300730 99300730 1001 86380 86390 1
300744 99300744 1001 86380 86390 1
301477 99301477 1001 86380 86390 1
301492 99301492 1001 86380 86390 1
301442 99301442 1001 86380 86390 1
301397 99301397 1001 86380 86390 1
301284 99301284 1001 86380 86390 1
301196 99301196 1001 86380 86390 1
301316 99301316 1001 86380 86390 1
301265 99301265 1001 86380 86390 1
301253 99301253 1001 86380 86390 1
301203 99301203 1001 86380 86390 1
301012 99301012 1001 86380 86390 1
301001 99301001 1001 86380 86390 1
300938 99300938 1001 86380 86390 1
301083 99301083 1001 86380 86390 1
301087 99301087 1001 86380 86390 1
301608 99301608 1001 86380 86390 1
301639 99301639 1001 86380 86390 1
302243 99302243 1001 86380 86390 1
302286 99302286 1001 86380 86390 1
302012 99302012 1001 86380 86390 1
302167 99302167 1001 86380 86390 1
302080 99302080 1001 86380 86390 1
302133 99302133 1001 86380 86390 1
302412 99302412 1001 86380 86390 1
302529 99302529 1001 86380 86390 1
303144 99303144 1001 86380 86390 1
303020 99303020 1001 86380 86390 1
303188 99303188 1001 86380 86390 1
303191 99303191 1001 86380 86390 1
303010 99303010 1001 86380 86390 1
303090 99303090 1001 86380 86390 1
302797 99302797 1001 86380 86390 1
302944 99302944 1001 86380 86390 1
302908 99302908 1001 86380 86390 1
302626 99302626 1001 86380 86390 1
302632 99302632 1001 86380 86390 1
303333 99303333 1001 86380 86390 1
303398 99303398 1001 86380 86390 1
303233 99303233 1001 86380 86390 1
303370 99303370 1001 86380 86390 1
304001 99304001 1001 86380 86390 1
303869 99303869 1001 86380 86390 1
303851 99303851 1001 86380 86390 1
303762 99303762 1001 86380 86390 1
303727 99303727 1001 86380 86390 1
303740 99303740 1001 86380 86390 1
303536 99303536 1001 86380 86390 1
304110 99304110 1001 86380 86390 1
304227 99304227 1001 86380 86390 1
304705 99304705 1001 86380 86390 1
304830 99304830 1001 86380 86390 1
304764 99304764 1001 86380 86390 1
304538 99304538 1001 86380 86390 1
304285 99304285 1001 86380 86390 1
304339 99304339 1001 86380 86390 1
304417 99304417 1001 86380 86390 1
305000 99305000 1001 86380 86390 1
304968 99304968 1001 86380 86390 1
305009 99305009 1001 86380 86390 1
305582 99305582 1001 86380 86390 1
305495 99305495 1001 86380 86390 1
305487 99305487 1001 86380 86390 1
305454 99305454 1001 86380 86390 1
305280 99305280 1001 86380 86390 1
305116 99305116 1001 86380 86390 1
305166 99305166 1001 86380 86390 1
305179 99305179 1001 86380 86390 1
500011 99500011 1001 86380 86390 1
500102 99500102 1001 86380 86390 1
500167 99500167 1001 86380 86390 1
500172 99500172 1001 86380 86390 1
500044 99500044 1001 86380 86390 1
500762 99500762 1001 86380 86390 1
500627 99500627 1001 86380 86390 1
500695 99500695 1001 86380 86390 1
500721 99500721 1001 86380 86390 1
500478 99500478 1001 86380 86390 1
500480 99500480 1001 86380 86390 1
500425 99500425 1001 86380 86390 1
500221 99500221 1001 86380 86390 1
500392 99500392 1001 86380 86390 1
500210 99500210 1001 86380 86390 1
500853 99500853 1001 86380 86390 1
500892 99500892 1001 86380 86390 1
500975 99500975 1001 86380 86390 1
501490 99501490 1001 86380 86390 1
501595 99501595 1001 86380 86390 1
501441 99501441 1001 86380 86390 1
501456 99501456 1001 86380 86390 1
501400 99501400 1001 86380 86390 1
501365 99501365 1001 86380 86390 1
501404 99501404 1001 86380 86390 1
501174 99501174 1001 86380 86390 1
501226 99501226 1001 86380 86390 1
501795 99501795 1001 86380 86390 1
501828 99501828 1001 86380 86390 1
502353 99502353 1001 86380 86390 1
501948 99501948 1001 86380 86390 1
502033 99502033 1001 86380 86390 1
501982 99501982 1001 86380 86390 1
502489 99502489 1001 86380 86390 1
502635 99502635 1001 86380 86390 1
502470 99502470 1001 86380 86390 1
502654 99502654 1001 86380 86390 1
503152 99503152 1001 86380 86390 1
503246 99503246 1001 86380 86390 1
503276 99503276 1001 86380 86390 1
503034 99503034 1001 86380 86390 1
502891 99502891 1001 86380 86390 1
502922 99502922 1001 86380 86390 1
503078 99503078 1001 86380 86390 1
502913 99502913 1001 86380 86390 1
503059 99503059 1001 86380 86390 1
502700 99502700 1001 86380 86390 1
502715 99502715 1001 86380 86390 1
502822 99502822 1001 86380 86390 1
502849 99502849 1001 86380 86390 1
502799 99502799 1001 86380 86390 1
503358 99503358 1001 86380 86390 1
503480 99503480 1001 86380 86390 1
503403 99503403 1001 86380 86390 1
503430 99503430 1001 86380 86390 1
504003 99504003 1001 86380 86390 1
504088 99504088 1001 86380 86390 1
504075 99504075 1001 86380 86390 1
503838 99503838 1001 86380 86390 1
503885 99503885 1001 86380 86390 1
503667 99503667 1001 86380 86390 1
503590 99503590 1001 86380 86390 1
503553 99503553 1001 86380 86390 1
504262 99504262 1001 86380 86390 1
504190 99504190 1001 86380 86390 1
504780 99504780 1001 86380 86390 1
504581 99504581 1001 86380 86390 1
504341 99504341 1001 86380 86390 1
504411 99504411 1001 86380 86390 1
505044 99505044 1001 86380 86390 1
505006 99505006 1001 86380 86390 1
505085 99505085 1001 86380 86390 1
504960 99504960 1001 86380 86390 1
505131 99505131 1001 86380 86390 1
505602 99505602 1001 86380 86390 1
505635 99505635 1001 86380 86390 1
505729 99505729 1001 86380 86390 1
505627 99505627 1001 86380 86390 1
505478 99505478 1001 86380 86390 1
505433 99505433 1001 86380 86390 1
505269 99505269 1001 86380 86390 1
505348 99505348 1001 86380 86390 1
505236 99505236 1001 86380 86390 1
505275 99505275 1001 86380 86390 1
505276 99505276 1001 86380 86390 1
505911 99505911 1001 86380 86390 1
505804 99505804 1001 86380 86390 1
506480 99506480 1001 86380 86390 1
506431 99506431 1001 86380 86390 1
506434 99506434 1001 86380 86390 1
506550 99506550 1001 86380 86390 1
506514 99506514 1001 86380 86390 1
506424 99506424 1001 86380 86390 1
506529 99506529 1001 86380 86390 1
506402 99506402 1001 86380 86390 1
506318 99506318 1001 86380 86390 1
506157 99506157 1001 86380 86390 1
506132 99506132 1001 86380 86390 1
506140 99506140 1001 86380 86390 1
506183 99506183 1001 86380 86390 1
506681 99506681 1001 86380 86390 1
507255 99507255 1001 86380 86390 1
507317 99507317 1001 86380 86390 1
507169 99507169 1001 86380 86390 1
507144 99507144 1001 86380 86390 1
507014 99507014 1001 86380 86390 1
507094 99507094 1001 86380 86390 1
507159 99507159 1001 86380 86390 1
507135 99507135 1001 86380 86390 1
507031 99507031 1001 86380 86390 1
507550 99507550 1001 86380 86390 1
507539 99507539 1001 86380 86390 1
507476 99507476 1001 86380 86390 1
507599 99507599 1001 86380 86390 1
508057 99508057 1001 86380 86390 1
508241 99508241 1001 86380 86390 1
508022 99508022 1001 86380 86390 1
507958 99507958 1001 86380 86390 1
508010 99508010 1001 86380 86390 1
507855 99507855 1001 86380 86390 1
507986 99507986 1001 86380 86390 1
507666 99507666 1001 86380 86390 1
508287 99508287 1001 86380 86390 1
508277 99508277 1001 86380 86390 1
508412 99508412 1001 86380 86390 1
509026 99509026 1001 86380 86390 1
508917 99508917 1001 86380 86390 1
508665 99508665 1001 86380 86390 1
508796 99508796 1001 86380 86390 1
508638 99508638 1001 86380 86390 1
508477 99508477 1001 86380 86390 1
509111 99509111 1001 86380 86390 1
509076 99509076 1001 86380 86390 1
509158 99509158 1001 86380 86390 1
509083 99509083 1001 86380 86390 1
509790 99509790 1001 86380 86390 1
509706 99509706 1001 86380 86390 1
509619 99509619 1001 86380 86390 1
509659 99509659 1001 86380 86390 1
509506 99509506 1001 86380 86390 1
509453 99509453 1001 86380 86390 1
510066 99510066 1001 86380 86390 1
510058 99510058 1001 86380 86390 1
509943 99509943 1001 86380 86390 1
510060 99510060 1001 86380 86390 1
509999 99509999 1001 86380 86390 1
510025 99510025 1001 86380 86390 1
510649 99510649 1001 86380 86390 1
510650 99510650 1001 86380 86390 1
510671 99510671 1001 86380 86390 1
510542 99510542 1001 86380 86390 1
510672 99510672 1001 86380 86390 1
510119 99510119 1001 86380 86390 1
510289 99510289 1001 86380 86390 1
510279 99510279 1001 86380 86390 1
510152 99510152 1001 86380 86390 1
510260 99510260 1001 86380 86390 1
510926 99510926 1001 86380 86390 1
511475 99511475 1001 86380 86390 1
511399 99511399 1001 86380 86390 1
511524 99511524 1001 86380 86390 1
511506 99511506 1001 86380 86390 1
511456 99511456 1001 86380 86390 1
511513 99511513 1001 86380 86390 1
511283 99511283 1001 86380 86390 1
511298 99511298 1001 86380 86390 1
511209 99511209 1001 86380 86390 1
511056 99511056 1001 86380 86390 1
511018 99511018 1001 86380 86390 1
511553 99511553 1001 86380 86390 1
511725 99511725 1001 86380 86390 1
511610 99511610 1001 86380 86390 1
511689 99511689 1001 86380 86390 1
511741 99511741 1001 86380 86390 1
512237 99512237 1001 86380 86390 1
512309 99512309 1001 86380 86390 1
512258 99512258 1001 86380 86390 1
511967 99511967 1001 86380 86390 1
512136 99512136 1001 86380 86390 1
512086 99512086 1001 86380 86390 1
511773 99511773 1001 86380 86390 1
511847 99511847 1001 86380 86390 1
512428 99512428 1001 86380 86390 1
512390 99512390 1001 86380 86390 1
512381 99512381 1001 86380 86390 1
512398 99512398 1001 86380 86390 1
512554 99512554 1001 86380 86390 1
513063 99513063 1001 86380 86390 1
513081 99513081 1001 86380 86390 1
513094 99513094 1001 86380 86390 1
513121 99513121 1001 86380 86390 1
513098 99513098 1001 86380 86390 1
513061 99513061 1001 86380 86390 1
512870 99512870 1001 86380 86390 1
513000 99513000 1001 86380 86390 1
512845 99512845 1001 86380 86390 1
512877 99512877 1001 86380 86390 1
512852 99512852 1001 86380 86390 1
512782 99512782 1001 86380 86390 1
512693 99512693 1001 86380 86390 1
512760 99512760 1001 86380 86390 1
513227 99513227 1001 86380 86390 1
513210 99513210 1001 86380 86390 1
514020 99514020 1001 86380 86390 1
513764 99513764 1001 86380 86390 1
513692 99513692 1001 86380 86390 1
513693 99513693 1001 86380 86390 1
513733 99513733 1001 86380 86390 1
513580 99513580 1001 86380 86390 1
513494 99513494 1001 86380 86390 1
514093 99514093 1001 86380 86390 1
514061 99514061 1001 86380 86390 1
514143 99514143 1001 86380 86390 1
514743 99514743 1001 86380 86390 1
514694 99514694 1001 86380 86390 1
514835 99514835 1001 86380 86390 1
514803 99514803 1001 86380 86390 1
514560 99514560 1001 86380 86390 1
514522 99514522 1001 86380 86390 1
514602 99514602 1001 86380 86390 1
514543 99514543 1001 86380 86390 1
514558 99514558 1001 86380 86390 1
514332 99514332 1001 86380 86390 1
514258 99514258 1001 86380 86390 1
514970 99514970 1001 86380 86390 1
514934 99514934 1001 86380 86390 1
514960 99514960 1001 86380 86390 1
514872 99514872 1001 86380 86390 1
515003 99515003 1001 86380 86390 1
514929 99514929 1001 86380 86390 1
515497 99515497 1001 86380 86390 1
515352 99515352 1001 86380 86390 1
515274 99515274 1001 86380 86390 1
515316 99515316 1001 86380 86390 1
515140 99515140 1001 86380 86390 1
515130 99515130 1001 86380 86390 1
515092 99515092 1001 86380 86390 1
515066 99515066 1001 86380 86390 1
515261 99515261 1001 86380 86390 1
515171 99515171 1001 86380 86390 1
515087 99515087 1001 86380 86390 1
515827 99515827 1001 86380 86390 1
515713 99515713 1001 86380 86390 1
516445 99516445 1001 86380 86390 1
516480 99516480 1001 86380 86390 1
516456 99516456 1001 86380 86390 1
516072 99516072 1001 86380 86390 1
515898 99515898 1001 86380 86390 1
515899 99515899 1001 86380 86390 1
516690 99516690 1001 86380 86390 1
516691 99516691 1001 86380 86390 1
516605 99516605 1001 86380 86390 1
516646 99516646 1001 86380 86390 1
516531 99516531 1001 86380 86390 1
517273 99517273 1001 86380 86390 1
517146 99517146 1001 86380 86390 1
517198 99517198 1001 86380 86390 1
517291 99517291 1001 86380 86390 1
517296 99517296 1001 86380 86390 1
516992 99516992 1001 86380 86390 1
516941 99516941 1001 86380 86390 1
517062 99517062 1001 86380 86390 1
516985 99516985 1001 86380 86390 1
516754 99516754 1001 86380 86390 1
516781 99516781 1001 86380 86390 1
516885 99516885 1001 86380 86390 1
516902 99516902 1001 86380 86390 1
516839 99516839 1001 86380 86390 1
516722 99516722 1001 86380 86390 1
516775 99516775 1001 86380 86390 1
517371 99517371 1001 86380 86390 1
517410 99517410 1001 86380 86390 1
517436 99517436 1001 86380 86390 1
517348 99517348 1001 86380 86390 1
517393 99517393 1001 86380 86390 1
517383 99517383 1001 86380 86390 1
518127 99518127 1001 86380 86390 1
518077 99518077 1001 86380 86390 1
518149 99518149 1001 86380 86390 1
517826 99517826 1001 86380 86390 1
517897 99517897 1001 86380 86390 1
517900 99517900 1001 86380 86390 1
517759 99517759 1001 86380 86390 1
517824 99517824 1001 86380 86390 1
517890 99517890 1001 86380 86390 1
517693 99517693 1001 86380 86390 1
517564 99517564 1001 86380 86390 1
518331 99518331 1001 86380 86390 1
518268 99518268 1001 86380 86390 1
518232 99518232 1001 86380 86390 1
518335 99518335 1001 86380 86390 1
518195 99518195 1001 86380 86390 1
518260 99518260 1001 86380 86390 1
518950 99518950 1001 86380 86390 1
518811 99518811 1001 86380 86390 1
518915 99518915 1001 86380 86390 1
518877 99518877 1001 86380 86390 1
518826 99518826 1001 86380 86390 1
518840 99518840 1001 86380 86390 1
518946 99518946 1001 86380 86390 1
518884 99518884 1001 86380 86390 1
518745 99518745 1001 86380 86390 1
518779 99518779 1001 86380 86390 1
518550 99518550 1001 86380 86390 1
518411 99518411 1001 86380 86390 1
518554 99518554 1001 86380 86390 1
518451 99518451 1001 86380 86390 1
518375 99518375 1001 86380 86390 1
518456 99518456 1001 86380 86390 1
519114 99519114 1001 86380 86390 1
518998 99518998 1001 86380 86390 1
519116 99519116 1001 86380 86390 1
519094 99519094 1001 86380 86390 1
519622 99519622 1001 86380 86390 1
519774 99519774 1001 86380 86390 1
519807 99519807 1001 86380 86390 1
519429 99519429 1001 86380 86390 1
519547 99519547 1001 86380 86390 1
519419 99519419 1001 86380 86390 1
519553 99519553 1001 86380 86390 1
519324 99519324 1001 86380 86390 1
519204 99519204 1001 86380 86390 1
519882 99519882 1001 86380 86390 1
519860 99519860 1001 86380 86390 1
519886 99519886 1001 86380 86390 1
519965 99519965 1001 86380 86390 1
520448 99520448 1001 86380 86390 1
520515 99520515 1001 86380 86390 1
520503 99520503 1001 86380 86390 1
520266 99520266 1001 86380 86390 1
520349 99520349 1001 86380 86390 1
520354 99520354 1001 86380 86390 1
520264 99520264 1001 86380 86390 1
520174 99520174 1001 86380 86390 1
520192 99520192 1001 86380 86390 1
520089 99520089 1001 86380 86390 1
520115 99520115 1001 86380 86390 1
520184 99520184 1001 86380 86390 1
520028 99520028 1001 86380 86390 1
520172 99520172 1001 86380 86390 1
520753 99520753 1001 86380 86390 1
520665 99520665 1001 86380 86390 1
520786 99520786 1001 86380 86390 1
520646 99520646 1001 86380 86390 1
521415 99521415 1001 86380 86390 1
521267 99521267 1001 86380 86390 1
521087 99521087 1001 86380 86390 1
521078 99521078 1001 86380 86390 1
520976 99520976 1001 86380 86390 1
520967 99520967 1001 86380 86390 1
520892 99520892 1001 86380 86390 1
520945 99520945 1001 86380 86390 1
520882 99520882 1001 86380 86390 1
521531 99521531 1001 86380 86390 1
521622 99521622 1001 86380 86390 1
521468 99521468 1001 86380 86390 1
521625 99521625 1001 86380 86390 1
521471 99521471 1001 86380 86390 1
521537 99521537 1001 86380 86390 1
521539 99521539 1001 86380 86390 1
521643 99521643 1001 86380 86390 1
522115 99522115 1001 86380 86390 1
522096 99522096 1001 86380 86390 1
522161 99522161 1001 86380 86390 1
522188 99522188 1001 86380 86390 1
521933 99521933 1001 86380 86390 1
521817 99521817 1001 86380 86390 1
521874 99521874 1001 86380 86390 1
522399 99522399 1001 86380 86390 1
522466 99522466 1001 86380 86390 1
523024 99523024 1001 86380 86390 1
523038 99523038 1001 86380 86390 1
522770 99522770 1001 86380 86390 1
522905 99522905 1001 86380 86390 1
522802 99522802 1001 86380 86390 1
522764 99522764 1001 86380 86390 1
522765 99522765 1001 86380 86390 1
522898 99522898 1001 86380 86390 1
522536 99522536 1001 86380 86390 1
522505 99522505 1001 86380 86390 1
522623 99522623 1001 86380 86390 1
523172 99523172 1001 86380 86390 1
523785 99523785 1001 86380 86390 1
523775 99523775 1001 86380 86390 1
523674 99523674 1001 86380 86390 1
523695 99523695 1001 86380 86390 1
523566 99523566 1001 86380 86390 1
523471 99523471 1001 86380 86390 1
523946 99523946 1001 86380 86390 1
524090 99524090 1001 86380 86390 1
524040 99524040 1001 86380 86390 1
524145 99524145 1001 86380 86390 1
523991 99523991 1001 86380 86390 1
524082 99524082 1001 86380 86390 1
524018 99524018 1001 86380 86390 1
524691 99524691 1001 86380 86390 1
524501 99524501 1001 86380 86390 1
524517 99524517 1001 86380 86390 1
524402 99524402 1001 86380 86390 1
524429 99524429 1001 86380 86390 1
524523 99524523 1001 86380 86390 1
524345 99524345 1001 86380 86390 1
524335 99524335 1001 86380 86390 1
524238 99524238 1001 86380 86390 1
524793 99524793 1001 86380 86390 1
524848 99524848 1001 86380 86390 1
524967 99524967 1001 86380 86390 1
524877 99524877 1001 86380 86390 1
524942 99524942 1001 86380 86390 1
525444 99525444 1001 86380 86390 1
525582 99525582 1001 86380 86390 1
525477 99525477 1001 86380 86390 1
525465 99525465 1001 86380 86390 1
525592 99525592 1001 86380 86390 1
525241 99525241 1001 86380 86390 1
525321 99525321 1001 86380 86390 1
525191 99525191 1001 86380 86390 1
525336 99525336 1001 86380 86390 1
525072 99525072 1001 86380 86390 1
525060 99525060 1001 86380 86390 1
525061 99525061 1001 86380 86390 1
525126 99525126 1001 86380 86390 1
525723 99525723 1001 86380 86390 1
525751 99525751 1001 86380 86390 1
525740 99525740 1001 86380 86390 1
525611 99525611 1001 86380 86390 1
525705 99525705 1001 86380 86390 1
525696 99525696 1001 86380 86390 1
526288 99526288 1001 86380 86390 1
526225 99526225 1001 86380 86390 1
526290 99526290 1001 86380 86390 1
526318 99526318 1001 86380 86390 1
526122 99526122 1001 86380 86390 1
526200 99526200 1001 86380 86390 1
525936 99525936 1001 86380 86390 1
525926 99525926 1001 86380 86390 1
525812 99525812 1001 86380 86390 1
526485 99526485 1001 86380 86390 1
526520 99526520 1001 86380 86390 1
526547 99526547 1001 86380 86390 1
527149 99527149 1001 86380 86390 1
526980 99526980 1001 86380 86390 1
526653 99526653 1001 86380 86390 1
527443 99527443 1001 86380 86390 1
527447 99527447 1001 86380 86390 1
527425 99527425 1001 86380 86390 1
527949 99527949 1001 86380 86390 1
527942 99527942 1001 86380 86390 1
527970 99527970 1001 86380 86390 1
527730 99527730 1001 86380 86390 1
527849 99527849 1001 86380 86390 1
527492 99527492 1001 86380 86390 1
527598 99527598 1001 86380 86390 1
527534 99527534 1001 86380 86390 1
527637 99527637 1001 86380 86390 1
527457 99527457 1001 86380 86390 1
527587 99527587 1001 86380 86390 1
527576 99527576 1001 86380 86390 1
527631 99527631 1001 86380 86390 1
528145 99528145 1001 86380 86390 1
528814 99528814 1001 86380 86390 1
528872 99528872 1001 86380 86390 1
528828 99528828 1001 86380 86390 1
528741 99528741 1001 86380 86390 1
528845 99528845 1001 86380 86390 1
528608 99528608 1001 86380 86390 1
528536 99528536 1001 86380 86390 1
528282 99528282 1001 86380 86390 1
528336 99528336 1001 86380 86390 1
528440 99528440 1001 86380 86390 1
528297 99528297 1001 86380 86390 1
528417 99528417 1001 86380 86390 1
528290 99528290 1001 86380 86390 1
528317 99528317 1001 86380 86390 1
528942 99528942 1001 86380 86390 1
528934 99528934 1001 86380 86390 1
528936 99528936 1001 86380 86390 1
529545 99529545 1001 86380 86390 1
529409 99529409 1001 86380 86390 1
529376 99529376 1001 86380 86390 1
529391 99529391 1001 86380 86390 1
529241 99529241 1001 86380 86390 1
529193 99529193 1001 86380 86390 1
529234 99529234 1001 86380 86390 1
529755 99529755 1001 86380 86390 1
529846 99529846 1001 86380 86390 1
529811 99529811 1001 86380 86390 1
529902 99529902 1001 86380 86390 1
530351 99530351 1001 86380 86390 1
530364 99530364 1001 86380 86390 1
530434 99530434 1001 86380 86390 1
530326 99530326 1001 86380 86390 1
529950 99529950 1001 86380 86390 1
529992 99529992 1001 86380 86390 1
530577 99530577 1001 86380 86390 1
530712 99530712 1001 86380 86390 1
530559 99530559 1001 86380 86390 1
530677 99530677 1001 86380 86390 1
530729 99530729 1001 86380 86390 1
531214 99531214 1001 86380 86390 1
531256 99531256 1001 86380 86390 1
531184 99531184 1001 86380 86390 1
531340 99531340 1001 86380 86390 1
531096 99531096 1001 86380 86390 1
531172 99531172 1001 86380 86390 1
530850 99530850 1001 86380 86390 1
530863 99530863 1001 86380 86390 1
530813 99530813 1001 86380 86390 1
530879 99530879 1001 86380 86390 1
530782 99530782 1001 86380 86390 1
530796 99530796 1001 86380 86390 1
531530 99531530 1001 86380 86390 1
532081 99532081 1001 86380 86390 1
532035 99532035 1001 86380 86390 1
531971 99531971 1001 86380 86390 1
531600 99531600 1001 86380 86390 1
531667 99531667 1001 86380 86390 1
531617 99531617 1001 86380 86390 1
531721 99531721 1001 86380 86390 1
531787 99531787 1001 86380 86390 1
532269 99532269 1001 86380 86390 1
532275 99532275 1001 86380 86390 1
532318 99532318 1001 86380 86390 1
532896 99532896 1001 86380 86390 1
532899 99532899 1001 86380 86390 1
532848 99532848 1001 86380 86390 1
532633 99532633 1001 86380 86390 1
532746 99532746 1001 86380 86390 1
532495 99532495 1001 86380 86390 1
532512 99532512 1001 86380 86390 1
533055 99533055 1001 86380 86390 1
533134 99533134 1001 86380 86390 1
533801 99533801 1001 86380 86390 1
533754 99533754 1001 86380 86390 1
533629 99533629 1001 86380 86390 1
533463 99533463 1001 86380 86390 1
533452 99533452 1001 86380 86390 1
533649 99533649 1001 86380 86390 1
533354 99533354 1001 86380 86390 1
533286 99533286 1001 86380 86390 1
533443 99533443 1001 86380 86390 1
533959 99533959 1001 86380 86390 1
533908 99533908 1001 86380 86390 1
534021 99534021 1001 86380 86390 1
534022 99534022 1001 86380 86390 1
534543 99534543 1001 86380 86390 1
534560 99534560 1001 86380 86390 1
534510 99534510 1001 86380 86390 1
534677 99534677 1001 86380 86390 1
534366 99534366 1001 86380 86390 1
534356 99534356 1001 86380 86390 1
534306 99534306 1001 86380 86390 1
534462 99534462 1001 86380 86390 1
534424 99534424 1001 86380 86390 1
534206 99534206 1001 86380 86390 1
534247 99534247 1001 86380 86390 1
534124 99534124 1001 86380 86390 1
534825 99534825 1001 86380 86390 1
534739 99534739 1001 86380 86390 1
534804 99534804 1001 86380 86390 1
535505 99535505 1001 86380 86390 1
535240 99535240 1001 86380 86390 1
535271 99535271 1001 86380 86390 1
535288 99535288 1001 86380 86390 1
535250 99535250 1001 86380 86390 1
535303 99535303 1001 86380 86390 1
535049 99535049 1001 86380 86390 1
534936 99534936 1001 86380 86390 1
535068 99535068 1001 86380 86390 1
535649 99535649 1001 86380 86390 1
535523 99535523 1001 86380 86390 1
535641 99535641 1001 86380 86390 1
535583 99535583 1001 86380 86390 1
536260 99536260 1001 86380 86390 1
535951 99535951 1001 86380 86390 1
535767 99535767 1001 86380 86390 1
535910 99535910 1001 86380 86390 1
535893 99535893 1001 86380 86390 1
536436 99536436 1001 86380 86390 1
536475 99536475 1001 86380 86390 1
536463 99536463 1001 86380 86390 1
536431 99536431 1001 86380 86390 1
536472 99536472 1001 86380 86390 1
536981 99536981 1001 86380 86390 1
537012 99537012 1001 86380 86390 1
537077 99537077 1001 86380 86390 1
537117 99537117 1001 86380 86390 1
536672 99536672 1001 86380 86390 1
536638 99536638 1001 86380 86390 1
536547 99536547 1001 86380 86390 1
536682 99536682 1001 86380 86390 1
536695 99536695 1001 86380 86390 1
536605 99536605 1001 86380 86390 1
537299 99537299 1001 86380 86390 1
537914 99537914 1001 86380 86390 1
537870 99537870 1001 86380 86390 1
537432 99537432 1001 86380 86390 1
537549 99537549 1001 86380 86390 1
537562 99537562 1001 86380 86390 1
537446 99537446 1001 86380 86390 1
537402 99537402 1001 86380 86390 1
537505 99537505 1001 86380 86390 1
537572 99537572 1001 86380 86390 1
538083 99538083 1001 86380 86390 1
538099 99538099 1001 86380 86390 1
538139 99538139 1001 86380 86390 1
538107 99538107 1001 86380 86390 1
538637 99538637 1001 86380 86390 1
538715 99538715 1001 86380 86390 1
538429 99538429 1001 86380 86390 1
538533 99538533 1001 86380 86390 1
538420 99538420 1001 86380 86390 1
538486 99538486 1001 86380 86390 1
538500 99538500 1001 86380 86390 1
538595 99538595 1001 86380 86390 1
538259 99538259 1001 86380 86390 1
538243 99538243 1001 86380 86390 1
538859 99538859 1001 86380 86390 1
538938 99538938 1001 86380 86390 1
539496 99539496 1001 86380 86390 1
539332 99539332 1001 86380 86390 1
539322 99539322 1001 86380 86390 1
539037 99539037 1001 86380 86390 1
539079 99539079 1001 86380 86390 1
539081 99539081 1001 86380 86390 1
539120 99539120 1001 86380 86390 1
539096 99539096 1001 86380 86390 1
539703 99539703 1001 86380 86390 1
539669 99539669 1001 86380 86390 1
539746 99539746 1001 86380 86390 1
539761 99539761 1001 86380 86390 1
540315 99540315 1001 86380 86390 1
540343 99540343 1001 86380 86390 1
540311 99540311 1001 86380 86390 1
540158 99540158 1001 86380 86390 1
540072 99540072 1001 86380 86390 1
540006 99540006 1001 86380 86390 1
539878 99539878 1001 86380 86390 1
539930 99539930 1001 86380 86390 1
539971 99539971 1001 86380 86390 1
539854 99539854 1001 86380 86390 1
540478 99540478 1001 86380 86390 1
540496 99540496 1001 86380 86390 1
540549 99540549 1001 86380 86390 1
540486 99540486 1001 86380 86390 1
540514 99540514 1001 86380 86390 1
541101 99541101 1001 86380 86390 1
541102 99541102 1001 86380 86390 1
541266 99541266 1001 86380 86390 1
541267 99541267 1001 86380 86390 1
541133 99541133 1001 86380 86390 1
541160 99541160 1001 86380 86390 1
541240 99541240 1001 86380 86390 1
541176 99541176 1001 86380 86390 1
540950 99540950 1001 86380 86390 1
540964 99540964 1001 86380 86390 1
540868 99540868 1001 86380 86390 1
540870 99540870 1001 86380 86390 1
540733 99540733 1001 86380 86390 1
541441 99541441 1001 86380 86390 1
541927 99541927 1001 86380 86390 1
542104 99542104 1001 86380 86390 1
541986 99541986 1001 86380 86390 1
542040 99542040 1001 86380 86390 1
541976 99541976 1001 86380 86390 1
541739 99541739 1001 86380 86390 1
541807 99541807 1001 86380 86390 1
541626 99541626 1001 86380 86390 1
542173 99542173 1001 86380 86390 1
542230 99542230 1001 86380 86390 1
542256 99542256 1001 86380 86390 1
542832 99542832 1001 86380 86390 1
542918 99542918 1001 86380 86390 1
542673 99542673 1001 86380 86390 1
542506 99542506 1001 86380 86390 1
542455 99542455 1001 86380 86390 1
542451 99542451 1001 86380 86390 1
543011 99543011 1001 86380 86390 1
543066 99543066 1001 86380 86390 1
542951 99542951 1001 86380 86390 1
543698 99543698 1001 86380 86390 1
543598 99543598 1001 86380 86390 1
543414 99543414 1001 86380 86390 1
543492 99543492 1001 86380 86390 1
543428 99543428 1001 86380 86390 1
543485 99543485 1001 86380 86390 1
543511 99543511 1001 86380 86390 1
543307 99543307 1001 86380 86390 1
543335 99543335 1001 86380 86390 1
543272 99543272 1001 86380 86390 1
543183 99543183 1001 86380 86390 1
543923 99543923 1001 86380 86390 1
543808 99543808 1001 86380 86390 1
543892 99543892 1001 86380 86390 1
544409 99544409 1001 86380 86390 1
544461 99544461 1001 86380 86390 1
544323 99544323 1001 86380 86390 1
544194 99544194 1001 86380 86390 1
544015 99544015 1001 86380 86390 1
544067 99544067 1001 86380 86390 1
543990 99543990 1001 86380 86390 1
544072 99544072 1001 86380 86390 1
544610 99544610 1001 86380 86390 1
544616 99544616 1001 86380 86390 1
406257 373 1001 82980 83397 1
503676 519 1001 38542 38841 1
531464 806 1001 50501 50800 1
531501 702 1002 49251 52243 1
400034 99400034 1001 86380 86390 1
400152 99400152 1001 86380 86390 1
400204 99400204 1001 86380 86390 1
400256 99400256 1001 86380 86390 1
400486 99400486 1001 86380 86390 1
400461 99400461 1001 86380 86390 1
400695 99400695 1001 86380 86390 1
400819 99400819 1001 86380 86390 1
401114 99401114 1001 86380 86390 1
401101 99401101 1001 86380 86390 1
401078 99401078 1001 86380 86390 1
401237 99401237 1001 86380 86390 1
401249 99401249 1001 86380 86390 1
401358 99401358 1001 86380 86390 1
401824 99401824 1001 86380 86390 1
401905 99401905 1001 86380 86390 1
402006 99402006 1001 86380 86390 1
402143 99402143 1001 86380 86390 1
402068 99402068 1001 86380 86390 1
402481 99402481 1001 86380 86390 1
402395 99402395 1001 86380 86390 1
402456 99402456 1001 86380 86390 1
402491 99402491 1001 86380 86390 1
402640 99402640 1001 86380 86390 1
402687 99402687 1001 86380 86390 1
402674 99402674 1001 86380 86390 1
402738 99402738 1001 86380 86390 1
402917 99402917 1001 86380 86390 1
402956 99402956 1001 86380 86390 1
403396 99403396 1001 86380 86390 1
403350 99403350 1001 86380 86390 1
403476 99403476 1001 86380 86390 1
403497 99403497 1001 86380 86390 1
403593 99403593 1001 86380 86390 1
403806 99403806 1001 86380 86390 1
404305 99404305 1001 86380 86390 1
404295 99404295 1001 86380 86390 1
404464 99404464 1001 86380 86390 1
404495 99404495 1001 86380 86390 1
404512 99404512 1001 86380 86390 1
404693 99404693 1001 86380 86390 1
404902 99404902 1001 86380 86390 1
404978 99404978 1001 86380 86390 1
404915 99404915 1001 86380 86390 1
405378 99405378 1001 86380 86390 1
405320 99405320 1001 86380 86390 1
405337 99405337 1001 86380 86390 1
405391 99405391 1001 86380 86390 1
405458 99405458 1001 86380 86390 1
405416 99405416 1001 86380 86390 1
405700 99405700 1001 86380 86390 1
405775 99405775 1001 86380 86390 1
405863 99405863 1001 86380 86390 1
405788 99405788 1001 86380 86390 1
406039 99406039 1001 86380 86390 1
406343 99406343 1001 86380 86390 1
406319 99406319 1001 86380 86390 1
406287 99406287 1001 86380 86390 1
406448 99406448 1001 86380 86390 1
406545 99406545 1001 86380 86390 1
406579 99406579 1001 86380 86390 1
406607 99406607 1001 86380 86390 1
406734 99406734 1001 86380 86390 1
406853 99406853 1001 86380 86390 1
406951 99406951 1001 86380 86390 1
407102 99407102 1001 86380 86390 1
407108 99407108 1001 86380 86390 1
407057 99407057 1001 86380 86390 1
407586 99407586 1001 86380 86390 1
407700 99407700 1001 86380 86390 1
408090 99408090 1001 86380 86390 1
408138 99408138 1001 86380 86390 1
408140 99408140 1001 86380 86390 1
408234 99408234 1001 86380 86390 1
408223 99408223 1001 86380 86390 1
408726 99408726 1001 86380 86390 1
408848 99408848 1001 86380 86390 1
408824 99408824 1001 86380 86390 1
408959 99408959 1001 86380 86390 1
409100 99409100 1001 86380 86390 1
409249 99409249 1001 86380 86390 1
409480 99409480 1001 86380 86390 1
409472 99409472 1001 86380 86390 1
409405 99409405 1001 86380 86390 1
409671 99409671 1001 86380 86390 1
409686 99409686 1001 86380 86390 1
409696 99409696 1001 86380 86390 1
409703 99409703 1001 86380 86390 1
409729 99409729 1001 86380 86390 1
409817 99409817 1001 86380 86390 1
409855 99409855 1001 86380 86390 1
409899 99409899 1001 86380 86390 1
409926 99409926 1001 86380 86390 1
410203 99410203 1001 86380 86390 1
410152 99410152 1001 86380 86390 1
410190 99410190 1001 86380 86390 1
410633 99410633 1001 86380 86390 1
410868 99410868 1001 86380 86390 1
410993 99410993 1001 86380 86390 1
410941 99410941 1001 86380 86390 1
411554 99411554 1001 86380 86390 1
411692 99411692 1001 86380 86390 1
412040 99412040 1001 86380 86390 1
412032 99412032 1001 86380 86390 1
412154 99412154 1001 86380 86390 1
412458 99412458 1001 86380 86390 1
413618 99413618 1001 86380 86390 1
413612 99413612 1001 86380 86390 1
413685 99413685 1001 86380 86390 1
413176 99413176 1001 86380 86390 1
412884 99412884 1001 86380 86390 1
412511 99412511 1001 86380 86390 1
412831 99412831 1001 86380 86390 1
412566 99412566 1001 86380 86390 1
412838 99412838 1001 86380 86390 1
413802 99413802 1001 86380 86390 1
413871 99413871 1001 86380 86390 1
414048 99414048 1001 86380 86390 1
414997 99414997 1001 86380 86390 1
414623 99414623 1001 86380 86390 1
414782 99414782 1001 86380 86390 1
414668 99414668 1001 86380 86390 1
414550 99414550 1001 86380 86390 1
414910 99414910 1001 86380 86390 1
414231 99414231 1001 86380 86390 1
415619 99415619 1001 86380 86390 1
415367 99415367 1001 86380 86390 1
415368 99415368 1001 86380 86390 1
416694 99416694 1001 86380 86390 1
416800 99416800 1001 86380 86390 1
416897 99416897 1001 86380 86390 1
416776 99416776 1001 86380 86390 1
416343 99416343 1001 86380 86390 1
416254 99416254 1001 86380 86390 1
416321 99416321 1001 86380 86390 1
416191 99416191 1001 86380 86390 1
416423 99416423 1001 86380 86390 1
417308 99417308 1001 86380 86390 1
417166 99417166 1001 86380 86390 1
417130 99417130 1001 86380 86390 1
417503 99417503 1001 86380 86390 1
417504 99417504 1001 86380 86390 1
417588 99417588 1001 86380 86390 1
418458 99418458 1001 86380 86390 1
418532 99418532 1001 86380 86390 1
418766 99418766 1001 86380 86390 1
418538 99418538 1001 86380 86390 1
418102 99418102 1001 86380 86390 1
418078 99418078 1001 86380 86390 1
418107 99418107 1001 86380 86390 1
418145 99418145 1001 86380 86390 1
418353 99418353 1001 86380 86390 1
418429 99418429 1001 86380 86390 1
417964 99417964 1001 86380 86390 1
417849 99417849 1001 86380 86390 1
417853 99417853 1001 86380 86390 1
417778 99417778 1001 86380 86390 1
419075 99419075 1001 86380 86390 1
417608 99417608 1001 86380 86390 1
419174 99419174 1001 86380 86390 1
419044 99419044 1001 86380 86390 1
420277 99420277 1001 86380 86390 1
420386 99420386 1001 86380 86390 1
420134 99420134 1001 86380 86390 1
420414 99420414 1001 86380 86390 1
420135 99420135 1001 86380 86390 1
420071 99420071 1001 86380 86390 1
420106 99420106 1001 86380 86390 1
419800 99419800 1001 86380 86390 1
419784 99419784 1001 86380 86390 1
419990 99419990 1001 86380 86390 1
419737 99419737 1001 86380 86390 1
419717 99419717 1001 86380 86390 1
419273 99419273 1001 86380 86390 1
419456 99419456 1001 86380 86390 1
419501 99419501 1001 86380 86390 1
419257 99419257 1001 86380 86390 1
419623 99419623 1001 86380 86390 1
420790 99420790 1001 86380 86390 1
421366 99421366 1001 86380 86390 1
421273 99421273 1001 86380 86390 1
421310 99421310 1001 86380 86390 1
421062 99421062 1001 86380 86390 1
421202 99421202 1001 86380 86390 1
421145 99421145 1001 86380 86390 1
420897 99420897 1001 86380 86390 1
421243 99421243 1001 86380 86390 1
420982 99420982 1001 86380 86390 1
421228 99421228 1001 86380 86390 1
422527 99422527 1001 86380 86390 1
423353 99423353 1001 86380 86390 1
423287 99423287 1001 86380 86390 1
422944 99422944 1001 86380 86390 1
422986 99422986 1001 86380 86390 1
423175 99423175 1001 86380 86390 1
423012 99423012 1001 86380 86390 1
423212 99423212 1001 86380 86390 1
422852 99422852 1001 86380 86390 1
422854 99422854 1001 86380 86390 1
422938 99422938 1001 86380 86390 1
423866 99423866 1001 86380 86390 1
423902 99423902 1001 86380 86390 1
423960 99423960 1001 86380 86390 1
423982 99423982 1001 86380 86390 1
423765 99423765 1001 86380 86390 1
425176 99425176 1001 86380 86390 1
425282 99425282 1001 86380 86390 1
425341 99425341 1001 86380 86390 1
424730 99424730 1001 86380 86390 1
424764 99424764 1001 86380 86390 1
424923 99424923 1001 86380 86390 1
424492 99424492 1001 86380 86390 1
424213 99424213 1001 86380 86390 1
424287 99424287 1001 86380 86390 1
425565 99425565 1001 86380 86390 1
425460 99425460 1001 86380 86390 1
426812 99426812 1001 86380 86390 1
427111 99427111 1001 86380 86390 1
426296 99426296 1001 86380 86390 1
426397 99426397 1001 86380 86390 1
426358 99426358 1001 86380 86390 1
426465 99426465 1001 86380 86390 1
426022 99426022 1001 86380 86390 1
426258 99426258 1001 86380 86390 1
425975 99425975 1001 86380 86390 1
426182 99426182 1001 86380 86390 1
427239 99427239 1001 86380 86390 1
427355 99427355 1001 86380 86390 1
427378 99427378 1001 86380 86390 1
428587 99428587 1001 86380 86390 1
428632 99428632 1001 86380 86390 1
428590 99428590 1001 86380 86390 1
428425 99428425 1001 86380 86390 1
428687 99428687 1001 86380 86390 1
428378 99428378 1001 86380 86390 1
428416 99428416 1001 86380 86390 1
427973 99427973 1001 86380 86390 1
428191 99428191 1001 86380 86390 1
428289 99428289 1001 86380 86390 1
427741 99427741 1001 86380 86390 1
428844 99428844 1001 86380 86390 1
429071 99429071 1001 86380 86390 1
428767 99428767 1001 86380 86390 1
429048 99429048 1001 86380 86390 1
428885 99428885 1001 86380 86390 1
430372 99430372 1001 86380 86390 1
429967 99429967 1001 86380 86390 1
430112 99430112 1001 86380 86390 1
430010 99430010 1001 86380 86390 1
429664 99429664 1001 86380 86390 1
429761 99429761 1001 86380 86390 1
429870 99429870 1001 86380 86390 1
429314 99429314 1001 86380 86390 1
429455 99429455 1001 86380 86390 1
429379 99429379 1001 86380 86390 1
430740 99430740 1001 86380 86390 1
430578 99430578 1001 86380 86390 1
431802 99431802 1001 86380 86390 1
432032 99432032 1001 86380 86390 1
431900 99431900 1001 86380 86390 1
431308 99431308 1001 86380 86390 1
431385 99431385 1001 86380 86390 1
431535 99431535 1001 86380 86390 1
431573 99431573 1001 86380 86390 1
431599 99431599 1001 86380 86390 1
431274 99431274 1001 86380 86390 1
431092 99431092 1001 86380 86390 1
431096 99431096 1001 86380 86390 1
430854 99430854 1001 86380 86390 1
431219 99431219 1001 86380 86390 1
432181 99432181 1001 86380 86390 1
433486 99433486 1001 86380 86390 1
433491 99433491 1001 86380 86390 1
433297 99433297 1001 86380 86390 1
433056 99433056 1001 86380 86390 1
433092 99433092 1001 86380 86390 1
432665 99432665 1001 86380 86390 1
432639 99432639 1001 86380 86390 1
433948 99433948 1001 86380 86390 1
433871 99433871 1001 86380 86390 1
433927 99433927 1001 86380 86390 1
434108 99434108 1001 86380 86390 1
435039 99435039 1001 86380 86390 1
435096 99435096 1001 86380 86390 1
435354 99435354 1001 86380 86390 1
435406 99435406 1001 86380 86390 1
435357 99435357 1001 86380 86390 1
435242 99435242 1001 86380 86390 1
435311 99435311 1001 86380 86390 1
434868 99434868 1001 86380 86390 1
434658 99434658 1001 86380 86390 1
434630 99434630 1001 86380 86390 1
434283 99434283 1001 86380 86390 1
434423 99434423 1001 86380 86390 1
434470 99434470 1001 86380 86390 1
434290 99434290 1001 86380 86390 1
435644 99435644 1001 86380 86390 1
435517 99435517 1001 86380 86390 1
435553 99435553 1001 86380 86390 1
435719 99435719 1001 86380 86390 1
436851 99436851 1001 86380 86390 1
437018 99437018 1001 86380 86390 1
436423 99436423 1001 86380 86390 1
436671 99436671 1001 86380 86390 1
435970 99435970 1001 86380 86390 1
436034 99436034 1001 86380 86390 1
436097 99436097 1001 86380 86390 1
300042 99300042 1001 86380 86390 1
437344 99437344 1001 86380 86390 1
300613 99300613 1001 86380 86390 1
300525 99300525 1001 86380 86390 1
300406 99300406 1001 86380 86390 1
300449 99300449 1001 86380 86390 1
300418 99300418 1001 86380 86390 1
300168 99300168 1001 86380 86390 1
300879 99300879 1001 86380 86390 1
301390 99301390 1001 86380 86390 1
301528 99301528 1001 86380 86390 1
301549 99301549 1001 86380 86390 1
301315 99301315 1001 86380 86390 1
301328 99301328 1001 86380 86390 1
300963 99300963 1001 86380 86390 1
301122 99301122 1001 86380 86390 1
301047 99301047 1001 86380 86390 1
301048 99301048 1001 86380 86390 1
301669 99301669 1001 86380 86390 1
301605 99301605 1001 86380 86390 1
301657 99301657 1001 86380 86390 1
301557 99301557 1001 86380 86390 1
301701 99301701 1001 86380 86390 1
301753 99301753 1001 86380 86390 1
302303 99302303 1001 86380 86390 1
302206 99302206 1001 86380 86390 1
302361 99302361 1001 86380 86390 1
302186 99302186 1001 86380 86390 1
302315 99302315 1001 86380 86390 1
302328 99302328 1001 86380 86390 1
302136 99302136 1001 86380 86390 1
302169 99302169 1001 86380 86390 1
302146 99302146 1001 86380 86390 1
302109 99302109 1001 86380 86390 1
301840 99301840 1001 86380 86390 1
301867 99301867 1001 86380 86390 1
301921 99301921 1001 86380 86390 1
301888 99301888 1001 86380 86390 1
302512 99302512 1001 86380 86390 1
302542 99302542 1001 86380 86390 1
302441 99302441 1001 86380 86390 1
303042 99303042 1001 86380 86390 1
303179 99303179 1001 86380 86390 1
302850 99302850 1001 86380 86390 1
302957 99302957 1001 86380 86390 1
302841 99302841 1001 86380 86390 1
302668 99302668 1001 86380 86390 1
302749 99302749 1001 86380 86390 1
302648 99302648 1001 86380 86390 1
303930 99303930 1001 86380 86390 1
303935 99303935 1001 86380 86390 1
303873 99303873 1001 86380 86390 1
303827 99303827 1001 86380 86390 1
303805 99303805 1001 86380 86390 1
303755 99303755 1001 86380 86390 1
303826 99303826 1001 86380 86390 1
303466 99303466 1001 86380 86390 1
303546 99303546 1001 86380 86390 1
303534 99303534 1001 86380 86390 1
303615 99303615 1001 86380 86390 1
303412 99303412 1001 86380 86390 1
304165 99304165 1001 86380 86390 1
304077 99304077 1001 86380 86390 1
304823 99304823 1001 86380 86390 1
304747 99304747 1001 86380 86390 1
304488 99304488 1001 86380 86390 1
304494 99304494 1001 86380 86390 1
304265 99304265 1001 86380 86390 1
304253 99304253 1001 86380 86390 1
304418 99304418 1001 86380 86390 1
304946 99304946 1001 86380 86390 1
305037 99305037 1001 86380 86390 1
304940 99304940 1001 86380 86390 1
305556 99305556 1001 86380 86390 1
305532 99305532 1001 86380 86390 1
305534 99305534 1001 86380 86390 1
305656 99305656 1001 86380 86390 1
305480 99305480 1001 86380 86390 1
305352 99305352 1001 86380 86390 1
305346 99305346 1001 86380 86390 1
305322 99305322 1001 86380 86390 1
305104 99305104 1001 86380 86390 1
305187 99305187 1001 86380 86390 1
305127 99305127 1001 86380 86390 1
305230 99305230 1001 86380 86390 1
305256 99305256 1001 86380 86390 1
500178 99500178 1001 86380 86390 1
500132 99500132 1001 86380 86390 1
500741 99500741 1001 86380 86390 1
500756 99500756 1001 86380 86390 1
500507 99500507 1001 86380 86390 1
500509 99500509 1001 86380 86390 1
500449 99500449 1001 86380 86390 1
500554 99500554 1001 86380 86390 1
500411 99500411 1001 86380 86390 1
500218 99500218 1001 86380 86390 1
500286 99500286 1001 86380 86390 1
500196 99500196 1001 86380 86390 1
500227 99500227 1001 86380 86390 1
500228 99500228 1001 86380 86390 1
500831 99500831 1001 86380 86390 1
501497 99501497 1001 86380 86390 1
501504 99501504 1001 86380 86390 1
501620 99501620 1001 86380 86390 1
501493 99501493 1001 86380 86390 1
501634 99501634 1001 86380 86390 1
501411 99501411 1001 86380 86390 1
501247 99501247 1001 86380 86390 1
501134 99501134 1001 86380 86390 1
501162 99501162 1001 86380 86390 1
501026 99501026 1001 86380 86390 1
501756 99501756 1001 86380 86390 1
502285 99502285 1001 86380 86390 1
502275 99502275 1001 86380 86390 1
502301 99502301 1001 86380 86390 1
502269 99502269 1001 86380 86390 1
502347 99502347 1001 86380 86390 1
502105 99502105 1001 86380 86390 1
502144 99502144 1001 86380 86390 1
502123 99502123 1001 86380 86390 1
502126 99502126 1001 86380 86390 1
502076 99502076 1001 86380 86390 1
501935 99501935 1001 86380 86390 1
502039 99502039 1001 86380 86390 1
501937 99501937 1001 86380 86390 1
502043 99502043 1001 86380 86390 1
502644 99502644 1001 86380 86390 1
502660 99502660 1001 86380 86390 1
502597 99502597 1001 86380 86390 1
502615 99502615 1001 86380 86390 1
502539 99502539 1001 86380 86390 1
503229 99503229 1001 86380 86390 1
503117 99503117 1001 86380 86390 1
502709 99502709 1001 86380 86390 1
502815 99502815 1001 86380 86390 1
503317 99503317 1001 86380 86390 1
503436 99503436 1001 86380 86390 1
503398 99503398 1001 86380 86390 1
503391 99503391 1001 86380 86390 1
504078 99504078 1001 86380 86390 1
503936 99503936 1001 86380 86390 1
503988 99503988 1001 86380 86390 1
503880 99503880 1001 86380 86390 1
503779 99503779 1001 86380 86390 1
503818 99503818 1001 86380 86390 1
503845 99503845 1001 86380 86390 1
503716 99503716 1001 86380 86390 1
503624 99503624 1001 86380 86390 1
503612 99503612 1001 86380 86390 1
504157 99504157 1001 86380 86390 1
504248 99504248 1001 86380 86390 1
504268 99504268 1001 86380 86390 1
504815 99504815 1001 86380 86390 1
504915 99504915 1001 86380 86390 1
504871 99504871 1001 86380 86390 1
504634 99504634 1001 86380 86390 1
504731 99504731 1001 86380 86390 1
504530 99504530 1001 86380 86390 1
504513 99504513 1001 86380 86390 1
504528 99504528 1001 86380 86390 1
504529 99504529 1001 86380 86390 1
504969 99504969 1001 86380 86390 1
505049 99505049 1001 86380 86390 1
505043 99505043 1001 86380 86390 1
505768 99505768 1001 86380 86390 1
505694 99505694 1001 86380 86390 1
505599 99505599 1001 86380 86390 1
505448 99505448 1001 86380 86390 1
505552 99505552 1001 86380 86390 1
505565 99505565 1001 86380 86390 1
505480 99505480 1001 86380 86390 1
505429 99505429 1001 86380 86390 1
505511 99505511 1001 86380 86390 1
505187 99505187 1001 86380 86390 1
505317 99505317 1001 86380 86390 1
505333 99505333 1001 86380 86390 1
505165 99505165 1001 86380 86390 1
505206 99505206 1001 86380 86390 1
505170 99505170 1001 86380 86390 1
505210 99505210 1001 86380 86390 1
505784 99505784 1001 86380 86390 1
505774 99505774 1001 86380 86390 1
505802 99505802 1001 86380 86390 1
505855 99505855 1001 86380 86390 1
505778 99505778 1001 86380 86390 1
506392 99506392 1001 86380 86390 1
506512 99506512 1001 86380 86390 1
506187 99506187 1001 86380 86390 1
506269 99506269 1001 86380 86390 1
506271 99506271 1001 86380 86390 1
506156 99506156 1001 86380 86390 1
506021 99506021 1001 86380 86390 1
506167 99506167 1001 86380 86390 1
506647 99506647 1001 86380 86390 1
506639 99506639 1001 86380 86390 1
506732 99506732 1001 86380 86390 1
506785 99506785 1001 86380 86390 1
507282 99507282 1001 86380 86390 1
507308 99507308 1001 86380 86390 1
507233 99507233 1001 86380 86390 1
507381 99507381 1001 86380 86390 1
507069 99507069 1001 86380 86390 1
507187 99507187 1001 86380 86390 1
506918 99506918 1001 86380 86390 1
506927 99506927 1001 86380 86390 1
507007 99507007 1001 86380 86390 1
507474 99507474 1001 86380 86390 1
507452 99507452 1001 86380 86390 1
507568 99507568 1001 86380 86390 1
508080 99508080 1001 86380 86390 1
507926 99507926 1001 86380 86390 1
507672 99507672 1001 86380 86390 1
508342 99508342 1001 86380 86390 1
508409 99508409 1001 86380 86390 1
508347 99508347 1001 86380 86390 1
508978 99508978 1001 86380 86390 1
508929 99508929 1001 86380 86390 1
509033 99509033 1001 86380 86390 1
509022 99509022 1001 86380 86390 1
509035 99509035 1001 86380 86390 1
508984 99508984 1001 86380 86390 1
508830 99508830 1001 86380 86390 1
508773 99508773 1001 86380 86390 1
508566 99508566 1001 86380 86390 1
509124 99509124 1001 86380 86390 1
509154 99509154 1001 86380 86390 1
509089 99509089 1001 86380 86390 1
509079 99509079 1001 86380 86390 1
509161 99509161 1001 86380 86390 1
509774 99509774 1001 86380 86390 1
509860 99509860 1001 86380 86390 1
509671 99509671 1001 86380 86390 1
509610 99509610 1001 86380 86390 1
509665 99509665 1001 86380 86390 1
509305 99509305 1001 86380 86390 1
509399 99509399 1001 86380 86390 1
509441 99509441 1001 86380 86390 1
510104 99510104 1001 86380 86390 1
510054 99510054 1001 86380 86390 1
510044 99510044 1001 86380 86390 1
510098 99510098 1001 86380 86390 1
510623 99510623 1001 86380 86390 1
510525 99510525 1001 86380 86390 1
510591 99510591 1001 86380 86390 1
510417 99510417 1001 86380 86390 1
510355 99510355 1001 86380 86390 1
510433 99510433 1001 86380 86390 1
510472 99510472 1001 86380 86390 1
510498 99510498 1001 86380 86390 1
510384 99510384 1001 86380 86390 1
510490 99510490 1001 86380 86390 1
510197 99510197 1001 86380 86390 1
510264 99510264 1001 86380 86390 1
510150 99510150 1001 86380 86390 1
510245 99510245 1001 86380 86390 1
510259 99510259 1001 86380 86390 1
510764 99510764 1001 86380 86390 1
510895 99510895 1001 86380 86390 1
510770 99510770 1001 86380 86390 1
510787 99510787 1001 86380 86390 1
510878 99510878 1001 86380 86390 1
511389 99511389 1001 86380 86390 1
511507 99511507 1001 86380 86390 1
511536 99511536 1001 86380 86390 1
511247 99511247 1001 86380 86390 1
511301 99511301 1001 86380 86390 1
511265 99511265 1001 86380 86390 1
511293 99511293 1001 86380 86390 1
511190 99511190 1001 86380 86390 1
511074 99511074 1001 86380 86390 1
511045 99511045 1001 86380 86390 1
511123 99511123 1001 86380 86390 1
511111 99511111 1001 86380 86390 1
511596 99511596 1001 86380 86390 1
512201 99512201 1001 86380 86390 1
512245 99512245 1001 86380 86390 1
512194 99512194 1001 86380 86390 1
512075 99512075 1001 86380 86390 1
511999 99511999 1001 86380 86390 1
512167 99512167 1001 86380 86390 1
512118 99512118 1001 86380 86390 1
511977 99511977 1001 86380 86390 1
511864 99511864 1001 86380 86390 1
512389 99512389 1001 86380 86390 1
512573 99512573 1001 86380 86390 1
512576 99512576 1001 86380 86390 1
513050 99513050 1001 86380 86390 1
513078 99513078 1001 86380 86390 1
513189 99513189 1001 86380 86390 1
513200 99513200 1001 86380 86390 1
513062 99513062 1001 86380 86390 1
512761 99512761 1001 86380 86390 1
512736 99512736 1001 86380 86390 1
512606 99512606 1001 86380 86390 1
513333 99513333 1001 86380 86390 1
513350 99513350 1001 86380 86390 1
513330 99513330 1001 86380 86390 1
513936 99513936 1001 86380 86390 1
513622 99513622 1001 86380 86390 1
513765 99513765 1001 86380 86390 1
513782 99513782 1001 86380 86390 1
513475 99513475 1001 86380 86390 1
513553 99513553 1001 86380 86390 1
513463 99513463 1001 86380 86390 1
513469 99513469 1001 86380 86390 1
513590 99513590 1001 86380 86390 1
514183 99514183 1001 86380 86390 1
514123 99514123 1001 86380 86390 1
514809 99514809 1001 86380 86390 1
514472 99514472 1001 86380 86390 1
514488 99514488 1001 86380 86390 1
514489 99514489 1001 86380 86390 1
514610 99514610 1001 86380 86390 1
514359 99514359 1001 86380 86390 1
514412 99514412 1001 86380 86390 1
514438 99514438 1001 86380 86390 1
514426 99514426 1001 86380 86390 1
514246 99514246 1001 86380 86390 1
515061 99515061 1001 86380 86390 1
514911 99514911 1001 86380 86390 1
515042 99515042 1001 86380 86390 1
514978 99514978 1001 86380 86390 1
515528 99515528 1001 86380 86390 1
515582 99515582 1001 86380 86390 1
515506 99515506 1001 86380 86390 1
515485 99515485 1001 86380 86390 1
515364 99515364 1001 86380 86390 1
515289 99515289 1001 86380 86390 1
515408 99515408 1001 86380 86390 1
515308 99515308 1001 86380 86390 1
515106 99515106 1001 86380 86390 1
515249 99515249 1001 86380 86390 1
515813 99515813 1001 86380 86390 1
515685 99515685 1001 86380 86390 1
515777 99515777 1001 86380 86390 1
515847 99515847 1001 86380 86390 1
516478 99516478 1001 86380 86390 1
516399 99516399 1001 86380 86390 1
516322 99516322 1001 86380 86390 1
516492 99516492 1001 86380 86390 1
516501 99516501 1001 86380 86390 1
516149 99516149 1001 86380 86390 1
516142 99516142 1001 86380 86390 1
516119 99516119 1001 86380 86390 1
516086 99516086 1001 86380 86390 1
516025 99516025 1001 86380 86390 1
515961 99515961 1001 86380 86390 1
516004 99516004 1001 86380 86390 1
516636 99516636 1001 86380 86390 1
516637 99516637 1001 86380 86390 1
516651 99516651 1001 86380 86390 1
516535 99516535 1001 86380 86390 1
516575 99516575 1001 86380 86390 1
516708 99516708 1001 86380 86390 1
517183 99517183 1001 86380 86390 1
517209 99517209 1001 86380 86390 1
517188 99517188 1001 86380 86390 1
517201 99517201 1001 86380 86390 1
517326 99517326 1001 86380 86390 1
516932 99516932 1001 86380 86390 1
516743 99516743 1001 86380 86390 1
516824 99516824 1001 86380 86390 1
516892 99516892 1001 86380 86390 1
517434 99517434 1001 86380 86390 1
517538 99517538 1001 86380 86390 1
517974 99517974 1001 86380 86390 1
518053 99518053 1001 86380 86390 1
518093 99518093 1001 86380 86390 1
517980 99517980 1001 86380 86390 1
517935 99517935 1001 86380 86390 1
517542 99517542 1001 86380 86390 1
517601 99517601 1001 86380 86390 1
518224 99518224 1001 86380 86390 1
518343 99518343 1001 86380 86390 1
518254 99518254 1001 86380 86390 1
518363 99518363 1001 86380 86390 1
518930 99518930 1001 86380 86390 1
518976 99518976 1001 86380 86390 1
518717 99518717 1001 86380 86390 1
518658 99518658 1001 86380 86390 1
518778 99518778 1001 86380 86390 1
518552 99518552 1001 86380 86390 1
518385 99518385 1001 86380 86390 1
518415 99518415 1001 86380 86390 1
518367 99518367 1001 86380 86390 1
519129 99519129 1001 86380 86390 1
519133 99519133 1001 86380 86390 1
519018 99519018 1001 86380 86390 1
519031 99519031 1001 86380 86390 1
519086 99519086 1001 86380 86390 1
519099 99519099 1001 86380 86390 1
519138 99519138 1001 86380 86390 1
519126 99519126 1001 86380 86390 1
519810 99519810 1001 86380 86390 1
519647 99519647 1001 86380 86390 1
519783 99519783 1001 86380 86390 1
519731 99519731 1001 86380 86390 1
519760 99519760 1001 86380 86390 1
519439 99519439 1001 86380 86390 1
519572 99519572 1001 86380 86390 1
519483 99519483 1001 86380 86390 1
519472 99519472 1001 86380 86390 1
519591 99519591 1001 86380 86390 1
519449 99519449 1001 86380 86390 1
519244 99519244 1001 86380 86390 1
519369 99519369 1001 86380 86390 1
519881 99519881 1001 86380 86390 1
519938 99519938 1001 86380 86390 1
519951 99519951 1001 86380 86390 1
520638 99520638 1001 86380 86390 1
520552 99520552 1001 86380 86390 1
520628 99520628 1001 86380 86390 1
520357 99520357 1001 86380 86390 1
520371 99520371 1001 86380 86390 1
520260 99520260 1001 86380 86390 1
520390 99520390 1001 86380 86390 1
520261 99520261 1001 86380 86390 1
520049 99520049 1001 86380 86390 1
520155 99520155 1001 86380 86390 1
520156 99520156 1001 86380 86390 1
520732 99520732 1001 86380 86390 1
520708 99520708 1001 86380 86390 1
520765 99520765 1001 86380 86390 1
521464 99521464 1001 86380 86390 1
521424 99521424 1001 86380 86390 1
521210 99521210 1001 86380 86390 1
521178 99521178 1001 86380 86390 1
521246 99521246 1001 86380 86390 1
520895 99520895 1001 86380 86390 1
520870 99520870 1001 86380 86390 1
521648 99521648 1001 86380 86390 1
521610 99521610 1001 86380 86390 1
521641 99521641 1001 86380 86390 1
521577 99521577 1001 86380 86390 1
522228 99522228 1001 86380 86390 1
521893 99521893 1001 86380 86390 1
521959 99521959 1001 86380 86390 1
522011 99522011 1001 86380 86390 1
521913 99521913 1001 86380 86390 1
521742 99521742 1001 86380 86390 1
521735 99521735 1001 86380 86390 1
522458 99522458 1001 86380 86390 1
522368 99522368 1001 86380 86390 1
522335 99522335 1001 86380 86390 1
522439 99522439 1001 86380 86390 1
522389 99522389 1001 86380 86390 1
523029 99523029 1001 86380 86390 1
522757 99522757 1001 86380 86390 1
522887 99522887 1001 86380 86390 1
522758 99522758 1001 86380 86390 1
522749 99522749 1001 86380 86390 1
522892 99522892 1001 86380 86390 1
522645 99522645 1001 86380 86390 1
522634 99522634 1001 86380 86390 1
523271 99523271 1001 86380 86390 1
523289 99523289 1001 86380 86390 1
523306 99523306 1001 86380 86390 1
523242 99523242 1001 86380 86390 1
523855 99523855 1001 86380 86390 1
523889 99523889 1001 86380 86390 1
523787 99523787 1001 86380 86390 1
523905 99523905 1001 86380 86390 1
523565 99523565 1001 86380 86390 1
523489 99523489 1001 86380 86390 1
523426 99523426 1001 86380 86390 1
524099 99524099 1001 86380 86390 1
524141 99524141 1001 86380 86390 1
524030 99524030 1001 86380 86390 1
524737 99524737 1001 86380 86390 1
524567 99524567 1001 86380 86390 1
524672 99524672 1001 86380 86390 1
524687 99524687 1001 86380 86390 1
524639 99524639 1001 86380 86390 1
524464 99524464 1001 86380 86390 1
524454 99524454 1001 86380 86390 1
524519 99524519 1001 86380 86390 1
524520 99524520 1001 86380 86390 1
524508 99524508 1001 86380 86390 1
524419 99524419 1001 86380 86390 1
524368 99524368 1001 86380 86390 1
524279 99524279 1001 86380 86390 1
524184 99524184 1001 86380 86390 1
524811 99524811 1001 86380 86390 1
524826 99524826 1001 86380 86390 1
525519 99525519 1001 86380 86390 1
525577 99525577 1001 86380 86390 1
525326 99525326 1001 86380 86390 1
525226 99525226 1001 86380 86390 1
525244 99525244 1001 86380 86390 1
525257 99525257 1001 86380 86390 1
525234 99525234 1001 86380 86390 1
525106 99525106 1001 86380 86390 1
525172 99525172 1001 86380 86390 1
525110 99525110 1001 86380 86390 1
525116 99525116 1001 86380 86390 1
524976 99524976 1001 86380 86390 1
525739 99525739 1001 86380 86390 1
525757 99525757 1001 86380 86390 1
526362 99526362 1001 86380 86390 1
526352 99526352 1001 86380 86390 1
526116 99526116 1001 86380 86390 1
526131 99526131 1001 86380 86390 1
526138 99526138 1001 86380 86390 1
525895 99525895 1001 86380 86390 1
525858 99525858 1001 86380 86390 1
526004 99526004 1001 86380 86390 1
526524 99526524 1001 86380 86390 1
526428 99526428 1001 86380 86390 1
527179 99527179 1001 86380 86390 1
527238 99527238 1001 86380 86390 1
527131 99527131 1001 86380 86390 1
526898 99526898 1001 86380 86390 1
526925 99526925 1001 86380 86390 1
526759 99526759 1001 86380 86390 1
526774 99526774 1001 86380 86390 1
526714 99526714 1001 86380 86390 1
526755 99526755 1001 86380 86390 1
527273 99527273 1001 86380 86390 1
527403 99527403 1001 86380 86390 1
527391 99527391 1001 86380 86390 1
527422 99527422 1001 86380 86390 1
527257 99527257 1001 86380 86390 1
527374 99527374 1001 86380 86390 1
527921 99527921 1001 86380 86390 1
528016 99528016 1001 86380 86390 1
528031 99528031 1001 86380 86390 1
527969 99527969 1001 86380 86390 1
527702 99527702 1001 86380 86390 1
527846 99527846 1001 86380 86390 1
527860 99527860 1001 86380 86390 1
527797 99527797 1001 86380 86390 1
527800 99527800 1001 86380 86390 1
527698 99527698 1001 86380 86390 1
527532 99527532 1001 86380 86390 1
527612 99527612 1001 86380 86390 1
527489 99527489 1001 86380 86390 1
527645 99527645 1001 86380 86390 1
527556 99527556 1001 86380 86390 1
528151 99528151 1001 86380 86390 1
528092 99528092 1001 86380 86390 1
528172 99528172 1001 86380 86390 1
528901 99528901 1001 86380 86390 1
528820 99528820 1001 86380 86390 1
528295 99528295 1001 86380 86390 1
529016 99529016 1001 86380 86390 1
529086 99529086 1001 86380 86390 1
529074 99529074 1001 86380 86390 1
529077 99529077 1001 86380 86390 1
529641 99529641 1001 86380 86390 1
529645 99529645 1001 86380 86390 1
529557 99529557 1001 86380 86390 1
529196 99529196 1001 86380 86390 1
529111 99529111 1001 86380 86390 1
529778 99529778 1001 86380 86390 1
529770 99529770 1001 86380 86390 1
529900 99529900 1001 86380 86390 1
529775 99529775 1001 86380 86390 1
530479 99530479 1001 86380 86390 1
530419 99530419 1001 86380 86390 1
530381 99530381 1001 86380 86390 1
530512 99530512 1001 86380 86390 1
530346 99530346 1001 86380 86390 1
530093 99530093 1001 86380 86390 1
530590 99530590 1001 86380 86390 1
530564 99530564 1001 86380 86390 1
530682 99530682 1001 86380 86390 1
530738 99530738 1001 86380 86390 1
530648 99530648 1001 86380 86390 1
530691 99530691 1001 86380 86390 1
531208 99531208 1001 86380 86390 1
531374 99531374 1001 86380 86390 1
531045 99531045 1001 86380 86390 1
531033 99531033 1001 86380 86390 1
531059 99531059 1001 86380 86390 1
531112 99531112 1001 86380 86390 1
531557 99531557 1001 86380 86390 1
531522 99531522 1001 86380 86390 1
531513 99531513 1001 86380 86390 1
531553 99531553 1001 86380 86390 1
531503 99531503 1001 86380 86390 1
532186 99532186 1001 86380 86390 1
532151 99532151 1001 86380 86390 1
531794 99531794 1001 86380 86390 1
531850 99531850 1001 86380 86390 1
531890 99531890 1001 86380 86390 1
531817 99531817 1001 86380 86390 1
531718 99531718 1001 86380 86390 1
531608 99531608 1001 86380 86390 1
532777 99532777 1001 86380 86390 1
532463 99532463 1001 86380 86390 1
532605 99532605 1001 86380 86390 1
532529 99532529 1001 86380 86390 1
532597 99532597 1001 86380 86390 1
532572 99532572 1001 86380 86390 1
532470 99532470 1001 86380 86390 1
532509 99532509 1001 86380 86390 1
532421 99532421 1001 86380 86390 1
532486 99532486 1001 86380 86390 1
533094 99533094 1001 86380 86390 1
533679 99533679 1001 86380 86390 1
533672 99533672 1001 86380 86390 1
533486 99533486 1001 86380 86390 1
533238 99533238 1001 86380 86390 1
533372 99533372 1001 86380 86390 1
533256 99533256 1001 86380 86390 1
533945 99533945 1001 86380 86390 1
533899 99533899 1001 86380 86390 1
534057 99534057 1001 86380 86390 1
534469 99534469 1001 86380 86390 1
534218 99534218 1001 86380 86390 1
534115 99534115 1001 86380 86390 1
534238 99534238 1001 86380 86390 1
534747 99534747 1001 86380 86390 1
534696 99534696 1001 86380 86390 1
534878 99534878 1001 86380 86390 1
534827 99534827 1001 86380 86390 1
534684 99534684 1001 86380 86390 1
535434 99535434 1001 86380 86390 1
535476 99535476 1001 86380 86390 1
535410 99535410 1001 86380 86390 1
535360 99535360 1001 86380 86390 1
535336 99535336 1001 86380 86390 1
535162 99535162 1001 86380 86390 1
535111 99535111 1001 86380 86390 1
535105 99535105 1001 86380 86390 1
535636 99535636 1001 86380 86390 1
535612 99535612 1001 86380 86390 1
535588 99535588 1001 86380 86390 1
535564 99535564 1001 86380 86390 1
535539 99535539 1001 86380 86390 1
535658 99535658 1001 86380 86390 1
535621 99535621 1001 86380 86390 1
535544 99535544 1001 86380 86390 1
536093 99536093 1001 86380 86390 1
536122 99536122 1001 86380 86390 1
535887 99535887 1001 86380 86390 1
535801 99535801 1001 86380 86390 1
535750 99535750 1001 86380 86390 1
536466 99536466 1001 86380 86390 1
536403 99536403 1001 86380 86390 1
536496 99536496 1001 86380 86390 1
537160 99537160 1001 86380 86390 1
537078 99537078 1001 86380 86390 1
536895 99536895 1001 86380 86390 1
536870 99536870 1001 86380 86390 1
536927 99536927 1001 86380 86390 1
536889 99536889 1001 86380 86390 1
536852 99536852 1001 86380 86390 1
536683 99536683 1001 86380 86390 1
536709 99536709 1001 86380 86390 1
536597 99536597 1001 86380 86390 1
536713 99536713 1001 86380 86390 1
536649 99536649 1001 86380 86390 1
536546 99536546 1001 86380 86390 1
536653 99536653 1001 86380 86390 1
537327 99537327 1001 86380 86390 1
537264 99537264 1001 86380 86390 1
537317 99537317 1001 86380 86390 1
537253 99537253 1001 86380 86390 1
537349 99537349 1001 86380 86390 1
537313 99537313 1001 86380 86390 1
537979 99537979 1001 86380 86390 1
537884 99537884 1001 86380 86390 1
537535 99537535 1001 86380 86390 1
537408 99537408 1001 86380 86390 1
537540 99537540 1001 86380 86390 1
537516 99537516 1001 86380 86390 1
538047 99538047 1001 86380 86390 1
537996 99537996 1001 86380 86390 1
537784 99537784 1001 86380 86390 1
538081 99538081 1001 86380 86390 1
538648 99538648 1001 86380 86390 1
538687 99538687 1001 86380 86390 1
538689 99538689 1001 86380 86390 1
538667 99538667 1001 86380 86390 1
538706 99538706 1001 86380 86390 1
538643 99538643 1001 86380 86390 1
538573 99538573 1001 86380 86390 1
538404 99538404 1001 86380 86390 1
538575 99538575 1001 86380 86390 1
538424 99538424 1001 86380 86390 1
538954 99538954 1001 86380 86390 1
538982 99538982 1001 86380 86390 1
539010 99539010 1001 86380 86390 1
539501 99539501 1001 86380 86390 1
539489 99539489 1001 86380 86390 1
539441 99539441 1001 86380 86390 1
539319 99539319 1001 86380 86390 1
539244 99539244 1001 86380 86390 1
539298 99539298 1001 86380 86390 1
539401 99539401 1001 86380 86390 1
539365 99539365 1001 86380 86390 1
539249 99539249 1001 86380 86390 1
539207 99539207 1001 86380 86390 1
539769 99539769 1001 86380 86390 1
539784 99539784 1001 86380 86390 1
539720 99539720 1001 86380 86390 1
539697 99539697 1001 86380 86390 1
540349 99540349 1001 86380 86390 1
540131 99540131 1001 86380 86390 1
540213 99540213 1001 86380 86390 1
540071 99540071 1001 86380 86390 1
540177 99540177 1001 86380 86390 1
540101 99540101 1001 86380 86390 1
540022 99540022 1001 86380 86390 1
540660 99540660 1001 86380 86390 1
540494 99540494 1001 86380 86390 1
540664 99540664 1001 86380 86390 1
541120 99541120 1001 86380 86390 1
541163 99541163 1001 86380 86390 1
540920 99540920 1001 86380 86390 1
540974 99540974 1001 86380 86390 1
540790 99540790 1001 86380 86390 1
540782 99540782 1001 86380 86390 1
540878 99540878 1001 86380 86390 1
541449 99541449 1001 86380 86390 1
541390 99541390 1001 86380 86390 1
541469 99541469 1001 86380 86390 1
541405 99541405 1001 86380 86390 1
541965 99541965 1001 86380 86390 1
542083 99542083 1001 86380 86390 1
541920 99541920 1001 86380 86390 1
542049 99542049 1001 86380 86390 1
541947 99541947 1001 86380 86390 1
541961 99541961 1001 86380 86390 1
541989 99541989 1001 86380 86390 1
541785 99541785 1001 86380 86390 1
541710 99541710 1001 86380 86390 1
541795 99541795 1001 86380 86390 1
541669 99541669 1001 86380 86390 1
541531 99541531 1001 86380 86390 1
542154 99542154 1001 86380 86390 1
542310 99542310 1001 86380 86390 1
542184 99542184 1001 86380 86390 1
542676 99542676 1001 86380 86390 1
542646 99542646 1001 86380 86390 1
542698 99542698 1001 86380 86390 1
542634 99542634 1001 86380 86390 1
542404 99542404 1001 86380 86390 1
542326 99542326 1001 86380 86390 1
542410 99542410 1001 86380 86390 1
543057 99543057 1001 86380 86390 1
543617 99543617 1001 86380 86390 1
543697 99543697 1001 86380 86390 1
543747 99543747 1001 86380 86390 1
543624 99543624 1001 86380 86390 1
543587 99543587 1001 86380 86390 1
543384 99543384 1001 86380 86390 1
543466 99543466 1001 86380 86390 1
543495 99543495 1001 86380 86390 1
543446 99543446 1001 86380 86390 1
543321 99543321 1001 86380 86390 1
543271 99543271 1001 86380 86390 1
543337 99543337 1001 86380 86390 1
543327 99543327 1001 86380 86390 1
543951 99543951 1001 86380 86390 1
543972 99543972 1001 86380 86390 1
544395 99544395 1001 86380 86390 1
544499 99544499 1001 86380 86390 1
544527 99544527 1001 86380 86390 1
544545 99544545 1001 86380 86390 1
544263 99544263 1001 86380 86390 1
544112 99544112 1001 86380 86390 1
544673 99544673 1001 86380 86390 1
544648 99544648 1001 86380 86390 1
503677 519 1002 63688 64317 1
523022 798 1002 51426 55205 1
523051 957 1001 53758 54058 1
400028 99400028 1001 86380 86390 1
400308 99400308 1001 86380 86390 1
400378 99400378 1001 86380 86390 1
400405 99400405 1001 86380 86390 1
400408 99400408 1001 86380 86390 1
400419 99400419 1001 86380 86390 1
400607 99400607 1001 86380 86390 1
401002 99401002 1001 86380 86390 1
401292 99401292 1001 86380 86390 1
401433 99401433 1001 86380 86390 1
401568 99401568 1001 86380 86390 1
401578 99401578 1001 86380 86390 1
401646 99401646 1001 86380 86390 1
401769 99401769 1001 86380 86390 1
401929 99401929 1001 86380 86390 1
401968 99401968 1001 86380 86390 1
401831 99401831 1001 86380 86390 1
402113 99402113 1001 86380 86390 1
402224 99402224 1001 86380 86390 1
402295 99402295 1001 86380 86390 1
402441 99402441 1001 86380 86390 1
402709 99402709 1001 86380 86390 1
403011 99403011 1001 86380 86390 1
403133 99403133 1001 86380 86390 1
403097 99403097 1001 86380 86390 1
403264 99403264 1001 86380 86390 1
403096 99403096 1001 86380 86390 1
403364 99403364 1001 86380 86390 1
403903 99403903 1001 86380 86390 1
403831 99403831 1001 86380 86390 1
403946 99403946 1001 86380 86390 1
404265 99404265 1001 86380 86390 1
404575 99404575 1001 86380 86390 1
404533 99404533 1001 86380 86390 1
404483 99404483 1001 86380 86390 1
404786 99404786 1001 86380 86390 1
404710 99404710 1001 86380 86390 1
405075 99405075 1001 86380 86390 1
405100 99405100 1001 86380 86390 1
405188 99405188 1001 86380 86390 1
405377 99405377 1001 86380 86390 1
405448 99405448 1001 86380 86390 1
405746 99405746 1001 86380 86390 1
405683 99405683 1001 86380 86390 1
405718 99405718 1001 86380 86390 1
405770 99405770 1001 86380 86390 1
406104 99406104 1001 86380 86390 1
406396 99406396 1001 86380 86390 1
406611 99406611 1001 86380 86390 1
406731 99406731 1001 86380 86390 1
406857 99406857 1001 86380 86390 1
407274 99407274 1001 86380 86390 1
407350 99407350 1001 86380 86390 1
407559 99407559 1001 86380 86390 1
407657 99407657 1001 86380 86390 1
407693 99407693 1001 86380 86390 1
407703 99407703 1001 86380 86390 1
407853 99407853 1001 86380 86390 1
407910 99407910 1001 86380 86390 1
408171 99408171 1001 86380 86390 1
408174 99408174 1001 86380 86390 1
408293 99408293 1001 86380 86390 1
408289 99408289 1001 86380 86390 1
408242 99408242 1001 86380 86390 1
409041 99409041 1001 86380 86390 1
409026 99409026 1001 86380 86390 1
409236 99409236 1001 86380 86390 1
409259 99409259 1001 86380 86390 1
409308 99409308 1001 86380 86390 1
409537 99409537 1001 86380 86390 1
409586 99409586 1001 86380 86390 1
409596 99409596 1001 86380 86390 1
409602 99409602 1001 86380 86390 1
409658 99409658 1001 86380 86390 1
409887 99409887 1001 86380 86390 1
409898 99409898 1001 86380 86390 1
409994 99409994 1001 86380 86390 1
410126 99410126 1001 86380 86390 1
410390 99410390 1001 86380 86390 1
410417 99410417 1001 86380 86390 1
410756 99410756 1001 86380 86390 1
411097 99411097 1001 86380 86390 1
411062 99411062 1001 86380 86390 1
411020 99411020 1001 86380 86390 1
411125 99411125 1001 86380 86390 1
411216 99411216 1001 86380 86390 1
411303 99411303 1001 86380 86390 1
411403 99411403 1001 86380 86390 1
411624 99411624 1001 86380 86390 1
411664 99411664 1001 86380 86390 1
412238 99412238 1001 86380 86390 1
412387 99412387 1001 86380 86390 1
412379 99412379 1001 86380 86390 1
413590 99413590 1001 86380 86390 1
413641 99413641 1001 86380 86390 1
413610 99413610 1001 86380 86390 1
413683 99413683 1001 86380 86390 1
413308 99413308 1001 86380 86390 1
412930 99412930 1001 86380 86390 1
413146 99413146 1001 86380 86390 1
413250 99413250 1001 86380 86390 1
413151 99413151 1001 86380 86390 1
413285 99413285 1001 86380 86390 1
412841 99412841 1001 86380 86390 1
412639 99412639 1001 86380 86390 1
412860 99412860 1001 86380 86390 1
413964 99413964 1001 86380 86390 1
414088 99414088 1001 86380 86390 1
413842 99413842 1001 86380 86390 1
414082 99414082 1001 86380 86390 1
413919 99413919 1001 86380 86390 1
415222 99415222 1001 86380 86390 1
415100 99415100 1001 86380 86390 1
415049 99415049 1001 86380 86390 1
414250 99414250 1001 86380 86390 1
414300 99414300 1001 86380 86390 1
415671 99415671 1001 86380 86390 1
415576 99415576 1001 86380 86390 1
415376 99415376 1001 86380 86390 1
415383 99415383 1001 86380 86390 1
416903 99416903 1001 86380 86390 1
416498 99416498 1001 86380 86390 1
416262 99416262 1001 86380 86390 1
416196 99416196 1001 86380 86390 1
416357 99416357 1001 86380 86390 1
415961 99415961 1001 86380 86390 1
415910 99415910 1001 86380 86390 1
416010 99416010 1001 86380 86390 1
415938 99415938 1001 86380 86390 1
415732 99415732 1001 86380 86390 1
416078 99416078 1001 86380 86390 1
417233 99417233 1001 86380 86390 1
417126 99417126 1001 86380 86390 1
418751 99418751 1001 86380 86390 1
418436 99418436 1001 86380 86390 1
418581 99418581 1001 86380 86390 1
418159 99418159 1001 86380 86390 1
417871 99417871 1001 86380 86390 1
417872 99417872 1001 86380 86390 1
417942 99417942 1001 86380 86390 1
417727 99417727 1001 86380 86390 1
417811 99417811 1001 86380 86390 1
417932 99417932 1001 86380 86390 1
417700 99417700 1001 86380 86390 1
417914 99417914 1001 86380 86390 1
419130 99419130 1001 86380 86390 1
418981 99418981 1001 86380 86390 1
419077 99419077 1001 86380 86390 1
419181 99419181 1001 86380 86390 1
418967 99418967 1001 86380 86390 1
420329 99420329 1001 86380 86390 1
420063 99420063 1001 86380 86390 1
420265 99420265 1001 86380 86390 1
420210 99420210 1001 86380 86390 1
420435 99420435 1001 86380 86390 1
419746 99419746 1001 86380 86390 1
419793 99419793 1001 86380 86390 1
419979 99419979 1001 86380 86390 1
419764 99419764 1001 86380 86390 1
419465 99419465 1001 86380 86390 1
419516 99419516 1001 86380 86390 1
419397 99419397 1001 86380 86390 1
419590 99419590 1001 86380 86390 1
420651 99420651 1001 86380 86390 1
420809 99420809 1001 86380 86390 1
420468 99420468 1001 86380 86390 1
420590 99420590 1001 86380 86390 1
420553 99420553 1001 86380 86390 1
420758 99420758 1001 86380 86390 1
420532 99420532 1001 86380 86390 1
421795 99421795 1001 86380 86390 1
421900 99421900 1001 86380 86390 1
421928 99421928 1001 86380 86390 1
421579 99421579 1001 86380 86390 1
421389 99421389 1001 86380 86390 1
420933 99420933 1001 86380 86390 1
421111 99421111 1001 86380 86390 1
422369 99422369 1001 86380 86390 1
422413 99422413 1001 86380 86390 1
422380 99422380 1001 86380 86390 1
423433 99423433 1001 86380 86390 1
423586 99423586 1001 86380 86390 1
423481 99423481 1001 86380 86390 1
423134 99423134 1001 86380 86390 1
423081 99423081 1001 86380 86390 1
423102 99423102 1001 86380 86390 1
423284 99423284 1001 86380 86390 1
423084 99423084 1001 86380 86390 1
422657 99422657 1001 86380 86390 1
422907 99422907 1001 86380 86390 1
422577 99422577 1001 86380 86390 1
422835 99422835 1001 86380 86390 1
422887 99422887 1001 86380 86390 1
422583 99422583 1001 86380 86390 1
424017 99424017 1001 86380 86390 1
424103 99424103 1001 86380 86390 1
424109 99424109 1001 86380 86390 1
423937 99423937 1001 86380 86390 1
425180 99425180 1001 86380 86390 1
425186 99425186 1001 86380 86390 1
424851 99424851 1001 86380 86390 1
424646 99424646 1001 86380 86390 1
424970 99424970 1001 86380 86390 1
424943 99424943 1001 86380 86390 1
424810 99424810 1001 86380 86390 1
424343 99424343 1001 86380 86390 1
424156 99424156 1001 86380 86390 1
424538 99424538 1001 86380 86390 1
424446 99424446 1001 86380 86390 1
424477 99424477 1001 86380 86390 1
425406 99425406 1001 86380 86390 1
425610 99425610 1001 86380 86390 1
425694 99425694 1001 86380 86390 1
425540 99425540 1001 86380 86390 1
425617 99425617 1001 86380 86390 1
425735 99425735 1001 86380 86390 1
427005 99427005 1001 86380 86390 1
426769 99426769 1001 86380 86390 1
426856 99426856 1001 86380 86390 1
426595 99426595 1001 86380 86390 1
426549 99426549 1001 86380 86390 1
426582 99426582 1001 86380 86390 1
426113 99426113 1001 86380 86390 1
425914 99425914 1001 86380 86390 1
425940 99425940 1001 86380 86390 1
426070 99426070 1001 86380 86390 1
426057 99426057 1001 86380 86390 1
425854 99425854 1001 86380 86390 1
427352 99427352 1001 86380 86390 1
427489 99427489 1001 86380 86390 1
427158 99427158 1001 86380 86390 1
427281 99427281 1001 86380 86390 1
428624 99428624 1001 86380 86390 1
428722 99428722 1001 86380 86390 1
428337 99428337 1001 86380 86390 1
428057 99428057 1001 86380 86390 1
427961 99427961 1001 86380 86390 1
428180 99428180 1001 86380 86390 1
427602 99427602 1001 86380 86390 1
427882 99427882 1001 86380 86390 1
427863 99427863 1001 86380 86390 1
427664 99427664 1001 86380 86390 1
429153 99429153 1001 86380 86390 1
428918 99428918 1001 86380 86390 1
430330 99430330 1001 86380 86390 1
430103 99430103 1001 86380 86390 1
429943 99429943 1001 86380 86390 1
429628 99429628 1001 86380 86390 1
429826 99429826 1001 86380 86390 1
429390 99429390 1001 86380 86390 1
429415 99429415 1001 86380 86390 1
429353 99429353 1001 86380 86390 1
430404 99430404 1001 86380 86390 1
431750 99431750 1001 86380 86390 1
431864 99431864 1001 86380 86390 1
432014 99432014 1001 86380 86390 1
431265 99431265 1001 86380 86390 1
431317 99431317 1001 86380 86390 1
431510 99431510 1001 86380 86390 1
431370 99431370 1001 86380 86390 1
431601 99431601 1001 86380 86390 1
430832 99430832 1001 86380 86390 1
431181 99431181 1001 86380 86390 1
430987 99430987 1001 86380 86390 1
431020 99431020 1001 86380 86390 1
431057 99431057 1001 86380 86390 1
432473 99432473 1001 86380 86390 1
433159 99433159 1001 86380 86390 1
433240 99433240 1001 86380 86390 1
433018 99433018 1001 86380 86390 1
432907 99432907 1001 86380 86390 1
432909 99432909 1001 86380 86390 1
433003 99433003 1001 86380 86390 1
433060 99433060 1001 86380 86390 1
433207 99433207 1001 86380 86390 1
432721 99432721 1001 86380 86390 1
432726 99432726 1001 86380 86390 1
432802 99432802 1001 86380 86390 1
432854 99432854 1001 86380 86390 1
432737 99432737 1001 86380 86390 1
433853 99433853 1001 86380 86390 1
434090 99434090 1001 86380 86390 1
433831 99433831 1001 86380 86390 1
433899 99433899 1001 86380 86390 1
433819 99433819 1001 86380 86390 1
435345 99435345 1001 86380 86390 1
435165 99435165 1001 86380 86390 1
434813 99434813 1001 86380 86390 1
434927 99434927 1001 86380 86390 1
434725 99434725 1001 86380 86390 1
434611 99434611 1001 86380 86390 1
434314 99434314 1001 86380 86390 1
434427 99434427 1001 86380 86390 1
434182 99434182 1001 86380 86390 1
434251 99434251 1001 86380 86390 1
435730 99435730 1001 86380 86390 1
435762 99435762 1001 86380 86390 1
435775 99435775 1001 86380 86390 1
437147 99437147 1001 86380 86390 1
436591 99436591 1001 86380 86390 1
436472 99436472 1001 86380 86390 1
435925 99435925 1001 86380 86390 1
436265 99436265 1001 86380 86390 1
435996 99435996 1001 86380 86390 1
436278 99436278 1001 86380 86390 1
437326 99437326 1001 86380 86390 1
300626 99300626 1001 86380 86390 1
300576 99300576 1001 86380 86390 1
300641 99300641 1001 86380 86390 1
300658 99300658 1001 86380 86390 1
300716 99300716 1001 86380 86390 1
300342 99300342 1001 86380 86390 1
300456 99300456 1001 86380 86390 1
300265 99300265 1001 86380 86390 1
300241 99300241 1001 86380 86390 1
300256 99300256 1001 86380 86390 1
300308 99300308 1001 86380 86390 1
300832 99300832 1001 86380 86390 1
301438 99301438 1001 86380 86390 1
301428 99301428 1001 86380 86390 1
301382 99301382 1001 86380 86390 1
301343 99301343 1001 86380 86390 1
301254 99301254 1001 86380 86390 1
301151 99301151 1001 86380 86390 1
301127 99301127 1001 86380 86390 1
301030 99301030 1001 86380 86390 1
301022 99301022 1001 86380 86390 1
301579 99301579 1001 86380 86390 1
301649 99301649 1001 86380 86390 1
302194 99302194 1001 86380 86390 1
302362 99302362 1001 86380 86390 1
302221 99302221 1001 86380 86390 1
302051 99302051 1001 86380 86390 1
301977 99301977 1001 86380 86390 1
301866 99301866 1001 86380 86390 1
301832 99301832 1001 86380 86390 1
301872 99301872 1001 86380 86390 1
301899 99301899 1001 86380 86390 1
301783 99301783 1001 86380 86390 1
302397 99302397 1001 86380 86390 1
302402 99302402 1001 86380 86390 1
303134 99303134 1001 86380 86390 1
302975 99302975 1001 86380 86390 1
302874 99302874 1001 86380 86390 1
302879 99302879 1001 86380 86390 1
302894 99302894 1001 86380 86390 1
302692 99302692 1001 86380 86390 1
302646 99302646 1001 86380 86390 1
303268 99303268 1001 86380 86390 1
303271 99303271 1001 86380 86390 1
303259 99303259 1001 86380 86390 1
303249 99303249 1001 86380 86390 1
303332 99303332 1001 86380 86390 1
303984 99303984 1001 86380 86390 1
303959 99303959 1001 86380 86390 1
303968 99303968 1001 86380 86390 1
303634 99303634 1001 86380 86390 1
303687 99303687 1001 86380 86390 1
303663 99303663 1001 86380 86390 1
303821 99303821 1001 86380 86390 1
303758 99303758 1001 86380 86390 1
303643 99303643 1001 86380 86390 1
303555 99303555 1001 86380 86390 1
303427 99303427 1001 86380 86390 1
303585 99303585 1001 86380 86390 1
303418 99303418 1001 86380 86390 1
304044 99304044 1001 86380 86390 1
304730 99304730 1001 86380 86390 1
304848 99304848 1001 86380 86390 1
304475 99304475 1001 86380 86390 1
304341 99304341 1001 86380 86390 1
304281 99304281 1001 86380 86390 1
304273 99304273 1001 86380 86390 1
304923 99304923 1001 86380 86390 1
304898 99304898 1001 86380 86390 1
305055 99305055 1001 86380 86390 1
305005 99305005 1001 86380 86390 1
305031 99305031 1001 86380 86390 1
305500 99305500 1001 86380 86390 1
305514 99305514 1001 86380 86390 1
305644 99305644 1001 86380 86390 1
305363 99305363 1001 86380 86390 1
305277 99305277 1001 86380 86390 1
305066 99305066 1001 86380 86390 1
305175 99305175 1001 86380 86390 1
305113 99305113 1001 86380 86390 1
500154 99500154 1001 86380 86390 1
500017 99500017 1001 86380 86390 1
500134 99500134 1001 86380 86390 1
500034 99500034 1001 86380 86390 1
500736 99500736 1001 86380 86390 1
500646 99500646 1001 86380 86390 1
500648 99500648 1001 86380 86390 1
500705 99500705 1001 86380 86390 1
500773 99500773 1001 86380 86390 1
500505 99500505 1001 86380 86390 1
500481 99500481 1001 86380 86390 1
500431 99500431 1001 86380 86390 1
500446 99500446 1001 86380 86390 1
500434 99500434 1001 86380 86390 1
500205 99500205 1001 86380 86390 1
500362 99500362 1001 86380 86390 1
500261 99500261 1001 86380 86390 1
500253 99500253 1001 86380 86390 1
500268 99500268 1001 86380 86390 1
500359 99500359 1001 86380 86390 1
500852 99500852 1001 86380 86390 1
500856 99500856 1001 86380 86390 1
501474 99501474 1001 86380 86390 1
501608 99501608 1001 86380 86390 1
501610 99501610 1001 86380 86390 1
501618 99501618 1001 86380 86390 1
501570 99501570 1001 86380 86390 1
501596 99501596 1001 86380 86390 1
501351 99501351 1001 86380 86390 1
501287 99501287 1001 86380 86390 1
501070 99501070 1001 86380 86390 1
501020 99501020 1001 86380 86390 1
501050 99501050 1001 86380 86390 1
501024 99501024 1001 86380 86390 1
501103 99501103 1001 86380 86390 1
501655 99501655 1001 86380 86390 1
502375 99502375 1001 86380 86390 1
502430 99502430 1001 86380 86390 1
502333 99502333 1001 86380 86390 1
502425 99502425 1001 86380 86390 1
502374 99502374 1001 86380 86390 1
502213 99502213 1001 86380 86390 1
502072 99502072 1001 86380 86390 1
502243 99502243 1001 86380 86390 1
502062 99502062 1001 86380 86390 1
502127 99502127 1001 86380 86390 1
502115 99502115 1001 86380 86390 1
501922 99501922 1001 86380 86390 1
502026 99502026 1001 86380 86390 1
502015 99502015 1001 86380 86390 1
502656 99502656 1001 86380 86390 1
502507 99502507 1001 86380 86390 1
503252 99503252 1001 86380 86390 1
503074 99503074 1001 86380 86390 1
503013 99503013 1001 86380 86390 1
503041 99503041 1001 86380 86390 1
502877 99502877 1001 86380 86390 1
502814 99502814 1001 86380 86390 1
502701 99502701 1001 86380 86390 1
502831 99502831 1001 86380 86390 1
502680 99502680 1001 86380 86390 1
502681 99502681 1001 86380 86390 1
503304 99503304 1001 86380 86390 1
503452 99503452 1001 86380 86390 1
504002 99504002 1001 86380 86390 1
504021 99504021 1001 86380 86390 1
503972 99503972 1001 86380 86390 1
503986 99503986 1001 86380 86390 1
503709 99503709 1001 86380 86390 1
503871 99503871 1001 86380 86390 1
503613 99503613 1001 86380 86390 1
503503 99503503 1001 86380 86390 1
503582 99503582 1001 86380 86390 1
503635 99503635 1001 86380 86390 1
504297 99504297 1001 86380 86390 1
504173 99504173 1001 86380 86390 1
504316 99504316 1001 86380 86390 1
504122 99504122 1001 86380 86390 1
504177 99504177 1001 86380 86390 1
504256 99504256 1001 86380 86390 1
504282 99504282 1001 86380 86390 1
504867 99504867 1001 86380 86390 1
504898 99504898 1001 86380 86390 1
504714 99504714 1001 86380 86390 1
504729 99504729 1001 86380 86390 1
504491 99504491 1001 86380 86390 1
504367 99504367 1001 86380 86390 1
504398 99504398 1001 86380 86390 1
504489 99504489 1001 86380 86390 1
505020 99505020 1001 86380 86390 1
504995 99504995 1001 86380 86390 1
505015 99505015 1001 86380 86390 1
505016 99505016 1001 86380 86390 1
505720 99505720 1001 86380 86390 1
505698 99505698 1001 86380 86390 1
505750 99505750 1001 86380 86390 1
505703 99505703 1001 86380 86390 1
505427 99505427 1001 86380 86390 1
505292 99505292 1001 86380 86390 1
505215 99505215 1001 86380 86390 1
505243 99505243 1001 86380 86390 1
505153 99505153 1001 86380 86390 1
505154 99505154 1001 86380 86390 1
505337 99505337 1001 86380 86390 1
505929 99505929 1001 86380 86390 1
505944 99505944 1001 86380 86390 1
506589 99506589 1001 86380 86390 1
506204 99506204 1001 86380 86390 1
506105 99506105 1001 86380 86390 1
506120 99506120 1001 86380 86390 1
506033 99506033 1001 86380 86390 1
506034 99506034 1001 86380 86390 1
506631 99506631 1001 86380 86390 1
506670 99506670 1001 86380 86390 1
506776 99506776 1001 86380 86390 1
507254 99507254 1001 86380 86390 1
507310 99507310 1001 86380 86390 1
507228 99507228 1001 86380 86390 1
507266 99507266 1001 86380 86390 1
507052 99507052 1001 86380 86390 1
507081 99507081 1001 86380 86390 1
507099 99507099 1001 86380 86390 1
507008 99507008 1001 86380 86390 1
506893 99506893 1001 86380 86390 1
506907 99506907 1001 86380 86390 1
506985 99506985 1001 86380 86390 1
506967 99506967 1001 86380 86390 1
506980 99506980 1001 86380 86390 1
507565 99507565 1001 86380 86390 1
507442 99507442 1001 86380 86390 1
507521 99507521 1001 86380 86390 1
508149 99508149 1001 86380 86390 1
508048 99508048 1001 86380 86390 1
508062 99508062 1001 86380 86390 1
508240 99508240 1001 86380 86390 1
507914 99507914 1001 86380 86390 1
507997 99507997 1001 86380 86390 1
507843 99507843 1001 86380 86390 1
507833 99507833 1001 86380 86390 1
508403 99508403 1001 86380 86390 1
508275 99508275 1001 86380 86390 1
508263 99508263 1001 86380 86390 1
508986 99508986 1001 86380 86390 1
509016 99509016 1001 86380 86390 1
508940 99508940 1001 86380 86390 1
508955 99508955 1001 86380 86390 1
508994 99508994 1001 86380 86390 1
508997 99508997 1001 86380 86390 1
508807 99508807 1001 86380 86390 1
508718 99508718 1001 86380 86390 1
508863 99508863 1001 86380 86390 1
508786 99508786 1001 86380 86390 1
508852 99508852 1001 86380 86390 1
508865 99508865 1001 86380 86390 1
508661 99508661 1001 86380 86390 1
508538 99508538 1001 86380 86390 1
508539 99508539 1001 86380 86390 1
509103 99509103 1001 86380 86390 1
509210 99509210 1001 86380 86390 1
509276 99509276 1001 86380 86390 1
509789 99509789 1001 86380 86390 1
509546 99509546 1001 86380 86390 1
509559 99509559 1001 86380 86390 1
509435 99509435 1001 86380 86390 1
509463 99509463 1001 86380 86390 1
509374 99509374 1001 86380 86390 1
509464 99509464 1001 86380 86390 1
509445 99509445 1001 86380 86390 1
510030 99510030 1001 86380 86390 1
510532 99510532 1001 86380 86390 1
510469 99510469 1001 86380 86390 1
510369 99510369 1001 86380 86390 1
510447 99510447 1001 86380 86390 1
510449 99510449 1001 86380 86390 1
510385 99510385 1001 86380 86390 1
510388 99510388 1001 86380 86390 1
510882 99510882 1001 86380 86390 1
510921 99510921 1001 86380 86390 1
510847 99510847 1001 86380 86390 1
510812 99510812 1001 86380 86390 1
510916 99510916 1001 86380 86390 1
510748 99510748 1001 86380 86390 1
511551 99511551 1001 86380 86390 1
511490 99511490 1001 86380 86390 1
511512 99511512 1001 86380 86390 1
511321 99511321 1001 86380 86390 1
511297 99511297 1001 86380 86390 1
511195 99511195 1001 86380 86390 1
511171 99511171 1001 86380 86390 1
510984 99510984 1001 86380 86390 1
510975 99510975 1001 86380 86390 1
510942 99510942 1001 86380 86390 1
511602 99511602 1001 86380 86390 1
511579 99511579 1001 86380 86390 1
511592 99511592 1001 86380 86390 1
511594 99511594 1001 86380 86390 1
511600 99511600 1001 86380 86390 1
512284 99512284 1001 86380 86390 1
512085 99512085 1001 86380 86390 1
512001 99512001 1001 86380 86390 1
511791 99511791 1001 86380 86390 1
511805 99511805 1001 86380 86390 1
512544 99512544 1001 86380 86390 1
512480 99512480 1001 86380 86390 1
511966 99511966 1001 86380 86390 1
512560 99512560 1001 86380 86390 1
512431 99512431 1001 86380 86390 1
513004 99513004 1001 86380 86390 1
513023 99513023 1001 86380 86390 1
512846 99512846 1001 86380 86390 1
512587 99512587 1001 86380 86390 1
512743 99512743 1001 86380 86390 1
512603 99512603 1001 86380 86390 1
512776 99512776 1001 86380 86390 1
513349 99513349 1001 86380 86390 1
513234 99513234 1001 86380 86390 1
513208 99513208 1001 86380 86390 1
514029 99514029 1001 86380 86390 1
513893 99513893 1001 86380 86390 1
513672 99513672 1001 86380 86390 1
513771 99513771 1001 86380 86390 1
513503 99513503 1001 86380 86390 1
513427 99513427 1001 86380 86390 1
513441 99513441 1001 86380 86390 1
513512 99513512 1001 86380 86390 1
514171 99514171 1001 86380 86390 1
514035 99514035 1001 86380 86390 1
514129 99514129 1001 86380 86390 1
514676 99514676 1001 86380 86390 1
514821 99514821 1001 86380 86390 1
514798 99514798 1001 86380 86390 1
514604 99514604 1001 86380 86390 1
514567 99514567 1001 86380 86390 1
514507 99514507 1001 86380 86390 1
514547 99514547 1001 86380 86390 1
514432 99514432 1001 86380 86390 1
514356 99514356 1001 86380 86390 1
514281 99514281 1001 86380 86390 1
515009 99515009 1001 86380 86390 1
514896 99514896 1001 86380 86390 1
514886 99514886 1001 86380 86390 1
514967 99514967 1001 86380 86390 1
515555 99515555 1001 86380 86390 1
515655 99515655 1001 86380 86390 1
515550 99515550 1001 86380 86390 1
515390 99515390 1001 86380 86390 1
515393 99515393 1001 86380 86390 1
515178 99515178 1001 86380 86390 1
515246 99515246 1001 86380 86390 1
515806 99515806 1001 86380 86390 1
515846 99515846 1001 86380 86390 1
515705 99515705 1001 86380 86390 1
516446 99516446 1001 86380 86390 1
516498 99516498 1001 86380 86390 1
516007 99516007 1001 86380 86390 1
515988 99515988 1001 86380 86390 1
516080 99516080 1001 86380 86390 1
515978 99515978 1001 86380 86390 1
516584 99516584 1001 86380 86390 1
516566 99516566 1001 86380 86390 1
517276 99517276 1001 86380 86390 1
517256 99517256 1001 86380 86390 1
517002 99517002 1001 86380 86390 1
516831 99516831 1001 86380 86390 1
516756 99516756 1001 86380 86390 1
516864 99516864 1001 86380 86390 1
516748 99516748 1001 86380 86390 1
517424 99517424 1001 86380 86390 1
517517 99517517 1001 86380 86390 1
517402 99517402 1001 86380 86390 1
517442 99517442 1001 86380 86390 1
518128 99518128 1001 86380 86390 1
518039 99518039 1001 86380 86390 1
517802 99517802 1001 86380 86390 1
517906 99517906 1001 86380 86390 1
517799 99517799 1001 86380 86390 1
517619 99517619 1001 86380 86390 1
517674 99517674 1001 86380 86390 1
517740 99517740 1001 86380 86390 1
517731 99517731 1001 86380 86390 1
518302 99518302 1001 86380 86390 1
518303 99518303 1001 86380 86390 1
518218 99518218 1001 86380 86390 1
518364 99518364 1001 86380 86390 1
518923 99518923 1001 86380 86390 1
518960 99518960 1001 86380 86390 1
518614 99518614 1001 86380 86390 1
518653 99518653 1001 86380 86390 1
518773 99518773 1001 86380 86390 1
518660 99518660 1001 86380 86390 1
518482 99518482 1001 86380 86390 1
519093 99519093 1001 86380 86390 1
519057 99519057 1001 86380 86390 1
519007 99519007 1001 86380 86390 1
519034 99519034 1001 86380 86390 1
519048 99519048 1001 86380 86390 1
519786 99519786 1001 86380 86390 1
519626 99519626 1001 86380 86390 1
519678 99519678 1001 86380 86390 1
519757 99519757 1001 86380 86390 1
519771 99519771 1001 86380 86390 1
519707 99519707 1001 86380 86390 1
519734 99519734 1001 86380 86390 1
519465 99519465 1001 86380 86390 1
519606 99519606 1001 86380 86390 1
519246 99519246 1001 86380 86390 1
519212 99519212 1001 86380 86390 1
519329 99519329 1001 86380 86390 1
519216 99519216 1001 86380 86390 1
519826 99519826 1001 86380 86390 1
519827 99519827 1001 86380 86390 1
519990 99519990 1001 86380 86390 1
520592 99520592 1001 86380 86390 1
520530 99520530 1001 86380 86390 1
520595 99520595 1001 86380 86390 1
520338 99520338 1001 86380 86390 1
520432 99520432 1001 86380 86390 1
520190 99520190 1001 86380 86390 1
520154 99520154 1001 86380 86390 1
520182 99520182 1001 86380 86390 1
520092 99520092 1001 86380 86390 1
520688 99520688 1001 86380 86390 1
520780 99520780 1001 86380 86390 1
520784 99520784 1001 86380 86390 1
520643 99520643 1001 86380 86390 1
521290 99521290 1001 86380 86390 1
521408 99521408 1001 86380 86390 1
521144 99521144 1001 86380 86390 1
521170 99521170 1001 86380 86390 1
521135 99521135 1001 86380 86390 1
521073 99521073 1001 86380 86390 1
521231 99521231 1001 86380 86390 1
521257 99521257 1001 86380 86390 1
520883 99520883 1001 86380 86390 1
520961 99520961 1001 86380 86390 1
521026 99521026 1001 86380 86390 1
520927 99520927 1001 86380 86390 1
521528 99521528 1001 86380 86390 1
521522 99521522 1001 86380 86390 1
522108 99522108 1001 86380 86390 1
521908 99521908 1001 86380 86390 1
521926 99521926 1001 86380 86390 1
521952 99521952 1001 86380 86390 1
521953 99521953 1001 86380 86390 1
521943 99521943 1001 86380 86390 1
521673 99521673 1001 86380 86390 1
521709 99521709 1001 86380 86390 1
522497 99522497 1001 86380 86390 1
522306 99522306 1001 86380 86390 1
522309 99522309 1001 86380 86390 1
522494 99522494 1001 86380 86390 1
522965 99522965 1001 86380 86390 1
523037 99523037 1001 86380 86390 1
522935 99522935 1001 86380 86390 1
522732 99522732 1001 86380 86390 1
522837 99522837 1001 86380 86390 1
522866 99522866 1001 86380 86390 1
522741 99522741 1001 86380 86390 1
522793 99522793 1001 86380 86390 1
522652 99522652 1001 86380 86390 1
522516 99522516 1001 86380 86390 1
523284 99523284 1001 86380 86390 1
523303 99523303 1001 86380 86390 1
523281 99523281 1001 86380 86390 1
523803 99523803 1001 86380 86390 1
523549 99523549 1001 86380 86390 1
523482 99523482 1001 86380 86390 1
523508 99523508 1001 86380 86390 1
523457 99523457 1001 86380 86390 1
523370 99523370 1001 86380 86390 1
523980 99523980 1001 86380 86390 1
524109 99524109 1001 86380 86390 1
523972 99523972 1001 86380 86390 1
524077 99524077 1001 86380 86390 1
523962 99523962 1001 86380 86390 1
524095 99524095 1001 86380 86390 1
524705 99524705 1001 86380 86390 1
524766 99524766 1001 86380 86390 1
524701 99524701 1001 86380 86390 1
524714 99524714 1001 86380 86390 1
524502 99524502 1001 86380 86390 1
524386 99524386 1001 86380 86390 1
524176 99524176 1001 86380 86390 1
524293 99524293 1001 86380 86390 1
524255 99524255 1001 86380 86390 1
524262 99524262 1001 86380 86390 1
524239 99524239 1001 86380 86390 1
524781 99524781 1001 86380 86390 1
524150 99524150 1001 86380 86390 1
524926 99524926 1001 86380 86390 1
524970 99524970 1001 86380 86390 1
524805 99524805 1001 86380 86390 1
525572 99525572 1001 86380 86390 1
525449 99525449 1001 86380 86390 1
525454 99525454 1001 86380 86390 1
525275 99525275 1001 86380 86390 1
525186 99525186 1001 86380 86390 1
525304 99525304 1001 86380 86390 1
525254 99525254 1001 86380 86390 1
525319 99525319 1001 86380 86390 1
525217 99525217 1001 86380 86390 1
525269 99525269 1001 86380 86390 1
525350 99525350 1001 86380 86390 1
525364 99525364 1001 86380 86390 1
525208 99525208 1001 86380 86390 1
525728 99525728 1001 86380 86390 1
525769 99525769 1001 86380 86390 1
525641 99525641 1001 86380 86390 1
526242 99526242 1001 86380 86390 1
526406 99526406 1001 86380 86390 1
526043 99526043 1001 86380 86390 1
526032 99526032 1001 86380 86390 1
526034 99526034 1001 86380 86390 1
525934 99525934 1001 86380 86390 1
525897 99525897 1001 86380 86390 1
525925 99525925 1001 86380 86390 1
525964 99525964 1001 86380 86390 1
525952 99525952 1001 86380 86390 1
526589 99526589 1001 86380 86390 1
526617 99526617 1001 86380 86390 1
526491 99526491 1001 86380 86390 1
527213 99527213 1001 86380 86390 1
527205 99527205 1001 86380 86390 1
527169 99527169 1001 86380 86390 1
526991 99526991 1001 86380 86390 1
526928 99526928 1001 86380 86390 1
526954 99526954 1001 86380 86390 1
526955 99526955 1001 86380 86390 1
526856 99526856 1001 86380 86390 1
526975 99526975 1001 86380 86390 1
526899 99526899 1001 86380 86390 1
526732 99526732 1001 86380 86390 1
526683 99526683 1001 86380 86390 1
527368 99527368 1001 86380 86390 1
527382 99527382 1001 86380 86390 1
527334 99527334 1001 86380 86390 1
528012 99528012 1001 86380 86390 1
527861 99527861 1001 86380 86390 1
527851 99527851 1001 86380 86390 1
527505 99527505 1001 86380 86390 1
527455 99527455 1001 86380 86390 1
527632 99527632 1001 86380 86390 1
528110 99528110 1001 86380 86390 1
528101 99528101 1001 86380 86390 1
528205 99528205 1001 86380 86390 1
528270 99528270 1001 86380 86390 1
528633 99528633 1001 86380 86390 1
528281 99528281 1001 86380 86390 1
528335 99528335 1001 86380 86390 1
528354 99528354 1001 86380 86390 1
528916 99528916 1001 86380 86390 1
529088 99529088 1001 86380 86390 1
529680 99529680 1001 86380 86390 1
529642 99529642 1001 86380 86390 1
529712 99529712 1001 86380 86390 1
529716 99529716 1001 86380 86390 1
529609 99529609 1001 86380 86390 1
529354 99529354 1001 86380 86390 1
529370 99529370 1001 86380 86390 1
529439 99529439 1001 86380 86390 1
529478 99529478 1001 86380 86390 1
529266 99529266 1001 86380 86390 1
529880 99529880 1001 86380 86390 1
529765 99529765 1001 86380 86390 1
529883 99529883 1001 86380 86390 1
530451 99530451 1001 86380 86390 1
530452 99530452 1001 86380 86390 1
530390 99530390 1001 86380 86390 1
530475 99530475 1001 86380 86390 1
530220 99530220 1001 86380 86390 1
530311 99530311 1001 86380 86390 1
530011 99530011 1001 86380 86390 1
530082 99530082 1001 86380 86390 1
530121 99530121 1001 86380 86390 1
530595 99530595 1001 86380 86390 1
530702 99530702 1001 86380 86390 1
531217 99531217 1001 86380 86390 1
531082 99531082 1001 86380 86390 1
530825 99530825 1001 86380 86390 1
530838 99530838 1001 86380 86390 1
530801 99530801 1001 86380 86390 1
531519 99531519 1001 86380 86390 1
531390 99531390 1001 86380 86390 1
531421 99531421 1001 86380 86390 1
531567 99531567 1001 86380 86390 1
531542 99531542 1001 86380 86390 1
532171 99532171 1001 86380 86390 1
532109 99532109 1001 86380 86390 1
532062 99532062 1001 86380 86390 1
531833 99531833 1001 86380 86390 1
531847 99531847 1001 86380 86390 1
531904 99531904 1001 86380 86390 1
531930 99531930 1001 86380 86390 1
531729 99531729 1001 86380 86390 1
531757 99531757 1001 86380 86390 1
531618 99531618 1001 86380 86390 1
532274 99532274 1001 86380 86390 1
532331 99532331 1001 86380 86390 1
532968 99532968 1001 86380 86390 1
532996 99532996 1001 86380 86390 1
533010 99533010 1001 86380 86390 1
532928 99532928 1001 86380 86390 1
532800 99532800 1001 86380 86390 1
532816 99532816 1001 86380 86390 1
532741 99532741 1001 86380 86390 1
532755 99532755 1001 86380 86390 1
532797 99532797 1001 86380 86390 1
532438 99532438 1001 86380 86390 1
532555 99532555 1001 86380 86390 1
532525 99532525 1001 86380 86390 1
533119 99533119 1001 86380 86390 1
533057 99533057 1001 86380 86390 1
533202 99533202 1001 86380 86390 1
533178 99533178 1001 86380 86390 1
533075 99533075 1001 86380 86390 1
533101 99533101 1001 86380 86390 1
533102 99533102 1001 86380 86390 1
533118 99533118 1001 86380 86390 1
533040 99533040 1001 86380 86390 1
533053 99533053 1001 86380 86390 1
533704 99533704 1001 86380 86390 1
533721 99533721 1001 86380 86390 1
533761 99533761 1001 86380 86390 1
533749 99533749 1001 86380 86390 1
533739 99533739 1001 86380 86390 1
533851 99533851 1001 86380 86390 1
533601 99533601 1001 86380 86390 1
533592 99533592 1001 86380 86390 1
533502 99533502 1001 86380 86390 1
533580 99533580 1001 86380 86390 1
533581 99533581 1001 86380 86390 1
533455 99533455 1001 86380 86390 1
533572 99533572 1001 86380 86390 1
533263 99533263 1001 86380 86390 1
533345 99533345 1001 86380 86390 1
533307 99533307 1001 86380 86390 1
533398 99533398 1001 86380 86390 1
533248 99533248 1001 86380 86390 1
533300 99533300 1001 86380 86390 1
533430 99533430 1001 86380 86390 1
533261 99533261 1001 86380 86390 1
533863 99533863 1001 86380 86390 1
533930 99533930 1001 86380 86390 1
534548 99534548 1001 86380 86390 1
534380 99534380 1001 86380 86390 1
534411 99534411 1001 86380 86390 1
534281 99534281 1001 86380 86390 1
534158 99534158 1001 86380 86390 1
534211 99534211 1001 86380 86390 1
534226 99534226 1001 86380 86390 1
534085 99534085 1001 86380 86390 1
534859 99534859 1001 86380 86390 1
534835 99534835 1001 86380 86390 1
535331 99535331 1001 86380 86390 1
535338 99535338 1001 86380 86390 1
535500 99535500 1001 86380 86390 1
535469 99535469 1001 86380 86390 1
535176 99535176 1001 86380 86390 1
535164 99535164 1001 86380 86390 1
535273 99535273 1001 86380 86390 1
535021 99535021 1001 86380 86390 1
534932 99534932 1001 86380 86390 1
535062 99535062 1001 86380 86390 1
535037 99535037 1001 86380 86390 1
534896 99534896 1001 86380 86390 1
535027 99535027 1001 86380 86390 1
535004 99535004 1001 86380 86390 1
534901 99534901 1001 86380 86390 1
536248 99536248 1001 86380 86390 1
536135 99536135 1001 86380 86390 1
536227 99536227 1001 86380 86390 1
536284 99536284 1001 86380 86390 1
536091 99536091 1001 86380 86390 1
535940 99535940 1001 86380 86390 1
535929 99535929 1001 86380 86390 1
535986 99535986 1001 86380 86390 1
535732 99535732 1001 86380 86390 1
535839 99535839 1001 86380 86390 1
536508 99536508 1001 86380 86390 1
536526 99536526 1001 86380 86390 1
536993 99536993 1001 86380 86390 1
536936 99536936 1001 86380 86390 1
536784 99536784 1001 86380 86390 1
536582 99536582 1001 86380 86390 1
536609 99536609 1001 86380 86390 1
536700 99536700 1001 86380 86390 1
536714 99536714 1001 86380 86390 1
537314 99537314 1001 86380 86390 1
537340 99537340 1001 86380 86390 1
537345 99537345 1001 86380 86390 1
537296 99537296 1001 86380 86390 1
537350 99537350 1001 86380 86390 1
537210 99537210 1001 86380 86390 1
537797 99537797 1001 86380 86390 1
537891 99537891 1001 86380 86390 1
537944 99537944 1001 86380 86390 1
537948 99537948 1001 86380 86390 1
537630 99537630 1001 86380 86390 1
537711 99537711 1001 86380 86390 1
537473 99537473 1001 86380 86390 1
537553 99537553 1001 86380 86390 1
537556 99537556 1001 86380 86390 1
537454 99537454 1001 86380 86390 1
538182 99538182 1001 86380 86390 1
538158 99538158 1001 86380 86390 1
538171 99538171 1001 86380 86390 1
538779 99538779 1001 86380 86390 1
538806 99538806 1001 86380 86390 1
538722 99538722 1001 86380 86390 1
538588 99538588 1001 86380 86390 1
538538 99538538 1001 86380 86390 1
538552 99538552 1001 86380 86390 1
538582 99538582 1001 86380 86390 1
538395 99538395 1001 86380 86390 1
538268 99538268 1001 86380 86390 1
538826 99538826 1001 86380 86390 1
538833 99538833 1001 86380 86390 1
539508 99539508 1001 86380 86390 1
539384 99539384 1001 86380 86390 1
539347 99539347 1001 86380 86390 1
539030 99539030 1001 86380 86390 1
539826 99539826 1001 86380 86390 1
540399 99540399 1001 86380 86390 1
540361 99540361 1001 86380 86390 1
540107 99540107 1001 86380 86390 1
540198 99540198 1001 86380 86390 1
540136 99540136 1001 86380 86390 1
540137 99540137 1001 86380 86390 1
540233 99540233 1001 86380 86390 1
540002 99540002 1001 86380 86390 1
539978 99539978 1001 86380 86390 1
540000 99540000 1001 86380 86390 1
541282 99541282 1001 86380 86390 1
541055 99541055 1001 86380 86390 1
540686 99540686 1001 86380 86390 1
540786 99540786 1001 86380 86390 1
540813 99540813 1001 86380 86390 1
541369 99541369 1001 86380 86390 1
541434 99541434 1001 86380 86390 1
541322 99541322 1001 86380 86390 1
541431 99541431 1001 86380 86390 1
541982 99541982 1001 86380 86390 1
541933 99541933 1001 86380 86390 1
541935 99541935 1001 86380 86390 1
541924 99541924 1001 86380 86390 1
541826 99541826 1001 86380 86390 1
541693 99541693 1001 86380 86390 1
541567 99541567 1001 86380 86390 1
542224 99542224 1001 86380 86390 1
542912 99542912 1001 86380 86390 1
542937 99542937 1001 86380 86390 1
542936 99542936 1001 86380 86390 1
542577 99542577 1001 86380 86390 1
542551 99542551 1001 86380 86390 1
542353 99542353 1001 86380 86390 1
542356 99542356 1001 86380 86390 1
542370 99542370 1001 86380 86390 1
542358 99542358 1001 86380 86390 1
542463 99542463 1001 86380 86390 1
542373 99542373 1001 86380 86390 1
542477 99542477 1001 86380 86390 1
542439 99542439 1001 86380 86390 1
542968 99542968 1001 86380 86390 1
542981 99542981 1001 86380 86390 1
543127 99543127 1001 86380 86390 1
543129 99543129 1001 86380 86390 1
542990 99542990 1001 86380 86390 1
543724 99543724 1001 86380 86390 1
543608 99543608 1001 86380 86390 1
543756 99543756 1001 86380 86390 1
543377 99543377 1001 86380 86390 1
543536 99543536 1001 86380 86390 1
543394 99543394 1001 86380 86390 1
543499 99543499 1001 86380 86390 1
543309 99543309 1001 86380 86390 1
543197 99543197 1001 86380 86390 1
543785 99543785 1001 86380 86390 1
543916 99543916 1001 86380 86390 1
543880 99543880 1001 86380 86390 1
543791 99543791 1001 86380 86390 1
544557 99544557 1001 86380 86390 1
544275 99544275 1001 86380 86390 1
544199 99544199 1001 86380 86390 1
544385 99544385 1001 86380 86390 1
544322 99544322 1001 86380 86390 1
544272 99544272 1001 86380 86390 1
544285 99544285 1001 86380 86390 1
544002 99544002 1001 86380 86390 1
544105 99544105 1001 86380 86390 1
544029 99544029 1001 86380 86390 1
544055 99544055 1001 86380 86390 1
544096 99544096 1001 86380 86390 1
543979 99543979 1001 86380 86390 1
544058 99544058 1001 86380 86390 1
544164 99544164 1001 86380 86390 1
544713 99544713 1001 86380 86390 1
544636 99544636 1001 86380 86390 1
544714 99544714 1001 86380 86390 1
544732 99544732 1001 86380 86390 1
503527 866 1001 57191 57490 1
525796 698 1002 27591 30736 1
542509 801 1002 67382 67654 1
534229 1066 1002 52065 55228 1
400040 99400040 1001 86380 86390 1
400373 99400373 1001 86380 86390 1
400342 99400342 1001 86380 86390 1
400493 99400493 1001 86380 86390 1
400666 99400666 1001 86380 86390 1
401033 99401033 1001 86380 86390 1
400981 99400981 1001 86380 86390 1
401103 99401103 1001 86380 86390 1
401401 99401401 1001 86380 86390 1
401414 99401414 1001 86380 86390 1
401445 99401445 1001 86380 86390 1
401415 99401415 1001 86380 86390 1
401609 99401609 1001 86380 86390 1
402192 99402192 1001 86380 86390 1
402328 99402328 1001 86380 86390 1
402489 99402489 1001 86380 86390 1
402741 99402741 1001 86380 86390 1
402798 99402798 1001 86380 86390 1
403016 99403016 1001 86380 86390 1
403030 99403030 1001 86380 86390 1
402891 99402891 1001 86380 86390 1
403115 99403115 1001 86380 86390 1
403151 99403151 1001 86380 86390 1
403206 99403206 1001 86380 86390 1
403378 99403378 1001 86380 86390 1
403512 99403512 1001 86380 86390 1
403768 99403768 1001 86380 86390 1
403961 99403961 1001 86380 86390 1
404153 99404153 1001 86380 86390 1
404472 99404472 1001 86380 86390 1
404394 99404394 1001 86380 86390 1
404421 99404421 1001 86380 86390 1
404538 99404538 1001 86380 86390 1
404635 99404635 1001 86380 86390 1
404669 99404669 1001 86380 86390 1
404713 99404713 1001 86380 86390 1
404814 99404814 1001 86380 86390 1
404987 99404987 1001 86380 86390 1
405411 99405411 1001 86380 86390 1
405459 99405459 1001 86380 86390 1
405524 99405524 1001 86380 86390 1
405505 99405505 1001 86380 86390 1
405573 99405573 1001 86380 86390 1
405763 99405763 1001 86380 86390 1
406071 99406071 1001 86380 86390 1
406123 99406123 1001 86380 86390 1
406086 99406086 1001 86380 86390 1
406257 99406257 1001 86380 86390 1
406487 99406487 1001 86380 86390 1
406549 99406549 1001 86380 86390 1
406568 99406568 1001 86380 86390 1
406776 99406776 1001 86380 86390 1
407023 99407023 1001 86380 86390 1
407429 99407429 1001 86380 86390 1
407660 99407660 1001 86380 86390 1
407686 99407686 1001 86380 86390 1
408196 99408196 1001 86380 86390 1
408306 99408306 1001 86380 86390 1
408269 99408269 1001 86380 86390 1
408769 99408769 1001 86380 86390 1
408965 99408965 1001 86380 86390 1
409270 99409270 1001 86380 86390 1
409305 99409305 1001 86380 86390 1
409583 99409583 1001 86380 86390 1
409670 99409670 1001 86380 86390 1
410058 99410058 1001 86380 86390 1
410093 99410093 1001 86380 86390 1
410457 99410457 1001 86380 86390 1
410705 99410705 1001 86380 86390 1
410638 99410638 1001 86380 86390 1
410873 99410873 1001 86380 86390 1
410881 99410881 1001 86380 86390 1
410935 99410935 1001 86380 86390 1
410937 99410937 1001 86380 86390 1
411141 99411141 1001 86380 86390 1
411232 99411232 1001 86380 86390 1
411329 99411329 1001 86380 86390 1
411469 99411469 1001 86380 86390 1
411536 99411536 1001 86380 86390 1
411845 99411845 1001 86380 86390 1
411785 99411785 1001 86380 86390 1
411789 99411789 1001 86380 86390 1
412076 99412076 1001 86380 86390 1
412149 99412149 1001 86380 86390 1
412337 99412337 1001 86380 86390 1
413501 99413501 1001 86380 86390 1
413413 99413413 1001 86380 86390 1
413507 99413507 1001 86380 86390 1
413614 99413614 1001 86380 86390 1
413001 99413001 1001 86380 86390 1
413039 99413039 1001 86380 86390 1
413227 99413227 1001 86380 86390 1
412897 99412897 1001 86380 86390 1
412804 99412804 1001 86380 86390 1
412654 99412654 1001 86380 86390 1
412539 99412539 1001 86380 86390 1
414031 99414031 1001 86380 86390 1
413744 99413744 1001 86380 86390 1
415307 99415307 1001 86380 86390 1
415249 99415249 1001 86380 86390 1
415126 99415126 1001 86380 86390 1
414567 99414567 1001 86380 86390 1
414844 99414844 1001 86380 86390 1
414645 99414645 1001 86380 86390 1
414788 99414788 1001 86380 86390 1
414362 99414362 1001 86380 86390 1
414498 99414498 1001 86380 86390 1
414396 99414396 1001 86380 86390 1
415548 99415548 1001 86380 86390 1
415453 99415453 1001 86380 86390 1
415534 99415534 1001 86380 86390 1
415469 99415469 1001 86380 86390 1
415614 99415614 1001 86380 86390 1
416997 99416997 1001 86380 86390 1
416939 99416939 1001 86380 86390 1
416703 99416703 1001 86380 86390 1
416822 99416822 1001 86380 86390 1
416607 99416607 1001 86380 86390 1
416992 99416992 1001 86380 86390 1
416346 99416346 1001 86380 86390 1
416201 99416201 1001 86380 86390 1
416508 99416508 1001 86380 86390 1
416358 99416358 1001 86380 86390 1
416311 99416311 1001 86380 86390 1
416361 99416361 1001 86380 86390 1
416432 99416432 1001 86380 86390 1
415902 99415902 1001 86380 86390 1
415828 99415828 1001 86380 86390 1
416105 99416105 1001 86380 86390 1
415953 99415953 1001 86380 86390 1
417155 99417155 1001 86380 86390 1
417111 99417111 1001 86380 86390 1
417450 99417450 1001 86380 86390 1
417408 99417408 1001 86380 86390 1
417559 99417559 1001 86380 86390 1
417514 99417514 1001 86380 86390 1
417597 99417597 1001 86380 86390 1
418584 99418584 1001 86380 86390 1
418413 99418413 1001 86380 86390 1
418305 99418305 1001 86380 86390 1
418211 99418211 1001 86380 86390 1
418324 99418324 1001 86380 86390 1
417645 99417645 1001 86380 86390 1
417878 99417878 1001 86380 86390 1
417651 99417651 1001 86380 86390 1
418873 99418873 1001 86380 86390 1
418931 99418931 1001 86380 86390 1
419121 99419121 1001 86380 86390 1
420337 99420337 1001 86380 86390 1
420338 99420338 1001 86380 86390 1
420425 99420425 1001 86380 86390 1
419710 99419710 1001 86380 86390 1
420820 99420820 1001 86380 86390 1
420526 99420526 1001 86380 86390 1
420581 99420581 1001 86380 86390 1
421838 99421838 1001 86380 86390 1
421689 99421689 1001 86380 86390 1
421804 99421804 1001 86380 86390 1
422104 99422104 1001 86380 86390 1
421767 99421767 1001 86380 86390 1
422021 99422021 1001 86380 86390 1
421568 99421568 1001 86380 86390 1
421449 99421449 1001 86380 86390 1
421037 99421037 1001 86380 86390 1
421155 99421155 1001 86380 86390 1
420847 99420847 1001 86380 86390 1
421057 99421057 1001 86380 86390 1
422401 99422401 1001 86380 86390 1
422486 99422486 1001 86380 86390 1
422256 99422256 1001 86380 86390 1
422121 99422121 1001 86380 86390 1
423459 99423459 1001 86380 86390 1
423660 99423660 1001 86380 86390 1
423596 99423596 1001 86380 86390 1
423115 99423115 1001 86380 86390 1
423182 99423182 1001 86380 86390 1
422693 99422693 1001 86380 86390 1
423754 99423754 1001 86380 86390 1
424086 99424086 1001 86380 86390 1
423817 99423817 1001 86380 86390 1
425376 99425376 1001 86380 86390 1
425104 99425104 1001 86380 86390 1
425091 99425091 1001 86380 86390 1
425351 99425351 1001 86380 86390 1
425243 99425243 1001 86380 86390 1
425003 99425003 1001 86380 86390 1
424880 99424880 1001 86380 86390 1
424364 99424364 1001 86380 86390 1
424529 99424529 1001 86380 86390 1
424412 99424412 1001 86380 86390 1
424390 99424390 1001 86380 86390 1
424484 99424484 1001 86380 86390 1
424387 99424387 1001 86380 86390 1
425608 99425608 1001 86380 86390 1
425391 99425391 1001 86380 86390 1
425599 99425599 1001 86380 86390 1
425427 99425427 1001 86380 86390 1
426896 99426896 1001 86380 86390 1
426698 99426698 1001 86380 86390 1
426847 99426847 1001 86380 86390 1
427012 99427012 1001 86380 86390 1
427094 99427094 1001 86380 86390 1
426323 99426323 1001 86380 86390 1
426597 99426597 1001 86380 86390 1
426361 99426361 1001 86380 86390 1
426392 99426392 1001 86380 86390 1
425865 99425865 1001 86380 86390 1
426152 99426152 1001 86380 86390 1
427172 99427172 1001 86380 86390 1
427271 99427271 1001 86380 86390 1
428436 99428436 1001 86380 86390 1
428118 99428118 1001 86380 86390 1
428317 99428317 1001 86380 86390 1
427980 99427980 1001 86380 86390 1
427904 99427904 1001 86380 86390 1
428811 99428811 1001 86380 86390 1
429149 99429149 1001 86380 86390 1
428924 99428924 1001 86380 86390 1
430229 99430229 1001 86380 86390 1
430032 99430032 1001 86380 86390 1
430345 99430345 1001 86380 86390 1
429640 99429640 1001 86380 86390 1
429602 99429602 1001 86380 86390 1
429791 99429791 1001 86380 86390 1
429729 99429729 1001 86380 86390 1
429293 99429293 1001 86380 86390 1
429330 99429330 1001 86380 86390 1
429407 99429407 1001 86380 86390 1
430744 99430744 1001 86380 86390 1
430464 99430464 1001 86380 86390 1
430494 99430494 1001 86380 86390 1
430785 99430785 1001 86380 86390 1
430522 99430522 1001 86380 86390 1
432013 99432013 1001 86380 86390 1
431493 99431493 1001 86380 86390 1
431635 99431635 1001 86380 86390 1
431302 99431302 1001 86380 86390 1
431281 99431281 1001 86380 86390 1
430885 99430885 1001 86380 86390 1
432174 99432174 1001 86380 86390 1
433485 99433485 1001 86380 86390 1
433344 99433344 1001 86380 86390 1
433696 99433696 1001 86380 86390 1
433716 99433716 1001 86380 86390 1
432751 99432751 1001 86380 86390 1
432629 99432629 1001 86380 86390 1
433858 99433858 1001 86380 86390 1
433783 99433783 1001 86380 86390 1
434079 99434079 1001 86380 86390 1
434132 99434132 1001 86380 86390 1
435109 99435109 1001 86380 86390 1
435286 99435286 1001 86380 86390 1
435166 99435166 1001 86380 86390 1
435048 99435048 1001 86380 86390 1
434967 99434967 1001 86380 86390 1
434683 99434683 1001 86380 86390 1
434921 99434921 1001 86380 86390 1
434902 99434902 1001 86380 86390 1
434612 99434612 1001 86380 86390 1
434861 99434861 1001 86380 86390 1
434774 99434774 1001 86380 86390 1
434289 99434289 1001 86380 86390 1
434236 99434236 1001 86380 86390 1
434300 99434300 1001 86380 86390 1
434526 99434526 1001 86380 86390 1
435439 99435439 1001 86380 86390 1
435664 99435664 1001 86380 86390 1
436832 99436832 1001 86380 86390 1
437051 99437051 1001 86380 86390 1
436863 99436863 1001 86380 86390 1
436445 99436445 1001 86380 86390 1
436518 99436518 1001 86380 86390 1
436464 99436464 1001 86380 86390 1
436651 99436651 1001 86380 86390 1
436586 99436586 1001 86380 86390 1
436617 99436617 1001 86380 86390 1
436748 99436748 1001 86380 86390 1
436336 99436336 1001 86380 86390 1
436311 99436311 1001 86380 86390 1
435928 99435928 1001 86380 86390 1
436005 99436005 1001 86380 86390 1
437259 99437259 1001 86380 86390 1
300690 99300690 1001 86380 86390 1
300500 99300500 1001 86380 86390 1
300346 99300346 1001 86380 86390 1
300503 99300503 1001 86380 86390 1
300440 99300440 1001 86380 86390 1
300220 99300220 1001 86380 86390 1
300778 99300778 1001 86380 86390 1
300896 99300896 1001 86380 86390 1
300797 99300797 1001 86380 86390 1
300786 99300786 1001 86380 86390 1
300838 99300838 1001 86380 86390 1
300761 99300761 1001 86380 86390 1
300828 99300828 1001 86380 86390 1
301531 99301531 1001 86380 86390 1
301547 99301547 1001 86380 86390 1
301261 99301261 1001 86380 86390 1
301300 99301300 1001 86380 86390 1
301223 99301223 1001 86380 86390 1
301275 99301275 1001 86380 86390 1
301290 99301290 1001 86380 86390 1
301148 99301148 1001 86380 86390 1
301163 99301163 1001 86380 86390 1
301078 99301078 1001 86380 86390 1
301015 99301015 1001 86380 86390 1
301120 99301120 1001 86380 86390 1
301095 99301095 1001 86380 86390 1
300981 99300981 1001 86380 86390 1
301568 99301568 1001 86380 86390 1
301595 99301595 1001 86380 86390 1
301574 99301574 1001 86380 86390 1
301654 99301654 1001 86380 86390 1
302006 99302006 1001 86380 86390 1
302156 99302156 1001 86380 86390 1
301838 99301838 1001 86380 86390 1
301967 99301967 1001 86380 86390 1
301930 99301930 1001 86380 86390 1
301960 99301960 1001 86380 86390 1
302481 99302481 1001 86380 86390 1
302585 99302585 1001 86380 86390 1
302508 99302508 1001 86380 86390 1
302457 99302457 1001 86380 86390 1
302394 99302394 1001 86380 86390 1
302473 99302473 1001 86380 86390 1
302545 99302545 1001 86380 86390 1
302389 99302389 1001 86380 86390 1
303012 99303012 1001 86380 86390 1
302899 99302899 1001 86380 86390 1
302959 99302959 1001 86380 86390 1
302767 99302767 1001 86380 86390 1
302705 99302705 1001 86380 86390 1
302645 99302645 1001 86380 86390 1
302712 99302712 1001 86380 86390 1
302764 99302764 1001 86380 86390 1
303353 99303353 1001 86380 86390 1
303266 99303266 1001 86380 86390 1
303306 99303306 1001 86380 86390 1
304019 99304019 1001 86380 86390 1
303980 99303980 1001 86380 86390 1
303942 99303942 1001 86380 86390 1
303723 99303723 1001 86380 86390 1
303742 99303742 1001 86380 86390 1
303516 99303516 1001 86380 86390 1
303575 99303575 1001 86380 86390 1
304070 99304070 1001 86380 86390 1
304128 99304128 1001 86380 86390 1
304040 99304040 1001 86380 86390 1
304857 99304857 1001 86380 86390 1
304734 99304734 1001 86380 86390 1
304839 99304839 1001 86380 86390 1
304614 99304614 1001 86380 86390 1
304537 99304537 1001 86380 86390 1
304460 99304460 1001 86380 86390 1
304307 99304307 1001 86380 86390 1
304269 99304269 1001 86380 86390 1
304257 99304257 1001 86380 86390 1
304401 99304401 1001 86380 86390 1
304414 99304414 1001 86380 86390 1
304246 99304246 1001 86380 86390 1
304365 99304365 1001 86380 86390 1
304314 99304314 1001 86380 86390 1
304978 99304978 1001 86380 86390 1
304996 99304996 1001 86380 86390 1
305655 99305655 1001 86380 86390 1
305624 99305624 1001 86380 86390 1
305389 99305389 1001 86380 86390 1
305442 99305442 1001 86380 86390 1
305430 99305430 1001 86380 86390 1
305355 99305355 1001 86380 86390 1
305422 99305422 1001 86380 86390 1
305412 99305412 1001 86380 86390 1
305152 99305152 1001 86380 86390 1
500141 99500141 1001 86380 86390 1
500085 99500085 1001 86380 86390 1
500047 99500047 1001 86380 86390 1
500700 99500700 1001 86380 86390 1
500688 99500688 1001 86380 86390 1
500703 99500703 1001 86380 86390 1
500743 99500743 1001 86380 86390 1
500615 99500615 1001 86380 86390 1
500502 99500502 1001 86380 86390 1
500842 99500842 1001 86380 86390 1
500909 99500909 1001 86380 86390 1
500988 99500988 1001 86380 86390 1
501588 99501588 1001 86380 86390 1
501601 99501601 1001 86380 86390 1
501537 99501537 1001 86380 86390 1
501538 99501538 1001 86380 86390 1
501449 99501449 1001 86380 86390 1
501611 99501611 1001 86380 86390 1
501617 99501617 1001 86380 86390 1
501442 99501442 1001 86380 86390 1
501443 99501443 1001 86380 86390 1
501320 99501320 1001 86380 86390 1
501230 99501230 1001 86380 86390 1
501354 99501354 1001 86380 86390 1
501035 99501035 1001 86380 86390 1
501023 99501023 1001 86380 86390 1
501095 99501095 1001 86380 86390 1
501830 99501830 1001 86380 86390 1
501823 99501823 1001 86380 86390 1
501709 99501709 1001 86380 86390 1
501748 99501748 1001 86380 86390 1
502403 99502403 1001 86380 86390 1
502431 99502431 1001 86380 86390 1
502079 99502079 1001 86380 86390 1
502100 99502100 1001 86380 86390 1
501870 99501870 1001 86380 86390 1
501915 99501915 1001 86380 86390 1
502592 99502592 1001 86380 86390 1
502480 99502480 1001 86380 86390 1
502536 99502536 1001 86380 86390 1
502588 99502588 1001 86380 86390 1
503218 99503218 1001 86380 86390 1
503244 99503244 1001 86380 86390 1
503270 99503270 1001 86380 86390 1
503134 99503134 1001 86380 86390 1
502934 99502934 1001 86380 86390 1
502923 99502923 1001 86380 86390 1
502991 99502991 1001 86380 86390 1
502827 99502827 1001 86380 86390 1
502853 99502853 1001 86380 86390 1
502784 99502784 1001 86380 86390 1
503344 99503344 1001 86380 86390 1
503383 99503383 1001 86380 86390 1
503492 99503492 1001 86380 86390 1
503926 99503926 1001 86380 86390 1
503927 99503927 1001 86380 86390 1
504095 99504095 1001 86380 86390 1
504072 99504072 1001 86380 86390 1
503822 99503822 1001 86380 86390 1
503861 99503861 1001 86380 86390 1
503852 99503852 1001 86380 86390 1
503891 99503891 1001 86380 86390 1
503563 99503563 1001 86380 86390 1
503607 99503607 1001 86380 86390 1
504270 99504270 1001 86380 86390 1
504145 99504145 1001 86380 86390 1
504301 99504301 1001 86380 86390 1
504172 99504172 1001 86380 86390 1
504160 99504160 1001 86380 86390 1
504854 99504854 1001 86380 86390 1
504896 99504896 1001 86380 86390 1
504899 99504899 1001 86380 86390 1
504929 99504929 1001 86380 86390 1
504788 99504788 1001 86380 86390 1
504660 99504660 1001 86380 86390 1
504533 99504533 1001 86380 86390 1
504560 99504560 1001 86380 86390 1
504664 99504664 1001 86380 86390 1
504616 99504616 1001 86380 86390 1
504721 99504721 1001 86380 86390 1
504593 99504593 1001 86380 86390 1
504709 99504709 1001 86380 86390 1
504457 99504457 1001 86380 86390 1
504356 99504356 1001 86380 86390 1
504475 99504475 1001 86380 86390 1
504503 99504503 1001 86380 86390 1
505074 99505074 1001 86380 86390 1
504974 99504974 1001 86380 86390 1
504975 99504975 1001 86380 86390 1
505002 99505002 1001 86380 86390 1
504963 99504963 1001 86380 86390 1
505658 99505658 1001 86380 86390 1
505476 99505476 1001 86380 86390 1
505387 99505387 1001 86380 86390 1
505458 99505458 1001 86380 86390 1
505510 99505510 1001 86380 86390 1
505200 99505200 1001 86380 86390 1
505202 99505202 1001 86380 86390 1
505331 99505331 1001 86380 86390 1
505178 99505178 1001 86380 86390 1
505270 99505270 1001 86380 86390 1
505284 99505284 1001 86380 86390 1
505233 99505233 1001 86380 86390 1
505156 99505156 1001 86380 86390 1
505186 99505186 1001 86380 86390 1
505970 99505970 1001 86380 86390 1
505791 99505791 1001 86380 86390 1
506520 99506520 1001 86380 86390 1
506408 99506408 1001 86380 86390 1
506516 99506516 1001 86380 86390 1
506391 99506391 1001 86380 86390 1
506172 99506172 1001 86380 86390 1
506134 99506134 1001 86380 86390 1
506736 99506736 1001 86380 86390 1
506762 99506762 1001 86380 86390 1
506700 99506700 1001 86380 86390 1
506636 99506636 1001 86380 86390 1
506702 99506702 1001 86380 86390 1
506599 99506599 1001 86380 86390 1
506614 99506614 1001 86380 86390 1
507396 99507396 1001 86380 86390 1
507129 99507129 1001 86380 86390 1
507109 99507109 1001 86380 86390 1
506838 99506838 1001 86380 86390 1
506955 99506955 1001 86380 86390 1
507600 99507600 1001 86380 86390 1
507458 99507458 1001 86380 86390 1
507563 99507563 1001 86380 86390 1
507462 99507462 1001 86380 86390 1
507566 99507566 1001 86380 86390 1
507468 99507468 1001 86380 86390 1
508220 99508220 1001 86380 86390 1
508188 99508188 1001 86380 86390 1
508111 99508111 1001 86380 86390 1
508226 99508226 1001 86380 86390 1
508042 99508042 1001 86380 86390 1
507993 99507993 1001 86380 86390 1
507770 99507770 1001 86380 86390 1
507825 99507825 1001 86380 86390 1
507684 99507684 1001 86380 86390 1
507762 99507762 1001 86380 86390 1
508336 99508336 1001 86380 86390 1
508408 99508408 1001 86380 86390 1
509024 99509024 1001 86380 86390 1
508892 99508892 1001 86380 86390 1
509071 99509071 1001 86380 86390 1
508596 99508596 1001 86380 86390 1
508530 99508530 1001 86380 86390 1
508556 99508556 1001 86380 86390 1
509098 99509098 1001 86380 86390 1
509156 99509156 1001 86380 86390 1
509208 99509208 1001 86380 86390 1
509184 99509184 1001 86380 86390 1
509734 99509734 1001 86380 86390 1
509804 99509804 1001 86380 86390 1
509540 99509540 1001 86380 86390 1
509656 99509656 1001 86380 86390 1
509531 99509531 1001 86380 86390 1
509309 99509309 1001 86380 86390 1
509403 99509403 1001 86380 86390 1
510071 99510071 1001 86380 86390 1
510097 99510097 1001 86380 86390 1
509903 99509903 1001 86380 86390 1
510074 99510074 1001 86380 86390 1
510684 99510684 1001 86380 86390 1
510500 99510500 1001 86380 86390 1
510359 99510359 1001 86380 86390 1
510312 99510312 1001 86380 86390 1
510276 99510276 1001 86380 86390 1
510243 99510243 1001 86380 86390 1
510758 99510758 1001 86380 86390 1
511360 99511360 1001 86380 86390 1
511520 99511520 1001 86380 86390 1
511392 99511392 1001 86380 86390 1
511409 99511409 1001 86380 86390 1
511474 99511474 1001 86380 86390 1
511397 99511397 1001 86380 86390 1
511335 99511335 1001 86380 86390 1
511169 99511169 1001 86380 86390 1
511340 99511340 1001 86380 86390 1
511289 99511289 1001 86380 86390 1
511254 99511254 1001 86380 86390 1
511102 99511102 1001 86380 86390 1
511744 99511744 1001 86380 86390 1
512318 99512318 1001 86380 86390 1
512322 99512322 1001 86380 86390 1
512362 99512362 1001 86380 86390 1
512301 99512301 1001 86380 86390 1
512152 99512152 1001 86380 86390 1
512063 99512063 1001 86380 86390 1
511976 99511976 1001 86380 86390 1
511862 99511862 1001 86380 86390 1
511827 99511827 1001 86380 86390 1
511831 99511831 1001 86380 86390 1
512523 99512523 1001 86380 86390 1
512562 99512562 1001 86380 86390 1
512502 99512502 1001 86380 86390 1
513107 99513107 1001 86380 86390 1
512866 99512866 1001 86380 86390 1
512664 99512664 1001 86380 86390 1
512600 99512600 1001 86380 86390 1
513292 99513292 1001 86380 86390 1
513386 99513386 1001 86380 86390 1
513389 99513389 1001 86380 86390 1
513209 99513209 1001 86380 86390 1
513248 99513248 1001 86380 86390 1
513981 99513981 1001 86380 86390 1
514001 99514001 1001 86380 86390 1
513972 99513972 1001 86380 86390 1
513964 99513964 1001 86380 86390 1
513713 99513713 1001 86380 86390 1
513442 99513442 1001 86380 86390 1
514092 99514092 1001 86380 86390 1
514094 99514094 1001 86380 86390 1
514098 99514098 1001 86380 86390 1
514114 99514114 1001 86380 86390 1
514833 99514833 1001 86380 86390 1
514786 99514786 1001 86380 86390 1
514591 99514591 1001 86380 86390 1
514530 99514530 1001 86380 86390 1
514556 99514556 1001 86380 86390 1
514634 99514634 1001 86380 86390 1
514519 99514519 1001 86380 86390 1
514521 99514521 1001 86380 86390 1
514326 99514326 1001 86380 86390 1
514278 99514278 1001 86380 86390 1
514945 99514945 1001 86380 86390 1
514926 99514926 1001 86380 86390 1
514916 99514916 1001 86380 86390 1
514878 99514878 1001 86380 86390 1
515624 99515624 1001 86380 86390 1
515660 99515660 1001 86380 86390 1
515521 99515521 1001 86380 86390 1
515641 99515641 1001 86380 86390 1
515283 99515283 1001 86380 86390 1
515312 99515312 1001 86380 86390 1
515429 99515429 1001 86380 86390 1
515447 99515447 1001 86380 86390 1
515345 99515345 1001 86380 86390 1
515269 99515269 1001 86380 86390 1
515153 99515153 1001 86380 86390 1
515141 99515141 1001 86380 86390 1
515143 99515143 1001 86380 86390 1
515082 99515082 1001 86380 86390 1
515137 99515137 1001 86380 86390 1
515228 99515228 1001 86380 86390 1
515835 99515835 1001 86380 86390 1
515758 99515758 1001 86380 86390 1
515742 99515742 1001 86380 86390 1
516359 99516359 1001 86380 86390 1
516496 99516496 1001 86380 86390 1
516165 99516165 1001 86380 86390 1
516181 99516181 1001 86380 86390 1
516302 99516302 1001 86380 86390 1
515966 99515966 1001 86380 86390 1
515982 99515982 1001 86380 86390 1
516547 99516547 1001 86380 86390 1
516574 99516574 1001 86380 86390 1
516617 99516617 1001 86380 86390 1
516580 99516580 1001 86380 86390 1
516686 99516686 1001 86380 86390 1
517142 99517142 1001 86380 86390 1
517305 99517305 1001 86380 86390 1
517306 99517306 1001 86380 86390 1
517172 99517172 1001 86380 86390 1
517212 99517212 1001 86380 86390 1
517238 99517238 1001 86380 86390 1
516977 99516977 1001 86380 86390 1
517120 99517120 1001 86380 86390 1
517044 99517044 1001 86380 86390 1
517071 99517071 1001 86380 86390 1
516943 99516943 1001 86380 86390 1
516858 99516858 1001 86380 86390 1
516755 99516755 1001 86380 86390 1
516794 99516794 1001 86380 86390 1
516759 99516759 1001 86380 86390 1
516736 99516736 1001 86380 86390 1
516855 99516855 1001 86380 86390 1
516817 99516817 1001 86380 86390 1
517473 99517473 1001 86380 86390 1
518049 99518049 1001 86380 86390 1
518075 99518075 1001 86380 86390 1
518090 99518090 1001 86380 86390 1
517976 99517976 1001 86380 86390 1
518118 99518118 1001 86380 86390 1
518094 99518094 1001 86380 86390 1
517881 99517881 1001 86380 86390 1
517784 99517784 1001 86380 86390 1
517621 99517621 1001 86380 86390 1
517701 99517701 1001 86380 86390 1
518366 99518366 1001 86380 86390 1
518226 99518226 1001 86380 86390 1
518292 99518292 1001 86380 86390 1
518230 99518230 1001 86380 86390 1
518347 99518347 1001 86380 86390 1
518348 99518348 1001 86380 86390 1
518350 99518350 1001 86380 86390 1
518795 99518795 1001 86380 86390 1
518866 99518866 1001 86380 86390 1
518804 99518804 1001 86380 86390 1
518909 99518909 1001 86380 86390 1
518576 99518576 1001 86380 86390 1
518682 99518682 1001 86380 86390 1
518619 99518619 1001 86380 86390 1
518750 99518750 1001 86380 86390 1
518765 99518765 1001 86380 86390 1
518531 99518531 1001 86380 86390 1
519025 99519025 1001 86380 86390 1
519078 99519078 1001 86380 86390 1
519105 99519105 1001 86380 86390 1
519661 99519661 1001 86380 86390 1
519674 99519674 1001 86380 86390 1
519765 99519765 1001 86380 86390 1
519453 99519453 1001 86380 86390 1
519441 99519441 1001 86380 86390 1
519312 99519312 1001 86380 86390 1
519304 99519304 1001 86380 86390 1
519317 99519317 1001 86380 86390 1
519979 99519979 1001 86380 86390 1
519891 99519891 1001 86380 86390 1
519907 99519907 1001 86380 86390 1
519822 99519822 1001 86380 86390 1
520423 99520423 1001 86380 86390 1
520308 99520308 1001 86380 86390 1
520109 99520109 1001 86380 86390 1
520073 99520073 1001 86380 86390 1
520066 99520066 1001 86380 86390 1
520147 99520147 1001 86380 86390 1
520758 99520758 1001 86380 86390 1
520656 99520656 1001 86380 86390 1
520659 99520659 1001 86380 86390 1
521423 99521423 1001 86380 86390 1
521372 99521372 1001 86380 86390 1
521067 99521067 1001 86380 86390 1
521082 99521082 1001 86380 86390 1
521213 99521213 1001 86380 86390 1
521072 99521072 1001 86380 86390 1
521190 99521190 1001 86380 86390 1
521064 99521064 1001 86380 86390 1
521207 99521207 1001 86380 86390 1
520974 99520974 1001 86380 86390 1
520950 99520950 1001 86380 86390 1
520938 99520938 1001 86380 86390 1
520930 99520930 1001 86380 86390 1
520960 99520960 1001 86380 86390 1
521542 99521542 1001 86380 86390 1
521597 99521597 1001 86380 86390 1
521591 99521591 1001 86380 86390 1
522216 99522216 1001 86380 86390 1
522154 99522154 1001 86380 86390 1
522156 99522156 1001 86380 86390 1
521883 99521883 1001 86380 86390 1
522026 99522026 1001 86380 86390 1
522067 99522067 1001 86380 86390 1
522020 99522020 1001 86380 86390 1
521777 99521777 1001 86380 86390 1
521795 99521795 1001 86380 86390 1
521708 99521708 1001 86380 86390 1
521838 99521838 1001 86380 86390 1
522995 99522995 1001 86380 86390 1
523021 99523021 1001 86380 86390 1
523110 99523110 1001 86380 86390 1
523052 99523052 1001 86380 86390 1
522800 99522800 1001 86380 86390 1
522737 99522737 1001 86380 86390 1
522668 99522668 1001 86380 86390 1
522535 99522535 1001 86380 86390 1
523262 99523262 1001 86380 86390 1
523301 99523301 1001 86380 86390 1
523264 99523264 1001 86380 86390 1
523917 99523917 1001 86380 86390 1
523885 99523885 1001 86380 86390 1
523921 99523921 1001 86380 86390 1
523654 99523654 1001 86380 86390 1
523632 99523632 1001 86380 86390 1
523712 99523712 1001 86380 86390 1
523467 99523467 1001 86380 86390 1
523459 99523459 1001 86380 86390 1
523475 99523475 1001 86380 86390 1
523451 99523451 1001 86380 86390 1
524063 99524063 1001 86380 86390 1
524128 99524128 1001 86380 86390 1
523948 99523948 1001 86380 86390 1
524015 99524015 1001 86380 86390 1
524670 99524670 1001 86380 86390 1
524673 99524673 1001 86380 86390 1
524677 99524677 1001 86380 86390 1
524526 99524526 1001 86380 86390 1
524403 99524403 1001 86380 86390 1
524207 99524207 1001 86380 86390 1
524342 99524342 1001 86380 86390 1
524966 99524966 1001 86380 86390 1
524894 99524894 1001 86380 86390 1
525570 99525570 1001 86380 86390 1
525341 99525341 1001 86380 86390 1
525251 99525251 1001 86380 86390 1
525305 99525305 1001 86380 86390 1
525270 99525270 1001 86380 86390 1
525258 99525258 1001 86380 86390 1
525001 99525001 1001 86380 86390 1
525040 99525040 1001 86380 86390 1
525056 99525056 1001 86380 86390 1
525084 99525084 1001 86380 86390 1
525138 99525138 1001 86380 86390 1
525178 99525178 1001 86380 86390 1
525155 99525155 1001 86380 86390 1
525633 99525633 1001 86380 86390 1
525771 99525771 1001 86380 86390 1
525707 99525707 1001 86380 86390 1
525733 99525733 1001 86380 86390 1
525605 99525605 1001 86380 86390 1
526286 99526286 1001 86380 86390 1
526275 99526275 1001 86380 86390 1
526412 99526412 1001 86380 86390 1
526113 99526113 1001 86380 86390 1
526182 99526182 1001 86380 86390 1
526210 99526210 1001 86380 86390 1
526031 99526031 1001 86380 86390 1
525817 99525817 1001 86380 86390 1
525896 99525896 1001 86380 86390 1
525935 99525935 1001 86380 86390 1
525938 99525938 1001 86380 86390 1
525836 99525836 1001 86380 86390 1
526575 99526575 1001 86380 86390 1
526432 99526432 1001 86380 86390 1
526578 99526578 1001 86380 86390 1
526424 99526424 1001 86380 86390 1
526506 99526506 1001 86380 86390 1
526481 99526481 1001 86380 86390 1
526496 99526496 1001 86380 86390 1
527056 99527056 1001 86380 86390 1
527087 99527087 1001 86380 86390 1
527239 99527239 1001 86380 86390 1
527246 99527246 1001 86380 86390 1
526850 99526850 1001 86380 86390 1
526776 99526776 1001 86380 86390 1
526754 99526754 1001 86380 86390 1
527913 99527913 1001 86380 86390 1
527952 99527952 1001 86380 86390 1
527965 99527965 1001 86380 86390 1
528008 99528008 1001 86380 86390 1
527682 99527682 1001 86380 86390 1
527519 99527519 1001 86380 86390 1
527652 99527652 1001 86380 86390 1
527487 99527487 1001 86380 86390 1
527606 99527606 1001 86380 86390 1
528137 99528137 1001 86380 86390 1
528100 99528100 1001 86380 86390 1
528231 99528231 1001 86380 86390 1
528157 99528157 1001 86380 86390 1
528886 99528886 1001 86380 86390 1
528897 99528897 1001 86380 86390 1
528672 99528672 1001 86380 86390 1
528561 99528561 1001 86380 86390 1
528332 99528332 1001 86380 86390 1
528464 99528464 1001 86380 86390 1
528284 99528284 1001 86380 86390 1
528445 99528445 1001 86380 86390 1
529104 99529104 1001 86380 86390 1
529682 99529682 1001 86380 86390 1
529510 99529510 1001 86380 86390 1
529474 99529474 1001 86380 86390 1
529477 99529477 1001 86380 86390 1
529326 99529326 1001 86380 86390 1
529187 99529187 1001 86380 86390 1
529176 99529176 1001 86380 86390 1
529125 99529125 1001 86380 86390 1
529294 99529294 1001 86380 86390 1
529260 99529260 1001 86380 86390 1
529791 99529791 1001 86380 86390 1
529766 99529766 1001 86380 86390 1
529794 99529794 1001 86380 86390 1
529898 99529898 1001 86380 86390 1
529808 99529808 1001 86380 86390 1
530501 99530501 1001 86380 86390 1
530245 99530245 1001 86380 86390 1
530277 99530277 1001 86380 86390 1
530187 99530187 1001 86380 86390 1
530280 99530280 1001 86380 86390 1
530023 99530023 1001 86380 86390 1
530078 99530078 1001 86380 86390 1
530132 99530132 1001 86380 86390 1
530006 99530006 1001 86380 86390 1
530757 99530757 1001 86380 86390 1
530707 99530707 1001 86380 86390 1
530604 99530604 1001 86380 86390 1
530607 99530607 1001 86380 86390 1
530673 99530673 1001 86380 86390 1
530561 99530561 1001 86380 86390 1
531342 99531342 1001 86380 86390 1
531163 99531163 1001 86380 86390 1
531167 99531167 1001 86380 86390 1
530865 99530865 1001 86380 86390 1
530790 99530790 1001 86380 86390 1
530920 99530920 1001 86380 86390 1
530856 99530856 1001 86380 86390 1
530951 99530951 1001 86380 86390 1
531420 99531420 1001 86380 86390 1
531488 99531488 1001 86380 86390 1
531492 99531492 1001 86380 86390 1
532205 99532205 1001 86380 86390 1
532030 99532030 1001 86380 86390 1
531712 99531712 1001 86380 86390 1
532371 99532371 1001 86380 86390 1
532230 99532230 1001 86380 86390 1
532983 99532983 1001 86380 86390 1
532856 99532856 1001 86380 86390 1
532683 99532683 1001 86380 86390 1
532726 99532726 1001 86380 86390 1
532652 99532652 1001 86380 86390 1
532692 99532692 1001 86380 86390 1
532628 99532628 1001 86380 86390 1
532694 99532694 1001 86380 86390 1
532589 99532589 1001 86380 86390 1
532551 99532551 1001 86380 86390 1
533809 99533809 1001 86380 86390 1
533732 99533732 1001 86380 86390 1
533733 99533733 1001 86380 86390 1
533657 99533657 1001 86380 86390 1
533622 99533622 1001 86380 86390 1
533868 99533868 1001 86380 86390 1
534012 99534012 1001 86380 86390 1
533977 99533977 1001 86380 86390 1
534598 99534598 1001 86380 86390 1
534658 99534658 1001 86380 86390 1
534431 99534431 1001 86380 86390 1
534328 99534328 1001 86380 86390 1
534278 99534278 1001 86380 86390 1
534437 99534437 1001 86380 86390 1
534425 99534425 1001 86380 86390 1
534264 99534264 1001 86380 86390 1
534765 99534765 1001 86380 86390 1
534793 99534793 1001 86380 86390 1
534689 99534689 1001 86380 86390 1
535372 99535372 1001 86380 86390 1
535465 99535465 1001 86380 86390 1
535391 99535391 1001 86380 86390 1
535209 99535209 1001 86380 86390 1
535121 99535121 1001 86380 86390 1
535148 99535148 1001 86380 86390 1
535290 99535290 1001 86380 86390 1
535677 99535677 1001 86380 86390 1
536198 99536198 1001 86380 86390 1
536173 99536173 1001 86380 86390 1
536202 99536202 1001 86380 86390 1
536164 99536164 1001 86380 86390 1
536256 99536256 1001 86380 86390 1
536333 99536333 1001 86380 86390 1
536032 99536032 1001 86380 86390 1
535897 99535897 1001 86380 86390 1
535847 99535847 1001 86380 86390 1
535759 99535759 1001 86380 86390 1
535722 99535722 1001 86380 86390 1
536455 99536455 1001 86380 86390 1
536354 99536354 1001 86380 86390 1
536484 99536484 1001 86380 86390 1
536523 99536523 1001 86380 86390 1
536994 99536994 1001 86380 86390 1
536983 99536983 1001 86380 86390 1
537128 99537128 1001 86380 86390 1
537011 99537011 1001 86380 86390 1
536906 99536906 1001 86380 86390 1
536791 99536791 1001 86380 86390 1
536684 99536684 1001 86380 86390 1
536659 99536659 1001 86380 86390 1
536602 99536602 1001 86380 86390 1
537188 99537188 1001 86380 86390 1
537837 99537837 1001 86380 86390 1
537789 99537789 1001 86380 86390 1
537828 99537828 1001 86380 86390 1
537614 99537614 1001 86380 86390 1
537429 99537429 1001 86380 86390 1
537378 99537378 1001 86380 86390 1
538073 99538073 1001 86380 86390 1
537368 99537368 1001 86380 86390 1
538093 99538093 1001 86380 86390 1
538109 99538109 1001 86380 86390 1
538150 99538150 1001 86380 86390 1
538799 99538799 1001 86380 86390 1
538480 99538480 1001 86380 86390 1
538430 99538430 1001 86380 86390 1
538586 99538586 1001 86380 86390 1
538497 99538497 1001 86380 86390 1
538606 99538606 1001 86380 86390 1
538311 99538311 1001 86380 86390 1
538260 99538260 1001 86380 86390 1
538254 99538254 1001 86380 86390 1
538397 99538397 1001 86380 86390 1
538867 99538867 1001 86380 86390 1
538975 99538975 1001 86380 86390 1
539529 99539529 1001 86380 86390 1
539272 99539272 1001 86380 86390 1
539262 99539262 1001 86380 86390 1
539264 99539264 1001 86380 86390 1
539113 99539113 1001 86380 86390 1
539204 99539204 1001 86380 86390 1
539064 99539064 1001 86380 86390 1
539745 99539745 1001 86380 86390 1
539735 99539735 1001 86380 86390 1
539813 99539813 1001 86380 86390 1
539839 99539839 1001 86380 86390 1
539788 99539788 1001 86380 86390 1
539685 99539685 1001 86380 86390 1
539737 99539737 1001 86380 86390 1
540359 99540359 1001 86380 86390 1
540462 99540462 1001 86380 86390 1
540178 99540178 1001 86380 86390 1
540181 99540181 1001 86380 86390 1
539955 99539955 1001 86380 86390 1
540050 99540050 1001 86380 86390 1
539987 99539987 1001 86380 86390 1
540517 99540517 1001 86380 86390 1
540622 99540622 1001 86380 86390 1
540563 99540563 1001 86380 86390 1
541234 99541234 1001 86380 86390 1
541162 99541162 1001 86380 86390 1
540999 99540999 1001 86380 86390 1
540887 99540887 1001 86380 86390 1
540889 99540889 1001 86380 86390 1
540750 99540750 1001 86380 86390 1
540673 99540673 1001 86380 86390 1
540704 99540704 1001 86380 86390 1
540795 99540795 1001 86380 86390 1
540785 99540785 1001 86380 86390 1
540683 99540683 1001 86380 86390 1
541488 99541488 1001 86380 86390 1
541335 99541335 1001 86380 86390 1
541429 99541429 1001 86380 86390 1
541942 99541942 1001 86380 86390 1
541849 99541849 1001 86380 86390 1
541798 99541798 1001 86380 86390 1
541905 99541905 1001 86380 86390 1
541549 99541549 1001 86380 86390 1
541614 99541614 1001 86380 86390 1
541566 99541566 1001 86380 86390 1
541583 99541583 1001 86380 86390 1
541661 99541661 1001 86380 86390 1
541533 99541533 1001 86380 86390 1
542923 99542923 1001 86380 86390 1
542801 99542801 1001 86380 86390 1
542736 99542736 1001 86380 86390 1
542446 99542446 1001 86380 86390 1
542499 99542499 1001 86380 86390 1
542331 99542331 1001 86380 86390 1
543000 99543000 1001 86380 86390 1
542977 99542977 1001 86380 86390 1
543042 99543042 1001 86380 86390 1
543005 99543005 1001 86380 86390 1
543707 99543707 1001 86380 86390 1
543568 99543568 1001 86380 86390 1
543743 99543743 1001 86380 86390 1
543651 99543651 1001 86380 86390 1
543639 99543639 1001 86380 86390 1
543424 99543424 1001 86380 86390 1
543450 99543450 1001 86380 86390 1
543545 99543545 1001 86380 86390 1
543484 99543484 1001 86380 86390 1
543368 99543368 1001 86380 86390 1
543240 99543240 1001 86380 86390 1
543318 99543318 1001 86380 86390 1
543157 99543157 1001 86380 86390 1
543198 99543198 1001 86380 86390 1
543359 99543359 1001 86380 86390 1
543810 99543810 1001 86380 86390 1
543889 99543889 1001 86380 86390 1
543852 99543852 1001 86380 86390 1
543814 99543814 1001 86380 86390 1
543893 99543893 1001 86380 86390 1
544530 99544530 1001 86380 86390 1
544587 99544587 1001 86380 86390 1
544241 99544241 1001 86380 86390 1
544111 99544111 1001 86380 86390 1
543984 99543984 1001 86380 86390 1
544024 99544024 1001 86380 86390 1
544102 99544102 1001 86380 86390 1
544701 99544701 1001 86380 86390 1
544677 99544677 1001 86380 86390 1
544730 99544730 1001 86380 86390 1
544605 99544605 1001 86380 86390 1
403438 226 1001 76500 77457 1
500789 613 1002 26063 34691 1
514499 1009 1001 25490 25789 1
400092 99400092 1001 86380 86390 1
400065 99400065 1001 86380 86390 1
400050 99400050 1001 86380 86390 1
400107 99400107 1001 86380 86390 1
400215 99400215 1001 86380 86390 1
400225 99400225 1001 86380 86390 1
400250 99400250 1001 86380 86390 1
400318 99400318 1001 86380 86390 1
400391 99400391 1001 86380 86390 1
400676 99400676 1001 86380 86390 1
401085 99401085 1001 86380 86390 1
401107 99401107 1001 86380 86390 1
401355 99401355 1001 86380 86390 1
401316 99401316 1001 86380 86390 1
401382 99401382 1001 86380 86390 1
401448 99401448 1001 86380 86390 1
401761 99401761 1001 86380 86390 1
402098 99402098 1001 86380 86390 1
402102 99402102 1001 86380 86390 1
402550 99402550 1001 86380 86390 1
402531 99402531 1001 86380 86390 1
402642 99402642 1001 86380 86390 1
402647 99402647 1001 86380 86390 1
403140 99403140 1001 86380 86390 1
403381 99403381 1001 86380 86390 1
403410 99403410 1001 86380 86390 1
403415 99403415 1001 86380 86390 1
403336 99403336 1001 86380 86390 1
403509 99403509 1001 86380 86390 1
403725 99403725 1001 86380 86390 1
403709 99403709 1001 86380 86390 1
403767 99403767 1001 86380 86390 1
403739 99403739 1001 86380 86390 1
403845 99403845 1001 86380 86390 1
404049 99404049 1001 86380 86390 1
404077 99404077 1001 86380 86390 1
404457 99404457 1001 86380 86390 1
404634 99404634 1001 86380 86390 1
404670 99404670 1001 86380 86390 1
404901 99404901 1001 86380 86390 1
404982 99404982 1001 86380 86390 1
405080 99405080 1001 86380 86390 1
405755 99405755 1001 86380 86390 1
405714 99405714 1001 86380 86390 1
405669 99405669 1001 86380 86390 1
405852 99405852 1001 86380 86390 1
406322 99406322 1001 86380 86390 1
406391 99406391 1001 86380 86390 1
406331 99406331 1001 86380 86390 1
406414 99406414 1001 86380 86390 1
406633 99406633 1001 86380 86390 1
406797 99406797 1001 86380 86390 1
406819 99406819 1001 86380 86390 1
407026 99407026 1001 86380 86390 1
407033 99407033 1001 86380 86390 1
407236 99407236 1001 86380 86390 1
407222 99407222 1001 86380 86390 1
407677 99407677 1001 86380 86390 1
407797 99407797 1001 86380 86390 1
408009 99408009 1001 86380 86390 1
408010 99408010 1001 86380 86390 1
408014 99408014 1001 86380 86390 1
408157 99408157 1001 86380 86390 1
408340 99408340 1001 86380 86390 1
408441 99408441 1001 86380 86390 1
408310 99408310 1001 86380 86390 1
408607 99408607 1001 86380 86390 1
409477 99409477 1001 86380 86390 1
409641 99409641 1001 86380 86390 1
409600 99409600 1001 86380 86390 1
409714 99409714 1001 86380 86390 1
409893 99409893 1001 86380 86390 1
409947 99409947 1001 86380 86390 1
409996 99409996 1001 86380 86390 1
410150 99410150 1001 86380 86390 1
410308 99410308 1001 86380 86390 1
410380 99410380 1001 86380 86390 1
410646 99410646 1001 86380 86390 1
410747 99410747 1001 86380 86390 1
410880 99410880 1001 86380 86390 1
410944 99410944 1001 86380 86390 1
411231 99411231 1001 86380 86390 1
411694 99411694 1001 86380 86390 1
411723 99411723 1001 86380 86390 1
411843 99411843 1001 86380 86390 1
411771 99411771 1001 86380 86390 1
412103 99412103 1001 86380 86390 1
412250 99412250 1001 86380 86390 1
413327 99413327 1001 86380 86390 1
412917 99412917 1001 86380 86390 1
412928 99412928 1001 86380 86390 1
412719 99412719 1001 86380 86390 1
412526 99412526 1001 86380 86390 1
412723 99412723 1001 86380 86390 1
413831 99413831 1001 86380 86390 1
413804 99413804 1001 86380 86390 1
413806 99413806 1001 86380 86390 1
413840 99413840 1001 86380 86390 1
413972 99413972 1001 86380 86390 1
413962 99413962 1001 86380 86390 1
415093 99415093 1001 86380 86390 1
415058 99415058 1001 86380 86390 1
415124 99415124 1001 86380 86390 1
414657 99414657 1001 86380 86390 1
414577 99414577 1001 86380 86390 1
414405 99414405 1001 86380 86390 1
414172 99414172 1001 86380 86390 1
415598 99415598 1001 86380 86390 1
415574 99415574 1001 86380 86390 1
415607 99415607 1001 86380 86390 1
416643 99416643 1001 86380 86390 1
416386 99416386 1001 86380 86390 1
415864 99415864 1001 86380 86390 1
415874 99415874 1001 86380 86390 1
415926 99415926 1001 86380 86390 1
417067 99417067 1001 86380 86390 1
417079 99417079 1001 86380 86390 1
417343 99417343 1001 86380 86390 1
417129 99417129 1001 86380 86390 1
417060 99417060 1001 86380 86390 1
417456 99417456 1001 86380 86390 1
418594 99418594 1001 86380 86390 1
418597 99418597 1001 86380 86390 1
418558 99418558 1001 86380 86390 1
418585 99418585 1001 86380 86390 1
418639 99418639 1001 86380 86390 1
418544 99418544 1001 86380 86390 1
418724 99418724 1001 86380 86390 1
418369 99418369 1001 86380 86390 1
418229 99418229 1001 86380 86390 1
417683 99417683 1001 86380 86390 1
417926 99417926 1001 86380 86390 1
417830 99417830 1001 86380 86390 1
417863 99417863 1001 86380 86390 1
419097 99419097 1001 86380 86390 1
419105 99419105 1001 86380 86390 1
418987 99418987 1001 86380 86390 1
420352 99420352 1001 86380 86390 1
420243 99420243 1001 86380 86390 1
419725 99419725 1001 86380 86390 1
419471 99419471 1001 86380 86390 1
419596 99419596 1001 86380 86390 1
419354 99419354 1001 86380 86390 1
420787 99420787 1001 86380 86390 1
420537 99420537 1001 86380 86390 1
420674 99420674 1001 86380 86390 1
420653 99420653 1001 86380 86390 1
421742 99421742 1001 86380 86390 1
422037 99422037 1001 86380 86390 1
421695 99421695 1001 86380 86390 1
421789 99421789 1001 86380 86390 1
421622 99421622 1001 86380 86390 1
420944 99420944 1001 86380 86390 1
422206 99422206 1001 86380 86390 1
423558 99423558 1001 86380 86390 1
423613 99423613 1001 86380 86390 1
423494 99423494 1001 86380 86390 1
423598 99423598 1001 86380 86390 1
423176 99423176 1001 86380 86390 1
423302 99423302 1001 86380 86390 1
422572 99422572 1001 86380 86390 1
422807 99422807 1001 86380 86390 1
422690 99422690 1001 86380 86390 1
424020 99424020 1001 86380 86390 1
423777 99423777 1001 86380 86390 1
423788 99423788 1001 86380 86390 1
425148 99425148 1001 86380 86390 1
425152 99425152 1001 86380 86390 1
425013 99425013 1001 86380 86390 1
425095 99425095 1001 86380 86390 1
424657 99424657 1001 86380 86390 1
424606 99424606 1001 86380 86390 1
424320 99424320 1001 86380 86390 1
424395 99424395 1001 86380 86390 1
424194 99424194 1001 86380 86390 1
425407 99425407 1001 86380 86390 1
425752 99425752 1001 86380 86390 1
425644 99425644 1001 86380 86390 1
425794 99425794 1001 86380 86390 1
426738 99426738 1001 86380 86390 1
426425 99426425 1001 86380 86390 1
426666 99426666 1001 86380 86390 1
425886 99425886 1001 86380 86390 1
426076 99426076 1001 86380 86390 1
425978 99425978 1001 86380 86390 1
427315 99427315 1001 86380 86390 1
427370 99427370 1001 86380 86390 1
427294 99427294 1001 86380 86390 1
427208 99427208 1001 86380 86390 1
427449 99427449 1001 86380 86390 1
427504 99427504 1001 86380 86390 1
427475 99427475 1001 86380 86390 1
427452 99427452 1001 86380 86390 1
428356 99428356 1001 86380 86390 1
428120 99428120 1001 86380 86390 1
428318 99428318 1001 86380 86390 1
428235 99428235 1001 86380 86390 1
428006 99428006 1001 86380 86390 1
427952 99427952 1001 86380 86390 1
428219 99428219 1001 86380 86390 1
428014 99428014 1001 86380 86390 1
428132 99428132 1001 86380 86390 1
428114 99428114 1001 86380 86390 1
427779 99427779 1001 86380 86390 1
427707 99427707 1001 86380 86390 1
427761 99427761 1001 86380 86390 1
427791 99427791 1001 86380 86390 1
427548 99427548 1001 86380 86390 1
427794 99427794 1001 86380 86390 1
430258 99430258 1001 86380 86390 1
430284 99430284 1001 86380 86390 1
430154 99430154 1001 86380 86390 1
430201 99430201 1001 86380 86390 1
429858 99429858 1001 86380 86390 1
429670 99429670 1001 86380 86390 1
429578 99429578 1001 86380 86390 1
429893 99429893 1001 86380 86390 1
429704 99429704 1001 86380 86390 1
429544 99429544 1001 86380 86390 1
429496 99429496 1001 86380 86390 1
429538 99429538 1001 86380 86390 1
429340 99429340 1001 86380 86390 1
430748 99430748 1001 86380 86390 1
431712 99431712 1001 86380 86390 1
431917 99431917 1001 86380 86390 1
432006 99432006 1001 86380 86390 1
431752 99431752 1001 86380 86390 1
431928 99431928 1001 86380 86390 1
431955 99431955 1001 86380 86390 1
431397 99431397 1001 86380 86390 1
431383 99431383 1001 86380 86390 1
431441 99431441 1001 86380 86390 1
431602 99431602 1001 86380 86390 1
431024 99431024 1001 86380 86390 1
431073 99431073 1001 86380 86390 1
432379 99432379 1001 86380 86390 1
432098 99432098 1001 86380 86390 1
432308 99432308 1001 86380 86390 1
433437 99433437 1001 86380 86390 1
433643 99433643 1001 86380 86390 1
433503 99433503 1001 86380 86390 1
433031 99433031 1001 86380 86390 1
433169 99433169 1001 86380 86390 1
433227 99433227 1001 86380 86390 1
433231 99433231 1001 86380 86390 1
433204 99433204 1001 86380 86390 1
432771 99432771 1001 86380 86390 1
432558 99432558 1001 86380 86390 1
432494 99432494 1001 86380 86390 1
432830 99432830 1001 86380 86390 1
432535 99432535 1001 86380 86390 1
432839 99432839 1001 86380 86390 1
433966 99433966 1001 86380 86390 1
433835 99433835 1001 86380 86390 1
433917 99433917 1001 86380 86390 1
434119 99434119 1001 86380 86390 1
434070 99434070 1001 86380 86390 1
433877 99433877 1001 86380 86390 1
435314 99435314 1001 86380 86390 1
435183 99435183 1001 86380 86390 1
435102 99435102 1001 86380 86390 1
434842 99434842 1001 86380 86390 1
434919 99434919 1001 86380 86390 1
434726 99434726 1001 86380 86390 1
434634 99434634 1001 86380 86390 1
434562 99434562 1001 86380 86390 1
434138 99434138 1001 86380 86390 1
434173 99434173 1001 86380 86390 1
434540 99434540 1001 86380 86390 1
434324 99434324 1001 86380 86390 1
434327 99434327 1001 86380 86390 1
434269 99434269 1001 86380 86390 1
434579 99434579 1001 86380 86390 1
434280 99434280 1001 86380 86390 1
434448 99434448 1001 86380 86390 1
435724 99435724 1001 86380 86390 1
435457 99435457 1001 86380 86390 1
435600 99435600 1001 86380 86390 1
436913 99436913 1001 86380 86390 1
436875 99436875 1001 86380 86390 1
436860 99436860 1001 86380 86390 1
436621 99436621 1001 86380 86390 1
436214 99436214 1001 86380 86390 1
436010 99436010 1001 86380 86390 1
436157 99436157 1001 86380 86390 1
437311 99437311 1001 86380 86390 1
300665 99300665 1001 86380 86390 1
300578 99300578 1001 86380 86390 1
300595 99300595 1001 86380 86390 1
300522 99300522 1001 86380 86390 1
300435 99300435 1001 86380 86390 1
300425 99300425 1001 86380 86390 1
300470 99300470 1001 86380 86390 1
300118 99300118 1001 86380 86390 1
301361 99301361 1001 86380 86390 1
301469 99301469 1001 86380 86390 1
301421 99301421 1001 86380 86390 1
301512 99301512 1001 86380 86390 1
301220 99301220 1001 86380 86390 1
301327 99301327 1001 86380 86390 1
301342 99301342 1001 86380 86390 1
301119 99301119 1001 86380 86390 1
301108 99301108 1001 86380 86390 1
301694 99301694 1001 86380 86390 1
301591 99301591 1001 86380 86390 1
301673 99301673 1001 86380 86390 1
301648 99301648 1001 86380 86390 1
301571 99301571 1001 86380 86390 1
301692 99301692 1001 86380 86390 1
302240 99302240 1001 86380 86390 1
302241 99302241 1001 86380 86390 1
302366 99302366 1001 86380 86390 1
302045 99302045 1001 86380 86390 1
302097 99302097 1001 86380 86390 1
302047 99302047 1001 86380 86390 1
301997 99301997 1001 86380 86390 1
302130 99302130 1001 86380 86390 1
302027 99302027 1001 86380 86390 1
301839 99301839 1001 86380 86390 1
301815 99301815 1001 86380 86390 1
301868 99301868 1001 86380 86390 1
301887 99301887 1001 86380 86390 1
301953 99301953 1001 86380 86390 1
302432 99302432 1001 86380 86390 1
303119 99303119 1001 86380 86390 1
302846 99302846 1001 86380 86390 1
302848 99302848 1001 86380 86390 1
302942 99302942 1001 86380 86390 1
302830 99302830 1001 86380 86390 1
302588 99302588 1001 86380 86390 1
302634 99302634 1001 86380 86390 1
302673 99302673 1001 86380 86390 1
303348 99303348 1001 86380 86390 1
303344 99303344 1001 86380 86390 1
304014 99304014 1001 86380 86390 1
303964 99303964 1001 86380 86390 1
304025 99304025 1001 86380 86390 1
303675 99303675 1001 86380 86390 1
303529 99303529 1001 86380 86390 1
303542 99303542 1001 86380 86390 1
303602 99303602 1001 86380 86390 1
303449 99303449 1001 86380 86390 1
304074 99304074 1001 86380 86390 1
304232 99304232 1001 86380 86390 1
304223 99304223 1001 86380 86390 1
304803 99304803 1001 86380 86390 1
304491 99304491 1001 86380 86390 1
304651 99304651 1001 86380 86390 1
304882 99304882 1001 86380 86390 1
305025 99305025 1001 86380 86390 1
304869 99304869 1001 86380 86390 1
304948 99304948 1001 86380 86390 1
304966 99304966 1001 86380 86390 1
304967 99304967 1001 86380 86390 1
305545 99305545 1001 86380 86390 1
305559 99305559 1001 86380 86390 1
305501 99305501 1001 86380 86390 1
305145 99305145 1001 86380 86390 1
305226 99305226 1001 86380 86390 1
305240 99305240 1001 86380 86390 1
305202 99305202 1001 86380 86390 1
305229 99305229 1001 86380 86390 1
500115 99500115 1001 86380 86390 1
305481 99305481 1001 86380 86390 1
500018 99500018 1001 86380 86390 1
500058 99500058 1001 86380 86390 1
500060 99500060 1001 86380 86390 1
500738 99500738 1001 86380 86390 1
500768 99500768 1001 86380 86390 1
500452 99500452 1001 86380 86390 1
500574 99500574 1001 86380 86390 1
500269 99500269 1001 86380 86390 1
500374 99500374 1001 86380 86390 1
500248 99500248 1001 86380 86390 1
500952 99500952 1001 86380 86390 1
500899 99500899 1001 86380 86390 1
500977 99500977 1001 86380 86390 1
501472 99501472 1001 86380 86390 1
501592 99501592 1001 86380 86390 1
501438 99501438 1001 86380 86390 1
501496 99501496 1001 86380 86390 1
501422 99501422 1001 86380 86390 1
501217 99501217 1001 86380 86390 1
501721 99501721 1001 86380 86390 1
501734 99501734 1001 86380 86390 1
501786 99501786 1001 86380 86390 1
501762 99501762 1001 86380 86390 1
501674 99501674 1001 86380 86390 1
501700 99501700 1001 86380 86390 1
502417 99502417 1001 86380 86390 1
502327 99502327 1001 86380 86390 1
502345 99502345 1001 86380 86390 1
502223 99502223 1001 86380 86390 1
502120 99502120 1001 86380 86390 1
502242 99502242 1001 86380 86390 1
502167 99502167 1001 86380 86390 1
501897 99501897 1001 86380 86390 1
502002 99502002 1001 86380 86390 1
501876 99501876 1001 86380 86390 1
501980 99501980 1001 86380 86390 1
501995 99501995 1001 86380 86390 1
502011 99502011 1001 86380 86390 1
502555 99502555 1001 86380 86390 1
502053 99502053 1001 86380 86390 1
502506 99502506 1001 86380 86390 1
502572 99502572 1001 86380 86390 1
502664 99502664 1001 86380 86390 1
503115 99503115 1001 86380 86390 1
503093 99503093 1001 86380 86390 1
503118 99503118 1001 86380 86390 1
503171 99503171 1001 86380 86390 1
503184 99503184 1001 86380 86390 1
503136 99503136 1001 86380 86390 1
503026 99503026 1001 86380 86390 1
503079 99503079 1001 86380 86390 1
502761 99502761 1001 86380 86390 1
502767 99502767 1001 86380 86390 1
502732 99502732 1001 86380 86390 1
502837 99502837 1001 86380 86390 1
503483 99503483 1001 86380 86390 1
503415 99503415 1001 86380 86390 1
503976 99503976 1001 86380 86390 1
504042 99504042 1001 86380 86390 1
504006 99504006 1001 86380 86390 1
503996 99503996 1001 86380 86390 1
503920 99503920 1001 86380 86390 1
503960 99503960 1001 86380 86390 1
503962 99503962 1001 86380 86390 1
503862 99503862 1001 86380 86390 1
503876 99503876 1001 86380 86390 1
503902 99503902 1001 86380 86390 1
503813 99503813 1001 86380 86390 1
503790 99503790 1001 86380 86390 1
503588 99503588 1001 86380 86390 1
503569 99503569 1001 86380 86390 1
503557 99503557 1001 86380 86390 1
503558 99503558 1001 86380 86390 1
504205 99504205 1001 86380 86390 1
504159 99504159 1001 86380 86390 1
504162 99504162 1001 86380 86390 1
504916 99504916 1001 86380 86390 1
504557 99504557 1001 86380 86390 1
504636 99504636 1001 86380 86390 1
504546 99504546 1001 86380 86390 1
504601 99504601 1001 86380 86390 1
504577 99504577 1001 86380 86390 1
504400 99504400 1001 86380 86390 1
504389 99504389 1001 86380 86390 1
504347 99504347 1001 86380 86390 1
505035 99505035 1001 86380 86390 1
505113 99505113 1001 86380 86390 1
505051 99505051 1001 86380 86390 1
505117 99505117 1001 86380 86390 1
505709 99505709 1001 86380 86390 1
505632 99505632 1001 86380 86390 1
505648 99505648 1001 86380 86390 1
505431 99505431 1001 86380 86390 1
506485 99506485 1001 86380 86390 1
506461 99506461 1001 86380 86390 1
506351 99506351 1001 86380 86390 1
506357 99506357 1001 86380 86390 1
506388 99506388 1001 86380 86390 1
506363 99506363 1001 86380 86390 1
506069 99506069 1001 86380 86390 1
506044 99506044 1001 86380 86390 1
506085 99506085 1001 86380 86390 1
506099 99506099 1001 86380 86390 1
506100 99506100 1001 86380 86390 1
506744 99506744 1001 86380 86390 1
506601 99506601 1001 86380 86390 1
507389 99507389 1001 86380 86390 1
507327 99507327 1001 86380 86390 1
507380 99507380 1001 86380 86390 1
507252 99507252 1001 86380 86390 1
507383 99507383 1001 86380 86390 1
507050 99507050 1001 86380 86390 1
507080 99507080 1001 86380 86390 1
507197 99507197 1001 86380 86390 1
507068 99507068 1001 86380 86390 1
507174 99507174 1001 86380 86390 1
506963 99506963 1001 86380 86390 1
506848 99506848 1001 86380 86390 1
507576 99507576 1001 86380 86390 1
507473 99507473 1001 86380 86390 1
507594 99507594 1001 86380 86390 1
508058 99508058 1001 86380 86390 1
508116 99508116 1001 86380 86390 1
507900 99507900 1001 86380 86390 1
507987 99507987 1001 86380 86390 1
507800 99507800 1001 86380 86390 1
508323 99508323 1001 86380 86390 1
508314 99508314 1001 86380 86390 1
508340 99508340 1001 86380 86390 1
508379 99508379 1001 86380 86390 1
508317 99508317 1001 86380 86390 1
508949 99508949 1001 86380 86390 1
508873 99508873 1001 86380 86390 1
508875 99508875 1001 86380 86390 1
509019 99509019 1001 86380 86390 1
508691 99508691 1001 86380 86390 1
508782 99508782 1001 86380 86390 1
508531 99508531 1001 86380 86390 1
508612 99508612 1001 86380 86390 1
508603 99508603 1001 86380 86390 1
508462 99508462 1001 86380 86390 1
509163 99509163 1001 86380 86390 1
509215 99509215 1001 86380 86390 1
509277 99509277 1001 86380 86390 1
509851 99509851 1001 86380 86390 1
509751 99509751 1001 86380 86390 1
509554 99509554 1001 86380 86390 1
509556 99509556 1001 86380 86390 1
509649 99509649 1001 86380 86390 1
509589 99509589 1001 86380 86390 1
509577 99509577 1001 86380 86390 1
509319 99509319 1001 86380 86390 1
509335 99509335 1001 86380 86390 1
509381 99509381 1001 86380 86390 1
509928 99509928 1001 86380 86390 1
510559 99510559 1001 86380 86390 1
510589 99510589 1001 86380 86390 1
510564 99510564 1001 86380 86390 1
510339 99510339 1001 86380 86390 1
510511 99510511 1001 86380 86390 1
510489 99510489 1001 86380 86390 1
510492 99510492 1001 86380 86390 1
510454 99510454 1001 86380 86390 1
510248 99510248 1001 86380 86390 1
510237 99510237 1001 86380 86390 1
510295 99510295 1001 86380 86390 1
510897 99510897 1001 86380 86390 1
510742 99510742 1001 86380 86390 1
510885 99510885 1001 86380 86390 1
510783 99510783 1001 86380 86390 1
510825 99510825 1001 86380 86390 1
511485 99511485 1001 86380 86390 1
511275 99511275 1001 86380 86390 1
511064 99511064 1001 86380 86390 1
511096 99511096 1001 86380 86390 1
511058 99511058 1001 86380 86390 1
511697 99511697 1001 86380 86390 1
511662 99511662 1001 86380 86390 1
511664 99511664 1001 86380 86390 1
512186 99512186 1001 86380 86390 1
512296 99512296 1001 86380 86390 1
512097 99512097 1001 86380 86390 1
511994 99511994 1001 86380 86390 1
511785 99511785 1001 86380 86390 1
511932 99511932 1001 86380 86390 1
511769 99511769 1001 86380 86390 1
512403 99512403 1001 86380 86390 1
512443 99512443 1001 86380 86390 1
512469 99512469 1001 86380 86390 1
512499 99512499 1001 86380 86390 1
512474 99512474 1001 86380 86390 1
513037 99513037 1001 86380 86390 1
513038 99513038 1001 86380 86390 1
513171 99513171 1001 86380 86390 1
513066 99513066 1001 86380 86390 1
512869 99512869 1001 86380 86390 1
512980 99512980 1001 86380 86390 1
512727 99512727 1001 86380 86390 1
512728 99512728 1001 86380 86390 1
512786 99512786 1001 86380 86390 1
513321 99513321 1001 86380 86390 1
513258 99513258 1001 86380 86390 1
513408 99513408 1001 86380 86390 1
513864 99513864 1001 86380 86390 1
513828 99513828 1001 86380 86390 1
513855 99513855 1001 86380 86390 1
514006 99514006 1001 86380 86390 1
513922 99513922 1001 86380 86390 1
513859 99513859 1001 86380 86390 1
513963 99513963 1001 86380 86390 1
513521 99513521 1001 86380 86390 1
514163 99514163 1001 86380 86390 1
514113 99514113 1001 86380 86390 1
514165 99514165 1001 86380 86390 1
514130 99514130 1001 86380 86390 1
514782 99514782 1001 86380 86390 1
514772 99514772 1001 86380 86390 1
514700 99514700 1001 86380 86390 1
514792 99514792 1001 86380 86390 1
514627 99514627 1001 86380 86390 1
514603 99514603 1001 86380 86390 1
514554 99514554 1001 86380 86390 1
514239 99514239 1001 86380 86390 1
514372 99514372 1001 86380 86390 1
514312 99514312 1001 86380 86390 1
514921 99514921 1001 86380 86390 1
515025 99515025 1001 86380 86390 1
515633 99515633 1001 86380 86390 1
515505 99515505 1001 86380 86390 1
515531 99515531 1001 86380 86390 1
515629 99515629 1001 86380 86390 1
515376 99515376 1001 86380 86390 1
515272 99515272 1001 86380 86390 1
515378 99515378 1001 86380 86390 1
515327 99515327 1001 86380 86390 1
515475 99515475 1001 86380 86390 1
515115 99515115 1001 86380 86390 1
515076 99515076 1001 86380 86390 1
515131 99515131 1001 86380 86390 1
515135 99515135 1001 86380 86390 1
515780 99515780 1001 86380 86390 1
515731 99515731 1001 86380 86390 1
516382 99516382 1001 86380 86390 1
516409 99516409 1001 86380 86390 1
516422 99516422 1001 86380 86390 1
516320 99516320 1001 86380 86390 1
516425 99516425 1001 86380 86390 1
516310 99516310 1001 86380 86390 1
516413 99516413 1001 86380 86390 1
516324 99516324 1001 86380 86390 1
516240 99516240 1001 86380 86390 1
516279 99516279 1001 86380 86390 1
516098 99516098 1001 86380 86390 1
515980 99515980 1001 86380 86390 1
516033 99516033 1001 86380 86390 1
515920 99515920 1001 86380 86390 1
516587 99516587 1001 86380 86390 1
516527 99516527 1001 86380 86390 1
516709 99516709 1001 86380 86390 1
516606 99516606 1001 86380 86390 1
517289 99517289 1001 86380 86390 1
517251 99517251 1001 86380 86390 1
517165 99517165 1001 86380 86390 1
517205 99517205 1001 86380 86390 1
516884 99516884 1001 86380 86390 1
516848 99516848 1001 86380 86390 1
516725 99516725 1001 86380 86390 1
517432 99517432 1001 86380 86390 1
517484 99517484 1001 86380 86390 1
517497 99517497 1001 86380 86390 1
518110 99518110 1001 86380 86390 1
518067 99518067 1001 86380 86390 1
517861 99517861 1001 86380 86390 1
517594 99517594 1001 86380 86390 1
517738 99517738 1001 86380 86390 1
517545 99517545 1001 86380 86390 1
517546 99517546 1001 86380 86390 1
518216 99518216 1001 86380 86390 1
518283 99518283 1001 86380 86390 1
518878 99518878 1001 86380 86390 1
518972 99518972 1001 86380 86390 1
518841 99518841 1001 86380 86390 1
518920 99518920 1001 86380 86390 1
518896 99518896 1001 86380 86390 1
518910 99518910 1001 86380 86390 1
518589 99518589 1001 86380 86390 1
518760 99518760 1001 86380 86390 1
518595 99518595 1001 86380 86390 1
518622 99518622 1001 86380 86390 1
518688 99518688 1001 86380 86390 1
518780 99518780 1001 86380 86390 1
518392 99518392 1001 86380 86390 1
519132 99519132 1001 86380 86390 1
519121 99519121 1001 86380 86390 1
518996 99518996 1001 86380 86390 1
519763 99519763 1001 86380 86390 1
519673 99519673 1001 86380 86390 1
519794 99519794 1001 86380 86390 1
519480 99519480 1001 86380 86390 1
519535 99519535 1001 86380 86390 1
519411 99519411 1001 86380 86390 1
519593 99519593 1001 86380 86390 1
519387 99519387 1001 86380 86390 1
519210 99519210 1001 86380 86390 1
519356 99519356 1001 86380 86390 1
519395 99519395 1001 86380 86390 1
519293 99519293 1001 86380 86390 1
519243 99519243 1001 86380 86390 1
519816 99519816 1001 86380 86390 1
519900 99519900 1001 86380 86390 1
519913 99519913 1001 86380 86390 1
520017 99520017 1001 86380 86390 1
520619 99520619 1001 86380 86390 1
520440 99520440 1001 86380 86390 1
520453 99520453 1001 86380 86390 1
520495 99520495 1001 86380 86390 1
520045 99520045 1001 86380 86390 1
520169 99520169 1001 86380 86390 1
520120 99520120 1001 86380 86390 1
520211 99520211 1001 86380 86390 1
520831 99520831 1001 86380 86390 1
520651 99520651 1001 86380 86390 1
520731 99520731 1001 86380 86390 1
521353 99521353 1001 86380 86390 1
521383 99521383 1001 86380 86390 1
521456 99521456 1001 86380 86390 1
521248 99521248 1001 86380 86390 1
521127 99521127 1001 86380 86390 1
521000 99521000 1001 86380 86390 1
521029 99521029 1001 86380 86390 1
520848 99520848 1001 86380 86390 1
520850 99520850 1001 86380 86390 1
520970 99520970 1001 86380 86390 1
520932 99520932 1001 86380 86390 1
521659 99521659 1001 86380 86390 1
521492 99521492 1001 86380 86390 1
521525 99521525 1001 86380 86390 1
521629 99521629 1001 86380 86390 1
522262 99522262 1001 86380 86390 1
522148 99522148 1001 86380 86390 1
522227 99522227 1001 86380 86390 1
521934 99521934 1001 86380 86390 1
521951 99521951 1001 86380 86390 1
522082 99522082 1001 86380 86390 1
521877 99521877 1001 86380 86390 1
522422 99522422 1001 86380 86390 1
522308 99522308 1001 86380 86390 1
523030 99523030 1001 86380 86390 1
523108 99523108 1001 86380 86390 1
523040 99523040 1001 86380 86390 1
522719 99522719 1001 86380 86390 1
522901 99522901 1001 86380 86390 1
522799 99522799 1001 86380 86390 1
522896 99522896 1001 86380 86390 1
522807 99522807 1001 86380 86390 1
522654 99522654 1001 86380 86390 1
522680 99522680 1001 86380 86390 1
522527 99522527 1001 86380 86390 1
522658 99522658 1001 86380 86390 1
522545 99522545 1001 86380 86390 1
522650 99522650 1001 86380 86390 1
523167 99523167 1001 86380 86390 1
523185 99523185 1001 86380 86390 1
523226 99523226 1001 86380 86390 1
523319 99523319 1001 86380 86390 1
523766 99523766 1001 86380 86390 1
523792 99523792 1001 86380 86390 1
523818 99523818 1001 86380 86390 1
523903 99523903 1001 86380 86390 1
523800 99523800 1001 86380 86390 1
523535 99523535 1001 86380 86390 1
523473 99523473 1001 86380 86390 1
523474 99523474 1001 86380 86390 1
523488 99523488 1001 86380 86390 1
524021 99524021 1001 86380 86390 1
524628 99524628 1001 86380 86390 1
524693 99524693 1001 86380 86390 1
524591 99524591 1001 86380 86390 1
524745 99524745 1001 86380 86390 1
524648 99524648 1001 86380 86390 1
524700 99524700 1001 86380 86390 1
524530 99524530 1001 86380 86390 1
524374 99524374 1001 86380 86390 1
524267 99524267 1001 86380 86390 1
524350 99524350 1001 86380 86390 1
525527 99525527 1001 86380 86390 1
525581 99525581 1001 86380 86390 1
525238 99525238 1001 86380 86390 1
525163 99525163 1001 86380 86390 1
525075 99525075 1001 86380 86390 1
525011 99525011 1001 86380 86390 1
525115 99525115 1001 86380 86390 1
525648 99525648 1001 86380 86390 1
525680 99525680 1001 86380 86390 1
525799 99525799 1001 86380 86390 1
525761 99525761 1001 86380 86390 1
526334 99526334 1001 86380 86390 1
526219 99526219 1001 86380 86390 1
526245 99526245 1001 86380 86390 1
526217 99526217 1001 86380 86390 1
525823 99525823 1001 86380 86390 1
525969 99525969 1001 86380 86390 1
526462 99526462 1001 86380 86390 1
526508 99526508 1001 86380 86390 1
527222 99527222 1001 86380 86390 1
527140 99527140 1001 86380 86390 1
527076 99527076 1001 86380 86390 1
527102 99527102 1001 86380 86390 1
527020 99527020 1001 86380 86390 1
526920 99526920 1001 86380 86390 1
526730 99526730 1001 86380 86390 1
526756 99526756 1001 86380 86390 1
527338 99527338 1001 86380 86390 1
527430 99527430 1001 86380 86390 1
527445 99527445 1001 86380 86390 1
527395 99527395 1001 86380 86390 1
527370 99527370 1001 86380 86390 1
527398 99527398 1001 86380 86390 1
527999 99527999 1001 86380 86390 1
527979 99527979 1001 86380 86390 1
528067 99528067 1001 86380 86390 1
527944 99527944 1001 86380 86390 1
527984 99527984 1001 86380 86390 1
527768 99527768 1001 86380 86390 1
527757 99527757 1001 86380 86390 1
527597 99527597 1001 86380 86390 1
527572 99527572 1001 86380 86390 1
527550 99527550 1001 86380 86390 1
527615 99527615 1001 86380 86390 1
527515 99527515 1001 86380 86390 1
527659 99527659 1001 86380 86390 1
528084 99528084 1001 86380 86390 1
528204 99528204 1001 86380 86390 1
528079 99528079 1001 86380 86390 1
528160 99528160 1001 86380 86390 1
528109 99528109 1001 86380 86390 1
528878 99528878 1001 86380 86390 1
528781 99528781 1001 86380 86390 1
528514 99528514 1001 86380 86390 1
528520 99528520 1001 86380 86390 1
528590 99528590 1001 86380 86390 1
528348 99528348 1001 86380 86390 1
528452 99528452 1001 86380 86390 1
528962 99528962 1001 86380 86390 1
529028 99529028 1001 86380 86390 1
528964 99528964 1001 86380 86390 1
528992 99528992 1001 86380 86390 1
529598 99529598 1001 86380 86390 1
529573 99529573 1001 86380 86390 1
529575 99529575 1001 86380 86390 1
529693 99529693 1001 86380 86390 1
529653 99529653 1001 86380 86390 1
529544 99529544 1001 86380 86390 1
529472 99529472 1001 86380 86390 1
529403 99529403 1001 86380 86390 1
529274 99529274 1001 86380 86390 1
529212 99529212 1001 86380 86390 1
529298 99529298 1001 86380 86390 1
529273 99529273 1001 86380 86390 1
529854 99529854 1001 86380 86390 1
529797 99529797 1001 86380 86390 1
529927 99529927 1001 86380 86390 1
530385 99530385 1001 86380 86390 1
530553 99530553 1001 86380 86390 1
530401 99530401 1001 86380 86390 1
530505 99530505 1001 86380 86390 1
530534 99530534 1001 86380 86390 1
530547 99530547 1001 86380 86390 1
530323 99530323 1001 86380 86390 1
530298 99530298 1001 86380 86390 1
530221 99530221 1001 86380 86390 1
530222 99530222 1001 86380 86390 1
530252 99530252 1001 86380 86390 1
530191 99530191 1001 86380 86390 1
529945 99529945 1001 86380 86390 1
530127 99530127 1001 86380 86390 1
530060 99530060 1001 86380 86390 1
531331 99531331 1001 86380 86390 1
531349 99531349 1001 86380 86390 1
531197 99531197 1001 86380 86390 1
531034 99531034 1001 86380 86390 1
530975 99530975 1001 86380 86390 1
530810 99530810 1001 86380 86390 1
530832 99530832 1001 86380 86390 1
530922 99530922 1001 86380 86390 1
530821 99530821 1001 86380 86390 1
530925 99530925 1001 86380 86390 1
531531 99531531 1001 86380 86390 1
531416 99531416 1001 86380 86390 1
531561 99531561 1001 86380 86390 1
531582 99531582 1001 86380 86390 1
532118 99532118 1001 86380 86390 1
532080 99532080 1001 86380 86390 1
532191 99532191 1001 86380 86390 1
531797 99531797 1001 86380 86390 1
531958 99531958 1001 86380 86390 1
531868 99531868 1001 86380 86390 1
531660 99531660 1001 86380 86390 1
532306 99532306 1001 86380 86390 1
532335 99532335 1001 86380 86390 1
532361 99532361 1001 86380 86390 1
532218 99532218 1001 86380 86390 1
532364 99532364 1001 86380 86390 1
532367 99532367 1001 86380 86390 1
532212 99532212 1001 86380 86390 1
532970 99532970 1001 86380 86390 1
532841 99532841 1001 86380 86390 1
532906 99532906 1001 86380 86390 1
532988 99532988 1001 86380 86390 1
532846 99532846 1001 86380 86390 1
532631 99532631 1001 86380 86390 1
532767 99532767 1001 86380 86390 1
532782 99532782 1001 86380 86390 1
532680 99532680 1001 86380 86390 1
532452 99532452 1001 86380 86390 1
532827 99532827 1001 86380 86390 1
533112 99533112 1001 86380 86390 1
533129 99533129 1001 86380 86390 1
533104 99533104 1001 86380 86390 1
533729 99533729 1001 86380 86390 1
533856 99533856 1001 86380 86390 1
533707 99533707 1001 86380 86390 1
533832 99533832 1001 86380 86390 1
533785 99533785 1001 86380 86390 1
533659 99533659 1001 86380 86390 1
533842 99533842 1001 86380 86390 1
533790 99533790 1001 86380 86390 1
533316 99533316 1001 86380 86390 1
533420 99533420 1001 86380 86390 1
533409 99533409 1001 86380 86390 1
533293 99533293 1001 86380 86390 1
533255 99533255 1001 86380 86390 1
533883 99533883 1001 86380 86390 1
534053 99534053 1001 86380 86390 1
533898 99533898 1001 86380 86390 1
534054 99534054 1001 86380 86390 1
534004 99534004 1001 86380 86390 1
533878 99533878 1001 86380 86390 1
534646 99534646 1001 86380 86390 1
534481 99534481 1001 86380 86390 1
534497 99534497 1001 86380 86390 1
534274 99534274 1001 86380 86390 1
534251 99534251 1001 86380 86390 1
534109 99534109 1001 86380 86390 1
534086 99534086 1001 86380 86390 1
534732 99534732 1001 86380 86390 1
534875 99534875 1001 86380 86390 1
534720 99534720 1001 86380 86390 1
534811 99534811 1001 86380 86390 1
534828 99534828 1001 86380 86390 1
535356 99535356 1001 86380 86390 1
535359 99535359 1001 86380 86390 1
535486 99535486 1001 86380 86390 1
535351 99535351 1001 86380 86390 1
534942 99534942 1001 86380 86390 1
534918 99534918 1001 86380 86390 1
535048 99535048 1001 86380 86390 1
535025 99535025 1001 86380 86390 1
535517 99535517 1001 86380 86390 1
536259 99536259 1001 86380 86390 1
536156 99536156 1001 86380 86390 1
536305 99536305 1001 86380 86390 1
536292 99536292 1001 86380 86390 1
536283 99536283 1001 86380 86390 1
536041 99536041 1001 86380 86390 1
535937 99535937 1001 86380 86390 1
535938 99535938 1001 86380 86390 1
536047 99536047 1001 86380 86390 1
535795 99535795 1001 86380 86390 1
535730 99535730 1001 86380 86390 1
535848 99535848 1001 86380 86390 1
535915 99535915 1001 86380 86390 1
535865 99535865 1001 86380 86390 1
535723 99535723 1001 86380 86390 1
536440 99536440 1001 86380 86390 1
536494 99536494 1001 86380 86390 1
537047 99537047 1001 86380 86390 1
537131 99537131 1001 86380 86390 1
537116 99537116 1001 86380 86390 1
536775 99536775 1001 86380 86390 1
536907 99536907 1001 86380 86390 1
536752 99536752 1001 86380 86390 1
536911 99536911 1001 86380 86390 1
536924 99536924 1001 86380 86390 1
536571 99536571 1001 86380 86390 1
536676 99536676 1001 86380 86390 1
536626 99536626 1001 86380 86390 1
536590 99536590 1001 86380 86390 1
537219 99537219 1001 86380 86390 1
537335 99537335 1001 86380 86390 1
537272 99537272 1001 86380 86390 1
537195 99537195 1001 86380 86390 1
537822 99537822 1001 86380 86390 1
537841 99537841 1001 86380 86390 1
537918 99537918 1001 86380 86390 1
537720 99537720 1001 86380 86390 1
537735 99537735 1001 86380 86390 1
537697 99537697 1001 86380 86390 1
537723 99537723 1001 86380 86390 1
537674 99537674 1001 86380 86390 1
537700 99537700 1001 86380 86390 1
537716 99537716 1001 86380 86390 1
537678 99537678 1001 86380 86390 1
537510 99537510 1001 86380 86390 1
537426 99537426 1001 86380 86390 1
537573 99537573 1001 86380 86390 1
538000 99538000 1001 86380 86390 1
538071 99538071 1001 86380 86390 1
538191 99538191 1001 86380 86390 1
538123 99538123 1001 86380 86390 1
538804 99538804 1001 86380 86390 1
538405 99538405 1001 86380 86390 1
538524 99538524 1001 86380 86390 1
538436 99538436 1001 86380 86390 1
538235 99538235 1001 86380 86390 1
538301 99538301 1001 86380 86390 1
538330 99538330 1001 86380 86390 1
538357 99538357 1001 86380 86390 1
538242 99538242 1001 86380 86390 1
538373 99538373 1001 86380 86390 1
538971 99538971 1001 86380 86390 1
539011 99539011 1001 86380 86390 1
539554 99539554 1001 86380 86390 1
539611 99539611 1001 86380 86390 1
539613 99539613 1001 86380 86390 1
539595 99539595 1001 86380 86390 1
539507 99539507 1001 86380 86390 1
539638 99539638 1001 86380 86390 1
539383 99539383 1001 86380 86390 1
539338 99539338 1001 86380 86390 1
539421 99539421 1001 86380 86390 1
539083 99539083 1001 86380 86390 1
539174 99539174 1001 86380 86390 1
539650 99539650 1001 86380 86390 1
539815 99539815 1001 86380 86390 1
539753 99539753 1001 86380 86390 1
540365 99540365 1001 86380 86390 1
540366 99540366 1001 86380 86390 1
540341 99540341 1001 86380 86390 1
540268 99540268 1001 86380 86390 1
540372 99540372 1001 86380 86390 1
540413 99540413 1001 86380 86390 1
540389 99540389 1001 86380 86390 1
540251 99540251 1001 86380 86390 1
540161 99540161 1001 86380 86390 1
540165 99540165 1001 86380 86390 1
540003 99540003 1001 86380 86390 1
539940 99539940 1001 86380 86390 1
540044 99540044 1001 86380 86390 1
540021 99540021 1001 86380 86390 1
539908 99539908 1001 86380 86390 1
540515 99540515 1001 86380 86390 1
540645 99540645 1001 86380 86390 1
540572 99540572 1001 86380 86390 1
541010 99541010 1001 86380 86390 1
541077 99541077 1001 86380 86390 1
540898 99540898 1001 86380 86390 1
541006 99541006 1001 86380 86390 1
541020 99541020 1001 86380 86390 1
540862 99540862 1001 86380 86390 1
541497 99541497 1001 86380 86390 1
541381 99541381 1001 86380 86390 1
541489 99541489 1001 86380 86390 1
541439 99541439 1001 86380 86390 1
541915 99541915 1001 86380 86390 1
542062 99542062 1001 86380 86390 1
541809 99541809 1001 86380 86390 1
541904 99541904 1001 86380 86390 1
541841 99541841 1001 86380 86390 1
541619 99541619 1001 86380 86390 1
541608 99541608 1001 86380 86390 1
541612 99541612 1001 86380 86390 1
541638 99541638 1001 86380 86390 1
542273 99542273 1001 86380 86390 1
541706 99541706 1001 86380 86390 1
542148 99542148 1001 86380 86390 1
542943 99542943 1001 86380 86390 1
542753 99542753 1001 86380 86390 1
542885 99542885 1001 86380 86390 1
542756 99542756 1001 86380 86390 1
542928 99542928 1001 86380 86390 1
542586 99542586 1001 86380 86390 1
542574 99542574 1001 86380 86390 1
542575 99542575 1001 86380 86390 1
542340 99542340 1001 86380 86390 1
542394 99542394 1001 86380 86390 1
542511 99542511 1001 86380 86390 1
542412 99542412 1001 86380 86390 1
543111 99543111 1001 86380 86390 1
542955 99542955 1001 86380 86390 1
543106 99543106 1001 86380 86390 1
543081 99543081 1001 86380 86390 1
543594 99543594 1001 86380 86390 1
543584 99543584 1001 86380 86390 1
543597 99543597 1001 86380 86390 1
543638 99543638 1001 86380 86390 1
543719 99543719 1001 86380 86390 1
543455 99543455 1001 86380 86390 1
543154 99543154 1001 86380 86390 1
543352 99543352 1001 86380 86390 1
543860 99543860 1001 86380 86390 1
543822 99543822 1001 86380 86390 1
543875 99543875 1001 86380 86390 1
543804 99543804 1001 86380 86390 1
544501 99544501 1001 86380 86390 1
544556 99544556 1001 86380 86390 1
544333 99544333 1001 86380 86390 1
544093 99544093 1001 86380 86390 1
544145 99544145 1001 86380 86390 1
544121 99544121 1001 86380 86390 1
544599 99544599 1001 86380 86390 1
409188 1221 1001 57720 64437 1
416180 1206 1001 4080 17037 1
420816 214 1001 9720 10137 1
420186 920 1001 63240 67257 1
503677 519 1001 63378 63678 1
525804 1050 1001 38149 38448 1
400109 99400109 1001 86380 86390 1
400182 99400182 1001 86380 86390 1
400140 99400140 1001 86380 86390 1
400853 99400853 1001 86380 86390 1
400889 99400889 1001 86380 86390 1
401048 99401048 1001 86380 86390 1
401505 99401505 1001 86380 86390 1
401364 99401364 1001 86380 86390 1
401637 99401637 1001 86380 86390 1
401782 99401782 1001 86380 86390 1
401730 99401730 1001 86380 86390 1
401733 99401733 1001 86380 86390 1
401859 99401859 1001 86380 86390 1
402162 99402162 1001 86380 86390 1
402257 99402257 1001 86380 86390 1
402386 99402386 1001 86380 86390 1
402825 99402825 1001 86380 86390 1
403152 99403152 1001 86380 86390 1
403192 99403192 1001 86380 86390 1
403202 99403202 1001 86380 86390 1
403254 99403254 1001 86380 86390 1
403209 99403209 1001 86380 86390 1
403344 99403344 1001 86380 86390 1
403383 99403383 1001 86380 86390 1
403533 99403533 1001 86380 86390 1
403514 99403514 1001 86380 86390 1
403545 99403545 1001 86380 86390 1
403616 99403616 1001 86380 86390 1
403741 99403741 1001 86380 86390 1
403849 99403849 1001 86380 86390 1
403844 99403844 1001 86380 86390 1
403827 99403827 1001 86380 86390 1
404082 99404082 1001 86380 86390 1
404087 99404087 1001 86380 86390 1
404203 99404203 1001 86380 86390 1
404323 99404323 1001 86380 86390 1
404442 99404442 1001 86380 86390 1
404523 99404523 1001 86380 86390 1
404641 99404641 1001 86380 86390 1
404622 99404622 1001 86380 86390 1
405105 99405105 1001 86380 86390 1
405086 99405086 1001 86380 86390 1
405072 99405072 1001 86380 86390 1
405374 99405374 1001 86380 86390 1
405576 99405576 1001 86380 86390 1
405591 99405591 1001 86380 86390 1
405655 99405655 1001 86380 86390 1
405706 99405706 1001 86380 86390 1
405951 99405951 1001 86380 86390 1
406005 99406005 1001 86380 86390 1
406034 99406034 1001 86380 86390 1
406174 99406174 1001 86380 86390 1
407433 99407433 1001 86380 86390 1
407420 99407420 1001 86380 86390 1
407422 99407422 1001 86380 86390 1
407516 99407516 1001 86380 86390 1
407746 99407746 1001 86380 86390 1
407848 99407848 1001 86380 86390 1
408204 99408204 1001 86380 86390 1
408446 99408446 1001 86380 86390 1
408543 99408543 1001 86380 86390 1
408580 99408580 1001 86380 86390 1
408692 99408692 1001 86380 86390 1
408714 99408714 1001 86380 86390 1
408743 99408743 1001 86380 86390 1
408699 99408699 1001 86380 86390 1
408938 99408938 1001 86380 86390 1
408913 99408913 1001 86380 86390 1
409156 99409156 1001 86380 86390 1
409204 99409204 1001 86380 86390 1
409297 99409297 1001 86380 86390 1
409618 99409618 1001 86380 86390 1
409753 99409753 1001 86380 86390 1
409757 99409757 1001 86380 86390 1
409695 99409695 1001 86380 86390 1
409985 99409985 1001 86380 86390 1
410382 99410382 1001 86380 86390 1
410426 99410426 1001 86380 86390 1
410788 99410788 1001 86380 86390 1
410878 99410878 1001 86380 86390 1
410884 99410884 1001 86380 86390 1
410929 99410929 1001 86380 86390 1
411061 99411061 1001 86380 86390 1
411147 99411147 1001 86380 86390 1
411152 99411152 1001 86380 86390 1
411458 99411458 1001 86380 86390 1
411479 99411479 1001 86380 86390 1
411650 99411650 1001 86380 86390 1
412037 99412037 1001 86380 86390 1
412058 99412058 1001 86380 86390 1
412152 99412152 1001 86380 86390 1
412347 99412347 1001 86380 86390 1
413374 99413374 1001 86380 86390 1
413400 99413400 1001 86380 86390 1
413601 99413601 1001 86380 86390 1
413581 99413581 1001 86380 86390 1
413465 99413465 1001 86380 86390 1
413489 99413489 1001 86380 86390 1
413213 99413213 1001 86380 86390 1
412646 99412646 1001 86380 86390 1
412702 99412702 1001 86380 86390 1
413889 99413889 1001 86380 86390 1
413289 99413289 1001 86380 86390 1
413897 99413897 1001 86380 86390 1
413703 99413703 1001 86380 86390 1
413876 99413876 1001 86380 86390 1
414744 99414744 1001 86380 86390 1
414582 99414582 1001 86380 86390 1
414177 99414177 1001 86380 86390 1
414251 99414251 1001 86380 86390 1
414274 99414274 1001 86380 86390 1
414372 99414372 1001 86380 86390 1
414287 99414287 1001 86380 86390 1
415450 99415450 1001 86380 86390 1
415712 99415712 1001 86380 86390 1
415355 99415355 1001 86380 86390 1
415330 99415330 1001 86380 86390 1
416701 99416701 1001 86380 86390 1
416816 99416816 1001 86380 86390 1
416686 99416686 1001 86380 86390 1
416926 99416926 1001 86380 86390 1
416212 99416212 1001 86380 86390 1
416483 99416483 1001 86380 86390 1
415767 99415767 1001 86380 86390 1
415923 99415923 1001 86380 86390 1
417011 99417011 1001 86380 86390 1
417250 99417250 1001 86380 86390 1
417500 99417500 1001 86380 86390 1
417478 99417478 1001 86380 86390 1
417485 99417485 1001 86380 86390 1
417492 99417492 1001 86380 86390 1
418795 99418795 1001 86380 86390 1
418739 99418739 1001 86380 86390 1
418772 99418772 1001 86380 86390 1
418468 99418468 1001 86380 86390 1
418686 99418686 1001 86380 86390 1
418164 99418164 1001 86380 86390 1
418419 99418419 1001 86380 86390 1
418169 99418169 1001 86380 86390 1
417961 99417961 1001 86380 86390 1
417800 99417800 1001 86380 86390 1
418998 99418998 1001 86380 86390 1
418845 99418845 1001 86380 86390 1
419199 99419199 1001 86380 86390 1
418919 99418919 1001 86380 86390 1
418868 99418868 1001 86380 86390 1
420440 99420440 1001 86380 86390 1
420350 99420350 1001 86380 86390 1
420212 99420212 1001 86380 86390 1
420327 99420327 1001 86380 86390 1
419962 99419962 1001 86380 86390 1
419744 99419744 1001 86380 86390 1
419607 99419607 1001 86380 86390 1
419220 99419220 1001 86380 86390 1
419289 99419289 1001 86380 86390 1
421694 99421694 1001 86380 86390 1
421726 99421726 1001 86380 86390 1
421700 99421700 1001 86380 86390 1
421994 99421994 1001 86380 86390 1
421293 99421293 1001 86380 86390 1
421565 99421565 1001 86380 86390 1
421666 99421666 1001 86380 86390 1
421506 99421506 1001 86380 86390 1
421576 99421576 1001 86380 86390 1
421071 99421071 1001 86380 86390 1
421047 99421047 1001 86380 86390 1
421005 99421005 1001 86380 86390 1
421247 99421247 1001 86380 86390 1
422386 99422386 1001 86380 86390 1
422466 99422466 1001 86380 86390 1
423505 99423505 1001 86380 86390 1
423614 99423614 1001 86380 86390 1
423107 99423107 1001 86380 86390 1
423050 99423050 1001 86380 86390 1
422612 99422612 1001 86380 86390 1
422671 99422671 1001 86380 86390 1
423792 99423792 1001 86380 86390 1
422941 99422941 1001 86380 86390 1
423895 99423895 1001 86380 86390 1
423763 99423763 1001 86380 86390 1
423878 99423878 1001 86380 86390 1
425245 99425245 1001 86380 86390 1
425300 99425300 1001 86380 86390 1
425150 99425150 1001 86380 86390 1
425312 99425312 1001 86380 86390 1
425340 99425340 1001 86380 86390 1
425350 99425350 1001 86380 86390 1
425070 99425070 1001 86380 86390 1
425319 99425319 1001 86380 86390 1
424668 99424668 1001 86380 86390 1
424994 99424994 1001 86380 86390 1
424794 99424794 1001 86380 86390 1
424157 99424157 1001 86380 86390 1
424253 99424253 1001 86380 86390 1
425785 99425785 1001 86380 86390 1
425672 99425672 1001 86380 86390 1
426840 99426840 1001 86380 86390 1
426765 99426765 1001 86380 86390 1
426979 99426979 1001 86380 86390 1
426941 99426941 1001 86380 86390 1
426201 99426201 1001 86380 86390 1
427196 99427196 1001 86380 86390 1
427182 99427182 1001 86380 86390 1
428477 99428477 1001 86380 86390 1
428353 99428353 1001 86380 86390 1
428539 99428539 1001 86380 86390 1
428155 99428155 1001 86380 86390 1
428210 99428210 1001 86380 86390 1
427657 99427657 1001 86380 86390 1
427547 99427547 1001 86380 86390 1
428779 99428779 1001 86380 86390 1
428785 99428785 1001 86380 86390 1
428966 99428966 1001 86380 86390 1
428972 99428972 1001 86380 86390 1
429123 99429123 1001 86380 86390 1
430043 99430043 1001 86380 86390 1
430166 99430166 1001 86380 86390 1
429633 99429633 1001 86380 86390 1
429861 99429861 1001 86380 86390 1
429621 99429621 1001 86380 86390 1
429674 99429674 1001 86380 86390 1
429676 99429676 1001 86380 86390 1
429701 99429701 1001 86380 86390 1
429844 99429844 1001 86380 86390 1
429581 99429581 1001 86380 86390 1
429827 99429827 1001 86380 86390 1
429392 99429392 1001 86380 86390 1
429434 99429434 1001 86380 86390 1
429227 99429227 1001 86380 86390 1
429298 99429298 1001 86380 86390 1
429422 99429422 1001 86380 86390 1
429237 99429237 1001 86380 86390 1
430701 99430701 1001 86380 86390 1
430733 99430733 1001 86380 86390 1
430780 99430780 1001 86380 86390 1
431991 99431991 1001 86380 86390 1
431699 99431699 1001 86380 86390 1
432033 99432033 1001 86380 86390 1
431811 99431811 1001 86380 86390 1
431645 99431645 1001 86380 86390 1
431565 99431565 1001 86380 86390 1
431091 99431091 1001 86380 86390 1
432242 99432242 1001 86380 86390 1
432407 99432407 1001 86380 86390 1
432290 99432290 1001 86380 86390 1
432187 99432187 1001 86380 86390 1
432476 99432476 1001 86380 86390 1
433518 99433518 1001 86380 86390 1
433535 99433535 1001 86380 86390 1
433537 99433537 1001 86380 86390 1
433071 99433071 1001 86380 86390 1
433100 99433100 1001 86380 86390 1
432978 99432978 1001 86380 86390 1
434066 99434066 1001 86380 86390 1
435337 99435337 1001 86380 86390 1
435135 99435135 1001 86380 86390 1
434867 99434867 1001 86380 86390 1
434917 99434917 1001 86380 86390 1
434703 99434703 1001 86380 86390 1
434941 99434941 1001 86380 86390 1
434620 99434620 1001 86380 86390 1
434835 99434835 1001 86380 86390 1
434633 99434633 1001 86380 86390 1
434286 99434286 1001 86380 86390 1
434203 99434203 1001 86380 86390 1
434328 99434328 1001 86380 86390 1
434332 99434332 1001 86380 86390 1
434561 99434561 1001 86380 86390 1
435642 99435642 1001 86380 86390 1
435767 99435767 1001 86380 86390 1
435816 99435816 1001 86380 86390 1
435817 99435817 1001 86380 86390 1
435478 99435478 1001 86380 86390 1
436828 99436828 1001 86380 86390 1
436840 99436840 1001 86380 86390 1
436221 99436221 1001 86380 86390 1
435938 99435938 1001 86380 86390 1
436210 99436210 1001 86380 86390 1
300003 99300003 1001 86380 86390 1
300072 99300072 1001 86380 86390 1
300049 99300049 1001 86380 86390 1
300025 99300025 1001 86380 86390 1
300090 99300090 1001 86380 86390 1
300561 99300561 1001 86380 86390 1
300629 99300629 1001 86380 86390 1
300471 99300471 1001 86380 86390 1
300447 99300447 1001 86380 86390 1
300370 99300370 1001 86380 86390 1
300320 99300320 1001 86380 86390 1
300483 99300483 1001 86380 86390 1
300133 99300133 1001 86380 86390 1
300314 99300314 1001 86380 86390 1
300221 99300221 1001 86380 86390 1
300260 99300260 1001 86380 86390 1
300196 99300196 1001 86380 86390 1
300857 99300857 1001 86380 86390 1
300316 99300316 1001 86380 86390 1
300845 99300845 1001 86380 86390 1
300820 99300820 1001 86380 86390 1
300808 99300808 1001 86380 86390 1
300809 99300809 1001 86380 86390 1
300811 99300811 1001 86380 86390 1
300851 99300851 1001 86380 86390 1
301404 99301404 1001 86380 86390 1
301385 99301385 1001 86380 86390 1
301338 99301338 1001 86380 86390 1
301248 99301248 1001 86380 86390 1
301340 99301340 1001 86380 86390 1
301176 99301176 1001 86380 86390 1
301293 99301293 1001 86380 86390 1
301347 99301347 1001 86380 86390 1
301091 99301091 1001 86380 86390 1
301058 99301058 1001 86380 86390 1
301125 99301125 1001 86380 86390 1
301088 99301088 1001 86380 86390 1
301720 99301720 1001 86380 86390 1
301613 99301613 1001 86380 86390 1
302377 99302377 1001 86380 86390 1
302191 99302191 1001 86380 86390 1
302263 99302263 1001 86380 86390 1
302151 99302151 1001 86380 86390 1
302106 99302106 1001 86380 86390 1
301916 99301916 1001 86380 86390 1
301943 99301943 1001 86380 86390 1
301780 99301780 1001 86380 86390 1
302541 99302541 1001 86380 86390 1
303131 99303131 1001 86380 86390 1
303178 99303178 1001 86380 86390 1
303122 99303122 1001 86380 86390 1
303084 99303084 1001 86380 86390 1
302962 99302962 1001 86380 86390 1
302924 99302924 1001 86380 86390 1
302928 99302928 1001 86380 86390 1
302980 99302980 1001 86380 86390 1
302877 99302877 1001 86380 86390 1
302960 99302960 1001 86380 86390 1
302703 99302703 1001 86380 86390 1
302770 99302770 1001 86380 86390 1
302760 99302760 1001 86380 86390 1
302658 99302658 1001 86380 86390 1
302697 99302697 1001 86380 86390 1
302739 99302739 1001 86380 86390 1
302778 99302778 1001 86380 86390 1
303407 99303407 1001 86380 86390 1
303410 99303410 1001 86380 86390 1
303878 99303878 1001 86380 86390 1
304013 99304013 1001 86380 86390 1
303660 99303660 1001 86380 86390 1
303725 99303725 1001 86380 86390 1
303661 99303661 1001 86380 86390 1
303674 99303674 1001 86380 86390 1
303662 99303662 1001 86380 86390 1
303782 99303782 1001 86380 86390 1
303680 99303680 1001 86380 86390 1
304859 99304859 1001 86380 86390 1
304676 99304676 1001 86380 86390 1
304489 99304489 1001 86380 86390 1
304620 99304620 1001 86380 86390 1
304530 99304530 1001 86380 86390 1
304559 99304559 1001 86380 86390 1
304369 99304369 1001 86380 86390 1
304243 99304243 1001 86380 86390 1
305574 99305574 1001 86380 86390 1
305604 99305604 1001 86380 86390 1
305440 99305440 1001 86380 86390 1
305467 99305467 1001 86380 86390 1
305351 99305351 1001 86380 86390 1
305167 99305167 1001 86380 86390 1
305181 99305181 1001 86380 86390 1
305158 99305158 1001 86380 86390 1
305140 99305140 1001 86380 86390 1
305217 99305217 1001 86380 86390 1
305243 99305243 1001 86380 86390 1
500139 99500139 1001 86380 86390 1
305696 99305696 1001 86380 86390 1
500067 99500067 1001 86380 86390 1
500033 99500033 1001 86380 86390 1
500792 99500792 1001 86380 86390 1
500442 99500442 1001 86380 86390 1
500586 99500586 1001 86380 86390 1
500551 99500551 1001 86380 86390 1
500367 99500367 1001 86380 86390 1
500330 99500330 1001 86380 86390 1
500241 99500241 1001 86380 86390 1
500256 99500256 1001 86380 86390 1
500385 99500385 1001 86380 86390 1
501017 99501017 1001 86380 86390 1
500897 99500897 1001 86380 86390 1
500936 99500936 1001 86380 86390 1
501594 99501594 1001 86380 86390 1
501482 99501482 1001 86380 86390 1
501343 99501343 1001 86380 86390 1
501282 99501282 1001 86380 86390 1
501262 99501262 1001 86380 86390 1
501144 99501144 1001 86380 86390 1
501029 99501029 1001 86380 86390 1
501042 99501042 1001 86380 86390 1
501716 99501716 1001 86380 86390 1
501720 99501720 1001 86380 86390 1
501670 99501670 1001 86380 86390 1
502208 99502208 1001 86380 86390 1
501848 99501848 1001 86380 86390 1
502006 99502006 1001 86380 86390 1
501968 99501968 1001 86380 86390 1
501919 99501919 1001 86380 86390 1
502619 99502619 1001 86380 86390 1
502534 99502534 1001 86380 86390 1
502665 99502665 1001 86380 86390 1
502499 99502499 1001 86380 86390 1
502603 99502603 1001 86380 86390 1
503290 99503290 1001 86380 86390 1
503146 99503146 1001 86380 86390 1
503280 99503280 1001 86380 86390 1
502851 99502851 1001 86380 86390 1
502762 99502762 1001 86380 86390 1
502868 99502868 1001 86380 86390 1
502742 99502742 1001 86380 86390 1
502859 99502859 1001 86380 86390 1
502836 99502836 1001 86380 86390 1
503394 99503394 1001 86380 86390 1
503325 99503325 1001 86380 86390 1
503973 99503973 1001 86380 86390 1
503778 99503778 1001 86380 86390 1
503882 99503882 1001 86380 86390 1
504240 99504240 1001 86380 86390 1
504765 99504765 1001 86380 86390 1
504852 99504852 1001 86380 86390 1
504544 99504544 1001 86380 86390 1
504726 99504726 1001 86380 86390 1
504716 99504716 1001 86380 86390 1
504735 99504735 1001 86380 86390 1
504555 99504555 1001 86380 86390 1
504368 99504368 1001 86380 86390 1
504424 99504424 1001 86380 86390 1
505136 99505136 1001 86380 86390 1
505693 99505693 1001 86380 86390 1
505701 99505701 1001 86380 86390 1
505650 99505650 1001 86380 86390 1
505412 99505412 1001 86380 86390 1
505361 99505361 1001 86380 86390 1
505524 99505524 1001 86380 86390 1
505280 99505280 1001 86380 86390 1
505216 99505216 1001 86380 86390 1
505316 99505316 1001 86380 86390 1
505961 99505961 1001 86380 86390 1
505847 99505847 1001 86380 86390 1
506415 99506415 1001 86380 86390 1
506568 99506568 1001 86380 86390 1
506472 99506472 1001 86380 86390 1
506573 99506573 1001 86380 86390 1
506222 99506222 1001 86380 86390 1
506223 99506223 1001 86380 86390 1
506277 99506277 1001 86380 86390 1
506280 99506280 1001 86380 86390 1
506256 99506256 1001 86380 86390 1
506205 99506205 1001 86380 86390 1
506336 99506336 1001 86380 86390 1
506193 99506193 1001 86380 86390 1
506010 99506010 1001 86380 86390 1
506036 99506036 1001 86380 86390 1
506725 99506725 1001 86380 86390 1
507384 99507384 1001 86380 86390 1
507283 99507283 1001 86380 86390 1
507375 99507375 1001 86380 86390 1
507365 99507365 1001 86380 86390 1
507225 99507225 1001 86380 86390 1
507342 99507342 1001 86380 86390 1
507291 99507291 1001 86380 86390 1
507370 99507370 1001 86380 86390 1
507182 99507182 1001 86380 86390 1
506868 99506868 1001 86380 86390 1
506818 99506818 1001 86380 86390 1
506977 99506977 1001 86380 86390 1
506876 99506876 1001 86380 86390 1
507553 99507553 1001 86380 86390 1
507595 99507595 1001 86380 86390 1
508142 99508142 1001 86380 86390 1
508239 99508239 1001 86380 86390 1
508196 99508196 1001 86380 86390 1
508005 99508005 1001 86380 86390 1
507903 99507903 1001 86380 86390 1
507912 99507912 1001 86380 86390 1
507735 99507735 1001 86380 86390 1
507660 99507660 1001 86380 86390 1
507828 99507828 1001 86380 86390 1
507740 99507740 1001 86380 86390 1
507689 99507689 1001 86380 86390 1
507767 99507767 1001 86380 86390 1
507638 99507638 1001 86380 86390 1
508402 99508402 1001 86380 86390 1
508251 99508251 1001 86380 86390 1
508296 99508296 1001 86380 86390 1
508972 99508972 1001 86380 86390 1
508990 99508990 1001 86380 86390 1
509055 99509055 1001 86380 86390 1
508931 99508931 1001 86380 86390 1
508842 99508842 1001 86380 86390 1
508778 99508778 1001 86380 86390 1
508734 99508734 1001 86380 86390 1
508760 99508760 1001 86380 86390 1
508737 99508737 1001 86380 86390 1
508585 99508585 1001 86380 86390 1
508617 99508617 1001 86380 86390 1
508656 99508656 1001 86380 86390 1
508646 99508646 1001 86380 86390 1
509113 99509113 1001 86380 86390 1
509212 99509212 1001 86380 86390 1
509867 99509867 1001 86380 86390 1
509786 99509786 1001 86380 86390 1
509869 99509869 1001 86380 86390 1
509450 99509450 1001 86380 86390 1
509389 99509389 1001 86380 86390 1
509326 99509326 1001 86380 86390 1
509908 99509908 1001 86380 86390 1
510636 99510636 1001 86380 86390 1
510548 99510548 1001 86380 86390 1
510687 99510687 1001 86380 86390 1
510423 99510423 1001 86380 86390 1
510187 99510187 1001 86380 86390 1
510203 99510203 1001 86380 86390 1
510218 99510218 1001 86380 86390 1
510141 99510141 1001 86380 86390 1
510206 99510206 1001 86380 86390 1
510195 99510195 1001 86380 86390 1
510247 99510247 1001 86380 86390 1
510314 99510314 1001 86380 86390 1
510791 99510791 1001 86380 86390 1
510728 99510728 1001 86380 86390 1
510795 99510795 1001 86380 86390 1
510821 99510821 1001 86380 86390 1
511403 99511403 1001 86380 86390 1
511499 99511499 1001 86380 86390 1
511231 99511231 1001 86380 86390 1
511333 99511333 1001 86380 86390 1
510999 99510999 1001 86380 86390 1
510991 99510991 1001 86380 86390 1
511095 99511095 1001 86380 86390 1
510969 99510969 1001 86380 86390 1
511576 99511576 1001 86380 86390 1
511613 99511613 1001 86380 86390 1
512353 99512353 1001 86380 86390 1
511993 99511993 1001 86380 86390 1
512007 99512007 1001 86380 86390 1
512110 99512110 1001 86380 86390 1
512162 99512162 1001 86380 86390 1
511995 99511995 1001 86380 86390 1
511984 99511984 1001 86380 86390 1
511916 99511916 1001 86380 86390 1
511774 99511774 1001 86380 86390 1
511948 99511948 1001 86380 86390 1
511768 99511768 1001 86380 86390 1
511834 99511834 1001 86380 86390 1
512416 99512416 1001 86380 86390 1
512470 99512470 1001 86380 86390 1
512483 99512483 1001 86380 86390 1
512510 99512510 1001 86380 86390 1
513077 99513077 1001 86380 86390 1
513178 99513178 1001 86380 86390 1
513069 99513069 1001 86380 86390 1
513057 99513057 1001 86380 86390 1
513033 99513033 1001 86380 86390 1
513046 99513046 1001 86380 86390 1
513126 99513126 1001 86380 86390 1
512999 99512999 1001 86380 86390 1
512585 99512585 1001 86380 86390 1
512652 99512652 1001 86380 86390 1
512628 99512628 1001 86380 86390 1
512616 99512616 1001 86380 86390 1
513409 99513409 1001 86380 86390 1
513254 99513254 1001 86380 86390 1
513269 99513269 1001 86380 86390 1
513323 99513323 1001 86380 86390 1
513351 99513351 1001 86380 86390 1
513288 99513288 1001 86380 86390 1
513394 99513394 1001 86380 86390 1
513317 99513317 1001 86380 86390 1
514007 99514007 1001 86380 86390 1
513833 99513833 1001 86380 86390 1
513886 99513886 1001 86380 86390 1
513951 99513951 1001 86380 86390 1
514022 99514022 1001 86380 86390 1
513738 99513738 1001 86380 86390 1
513792 99513792 1001 86380 86390 1
513807 99513807 1001 86380 86390 1
513543 99513543 1001 86380 86390 1
513485 99513485 1001 86380 86390 1
513538 99513538 1001 86380 86390 1
514066 99514066 1001 86380 86390 1
514222 99514222 1001 86380 86390 1
514116 99514116 1001 86380 86390 1
514806 99514806 1001 86380 86390 1
514677 99514677 1001 86380 86390 1
514784 99514784 1001 86380 86390 1
514725 99514725 1001 86380 86390 1
514779 99514779 1001 86380 86390 1
514549 99514549 1001 86380 86390 1
514562 99514562 1001 86380 86390 1
514575 99514575 1001 86380 86390 1
514538 99514538 1001 86380 86390 1
514645 99514645 1001 86380 86390 1
514544 99514544 1001 86380 86390 1
514532 99514532 1001 86380 86390 1
514468 99514468 1001 86380 86390 1
514252 99514252 1001 86380 86390 1
514357 99514357 1001 86380 86390 1
514401 99514401 1001 86380 86390 1
514337 99514337 1001 86380 86390 1
514259 99514259 1001 86380 86390 1
514325 99514325 1001 86380 86390 1
514944 99514944 1001 86380 86390 1
514971 99514971 1001 86380 86390 1
514981 99514981 1001 86380 86390 1
515541 99515541 1001 86380 86390 1
515608 99515608 1001 86380 86390 1
515665 99515665 1001 86380 86390 1
515615 99515615 1001 86380 86390 1
515552 99515552 1001 86380 86390 1
515401 99515401 1001 86380 86390 1
515063 99515063 1001 86380 86390 1
515738 99515738 1001 86380 86390 1
516472 99516472 1001 86380 86390 1
516385 99516385 1001 86380 86390 1
516176 99516176 1001 86380 86390 1
516179 99516179 1001 86380 86390 1
516234 99516234 1001 86380 86390 1
516247 99516247 1001 86380 86390 1
516275 99516275 1001 86380 86390 1
515979 99515979 1001 86380 86390 1
515891 99515891 1001 86380 86390 1
516073 99516073 1001 86380 86390 1
515919 99515919 1001 86380 86390 1
516012 99516012 1001 86380 86390 1
516626 99516626 1001 86380 86390 1
516679 99516679 1001 86380 86390 1
516667 99516667 1001 86380 86390 1
517303 99517303 1001 86380 86390 1
517263 99517263 1001 86380 86390 1
517186 99517186 1001 86380 86390 1
517315 99517315 1001 86380 86390 1
517283 99517283 1001 86380 86390 1
517003 99517003 1001 86380 86390 1
517097 99517097 1001 86380 86390 1
516922 99516922 1001 86380 86390 1
516891 99516891 1001 86380 86390 1
516904 99516904 1001 86380 86390 1
517501 99517501 1001 86380 86390 1
517426 99517426 1001 86380 86390 1
517481 99517481 1001 86380 86390 1
517443 99517443 1001 86380 86390 1
518098 99518098 1001 86380 86390 1
517970 99517970 1001 86380 86390 1
517961 99517961 1001 86380 86390 1
518142 99518142 1001 86380 86390 1
517839 99517839 1001 86380 86390 1
517856 99517856 1001 86380 86390 1
517819 99517819 1001 86380 86390 1
517912 99517912 1001 86380 86390 1
517823 99517823 1001 86380 86390 1
517811 99517811 1001 86380 86390 1
518356 99518356 1001 86380 86390 1
518912 99518912 1001 86380 86390 1
518938 99518938 1001 86380 86390 1
518942 99518942 1001 86380 86390 1
518830 99518830 1001 86380 86390 1
518602 99518602 1001 86380 86390 1
518571 99518571 1001 86380 86390 1
518560 99518560 1001 86380 86390 1
519098 99519098 1001 86380 86390 1
519692 99519692 1001 86380 86390 1
519798 99519798 1001 86380 86390 1
519758 99519758 1001 86380 86390 1
519493 99519493 1001 86380 86390 1
519474 99519474 1001 86380 86390 1
519450 99519450 1001 86380 86390 1
519463 99519463 1001 86380 86390 1
519285 99519285 1001 86380 86390 1
519264 99519264 1001 86380 86390 1
519292 99519292 1001 86380 86390 1
519346 99519346 1001 86380 86390 1
519901 99519901 1001 86380 86390 1
519837 99519837 1001 86380 86390 1
520594 99520594 1001 86380 86390 1
520518 99520518 1001 86380 86390 1
520296 99520296 1001 86380 86390 1
520416 99520416 1001 86380 86390 1
520200 99520200 1001 86380 86390 1
520136 99520136 1001 86380 86390 1
520043 99520043 1001 86380 86390 1
520794 99520794 1001 86380 86390 1
520822 99520822 1001 86380 86390 1
520693 99520693 1001 86380 86390 1
520735 99520735 1001 86380 86390 1
520738 99520738 1001 86380 86390 1
520660 99520660 1001 86380 86390 1
521306 99521306 1001 86380 86390 1
521360 99521360 1001 86380 86390 1
521412 99521412 1001 86380 86390 1
521094 99521094 1001 86380 86390 1
521198 99521198 1001 86380 86390 1
521193 99521193 1001 86380 86390 1
520886 99520886 1001 86380 86390 1
520853 99520853 1001 86380 86390 1
520984 99520984 1001 86380 86390 1
521490 99521490 1001 86380 86390 1
522282 99522282 1001 86380 86390 1
522200 99522200 1001 86380 86390 1
522043 99522043 1001 86380 86390 1
521686 99521686 1001 86380 86390 1
521832 99521832 1001 86380 86390 1
521680 99521680 1001 86380 86390 1
521720 99521720 1001 86380 86390 1
522379 99522379 1001 86380 86390 1
522457 99522457 1001 86380 86390 1
522430 99522430 1001 86380 86390 1
522912 99522912 1001 86380 86390 1
522580 99522580 1001 86380 86390 1
522620 99522620 1001 86380 86390 1
523314 99523314 1001 86380 86390 1
523914 99523914 1001 86380 86390 1
523837 99523837 1001 86380 86390 1
523930 99523930 1001 86380 86390 1
523651 99523651 1001 86380 86390 1
523574 99523574 1001 86380 86390 1
523575 99523575 1001 86380 86390 1
523588 99523588 1001 86380 86390 1
523379 99523379 1001 86380 86390 1
523515 99523515 1001 86380 86390 1
524047 99524047 1001 86380 86390 1
523959 99523959 1001 86380 86390 1
524069 99524069 1001 86380 86390 1
524618 99524618 1001 86380 86390 1
524649 99524649 1001 86380 86390 1
524573 99524573 1001 86380 86390 1
524499 99524499 1001 86380 86390 1
524361 99524361 1001 86380 86390 1
524455 99524455 1001 86380 86390 1
524333 99524333 1001 86380 86390 1
524217 99524217 1001 86380 86390 1
524317 99524317 1001 86380 86390 1
524816 99524816 1001 86380 86390 1
525524 99525524 1001 86380 86390 1
525398 99525398 1001 86380 86390 1
525426 99525426 1001 86380 86390 1
525309 99525309 1001 86380 86390 1
525387 99525387 1001 86380 86390 1
525000 99525000 1001 86380 86390 1
525686 99525686 1001 86380 86390 1
525780 99525780 1001 86380 86390 1
525781 99525781 1001 86380 86390 1
526310 99526310 1001 86380 86390 1
526316 99526316 1001 86380 86390 1
526342 99526342 1001 86380 86390 1
526239 99526239 1001 86380 86390 1
526142 99526142 1001 86380 86390 1
526095 99526095 1001 86380 86390 1
525875 99525875 1001 86380 86390 1
525955 99525955 1001 86380 86390 1
525802 99525802 1001 86380 86390 1
526582 99526582 1001 86380 86390 1
526608 99526608 1001 86380 86390 1
526599 99526599 1001 86380 86390 1
527161 99527161 1001 86380 86390 1
527166 99527166 1001 86380 86390 1
527128 99527128 1001 86380 86390 1
527079 99527079 1001 86380 86390 1
526926 99526926 1001 86380 86390 1
526875 99526875 1001 86380 86390 1
527007 99527007 1001 86380 86390 1
526970 99526970 1001 86380 86390 1
526655 99526655 1001 86380 86390 1
526736 99526736 1001 86380 86390 1
526675 99526675 1001 86380 86390 1
527428 99527428 1001 86380 86390 1
527441 99527441 1001 86380 86390 1
527442 99527442 1001 86380 86390 1
527371 99527371 1001 86380 86390 1
527296 99527296 1001 86380 86390 1
527907 99527907 1001 86380 86390 1
527873 99527873 1001 86380 86390 1
527963 99527963 1001 86380 86390 1
528068 99528068 1001 86380 86390 1
527675 99527675 1001 86380 86390 1
527758 99527758 1001 86380 86390 1
527810 99527810 1001 86380 86390 1
527762 99527762 1001 86380 86390 1
527724 99527724 1001 86380 86390 1
527494 99527494 1001 86380 86390 1
528170 99528170 1001 86380 86390 1
528158 99528158 1001 86380 86390 1
528186 99528186 1001 86380 86390 1
528199 99528199 1001 86380 86390 1
528744 99528744 1001 86380 86390 1
528706 99528706 1001 86380 86390 1
528518 99528518 1001 86380 86390 1
528570 99528570 1001 86380 86390 1
528596 99528596 1001 86380 86390 1
528586 99528586 1001 86380 86390 1
528437 99528437 1001 86380 86390 1
528363 99528363 1001 86380 86390 1
528395 99528395 1001 86380 86390 1
528952 99528952 1001 86380 86390 1
528966 99528966 1001 86380 86390 1
529035 99529035 1001 86380 86390 1
529061 99529061 1001 86380 86390 1
528984 99528984 1001 86380 86390 1
529010 99529010 1001 86380 86390 1
528986 99528986 1001 86380 86390 1
528908 99528908 1001 86380 86390 1
529579 99529579 1001 86380 86390 1
529469 99529469 1001 86380 86390 1
529363 99529363 1001 86380 86390 1
529287 99529287 1001 86380 86390 1
529119 99529119 1001 86380 86390 1
529135 99529135 1001 86380 86390 1
529243 99529243 1001 86380 86390 1
529114 99529114 1001 86380 86390 1
529180 99529180 1001 86380 86390 1
529931 99529931 1001 86380 86390 1
529906 99529906 1001 86380 86390 1
529857 99529857 1001 86380 86390 1
530476 99530476 1001 86380 86390 1
530508 99530508 1001 86380 86390 1
530325 99530325 1001 86380 86390 1
530157 99530157 1001 86380 86390 1
530264 99530264 1001 86380 86390 1
530317 99530317 1001 86380 86390 1
530331 99530331 1001 86380 86390 1
529970 99529970 1001 86380 86390 1
530048 99530048 1001 86380 86390 1
530620 99530620 1001 86380 86390 1
530741 99530741 1001 86380 86390 1
530690 99530690 1001 86380 86390 1
531379 99531379 1001 86380 86390 1
531247 99531247 1001 86380 86390 1
531081 99531081 1001 86380 86390 1
531120 99531120 1001 86380 86390 1
530959 99530959 1001 86380 86390 1
530912 99530912 1001 86380 86390 1
531571 99531571 1001 86380 86390 1
531495 99531495 1001 86380 86390 1
531514 99531514 1001 86380 86390 1
532202 99532202 1001 86380 86390 1
532146 99532146 1001 86380 86390 1
532108 99532108 1001 86380 86390 1
532084 99532084 1001 86380 86390 1
531795 99531795 1001 86380 86390 1
531838 99531838 1001 86380 86390 1
531605 99531605 1001 86380 86390 1
531739 99531739 1001 86380 86390 1
532296 99532296 1001 86380 86390 1
532351 99532351 1001 86380 86390 1
532998 99532998 1001 86380 86390 1
532957 99532957 1001 86380 86390 1
532922 99532922 1001 86380 86390 1
532974 99532974 1001 86380 86390 1
532796 99532796 1001 86380 86390 1
532799 99532799 1001 86380 86390 1
532454 99532454 1001 86380 86390 1
532522 99532522 1001 86380 86390 1
532510 99532510 1001 86380 86390 1
532575 99532575 1001 86380 86390 1
533198 99533198 1001 86380 86390 1
533211 99533211 1001 86380 86390 1
533177 99533177 1001 86380 86390 1
533063 99533063 1001 86380 86390 1
533169 99533169 1001 86380 86390 1
533209 99533209 1001 86380 86390 1
533811 99533811 1001 86380 86390 1
533814 99533814 1001 86380 86390 1
533847 99533847 1001 86380 86390 1
533498 99533498 1001 86380 86390 1
533552 99533552 1001 86380 86390 1
533468 99533468 1001 86380 86390 1
533312 99533312 1001 86380 86390 1
534036 99534036 1001 86380 86390 1
534052 99534052 1001 86380 86390 1
534017 99534017 1001 86380 86390 1
534494 99534494 1001 86380 86390 1
534627 99534627 1001 86380 86390 1
534603 99534603 1001 86380 86390 1
534439 99534439 1001 86380 86390 1
534289 99534289 1001 86380 86390 1
534461 99534461 1001 86380 86390 1
534320 99534320 1001 86380 86390 1
534464 99534464 1001 86380 86390 1
534076 99534076 1001 86380 86390 1
534260 99534260 1001 86380 86390 1
534106 99534106 1001 86380 86390 1
534107 99534107 1001 86380 86390 1
534266 99534266 1001 86380 86390 1
534748 99534748 1001 86380 86390 1
534724 99534724 1001 86380 86390 1
534764 99534764 1001 86380 86390 1
534781 99534781 1001 86380 86390 1
534886 99534886 1001 86380 86390 1
534861 99534861 1001 86380 86390 1
535347 99535347 1001 86380 86390 1
535374 99535374 1001 86380 86390 1
535349 99535349 1001 86380 86390 1
535431 99535431 1001 86380 86390 1
535458 99535458 1001 86380 86390 1
535294 99535294 1001 86380 86390 1
535179 99535179 1001 86380 86390 1
535249 99535249 1001 86380 86390 1
535577 99535577 1001 86380 86390 1
535708 99535708 1001 86380 86390 1
536233 99536233 1001 86380 86390 1
536249 99536249 1001 86380 86390 1
536175 99536175 1001 86380 86390 1
536266 99536266 1001 86380 86390 1
536130 99536130 1001 86380 86390 1
535975 99535975 1001 86380 86390 1
535995 99535995 1001 86380 86390 1
535883 99535883 1001 86380 86390 1
535833 99535833 1001 86380 86390 1
535718 99535718 1001 86380 86390 1
535825 99535825 1001 86380 86390 1
536489 99536489 1001 86380 86390 1
536430 99536430 1001 86380 86390 1
536380 99536380 1001 86380 86390 1
537134 99537134 1001 86380 86390 1
536961 99536961 1001 86380 86390 1
537154 99537154 1001 86380 86390 1
536818 99536818 1001 86380 86390 1
536909 99536909 1001 86380 86390 1
536699 99536699 1001 86380 86390 1
536692 99536692 1001 86380 86390 1
536958 99536958 1001 86380 86390 1
537294 99537294 1001 86380 86390 1
537256 99537256 1001 86380 86390 1
537171 99537171 1001 86380 86390 1
537915 99537915 1001 86380 86390 1
537787 99537787 1001 86380 86390 1
537826 99537826 1001 86380 86390 1
537975 99537975 1001 86380 86390 1
537603 99537603 1001 86380 86390 1
537634 99537634 1001 86380 86390 1
537701 99537701 1001 86380 86390 1
537563 99537563 1001 86380 86390 1
537462 99537462 1001 86380 86390 1
537476 99537476 1001 86380 86390 1
537466 99537466 1001 86380 86390 1
537520 99537520 1001 86380 86390 1
538054 99538054 1001 86380 86390 1
538656 99538656 1001 86380 86390 1
538807 99538807 1001 86380 86390 1
538723 99538723 1001 86380 86390 1
538516 99538516 1001 86380 86390 1
538195 99538195 1001 86380 86390 1
538199 99538199 1001 86380 86390 1
538882 99538882 1001 86380 86390 1
538973 99538973 1001 86380 86390 1
539003 99539003 1001 86380 86390 1
538952 99538952 1001 86380 86390 1
538875 99538875 1001 86380 86390 1
538888 99538888 1001 86380 86390 1
539581 99539581 1001 86380 86390 1
539530 99539530 1001 86380 86390 1
539467 99539467 1001 86380 86390 1
539572 99539572 1001 86380 86390 1
539296 99539296 1001 86380 86390 1
539284 99539284 1001 86380 86390 1
539337 99539337 1001 86380 86390 1
539261 99539261 1001 86380 86390 1
539275 99539275 1001 86380 86390 1
539381 99539381 1001 86380 86390 1
539202 99539202 1001 86380 86390 1
539090 99539090 1001 86380 86390 1
539069 99539069 1001 86380 86390 1
539742 99539742 1001 86380 86390 1
539717 99539717 1001 86380 86390 1
539770 99539770 1001 86380 86390 1
539775 99539775 1001 86380 86390 1
539724 99539724 1001 86380 86390 1
540429 99540429 1001 86380 86390 1
540379 99540379 1001 86380 86390 1
540094 99540094 1001 86380 86390 1
540120 99540120 1001 86380 86390 1
540188 99540188 1001 86380 86390 1
540042 99540042 1001 86380 86390 1
539852 99539852 1001 86380 86390 1
540012 99540012 1001 86380 86390 1
539922 99539922 1001 86380 86390 1
541222 99541222 1001 86380 86390 1
541212 99541212 1001 86380 86390 1
541097 99541097 1001 86380 86390 1
541050 99541050 1001 86380 86390 1
541054 99541054 1001 86380 86390 1
540913 99540913 1001 86380 86390 1
540941 99540941 1001 86380 86390 1
540775 99540775 1001 86380 86390 1
540766 99540766 1001 86380 86390 1
540768 99540768 1001 86380 86390 1
541318 99541318 1001 86380 86390 1
541313 99541313 1001 86380 86390 1
541931 99541931 1001 86380 86390 1
542048 99542048 1001 86380 86390 1
541893 99541893 1001 86380 86390 1
541740 99541740 1001 86380 86390 1
541821 99541821 1001 86380 86390 1
541536 99541536 1001 86380 86390 1
541654 99541654 1001 86380 86390 1
541687 99541687 1001 86380 86390 1
541560 99541560 1001 86380 86390 1
541522 99541522 1001 86380 86390 1
542315 99542315 1001 86380 86390 1
542174 99542174 1001 86380 86390 1
542303 99542303 1001 86380 86390 1
542279 99542279 1001 86380 86390 1
542151 99542151 1001 86380 86390 1
542191 99542191 1001 86380 86390 1
542882 99542882 1001 86380 86390 1
542811 99542811 1001 86380 86390 1
542566 99542566 1001 86380 86390 1
542594 99542594 1001 86380 86390 1
542514 99542514 1001 86380 86390 1
543072 99543072 1001 86380 86390 1
543619 99543619 1001 86380 86390 1
543678 99543678 1001 86380 86390 1
543732 99543732 1001 86380 86390 1
543513 99543513 1001 86380 86390 1
543371 99543371 1001 86380 86390 1
543273 99543273 1001 86380 86390 1
543312 99543312 1001 86380 86390 1
543212 99543212 1001 86380 86390 1
543187 99543187 1001 86380 86390 1
543962 99543962 1001 86380 86390 1
543796 99543796 1001 86380 86390 1
543933 99543933 1001 86380 86390 1
543883 99543883 1001 86380 86390 1
543973 99543973 1001 86380 86390 1
544494 99544494 1001 86380 86390 1
544473 99544473 1001 86380 86390 1
544571 99544571 1001 86380 86390 1
544474 99544474 1001 86380 86390 1
544582 99544582 1001 86380 86390 1
544479 99544479 1001 86380 86390 1
544588 99544588 1001 86380 86390 1
544212 99544212 1001 86380 86390 1
544330 99544330 1001 86380 86390 1
544207 99544207 1001 86380 86390 1
544338 99544338 1001 86380 86390 1
544139 99544139 1001 86380 86390 1
544606 99544606 1001 86380 86390 1
416180 1207 1001 17040 28557 1
418037 637 1001 54300 55737 1
517340 770 1002 60427 71625 1
517392 738 1002 52222 54889 1
400425 99400425 1001 86380 86390 1
400549 99400549 1001 86380 86390 1
400711 99400711 1001 86380 86390 1
400907 99400907 1001 86380 86390 1
401040 99401040 1001 86380 86390 1
401076 99401076 1001 86380 86390 1
401594 99401594 1001 86380 86390 1
401625 99401625 1001 86380 86390 1
402126 99402126 1001 86380 86390 1
402321 99402321 1001 86380 86390 1
402394 99402394 1001 86380 86390 1
402894 99402894 1001 86380 86390 1
403095 99403095 1001 86380 86390 1
403712 99403712 1001 86380 86390 1
403850 99403850 1001 86380 86390 1
403968 99403968 1001 86380 86390 1
404143 99404143 1001 86380 86390 1
404155 99404155 1001 86380 86390 1
404750 99404750 1001 86380 86390 1
404743 99404743 1001 86380 86390 1
404831 99404831 1001 86380 86390 1
404895 99404895 1001 86380 86390 1
404973 99404973 1001 86380 86390 1
405187 99405187 1001 86380 86390 1
405278 99405278 1001 86380 86390 1
405290 99405290 1001 86380 86390 1
405323 99405323 1001 86380 86390 1
405388 99405388 1001 86380 86390 1
405372 99405372 1001 86380 86390 1
405650 99405650 1001 86380 86390 1
405588 99405588 1001 86380 86390 1
405748 99405748 1001 86380 86390 1
405758 99405758 1001 86380 86390 1
405666 99405666 1001 86380 86390 1
405875 99405875 1001 86380 86390 1
406140 99406140 1001 86380 86390 1
406680 99406680 1001 86380 86390 1
406681 99406681 1001 86380 86390 1
406782 99406782 1001 86380 86390 1
406892 99406892 1001 86380 86390 1
407017 99407017 1001 86380 86390 1
407129 99407129 1001 86380 86390 1
407467 99407467 1001 86380 86390 1
407637 99407637 1001 86380 86390 1
408134 99408134 1001 86380 86390 1
408299 99408299 1001 86380 86390 1
408345 99408345 1001 86380 86390 1
408799 99408799 1001 86380 86390 1
408971 99408971 1001 86380 86390 1
409250 99409250 1001 86380 86390 1
409337 99409337 1001 86380 86390 1
409316 99409316 1001 86380 86390 1
409715 99409715 1001 86380 86390 1
409738 99409738 1001 86380 86390 1
409799 99409799 1001 86380 86390 1
409965 99409965 1001 86380 86390 1
410416 99410416 1001 86380 86390 1
410490 99410490 1001 86380 86390 1
410590 99410590 1001 86380 86390 1
410651 99410651 1001 86380 86390 1
410696 99410696 1001 86380 86390 1
410855 99410855 1001 86380 86390 1
410961 99410961 1001 86380 86390 1
411209 99411209 1001 86380 86390 1
411308 99411308 1001 86380 86390 1
411353 99411353 1001 86380 86390 1
411461 99411461 1001 86380 86390 1
412088 99412088 1001 86380 86390 1
412166 99412166 1001 86380 86390 1
412112 99412112 1001 86380 86390 1
412108 99412108 1001 86380 86390 1
412266 99412266 1001 86380 86390 1
412453 99412453 1001 86380 86390 1
413661 99413661 1001 86380 86390 1
413326 99413326 1001 86380 86390 1
413505 99413505 1001 86380 86390 1
413587 99413587 1001 86380 86390 1
413031 99413031 1001 86380 86390 1
413162 99413162 1001 86380 86390 1
412960 99412960 1001 86380 86390 1
412992 99412992 1001 86380 86390 1
413251 99413251 1001 86380 86390 1
413050 99413050 1001 86380 86390 1
412969 99412969 1001 86380 86390 1
412524 99412524 1001 86380 86390 1
412575 99412575 1001 86380 86390 1
412853 99412853 1001 86380 86390 1
412832 99412832 1001 86380 86390 1
412683 99412683 1001 86380 86390 1
413937 99413937 1001 86380 86390 1
415172 99415172 1001 86380 86390 1
415268 99415268 1001 86380 86390 1
415014 99415014 1001 86380 86390 1
415299 99415299 1001 86380 86390 1
414962 99414962 1001 86380 86390 1
414766 99414766 1001 86380 86390 1
414854 99414854 1001 86380 86390 1
414889 99414889 1001 86380 86390 1
414221 99414221 1001 86380 86390 1
414139 99414139 1001 86380 86390 1
414132 99414132 1001 86380 86390 1
415449 99415449 1001 86380 86390 1
415559 99415559 1001 86380 86390 1
416753 99416753 1001 86380 86390 1
416756 99416756 1001 86380 86390 1
416678 99416678 1001 86380 86390 1
416736 99416736 1001 86380 86390 1
416744 99416744 1001 86380 86390 1
416747 99416747 1001 86380 86390 1
416720 99416720 1001 86380 86390 1
416564 99416564 1001 86380 86390 1
416392 99416392 1001 86380 86390 1
415778 99415778 1001 86380 86390 1
415963 99415963 1001 86380 86390 1
415890 99415890 1001 86380 86390 1
415981 99415981 1001 86380 86390 1
417090 99417090 1001 86380 86390 1
417114 99417114 1001 86380 86390 1
417141 99417141 1001 86380 86390 1
417317 99417317 1001 86380 86390 1
417301 99417301 1001 86380 86390 1
417133 99417133 1001 86380 86390 1
417515 99417515 1001 86380 86390 1
418618 99418618 1001 86380 86390 1
418537 99418537 1001 86380 86390 1
418491 99418491 1001 86380 86390 1
418162 99418162 1001 86380 86390 1
418039 99418039 1001 86380 86390 1
418383 99418383 1001 86380 86390 1
418051 99418051 1001 86380 86390 1
418173 99418173 1001 86380 86390 1
417661 99417661 1001 86380 86390 1
418005 99418005 1001 86380 86390 1
417854 99417854 1001 86380 86390 1
417945 99417945 1001 86380 86390 1
417730 99417730 1001 86380 86390 1
418911 99418911 1001 86380 86390 1
418859 99418859 1001 86380 86390 1
418834 99418834 1001 86380 86390 1
420070 99420070 1001 86380 86390 1
420229 99420229 1001 86380 86390 1
420167 99420167 1001 86380 86390 1
419939 99419939 1001 86380 86390 1
419783 99419783 1001 86380 86390 1
419977 99419977 1001 86380 86390 1
419964 99419964 1001 86380 86390 1
419341 99419341 1001 86380 86390 1
419322 99419322 1001 86380 86390 1
419577 99419577 1001 86380 86390 1
419419 99419419 1001 86380 86390 1
420584 99420584 1001 86380 86390 1
420456 99420456 1001 86380 86390 1
420458 99420458 1001 86380 86390 1
420801 99420801 1001 86380 86390 1
421788 99421788 1001 86380 86390 1
421484 99421484 1001 86380 86390 1
421467 99421467 1001 86380 86390 1
420991 99420991 1001 86380 86390 1
422459 99422459 1001 86380 86390 1
422283 99422283 1001 86380 86390 1
423403 99423403 1001 86380 86390 1
423626 99423626 1001 86380 86390 1
423508 99423508 1001 86380 86390 1
423608 99423608 1001 86380 86390 1
423709 99423709 1001 86380 86390 1
423636 99423636 1001 86380 86390 1
423398 99423398 1001 86380 86390 1
423272 99423272 1001 86380 86390 1
423219 99423219 1001 86380 86390 1
423062 99423062 1001 86380 86390 1
423273 99423273 1001 86380 86390 1
422948 99422948 1001 86380 86390 1
423074 99423074 1001 86380 86390 1
423140 99423140 1001 86380 86390 1
423019 99423019 1001 86380 86390 1
422550 99422550 1001 86380 86390 1
422605 99422605 1001 86380 86390 1
422617 99422617 1001 86380 86390 1
423877 99423877 1001 86380 86390 1
424006 99424006 1001 86380 86390 1
424780 99424780 1001 86380 86390 1
424826 99424826 1001 86380 86390 1
424215 99424215 1001 86380 86390 1
424401 99424401 1001 86380 86390 1
424542 99424542 1001 86380 86390 1
424259 99424259 1001 86380 86390 1
425796 99425796 1001 86380 86390 1
425388 99425388 1001 86380 86390 1
425515 99425515 1001 86380 86390 1
425700 99425700 1001 86380 86390 1
425760 99425760 1001 86380 86390 1
425681 99425681 1001 86380 86390 1
425600 99425600 1001 86380 86390 1
427028 99427028 1001 86380 86390 1
427033 99427033 1001 86380 86390 1
426278 99426278 1001 86380 86390 1
426220 99426220 1001 86380 86390 1
426095 99426095 1001 86380 86390 1
426190 99426190 1001 86380 86390 1
425946 99425946 1001 86380 86390 1
425969 99425969 1001 86380 86390 1
426231 99426231 1001 86380 86390 1
426085 99426085 1001 86380 86390 1
427455 99427455 1001 86380 86390 1
427483 99427483 1001 86380 86390 1
427513 99427513 1001 86380 86390 1
428364 99428364 1001 86380 86390 1
428708 99428708 1001 86380 86390 1
428233 99428233 1001 86380 86390 1
428007 99428007 1001 86380 86390 1
428328 99428328 1001 86380 86390 1
428220 99428220 1001 86380 86390 1
427575 99427575 1001 86380 86390 1
427654 99427654 1001 86380 86390 1
427551 99427551 1001 86380 86390 1
428906 99428906 1001 86380 86390 1
429022 99429022 1001 86380 86390 1
428772 99428772 1001 86380 86390 1
429085 99429085 1001 86380 86390 1
429090 99429090 1001 86380 86390 1
430313 99430313 1001 86380 86390 1
430126 99430126 1001 86380 86390 1
430340 99430340 1001 86380 86390 1
430006 99430006 1001 86380 86390 1
430285 99430285 1001 86380 86390 1
429982 99429982 1001 86380 86390 1
430239 99430239 1001 86380 86390 1
430207 99430207 1001 86380 86390 1
429911 99429911 1001 86380 86390 1
429268 99429268 1001 86380 86390 1
429523 99429523 1001 86380 86390 1
429552 99429552 1001 86380 86390 1
429248 99429248 1001 86380 86390 1
429529 99429529 1001 86380 86390 1
429483 99429483 1001 86380 86390 1
429335 99429335 1001 86380 86390 1
430805 99430805 1001 86380 86390 1
430597 99430597 1001 86380 86390 1
430787 99430787 1001 86380 86390 1
431998 99431998 1001 86380 86390 1
431837 99431837 1001 86380 86390 1
431895 99431895 1001 86380 86390 1
431679 99431679 1001 86380 86390 1
431957 99431957 1001 86380 86390 1
431854 99431854 1001 86380 86390 1
431359 99431359 1001 86380 86390 1
431613 99431613 1001 86380 86390 1
431597 99431597 1001 86380 86390 1
430895 99430895 1001 86380 86390 1
431130 99431130 1001 86380 86390 1
431134 99431134 1001 86380 86390 1
432414 99432414 1001 86380 86390 1
432229 99432229 1001 86380 86390 1
432363 99432363 1001 86380 86390 1
432335 99432335 1001 86380 86390 1
433158 99433158 1001 86380 86390 1
433151 99433151 1001 86380 86390 1
432774 99432774 1001 86380 86390 1
432731 99432731 1001 86380 86390 1
432616 99432616 1001 86380 86390 1
432835 99432835 1001 86380 86390 1
433914 99433914 1001 86380 86390 1
434040 99434040 1001 86380 86390 1
434026 99434026 1001 86380 86390 1
433923 99433923 1001 86380 86390 1
435277 99435277 1001 86380 86390 1
435145 99435145 1001 86380 86390 1
434964 99434964 1001 86380 86390 1
434837 99434837 1001 86380 86390 1
434260 99434260 1001 86380 86390 1
434340 99434340 1001 86380 86390 1
434146 99434146 1001 86380 86390 1
435543 99435543 1001 86380 86390 1
435675 99435675 1001 86380 86390 1
437028 99437028 1001 86380 86390 1
437055 99437055 1001 86380 86390 1
436905 99436905 1001 86380 86390 1
436947 99436947 1001 86380 86390 1
436975 99436975 1001 86380 86390 1
436480 99436480 1001 86380 86390 1
436359 99436359 1001 86380 86390 1
435988 99435988 1001 86380 86390 1
436277 99436277 1001 86380 86390 1
436065 99436065 1001 86380 86390 1
437210 99437210 1001 86380 86390 1
300016 99300016 1001 86380 86390 1
437321 99437321 1001 86380 86390 1
437160 99437160 1001 86380 86390 1
437250 99437250 1001 86380 86390 1
300089 99300089 1001 86380 86390 1
300538 99300538 1001 86380 86390 1
300526 99300526 1001 86380 86390 1
300477 99300477 1001 86380 86390 1
300506 99300506 1001 86380 86390 1
300352 99300352 1001 86380 86390 1
300112 99300112 1001 86380 86390 1
300206 99300206 1001 86380 86390 1
300765 99300765 1001 86380 86390 1
300833 99300833 1001 86380 86390 1
300810 99300810 1001 86380 86390 1
300787 99300787 1001 86380 86390 1
301402 99301402 1001 86380 86390 1
301432 99301432 1001 86380 86390 1
301485 99301485 1001 86380 86390 1
301486 99301486 1001 86380 86390 1
301448 99301448 1001 86380 86390 1
301476 99301476 1001 86380 86390 1
301226 99301226 1001 86380 86390 1
301230 99301230 1001 86380 86390 1
300936 99300936 1001 86380 86390 1
301061 99301061 1001 86380 86390 1
301658 99301658 1001 86380 86390 1
301706 99301706 1001 86380 86390 1
302266 99302266 1001 86380 86390 1
302357 99302357 1001 86380 86390 1
302298 99302298 1001 86380 86390 1
302061 99302061 1001 86380 86390 1
302166 99302166 1001 86380 86390 1
302117 99302117 1001 86380 86390 1
301976 99301976 1001 86380 86390 1
301803 99301803 1001 86380 86390 1
301857 99301857 1001 86380 86390 1
301766 99301766 1001 86380 86390 1
301912 99301912 1001 86380 86390 1
301965 99301965 1001 86380 86390 1
303093 99303093 1001 86380 86390 1
302795 99302795 1001 86380 86390 1
302864 99302864 1001 86380 86390 1
302916 99302916 1001 86380 86390 1
302932 99302932 1001 86380 86390 1
302945 99302945 1001 86380 86390 1
302715 99302715 1001 86380 86390 1
302720 99302720 1001 86380 86390 1
303208 99303208 1001 86380 86390 1
303291 99303291 1001 86380 86390 1
303240 99303240 1001 86380 86390 1
303870 99303870 1001 86380 86390 1
303911 99303911 1001 86380 86390 1
303713 99303713 1001 86380 86390 1
303718 99303718 1001 86380 86390 1
303628 99303628 1001 86380 86390 1
303480 99303480 1001 86380 86390 1
303510 99303510 1001 86380 86390 1
303446 99303446 1001 86380 86390 1
304056 99304056 1001 86380 86390 1
304231 99304231 1001 86380 86390 1
304066 99304066 1001 86380 86390 1
304195 99304195 1001 86380 86390 1
304769 99304769 1001 86380 86390 1
304832 99304832 1001 86380 86390 1
304665 99304665 1001 86380 86390 1
304574 99304574 1001 86380 86390 1
304315 99304315 1001 86380 86390 1
304329 99304329 1001 86380 86390 1
304922 99304922 1001 86380 86390 1
305544 99305544 1001 86380 86390 1
305622 99305622 1001 86380 86390 1
305611 99305611 1001 86380 86390 1
305675 99305675 1001 86380 86390 1
305448 99305448 1001 86380 86390 1
305333 99305333 1001 86380 86390 1
305296 99305296 1001 86380 86390 1
305071 99305071 1001 86380 86390 1
500114 99500114 1001 86380 86390 1
500026 99500026 1001 86380 86390 1
500055 99500055 1001 86380 86390 1
500163 99500163 1001 86380 86390 1
500008 99500008 1001 86380 86390 1
500684 99500684 1001 86380 86390 1
500652 99500652 1001 86380 86390 1
500801 99500801 1001 86380 86390 1
500594 99500594 1001 86380 86390 1
500430 99500430 1001 86380 86390 1
500601 99500601 1001 86380 86390 1
500476 99500476 1001 86380 86390 1
500315 99500315 1001 86380 86390 1
500200 99500200 1001 86380 86390 1
500370 99500370 1001 86380 86390 1
500332 99500332 1001 86380 86390 1
500979 99500979 1001 86380 86390 1
500929 99500929 1001 86380 86390 1
501542 99501542 1001 86380 86390 1
501583 99501583 1001 86380 86390 1
501635 99501635 1001 86380 86390 1
501337 99501337 1001 86380 86390 1
501249 99501249 1001 86380 86390 1
501180 99501180 1001 86380 86390 1
501181 99501181 1001 86380 86390 1
501781 99501781 1001 86380 86390 1
501680 99501680 1001 86380 86390 1
501712 99501712 1001 86380 86390 1
502438 99502438 1001 86380 86390 1
502331 99502331 1001 86380 86390 1
502357 99502357 1001 86380 86390 1
502322 99502322 1001 86380 86390 1
502461 99502461 1001 86380 86390 1
502185 99502185 1001 86380 86390 1
502252 99502252 1001 86380 86390 1
502164 99502164 1001 86380 86390 1
502231 99502231 1001 86380 86390 1
502077 99502077 1001 86380 86390 1
501973 99501973 1001 86380 86390 1
502522 99502522 1001 86380 86390 1
502587 99502587 1001 86380 86390 1
503138 99503138 1001 86380 86390 1
503190 99503190 1001 86380 86390 1
503102 99503102 1001 86380 86390 1
503154 99503154 1001 86380 86390 1
503220 99503220 1001 86380 86390 1
503234 99503234 1001 86380 86390 1
503121 99503121 1001 86380 86390 1
502920 99502920 1001 86380 86390 1
503016 99503016 1001 86380 86390 1
503046 99503046 1001 86380 86390 1
502686 99502686 1001 86380 86390 1
502792 99502792 1001 86380 86390 1
502846 99502846 1001 86380 86390 1
503299 99503299 1001 86380 86390 1
504104 99504104 1001 86380 86390 1
503921 99503921 1001 86380 86390 1
503837 99503837 1001 86380 86390 1
503600 99503600 1001 86380 86390 1
503702 99503702 1001 86380 86390 1
504194 99504194 1001 86380 86390 1
504201 99504201 1001 86380 86390 1
504942 99504942 1001 86380 86390 1
504906 99504906 1001 86380 86390 1
504908 99504908 1001 86380 86390 1
504848 99504848 1001 86380 86390 1
504853 99504853 1001 86380 86390 1
504673 99504673 1001 86380 86390 1
504688 99504688 1001 86380 86390 1
504535 99504535 1001 86380 86390 1
504588 99504588 1001 86380 86390 1
504603 99504603 1001 86380 86390 1
504659 99504659 1001 86380 86390 1
504410 99504410 1001 86380 86390 1
504500 99504500 1001 86380 86390 1
505058 99505058 1001 86380 86390 1
505099 99505099 1001 86380 86390 1
504997 99504997 1001 86380 86390 1
505036 99505036 1001 86380 86390 1
505090 99505090 1001 86380 86390 1
505734 99505734 1001 86380 86390 1
505730 99505730 1001 86380 86390 1
505507 99505507 1001 86380 86390 1
505418 99505418 1001 86380 86390 1
505549 99505549 1001 86380 86390 1
505197 99505197 1001 86380 86390 1
505314 99505314 1001 86380 86390 1
505225 99505225 1001 86380 86390 1
505850 99505850 1001 86380 86390 1
505941 99505941 1001 86380 86390 1
506443 99506443 1001 86380 86390 1
506492 99506492 1001 86380 86390 1
506301 99506301 1001 86380 86390 1
506185 99506185 1001 86380 86390 1
506370 99506370 1001 86380 86390 1
506345 99506345 1001 86380 86390 1
506389 99506389 1001 86380 86390 1
506045 99506045 1001 86380 86390 1
506125 99506125 1001 86380 86390 1
506075 99506075 1001 86380 86390 1
506102 99506102 1001 86380 86390 1
505986 99505986 1001 86380 86390 1
506655 99506655 1001 86380 86390 1
507162 99507162 1001 86380 86390 1
506997 99506997 1001 86380 86390 1
506809 99506809 1001 86380 86390 1
506875 99506875 1001 86380 86390 1
506837 99506837 1001 86380 86390 1
507587 99507587 1001 86380 86390 1
507518 99507518 1001 86380 86390 1
507609 99507609 1001 86380 86390 1
508162 99508162 1001 86380 86390 1
508237 99508237 1001 86380 86390 1
508181 99508181 1001 86380 86390 1
508170 99508170 1001 86380 86390 1
507942 99507942 1001 86380 86390 1
507869 99507869 1001 86380 86390 1
507681 99507681 1001 86380 86390 1
507749 99507749 1001 86380 86390 1
507648 99507648 1001 86380 86390 1
508337 99508337 1001 86380 86390 1
508390 99508390 1001 86380 86390 1
507836 99507836 1001 86380 86390 1
508394 99508394 1001 86380 86390 1
508421 99508421 1001 86380 86390 1
508397 99508397 1001 86380 86390 1
508321 99508321 1001 86380 86390 1
508988 99508988 1001 86380 86390 1
508766 99508766 1001 86380 86390 1
508683 99508683 1001 86380 86390 1
508533 99508533 1001 86380 86390 1
508572 99508572 1001 86380 86390 1
508560 99508560 1001 86380 86390 1
508588 99508588 1001 86380 86390 1
508618 99508618 1001 86380 86390 1
509084 99509084 1001 86380 86390 1
509241 99509241 1001 86380 86390 1
509173 99509173 1001 86380 86390 1
509816 99509816 1001 86380 86390 1
509877 99509877 1001 86380 86390 1
509817 99509817 1001 86380 86390 1
509755 99509755 1001 86380 86390 1
509895 99509895 1001 86380 86390 1
509451 99509451 1001 86380 86390 1
509313 99509313 1001 86380 86390 1
509990 99509990 1001 86380 86390 1
509952 99509952 1001 86380 86390 1
509982 99509982 1001 86380 86390 1
510062 99510062 1001 86380 86390 1
509960 99509960 1001 86380 86390 1
510667 99510667 1001 86380 86390 1
510629 99510629 1001 86380 86390 1
510443 99510443 1001 86380 86390 1
510370 99510370 1001 86380 86390 1
510349 99510349 1001 86380 86390 1
510224 99510224 1001 86380 86390 1
510231 99510231 1001 86380 86390 1
510286 99510286 1001 86380 86390 1
510827 99510827 1001 86380 86390 1
510889 99510889 1001 86380 86390 1
511379 99511379 1001 86380 86390 1
511245 99511245 1001 86380 86390 1
511277 99511277 1001 86380 86390 1
510997 99510997 1001 86380 86390 1
510947 99510947 1001 86380 86390 1
510963 99510963 1001 86380 86390 1
511120 99511120 1001 86380 86390 1
511638 99511638 1001 86380 86390 1
512224 99512224 1001 86380 86390 1
512189 99512189 1001 86380 86390 1
512254 99512254 1001 86380 86390 1
512208 99512208 1001 86380 86390 1
512372 99512372 1001 86380 86390 1
512017 99512017 1001 86380 86390 1
511983 99511983 1001 86380 86390 1
512012 99512012 1001 86380 86390 1
512094 99512094 1001 86380 86390 1
511767 99511767 1001 86380 86390 1
512501 99512501 1001 86380 86390 1
513068 99513068 1001 86380 86390 1
513181 99513181 1001 86380 86390 1
513056 99513056 1001 86380 86390 1
512833 99512833 1001 86380 86390 1
512807 99512807 1001 86380 86390 1
512991 99512991 1001 86380 86390 1
512890 99512890 1001 86380 86390 1
512692 99512692 1001 86380 86390 1
512644 99512644 1001 86380 86390 1
512673 99512673 1001 86380 86390 1
512764 99512764 1001 86380 86390 1
513848 99513848 1001 86380 86390 1
513939 99513939 1001 86380 86390 1
513849 99513849 1001 86380 86390 1
513691 99513691 1001 86380 86390 1
514132 99514132 1001 86380 86390 1
514109 99514109 1001 86380 86390 1
514045 99514045 1001 86380 86390 1
514101 99514101 1001 86380 86390 1
514854 99514854 1001 86380 86390 1
514625 99514625 1001 86380 86390 1
514478 99514478 1001 86380 86390 1
514557 99514557 1001 86380 86390 1
514392 99514392 1001 86380 86390 1
514330 99514330 1001 86380 86390 1
514385 99514385 1001 86380 86390 1
514907 99514907 1001 86380 86390 1
514985 99514985 1001 86380 86390 1
514869 99514869 1001 86380 86390 1
515680 99515680 1001 86380 86390 1
515517 99515517 1001 86380 86390 1
515584 99515584 1001 86380 86390 1
515522 99515522 1001 86380 86390 1
515563 99515563 1001 86380 86390 1
515512 99515512 1001 86380 86390 1
515673 99515673 1001 86380 86390 1
515362 99515362 1001 86380 86390 1
515311 99515311 1001 86380 86390 1
515301 99515301 1001 86380 86390 1
515398 99515398 1001 86380 86390 1
515386 99515386 1001 86380 86390 1
515167 99515167 1001 86380 86390 1
515686 99515686 1001 86380 86390 1
515768 99515768 1001 86380 86390 1
516393 99516393 1001 86380 86390 1
516471 99516471 1001 86380 86390 1
516491 99516491 1001 86380 86390 1
516377 99516377 1001 86380 86390 1
516200 99516200 1001 86380 86390 1
516254 99516254 1001 86380 86390 1
516299 99516299 1001 86380 86390 1
516146 99516146 1001 86380 86390 1
515947 99515947 1001 86380 86390 1
515960 99515960 1001 86380 86390 1
516064 99516064 1001 86380 86390 1
516572 99516572 1001 86380 86390 1
516603 99516603 1001 86380 86390 1
516707 99516707 1001 86380 86390 1
516553 99516553 1001 86380 86390 1
516595 99516595 1001 86380 86390 1
517286 99517286 1001 86380 86390 1
517295 99517295 1001 86380 86390 1
517192 99517192 1001 86380 86390 1
517005 99517005 1001 86380 86390 1
517113 99517113 1001 86380 86390 1
516947 99516947 1001 86380 86390 1
516921 99516921 1001 86380 86390 1
516767 99516767 1001 86380 86390 1
516786 99516786 1001 86380 86390 1
516917 99516917 1001 86380 86390 1
516828 99516828 1001 86380 86390 1
517492 99517492 1001 86380 86390 1
517339 99517339 1001 86380 86390 1
517981 99517981 1001 86380 86390 1
518063 99518063 1001 86380 86390 1
518026 99518026 1001 86380 86390 1
517978 99517978 1001 86380 86390 1
517832 99517832 1001 86380 86390 1
517936 99517936 1001 86380 86390 1
517773 99517773 1001 86380 86390 1
517659 99517659 1001 86380 86390 1
517573 99517573 1001 86380 86390 1
518340 99518340 1001 86380 86390 1
518239 99518239 1001 86380 86390 1
518332 99518332 1001 86380 86390 1
518334 99518334 1001 86380 86390 1
518167 99518167 1001 86380 86390 1
518323 99518323 1001 86380 86390 1
518234 99518234 1001 86380 86390 1
518893 99518893 1001 86380 86390 1
518791 99518791 1001 86380 86390 1
518882 99518882 1001 86380 86390 1
518746 99518746 1001 86380 86390 1
518776 99518776 1001 86380 86390 1
519012 99519012 1001 86380 86390 1
519130 99519130 1001 86380 86390 1
519162 99519162 1001 86380 86390 1
519785 99519785 1001 86380 86390 1
519655 99519655 1001 86380 86390 1
519746 99519746 1001 86380 86390 1
519520 99519520 1001 86380 86390 1
519236 99519236 1001 86380 86390 1
519198 99519198 1001 86380 86390 1
519916 99519916 1001 86380 86390 1
519609 99519609 1001 86380 86390 1
519843 99519843 1001 86380 86390 1
519833 99519833 1001 86380 86390 1
519861 99519861 1001 86380 86390 1
520472 99520472 1001 86380 86390 1
520485 99520485 1001 86380 86390 1
520610 99520610 1001 86380 86390 1
520502 99520502 1001 86380 86390 1
520567 99520567 1001 86380 86390 1
520611 99520611 1001 86380 86390 1
520626 99520626 1001 86380 86390 1
520444 99520444 1001 86380 86390 1
520548 99520548 1001 86380 86390 1
520434 99520434 1001 86380 86390 1
520292 99520292 1001 86380 86390 1
520411 99520411 1001 86380 86390 1
520258 99520258 1001 86380 86390 1
520234 99520234 1001 86380 86390 1
520353 99520353 1001 86380 86390 1
520431 99520431 1001 86380 86390 1
520754 99520754 1001 86380 86390 1
520679 99520679 1001 86380 86390 1
520774 99520774 1001 86380 86390 1
521313 99521313 1001 86380 86390 1
521431 99521431 1001 86380 86390 1
521305 99521305 1001 86380 86390 1
521196 99521196 1001 86380 86390 1
521160 99521160 1001 86380 86390 1
521200 99521200 1001 86380 86390 1
521126 99521126 1001 86380 86390 1
520928 99520928 1001 86380 86390 1
521036 99521036 1001 86380 86390 1
521529 99521529 1001 86380 86390 1
521491 99521491 1001 86380 86390 1
521650 99521650 1001 86380 86390 1
521523 99521523 1001 86380 86390 1
522175 99522175 1001 86380 86390 1
521940 99521940 1001 86380 86390 1
521743 99521743 1001 86380 86390 1
521745 99521745 1001 86380 86390 1
521876 99521876 1001 86380 86390 1
522321 99522321 1001 86380 86390 1
522403 99522403 1001 86380 86390 1
522327 99522327 1001 86380 86390 1
522955 99522955 1001 86380 86390 1
523077 99523077 1001 86380 86390 1
522974 99522974 1001 86380 86390 1
522862 99522862 1001 86380 86390 1
522895 99522895 1001 86380 86390 1
522557 99522557 1001 86380 86390 1
522583 99522583 1001 86380 86390 1
522663 99522663 1001 86380 86390 1
523321 99523321 1001 86380 86390 1
523755 99523755 1001 86380 86390 1
523596 99523596 1001 86380 86390 1
523613 99523613 1001 86380 86390 1
523562 99523562 1001 86380 86390 1
523520 99523520 1001 86380 86390 1
524060 99524060 1001 86380 86390 1
523987 99523987 1001 86380 86390 1
524091 99524091 1001 86380 86390 1
524602 99524602 1001 86380 86390 1
524463 99524463 1001 86380 86390 1
524378 99524378 1001 86380 86390 1
524196 99524196 1001 86380 86390 1
524223 99524223 1001 86380 86390 1
524339 99524339 1001 86380 86390 1
524304 99524304 1001 86380 86390 1
524174 99524174 1001 86380 86390 1
524915 99524915 1001 86380 86390 1
525459 99525459 1001 86380 86390 1
525436 99525436 1001 86380 86390 1
525290 99525290 1001 86380 86390 1
525343 99525343 1001 86380 86390 1
525231 99525231 1001 86380 86390 1
525310 99525310 1001 86380 86390 1
525087 99525087 1001 86380 86390 1
524983 99524983 1001 86380 86390 1
524998 99524998 1001 86380 86390 1
525658 99525658 1001 86380 86390 1
525622 99525622 1001 86380 86390 1
525677 99525677 1001 86380 86390 1
525652 99525652 1001 86380 86390 1
525704 99525704 1001 86380 86390 1
525719 99525719 1001 86380 86390 1
526407 99526407 1001 86380 86390 1
526304 99526304 1001 86380 86390 1
526253 99526253 1001 86380 86390 1
526023 99526023 1001 86380 86390 1
526025 99526025 1001 86380 86390 1
526065 99526065 1001 86380 86390 1
526196 99526196 1001 86380 86390 1
526015 99526015 1001 86380 86390 1
526069 99526069 1001 86380 86390 1
526173 99526173 1001 86380 86390 1
526149 99526149 1001 86380 86390 1
525939 99525939 1001 86380 86390 1
525914 99525914 1001 86380 86390 1
526611 99526611 1001 86380 86390 1
527089 99527089 1001 86380 86390 1
527182 99527182 1001 86380 86390 1
526864 99526864 1001 86380 86390 1
526783 99526783 1001 86380 86390 1
526727 99526727 1001 86380 86390 1
526743 99526743 1001 86380 86390 1
527286 99527286 1001 86380 86390 1
527413 99527413 1001 86380 86390 1
527923 99527923 1001 86380 86390 1
528010 99528010 1001 86380 86390 1
527685 99527685 1001 86380 86390 1
527573 99527573 1001 86380 86390 1
527548 99527548 1001 86380 86390 1
527588 99527588 1001 86380 86390 1
527498 99527498 1001 86380 86390 1
527634 99527634 1001 86380 86390 1
527466 99527466 1001 86380 86390 1
528127 99528127 1001 86380 86390 1
528232 99528232 1001 86380 86390 1
528076 99528076 1001 86380 86390 1
528196 99528196 1001 86380 86390 1
528106 99528106 1001 86380 86390 1
528210 99528210 1001 86380 86390 1
528826 99528826 1001 86380 86390 1
528877 99528877 1001 86380 86390 1
528804 99528804 1001 86380 86390 1
528793 99528793 1001 86380 86390 1
528833 99528833 1001 86380 86390 1
528658 99528658 1001 86380 86390 1
528542 99528542 1001 86380 86390 1
528544 99528544 1001 86380 86390 1
528571 99528571 1001 86380 86390 1
528546 99528546 1001 86380 86390 1
528677 99528677 1001 86380 86390 1
528474 99528474 1001 86380 86390 1
528462 99528462 1001 86380 86390 1
528479 99528479 1001 86380 86390 1
528329 99528329 1001 86380 86390 1
528408 99528408 1001 86380 86390 1
529040 99529040 1001 86380 86390 1
529030 99529030 1001 86380 86390 1
529069 99529069 1001 86380 86390 1
529076 99529076 1001 86380 86390 1
529587 99529587 1001 86380 86390 1
529652 99529652 1001 86380 86390 1
529605 99529605 1001 86380 86390 1
529570 99529570 1001 86380 86390 1
529482 99529482 1001 86380 86390 1
529444 99529444 1001 86380 86390 1
529328 99529328 1001 86380 86390 1
529356 99529356 1001 86380 86390 1
529369 99529369 1001 86380 86390 1
529382 99529382 1001 86380 86390 1
529448 99529448 1001 86380 86390 1
529476 99529476 1001 86380 86390 1
529132 99529132 1001 86380 86390 1
529197 99529197 1001 86380 86390 1
529192 99529192 1001 86380 86390 1
529195 99529195 1001 86380 86390 1
529183 99529183 1001 86380 86390 1
529863 99529863 1001 86380 86390 1
530414 99530414 1001 86380 86390 1
530345 99530345 1001 86380 86390 1
530064 99530064 1001 86380 86390 1
530014 99530014 1001 86380 86390 1
530104 99530104 1001 86380 86390 1
529982 99529982 1001 86380 86390 1
529956 99529956 1001 86380 86390 1
530125 99530125 1001 86380 86390 1
530733 99530733 1001 86380 86390 1
531244 99531244 1001 86380 86390 1
530981 99530981 1001 86380 86390 1
530989 99530989 1001 86380 86390 1
531080 99531080 1001 86380 86390 1
531158 99531158 1001 86380 86390 1
530918 99530918 1001 86380 86390 1
530860 99530860 1001 86380 86390 1
531415 99531415 1001 86380 86390 1
531394 99531394 1001 86380 86390 1
531433 99531433 1001 86380 86390 1
531525 99531525 1001 86380 86390 1
532051 99532051 1001 86380 86390 1
532155 99532155 1001 86380 86390 1
532092 99532092 1001 86380 86390 1
532017 99532017 1001 86380 86390 1
532150 99532150 1001 86380 86390 1
532034 99532034 1001 86380 86390 1
532086 99532086 1001 86380 86390 1
531949 99531949 1001 86380 86390 1
531989 99531989 1001 86380 86390 1
531811 99531811 1001 86380 86390 1
531639 99531639 1001 86380 86390 1
531657 99531657 1001 86380 86390 1
531735 99531735 1001 86380 86390 1
532285 99532285 1001 86380 86390 1
532350 99532350 1001 86380 86390 1
532967 99532967 1001 86380 86390 1
532855 99532855 1001 86380 86390 1
533019 99533019 1001 86380 86390 1
532939 99532939 1001 86380 86390 1
532684 99532684 1001 86380 86390 1
532743 99532743 1001 86380 86390 1
532679 99532679 1001 86380 86390 1
532455 99532455 1001 86380 86390 1
532435 99532435 1001 86380 86390 1
533236 99533236 1001 86380 86390 1
533199 99533199 1001 86380 86390 1
533085 99533085 1001 86380 86390 1
533064 99533064 1001 86380 86390 1
533234 99533234 1001 86380 86390 1
533743 99533743 1001 86380 86390 1
533562 99533562 1001 86380 86390 1
533524 99533524 1001 86380 86390 1
533512 99533512 1001 86380 86390 1
533618 99533618 1001 86380 86390 1
533554 99533554 1001 86380 86390 1
533340 99533340 1001 86380 86390 1
533294 99533294 1001 86380 86390 1
533283 99533283 1001 86380 86390 1
533296 99533296 1001 86380 86390 1
533309 99533309 1001 86380 86390 1
533387 99533387 1001 86380 86390 1
533377 99533377 1001 86380 86390 1
533976 99533976 1001 86380 86390 1
534573 99534573 1001 86380 86390 1
534659 99534659 1001 86380 86390 1
534524 99534524 1001 86380 86390 1
534326 99534326 1001 86380 86390 1
534353 99534353 1001 86380 86390 1
534341 99534341 1001 86380 86390 1
534459 99534459 1001 86380 86390 1
534370 99534370 1001 86380 86390 1
534292 99534292 1001 86380 86390 1
534140 99534140 1001 86380 86390 1
534075 99534075 1001 86380 86390 1
534196 99534196 1001 86380 86390 1
534240 99534240 1001 86380 86390 1
534707 99534707 1001 86380 86390 1
534851 99534851 1001 86380 86390 1
534868 99534868 1001 86380 86390 1
534728 99534728 1001 86380 86390 1
534832 99534832 1001 86380 86390 1
535115 99535115 1001 86380 86390 1
534899 99534899 1001 86380 86390 1
535585 99535585 1001 86380 86390 1
536182 99536182 1001 86380 86390 1
536263 99536263 1001 86380 86390 1
536193 99536193 1001 86380 86390 1
535805 99535805 1001 86380 86390 1
535850 99535850 1001 86380 86390 1
536362 99536362 1001 86380 86390 1
536470 99536470 1001 86380 86390 1
536471 99536471 1001 86380 86390 1
536497 99536497 1001 86380 86390 1
536371 99536371 1001 86380 86390 1
537040 99537040 1001 86380 86390 1
537108 99537108 1001 86380 86390 1
536931 99536931 1001 86380 86390 1
536824 99536824 1001 86380 86390 1
536760 99536760 1001 86380 86390 1
536739 99536739 1001 86380 86390 1
536691 99536691 1001 86380 86390 1
536628 99536628 1001 86380 86390 1
536579 99536579 1001 86380 86390 1
537275 99537275 1001 86380 86390 1
537321 99537321 1001 86380 86390 1
537334 99537334 1001 86380 86390 1
537286 99537286 1001 86380 86390 1
537312 99537312 1001 86380 86390 1
537365 99537365 1001 86380 86390 1
537861 99537861 1001 86380 86390 1
537928 99537928 1001 86380 86390 1
537929 99537929 1001 86380 86390 1
537758 99537758 1001 86380 86390 1
537682 99537682 1001 86380 86390 1
537511 99537511 1001 86380 86390 1
537500 99537500 1001 86380 86390 1
538096 99538096 1001 86380 86390 1
538783 99538783 1001 86380 86390 1
538664 99538664 1001 86380 86390 1
538791 99538791 1001 86380 86390 1
538720 99538720 1001 86380 86390 1
538521 99538521 1001 86380 86390 1
538527 99538527 1001 86380 86390 1
538328 99538328 1001 86380 86390 1
538293 99538293 1001 86380 86390 1
538345 99538345 1001 86380 86390 1
538346 99538346 1001 86380 86390 1
538994 99538994 1001 86380 86390 1
538919 99538919 1001 86380 86390 1
538898 99538898 1001 86380 86390 1
538861 99538861 1001 86380 86390 1
538939 99538939 1001 86380 86390 1
539505 99539505 1001 86380 86390 1
539455 99539455 1001 86380 86390 1
539628 99539628 1001 86380 86390 1
539395 99539395 1001 86380 86390 1
539203 99539203 1001 86380 86390 1
539088 99539088 1001 86380 86390 1
539068 99539068 1001 86380 86390 1
539158 99539158 1001 86380 86390 1
539715 99539715 1001 86380 86390 1
539840 99539840 1001 86380 86390 1
539699 99539699 1001 86380 86390 1
540416 99540416 1001 86380 86390 1
540313 99540313 1001 86380 86390 1
540392 99540392 1001 86380 86390 1
540393 99540393 1001 86380 86390 1
540368 99540368 1001 86380 86390 1
540173 99540173 1001 86380 86390 1
540230 99540230 1001 86380 86390 1
540074 99540074 1001 86380 86390 1
540167 99540167 1001 86380 86390 1
540027 99540027 1001 86380 86390 1
539915 99539915 1001 86380 86390 1
539945 99539945 1001 86380 86390 1
540039 99540039 1001 86380 86390 1
540555 99540555 1001 86380 86390 1
540582 99540582 1001 86380 86390 1
540570 99540570 1001 86380 86390 1
540483 99540483 1001 86380 86390 1
540471 99540471 1001 86380 86390 1
541279 99541279 1001 86380 86390 1
541199 99541199 1001 86380 86390 1
541061 99541061 1001 86380 86390 1
541016 99541016 1001 86380 86390 1
540814 99540814 1001 86380 86390 1
540699 99540699 1001 86380 86390 1
540857 99540857 1001 86380 86390 1
540675 99540675 1001 86380 86390 1
540812 99540812 1001 86380 86390 1
540800 99540800 1001 86380 86390 1
541320 99541320 1001 86380 86390 1
541398 99541398 1001 86380 86390 1
541375 99541375 1001 86380 86390 1
542117 99542117 1001 86380 86390 1
541971 99541971 1001 86380 86390 1
542011 99542011 1001 86380 86390 1
542014 99542014 1001 86380 86390 1
541875 99541875 1001 86380 86390 1
541668 99541668 1001 86380 86390 1
541504 99541504 1001 86380 86390 1
542198 99542198 1001 86380 86390 1
542253 99542253 1001 86380 86390 1
542269 99542269 1001 86380 86390 1
542282 99542282 1001 86380 86390 1
542321 99542321 1001 86380 86390 1
542758 99542758 1001 86380 86390 1
542786 99542786 1001 86380 86390 1
542864 99542864 1001 86380 86390 1
542699 99542699 1001 86380 86390 1
542350 99542350 1001 86380 86390 1
542378 99542378 1001 86380 86390 1
542354 99542354 1001 86380 86390 1
542984 99542984 1001 86380 86390 1
543050 99543050 1001 86380 86390 1
543132 99543132 1001 86380 86390 1
543145 99543145 1001 86380 86390 1
543739 99543739 1001 86380 86390 1
543676 99543676 1001 86380 86390 1
543586 99543586 1001 86380 86390 1
543693 99543693 1001 86380 86390 1
543463 99543463 1001 86380 86390 1
543519 99543519 1001 86380 86390 1
543406 99543406 1001 86380 86390 1
543280 99543280 1001 86380 86390 1
543217 99543217 1001 86380 86390 1
543858 99543858 1001 86380 86390 1
543975 99543975 1001 86380 86390 1
543809 99543809 1001 86380 86390 1
543848 99543848 1001 86380 86390 1
543888 99543888 1001 86380 86390 1
543774 99543774 1001 86380 86390 1
544446 99544446 1001 86380 86390 1
544525 99544525 1001 86380 86390 1
544454 99544454 1001 86380 86390 1
544269 99544269 1001 86380 86390 1
544057 99544057 1001 86380 86390 1
544152 99544152 1001 86380 86390 1
543997 99543997 1001 86380 86390 1
543985 99543985 1001 86380 86390 1
544729 99544729 1001 86380 86390 1
544640 99544640 1001 86380 86390 1
544642 99544642 1001 86380 86390 1
503597 1018 1001 65420 65719 1
511796 986 1002 56620 61232 1
400106 99400106 1001 86380 86390 1
400247 99400247 1001 86380 86390 1
400332 99400332 1001 86380 86390 1
400722 99400722 1001 86380 86390 1
400902 99400902 1001 86380 86390 1
400860 99400860 1001 86380 86390 1
400832 99400832 1001 86380 86390 1
400974 99400974 1001 86380 86390 1
400980 99400980 1001 86380 86390 1
400953 99400953 1001 86380 86390 1
400957 99400957 1001 86380 86390 1
401073 99401073 1001 86380 86390 1
401158 99401158 1001 86380 86390 1
401332 99401332 1001 86380 86390 1
401342 99401342 1001 86380 86390 1
401293 99401293 1001 86380 86390 1
401443 99401443 1001 86380 86390 1
401571 99401571 1001 86380 86390 1
401723 99401723 1001 86380 86390 1
401764 99401764 1001 86380 86390 1
401791 99401791 1001 86380 86390 1
402003 99402003 1001 86380 86390 1
402043 99402043 1001 86380 86390 1
402276 99402276 1001 86380 86390 1
402499 99402499 1001 86380 86390 1
402579 99402579 1001 86380 86390 1
402597 99402597 1001 86380 86390 1
402818 99402818 1001 86380 86390 1
402849 99402849 1001 86380 86390 1
402833 99402833 1001 86380 86390 1
402784 99402784 1001 86380 86390 1
403124 99403124 1001 86380 86390 1
403346 99403346 1001 86380 86390 1
403478 99403478 1001 86380 86390 1
403456 99403456 1001 86380 86390 1
403469 99403469 1001 86380 86390 1
403788 99403788 1001 86380 86390 1
403886 99403886 1001 86380 86390 1
404238 99404238 1001 86380 86390 1
404848 99404848 1001 86380 86390 1
404951 99404951 1001 86380 86390 1
405000 99405000 1001 86380 86390 1
404991 99404991 1001 86380 86390 1
405050 99405050 1001 86380 86390 1
405162 99405162 1001 86380 86390 1
405238 99405238 1001 86380 86390 1
405617 99405617 1001 86380 86390 1
406695 99406695 1001 86380 86390 1
406769 99406769 1001 86380 86390 1
406748 99406748 1001 86380 86390 1
406780 99406780 1001 86380 86390 1
406859 99406859 1001 86380 86390 1
406946 99406946 1001 86380 86390 1
407036 99407036 1001 86380 86390 1
407250 99407250 1001 86380 86390 1
407515 99407515 1001 86380 86390 1
407446 99407446 1001 86380 86390 1
407753 99407753 1001 86380 86390 1
407994 99407994 1001 86380 86390 1
408040 99408040 1001 86380 86390 1
408368 99408368 1001 86380 86390 1
408352 99408352 1001 86380 86390 1
408494 99408494 1001 86380 86390 1
408511 99408511 1001 86380 86390 1
409216 99409216 1001 86380 86390 1
409478 99409478 1001 86380 86390 1
409476 99409476 1001 86380 86390 1
409690 99409690 1001 86380 86390 1
409800 99409800 1001 86380 86390 1
410174 99410174 1001 86380 86390 1
410233 99410233 1001 86380 86390 1
410283 99410283 1001 86380 86390 1
410330 99410330 1001 86380 86390 1
410558 99410558 1001 86380 86390 1
410551 99410551 1001 86380 86390 1
410807 99410807 1001 86380 86390 1
411195 99411195 1001 86380 86390 1
411410 99411410 1001 86380 86390 1
411420 99411420 1001 86380 86390 1
411707 99411707 1001 86380 86390 1
412208 99412208 1001 86380 86390 1
412392 99412392 1001 86380 86390 1
413311 99413311 1001 86380 86390 1
413627 99413627 1001 86380 86390 1
413433 99413433 1001 86380 86390 1
413570 99413570 1001 86380 86390 1
413503 99413503 1001 86380 86390 1
413668 99413668 1001 86380 86390 1
413584 99413584 1001 86380 86390 1
412952 99412952 1001 86380 86390 1
413241 99413241 1001 86380 86390 1
413119 99413119 1001 86380 86390 1
413195 99413195 1001 86380 86390 1
412967 99412967 1001 86380 86390 1
412948 99412948 1001 86380 86390 1
412970 99412970 1001 86380 86390 1
413081 99413081 1001 86380 86390 1
412584 99412584 1001 86380 86390 1
412555 99412555 1001 86380 86390 1
412537 99412537 1001 86380 86390 1
412657 99412657 1001 86380 86390 1
413888 99413888 1001 86380 86390 1
413834 99413834 1001 86380 86390 1
413817 99413817 1001 86380 86390 1
414947 99414947 1001 86380 86390 1
415146 99415146 1001 86380 86390 1
414943 99414943 1001 86380 86390 1
415303 99415303 1001 86380 86390 1
414677 99414677 1001 86380 86390 1
414640 99414640 1001 86380 86390 1
414803 99414803 1001 86380 86390 1
414692 99414692 1001 86380 86390 1
414515 99414515 1001 86380 86390 1
414753 99414753 1001 86380 86390 1
414452 99414452 1001 86380 86390 1
414125 99414125 1001 86380 86390 1
415432 99415432 1001 86380 86390 1
415328 99415328 1001 86380 86390 1
415666 99415666 1001 86380 86390 1
416906 99416906 1001 86380 86390 1
416908 99416908 1001 86380 86390 1
416944 99416944 1001 86380 86390 1
416168 99416168 1001 86380 86390 1
416041 99416041 1001 86380 86390 1
416130 99416130 1001 86380 86390 1
417349 99417349 1001 86380 86390 1
417397 99417397 1001 86380 86390 1
417426 99417426 1001 86380 86390 1
418433 99418433 1001 86380 86390 1
418397 99418397 1001 86380 86390 1
418172 99418172 1001 86380 86390 1
418100 99418100 1001 86380 86390 1
417709 99417709 1001 86380 86390 1
417634 99417634 1001 86380 86390 1
417944 99417944 1001 86380 86390 1
417780 99417780 1001 86380 86390 1
417902 99417902 1001 86380 86390 1
417931 99417931 1001 86380 86390 1
417754 99417754 1001 86380 86390 1
417879 99417879 1001 86380 86390 1
418936 99418936 1001 86380 86390 1
418960 99418960 1001 86380 86390 1
419113 99419113 1001 86380 86390 1
418992 99418992 1001 86380 86390 1
420303 99420303 1001 86380 86390 1
420366 99420366 1001 86380 86390 1
420314 99420314 1001 86380 86390 1
420319 99420319 1001 86380 86390 1
420300 99420300 1001 86380 86390 1
419807 99419807 1001 86380 86390 1
419250 99419250 1001 86380 86390 1
419464 99419464 1001 86380 86390 1
420676 99420676 1001 86380 86390 1
420524 99420524 1001 86380 86390 1
420608 99420608 1001 86380 86390 1
421846 99421846 1001 86380 86390 1
421934 99421934 1001 86380 86390 1
421766 99421766 1001 86380 86390 1
421454 99421454 1001 86380 86390 1
421552 99421552 1001 86380 86390 1
421577 99421577 1001 86380 86390 1
421681 99421681 1001 86380 86390 1
421022 99421022 1001 86380 86390 1
421246 99421246 1001 86380 86390 1
422142 99422142 1001 86380 86390 1
422250 99422250 1001 86380 86390 1
422201 99422201 1001 86380 86390 1
422258 99422258 1001 86380 86390 1
422186 99422186 1001 86380 86390 1
423159 99423159 1001 86380 86390 1
422956 99422956 1001 86380 86390 1
423166 99423166 1001 86380 86390 1
422602 99422602 1001 86380 86390 1
422560 99422560 1001 86380 86390 1
422741 99422741 1001 86380 86390 1
422763 99422763 1001 86380 86390 1
422650 99422650 1001 86380 86390 1
424091 99424091 1001 86380 86390 1
424099 99424099 1001 86380 86390 1
423774 99423774 1001 86380 86390 1
424145 99424145 1001 86380 86390 1
425126 99425126 1001 86380 86390 1
425200 99425200 1001 86380 86390 1
425158 99425158 1001 86380 86390 1
425160 99425160 1001 86380 86390 1
425318 99425318 1001 86380 86390 1
424935 99424935 1001 86380 86390 1
424982 99424982 1001 86380 86390 1
424711 99424711 1001 86380 86390 1
424714 99424714 1001 86380 86390 1
424992 99424992 1001 86380 86390 1
424599 99424599 1001 86380 86390 1
424889 99424889 1001 86380 86390 1
424769 99424769 1001 86380 86390 1
424812 99424812 1001 86380 86390 1
424901 99424901 1001 86380 86390 1
424199 99424199 1001 86380 86390 1
424307 99424307 1001 86380 86390 1
425744 99425744 1001 86380 86390 1
426972 99426972 1001 86380 86390 1
426895 99426895 1001 86380 86390 1
427117 99427117 1001 86380 86390 1
427073 99427073 1001 86380 86390 1
426376 99426376 1001 86380 86390 1
425937 99425937 1001 86380 86390 1
425988 99425988 1001 86380 86390 1
426159 99426159 1001 86380 86390 1
426129 99426129 1001 86380 86390 1
426111 99426111 1001 86380 86390 1
426213 99426213 1001 86380 86390 1
427258 99427258 1001 86380 86390 1
427416 99427416 1001 86380 86390 1
428049 99428049 1001 86380 86390 1
428079 99428079 1001 86380 86390 1
428207 99428207 1001 86380 86390 1
427943 99427943 1001 86380 86390 1
429070 99429070 1001 86380 86390 1
429052 99429052 1001 86380 86390 1
429134 99429134 1001 86380 86390 1
428748 99428748 1001 86380 86390 1
429058 99429058 1001 86380 86390 1
430142 99430142 1001 86380 86390 1
429987 99429987 1001 86380 86390 1
430328 99430328 1001 86380 86390 1
430027 99430027 1001 86380 86390 1
429612 99429612 1001 86380 86390 1
429903 99429903 1001 86380 86390 1
429771 99429771 1001 86380 86390 1
429280 99429280 1001 86380 86390 1
430453 99430453 1001 86380 86390 1
430623 99430623 1001 86380 86390 1
430407 99430407 1001 86380 86390 1
430783 99430783 1001 86380 86390 1
430497 99430497 1001 86380 86390 1
430816 99430816 1001 86380 86390 1
431841 99431841 1001 86380 86390 1
431661 99431661 1001 86380 86390 1
432031 99432031 1001 86380 86390 1
430844 99430844 1001 86380 86390 1
430948 99430948 1001 86380 86390 1
432428 99432428 1001 86380 86390 1
432324 99432324 1001 86380 86390 1
432295 99432295 1001 86380 86390 1
432439 99432439 1001 86380 86390 1
432212 99432212 1001 86380 86390 1
432255 99432255 1001 86380 86390 1
432279 99432279 1001 86380 86390 1
432312 99432312 1001 86380 86390 1
432215 99432215 1001 86380 86390 1
432141 99432141 1001 86380 86390 1
433670 99433670 1001 86380 86390 1
433414 99433414 1001 86380 86390 1
433419 99433419 1001 86380 86390 1
433173 99433173 1001 86380 86390 1
433131 99433131 1001 86380 86390 1
432496 99432496 1001 86380 86390 1
432834 99432834 1001 86380 86390 1
432621 99432621 1001 86380 86390 1
432603 99432603 1001 86380 86390 1
432766 99432766 1001 86380 86390 1
434092 99434092 1001 86380 86390 1
434096 99434096 1001 86380 86390 1
433825 99433825 1001 86380 86390 1
435374 99435374 1001 86380 86390 1
435385 99435385 1001 86380 86390 1
435346 99435346 1001 86380 86390 1
435239 99435239 1001 86380 86390 1
435408 99435408 1001 86380 86390 1
434970 99434970 1001 86380 86390 1
434261 99434261 1001 86380 86390 1
434469 99434469 1001 86380 86390 1
434172 99434172 1001 86380 86390 1
434354 99434354 1001 86380 86390 1
435824 99435824 1001 86380 86390 1
436980 99436980 1001 86380 86390 1
436794 99436794 1001 86380 86390 1
436795 99436795 1001 86380 86390 1
436734 99436734 1001 86380 86390 1
436672 99436672 1001 86380 86390 1
436578 99436578 1001 86380 86390 1
436377 99436377 1001 86380 86390 1
436110 99436110 1001 86380 86390 1
436211 99436211 1001 86380 86390 1
436280 99436280 1001 86380 86390 1
435923 99435923 1001 86380 86390 1
437219 99437219 1001 86380 86390 1
437285 99437285 1001 86380 86390 1
300728 99300728 1001 86380 86390 1
300704 99300704 1001 86380 86390 1
300646 99300646 1001 86380 86390 1
300475 99300475 1001 86380 86390 1
300174 99300174 1001 86380 86390 1
300216 99300216 1001 86380 86390 1
300116 99300116 1001 86380 86390 1
300158 99300158 1001 86380 86390 1
300803 99300803 1001 86380 86390 1
300729 99300729 1001 86380 86390 1
300812 99300812 1001 86380 86390 1
300877 99300877 1001 86380 86390 1
301521 99301521 1001 86380 86390 1
301480 99301480 1001 86380 86390 1
301525 99301525 1001 86380 86390 1
301298 99301298 1001 86380 86390 1
301157 99301157 1001 86380 86390 1
301147 99301147 1001 86380 86390 1
301092 99301092 1001 86380 86390 1
301016 99301016 1001 86380 86390 1
301056 99301056 1001 86380 86390 1
300983 99300983 1001 86380 86390 1
301642 99301642 1001 86380 86390 1
301745 99301745 1001 86380 86390 1
301747 99301747 1001 86380 86390 1
301593 99301593 1001 86380 86390 1
301702 99301702 1001 86380 86390 1
301626 99301626 1001 86380 86390 1
301680 99301680 1001 86380 86390 1
302201 99302201 1001 86380 86390 1
302189 99302189 1001 86380 86390 1
302023 99302023 1001 86380 86390 1
302076 99302076 1001 86380 86390 1
302155 99302155 1001 86380 86390 1
301827 99301827 1001 86380 86390 1
301881 99301881 1001 86380 86390 1
301820 99301820 1001 86380 86390 1
301795 99301795 1001 86380 86390 1
301950 99301950 1001 86380 86390 1
301822 99301822 1001 86380 86390 1
302498 99302498 1001 86380 86390 1
302527 99302527 1001 86380 86390 1
303041 99303041 1001 86380 86390 1
303083 99303083 1001 86380 86390 1
303163 99303163 1001 86380 86390 1
302963 99302963 1001 86380 86390 1
302958 99302958 1001 86380 86390 1
302640 99302640 1001 86380 86390 1
302597 99302597 1001 86380 86390 1
303372 99303372 1001 86380 86390 1
302586 99302586 1001 86380 86390 1
302794 99302794 1001 86380 86390 1
303219 99303219 1001 86380 86390 1
303237 99303237 1001 86380 86390 1
303214 99303214 1001 86380 86390 1
303777 99303777 1001 86380 86390 1
303757 99303757 1001 86380 86390 1
303531 99303531 1001 86380 86390 1
303511 99303511 1001 86380 86390 1
304055 99304055 1001 86380 86390 1
304228 99304228 1001 86380 86390 1
304075 99304075 1001 86380 86390 1
304140 99304140 1001 86380 86390 1
304210 99304210 1001 86380 86390 1
304798 99304798 1001 86380 86390 1
304800 99304800 1001 86380 86390 1
304853 99304853 1001 86380 86390 1
304781 99304781 1001 86380 86390 1
304500 99304500 1001 86380 86390 1
304490 99304490 1001 86380 86390 1
304522 99304522 1001 86380 86390 1
304372 99304372 1001 86380 86390 1
304988 99304988 1001 86380 86390 1
304982 99304982 1001 86380 86390 1
304931 99304931 1001 86380 86390 1
305023 99305023 1001 86380 86390 1
305525 99305525 1001 86380 86390 1
305631 99305631 1001 86380 86390 1
305581 99305581 1001 86380 86390 1
305341 99305341 1001 86380 86390 1
305316 99305316 1001 86380 86390 1
305279 99305279 1001 86380 86390 1
305465 99305465 1001 86380 86390 1
305160 99305160 1001 86380 86390 1
305191 99305191 1001 86380 86390 1
305269 99305269 1001 86380 86390 1
500128 99500128 1001 86380 86390 1
500157 99500157 1001 86380 86390 1
500004 99500004 1001 86380 86390 1
500111 99500111 1001 86380 86390 1
500150 99500150 1001 86380 86390 1
305693 99305693 1001 86380 86390 1
500190 99500190 1001 86380 86390 1
500686 99500686 1001 86380 86390 1
500787 99500787 1001 86380 86390 1
500681 99500681 1001 86380 86390 1
500401 99500401 1001 86380 86390 1
500499 99500499 1001 86380 86390 1
500526 99500526 1001 86380 86390 1
500424 99500424 1001 86380 86390 1
500244 99500244 1001 86380 86390 1
500941 99500941 1001 86380 86390 1
500955 99500955 1001 86380 86390 1
500949 99500949 1001 86380 86390 1
500924 99500924 1001 86380 86390 1
501487 99501487 1001 86380 86390 1
501568 99501568 1001 86380 86390 1
501532 99501532 1001 86380 86390 1
501455 99501455 1001 86380 86390 1
501572 99501572 1001 86380 86390 1
501509 99501509 1001 86380 86390 1
501397 99501397 1001 86380 86390 1
501295 99501295 1001 86380 86390 1
501214 99501214 1001 86380 86390 1
501047 99501047 1001 86380 86390 1
501060 99501060 1001 86380 86390 1
501075 99501075 1001 86380 86390 1
501078 99501078 1001 86380 86390 1
501844 99501844 1001 86380 86390 1
501659 99501659 1001 86380 86390 1
502340 99502340 1001 86380 86390 1
502266 99502266 1001 86380 86390 1
502369 99502369 1001 86380 86390 1
502398 99502398 1001 86380 86390 1
502234 99502234 1001 86380 86390 1
502190 99502190 1001 86380 86390 1
502063 99502063 1001 86380 86390 1
501883 99501883 1001 86380 86390 1
502040 99502040 1001 86380 86390 1
501954 99501954 1001 86380 86390 1
501967 99501967 1001 86380 86390 1
502509 99502509 1001 86380 86390 1
503097 99503097 1001 86380 86390 1
503057 99503057 1001 86380 86390 1
502942 99502942 1001 86380 86390 1
502890 99502890 1001 86380 86390 1
502794 99502794 1001 86380 86390 1
502807 99502807 1001 86380 86390 1
502785 99502785 1001 86380 86390 1
504055 99504055 1001 86380 86390 1
504070 99504070 1001 86380 86390 1
504032 99504032 1001 86380 86390 1
503918 99503918 1001 86380 86390 1
503783 99503783 1001 86380 86390 1
503835 99503835 1001 86380 86390 1
503827 99503827 1001 86380 86390 1
503846 99503846 1001 86380 86390 1
503911 99503911 1001 86380 86390 1
503535 99503535 1001 86380 86390 1
503498 99503498 1001 86380 86390 1
503669 99503669 1001 86380 86390 1
503529 99503529 1001 86380 86390 1
504294 99504294 1001 86380 86390 1
504913 99504913 1001 86380 86390 1
504781 99504781 1001 86380 86390 1
504769 99504769 1001 86380 86390 1
504922 99504922 1001 86380 86390 1
504838 99504838 1001 86380 86390 1
504364 99504364 1001 86380 86390 1
504391 99504391 1001 86380 86390 1
504345 99504345 1001 86380 86390 1
505084 99505084 1001 86380 86390 1
505014 99505014 1001 86380 86390 1
505079 99505079 1001 86380 86390 1
505605 99505605 1001 86380 86390 1
505610 99505610 1001 86380 86390 1
505714 99505714 1001 86380 86390 1
505424 99505424 1001 86380 86390 1
505413 99505413 1001 86380 86390 1
505391 99505391 1001 86380 86390 1
505175 99505175 1001 86380 86390 1
505151 99505151 1001 86380 86390 1
505780 99505780 1001 86380 86390 1
505887 99505887 1001 86380 86390 1
505901 99505901 1001 86380 86390 1
505914 99505914 1001 86380 86390 1
505940 99505940 1001 86380 86390 1
505918 99505918 1001 86380 86390 1
506534 99506534 1001 86380 86390 1
506395 99506395 1001 86380 86390 1
506423 99506423 1001 86380 86390 1
506238 99506238 1001 86380 86390 1
506341 99506341 1001 86380 86390 1
506078 99506078 1001 86380 86390 1
506158 99506158 1001 86380 86390 1
506111 99506111 1001 86380 86390 1
506684 99506684 1001 86380 86390 1
506779 99506779 1001 86380 86390 1
506795 99506795 1001 86380 86390 1
507247 99507247 1001 86380 86390 1
507278 99507278 1001 86380 86390 1
507208 99507208 1001 86380 86390 1
507157 99507157 1001 86380 86390 1
507189 99507189 1001 86380 86390 1
506830 99506830 1001 86380 86390 1
506883 99506883 1001 86380 86390 1
506849 99506849 1001 86380 86390 1
506915 99506915 1001 86380 86390 1
507532 99507532 1001 86380 86390 1
508107 99508107 1001 86380 86390 1
508147 99508147 1001 86380 86390 1
508087 99508087 1001 86380 86390 1
508203 99508203 1001 86380 86390 1
507880 99507880 1001 86380 86390 1
507886 99507886 1001 86380 86390 1
508028 99508028 1001 86380 86390 1
507657 99507657 1001 86380 86390 1
508440 99508440 1001 86380 86390 1
508301 99508301 1001 86380 86390 1
509038 99509038 1001 86380 86390 1
508937 99508937 1001 86380 86390 1
508874 99508874 1001 86380 86390 1
508982 99508982 1001 86380 86390 1
508843 99508843 1001 86380 86390 1
508467 99508467 1001 86380 86390 1
508598 99508598 1001 86380 86390 1
508468 99508468 1001 86380 86390 1
508521 99508521 1001 86380 86390 1
508522 99508522 1001 86380 86390 1
508513 99508513 1001 86380 86390 1
508478 99508478 1001 86380 86390 1
509273 99509273 1001 86380 86390 1
509836 99509836 1001 86380 86390 1
509762 99509762 1001 86380 86390 1
509879 99509879 1001 86380 86390 1
509779 99509779 1001 86380 86390 1
509373 99509373 1001 86380 86390 1
509322 99509322 1001 86380 86390 1
509337 99509337 1001 86380 86390 1
509302 99509302 1001 86380 86390 1
509925 99509925 1001 86380 86390 1
510056 99510056 1001 86380 86390 1
509979 99509979 1001 86380 86390 1
510059 99510059 1001 86380 86390 1
509958 99509958 1001 86380 86390 1
510523 99510523 1001 86380 86390 1
510641 99510641 1001 86380 86390 1
510595 99510595 1001 86380 86390 1
510315 99510315 1001 86380 86390 1
510332 99510332 1001 86380 86390 1
510265 99510265 1001 86380 86390 1
510123 99510123 1001 86380 86390 1
510297 99510297 1001 86380 86390 1
510789 99510789 1001 86380 86390 1
511493 99511493 1001 86380 86390 1
511481 99511481 1001 86380 86390 1
511529 99511529 1001 86380 86390 1
511170 99511170 1001 86380 86390 1
511302 99511302 1001 86380 86390 1
511213 99511213 1001 86380 86390 1
511306 99511306 1001 86380 86390 1
511216 99511216 1001 86380 86390 1
511093 99511093 1001 86380 86390 1
511640 99511640 1001 86380 86390 1
511589 99511589 1001 86380 86390 1
511628 99511628 1001 86380 86390 1
511655 99511655 1001 86380 86390 1
511670 99511670 1001 86380 86390 1
511709 99511709 1001 86380 86390 1
511621 99511621 1001 86380 86390 1
512340 99512340 1001 86380 86390 1
512375 99512375 1001 86380 86390 1
512351 99512351 1001 86380 86390 1
512270 99512270 1001 86380 86390 1
512247 99512247 1001 86380 86390 1
512373 99512373 1001 86380 86390 1
512248 99512248 1001 86380 86390 1
512113 99512113 1001 86380 86390 1
512010 99512010 1001 86380 86390 1
512088 99512088 1001 86380 86390 1
512114 99512114 1001 86380 86390 1
512166 99512166 1001 86380 86390 1
511939 99511939 1001 86380 86390 1
511914 99511914 1001 86380 86390 1
511828 99511828 1001 86380 86390 1
511829 99511829 1001 86380 86390 1
511872 99511872 1001 86380 86390 1
512440 99512440 1001 86380 86390 1
512481 99512481 1001 86380 86390 1
512521 99512521 1001 86380 86390 1
512174 99512174 1001 86380 86390 1
512435 99512435 1001 86380 86390 1
513024 99513024 1001 86380 86390 1
513051 99513051 1001 86380 86390 1
513026 99513026 1001 86380 86390 1
513175 99513175 1001 86380 86390 1
513044 99513044 1001 86380 86390 1
513007 99513007 1001 86380 86390 1
513059 99513059 1001 86380 86390 1
513086 99513086 1001 86380 86390 1
512856 99512856 1001 86380 86390 1
512895 99512895 1001 86380 86390 1
512800 99512800 1001 86380 86390 1
512624 99512624 1001 86380 86390 1
512779 99512779 1001 86380 86390 1
512716 99512716 1001 86380 86390 1
512678 99512678 1001 86380 86390 1
512691 99512691 1001 86380 86390 1
512697 99512697 1001 86380 86390 1
512672 99512672 1001 86380 86390 1
513282 99513282 1001 86380 86390 1
513347 99513347 1001 86380 86390 1
513339 99513339 1001 86380 86390 1
513251 99513251 1001 86380 86390 1
513316 99513316 1001 86380 86390 1
514012 99514012 1001 86380 86390 1
513910 99513910 1001 86380 86390 1
513988 99513988 1001 86380 86390 1
513705 99513705 1001 86380 86390 1
513526 99513526 1001 86380 86390 1
513529 99513529 1001 86380 86390 1
513583 99513583 1001 86380 86390 1
513558 99513558 1001 86380 86390 1
513495 99513495 1001 86380 86390 1
514855 99514855 1001 86380 86390 1
514705 99514705 1001 86380 86390 1
514687 99514687 1001 86380 86390 1
514465 99514465 1001 86380 86390 1
514598 99514598 1001 86380 86390 1
514420 99514420 1001 86380 86390 1
514396 99514396 1001 86380 86390 1
514893 99514893 1001 86380 86390 1
514958 99514958 1001 86380 86390 1
515503 99515503 1001 86380 86390 1
515560 99515560 1001 86380 86390 1
515664 99515664 1001 86380 86390 1
515642 99515642 1001 86380 86390 1
515631 99515631 1001 86380 86390 1
515298 99515298 1001 86380 86390 1
515204 99515204 1001 86380 86390 1
515127 99515127 1001 86380 86390 1
515248 99515248 1001 86380 86390 1
515139 99515139 1001 86380 86390 1
515787 99515787 1001 86380 86390 1
515698 99515698 1001 86380 86390 1
515700 99515700 1001 86380 86390 1
516434 99516434 1001 86380 86390 1
516411 99516411 1001 86380 86390 1
516373 99516373 1001 86380 86390 1
516426 99516426 1001 86380 86390 1
516378 99516378 1001 86380 86390 1
516259 99516259 1001 86380 86390 1
516298 99516298 1001 86380 86390 1
516044 99516044 1001 86380 86390 1
516053 99516053 1001 86380 86390 1
516558 99516558 1001 86380 86390 1
516562 99516562 1001 86380 86390 1
517233 99517233 1001 86380 86390 1
517235 99517235 1001 86380 86390 1
517236 99517236 1001 86380 86390 1
517250 99517250 1001 86380 86390 1
517213 99517213 1001 86380 86390 1
517314 99517314 1001 86380 86390 1
517179 99517179 1001 86380 86390 1
516964 99516964 1001 86380 86390 1
517018 99517018 1001 86380 86390 1
517061 99517061 1001 86380 86390 1
516820 99516820 1001 86380 86390 1
516745 99516745 1001 86380 86390 1
516738 99516738 1001 86380 86390 1
516752 99516752 1001 86380 86390 1
517350 99517350 1001 86380 86390 1
517417 99517417 1001 86380 86390 1
517392 99517392 1001 86380 86390 1
517445 99517445 1001 86380 86390 1
517471 99517471 1001 86380 86390 1
518084 99518084 1001 86380 86390 1
518136 99518136 1001 86380 86390 1
518092 99518092 1001 86380 86390 1
517852 99517852 1001 86380 86390 1
517917 99517917 1001 86380 86390 1
517857 99517857 1001 86380 86390 1
517898 99517898 1001 86380 86390 1
517812 99517812 1001 86380 86390 1
517567 99517567 1001 86380 86390 1
518927 99518927 1001 86380 86390 1
518958 99518958 1001 86380 86390 1
518616 99518616 1001 86380 86390 1
518642 99518642 1001 86380 86390 1
518475 99518475 1001 86380 86390 1
518478 99518478 1001 86380 86390 1
518442 99518442 1001 86380 86390 1
519050 99519050 1001 86380 86390 1
518783 99518783 1001 86380 86390 1
519053 99519053 1001 86380 86390 1
519147 99519147 1001 86380 86390 1
518994 99518994 1001 86380 86390 1
519139 99519139 1001 86380 86390 1
519737 99519737 1001 86380 86390 1
519635 99519635 1001 86380 86390 1
519739 99519739 1001 86380 86390 1
519689 99519689 1001 86380 86390 1
519704 99519704 1001 86380 86390 1
519407 99519407 1001 86380 86390 1
519283 99519283 1001 86380 86390 1
519219 99519219 1001 86380 86390 1
519194 99519194 1001 86380 86390 1
519238 99519238 1001 86380 86390 1
519241 99519241 1001 86380 86390 1
520447 99520447 1001 86380 86390 1
520487 99520487 1001 86380 86390 1
520443 99520443 1001 86380 86390 1
520631 99520631 1001 86380 86390 1
520278 99520278 1001 86380 86390 1
520297 99520297 1001 86380 86390 1
520364 99520364 1001 86380 86390 1
520248 99520248 1001 86380 86390 1
520392 99520392 1001 86380 86390 1
520418 99520418 1001 86380 86390 1
520148 99520148 1001 86380 86390 1
520175 99520175 1001 86380 86390 1
520215 99520215 1001 86380 86390 1
520025 99520025 1001 86380 86390 1
520080 99520080 1001 86380 86390 1
520663 99520663 1001 86380 86390 1
520690 99520690 1001 86380 86390 1
520705 99520705 1001 86380 86390 1
520770 99520770 1001 86380 86390 1
520694 99520694 1001 86380 86390 1
520798 99520798 1001 86380 86390 1
520812 99520812 1001 86380 86390 1
520840 99520840 1001 86380 86390 1
520698 99520698 1001 86380 86390 1
520843 99520843 1001 86380 86390 1
521377 99521377 1001 86380 86390 1
521419 99521419 1001 86380 86390 1
521331 99521331 1001 86380 86390 1
521294 99521294 1001 86380 86390 1
521459 99521459 1001 86380 86390 1
521323 99521323 1001 86380 86390 1
521109 99521109 1001 86380 86390 1
521137 99521137 1001 86380 86390 1
521216 99521216 1001 86380 86390 1
520897 99520897 1001 86380 86390 1
520899 99520899 1001 86380 86390 1
520900 99520900 1001 86380 86390 1
520861 99520861 1001 86380 86390 1
520901 99520901 1001 86380 86390 1
520995 99520995 1001 86380 86390 1
520880 99520880 1001 86380 86390 1
521572 99521572 1001 86380 86390 1
521509 99521509 1001 86380 86390 1
521512 99521512 1001 86380 86390 1
521642 99521642 1001 86380 86390 1
522137 99522137 1001 86380 86390 1
522279 99522279 1001 86380 86390 1
522079 99522079 1001 86380 86390 1
521752 99521752 1001 86380 86390 1
521728 99521728 1001 86380 86390 1
522467 99522467 1001 86380 86390 1
523086 99523086 1001 86380 86390 1
523044 99523044 1001 86380 86390 1
522934 99522934 1001 86380 86390 1
522804 99522804 1001 86380 86390 1
522817 99522817 1001 86380 86390 1
522666 99522666 1001 86380 86390 1
522590 99522590 1001 86380 86390 1
522529 99522529 1001 86380 86390 1
522689 99522689 1001 86380 86390 1
522560 99522560 1001 86380 86390 1
523276 99523276 1001 86380 86390 1
523880 99523880 1001 86380 86390 1
523944 99523944 1001 86380 86390 1
523865 99523865 1001 86380 86390 1
523616 99523616 1001 86380 86390 1
523606 99523606 1001 86380 86390 1
523621 99523621 1001 86380 86390 1
523427 99523427 1001 86380 86390 1
523351 99523351 1001 86380 86390 1
523443 99523443 1001 86380 86390 1
523499 99523499 1001 86380 86390 1
523396 99523396 1001 86380 86390 1
523385 99523385 1001 86380 86390 1
524113 99524113 1001 86380 86390 1
524114 99524114 1001 86380 86390 1
523986 99523986 1001 86380 86390 1
524688 99524688 1001 86380 86390 1
524758 99524758 1001 86380 86390 1
524382 99524382 1001 86380 86390 1
524409 99524409 1001 86380 86390 1
524542 99524542 1001 86380 86390 1
524504 99524504 1001 86380 86390 1
524341 99524341 1001 86380 86390 1
524845 99524845 1001 86380 86390 1
524941 99524941 1001 86380 86390 1
524815 99524815 1001 86380 86390 1
525521 99525521 1001 86380 86390 1
525406 99525406 1001 86380 86390 1
525487 99525487 1001 86380 86390 1
525423 99525423 1001 86380 86390 1
525517 99525517 1001 86380 86390 1
525493 99525493 1001 86380 86390 1
525371 99525371 1001 86380 86390 1
525294 99525294 1001 86380 86390 1
525053 99525053 1001 86380 86390 1
525016 99525016 1001 86380 86390 1
525086 99525086 1001 86380 86390 1
525153 99525153 1001 86380 86390 1
525102 99525102 1001 86380 86390 1
525181 99525181 1001 86380 86390 1
525709 99525709 1001 86380 86390 1
526268 99526268 1001 86380 86390 1
526257 99526257 1001 86380 86390 1
526397 99526397 1001 86380 86390 1
526379 99526379 1001 86380 86390 1
526302 99526302 1001 86380 86390 1
526028 99526028 1001 86380 86390 1
526045 99526045 1001 86380 86390 1
526072 99526072 1001 86380 86390 1
525853 99525853 1001 86380 86390 1
525825 99525825 1001 86380 86390 1
526580 99526580 1001 86380 86390 1
526454 99526454 1001 86380 86390 1
526532 99526532 1001 86380 86390 1
526430 99526430 1001 86380 86390 1
527188 99527188 1001 86380 86390 1
527098 99527098 1001 86380 86390 1
527226 99527226 1001 86380 86390 1
527206 99527206 1001 86380 86390 1
527236 99527236 1001 86380 86390 1
527168 99527168 1001 86380 86390 1
526863 99526863 1001 86380 86390 1
526984 99526984 1001 86380 86390 1
526858 99526858 1001 86380 86390 1
526713 99526713 1001 86380 86390 1
527261 99527261 1001 86380 86390 1
527290 99527290 1001 86380 86390 1
528019 99528019 1001 86380 86390 1
527717 99527717 1001 86380 86390 1
527705 99527705 1001 86380 86390 1
527712 99527712 1001 86380 86390 1
528098 99528098 1001 86380 86390 1
528254 99528254 1001 86380 86390 1
528277 99528277 1001 86380 86390 1
528712 99528712 1001 86380 86390 1
528701 99528701 1001 86380 86390 1
528779 99528779 1001 86380 86390 1
528794 99528794 1001 86380 86390 1
528808 99528808 1001 86380 86390 1
528620 99528620 1001 86380 86390 1
528680 99528680 1001 86380 86390 1
528484 99528484 1001 86380 86390 1
528420 99528420 1001 86380 86390 1
528369 99528369 1001 86380 86390 1
528940 99528940 1001 86380 86390 1
528995 99528995 1001 86380 86390 1
529091 99529091 1001 86380 86390 1
529599 99529599 1001 86380 86390 1
529313 99529313 1001 86380 86390 1
529116 99529116 1001 86380 86390 1
529315 99529315 1001 86380 86390 1
529885 99529885 1001 86380 86390 1
529914 99529914 1001 86380 86390 1
529824 99529824 1001 86380 86390 1
529889 99529889 1001 86380 86390 1
530504 99530504 1001 86380 86390 1
530457 99530457 1001 86380 86390 1
530396 99530396 1001 86380 86390 1
530488 99530488 1001 86380 86390 1
530185 99530185 1001 86380 86390 1
530276 99530276 1001 86380 86390 1
530213 99530213 1001 86380 86390 1
530165 99530165 1001 86380 86390 1
530067 99530067 1001 86380 86390 1
530137 99530137 1001 86380 86390 1
530721 99530721 1001 86380 86390 1
530568 99530568 1001 86380 86390 1
530596 99530596 1001 86380 86390 1
531277 99531277 1001 86380 86390 1
531378 99531378 1001 86380 86390 1
531206 99531206 1001 86380 86390 1
531196 99531196 1001 86380 86390 1
531209 99531209 1001 86380 86390 1
531060 99531060 1001 86380 86390 1
531010 99531010 1001 86380 86390 1
531062 99531062 1001 86380 86390 1
531075 99531075 1001 86380 86390 1
531013 99531013 1001 86380 86390 1
531039 99531039 1001 86380 86390 1
530987 99530987 1001 86380 86390 1
530988 99530988 1001 86380 86390 1
530772 99530772 1001 86380 86390 1
530787 99530787 1001 86380 86390 1
530815 99530815 1001 86380 86390 1
530767 99530767 1001 86380 86390 1
530848 99530848 1001 86380 86390 1
531396 99531396 1001 86380 86390 1
532134 99532134 1001 86380 86390 1
531978 99531978 1001 86380 86390 1
531929 99531929 1001 86380 86390 1
531943 99531943 1001 86380 86390 1
531675 99531675 1001 86380 86390 1
531643 99531643 1001 86380 86390 1
531684 99531684 1001 86380 86390 1
531778 99531778 1001 86380 86390 1
532242 99532242 1001 86380 86390 1
532345 99532345 1001 86380 86390 1
532400 99532400 1001 86380 86390 1
532314 99532314 1001 86380 86390 1
532864 99532864 1001 86380 86390 1
532893 99532893 1001 86380 86390 1
533005 99533005 1001 86380 86390 1
532857 99532857 1001 86380 86390 1
532938 99532938 1001 86380 86390 1
532915 99532915 1001 86380 86390 1
532657 99532657 1001 86380 86390 1
532709 99532709 1001 86380 86390 1
532722 99532722 1001 86380 86390 1
532764 99532764 1001 86380 86390 1
532703 99532703 1001 86380 86390 1
532492 99532492 1001 86380 86390 1
532428 99532428 1001 86380 86390 1
532534 99532534 1001 86380 86390 1
532574 99532574 1001 86380 86390 1
532473 99532473 1001 86380 86390 1
533195 99533195 1001 86380 86390 1
533800 99533800 1001 86380 86390 1
533762 99533762 1001 86380 86390 1
533839 99533839 1001 86380 86390 1
533563 99533563 1001 86380 86390 1
533446 99533446 1001 86380 86390 1
533500 99533500 1001 86380 86390 1
533528 99533528 1001 86380 86390 1
533456 99533456 1001 86380 86390 1
533386 99533386 1001 86380 86390 1
533348 99533348 1001 86380 86390 1
533310 99533310 1001 86380 86390 1
533910 99533910 1001 86380 86390 1
534043 99534043 1001 86380 86390 1
534007 99534007 1001 86380 86390 1
534554 99534554 1001 86380 86390 1
534374 99534374 1001 86380 86390 1
534444 99534444 1001 86380 86390 1
534458 99534458 1001 86380 86390 1
534360 99534360 1001 86380 86390 1
534104 99534104 1001 86380 86390 1
534224 99534224 1001 86380 86390 1
534098 99534098 1001 86380 86390 1
534176 99534176 1001 86380 86390 1
534735 99534735 1001 86380 86390 1
534857 99534857 1001 86380 86390 1
534871 99534871 1001 86380 86390 1
534872 99534872 1001 86380 86390 1
534692 99534692 1001 86380 86390 1
535381 99535381 1001 86380 86390 1
535510 99535510 1001 86380 86390 1
535363 99535363 1001 86380 86390 1
535220 99535220 1001 86380 86390 1
535262 99535262 1001 86380 86390 1
535276 99535276 1001 86380 86390 1
535160 99535160 1001 86380 86390 1
535034 99535034 1001 86380 86390 1
534958 99534958 1001 86380 86390 1
535079 99535079 1001 86380 86390 1
535521 99535521 1001 86380 86390 1
535680 99535680 1001 86380 86390 1
535659 99535659 1001 86380 86390 1
536181 99536181 1001 86380 86390 1
536269 99536269 1001 86380 86390 1
536001 99536001 1001 86380 86390 1
535993 99535993 1001 86380 86390 1
536007 99536007 1001 86380 86390 1
536086 99536086 1001 86380 86390 1
536102 99536102 1001 86380 86390 1
535744 99535744 1001 86380 86390 1
535735 99535735 1001 86380 86390 1
535791 99535791 1001 86380 86390 1
536464 99536464 1001 86380 86390 1
537026 99537026 1001 86380 86390 1
537001 99537001 1001 86380 86390 1
537017 99537017 1001 86380 86390 1
537069 99537069 1001 86380 86390 1
537152 99537152 1001 86380 86390 1
537071 99537071 1001 86380 86390 1
536841 99536841 1001 86380 86390 1
536710 99536710 1001 86380 86390 1
536703 99536703 1001 86380 86390 1
537198 99537198 1001 86380 86390 1
537203 99537203 1001 86380 86390 1
537181 99537181 1001 86380 86390 1
537957 99537957 1001 86380 86390 1
537683 99537683 1001 86380 86390 1
537671 99537671 1001 86380 86390 1
537675 99537675 1001 86380 86390 1
537625 99537625 1001 86380 86390 1
537565 99537565 1001 86380 86390 1
537995 99537995 1001 86380 86390 1
538028 99538028 1001 86380 86390 1
538115 99538115 1001 86380 86390 1
538132 99538132 1001 86380 86390 1
538146 99538146 1001 86380 86390 1
538172 99538172 1001 86380 86390 1
538650 99538650 1001 86380 86390 1
538676 99538676 1001 86380 86390 1
538665 99538665 1001 86380 86390 1
538522 99538522 1001 86380 86390 1
538459 99538459 1001 86380 86390 1
538435 99538435 1001 86380 86390 1
538411 99538411 1001 86380 86390 1
538543 99538543 1001 86380 86390 1
538312 99538312 1001 86380 86390 1
538275 99538275 1001 86380 86390 1
538211 99538211 1001 86380 86390 1
538264 99538264 1001 86380 86390 1
538385 99538385 1001 86380 86390 1
538244 99538244 1001 86380 86390 1
538218 99538218 1001 86380 86390 1
538889 99538889 1001 86380 86390 1
538992 99538992 1001 86380 86390 1
538878 99538878 1001 86380 86390 1
538869 99538869 1001 86380 86390 1
538821 99538821 1001 86380 86390 1
539502 99539502 1001 86380 86390 1
539516 99539516 1001 86380 86390 1
539445 99539445 1001 86380 86390 1
539259 99539259 1001 86380 86390 1
539367 99539367 1001 86380 86390 1
539194 99539194 1001 86380 86390 1
539131 99539131 1001 86380 86390 1
539080 99539080 1001 86380 86390 1
539031 99539031 1001 86380 86390 1
539831 99539831 1001 86380 86390 1
540279 99540279 1001 86380 86390 1
540396 99540396 1001 86380 86390 1
540358 99540358 1001 86380 86390 1
540346 99540346 1001 86380 86390 1
540069 99540069 1001 86380 86390 1
540180 99540180 1001 86380 86390 1
540041 99540041 1001 86380 86390 1
540035 99540035 1001 86380 86390 1
539846 99539846 1001 86380 86390 1
540584 99540584 1001 86380 86390 1
540628 99540628 1001 86380 86390 1
540896 99540896 1001 86380 86390 1
541001 99541001 1001 86380 86390 1
541045 99541045 1001 86380 86390 1
540879 99540879 1001 86380 86390 1
540716 99540716 1001 86380 86390 1
540731 99540731 1001 86380 86390 1
541918 99541918 1001 86380 86390 1
541735 99541735 1001 86380 86390 1
541839 99541839 1001 86380 86390 1
541751 99541751 1001 86380 86390 1
541805 99541805 1001 86380 86390 1
541541 99541541 1001 86380 86390 1
542234 99542234 1001 86380 86390 1
542299 99542299 1001 86380 86390 1
542317 99542317 1001 86380 86390 1
542818 99542818 1001 86380 86390 1
542897 99542897 1001 86380 86390 1
542799 99542799 1001 86380 86390 1
542588 99542588 1001 86380 86390 1
542734 99542734 1001 86380 86390 1
542419 99542419 1001 86380 86390 1
542502 99542502 1001 86380 86390 1
542336 99542336 1001 86380 86390 1
543071 99543071 1001 86380 86390 1
543060 99543060 1001 86380 86390 1
543048 99543048 1001 86380 86390 1
542997 99542997 1001 86380 86390 1
542998 99542998 1001 86380 86390 1
542959 99542959 1001 86380 86390 1
542962 99542962 1001 86380 86390 1
542966 99542966 1001 86380 86390 1
543031 99543031 1001 86380 86390 1
543618 99543618 1001 86380 86390 1
543599 99543599 1001 86380 86390 1
543718 99543718 1001 86380 86390 1
543476 99543476 1001 86380 86390 1
543543 99543543 1001 86380 86390 1
543392 99543392 1001 86380 86390 1
543409 99543409 1001 86380 86390 1
543300 99543300 1001 86380 86390 1
543303 99543303 1001 86380 86390 1
543884 99543884 1001 86380 86390 1
543964 99543964 1001 86380 86390 1
543838 99543838 1001 86380 86390 1
543854 99543854 1001 86380 86390 1
543818 99543818 1001 86380 86390 1
543922 99543922 1001 86380 86390 1
544555 99544555 1001 86380 86390 1
544493 99544493 1001 86380 86390 1
544343 99544343 1001 86380 86390 1
544384 99544384 1001 86380 86390 1
544294 99544294 1001 86380 86390 1
544296 99544296 1001 86380 86390 1
544350 99544350 1001 86380 86390 1
544287 99544287 1001 86380 86390 1
544118 99544118 1001 86380 86390 1
544107 99544107 1001 86380 86390 1
544140 99544140 1001 86380 86390 1
544050 99544050 1001 86380 86390 1
544697 99544697 1001 86380 86390 1
544598 99544598 1001 86380 86390 1
544628 99544628 1001 86380 86390 1
544655 99544655 1001 86380 86390 1
544644 99544644 1001 86380 86390 1
514499 1009 1002 25800 37583 1
400132 99400132 1001 86380 86390 1
400386 99400386 1001 86380 86390 1
400507 99400507 1001 86380 86390 1
400987 99400987 1001 86380 86390 1
401066 99401066 1001 86380 86390 1
401240 99401240 1001 86380 86390 1
401246 99401246 1001 86380 86390 1
401324 99401324 1001 86380 86390 1
401670 99401670 1001 86380 86390 1
402061 99402061 1001 86380 86390 1
402249 99402249 1001 86380 86390 1
402396 99402396 1001 86380 86390 1
402548 99402548 1001 86380 86390 1
402773 99402773 1001 86380 86390 1
403085 99403085 1001 86380 86390 1
403185 99403185 1001 86380 86390 1
403717 99403717 1001 86380 86390 1
404078 99404078 1001 86380 86390 1
404542 99404542 1001 86380 86390 1
404509 99404509 1001 86380 86390 1
404688 99404688 1001 86380 86390 1
404668 99404668 1001 86380 86390 1
404799 99404799 1001 86380 86390 1
404843 99404843 1001 86380 86390 1
404855 99404855 1001 86380 86390 1
404826 99404826 1001 86380 86390 1
405114 99405114 1001 86380 86390 1
405242 99405242 1001 86380 86390 1
405462 99405462 1001 86380 86390 1
405425 99405425 1001 86380 86390 1
405454 99405454 1001 86380 86390 1
405581 99405581 1001 86380 86390 1
405498 99405498 1001 86380 86390 1
405514 99405514 1001 86380 86390 1
405607 99405607 1001 86380 86390 1
405942 99405942 1001 86380 86390 1
406994 99406994 1001 86380 86390 1
406983 99406983 1001 86380 86390 1
407091 99407091 1001 86380 86390 1
407212 99407212 1001 86380 86390 1
407170 99407170 1001 86380 86390 1
407147 99407147 1001 86380 86390 1
407276 99407276 1001 86380 86390 1
407547 99407547 1001 86380 86390 1
407714 99407714 1001 86380 86390 1
407740 99407740 1001 86380 86390 1
407741 99407741 1001 86380 86390 1
407828 99407828 1001 86380 86390 1
408723 99408723 1001 86380 86390 1
408801 99408801 1001 86380 86390 1
409335 99409335 1001 86380 86390 1
409313 99409313 1001 86380 86390 1
409614 99409614 1001 86380 86390 1
409635 99409635 1001 86380 86390 1
410044 99410044 1001 86380 86390 1
410147 99410147 1001 86380 86390 1
410197 99410197 1001 86380 86390 1
410246 99410246 1001 86380 86390 1
410260 99410260 1001 86380 86390 1
410686 99410686 1001 86380 86390 1
410852 99410852 1001 86380 86390 1
411503 99411503 1001 86380 86390 1
411746 99411746 1001 86380 86390 1
411760 99411760 1001 86380 86390 1
411819 99411819 1001 86380 86390 1
411838 99411838 1001 86380 86390 1
412223 99412223 1001 86380 86390 1
412291 99412291 1001 86380 86390 1
412470 99412470 1001 86380 86390 1
413215 99413215 1001 86380 86390 1
413063 99413063 1001 86380 86390 1
412668 99412668 1001 86380 86390 1
412801 99412801 1001 86380 86390 1
412531 99412531 1001 86380 86390 1
412815 99412815 1001 86380 86390 1
412660 99412660 1001 86380 86390 1
412881 99412881 1001 86380 86390 1
413893 99413893 1001 86380 86390 1
413764 99413764 1001 86380 86390 1
413982 99413982 1001 86380 86390 1
415074 99415074 1001 86380 86390 1
414586 99414586 1001 86380 86390 1
414637 99414637 1001 86380 86390 1
414595 99414595 1001 86380 86390 1
414549 99414549 1001 86380 86390 1
414883 99414883 1001 86380 86390 1
414791 99414791 1001 86380 86390 1
414856 99414856 1001 86380 86390 1
414224 99414224 1001 86380 86390 1
415410 99415410 1001 86380 86390 1
415416 99415416 1001 86380 86390 1
415500 99415500 1001 86380 86390 1
415382 99415382 1001 86380 86390 1
415636 99415636 1001 86380 86390 1
416592 99416592 1001 86380 86390 1
416891 99416891 1001 86380 86390 1
416231 99416231 1001 86380 86390 1
416289 99416289 1001 86380 86390 1
416389 99416389 1001 86380 86390 1
416489 99416489 1001 86380 86390 1
416080 99416080 1001 86380 86390 1
415723 99415723 1001 86380 86390 1
415964 99415964 1001 86380 86390 1
415727 99415727 1001 86380 86390 1
415774 99415774 1001 86380 86390 1
417113 99417113 1001 86380 86390 1
417163 99417163 1001 86380 86390 1
417309 99417309 1001 86380 86390 1
417358 99417358 1001 86380 86390 1
417366 99417366 1001 86380 86390 1
417544 99417544 1001 86380 86390 1
417468 99417468 1001 86380 86390 1
418759 99418759 1001 86380 86390 1
418217 99418217 1001 86380 86390 1
418085 99418085 1001 86380 86390 1
418425 99418425 1001 86380 86390 1
417765 99417765 1001 86380 86390 1
417611 99417611 1001 86380 86390 1
418008 99418008 1001 86380 86390 1
418903 99418903 1001 86380 86390 1
418877 99418877 1001 86380 86390 1
419006 99419006 1001 86380 86390 1
419186 99419186 1001 86380 86390 1
418817 99418817 1001 86380 86390 1
420192 99420192 1001 86380 86390 1
420171 99420171 1001 86380 86390 1
420381 99420381 1001 86380 86390 1
420197 99420197 1001 86380 86390 1
420251 99420251 1001 86380 86390 1
420409 99420409 1001 86380 86390 1
420164 99420164 1001 86380 86390 1
419864 99419864 1001 86380 86390 1
419576 99419576 1001 86380 86390 1
420620 99420620 1001 86380 86390 1
420515 99420515 1001 86380 86390 1
420574 99420574 1001 86380 86390 1
420730 99420730 1001 86380 86390 1
420760 99420760 1001 86380 86390 1
421771 99421771 1001 86380 86390 1
421743 99421743 1001 86380 86390 1
421847 99421847 1001 86380 86390 1
422073 99422073 1001 86380 86390 1
421830 99421830 1001 86380 86390 1
421559 99421559 1001 86380 86390 1
421309 99421309 1001 86380 86390 1
423336 99423336 1001 86380 86390 1
423344 99423344 1001 86380 86390 1
423661 99423661 1001 86380 86390 1
423388 99423388 1001 86380 86390 1
423669 99423669 1001 86380 86390 1
423054 99423054 1001 86380 86390 1
422943 99422943 1001 86380 86390 1
423227 99423227 1001 86380 86390 1
422803 99422803 1001 86380 86390 1
423769 99423769 1001 86380 86390 1
424100 99424100 1001 86380 86390 1
424072 99424072 1001 86380 86390 1
423833 99423833 1001 86380 86390 1
424050 99424050 1001 86380 86390 1
423954 99423954 1001 86380 86390 1
424108 99424108 1001 86380 86390 1
425123 99425123 1001 86380 86390 1
425171 99425171 1001 86380 86390 1
425103 99425103 1001 86380 86390 1
425347 99425347 1001 86380 86390 1
425120 99425120 1001 86380 86390 1
424861 99424861 1001 86380 86390 1
424868 99424868 1001 86380 86390 1
424652 99424652 1001 86380 86390 1
424655 99424655 1001 86380 86390 1
424793 99424793 1001 86380 86390 1
424895 99424895 1001 86380 86390 1
424278 99424278 1001 86380 86390 1
424231 99424231 1001 86380 86390 1
425495 99425495 1001 86380 86390 1
425584 99425584 1001 86380 86390 1
425664 99425664 1001 86380 86390 1
425474 99425474 1001 86380 86390 1
425483 99425483 1001 86380 86390 1
426902 99426902 1001 86380 86390 1
426855 99426855 1001 86380 86390 1
427023 99427023 1001 86380 86390 1
426325 99426325 1001 86380 86390 1
426451 99426451 1001 86380 86390 1
426277 99426277 1001 86380 86390 1
426332 99426332 1001 86380 86390 1
425942 99425942 1001 86380 86390 1
426253 99426253 1001 86380 86390 1
425848 99425848 1001 86380 86390 1
426165 99426165 1001 86380 86390 1
425950 99425950 1001 86380 86390 1
427168 99427168 1001 86380 86390 1
427439 99427439 1001 86380 86390 1
427519 99427519 1001 86380 86390 1
427526 99427526 1001 86380 86390 1
428410 99428410 1001 86380 86390 1
428556 99428556 1001 86380 86390 1
428625 99428625 1001 86380 86390 1
428536 99428536 1001 86380 86390 1
428144 99428144 1001 86380 86390 1
427601 99427601 1001 86380 86390 1
427732 99427732 1001 86380 86390 1
427853 99427853 1001 86380 86390 1
427566 99427566 1001 86380 86390 1
429129 99429129 1001 86380 86390 1
428849 99428849 1001 86380 86390 1
428778 99428778 1001 86380 86390 1
430277 99430277 1001 86380 86390 1
429731 99429731 1001 86380 86390 1
429665 99429665 1001 86380 86390 1
429938 99429938 1001 86380 86390 1
429820 99429820 1001 86380 86390 1
429471 99429471 1001 86380 86390 1
429395 99429395 1001 86380 86390 1
429253 99429253 1001 86380 86390 1
429257 99429257 1001 86380 86390 1
429216 99429216 1001 86380 86390 1
430492 99430492 1001 86380 86390 1
431328 99431328 1001 86380 86390 1
431527 99431527 1001 86380 86390 1
431413 99431413 1001 86380 86390 1
430974 99430974 1001 86380 86390 1
431165 99431165 1001 86380 86390 1
432115 99432115 1001 86380 86390 1
432412 99432412 1001 86380 86390 1
432420 99432420 1001 86380 86390 1
432365 99432365 1001 86380 86390 1
433420 99433420 1001 86380 86390 1
433600 99433600 1001 86380 86390 1
433483 99433483 1001 86380 86390 1
432965 99432965 1001 86380 86390 1
432985 99432985 1001 86380 86390 1
432789 99432789 1001 86380 86390 1
432755 99432755 1001 86380 86390 1
432678 99432678 1001 86380 86390 1
432843 99432843 1001 86380 86390 1
434022 99434022 1001 86380 86390 1
433977 99433977 1001 86380 86390 1
434104 99434104 1001 86380 86390 1
434060 99434060 1001 86380 86390 1
435244 99435244 1001 86380 86390 1
435401 99435401 1001 86380 86390 1
435176 99435176 1001 86380 86390 1
434652 99434652 1001 86380 86390 1
434264 99434264 1001 86380 86390 1
434458 99434458 1001 86380 86390 1
434437 99434437 1001 86380 86390 1
434497 99434497 1001 86380 86390 1
434137 99434137 1001 86380 86390 1
435792 99435792 1001 86380 86390 1
435680 99435680 1001 86380 86390 1
435778 99435778 1001 86380 86390 1
437156 99437156 1001 86380 86390 1
437086 99437086 1001 86380 86390 1
436907 99436907 1001 86380 86390 1
436866 99436866 1001 86380 86390 1
437133 99437133 1001 86380 86390 1
436730 99436730 1001 86380 86390 1
435973 99435973 1001 86380 86390 1
435955 99435955 1001 86380 86390 1
300654 99300654 1001 86380 86390 1
300603 99300603 1001 86380 86390 1
300707 99300707 1001 86380 86390 1
300723 99300723 1001 86380 86390 1
300424 99300424 1001 86380 86390 1
300437 99300437 1001 86380 86390 1
300517 99300517 1001 86380 86390 1
300199 99300199 1001 86380 86390 1
300251 99300251 1001 86380 86390 1
300191 99300191 1001 86380 86390 1
300114 99300114 1001 86380 86390 1
300127 99300127 1001 86380 86390 1
300259 99300259 1001 86380 86390 1
300312 99300312 1001 86380 86390 1
300817 99300817 1001 86380 86390 1
300926 99300926 1001 86380 86390 1
300841 99300841 1001 86380 86390 1
301412 99301412 1001 86380 86390 1
301326 99301326 1001 86380 86390 1
301184 99301184 1001 86380 86390 1
301145 99301145 1001 86380 86390 1
300985 99300985 1001 86380 86390 1
300994 99300994 1001 86380 86390 1
301139 99301139 1001 86380 86390 1
301644 99301644 1001 86380 86390 1
301621 99301621 1001 86380 86390 1
301686 99301686 1001 86380 86390 1
301738 99301738 1001 86380 86390 1
301676 99301676 1001 86380 86390 1
302319 99302319 1001 86380 86390 1
302230 99302230 1001 86380 86390 1
302309 99302309 1001 86380 86390 1
302193 99302193 1001 86380 86390 1
302101 99302101 1001 86380 86390 1
302050 99302050 1001 86380 86390 1
302044 99302044 1001 86380 86390 1
301877 99301877 1001 86380 86390 1
301845 99301845 1001 86380 86390 1
301900 99301900 1001 86380 86390 1
301914 99301914 1001 86380 86390 1
302483 99302483 1001 86380 86390 1
302459 99302459 1001 86380 86390 1
302439 99302439 1001 86380 86390 1
302570 99302570 1001 86380 86390 1
302401 99302401 1001 86380 86390 1
303176 99303176 1001 86380 86390 1
303123 99303123 1001 86380 86390 1
303194 99303194 1001 86380 86390 1
303024 99303024 1001 86380 86390 1
302996 99302996 1001 86380 86390 1
302857 99302857 1001 86380 86390 1
302598 99302598 1001 86380 86390 1
302788 99302788 1001 86380 86390 1
302791 99302791 1001 86380 86390 1
303338 99303338 1001 86380 86390 1
303365 99303365 1001 86380 86390 1
303974 99303974 1001 86380 86390 1
303963 99303963 1001 86380 86390 1
303927 99303927 1001 86380 86390 1
303838 99303838 1001 86380 86390 1
303646 99303646 1001 86380 86390 1
303750 99303750 1001 86380 86390 1
303796 99303796 1001 86380 86390 1
303619 99303619 1001 86380 86390 1
303582 99303582 1001 86380 86390 1
304068 99304068 1001 86380 86390 1
304081 99304081 1001 86380 86390 1
304115 99304115 1001 86380 86390 1
304167 99304167 1001 86380 86390 1
304680 99304680 1001 86380 86390 1
304813 99304813 1001 86380 86390 1
304844 99304844 1001 86380 86390 1
304845 99304845 1001 86380 86390 1
304515 99304515 1001 86380 86390 1
304517 99304517 1001 86380 86390 1
304595 99304595 1001 86380 86390 1
304480 99304480 1001 86380 86390 1
304456 99304456 1001 86380 86390 1
304276 99304276 1001 86380 86390 1
304305 99304305 1001 86380 86390 1
304397 99304397 1001 86380 86390 1
304297 99304297 1001 86380 86390 1
305006 99305006 1001 86380 86390 1
305685 99305685 1001 86380 86390 1
305535 99305535 1001 86380 86390 1
305551 99305551 1001 86380 86390 1
305540 99305540 1001 86380 86390 1
305201 99305201 1001 86380 86390 1
305189 99305189 1001 86380 86390 1
305255 99305255 1001 86380 86390 1
500063 99500063 1001 86380 86390 1
500170 99500170 1001 86380 86390 1
500054 99500054 1001 86380 86390 1
500080 99500080 1001 86380 86390 1
500093 99500093 1001 86380 86390 1
500187 99500187 1001 86380 86390 1
500124 99500124 1001 86380 86390 1
500706 99500706 1001 86380 86390 1
500549 99500549 1001 86380 86390 1
500605 99500605 1001 86380 86390 1
500490 99500490 1001 86380 86390 1
500334 99500334 1001 86380 86390 1
500394 99500394 1001 86380 86390 1
500240 99500240 1001 86380 86390 1
500966 99500966 1001 86380 86390 1
500916 99500916 1001 86380 86390 1
500917 99500917 1001 86380 86390 1
500814 99500814 1001 86380 86390 1
500818 99500818 1001 86380 86390 1
500910 99500910 1001 86380 86390 1
500990 99500990 1001 86380 86390 1
501577 99501577 1001 86380 86390 1
501453 99501453 1001 86380 86390 1
501341 99501341 1001 86380 86390 1
501368 99501368 1001 86380 86390 1
501061 99501061 1001 86380 86390 1
501064 99501064 1001 86380 86390 1
501755 99501755 1001 86380 86390 1
501693 99501693 1001 86380 86390 1
501708 99501708 1001 86380 86390 1
501711 99501711 1001 86380 86390 1
502330 99502330 1001 86380 86390 1
502447 99502447 1001 86380 86390 1
502422 99502422 1001 86380 86390 1
502195 99502195 1001 86380 86390 1
502094 99502094 1001 86380 86390 1
501925 99501925 1001 86380 86390 1
501979 99501979 1001 86380 86390 1
501889 99501889 1001 86380 86390 1
501955 99501955 1001 86380 86390 1
501867 99501867 1001 86380 86390 1
502605 99502605 1001 86380 86390 1
502546 99502546 1001 86380 86390 1
502663 99502663 1001 86380 86390 1
503179 99503179 1001 86380 86390 1
502930 99502930 1001 86380 86390 1
503051 99503051 1001 86380 86390 1
502741 99502741 1001 86380 86390 1
502793 99502793 1001 86380 86390 1
502716 99502716 1001 86380 86390 1
502782 99502782 1001 86380 86390 1
502744 99502744 1001 86380 86390 1
503301 99503301 1001 86380 86390 1
503369 99503369 1001 86380 86390 1
503335 99503335 1001 86380 86390 1
503938 99503938 1001 86380 86390 1
503990 99503990 1001 86380 86390 1
503985 99503985 1001 86380 86390 1
503802 99503802 1001 86380 86390 1
503752 99503752 1001 86380 86390 1
503883 99503883 1001 86380 86390 1
503528 99503528 1001 86380 86390 1
503583 99503583 1001 86380 86390 1
504167 99504167 1001 86380 86390 1
504200 99504200 1001 86380 86390 1
504869 99504869 1001 86380 86390 1
504766 99504766 1001 86380 86390 1
504689 99504689 1001 86380 86390 1
504599 99504599 1001 86380 86390 1
504643 99504643 1001 86380 86390 1
504592 99504592 1001 86380 86390 1
504644 99504644 1001 86380 86390 1
504685 99504685 1001 86380 86390 1
504496 99504496 1001 86380 86390 1
504355 99504355 1001 86380 86390 1
504342 99504342 1001 86380 86390 1
504527 99504527 1001 86380 86390 1
505769 99505769 1001 86380 86390 1
505697 99505697 1001 86380 86390 1
505608 99505608 1001 86380 86390 1
505491 99505491 1001 86380 86390 1
505560 99505560 1001 86380 86390 1
505368 99505368 1001 86380 86390 1
505345 99505345 1001 86380 86390 1
505320 99505320 1001 86380 86390 1
505194 99505194 1001 86380 86390 1
505819 99505819 1001 86380 86390 1
505823 99505823 1001 86380 86390 1
506417 99506417 1001 86380 86390 1
506394 99506394 1001 86380 86390 1
506497 99506497 1001 86380 86390 1
506459 99506459 1001 86380 86390 1
506474 99506474 1001 86380 86390 1
506463 99506463 1001 86380 86390 1
506412 99506412 1001 86380 86390 1
506490 99506490 1001 86380 86390 1
506365 99506365 1001 86380 86390 1
506251 99506251 1001 86380 86390 1
506376 99506376 1001 86380 86390 1
506007 99506007 1001 86380 86390 1
506163 99506163 1001 86380 86390 1
506009 99506009 1001 86380 86390 1
506127 99506127 1001 86380 86390 1
506699 99506699 1001 86380 86390 1
506628 99506628 1001 86380 86390 1
507373 99507373 1001 86380 86390 1
507362 99507362 1001 86380 86390 1
507259 99507259 1001 86380 86390 1
507377 99507377 1001 86380 86390 1
507378 99507378 1001 86380 86390 1
507265 99507265 1001 86380 86390 1
507145 99507145 1001 86380 86390 1
507071 99507071 1001 86380 86390 1
506932 99506932 1001 86380 86390 1
506959 99506959 1001 86380 86390 1
506836 99506836 1001 86380 86390 1
506901 99506901 1001 86380 86390 1
506903 99506903 1001 86380 86390 1
507589 99507589 1001 86380 86390 1
507454 99507454 1001 86380 86390 1
507586 99507586 1001 86380 86390 1
508202 99508202 1001 86380 86390 1
508206 99508206 1001 86380 86390 1
508130 99508130 1001 86380 86390 1
507868 99507868 1001 86380 86390 1
507653 99507653 1001 86380 86390 1
507629 99507629 1001 86380 86390 1
507631 99507631 1001 86380 86390 1
507697 99507697 1001 86380 86390 1
507701 99507701 1001 86380 86390 1
508324 99508324 1001 86380 86390 1
508286 99508286 1001 86380 86390 1
508351 99508351 1001 86380 86390 1
508383 99508383 1001 86380 86390 1
508358 99508358 1001 86380 86390 1
508309 99508309 1001 86380 86390 1
509015 99509015 1001 86380 86390 1
508945 99508945 1001 86380 86390 1
508674 99508674 1001 86380 86390 1
508832 99508832 1001 86380 86390 1
508851 99508851 1001 86380 86390 1
508802 99508802 1001 86380 86390 1
508561 99508561 1001 86380 86390 1
508654 99508654 1001 86380 86390 1
509151 99509151 1001 86380 86390 1
509142 99509142 1001 86380 86390 1
509247 99509247 1001 86380 86390 1
509772 99509772 1001 86380 86390 1
509509 99509509 1001 86380 86390 1
509318 99509318 1001 86380 86390 1
509357 99509357 1001 86380 86390 1
509293 99509293 1001 86380 86390 1
509476 99509476 1001 86380 86390 1
509361 99509361 1001 86380 86390 1
509400 99509400 1001 86380 86390 1
509419 99509419 1001 86380 86390 1
509408 99509408 1001 86380 86390 1
510553 99510553 1001 86380 86390 1
510605 99510605 1001 86380 86390 1
510543 99510543 1001 86380 86390 1
510556 99510556 1001 86380 86390 1
510610 99510610 1001 86380 86390 1
510397 99510397 1001 86380 86390 1
510266 99510266 1001 86380 86390 1
510866 99510866 1001 86380 86390 1
510731 99510731 1001 86380 86390 1
510862 99510862 1001 86380 86390 1
510800 99510800 1001 86380 86390 1
511464 99511464 1001 86380 86390 1
511465 99511465 1001 86380 86390 1
511532 99511532 1001 86380 86390 1
511419 99511419 1001 86380 86390 1
511461 99511461 1001 86380 86390 1
511207 99511207 1001 86380 86390 1
511023 99511023 1001 86380 86390 1
511063 99511063 1001 86380 86390 1
511004 99511004 1001 86380 86390 1
510966 99510966 1001 86380 86390 1
511666 99511666 1001 86380 86390 1
511559 99511559 1001 86380 86390 1
511572 99511572 1001 86380 86390 1
512185 99512185 1001 86380 86390 1
512058 99512058 1001 86380 86390 1
512149 99512149 1001 86380 86390 1
511968 99511968 1001 86380 86390 1
512089 99512089 1001 86380 86390 1
512029 99512029 1001 86380 86390 1
511810 99511810 1001 86380 86390 1
511903 99511903 1001 86380 86390 1
512455 99512455 1001 86380 86390 1
512572 99512572 1001 86380 86390 1
512434 99512434 1001 86380 86390 1
512448 99512448 1001 86380 86390 1
512477 99512477 1001 86380 86390 1
513157 99513157 1001 86380 86390 1
513145 99513145 1001 86380 86390 1
513120 99513120 1001 86380 86390 1
513146 99513146 1001 86380 86390 1
513149 99513149 1001 86380 86390 1
513190 99513190 1001 86380 86390 1
513199 99513199 1001 86380 86390 1
512961 99512961 1001 86380 86390 1
512910 99512910 1001 86380 86390 1
512950 99512950 1001 86380 86390 1
512952 99512952 1001 86380 86390 1
512978 99512978 1001 86380 86390 1
512992 99512992 1001 86380 86390 1
512620 99512620 1001 86380 86390 1
513309 99513309 1001 86380 86390 1
513387 99513387 1001 86380 86390 1
513237 99513237 1001 86380 86390 1
513917 99513917 1001 86380 86390 1
513840 99513840 1001 86380 86390 1
514025 99514025 1001 86380 86390 1
513619 99513619 1001 86380 86390 1
513679 99513679 1001 86380 86390 1
513544 99513544 1001 86380 86390 1
513596 99513596 1001 86380 86390 1
513443 99513443 1001 86380 86390 1
513611 99513611 1001 86380 86390 1
513525 99513525 1001 86380 86390 1
514112 99514112 1001 86380 86390 1
514139 99514139 1001 86380 86390 1
514730 99514730 1001 86380 86390 1
514693 99514693 1001 86380 86390 1
514682 99514682 1001 86380 86390 1
514838 99514838 1001 86380 86390 1
514789 99514789 1001 86380 86390 1
514752 99514752 1001 86380 86390 1
514639 99514639 1001 86380 86390 1
514536 99514536 1001 86380 86390 1
514477 99514477 1001 86380 86390 1
514568 99514568 1001 86380 86390 1
514621 99514621 1001 86380 86390 1
514493 99514493 1001 86380 86390 1
514469 99514469 1001 86380 86390 1
514275 99514275 1001 86380 86390 1
514305 99514305 1001 86380 86390 1
514410 99514410 1001 86380 86390 1
514437 99514437 1001 86380 86390 1
514373 99514373 1001 86380 86390 1
515023 99515023 1001 86380 86390 1
515014 99515014 1001 86380 86390 1
514937 99514937 1001 86380 86390 1
514889 99514889 1001 86380 86390 1
514915 99514915 1001 86380 86390 1
515683 99515683 1001 86380 86390 1
515546 99515546 1001 86380 86390 1
515335 99515335 1001 86380 86390 1
515466 99515466 1001 86380 86390 1
515363 99515363 1001 86380 86390 1
515326 99515326 1001 86380 86390 1
515288 99515288 1001 86380 86390 1
515406 99515406 1001 86380 86390 1
515357 99515357 1001 86380 86390 1
515089 99515089 1001 86380 86390 1
515233 99515233 1001 86380 86390 1
515241 99515241 1001 86380 86390 1
515694 99515694 1001 86380 86390 1
515826 99515826 1001 86380 86390 1
515879 99515879 1001 86380 86390 1
515819 99515819 1001 86380 86390 1
516343 99516343 1001 86380 86390 1
516447 99516447 1001 86380 86390 1
516308 99516308 1001 86380 86390 1
516485 99516485 1001 86380 86390 1
516327 99516327 1001 86380 86390 1
516211 99516211 1001 86380 86390 1
516224 99516224 1001 86380 86390 1
516057 99516057 1001 86380 86390 1
516047 99516047 1001 86380 86390 1
516662 99516662 1001 86380 86390 1
516588 99516588 1001 86380 86390 1
516629 99516629 1001 86380 86390 1
516565 99516565 1001 86380 86390 1
516518 99516518 1001 86380 86390 1
517140 99517140 1001 86380 86390 1
517243 99517243 1001 86380 86390 1
517193 99517193 1001 86380 86390 1
516978 99516978 1001 86380 86390 1
516788 99516788 1001 86380 86390 1
516802 99516802 1001 86380 86390 1
516881 99516881 1001 86380 86390 1
517384 99517384 1001 86380 86390 1
517345 99517345 1001 86380 86390 1
518007 99518007 1001 86380 86390 1
518099 99518099 1001 86380 86390 1
518074 99518074 1001 86380 86390 1
518087 99518087 1001 86380 86390 1
518157 99518157 1001 86380 86390 1
517800 99517800 1001 86380 86390 1
517878 99517878 1001 86380 86390 1
517944 99517944 1001 86380 86390 1
517596 99517596 1001 86380 86390 1
517635 99517635 1001 86380 86390 1
517624 99517624 1001 86380 86390 1
517702 99517702 1001 86380 86390 1
517718 99517718 1001 86380 86390 1
517578 99517578 1001 86380 86390 1
517695 99517695 1001 86380 86390 1
518237 99518237 1001 86380 86390 1
518342 99518342 1001 86380 86390 1
518213 99518213 1001 86380 86390 1
518294 99518294 1001 86380 86390 1
518245 99518245 1001 86380 86390 1
518297 99518297 1001 86380 86390 1
518679 99518679 1001 86380 86390 1
518733 99518733 1001 86380 86390 1
518735 99518735 1001 86380 86390 1
518761 99518761 1001 86380 86390 1
518461 99518461 1001 86380 86390 1
518539 99518539 1001 86380 86390 1
518463 99518463 1001 86380 86390 1
519054 99519054 1001 86380 86390 1
519122 99519122 1001 86380 86390 1
519190 99519190 1001 86380 86390 1
519686 99519686 1001 86380 86390 1
519727 99519727 1001 86380 86390 1
519545 99519545 1001 86380 86390 1
519495 99519495 1001 86380 86390 1
519446 99519446 1001 86380 86390 1
519311 99519311 1001 86380 86390 1
519211 99519211 1001 86380 86390 1
519368 99519368 1001 86380 86390 1
519279 99519279 1001 86380 86390 1
519202 99519202 1001 86380 86390 1
519858 99519858 1001 86380 86390 1
520522 99520522 1001 86380 86390 1
520409 99520409 1001 86380 86390 1
520255 99520255 1001 86380 86390 1
520272 99520272 1001 86380 86390 1
520083 99520083 1001 86380 86390 1
520125 99520125 1001 86380 86390 1
520180 99520180 1001 86380 86390 1
520095 99520095 1001 86380 86390 1
520667 99520667 1001 86380 86390 1
521277 99521277 1001 86380 86390 1
521420 99521420 1001 86380 86390 1
521151 99521151 1001 86380 86390 1
521243 99521243 1001 86380 86390 1
521179 99521179 1001 86380 86390 1
521063 99521063 1001 86380 86390 1
520977 99520977 1001 86380 86390 1
521025 99521025 1001 86380 86390 1
521636 99521636 1001 86380 86390 1
521483 99521483 1001 86380 86390 1
521601 99521601 1001 86380 86390 1
522037 99522037 1001 86380 86390 1
522066 99522066 1001 86380 86390 1
521900 99521900 1001 86380 86390 1
521839 99521839 1001 86380 86390 1
521716 99521716 1001 86380 86390 1
521859 99521859 1001 86380 86390 1
521797 99521797 1001 86380 86390 1
522380 99522380 1001 86380 86390 1
522356 99522356 1001 86380 86390 1
522318 99522318 1001 86380 86390 1
522358 99522358 1001 86380 86390 1
522294 99522294 1001 86380 86390 1
522438 99522438 1001 86380 86390 1
523004 99523004 1001 86380 86390 1
522794 99522794 1001 86380 86390 1
522684 99522684 1001 86380 86390 1
522607 99522607 1001 86380 86390 1
522599 99522599 1001 86380 86390 1
523231 99523231 1001 86380 86390 1
523168 99523168 1001 86380 86390 1
523158 99523158 1001 86380 86390 1
523197 99523197 1001 86380 86390 1
523122 99523122 1001 86380 86390 1
523278 99523278 1001 86380 86390 1
523883 99523883 1001 86380 86390 1
523809 99523809 1001 86380 86390 1
523823 99523823 1001 86380 86390 1
523762 99523762 1001 86380 86390 1
523650 99523650 1001 86380 86390 1
523612 99523612 1001 86380 86390 1
523639 99523639 1001 86380 86390 1
523652 99523652 1001 86380 86390 1
523493 99523493 1001 86380 86390 1
523356 99523356 1001 86380 86390 1
523387 99523387 1001 86380 86390 1
524034 99524034 1001 86380 86390 1
523740 99523740 1001 86380 86390 1
524053 99524053 1001 86380 86390 1
524592 99524592 1001 86380 86390 1
524685 99524685 1001 86380 86390 1
524686 99524686 1001 86380 86390 1
524755 99524755 1001 86380 86390 1
524703 99524703 1001 86380 86390 1
524503 99524503 1001 86380 86390 1
524518 99524518 1001 86380 86390 1
524544 99524544 1001 86380 86390 1
524494 99524494 1001 86380 86390 1
524485 99524485 1001 86380 86390 1
524356 99524356 1001 86380 86390 1
524331 99524331 1001 86380 86390 1
524185 99524185 1001 86380 86390 1
524213 99524213 1001 86380 86390 1
524278 99524278 1001 86380 86390 1
524884 99524884 1001 86380 86390 1
524801 99524801 1001 86380 86390 1
525545 99525545 1001 86380 86390 1
525571 99525571 1001 86380 86390 1
525472 99525472 1001 86380 86390 1
525381 99525381 1001 86380 86390 1
525203 99525203 1001 86380 86390 1
525192 99525192 1001 86380 86390 1
525259 99525259 1001 86380 86390 1
525017 99525017 1001 86380 86390 1
525043 99525043 1001 86380 86390 1
525149 99525149 1001 86380 86390 1
525098 99525098 1001 86380 86390 1
525021 99525021 1001 86380 86390 1
525023 99525023 1001 86380 86390 1
526388 99526388 1001 86380 86390 1
526391 99526391 1001 86380 86390 1
526233 99526233 1001 86380 86390 1
526260 99526260 1001 86380 86390 1
526399 99526399 1001 86380 86390 1
526326 99526326 1001 86380 86390 1
526241 99526241 1001 86380 86390 1
526135 99526135 1001 86380 86390 1
526162 99526162 1001 86380 86390 1
525840 99525840 1001 86380 86390 1
525867 99525867 1001 86380 86390 1
526602 99526602 1001 86380 86390 1
526455 99526455 1001 86380 86390 1
526522 99526522 1001 86380 86390 1
527072 99527072 1001 86380 86390 1
526965 99526965 1001 86380 86390 1
526838 99526838 1001 86380 86390 1
526997 99526997 1001 86380 86390 1
526935 99526935 1001 86380 86390 1
526884 99526884 1001 86380 86390 1
526671 99526671 1001 86380 86390 1
526659 99526659 1001 86380 86390 1
526672 99526672 1001 86380 86390 1
526677 99526677 1001 86380 86390 1
526836 99526836 1001 86380 86390 1
527435 99527435 1001 86380 86390 1
527293 99527293 1001 86380 86390 1
527283 99527283 1001 86380 86390 1
528024 99528024 1001 86380 86390 1
527960 99527960 1001 86380 86390 1
527892 99527892 1001 86380 86390 1
527820 99527820 1001 86380 86390 1
527773 99527773 1001 86380 86390 1
527774 99527774 1001 86380 86390 1
527839 99527839 1001 86380 86390 1
527684 99527684 1001 86380 86390 1
527868 99527868 1001 86380 86390 1
527618 99527618 1001 86380 86390 1
527593 99527593 1001 86380 86390 1
527465 99527465 1001 86380 86390 1
528163 99528163 1001 86380 86390 1
528179 99528179 1001 86380 86390 1
528223 99528223 1001 86380 86390 1
528122 99528122 1001 86380 86390 1
528773 99528773 1001 86380 86390 1
528876 99528876 1001 86380 86390 1
528716 99528716 1001 86380 86390 1
528718 99528718 1001 86380 86390 1
528621 99528621 1001 86380 86390 1
528583 99528583 1001 86380 86390 1
528662 99528662 1001 86380 86390 1
528493 99528493 1001 86380 86390 1
528615 99528615 1001 86380 86390 1
528512 99528512 1001 86380 86390 1
528357 99528357 1001 86380 86390 1
528488 99528488 1001 86380 86390 1
528352 99528352 1001 86380 86390 1
528978 99528978 1001 86380 86390 1
529625 99529625 1001 86380 86390 1
529692 99529692 1001 86380 86390 1
529524 99529524 1001 86380 86390 1
529581 99529581 1001 86380 86390 1
529597 99529597 1001 86380 86390 1
529422 99529422 1001 86380 86390 1
529423 99529423 1001 86380 86390 1
529179 99529179 1001 86380 86390 1
529893 99529893 1001 86380 86390 1
529871 99529871 1001 86380 86390 1
529835 99529835 1001 86380 86390 1
529929 99529929 1001 86380 86390 1
530489 99530489 1001 86380 86390 1
530552 99530552 1001 86380 86390 1
530244 99530244 1001 86380 86390 1
530249 99530249 1001 86380 86390 1
530201 99530201 1001 86380 86390 1
529984 99529984 1001 86380 86390 1
530139 99530139 1001 86380 86390 1
530012 99530012 1001 86380 86390 1
529935 99529935 1001 86380 86390 1
530106 99530106 1001 86380 86390 1
529955 99529955 1001 86380 86390 1
530675 99530675 1001 86380 86390 1
530688 99530688 1001 86380 86390 1
531352 99531352 1001 86380 86390 1
531325 99531325 1001 86380 86390 1
531369 99531369 1001 86380 86390 1
531262 99531262 1001 86380 86390 1
531056 99531056 1001 86380 86390 1
530839 99530839 1001 86380 86390 1
531498 99531498 1001 86380 86390 1
531517 99531517 1001 86380 86390 1
532128 99532128 1001 86380 86390 1
532090 99532090 1001 86380 86390 1
532056 99532056 1001 86380 86390 1
532190 99532190 1001 86380 86390 1
531836 99531836 1001 86380 86390 1
531888 99531888 1001 86380 86390 1
531779 99531779 1001 86380 86390 1
531602 99531602 1001 86380 86390 1
531709 99531709 1001 86380 86390 1
532322 99532322 1001 86380 86390 1
532375 99532375 1001 86380 86390 1
532339 99532339 1001 86380 86390 1
532277 99532277 1001 86380 86390 1
532239 99532239 1001 86380 86390 1
532942 99532942 1001 86380 86390 1
532820 99532820 1001 86380 86390 1
532678 99532678 1001 86380 86390 1
532732 99532732 1001 86380 86390 1
532655 99532655 1001 86380 86390 1
532502 99532502 1001 86380 86390 1
532483 99532483 1001 86380 86390 1
532602 99532602 1001 86380 86390 1
533140 99533140 1001 86380 86390 1
533141 99533141 1001 86380 86390 1
533821 99533821 1001 86380 86390 1
533720 99533720 1001 86380 86390 1
533663 99533663 1001 86380 86390 1
533753 99533753 1001 86380 86390 1
533805 99533805 1001 86380 86390 1
533522 99533522 1001 86380 86390 1
533510 99533510 1001 86380 86390 1
533588 99533588 1001 86380 86390 1
533525 99533525 1001 86380 86390 1
533557 99533557 1001 86380 86390 1
533611 99533611 1001 86380 86390 1
533284 99533284 1001 86380 86390 1
533958 99533958 1001 86380 86390 1
533873 99533873 1001 86380 86390 1
534055 99534055 1001 86380 86390 1
533874 99533874 1001 86380 86390 1
533900 99533900 1001 86380 86390 1
533866 99533866 1001 86380 86390 1
534647 99534647 1001 86380 86390 1
534545 99534545 1001 86380 86390 1
534562 99534562 1001 86380 86390 1
534550 99534550 1001 86380 86390 1
534512 99534512 1001 86380 86390 1
534592 99534592 1001 86380 86390 1
534466 99534466 1001 86380 86390 1
534378 99534378 1001 86380 86390 1
534443 99534443 1001 86380 86390 1
534334 99534334 1001 86380 86390 1
534127 99534127 1001 86380 86390 1
534245 99534245 1001 86380 86390 1
534233 99534233 1001 86380 86390 1
534138 99534138 1001 86380 86390 1
534799 99534799 1001 86380 86390 1
534775 99534775 1001 86380 86390 1
535318 99535318 1001 86380 86390 1
535396 99535396 1001 86380 86390 1
535488 99535488 1001 86380 86390 1
535441 99535441 1001 86380 86390 1
535228 99535228 1001 86380 86390 1
535282 99535282 1001 86380 86390 1
534903 99534903 1001 86380 86390 1
535041 99535041 1001 86380 86390 1
535552 99535552 1001 86380 86390 1
535617 99535617 1001 86380 86390 1
535671 99535671 1001 86380 86390 1
535634 99535634 1001 86380 86390 1
535609 99535609 1001 86380 86390 1
536190 99536190 1001 86380 86390 1
536071 99536071 1001 86380 86390 1
535932 99535932 1001 86380 86390 1
535958 99535958 1001 86380 86390 1
536077 99536077 1001 86380 86390 1
535721 99535721 1001 86380 86390 1
535828 99535828 1001 86380 86390 1
535830 99535830 1001 86380 86390 1
536449 99536449 1001 86380 86390 1
536521 99536521 1001 86380 86390 1
537101 99537101 1001 86380 86390 1
536973 99536973 1001 86380 86390 1
537039 99537039 1001 86380 86390 1
537053 99537053 1001 86380 86390 1
537123 99537123 1001 86380 86390 1
536933 99536933 1001 86380 86390 1
536847 99536847 1001 86380 86390 1
536704 99536704 1001 86380 86390 1
536667 99536667 1001 86380 86390 1
536668 99536668 1001 86380 86390 1
537366 99537366 1001 86380 86390 1
537276 99537276 1001 86380 86390 1
537201 99537201 1001 86380 86390 1
537360 99537360 1001 86380 86390 1
537985 99537985 1001 86380 86390 1
537963 99537963 1001 86380 86390 1
537800 99537800 1001 86380 86390 1
537790 99537790 1001 86380 86390 1
537706 99537706 1001 86380 86390 1
537736 99537736 1001 86380 86390 1
537407 99537407 1001 86380 86390 1
537434 99537434 1001 86380 86390 1
537435 99537435 1001 86380 86390 1
537374 99537374 1001 86380 86390 1
537569 99537569 1001 86380 86390 1
538035 99538035 1001 86380 86390 1
538062 99538062 1001 86380 86390 1
538011 99538011 1001 86380 86390 1
538112 99538112 1001 86380 86390 1
538167 99538167 1001 86380 86390 1
538711 99538711 1001 86380 86390 1
538641 99538641 1001 86380 86390 1
538800 99538800 1001 86380 86390 1
538466 99538466 1001 86380 86390 1
538545 99538545 1001 86380 86390 1
538456 99538456 1001 86380 86390 1
538560 99538560 1001 86380 86390 1
538535 99538535 1001 86380 86390 1
538576 99538576 1001 86380 86390 1
538375 99538375 1001 86380 86390 1
538196 99538196 1001 86380 86390 1
538278 99538278 1001 86380 86390 1
538920 99538920 1001 86380 86390 1
538860 99538860 1001 86380 86390 1
539551 99539551 1001 86380 86390 1
539542 99539542 1001 86380 86390 1
539440 99539440 1001 86380 86390 1
539585 99539585 1001 86380 86390 1
539388 99539388 1001 86380 86390 1
539111 99539111 1001 86380 86390 1
539189 99539189 1001 86380 86390 1
539166 99539166 1001 86380 86390 1
539179 99539179 1001 86380 86390 1
539050 99539050 1001 86380 86390 1
539039 99539039 1001 86380 86390 1
539148 99539148 1001 86380 86390 1
539663 99539663 1001 86380 86390 1
539641 99539641 1001 86380 86390 1
539825 99539825 1001 86380 86390 1
539722 99539722 1001 86380 86390 1
539827 99539827 1001 86380 86390 1
539777 99539777 1001 86380 86390 1
540351 99540351 1001 86380 86390 1
540432 99540432 1001 86380 86390 1
540265 99540265 1001 86380 86390 1
540448 99540448 1001 86380 86390 1
540231 99540231 1001 86380 86390 1
540154 99540154 1001 86380 86390 1
540168 99540168 1001 86380 86390 1
540034 99540034 1001 86380 86390 1
539866 99539866 1001 86380 86390 1
540633 99540633 1001 86380 86390 1
540561 99540561 1001 86380 86390 1
540510 99540510 1001 86380 86390 1
541219 99541219 1001 86380 86390 1
541156 99541156 1001 86380 86390 1
541048 99541048 1001 86380 86390 1
540846 99540846 1001 86380 86390 1
540719 99540719 1001 86380 86390 1
540811 99540811 1001 86380 86390 1
541448 99541448 1001 86380 86390 1
541478 99541478 1001 86380 86390 1
541401 99541401 1001 86380 86390 1
541481 99541481 1001 86380 86390 1
542087 99542087 1001 86380 86390 1
541928 99541928 1001 86380 86390 1
542009 99542009 1001 86380 86390 1
541984 99541984 1001 86380 86390 1
542026 99542026 1001 86380 86390 1
541772 99541772 1001 86380 86390 1
541786 99541786 1001 86380 86390 1
541774 99541774 1001 86380 86390 1
541864 99541864 1001 86380 86390 1
541725 99541725 1001 86380 86390 1
541524 99541524 1001 86380 86390 1
541604 99541604 1001 86380 86390 1
541673 99541673 1001 86380 86390 1
541506 99541506 1001 86380 86390 1
542323 99542323 1001 86380 86390 1
542196 99542196 1001 86380 86390 1
542213 99542213 1001 86380 86390 1
542255 99542255 1001 86380 86390 1
542793 99542793 1001 86380 86390 1
542927 99542927 1001 86380 86390 1
542759 99542759 1001 86380 86390 1
542761 99542761 1001 86380 86390 1
542789 99542789 1001 86380 86390 1
542597 99542597 1001 86380 86390 1
542714 99542714 1001 86380 86390 1
542600 99542600 1001 86380 86390 1
542616 99542616 1001 86380 86390 1
542707 99542707 1001 86380 86390 1
542454 99542454 1001 86380 86390 1
542442 99542442 1001 86380 86390 1
542383 99542383 1001 86380 86390 1
542970 99542970 1001 86380 86390 1
542985 99542985 1001 86380 86390 1
542976 99542976 1001 86380 86390 1
543644 99543644 1001 86380 86390 1
543581 99543581 1001 86380 86390 1
543582 99543582 1001 86380 86390 1
543764 99543764 1001 86380 86390 1
543565 99543565 1001 86380 86390 1
543425 99543425 1001 86380 86390 1
543361 99543361 1001 86380 86390 1
543252 99543252 1001 86380 86390 1
543161 99543161 1001 86380 86390 1
543820 99543820 1001 86380 86390 1
543821 99543821 1001 86380 86390 1
543967 99543967 1001 86380 86390 1
543789 99543789 1001 86380 86390 1
543867 99543867 1001 86380 86390 1
544546 99544546 1001 86380 86390 1
544576 99544576 1001 86380 86390 1
544529 99544529 1001 86380 86390 1
544427 99544427 1001 86380 86390 1
544251 99544251 1001 86380 86390 1
544292 99544292 1001 86380 86390 1
544281 99544281 1001 86380 86390 1
544028 99544028 1001 86380 86390 1
544109 99544109 1001 86380 86390 1
544113 99544113 1001 86380 86390 1
544116 99544116 1001 86380 86390 1
544027 99544027 1001 86380 86390 1
544710 99544710 1001 86380 86390 1
544711 99544711 1001 86380 86390 1
544705 99544705 1001 86380 86390 1
544734 99544734 1001 86380 86390 1
534176 943 1002 40128 40434 1
400068 99400068 1001 86380 86390 1
400531 99400531 1001 86380 86390 1
400710 99400710 1001 86380 86390 1
400713 99400713 1001 86380 86390 1
400946 99400946 1001 86380 86390 1
401263 99401263 1001 86380 86390 1
401159 99401159 1001 86380 86390 1
401732 99401732 1001 86380 86390 1
401704 99401704 1001 86380 86390 1
401892 99401892 1001 86380 86390 1
401971 99401971 1001 86380 86390 1
402175 99402175 1001 86380 86390 1
402512 99402512 1001 86380 86390 1
403303 99403303 1001 86380 86390 1
403696 99403696 1001 86380 86390 1
403675 99403675 1001 86380 86390 1
403704 99403704 1001 86380 86390 1
403728 99403728 1001 86380 86390 1
403658 99403658 1001 86380 86390 1
403823 99403823 1001 86380 86390 1
403820 99403820 1001 86380 86390 1
403779 99403779 1001 86380 86390 1
404003 99404003 1001 86380 86390 1
404237 99404237 1001 86380 86390 1
404415 99404415 1001 86380 86390 1
404551 99404551 1001 86380 86390 1
404960 99404960 1001 86380 86390 1
405049 99405049 1001 86380 86390 1
405123 99405123 1001 86380 86390 1
405198 99405198 1001 86380 86390 1
405261 99405261 1001 86380 86390 1
405529 99405529 1001 86380 86390 1
405659 99405659 1001 86380 86390 1
405676 99405676 1001 86380 86390 1
405699 99405699 1001 86380 86390 1
405728 99405728 1001 86380 86390 1
405968 99405968 1001 86380 86390 1
405972 99405972 1001 86380 86390 1
405958 99405958 1001 86380 86390 1
406110 99406110 1001 86380 86390 1
406339 99406339 1001 86380 86390 1
406458 99406458 1001 86380 86390 1
406506 99406506 1001 86380 86390 1
406911 99406911 1001 86380 86390 1
406987 99406987 1001 86380 86390 1
407171 99407171 1001 86380 86390 1
407402 99407402 1001 86380 86390 1
407404 99407404 1001 86380 86390 1
407357 99407357 1001 86380 86390 1
407744 99407744 1001 86380 86390 1
407757 99407757 1001 86380 86390 1
407806 99407806 1001 86380 86390 1
407776 99407776 1001 86380 86390 1
407986 99407986 1001 86380 86390 1
407938 99407938 1001 86380 86390 1
407997 99407997 1001 86380 86390 1
408592 99408592 1001 86380 86390 1
408749 99408749 1001 86380 86390 1
408782 99408782 1001 86380 86390 1
408914 99408914 1001 86380 86390 1
408943 99408943 1001 86380 86390 1
408916 99408916 1001 86380 86390 1
408869 99408869 1001 86380 86390 1
409170 99409170 1001 86380 86390 1
409500 99409500 1001 86380 86390 1
409587 99409587 1001 86380 86390 1
409667 99409667 1001 86380 86390 1
409781 99409781 1001 86380 86390 1
409945 99409945 1001 86380 86390 1
410098 99410098 1001 86380 86390 1
410002 99410002 1001 86380 86390 1
410259 99410259 1001 86380 86390 1
410349 99410349 1001 86380 86390 1
410219 99410219 1001 86380 86390 1
410384 99410384 1001 86380 86390 1
410493 99410493 1001 86380 86390 1
410724 99410724 1001 86380 86390 1
410734 99410734 1001 86380 86390 1
410844 99410844 1001 86380 86390 1
410983 99410983 1001 86380 86390 1
411054 99411054 1001 86380 86390 1
411102 99411102 1001 86380 86390 1
411196 99411196 1001 86380 86390 1
411198 99411198 1001 86380 86390 1
411167 99411167 1001 86380 86390 1
411476 99411476 1001 86380 86390 1
411480 99411480 1001 86380 86390 1
411732 99411732 1001 86380 86390 1
412092 99412092 1001 86380 86390 1
412231 99412231 1001 86380 86390 1
413630 99413630 1001 86380 86390 1
413525 99413525 1001 86380 86390 1
413502 99413502 1001 86380 86390 1
413461 99413461 1001 86380 86390 1
413394 99413394 1001 86380 86390 1
412907 99412907 1001 86380 86390 1
413092 99413092 1001 86380 86390 1
413026 99413026 1001 86380 86390 1
412997 99412997 1001 86380 86390 1
412791 99412791 1001 86380 86390 1
413886 99413886 1001 86380 86390 1
413925 99413925 1001 86380 86390 1
413970 99413970 1001 86380 86390 1
415004 99415004 1001 86380 86390 1
415198 99415198 1001 86380 86390 1
415284 99415284 1001 86380 86390 1
415019 99415019 1001 86380 86390 1
414826 99414826 1001 86380 86390 1
414733 99414733 1001 86380 86390 1
414312 99414312 1001 86380 86390 1
415573 99415573 1001 86380 86390 1
415325 99415325 1001 86380 86390 1
415641 99415641 1001 86380 86390 1
415441 99415441 1001 86380 86390 1
415694 99415694 1001 86380 86390 1
416859 99416859 1001 86380 86390 1
416930 99416930 1001 86380 86390 1
416616 99416616 1001 86380 86390 1
416415 99416415 1001 86380 86390 1
416559 99416559 1001 86380 86390 1
416356 99416356 1001 86380 86390 1
415880 99415880 1001 86380 86390 1
416057 99416057 1001 86380 86390 1
415940 99415940 1001 86380 86390 1
415823 99415823 1001 86380 86390 1
416031 99416031 1001 86380 86390 1
417281 99417281 1001 86380 86390 1
417028 99417028 1001 86380 86390 1
417573 99417573 1001 86380 86390 1
417402 99417402 1001 86380 86390 1
418730 99418730 1001 86380 86390 1
418501 99418501 1001 86380 86390 1
418554 99418554 1001 86380 86390 1
418601 99418601 1001 86380 86390 1
418703 99418703 1001 86380 86390 1
418792 99418792 1001 86380 86390 1
418035 99418035 1001 86380 86390 1
418258 99418258 1001 86380 86390 1
417826 99417826 1001 86380 86390 1
417627 99417627 1001 86380 86390 1
417815 99417815 1001 86380 86390 1
418952 99418952 1001 86380 86390 1
418806 99418806 1001 86380 86390 1
418838 99418838 1001 86380 86390 1
420341 99420341 1001 86380 86390 1
420343 99420343 1001 86380 86390 1
419905 99419905 1001 86380 86390 1
419886 99419886 1001 86380 86390 1
419946 99419946 1001 86380 86390 1
420009 99420009 1001 86380 86390 1
419812 99419812 1001 86380 86390 1
419991 99419991 1001 86380 86390 1
419630 99419630 1001 86380 86390 1
419450 99419450 1001 86380 86390 1
419406 99419406 1001 86380 86390 1
419454 99419454 1001 86380 86390 1
419229 99419229 1001 86380 86390 1
420821 99420821 1001 86380 86390 1
420507 99420507 1001 86380 86390 1
420671 99420671 1001 86380 86390 1
420785 99420785 1001 86380 86390 1
421712 99421712 1001 86380 86390 1
422077 99422077 1001 86380 86390 1
421784 99421784 1001 86380 86390 1
421878 99421878 1001 86380 86390 1
421912 99421912 1001 86380 86390 1
422100 99422100 1001 86380 86390 1
421440 99421440 1001 86380 86390 1
421331 99421331 1001 86380 86390 1
421447 99421447 1001 86380 86390 1
421560 99421560 1001 86380 86390 1
421258 99421258 1001 86380 86390 1
421147 99421147 1001 86380 86390 1
421153 99421153 1001 86380 86390 1
421008 99421008 1001 86380 86390 1
422477 99422477 1001 86380 86390 1
422435 99422435 1001 86380 86390 1
423309 99423309 1001 86380 86390 1
423493 99423493 1001 86380 86390 1
423347 99423347 1001 86380 86390 1
423736 99423736 1001 86380 86390 1
423331 99423331 1001 86380 86390 1
423668 99423668 1001 86380 86390 1
423028 99423028 1001 86380 86390 1
423252 99423252 1001 86380 86390 1
423279 99423279 1001 86380 86390 1
423239 99423239 1001 86380 86390 1
422863 99422863 1001 86380 86390 1
422618 99422618 1001 86380 86390 1
424034 99424034 1001 86380 86390 1
423865 99423865 1001 86380 86390 1
423797 99423797 1001 86380 86390 1
423923 99423923 1001 86380 86390 1
423998 99423998 1001 86380 86390 1
423879 99423879 1001 86380 86390 1
425356 99425356 1001 86380 86390 1
425185 99425185 1001 86380 86390 1
424716 99424716 1001 86380 86390 1
424892 99424892 1001 86380 86390 1
424744 99424744 1001 86380 86390 1
424729 99424729 1001 86380 86390 1
424878 99424878 1001 86380 86390 1
424365 99424365 1001 86380 86390 1
425451 99425451 1001 86380 86390 1
426956 99426956 1001 86380 86390 1
426484 99426484 1001 86380 86390 1
426677 99426677 1001 86380 86390 1
426092 99426092 1001 86380 86390 1
425905 99425905 1001 86380 86390 1
427146 99427146 1001 86380 86390 1
427250 99427250 1001 86380 86390 1
427361 99427361 1001 86380 86390 1
427256 99427256 1001 86380 86390 1
427410 99427410 1001 86380 86390 1
428439 99428439 1001 86380 86390 1
428541 99428541 1001 86380 86390 1
428552 99428552 1001 86380 86390 1
428662 99428662 1001 86380 86390 1
428419 99428419 1001 86380 86390 1
428278 99428278 1001 86380 86390 1
428330 99428330 1001 86380 86390 1
427934 99427934 1001 86380 86390 1
428335 99428335 1001 86380 86390 1
428316 99428316 1001 86380 86390 1
427559 99427559 1001 86380 86390 1
427757 99427757 1001 86380 86390 1
427605 99427605 1001 86380 86390 1
427842 99427842 1001 86380 86390 1
427845 99427845 1001 86380 86390 1
428970 99428970 1001 86380 86390 1
429008 99429008 1001 86380 86390 1
430190 99430190 1001 86380 86390 1
430068 99430068 1001 86380 86390 1
430195 99430195 1001 86380 86390 1
430197 99430197 1001 86380 86390 1
429641 99429641 1001 86380 86390 1
429839 99429839 1001 86380 86390 1
429728 99429728 1001 86380 86390 1
429824 99429824 1001 86380 86390 1
429334 99429334 1001 86380 86390 1
430551 99430551 1001 86380 86390 1
430773 99430773 1001 86380 86390 1
430402 99430402 1001 86380 86390 1
430538 99430538 1001 86380 86390 1
430721 99430721 1001 86380 86390 1
431862 99431862 1001 86380 86390 1
431774 99431774 1001 86380 86390 1
431452 99431452 1001 86380 86390 1
431582 99431582 1001 86380 86390 1
431298 99431298 1001 86380 86390 1
431575 99431575 1001 86380 86390 1
431300 99431300 1001 86380 86390 1
430866 99430866 1001 86380 86390 1
431007 99431007 1001 86380 86390 1
432287 99432287 1001 86380 86390 1
432462 99432462 1001 86380 86390 1
432158 99432158 1001 86380 86390 1
432213 99432213 1001 86380 86390 1
432256 99432256 1001 86380 86390 1
432106 99432106 1001 86380 86390 1
432166 99432166 1001 86380 86390 1
432340 99432340 1001 86380 86390 1
433409 99433409 1001 86380 86390 1
433462 99433462 1001 86380 86390 1
433442 99433442 1001 86380 86390 1
433593 99433593 1001 86380 86390 1
433628 99433628 1001 86380 86390 1
433209 99433209 1001 86380 86390 1
432938 99432938 1001 86380 86390 1
432828 99432828 1001 86380 86390 1
432562 99432562 1001 86380 86390 1
432658 99432658 1001 86380 86390 1
432575 99432575 1001 86380 86390 1
432645 99432645 1001 86380 86390 1
434037 99434037 1001 86380 86390 1
433863 99433863 1001 86380 86390 1
434043 99434043 1001 86380 86390 1
433953 99433953 1001 86380 86390 1
433872 99433872 1001 86380 86390 1
433767 99433767 1001 86380 86390 1
433908 99433908 1001 86380 86390 1
433991 99433991 1001 86380 86390 1
433806 99433806 1001 86380 86390 1
435282 99435282 1001 86380 86390 1
435061 99435061 1001 86380 86390 1
435388 99435388 1001 86380 86390 1
435335 99435335 1001 86380 86390 1
435336 99435336 1001 86380 86390 1
434798 99434798 1001 86380 86390 1
434653 99434653 1001 86380 86390 1
434451 99434451 1001 86380 86390 1
434224 99434224 1001 86380 86390 1
435623 99435623 1001 86380 86390 1
435866 99435866 1001 86380 86390 1
435771 99435771 1001 86380 86390 1
435610 99435610 1001 86380 86390 1
435695 99435695 1001 86380 86390 1
436914 99436914 1001 86380 86390 1
437106 99437106 1001 86380 86390 1
436903 99436903 1001 86380 86390 1
436993 99436993 1001 86380 86390 1
437059 99437059 1001 86380 86390 1
437016 99437016 1001 86380 86390 1
436728 99436728 1001 86380 86390 1
436450 99436450 1001 86380 86390 1
436425 99436425 1001 86380 86390 1
436745 99436745 1001 86380 86390 1
436438 99436438 1001 86380 86390 1
435926 99435926 1001 86380 86390 1
435907 99435907 1001 86380 86390 1
436240 99436240 1001 86380 86390 1
435960 99435960 1001 86380 86390 1
437350 99437350 1001 86380 86390 1
437336 99437336 1001 86380 86390 1
300612 99300612 1001 86380 86390 1
300664 99300664 1001 86380 86390 1
300669 99300669 1001 86380 86390 1
300568 99300568 1001 86380 86390 1
300372 99300372 1001 86380 86390 1
300322 99300322 1001 86380 86390 1
300467 99300467 1001 86380 86390 1
300431 99300431 1001 86380 86390 1
300200 99300200 1001 86380 86390 1
300310 99300310 1001 86380 86390 1
300208 99300208 1001 86380 86390 1
300287 99300287 1001 86380 86390 1
300829 99300829 1001 86380 86390 1
300739 99300739 1001 86380 86390 1
300865 99300865 1001 86380 86390 1
301235 99301235 1001 86380 86390 1
301158 99301158 1001 86380 86390 1
301266 99301266 1001 86380 86390 1
301121 99301121 1001 86380 86390 1
300941 99300941 1001 86380 86390 1
301699 99301699 1001 86380 86390 1
302348 99302348 1001 86380 86390 1
302282 99302282 1001 86380 86390 1
302205 99302205 1001 86380 86390 1
302288 99302288 1001 86380 86390 1
302009 99302009 1001 86380 86390 1
302100 99302100 1001 86380 86390 1
302055 99302055 1001 86380 86390 1
302005 99302005 1001 86380 86390 1
301773 99301773 1001 86380 86390 1
301762 99301762 1001 86380 86390 1
301947 99301947 1001 86380 86390 1
301818 99301818 1001 86380 86390 1
301936 99301936 1001 86380 86390 1
301847 99301847 1001 86380 86390 1
302403 99302403 1001 86380 86390 1
302447 99302447 1001 86380 86390 1
302428 99302428 1001 86380 86390 1
303039 99303039 1001 86380 86390 1
303008 99303008 1001 86380 86390 1
302853 99302853 1001 86380 86390 1
302921 99302921 1001 86380 86390 1
302909 99302909 1001 86380 86390 1
302665 99302665 1001 86380 86390 1
302719 99302719 1001 86380 86390 1
302685 99302685 1001 86380 86390 1
302740 99302740 1001 86380 86390 1
302779 99302779 1001 86380 86390 1
303347 99303347 1001 86380 86390 1
303364 99303364 1001 86380 86390 1
303212 99303212 1001 86380 86390 1
303841 99303841 1001 86380 86390 1
303685 99303685 1001 86380 86390 1
303737 99303737 1001 86380 86390 1
303673 99303673 1001 86380 86390 1
303689 99303689 1001 86380 86390 1
303748 99303748 1001 86380 86390 1
303544 99303544 1001 86380 86390 1
303498 99303498 1001 86380 86390 1
304061 99304061 1001 86380 86390 1
304203 99304203 1001 86380 86390 1
304089 99304089 1001 86380 86390 1
304784 99304784 1001 86380 86390 1
304721 99304721 1001 86380 86390 1
304725 99304725 1001 86380 86390 1
304592 99304592 1001 86380 86390 1
304607 99304607 1001 86380 86390 1
304483 99304483 1001 86380 86390 1
304320 99304320 1001 86380 86390 1
304373 99304373 1001 86380 86390 1
304908 99304908 1001 86380 86390 1
305027 99305027 1001 86380 86390 1
305028 99305028 1001 86380 86390 1
304872 99304872 1001 86380 86390 1
304944 99304944 1001 86380 86390 1
305022 99305022 1001 86380 86390 1
305573 99305573 1001 86380 86390 1
305612 99305612 1001 86380 86390 1
305613 99305613 1001 86380 86390 1
305665 99305665 1001 86380 86390 1
305512 99305512 1001 86380 86390 1
305503 99305503 1001 86380 86390 1
305406 99305406 1001 86380 86390 1
305395 99305395 1001 86380 86390 1
305294 99305294 1001 86380 86390 1
305323 99305323 1001 86380 86390 1
305212 99305212 1001 86380 86390 1
305190 99305190 1001 86380 86390 1
305242 99305242 1001 86380 86390 1
305165 99305165 1001 86380 86390 1
305270 99305270 1001 86380 86390 1
500036 99500036 1001 86380 86390 1
500143 99500143 1001 86380 86390 1
500029 99500029 1001 86380 86390 1
305691 99305691 1001 86380 86390 1
500750 99500750 1001 86380 86390 1
500812 99500812 1001 86380 86390 1
500662 99500662 1001 86380 86390 1
500745 99500745 1001 86380 86390 1
500518 99500518 1001 86380 86390 1
500523 99500523 1001 86380 86390 1
500448 99500448 1001 86380 86390 1
500304 99500304 1001 86380 86390 1
500919 99500919 1001 86380 86390 1
500884 99500884 1001 86380 86390 1
501638 99501638 1001 86380 86390 1
501527 99501527 1001 86380 86390 1
501515 99501515 1001 86380 86390 1
501492 99501492 1001 86380 86390 1
501584 99501584 1001 86380 86390 1
501533 99501533 1001 86380 86390 1
501241 99501241 1001 86380 86390 1
501213 99501213 1001 86380 86390 1
501689 99501689 1001 86380 86390 1
501770 99501770 1001 86380 86390 1
501810 99501810 1001 86380 86390 1
501800 99501800 1001 86380 86390 1
502299 99502299 1001 86380 86390 1
502274 99502274 1001 86380 86390 1
502440 99502440 1001 86380 86390 1
502368 99502368 1001 86380 86390 1
502122 99502122 1001 86380 86390 1
502200 99502200 1001 86380 86390 1
502241 99502241 1001 86380 86390 1
502074 99502074 1001 86380 86390 1
502154 99502154 1001 86380 86390 1
501873 99501873 1001 86380 86390 1
501978 99501978 1001 86380 86390 1
501928 99501928 1001 86380 86390 1
501918 99501918 1001 86380 86390 1
502624 99502624 1001 86380 86390 1
502469 99502469 1001 86380 86390 1
502564 99502564 1001 86380 86390 1
503262 99503262 1001 86380 86390 1
503128 99503128 1001 86380 86390 1
503275 99503275 1001 86380 86390 1
503120 99503120 1001 86380 86390 1
503049 99503049 1001 86380 86390 1
503077 99503077 1001 86380 86390 1
503055 99503055 1001 86380 86390 1
503355 99503355 1001 86380 86390 1
503388 99503388 1001 86380 86390 1
504040 99504040 1001 86380 86390 1
503933 99503933 1001 86380 86390 1
503730 99503730 1001 86380 86390 1
503874 99503874 1001 86380 86390 1
503753 99503753 1001 86380 86390 1
503908 99503908 1001 86380 86390 1
503910 99503910 1001 86380 86390 1
504312 99504312 1001 86380 86390 1
504288 99504288 1001 86380 86390 1
504228 99504228 1001 86380 86390 1
504165 99504165 1001 86380 86390 1
504816 99504816 1001 86380 86390 1
504835 99504835 1001 86380 86390 1
504585 99504585 1001 86380 86390 1
504701 99504701 1001 86380 86390 1
504677 99504677 1001 86380 86390 1
504589 99504589 1001 86380 86390 1
504579 99504579 1001 86380 86390 1
504737 99504737 1001 86380 86390 1
504469 99504469 1001 86380 86390 1
504451 99504451 1001 86380 86390 1
505123 99505123 1001 86380 86390 1
505068 99505068 1001 86380 86390 1
505681 99505681 1001 86380 86390 1
505529 99505529 1001 86380 86390 1
505497 99505497 1001 86380 86390 1
505459 99505459 1001 86380 86390 1
505226 99505226 1001 86380 86390 1
505923 99505923 1001 86380 86390 1
505833 99505833 1001 86380 86390 1
505939 99505939 1001 86380 86390 1
505957 99505957 1001 86380 86390 1
505947 99505947 1001 86380 86390 1
505973 99505973 1001 86380 86390 1
506471 99506471 1001 86380 86390 1
506510 99506510 1001 86380 86390 1
506501 99506501 1001 86380 86390 1
506476 99506476 1001 86380 86390 1
506413 99506413 1001 86380 86390 1
506557 99506557 1001 86380 86390 1
506255 99506255 1001 86380 86390 1
506245 99506245 1001 86380 86390 1
506066 99506066 1001 86380 86390 1
506056 99506056 1001 86380 86390 1
506050 99506050 1001 86380 86390 1
505999 99505999 1001 86380 86390 1
506735 99506735 1001 86380 86390 1
506728 99506728 1001 86380 86390 1
506665 99506665 1001 86380 86390 1
506630 99506630 1001 86380 86390 1
507294 99507294 1001 86380 86390 1
507301 99507301 1001 86380 86390 1
507411 99507411 1001 86380 86390 1
507419 99507419 1001 86380 86390 1
507190 99507190 1001 86380 86390 1
507153 99507153 1001 86380 86390 1
506815 99506815 1001 86380 86390 1
506834 99506834 1001 86380 86390 1
506812 99506812 1001 86380 86390 1
507626 99507626 1001 86380 86390 1
507499 99507499 1001 86380 86390 1
507567 99507567 1001 86380 86390 1
507451 99507451 1001 86380 86390 1
507469 99507469 1001 86380 86390 1
508133 99508133 1001 86380 86390 1
508214 99508214 1001 86380 86390 1
508218 99508218 1001 86380 86390 1
507916 99507916 1001 86380 86390 1
507994 99507994 1001 86380 86390 1
507839 99507839 1001 86380 86390 1
508023 99508023 1001 86380 86390 1
508036 99508036 1001 86380 86390 1
507999 99507999 1001 86380 86390 1
507935 99507935 1001 86380 86390 1
508039 99508039 1001 86380 86390 1
507659 99507659 1001 86380 86390 1
507793 99507793 1001 86380 86390 1
507742 99507742 1001 86380 86390 1
507768 99507768 1001 86380 86390 1
508417 99508417 1001 86380 86390 1
508345 99508345 1001 86380 86390 1
508895 99508895 1001 86380 86390 1
509039 99509039 1001 86380 86390 1
509000 99509000 1001 86380 86390 1
508910 99508910 1001 86380 86390 1
509014 99509014 1001 86380 86390 1
508925 99508925 1001 86380 86390 1
509004 99509004 1001 86380 86390 1
508879 99508879 1001 86380 86390 1
509065 99509065 1001 86380 86390 1
508971 99508971 1001 86380 86390 1
508779 99508779 1001 86380 86390 1
508663 99508663 1001 86380 86390 1
508703 99508703 1001 86380 86390 1
508755 99508755 1001 86380 86390 1
508837 99508837 1001 86380 86390 1
508828 99508828 1001 86380 86390 1
508479 99508479 1001 86380 86390 1
508645 99508645 1001 86380 86390 1
509266 99509266 1001 86380 86390 1
509229 99509229 1001 86380 86390 1
509871 99509871 1001 86380 86390 1
509712 99509712 1001 86380 86390 1
509777 99509777 1001 86380 86390 1
509766 99509766 1001 86380 86390 1
509620 99509620 1001 86380 86390 1
509673 99509673 1001 86380 86390 1
509674 99509674 1001 86380 86390 1
509662 99509662 1001 86380 86390 1
509611 99509611 1001 86380 86390 1
509663 99509663 1001 86380 86390 1
509523 99509523 1001 86380 86390 1
509524 99509524 1001 86380 86390 1
509297 99509297 1001 86380 86390 1
509455 99509455 1001 86380 86390 1
509458 99509458 1001 86380 86390 1
510065 99510065 1001 86380 86390 1
510034 99510034 1001 86380 86390 1
509997 99509997 1001 86380 86390 1
510038 99510038 1001 86380 86390 1
510439 99510439 1001 86380 86390 1
510478 99510478 1001 86380 86390 1
510202 99510202 1001 86380 86390 1
510780 99510780 1001 86380 86390 1
510741 99510741 1001 86380 86390 1
510809 99510809 1001 86380 86390 1
510888 99510888 1001 86380 86390 1
511479 99511479 1001 86380 86390 1
511282 99511282 1001 86380 86390 1
511251 99511251 1001 86380 86390 1
511161 99511161 1001 86380 86390 1
511241 99511241 1001 86380 86390 1
511255 99511255 1001 86380 86390 1
511164 99511164 1001 86380 86390 1
511048 99511048 1001 86380 86390 1
510979 99510979 1001 86380 86390 1
511702 99511702 1001 86380 86390 1
512252 99512252 1001 86380 86390 1
512360 99512360 1001 86380 86390 1
512323 99512323 1001 86380 86390 1
511917 99511917 1001 86380 86390 1
511761 99511761 1001 86380 86390 1
511958 99511958 1001 86380 86390 1
512379 99512379 1001 86380 86390 1
512409 99512409 1001 86380 86390 1
512578 99512578 1001 86380 86390 1
512514 99512514 1001 86380 86390 1
512450 99512450 1001 86380 86390 1
513204 99513204 1001 86380 86390 1
513104 99513104 1001 86380 86390 1
513165 99513165 1001 86380 86390 1
512888 99512888 1001 86380 86390 1
512631 99512631 1001 86380 86390 1
513285 99513285 1001 86380 86390 1
513207 99513207 1001 86380 86390 1
513392 99513392 1001 86380 86390 1
513980 99513980 1001 86380 86390 1
513851 99513851 1001 86380 86390 1
514015 99514015 1001 86380 86390 1
513728 99513728 1001 86380 86390 1
513641 99513641 1001 86380 86390 1
513539 99513539 1001 86380 86390 1
513579 99513579 1001 86380 86390 1
513498 99513498 1001 86380 86390 1
514219 99514219 1001 86380 86390 1
514731 99514731 1001 86380 86390 1
514753 99514753 1001 86380 86390 1
514483 99514483 1001 86380 86390 1
514290 99514290 1001 86380 86390 1
514257 99514257 1001 86380 86390 1
514335 99514335 1001 86380 86390 1
515046 99515046 1001 86380 86390 1
515554 99515554 1001 86380 86390 1
515668 99515668 1001 86380 86390 1
515617 99515617 1001 86380 86390 1
515441 99515441 1001 86380 86390 1
515358 99515358 1001 86380 86390 1
515165 99515165 1001 86380 86390 1
515217 99515217 1001 86380 86390 1
515771 99515771 1001 86380 86390 1
515880 99515880 1001 86380 86390 1
515715 99515715 1001 86380 86390 1
516402 99516402 1001 86380 86390 1
516201 99516201 1001 86380 86390 1
516203 99516203 1001 86380 86390 1
516245 99516245 1001 86380 86390 1
516129 99516129 1001 86380 86390 1
516209 99516209 1001 86380 86390 1
515941 99515941 1001 86380 86390 1
516084 99516084 1001 86380 86390 1
515956 99515956 1001 86380 86390 1
515996 99515996 1001 86380 86390 1
516039 99516039 1001 86380 86390 1
516078 99516078 1001 86380 86390 1
515925 99515925 1001 86380 86390 1
516713 99516713 1001 86380 86390 1
516689 99516689 1001 86380 86390 1
516561 99516561 1001 86380 86390 1
516511 99516511 1001 86380 86390 1
516589 99516589 1001 86380 86390 1
516618 99516618 1001 86380 86390 1
516659 99516659 1001 86380 86390 1
516712 99516712 1001 86380 86390 1
517300 99517300 1001 86380 86390 1
517262 99517262 1001 86380 86390 1
517227 99517227 1001 86380 86390 1
517253 99517253 1001 86380 86390 1
516954 99516954 1001 86380 86390 1
517083 99517083 1001 86380 86390 1
516997 99516997 1001 86380 86390 1
516870 99516870 1001 86380 86390 1
516717 99516717 1001 86380 86390 1
516914 99516914 1001 86380 86390 1
516720 99516720 1001 86380 86390 1
517459 99517459 1001 86380 86390 1
517409 99517409 1001 86380 86390 1
517761 99517761 1001 86380 86390 1
517764 99517764 1001 86380 86390 1
517909 99517909 1001 86380 86390 1
517644 99517644 1001 86380 86390 1
517584 99517584 1001 86380 86390 1
517691 99517691 1001 86380 86390 1
517602 99517602 1001 86380 86390 1
517734 99517734 1001 86380 86390 1
518188 99518188 1001 86380 86390 1
518201 99518201 1001 86380 86390 1
518357 99518357 1001 86380 86390 1
518281 99518281 1001 86380 86390 1
518205 99518205 1001 86380 86390 1
518220 99518220 1001 86380 86390 1
518913 99518913 1001 86380 86390 1
518894 99518894 1001 86380 86390 1
518626 99518626 1001 86380 86390 1
518587 99518587 1001 86380 86390 1
518605 99518605 1001 86380 86390 1
518636 99518636 1001 86380 86390 1
518424 99518424 1001 86380 86390 1
518558 99518558 1001 86380 86390 1
519075 99519075 1001 86380 86390 1
519170 99519170 1001 86380 86390 1
519108 99519108 1001 86380 86390 1
519161 99519161 1001 86380 86390 1
519614 99519614 1001 86380 86390 1
519619 99519619 1001 86380 86390 1
519427 99519427 1001 86380 86390 1
519498 99519498 1001 86380 86390 1
519577 99519577 1001 86380 86390 1
519579 99519579 1001 86380 86390 1
519554 99519554 1001 86380 86390 1
519222 99519222 1001 86380 86390 1
519268 99519268 1001 86380 86390 1
519333 99519333 1001 86380 86390 1
519398 99519398 1001 86380 86390 1
519890 99519890 1001 86380 86390 1
519845 99519845 1001 86380 86390 1
520563 99520563 1001 86380 86390 1
520542 99520542 1001 86380 86390 1
520467 99520467 1001 86380 86390 1
520546 99520546 1001 86380 86390 1
520313 99520313 1001 86380 86390 1
520327 99520327 1001 86380 86390 1
520104 99520104 1001 86380 86390 1
520118 99520118 1001 86380 86390 1
520069 99520069 1001 86380 86390 1
520746 99520746 1001 86380 86390 1
520645 99520645 1001 86380 86390 1
520658 99520658 1001 86380 86390 1
520661 99520661 1001 86380 86390 1
521465 99521465 1001 86380 86390 1
521284 99521284 1001 86380 86390 1
521208 99521208 1001 86380 86390 1
521235 99521235 1001 86380 86390 1
521249 99521249 1001 86380 86390 1
521229 99521229 1001 86380 86390 1
521048 99521048 1001 86380 86390 1
521504 99521504 1001 86380 86390 1
521521 99521521 1001 86380 86390 1
521612 99521612 1001 86380 86390 1
521470 99521470 1001 86380 86390 1
521564 99521564 1001 86380 86390 1
522289 99522289 1001 86380 86390 1
522291 99522291 1001 86380 86390 1
522230 99522230 1001 86380 86390 1
522244 99522244 1001 86380 86390 1
522182 99522182 1001 86380 86390 1
522235 99522235 1001 86380 86390 1
522136 99522136 1001 86380 86390 1
522069 99522069 1001 86380 86390 1
521837 99521837 1001 86380 86390 1
521863 99521863 1001 86380 86390 1
522395 99522395 1001 86380 86390 1
522339 99522339 1001 86380 86390 1
523046 99523046 1001 86380 86390 1
522890 99522890 1001 86380 86390 1
522826 99522826 1001 86380 86390 1
522879 99522879 1001 86380 86390 1
522713 99522713 1001 86380 86390 1
522806 99522806 1001 86380 86390 1
522832 99522832 1001 86380 86390 1
522537 99522537 1001 86380 86390 1
522631 99522631 1001 86380 86390 1
523221 99523221 1001 86380 86390 1
523265 99523265 1001 86380 86390 1
523873 99523873 1001 86380 86390 1
523745 99523745 1001 86380 86390 1
523822 99523822 1001 86380 86390 1
523759 99523759 1001 86380 86390 1
523850 99523850 1001 86380 86390 1
523827 99523827 1001 86380 86390 1
523599 99523599 1001 86380 86390 1
523665 99523665 1001 86380 86390 1
523591 99523591 1001 86380 86390 1
523658 99523658 1001 86380 86390 1
523633 99523633 1001 86380 86390 1
523388 99523388 1001 86380 86390 1
523531 99523531 1001 86380 86390 1
523404 99523404 1001 86380 86390 1
523425 99523425 1001 86380 86390 1
523452 99523452 1001 86380 86390 1
524123 99524123 1001 86380 86390 1
524139 99524139 1001 86380 86390 1
524101 99524101 1001 86380 86390 1
523950 99523950 1001 86380 86390 1
523963 99523963 1001 86380 86390 1
524002 99524002 1001 86380 86390 1
523979 99523979 1001 86380 86390 1
524631 99524631 1001 86380 86390 1
524621 99524621 1001 86380 86390 1
524596 99524596 1001 86380 86390 1
524635 99524635 1001 86380 86390 1
524598 99524598 1001 86380 86390 1
524679 99524679 1001 86380 86390 1
524486 99524486 1001 86380 86390 1
524533 99524533 1001 86380 86390 1
524391 99524391 1001 86380 86390 1
524319 99524319 1001 86380 86390 1
524203 99524203 1001 86380 86390 1
524290 99524290 1001 86380 86390 1
525461 99525461 1001 86380 86390 1
525411 99525411 1001 86380 86390 1
525528 99525528 1001 86380 86390 1
525544 99525544 1001 86380 86390 1
525274 99525274 1001 86380 86390 1
525368 99525368 1001 86380 86390 1
525213 99525213 1001 86380 86390 1
525190 99525190 1001 86380 86390 1
525219 99525219 1001 86380 86390 1
525159 99525159 1001 86380 86390 1
525672 99525672 1001 86380 86390 1
525676 99525676 1001 86380 86390 1
525716 99525716 1001 86380 86390 1
525732 99525732 1001 86380 86390 1
526403 99526403 1001 86380 86390 1
526330 99526330 1001 86380 86390 1
526208 99526208 1001 86380 86390 1
525864 99525864 1001 86380 86390 1
526570 99526570 1001 86380 86390 1
527059 99527059 1001 86380 86390 1
527202 99527202 1001 86380 86390 1
527235 99527235 1001 86380 86390 1
527184 99527184 1001 86380 86390 1
526849 99526849 1001 86380 86390 1
527021 99527021 1001 86380 86390 1
526950 99526950 1001 86380 86390 1
526990 99526990 1001 86380 86390 1
527042 99527042 1001 86380 86390 1
526657 99526657 1001 86380 86390 1
526699 99526699 1001 86380 86390 1
527946 99527946 1001 86380 86390 1
527947 99527947 1001 86380 86390 1
527977 99527977 1001 86380 86390 1
527995 99527995 1001 86380 86390 1
527743 99527743 1001 86380 86390 1
527771 99527771 1001 86380 86390 1
527828 99527828 1001 86380 86390 1
527590 99527590 1001 86380 86390 1
527539 99527539 1001 86380 86390 1
527502 99527502 1001 86380 86390 1
527543 99527543 1001 86380 86390 1
528164 99528164 1001 86380 86390 1
528144 99528144 1001 86380 86390 1
528864 99528864 1001 86380 86390 1
528760 99528760 1001 86380 86390 1
528702 99528702 1001 86380 86390 1
528742 99528742 1001 86380 86390 1
528717 99528717 1001 86380 86390 1
528809 99528809 1001 86380 86390 1
528573 99528573 1001 86380 86390 1
528640 99528640 1001 86380 86390 1
528563 99528563 1001 86380 86390 1
528397 99528397 1001 86380 86390 1
528294 99528294 1001 86380 86390 1
528478 99528478 1001 86380 86390 1
528414 99528414 1001 86380 86390 1
528483 99528483 1001 86380 86390 1
528432 99528432 1001 86380 86390 1
529029 99529029 1001 86380 86390 1
529048 99529048 1001 86380 86390 1
529000 99529000 1001 86380 86390 1
529628 99529628 1001 86380 86390 1
529620 99529620 1001 86380 86390 1
529453 99529453 1001 86380 86390 1
529337 99529337 1001 86380 86390 1
529224 99529224 1001 86380 86390 1
529230 99529230 1001 86380 86390 1
529295 99529295 1001 86380 86390 1
529205 99529205 1001 86380 86390 1
529244 99529244 1001 86380 86390 1
529168 99529168 1001 86380 86390 1
530180 99530180 1001 86380 86390 1
530168 99530168 1001 86380 86390 1
530223 99530223 1001 86380 86390 1
530173 99530173 1001 86380 86390 1
529998 99529998 1001 86380 86390 1
529999 99529999 1001 86380 86390 1
529949 99529949 1001 86380 86390 1
530711 99530711 1001 86380 86390 1
530676 99530676 1001 86380 86390 1
531267 99531267 1001 86380 86390 1
531309 99531309 1001 86380 86390 1
531274 99531274 1001 86380 86390 1
531185 99531185 1001 86380 86390 1
530994 99530994 1001 86380 86390 1
531027 99531027 1001 86380 86390 1
530916 99530916 1001 86380 86390 1
532157 99532157 1001 86380 86390 1
532139 99532139 1001 86380 86390 1
532198 99532198 1001 86380 86390 1
532049 99532049 1001 86380 86390 1
531837 99531837 1001 86380 86390 1
531864 99531864 1001 86380 86390 1
531968 99531968 1001 86380 86390 1
531867 99531867 1001 86380 86390 1
531908 99531908 1001 86380 86390 1
531598 99531598 1001 86380 86390 1
531599 99531599 1001 86380 86390 1
531717 99531717 1001 86380 86390 1
531770 99531770 1001 86380 86390 1
531687 99531687 1001 86380 86390 1
532268 99532268 1001 86380 86390 1
532283 99532283 1001 86380 86390 1
532338 99532338 1001 86380 86390 1
532225 99532225 1001 86380 86390 1
532891 99532891 1001 86380 86390 1
533011 99533011 1001 86380 86390 1
532979 99532979 1001 86380 86390 1
532765 99532765 1001 86380 86390 1
532808 99532808 1001 86380 86390 1
532654 99532654 1001 86380 86390 1
532758 99532758 1001 86380 86390 1
532812 99532812 1001 86380 86390 1
532457 99532457 1001 86380 86390 1
532446 99532446 1001 86380 86390 1
533221 99533221 1001 86380 86390 1
533783 99533783 1001 86380 86390 1
533734 99533734 1001 86380 86390 1
533812 99533812 1001 86380 86390 1
533816 99533816 1001 86380 86390 1
533779 99533779 1001 86380 86390 1
533509 99533509 1001 86380 86390 1
533548 99533548 1001 86380 86390 1
533553 99533553 1001 86380 86390 1
533569 99533569 1001 86380 86390 1
533544 99533544 1001 86380 86390 1
533638 99533638 1001 86380 86390 1
533268 99533268 1001 86380 86390 1
533653 99533653 1001 86380 86390 1
533872 99533872 1001 86380 86390 1
534042 99534042 1001 86380 86390 1
534508 99534508 1001 86380 86390 1
534662 99534662 1001 86380 86390 1
534538 99534538 1001 86380 86390 1
534314 99534314 1001 86380 86390 1
534283 99534283 1001 86380 86390 1
534244 99534244 1001 86380 86390 1
534154 99534154 1001 86380 86390 1
534230 99534230 1001 86380 86390 1
534762 99534762 1001 86380 86390 1
534685 99534685 1001 86380 86390 1
534701 99534701 1001 86380 86390 1
535394 99535394 1001 86380 86390 1
535421 99535421 1001 86380 86390 1
535332 99535332 1001 86380 86390 1
535322 99535322 1001 86380 86390 1
535337 99535337 1001 86380 86390 1
535313 99535313 1001 86380 86390 1
535219 99535219 1001 86380 86390 1
535102 99535102 1001 86380 86390 1
535142 99535142 1001 86380 86390 1
535199 99535199 1001 86380 86390 1
534980 99534980 1001 86380 86390 1
534898 99534898 1001 86380 86390 1
535707 99535707 1001 86380 86390 1
535553 99535553 1001 86380 86390 1
535518 99535518 1001 86380 86390 1
536336 99536336 1001 86380 86390 1
536225 99536225 1001 86380 86390 1
536162 99536162 1001 86380 86390 1
536217 99536217 1001 86380 86390 1
536219 99536219 1001 86380 86390 1
536096 99536096 1001 86380 86390 1
535983 99535983 1001 86380 86390 1
535961 99535961 1001 86380 86390 1
535890 99535890 1001 86380 86390 1
535802 99535802 1001 86380 86390 1
535816 99535816 1001 86380 86390 1
536492 99536492 1001 86380 86390 1
537149 99537149 1001 86380 86390 1
536992 99536992 1001 86380 86390 1
536804 99536804 1001 86380 86390 1
536835 99536835 1001 86380 86390 1
536670 99536670 1001 86380 86390 1
536544 99536544 1001 86380 86390 1
536598 99536598 1001 86380 86390 1
536665 99536665 1001 86380 86390 1
536681 99536681 1001 86380 86390 1
537227 99537227 1001 86380 86390 1
537167 99537167 1001 86380 86390 1
537643 99537643 1001 86380 86390 1
537760 99537760 1001 86380 86390 1
537780 99537780 1001 86380 86390 1
537430 99537430 1001 86380 86390 1
538044 99538044 1001 86380 86390 1
538728 99538728 1001 86380 86390 1
538484 99538484 1001 86380 86390 1
538512 99538512 1001 86380 86390 1
538232 99538232 1001 86380 86390 1
538261 99538261 1001 86380 86390 1
538941 99538941 1001 86380 86390 1
538957 99538957 1001 86380 86390 1
538896 99538896 1001 86380 86390 1
539285 99539285 1001 86380 86390 1
539149 99539149 1001 86380 86390 1
539201 99539201 1001 86380 86390 1
539029 99539029 1001 86380 86390 1
539796 99539796 1001 86380 86390 1
539800 99539800 1001 86380 86390 1
540304 99540304 1001 86380 86390 1
540215 99540215 1001 86380 86390 1
540076 99540076 1001 86380 86390 1
540245 99540245 1001 86380 86390 1
540208 99540208 1001 86380 86390 1
539911 99539911 1001 86380 86390 1
539976 99539976 1001 86380 86390 1
539974 99539974 1001 86380 86390 1
540581 99540581 1001 86380 86390 1
540608 99540608 1001 86380 86390 1
540614 99540614 1001 86380 86390 1
541210 99541210 1001 86380 86390 1
541213 99541213 1001 86380 86390 1
541111 99541111 1001 86380 86390 1
540996 99540996 1001 86380 86390 1
540960 99540960 1001 86380 86390 1
541041 99541041 1001 86380 86390 1
540978 99540978 1001 86380 86390 1
540738 99540738 1001 86380 86390 1
540713 99540713 1001 86380 86390 1
540726 99540726 1001 86380 86390 1
540876 99540876 1001 86380 86390 1
541302 99541302 1001 86380 86390 1
541317 99541317 1001 86380 86390 1
541966 99541966 1001 86380 86390 1
541994 99541994 1001 86380 86390 1
542033 99542033 1001 86380 86390 1
542107 99542107 1001 86380 86390 1
541770 99541770 1001 86380 86390 1
541790 99541790 1001 86380 86390 1
541816 99541816 1001 86380 86390 1
541857 99541857 1001 86380 86390 1
541545 99541545 1001 86380 86390 1
542156 99542156 1001 86380 86390 1
542778 99542778 1001 86380 86390 1
542869 99542869 1001 86380 86390 1
542743 99542743 1001 86380 86390 1
542876 99542876 1001 86380 86390 1
542930 99542930 1001 86380 86390 1
542867 99542867 1001 86380 86390 1
542880 99542880 1001 86380 86390 1
542639 99542639 1001 86380 86390 1
542640 99542640 1001 86380 86390 1
542550 99542550 1001 86380 86390 1
542672 99542672 1001 86380 86390 1
542724 99542724 1001 86380 86390 1
542361 99542361 1001 86380 86390 1
542413 99542413 1001 86380 86390 1
543059 99543059 1001 86380 86390 1
543001 99543001 1001 86380 86390 1
543118 99543118 1001 86380 86390 1
542953 99542953 1001 86380 86390 1
543135 99543135 1001 86380 86390 1
543595 99543595 1001 86380 86390 1
543627 99543627 1001 86380 86390 1
543577 99543577 1001 86380 86390 1
543558 99543558 1001 86380 86390 1
543535 99543535 1001 86380 86390 1
543380 99543380 1001 86380 86390 1
543184 99543184 1001 86380 86390 1
543915 99543915 1001 86380 86390 1
543829 99543829 1001 86380 86390 1
544482 99544482 1001 86380 86390 1
544536 99544536 1001 86380 86390 1
544549 99544549 1001 86380 86390 1
544551 99544551 1001 86380 86390 1
544438 99544438 1001 86380 86390 1
544441 99544441 1001 86380 86390 1
544355 99544355 1001 86380 86390 1
544229 99544229 1001 86380 86390 1
544390 99544390 1001 86380 86390 1
544313 99544313 1001 86380 86390 1
544120 99544120 1001 86380 86390 1
544056 99544056 1001 86380 86390 1
544082 99544082 1001 86380 86390 1
544698 99544698 1001 86380 86390 1
544712 99544712 1001 86380 86390 1
509004 740 1002 48290 50795 1
537116 473 1001 66279 66579 1
400094 99400094 1001 86380 86390 1
400124 99400124 1001 86380 86390 1
400078 99400078 1001 86380 86390 1
400083 99400083 1001 86380 86390 1
400060 99400060 1001 86380 86390 1
400158 99400158 1001 86380 86390 1
400399 99400399 1001 86380 86390 1
400682 99400682 1001 86380 86390 1
401005 99401005 1001 86380 86390 1
401020 99401020 1001 86380 86390 1
401151 99401151 1001 86380 86390 1
401172 99401172 1001 86380 86390 1
401360 99401360 1001 86380 86390 1
401300 99401300 1001 86380 86390 1
401899 99401899 1001 86380 86390 1
402018 99402018 1001 86380 86390 1
402121 99402121 1001 86380 86390 1
402268 99402268 1001 86380 86390 1
402448 99402448 1001 86380 86390 1
402436 99402436 1001 86380 86390 1
402461 99402461 1001 86380 86390 1
402501 99402501 1001 86380 86390 1
402575 99402575 1001 86380 86390 1
402743 99402743 1001 86380 86390 1
402886 99402886 1001 86380 86390 1
403093 99403093 1001 86380 86390 1
403175 99403175 1001 86380 86390 1
403179 99403179 1001 86380 86390 1
403392 99403392 1001 86380 86390 1
403479 99403479 1001 86380 86390 1
403518 99403518 1001 86380 86390 1
403536 99403536 1001 86380 86390 1
403698 99403698 1001 86380 86390 1
403535 99403535 1001 86380 86390 1
403771 99403771 1001 86380 86390 1
403970 99403970 1001 86380 86390 1
404044 99404044 1001 86380 86390 1
404437 99404437 1001 86380 86390 1
404488 99404488 1001 86380 86390 1
404592 99404592 1001 86380 86390 1
404759 99404759 1001 86380 86390 1
404765 99404765 1001 86380 86390 1
405106 99405106 1001 86380 86390 1
405887 99405887 1001 86380 86390 1
406197 99406197 1001 86380 86390 1
406573 99406573 1001 86380 86390 1
406539 99406539 1001 86380 86390 1
406777 99406777 1001 86380 86390 1
406913 99406913 1001 86380 86390 1
407073 99407073 1001 86380 86390 1
407279 99407279 1001 86380 86390 1
407298 99407298 1001 86380 86390 1
407411 99407411 1001 86380 86390 1
407745 99407745 1001 86380 86390 1
407768 99407768 1001 86380 86390 1
407896 99407896 1001 86380 86390 1
408231 99408231 1001 86380 86390 1
408367 99408367 1001 86380 86390 1
408459 99408459 1001 86380 86390 1
408471 99408471 1001 86380 86390 1
408754 99408754 1001 86380 86390 1
408842 99408842 1001 86380 86390 1
408810 99408810 1001 86380 86390 1
408949 99408949 1001 86380 86390 1
409179 99409179 1001 86380 86390 1
409213 99409213 1001 86380 86390 1
409340 99409340 1001 86380 86390 1
409685 99409685 1001 86380 86390 1
409677 99409677 1001 86380 86390 1
409598 99409598 1001 86380 86390 1
409797 99409797 1001 86380 86390 1
410225 99410225 1001 86380 86390 1
410445 99410445 1001 86380 86390 1
410657 99410657 1001 86380 86390 1
410736 99410736 1001 86380 86390 1
410776 99410776 1001 86380 86390 1
410749 99410749 1001 86380 86390 1
410778 99410778 1001 86380 86390 1
410835 99410835 1001 86380 86390 1
411024 99411024 1001 86380 86390 1
411619 99411619 1001 86380 86390 1
411596 99411596 1001 86380 86390 1
411823 99411823 1001 86380 86390 1
411829 99411829 1001 86380 86390 1
411904 99411904 1001 86380 86390 1
412000 99412000 1001 86380 86390 1
412100 99412100 1001 86380 86390 1
412258 99412258 1001 86380 86390 1
412422 99412422 1001 86380 86390 1
412330 99412330 1001 86380 86390 1
413321 99413321 1001 86380 86390 1
413551 99413551 1001 86380 86390 1
413559 99413559 1001 86380 86390 1
413586 99413586 1001 86380 86390 1
413163 99413163 1001 86380 86390 1
413172 99413172 1001 86380 86390 1
412919 99412919 1001 86380 86390 1
412530 99412530 1001 86380 86390 1
412701 99412701 1001 86380 86390 1
412769 99412769 1001 86380 86390 1
413990 99413990 1001 86380 86390 1
413793 99413793 1001 86380 86390 1
413741 99413741 1001 86380 86390 1
415162 99415162 1001 86380 86390 1
415142 99415142 1001 86380 86390 1
414925 99414925 1001 86380 86390 1
415086 99415086 1001 86380 86390 1
414669 99414669 1001 86380 86390 1
414197 99414197 1001 86380 86390 1
414149 99414149 1001 86380 86390 1
414368 99414368 1001 86380 86390 1
414414 99414414 1001 86380 86390 1
414269 99414269 1001 86380 86390 1
414219 99414219 1001 86380 86390 1
415703 99415703 1001 86380 86390 1
415374 99415374 1001 86380 86390 1
415518 99415518 1001 86380 86390 1
415667 99415667 1001 86380 86390 1
416698 99416698 1001 86380 86390 1
416815 99416815 1001 86380 86390 1
416766 99416766 1001 86380 86390 1
416718 99416718 1001 86380 86390 1
416917 99416917 1001 86380 86390 1
416975 99416975 1001 86380 86390 1
416852 99416852 1001 86380 86390 1
416856 99416856 1001 86380 86390 1
416524 99416524 1001 86380 86390 1
416501 99416501 1001 86380 86390 1
416210 99416210 1001 86380 86390 1
415747 99415747 1001 86380 86390 1
415786 99415786 1001 86380 86390 1
416013 99416013 1001 86380 86390 1
417327 99417327 1001 86380 86390 1
417116 99417116 1001 86380 86390 1
417361 99417361 1001 86380 86390 1
418522 99418522 1001 86380 86390 1
418274 99418274 1001 86380 86390 1
418424 99418424 1001 86380 86390 1
418068 99418068 1001 86380 86390 1
418055 99418055 1001 86380 86390 1
417847 99417847 1001 86380 86390 1
417850 99417850 1001 86380 86390 1
417973 99417973 1001 86380 86390 1
417812 99417812 1001 86380 86390 1
417814 99417814 1001 86380 86390 1
418023 99418023 1001 86380 86390 1
418980 99418980 1001 86380 86390 1
418883 99418883 1001 86380 86390 1
419037 99419037 1001 86380 86390 1
419150 99419150 1001 86380 86390 1
420170 99420170 1001 86380 86390 1
420003 99420003 1001 86380 86390 1
419700 99419700 1001 86380 86390 1
419645 99419645 1001 86380 86390 1
419757 99419757 1001 86380 86390 1
419685 99419685 1001 86380 86390 1
419433 99419433 1001 86380 86390 1
419368 99419368 1001 86380 86390 1
420646 99420646 1001 86380 86390 1
420514 99420514 1001 86380 86390 1
420568 99420568 1001 86380 86390 1
420547 99420547 1001 86380 86390 1
421865 99421865 1001 86380 86390 1
421866 99421866 1001 86380 86390 1
422078 99422078 1001 86380 86390 1
421539 99421539 1001 86380 86390 1
421328 99421328 1001 86380 86390 1
421061 99421061 1001 86380 86390 1
422433 99422433 1001 86380 86390 1
422383 99422383 1001 86380 86390 1
422218 99422218 1001 86380 86390 1
422473 99422473 1001 86380 86390 1
423630 99423630 1001 86380 86390 1
423395 99423395 1001 86380 86390 1
423005 99423005 1001 86380 86390 1
423036 99423036 1001 86380 86390 1
422843 99422843 1001 86380 86390 1
422867 99422867 1001 86380 86390 1
424090 99424090 1001 86380 86390 1
423943 99423943 1001 86380 86390 1
423970 99423970 1001 86380 86390 1
424021 99424021 1001 86380 86390 1
425274 99425274 1001 86380 86390 1
425315 99425315 1001 86380 86390 1
424905 99424905 1001 86380 86390 1
424771 99424771 1001 86380 86390 1
424728 99424728 1001 86380 86390 1
424750 99424750 1001 86380 86390 1
424155 99424155 1001 86380 86390 1
424301 99424301 1001 86380 86390 1
424427 99424427 1001 86380 86390 1
424232 99424232 1001 86380 86390 1
425404 99425404 1001 86380 86390 1
425788 99425788 1001 86380 86390 1
425576 99425576 1001 86380 86390 1
425677 99425677 1001 86380 86390 1
425731 99425731 1001 86380 86390 1
425768 99425768 1001 86380 86390 1
426970 99426970 1001 86380 86390 1
426343 99426343 1001 86380 86390 1
426065 99426065 1001 86380 86390 1
426194 99426194 1001 86380 86390 1
426017 99426017 1001 86380 86390 1
427212 99427212 1001 86380 86390 1
427428 99427428 1001 86380 86390 1
428063 99428063 1001 86380 86390 1
428010 99428010 1001 86380 86390 1
427958 99427958 1001 86380 86390 1
428135 99428135 1001 86380 86390 1
427628 99427628 1001 86380 86390 1
427738 99427738 1001 86380 86390 1
427805 99427805 1001 86380 86390 1
427608 99427608 1001 86380 86390 1
427762 99427762 1001 86380 86390 1
427914 99427914 1001 86380 86390 1
427672 99427672 1001 86380 86390 1
428840 99428840 1001 86380 86390 1
428942 99428942 1001 86380 86390 1
428993 99428993 1001 86380 86390 1
429100 99429100 1001 86380 86390 1
429161 99429161 1001 86380 86390 1
430319 99430319 1001 86380 86390 1
430355 99430355 1001 86380 86390 1
430202 99430202 1001 86380 86390 1
430188 99430188 1001 86380 86390 1
430266 99430266 1001 86380 86390 1
429954 99429954 1001 86380 86390 1
429677 99429677 1001 86380 86390 1
429487 99429487 1001 86380 86390 1
429490 99429490 1001 86380 86390 1
429542 99429542 1001 86380 86390 1
430609 99430609 1001 86380 86390 1
430449 99430449 1001 86380 86390 1
430474 99430474 1001 86380 86390 1
430604 99430604 1001 86380 86390 1
431868 99431868 1001 86380 86390 1
431973 99431973 1001 86380 86390 1
431898 99431898 1001 86380 86390 1
431400 99431400 1001 86380 86390 1
431172 99431172 1001 86380 86390 1
431211 99431211 1001 86380 86390 1
431153 99431153 1001 86380 86390 1
430833 99430833 1001 86380 86390 1
430932 99430932 1001 86380 86390 1
431164 99431164 1001 86380 86390 1
432143 99432143 1001 86380 86390 1
432167 99432167 1001 86380 86390 1
433484 99433484 1001 86380 86390 1
433620 99433620 1001 86380 86390 1
433699 99433699 1001 86380 86390 1
433080 99433080 1001 86380 86390 1
433141 99433141 1001 86380 86390 1
433253 99433253 1001 86380 86390 1
432723 99432723 1001 86380 86390 1
432651 99432651 1001 86380 86390 1
432729 99432729 1001 86380 86390 1
432613 99432613 1001 86380 86390 1
432863 99432863 1001 86380 86390 1
433998 99433998 1001 86380 86390 1
433929 99433929 1001 86380 86390 1
435075 99435075 1001 86380 86390 1
435368 99435368 1001 86380 86390 1
435321 99435321 1001 86380 86390 1
435160 99435160 1001 86380 86390 1
435098 99435098 1001 86380 86390 1
435169 99435169 1001 86380 86390 1
435403 99435403 1001 86380 86390 1
435333 99435333 1001 86380 86390 1
434680 99434680 1001 86380 86390 1
434536 99434536 1001 86380 86390 1
434174 99434174 1001 86380 86390 1
434523 99434523 1001 86380 86390 1
434362 99434362 1001 86380 86390 1
434306 99434306 1001 86380 86390 1
435628 99435628 1001 86380 86390 1
435833 99435833 1001 86380 86390 1
436815 99436815 1001 86380 86390 1
436878 99436878 1001 86380 86390 1
436992 99436992 1001 86380 86390 1
436397 99436397 1001 86380 86390 1
436137 99436137 1001 86380 86390 1
436300 99436300 1001 86380 86390 1
437241 99437241 1001 86380 86390 1
300101 99300101 1001 86380 86390 1
437256 99437256 1001 86380 86390 1
300628 99300628 1001 86380 86390 1
300596 99300596 1001 86380 86390 1
300510 99300510 1001 86380 86390 1
300472 99300472 1001 86380 86390 1
300448 99300448 1001 86380 86390 1
300252 99300252 1001 86380 86390 1
300111 99300111 1001 86380 86390 1
300184 99300184 1001 86380 86390 1
300830 99300830 1001 86380 86390 1
300784 99300784 1001 86380 86390 1
300901 99300901 1001 86380 86390 1
300839 99300839 1001 86380 86390 1
301503 99301503 1001 86380 86390 1
301495 99301495 1001 86380 86390 1
301418 99301418 1001 86380 86390 1
301510 99301510 1001 86380 86390 1
301420 99301420 1001 86380 86390 1
301459 99301459 1001 86380 86390 1
301228 99301228 1001 86380 86390 1
301255 99301255 1001 86380 86390 1
301090 99301090 1001 86380 86390 1
301002 99301002 1001 86380 86390 1
301106 99301106 1001 86380 86390 1
300944 99300944 1001 86380 86390 1
302342 99302342 1001 86380 86390 1
302339 99302339 1001 86380 86390 1
302137 99302137 1001 86380 86390 1
302107 99302107 1001 86380 86390 1
302533 99302533 1001 86380 86390 1
302522 99302522 1001 86380 86390 1
302535 99302535 1001 86380 86390 1
302421 99302421 1001 86380 86390 1
302424 99302424 1001 86380 86390 1
302463 99302463 1001 86380 86390 1
302554 99302554 1001 86380 86390 1
302399 99302399 1001 86380 86390 1
302516 99302516 1001 86380 86390 1
303205 99303205 1001 86380 86390 1
302845 99302845 1001 86380 86390 1
302951 99302951 1001 86380 86390 1
302965 99302965 1001 86380 86390 1
302851 99302851 1001 86380 86390 1
302757 99302757 1001 86380 86390 1
302603 99302603 1001 86380 86390 1
302635 99302635 1001 86380 86390 1
302610 99302610 1001 86380 86390 1
303245 99303245 1001 86380 86390 1
303944 99303944 1001 86380 86390 1
303909 99303909 1001 86380 86390 1
303834 99303834 1001 86380 86390 1
303937 99303937 1001 86380 86390 1
303875 99303875 1001 86380 86390 1
304028 99304028 1001 86380 86390 1
303622 99303622 1001 86380 86390 1
303739 99303739 1001 86380 86390 1
303664 99303664 1001 86380 86390 1
303773 99303773 1001 86380 86390 1
303631 99303631 1001 86380 86390 1
303611 99303611 1001 86380 86390 1
303421 99303421 1001 86380 86390 1
304057 99304057 1001 86380 86390 1
304181 99304181 1001 86380 86390 1
304092 99304092 1001 86380 86390 1
304510 99304510 1001 86380 86390 1
304603 99304603 1001 86380 86390 1
304642 99304642 1001 86380 86390 1
304609 99304609 1001 86380 86390 1
304649 99304649 1001 86380 86390 1
304306 99304306 1001 86380 86390 1
304416 99304416 1001 86380 86390 1
305039 99305039 1001 86380 86390 1
305053 99305053 1001 86380 86390 1
305569 99305569 1001 86380 86390 1
305558 99305558 1001 86380 86390 1
305617 99305617 1001 86380 86390 1
305302 99305302 1001 86380 86390 1
305382 99305382 1001 86380 86390 1
305474 99305474 1001 86380 86390 1
305449 99305449 1001 86380 86390 1
305477 99305477 1001 86380 86390 1
305080 99305080 1001 86380 86390 1
305198 99305198 1001 86380 86390 1
305238 99305238 1001 86380 86390 1
305200 99305200 1001 86380 86390 1
500156 99500156 1001 86380 86390 1
305686 99305686 1001 86380 86390 1
500659 99500659 1001 86380 86390 1
500672 99500672 1001 86380 86390 1
500751 99500751 1001 86380 86390 1
500779 99500779 1001 86380 86390 1
500530 99500530 1001 86380 86390 1
500494 99500494 1001 86380 86390 1
500553 99500553 1001 86380 86390 1
500580 99500580 1001 86380 86390 1
500298 99500298 1001 86380 86390 1
500260 99500260 1001 86380 86390 1
500226 99500226 1001 86380 86390 1
500888 99500888 1001 86380 86390 1
500837 99500837 1001 86380 86390 1
500959 99500959 1001 86380 86390 1
500817 99500817 1001 86380 86390 1
500870 99500870 1001 86380 86390 1
501015 99501015 1001 86380 86390 1
501485 99501485 1001 86380 86390 1
501499 99501499 1001 86380 86390 1
501622 99501622 1001 86380 86390 1
501545 99501545 1001 86380 86390 1
501628 99501628 1001 86380 86390 1
501331 99501331 1001 86380 86390 1
501347 99501347 1001 86380 86390 1
501237 99501237 1001 86380 86390 1
501151 99501151 1001 86380 86390 1
501066 99501066 1001 86380 86390 1
501131 99501131 1001 86380 86390 1
501210 99501210 1001 86380 86390 1
501793 99501793 1001 86380 86390 1
501664 99501664 1001 86380 86390 1
501807 99501807 1001 86380 86390 1
501653 99501653 1001 86380 86390 1
501669 99501669 1001 86380 86390 1
501710 99501710 1001 86380 86390 1
501827 99501827 1001 86380 86390 1
501802 99501802 1001 86380 86390 1
502393 99502393 1001 86380 86390 1
502448 99502448 1001 86380 86390 1
502424 99502424 1001 86380 86390 1
503176 99503176 1001 86380 86390 1
503130 99503130 1001 86380 86390 1
502995 99502995 1001 86380 86390 1
503061 99503061 1001 86380 86390 1
502948 99502948 1001 86380 86390 1
502898 99502898 1001 86380 86390 1
502887 99502887 1001 86380 86390 1
502699 99502699 1001 86380 86390 1
502682 99502682 1001 86380 86390 1
503366 99503366 1001 86380 86390 1
503408 99503408 1001 86380 86390 1
503463 99503463 1001 86380 86390 1
503442 99503442 1001 86380 86390 1
503991 99503991 1001 86380 86390 1
503967 99503967 1001 86380 86390 1
503932 99503932 1001 86380 86390 1
503924 99503924 1001 86380 86390 1
503949 99503949 1001 86380 86390 1
503809 99503809 1001 86380 86390 1
503708 99503708 1001 86380 86390 1
503804 99503804 1001 86380 86390 1
503792 99503792 1001 86380 86390 1
503715 99503715 1001 86380 86390 1
503858 99503858 1001 86380 86390 1
503755 99503755 1001 86380 86390 1
503794 99503794 1001 86380 86390 1
503653 99503653 1001 86380 86390 1
503592 99503592 1001 86380 86390 1
503657 99503657 1001 86380 86390 1
503556 99503556 1001 86380 86390 1
503520 99503520 1001 86380 86390 1
503625 99503625 1001 86380 86390 1
504279 99504279 1001 86380 86390 1
504138 99504138 1001 86380 86390 1
504757 99504757 1001 86380 86390 1
504801 99504801 1001 86380 86390 1
504551 99504551 1001 86380 86390 1
504554 99504554 1001 86380 86390 1
504510 99504510 1001 86380 86390 1
504459 99504459 1001 86380 86390 1
504499 99504499 1001 86380 86390 1
504396 99504396 1001 86380 86390 1
504474 99504474 1001 86380 86390 1
504993 99504993 1001 86380 86390 1
505141 99505141 1001 86380 86390 1
504973 99504973 1001 86380 86390 1
505025 99505025 1001 86380 86390 1
505053 99505053 1001 86380 86390 1
505500 99505500 1001 86380 86390 1
505386 99505386 1001 86380 86390 1
505278 99505278 1001 86380 86390 1
505240 99505240 1001 86380 86390 1
505198 99505198 1001 86380 86390 1
505896 99505896 1001 86380 86390 1
505935 99505935 1001 86380 86390 1
505949 99505949 1001 86380 86390 1
505885 99505885 1001 86380 86390 1
505913 99505913 1001 86380 86390 1
505851 99505851 1001 86380 86390 1
505864 99505864 1001 86380 86390 1
505777 99505777 1001 86380 86390 1
506558 99506558 1001 86380 86390 1
506444 99506444 1001 86380 86390 1
506486 99506486 1001 86380 86390 1
506399 99506399 1001 86380 86390 1
506226 99506226 1001 86380 86390 1
506240 99506240 1001 86380 86390 1
506344 99506344 1001 86380 86390 1
506268 99506268 1001 86380 86390 1
506094 99506094 1001 86380 86390 1
506012 99506012 1001 86380 86390 1
506181 99506181 1001 86380 86390 1
506734 99506734 1001 86380 86390 1
507339 99507339 1001 86380 86390 1
507041 99507041 1001 86380 86390 1
507172 99507172 1001 86380 86390 1
506905 99506905 1001 86380 86390 1
506841 99506841 1001 86380 86390 1
507003 99507003 1001 86380 86390 1
506822 99506822 1001 86380 86390 1
507606 99507606 1001 86380 86390 1
508186 99508186 1001 86380 86390 1
508089 99508089 1001 86380 86390 1
508092 99508092 1001 86380 86390 1
508021 99508021 1001 86380 86390 1
508035 99508035 1001 86380 86390 1
508012 99508012 1001 86380 86390 1
508000 99508000 1001 86380 86390 1
507897 99507897 1001 86380 86390 1
507910 99507910 1001 86380 86390 1
507644 99507644 1001 86380 86390 1
507819 99507819 1001 86380 86390 1
508302 99508302 1001 86380 86390 1
508384 99508384 1001 86380 86390 1
508939 99508939 1001 86380 86390 1
508928 99508928 1001 86380 86390 1
508968 99508968 1001 86380 86390 1
508930 99508930 1001 86380 86390 1
508831 99508831 1001 86380 86390 1
508767 99508767 1001 86380 86390 1
508859 99508859 1001 86380 86390 1
508775 99508775 1001 86380 86390 1
508776 99508776 1001 86380 86390 1
508558 99508558 1001 86380 86390 1
508534 99508534 1001 86380 86390 1
508460 99508460 1001 86380 86390 1
508514 99508514 1001 86380 86390 1
508619 99508619 1001 86380 86390 1
508568 99508568 1001 86380 86390 1
509153 99509153 1001 86380 86390 1
509077 99509077 1001 86380 86390 1
509798 99509798 1001 86380 86390 1
509617 99509617 1001 86380 86390 1
509597 99509597 1001 86380 86390 1
509496 99509496 1001 86380 86390 1
509295 99509295 1001 86380 86390 1
509298 99509298 1001 86380 86390 1
510029 99510029 1001 86380 86390 1
510094 99510094 1001 86380 86390 1
509913 99509913 1001 86380 86390 1
509902 99509902 1001 86380 86390 1
509970 99509970 1001 86380 86390 1
510035 99510035 1001 86380 86390 1
510624 99510624 1001 86380 86390 1
510625 99510625 1001 86380 86390 1
510653 99510653 1001 86380 86390 1
510644 99510644 1001 86380 86390 1
510541 99510541 1001 86380 86390 1
510531 99510531 1001 86380 86390 1
510471 99510471 1001 86380 86390 1
510510 99510510 1001 86380 86390 1
510491 99510491 1001 86380 86390 1
510479 99510479 1001 86380 86390 1
510505 99510505 1001 86380 86390 1
510136 99510136 1001 86380 86390 1
510790 99510790 1001 86380 86390 1
510869 99510869 1001 86380 86390 1
510754 99510754 1001 86380 86390 1
510732 99510732 1001 86380 86390 1
510798 99510798 1001 86380 86390 1
510877 99510877 1001 86380 86390 1
511270 99511270 1001 86380 86390 1
511284 99511284 1001 86380 86390 1
511234 99511234 1001 86380 86390 1
511253 99511253 1001 86380 86390 1
511343 99511343 1001 86380 86390 1
511127 99511127 1001 86380 86390 1
511013 99511013 1001 86380 86390 1
510977 99510977 1001 86380 86390 1
511642 99511642 1001 86380 86390 1
511604 99511604 1001 86380 86390 1
511632 99511632 1001 86380 86390 1
511645 99511645 1001 86380 86390 1
511647 99511647 1001 86380 86390 1
511569 99511569 1001 86380 86390 1
511557 99511557 1001 86380 86390 1
511624 99511624 1001 86380 86390 1
511715 99511715 1001 86380 86390 1
512251 99512251 1001 86380 86390 1
512303 99512303 1001 86380 86390 1
511992 99511992 1001 86380 86390 1
512005 99512005 1001 86380 86390 1
512037 99512037 1001 86380 86390 1
512076 99512076 1001 86380 86390 1
511822 99511822 1001 86380 86390 1
511913 99511913 1001 86380 86390 1
511925 99511925 1001 86380 86390 1
512571 99512571 1001 86380 86390 1
512525 99512525 1001 86380 86390 1
512383 99512383 1001 86380 86390 1
512464 99512464 1001 86380 86390 1
512542 99512542 1001 86380 86390 1
513091 99513091 1001 86380 86390 1
513110 99513110 1001 86380 86390 1
513085 99513085 1001 86380 86390 1
513163 99513163 1001 86380 86390 1
513164 99513164 1001 86380 86390 1
513113 99513113 1001 86380 86390 1
513399 99513399 1001 86380 86390 1
513245 99513245 1001 86380 86390 1
513236 99513236 1001 86380 86390 1
513238 99513238 1001 86380 86390 1
513919 99513919 1001 86380 86390 1
513763 99513763 1001 86380 86390 1
513647 99513647 1001 86380 86390 1
513805 99513805 1001 86380 86390 1
513689 99513689 1001 86380 86390 1
513780 99513780 1001 86380 86390 1
513781 99513781 1001 86380 86390 1
513476 99513476 1001 86380 86390 1
514126 99514126 1001 86380 86390 1
514140 99514140 1001 86380 86390 1
514128 99514128 1001 86380 86390 1
514117 99514117 1001 86380 86390 1
514679 99514679 1001 86380 86390 1
514680 99514680 1001 86380 86390 1
514785 99514785 1001 86380 86390 1
514699 99514699 1001 86380 86390 1
514778 99514778 1001 86380 86390 1
514638 99514638 1001 86380 86390 1
514613 99514613 1001 86380 86390 1
514640 99514640 1001 86380 86390 1
514500 99514500 1001 86380 86390 1
514406 99514406 1001 86380 86390 1
514946 99514946 1001 86380 86390 1
514868 99514868 1001 86380 86390 1
514909 99514909 1001 86380 86390 1
514976 99514976 1001 86380 86390 1
514977 99514977 1001 86380 86390 1
515004 99515004 1001 86380 86390 1
515651 99515651 1001 86380 86390 1
515653 99515653 1001 86380 86390 1
515219 99515219 1001 86380 86390 1
515081 99515081 1001 86380 86390 1
515100 99515100 1001 86380 86390 1
515074 99515074 1001 86380 86390 1
515684 99515684 1001 86380 86390 1
515729 99515729 1001 86380 86390 1
516432 99516432 1001 86380 86390 1
516317 99516317 1001 86380 86390 1
516461 99516461 1001 86380 86390 1
516463 99516463 1001 86380 86390 1
516392 99516392 1001 86380 86390 1
516278 99516278 1001 86380 86390 1
516105 99516105 1001 86380 86390 1
516197 99516197 1001 86380 86390 1
516095 99516095 1001 86380 86390 1
516087 99516087 1001 86380 86390 1
515958 99515958 1001 86380 86390 1
516068 99516068 1001 86380 86390 1
516550 99516550 1001 86380 86390 1
516711 99516711 1001 86380 86390 1
517168 99517168 1001 86380 86390 1
517272 99517272 1001 86380 86390 1
517254 99517254 1001 86380 86390 1
516965 99516965 1001 86380 86390 1
517032 99517032 1001 86380 86390 1
517103 99517103 1001 86380 86390 1
516800 99516800 1001 86380 86390 1
516893 99516893 1001 86380 86390 1
516715 99516715 1001 86380 86390 1
517360 99517360 1001 86380 86390 1
517516 99517516 1001 86380 86390 1
517404 99517404 1001 86380 86390 1
517474 99517474 1001 86380 86390 1
518009 99518009 1001 86380 86390 1
518022 99518022 1001 86380 86390 1
517774 99517774 1001 86380 86390 1
517853 99517853 1001 86380 86390 1
517779 99517779 1001 86380 86390 1
517848 99517848 1001 86380 86390 1
517553 99517553 1001 86380 86390 1
517543 99517543 1001 86380 86390 1
517612 99517612 1001 86380 86390 1
518322 99518322 1001 86380 86390 1
518193 99518193 1001 86380 86390 1
518807 99518807 1001 86380 86390 1
518856 99518856 1001 86380 86390 1
518871 99518871 1001 86380 86390 1
518617 99518617 1001 86380 86390 1
518412 99518412 1001 86380 86390 1
519045 99519045 1001 86380 86390 1
519638 99519638 1001 86380 86390 1
519730 99519730 1001 86380 86390 1
519718 99519718 1001 86380 86390 1
519693 99519693 1001 86380 86390 1
519719 99519719 1001 86380 86390 1
519801 99519801 1001 86380 86390 1
519405 99519405 1001 86380 86390 1
519487 99519487 1001 86380 86390 1
519580 99519580 1001 86380 86390 1
519581 99519581 1001 86380 86390 1
519296 99519296 1001 86380 86390 1
519352 99519352 1001 86380 86390 1
519355 99519355 1001 86380 86390 1
519291 99519291 1001 86380 86390 1
519228 99519228 1001 86380 86390 1
519319 99519319 1001 86380 86390 1
519992 99519992 1001 86380 86390 1
519917 99519917 1001 86380 86390 1
520480 99520480 1001 86380 86390 1
520586 99520586 1001 86380 86390 1
520587 99520587 1001 86380 86390 1
520274 99520274 1001 86380 86390 1
520237 99520237 1001 86380 86390 1
520122 99520122 1001 86380 86390 1
520206 99520206 1001 86380 86390 1
520132 99520132 1001 86380 86390 1
520082 99520082 1001 86380 86390 1
520714 99520714 1001 86380 86390 1
520793 99520793 1001 86380 86390 1
521260 99521260 1001 86380 86390 1
521080 99521080 1001 86380 86390 1
521069 99521069 1001 86380 86390 1
521152 99521152 1001 86380 86390 1
521204 99521204 1001 86380 86390 1
520948 99520948 1001 86380 86390 1
521016 99521016 1001 86380 86390 1
521033 99521033 1001 86380 86390 1
521049 99521049 1001 86380 86390 1
520920 99520920 1001 86380 86390 1
521051 99521051 1001 86380 86390 1
521514 99521514 1001 86380 86390 1
521618 99521618 1001 86380 86390 1
521665 99521665 1001 86380 86390 1
522128 99522128 1001 86380 86390 1
522273 99522273 1001 86380 86390 1
522197 99522197 1001 86380 86390 1
522285 99522285 1001 86380 86390 1
522149 99522149 1001 86380 86390 1
521944 99521944 1001 86380 86390 1
522040 99522040 1001 86380 86390 1
522004 99522004 1001 86380 86390 1
522059 99522059 1001 86380 86390 1
522072 99522072 1001 86380 86390 1
521789 99521789 1001 86380 86390 1
521867 99521867 1001 86380 86390 1
521778 99521778 1001 86380 86390 1
521689 99521689 1001 86380 86390 1
521825 99521825 1001 86380 86390 1
522409 99522409 1001 86380 86390 1
522436 99522436 1001 86380 86390 1
522377 99522377 1001 86380 86390 1
522920 99522920 1001 86380 86390 1
523025 99523025 1001 86380 86390 1
522782 99522782 1001 86380 86390 1
522617 99522617 1001 86380 86390 1
522513 99522513 1001 86380 86390 1
[truncated: 4,089,375 more chars]
