# Supplementary material for: Fast and near-optimal monitoring for healthcare acquired infection outbreaks
Source: PLoS Comput Biol. 2019 Sep 16;15(9):e1007284. doi: 10.1371/journal.pcbi.1007284 (PMC6762212; doi:10.1371/journal.pcbi.1007284)
Supplement: S2 Data — (ZIP) [file pcbi.1007284.s007.zip › MobilityLogs2/HAISE_Carilion_all_visits_day_113.txt]

#Person location Sublocation StartTime EndTime Type
407881 877 1001 63120 81717 1
400070 99400070 1001 86380 86390 1
400055 99400055 1001 86380 86390 1
400531 99400531 1001 86380 86390 1
400626 99400626 1001 86380 86390 1
400624 99400624 1001 86380 86390 1
400900 99400900 1001 86380 86390 1
400987 99400987 1001 86380 86390 1
401240 99401240 1001 86380 86390 1
401360 99401360 1001 86380 86390 1
401669 99401669 1001 86380 86390 1
401676 99401676 1001 86380 86390 1
401704 99401704 1001 86380 86390 1
402171 99402171 1001 86380 86390 1
402655 99402655 1001 86380 86390 1
402891 99402891 1001 86380 86390 1
403400 99403400 1001 86380 86390 1
403405 99403405 1001 86380 86390 1
403698 99403698 1001 86380 86390 1
403768 99403768 1001 86380 86390 1
403772 99403772 1001 86380 86390 1
404085 99404085 1001 86380 86390 1
404187 99404187 1001 86380 86390 1
404153 99404153 1001 86380 86390 1
404207 99404207 1001 86380 86390 1
404259 99404259 1001 86380 86390 1
404413 99404413 1001 86380 86390 1
404448 99404448 1001 86380 86390 1
404436 99404436 1001 86380 86390 1
404768 99404768 1001 86380 86390 1
404974 99404974 1001 86380 86390 1
405559 99405559 1001 86380 86390 1
405501 99405501 1001 86380 86390 1
405656 99405656 1001 86380 86390 1
405663 99405663 1001 86380 86390 1
405927 99405927 1001 86380 86390 1
406039 99406039 1001 86380 86390 1
406582 99406582 1001 86380 86390 1
406637 99406637 1001 86380 86390 1
406734 99406734 1001 86380 86390 1
406773 99406773 1001 86380 86390 1
406828 99406828 1001 86380 86390 1
406884 99406884 1001 86380 86390 1
407015 99407015 1001 86380 86390 1
406995 99406995 1001 86380 86390 1
407317 99407317 1001 86380 86390 1
407268 99407268 1001 86380 86390 1
407408 99407408 1001 86380 86390 1
407459 99407459 1001 86380 86390 1
407689 99407689 1001 86380 86390 1
407899 99407899 1001 86380 86390 1
407905 99407905 1001 86380 86390 1
407883 99407883 1001 86380 86390 1
408299 99408299 1001 86380 86390 1
408351 99408351 1001 86380 86390 1
408758 99408758 1001 86380 86390 1
408817 99408817 1001 86380 86390 1
409042 99409042 1001 86380 86390 1
409052 99409052 1001 86380 86390 1
408983 99408983 1001 86380 86390 1
409179 99409179 1001 86380 86390 1
409102 99409102 1001 86380 86390 1
409243 99409243 1001 86380 86390 1
409271 99409271 1001 86380 86390 1
409667 99409667 1001 86380 86390 1
409975 99409975 1001 86380 86390 1
410071 99410071 1001 86380 86390 1
410058 99410058 1001 86380 86390 1
410094 99410094 1001 86380 86390 1
410204 99410204 1001 86380 86390 1
410348 99410348 1001 86380 86390 1
410349 99410349 1001 86380 86390 1
410491 99410491 1001 86380 86390 1
410410 99410410 1001 86380 86390 1
410806 99410806 1001 86380 86390 1
410791 99410791 1001 86380 86390 1
410745 99410745 1001 86380 86390 1
410868 99410868 1001 86380 86390 1
410934 99410934 1001 86380 86390 1
411231 99411231 1001 86380 86390 1
411313 99411313 1001 86380 86390 1
411323 99411323 1001 86380 86390 1
411406 99411406 1001 86380 86390 1
411397 99411397 1001 86380 86390 1
411707 99411707 1001 86380 86390 1
411825 99411825 1001 86380 86390 1
411808 99411808 1001 86380 86390 1
411954 99411954 1001 86380 86390 1
411929 99411929 1001 86380 86390 1
411971 99411971 1001 86380 86390 1
411980 99411980 1001 86380 86390 1
412029 99412029 1001 86380 86390 1
412102 99412102 1001 86380 86390 1
412125 99412125 1001 86380 86390 1
412353 99412353 1001 86380 86390 1
413420 99413420 1001 86380 86390 1
413611 99413611 1001 86380 86390 1
413587 99413587 1001 86380 86390 1
413077 99413077 1001 86380 86390 1
412901 99412901 1001 86380 86390 1
412549 99412549 1001 86380 86390 1
412726 99412726 1001 86380 86390 1
412828 99412828 1001 86380 86390 1
412632 99412632 1001 86380 86390 1
413758 99413758 1001 86380 86390 1
414095 99414095 1001 86380 86390 1
414100 99414100 1001 86380 86390 1
413978 99413978 1001 86380 86390 1
413856 99413856 1001 86380 86390 1
415268 99415268 1001 86380 86390 1
415008 99415008 1001 86380 86390 1
415084 99415084 1001 86380 86390 1
414962 99414962 1001 86380 86390 1
414920 99414920 1001 86380 86390 1
414587 99414587 1001 86380 86390 1
414512 99414512 1001 86380 86390 1
414856 99414856 1001 86380 86390 1
414382 99414382 1001 86380 86390 1
414276 99414276 1001 86380 86390 1
414236 99414236 1001 86380 86390 1
414245 99414245 1001 86380 86390 1
415373 99415373 1001 86380 86390 1
415589 99415589 1001 86380 86390 1
416725 99416725 1001 86380 86390 1
416616 99416616 1001 86380 86390 1
416769 99416769 1001 86380 86390 1
416607 99416607 1001 86380 86390 1
416901 99416901 1001 86380 86390 1
416472 99416472 1001 86380 86390 1
416534 99416534 1001 86380 86390 1
416170 99416170 1001 86380 86390 1
415775 99415775 1001 86380 86390 1
415824 99415824 1001 86380 86390 1
415838 99415838 1001 86380 86390 1
415975 99415975 1001 86380 86390 1
417444 99417444 1001 86380 86390 1
417478 99417478 1001 86380 86390 1
417562 99417562 1001 86380 86390 1
418653 99418653 1001 86380 86390 1
418639 99418639 1001 86380 86390 1
418722 99418722 1001 86380 86390 1
418571 99418571 1001 86380 86390 1
418790 99418790 1001 86380 86390 1
418251 99418251 1001 86380 86390 1
418418 99418418 1001 86380 86390 1
418252 99418252 1001 86380 86390 1
417935 99417935 1001 86380 86390 1
418027 99418027 1001 86380 86390 1
418941 99418941 1001 86380 86390 1
419891 99419891 1001 86380 86390 1
419540 99419540 1001 86380 86390 1
419607 99419607 1001 86380 86390 1
420618 99420618 1001 86380 86390 1
420515 99420515 1001 86380 86390 1
421763 99421763 1001 86380 86390 1
422020 99422020 1001 86380 86390 1
421426 99421426 1001 86380 86390 1
421453 99421453 1001 86380 86390 1
421297 99421297 1001 86380 86390 1
421319 99421319 1001 86380 86390 1
421341 99421341 1001 86380 86390 1
420978 99420978 1001 86380 86390 1
421249 99421249 1001 86380 86390 1
422459 99422459 1001 86380 86390 1
422460 99422460 1001 86380 86390 1
422285 99422285 1001 86380 86390 1
422354 99422354 1001 86380 86390 1
423651 99423651 1001 86380 86390 1
423680 99423680 1001 86380 86390 1
423329 99423329 1001 86380 86390 1
423128 99423128 1001 86380 86390 1
422679 99422679 1001 86380 86390 1
422699 99422699 1001 86380 86390 1
422555 99422555 1001 86380 86390 1
422560 99422560 1001 86380 86390 1
423915 99423915 1001 86380 86390 1
424027 99424027 1001 86380 86390 1
425334 99425334 1001 86380 86390 1
424879 99424879 1001 86380 86390 1
424934 99424934 1001 86380 86390 1
424874 99424874 1001 86380 86390 1
424184 99424184 1001 86380 86390 1
424301 99424301 1001 86380 86390 1
425689 99425689 1001 86380 86390 1
425410 99425410 1001 86380 86390 1
425625 99425625 1001 86380 86390 1
426943 99426943 1001 86380 86390 1
426767 99426767 1001 86380 86390 1
427061 99427061 1001 86380 86390 1
426707 99426707 1001 86380 86390 1
427086 99427086 1001 86380 86390 1
426998 99426998 1001 86380 86390 1
426520 99426520 1001 86380 86390 1
426595 99426595 1001 86380 86390 1
426645 99426645 1001 86380 86390 1
426365 99426365 1001 86380 86390 1
426391 99426391 1001 86380 86390 1
425957 99425957 1001 86380 86390 1
425960 99425960 1001 86380 86390 1
425896 99425896 1001 86380 86390 1
427347 99427347 1001 86380 86390 1
427443 99427443 1001 86380 86390 1
427425 99427425 1001 86380 86390 1
427123 99427123 1001 86380 86390 1
427506 99427506 1001 86380 86390 1
427387 99427387 1001 86380 86390 1
428574 99428574 1001 86380 86390 1
428483 99428483 1001 86380 86390 1
428033 99428033 1001 86380 86390 1
427735 99427735 1001 86380 86390 1
427779 99427779 1001 86380 86390 1
427538 99427538 1001 86380 86390 1
427692 99427692 1001 86380 86390 1
427838 99427838 1001 86380 86390 1
427816 99427816 1001 86380 86390 1
427869 99427869 1001 86380 86390 1
429085 99429085 1001 86380 86390 1
429034 99429034 1001 86380 86390 1
428836 99428836 1001 86380 86390 1
428898 99428898 1001 86380 86390 1
430007 99430007 1001 86380 86390 1
430365 99430365 1001 86380 86390 1
429596 99429596 1001 86380 86390 1
429581 99429581 1001 86380 86390 1
429494 99429494 1001 86380 86390 1
429283 99429283 1001 86380 86390 1
430685 99430685 1001 86380 86390 1
430436 99430436 1001 86380 86390 1
430623 99430623 1001 86380 86390 1
431693 99431693 1001 86380 86390 1
431657 99431657 1001 86380 86390 1
431949 99431949 1001 86380 86390 1
431466 99431466 1001 86380 86390 1
431322 99431322 1001 86380 86390 1
430849 99430849 1001 86380 86390 1
431196 99431196 1001 86380 86390 1
432224 99432224 1001 86380 86390 1
432270 99432270 1001 86380 86390 1
432382 99432382 1001 86380 86390 1
432372 99432372 1001 86380 86390 1
432394 99432394 1001 86380 86390 1
433410 99433410 1001 86380 86390 1
433533 99433533 1001 86380 86390 1
433418 99433418 1001 86380 86390 1
433600 99433600 1001 86380 86390 1
433650 99433650 1001 86380 86390 1
433092 99433092 1001 86380 86390 1
432613 99432613 1001 86380 86390 1
432620 99432620 1001 86380 86390 1
432622 99432622 1001 86380 86390 1
433767 99433767 1001 86380 86390 1
435005 99435005 1001 86380 86390 1
435096 99435096 1001 86380 86390 1
435233 99435233 1001 86380 86390 1
435406 99435406 1001 86380 86390 1
435148 99435148 1001 86380 86390 1
434817 99434817 1001 86380 86390 1
434765 99434765 1001 86380 86390 1
434614 99434614 1001 86380 86390 1
434141 99434141 1001 86380 86390 1
434221 99434221 1001 86380 86390 1
435574 99435574 1001 86380 86390 1
435867 99435867 1001 86380 86390 1
435722 99435722 1001 86380 86390 1
437024 99437024 1001 86380 86390 1
436959 99436959 1001 86380 86390 1
436860 99436860 1001 86380 86390 1
437015 99437015 1001 86380 86390 1
436598 99436598 1001 86380 86390 1
436554 99436554 1001 86380 86390 1
436613 99436613 1001 86380 86390 1
436441 99436441 1001 86380 86390 1
436267 99436267 1001 86380 86390 1
436295 99436295 1001 86380 86390 1
436201 99436201 1001 86380 86390 1
436148 99436148 1001 86380 86390 1
435912 99435912 1001 86380 86390 1
300016 99300016 1001 86380 86390 1
437346 99437346 1001 86380 86390 1
300615 99300615 1001 86380 86390 1
300629 99300629 1001 86380 86390 1
300567 99300567 1001 86380 86390 1
300406 99300406 1001 86380 86390 1
300475 99300475 1001 86380 86390 1
300399 99300399 1001 86380 86390 1
300350 99300350 1001 86380 86390 1
300470 99300470 1001 86380 86390 1
300172 99300172 1001 86380 86390 1
300176 99300176 1001 86380 86390 1
300730 99300730 1001 86380 86390 1
300783 99300783 1001 86380 86390 1
300812 99300812 1001 86380 86390 1
300879 99300879 1001 86380 86390 1
300763 99300763 1001 86380 86390 1
301478 99301478 1001 86380 86390 1
301498 99301498 1001 86380 86390 1
301202 99301202 1001 86380 86390 1
301295 99301295 1001 86380 86390 1
300994 99300994 1001 86380 86390 1
301112 99301112 1001 86380 86390 1
301126 99301126 1001 86380 86390 1
301590 99301590 1001 86380 86390 1
301630 99301630 1001 86380 86390 1
301708 99301708 1001 86380 86390 1
301658 99301658 1001 86380 86390 1
302303 99302303 1001 86380 86390 1
302204 99302204 1001 86380 86390 1
302129 99302129 1001 86380 86390 1
302156 99302156 1001 86380 86390 1
301889 99301889 1001 86380 86390 1
301781 99301781 1001 86380 86390 1
301874 99301874 1001 86380 86390 1
301771 99301771 1001 86380 86390 1
302432 99302432 1001 86380 86390 1
302460 99302460 1001 86380 86390 1
302424 99302424 1001 86380 86390 1
302489 99302489 1001 86380 86390 1
302556 99302556 1001 86380 86390 1
303007 99303007 1001 86380 86390 1
303128 99303128 1001 86380 86390 1
302872 99302872 1001 86380 86390 1
302950 99302950 1001 86380 86390 1
302839 99302839 1001 86380 86390 1
302818 99302818 1001 86380 86390 1
302678 99302678 1001 86380 86390 1
302633 99302633 1001 86380 86390 1
302753 99302753 1001 86380 86390 1
303294 99303294 1001 86380 86390 1
303257 99303257 1001 86380 86390 1
303859 99303859 1001 86380 86390 1
303789 99303789 1001 86380 86390 1
303766 99303766 1001 86380 86390 1
303667 99303667 1001 86380 86390 1
303760 99303760 1001 86380 86390 1
303454 99303454 1001 86380 86390 1
303431 99303431 1001 86380 86390 1
304226 99304226 1001 86380 86390 1
304151 99304151 1001 86380 86390 1
304190 99304190 1001 86380 86390 1
304048 99304048 1001 86380 86390 1
304093 99304093 1001 86380 86390 1
304703 99304703 1001 86380 86390 1
304807 99304807 1001 86380 86390 1
304459 99304459 1001 86380 86390 1
304616 99304616 1001 86380 86390 1
304462 99304462 1001 86380 86390 1
304518 99304518 1001 86380 86390 1
304583 99304583 1001 86380 86390 1
304456 99304456 1001 86380 86390 1
304638 99304638 1001 86380 86390 1
304383 99304383 1001 86380 86390 1
304949 99304949 1001 86380 86390 1
304938 99304938 1001 86380 86390 1
304887 99304887 1001 86380 86390 1
305060 99305060 1001 86380 86390 1
304879 99304879 1001 86380 86390 1
305634 99305634 1001 86380 86390 1
305442 99305442 1001 86380 86390 1
305396 99305396 1001 86380 86390 1
305462 99305462 1001 86380 86390 1
305271 99305271 1001 86380 86390 1
500003 99500003 1001 86380 86390 1
500123 99500123 1001 86380 86390 1
500742 99500742 1001 86380 86390 1
500743 99500743 1001 86380 86390 1
500797 99500797 1001 86380 86390 1
500746 99500746 1001 86380 86390 1
500670 99500670 1001 86380 86390 1
500607 99500607 1001 86380 86390 1
500496 99500496 1001 86380 86390 1
500419 99500419 1001 86380 86390 1
500448 99500448 1001 86380 86390 1
500490 99500490 1001 86380 86390 1
500199 99500199 1001 86380 86390 1
500265 99500265 1001 86380 86390 1
500370 99500370 1001 86380 86390 1
500332 99500332 1001 86380 86390 1
501005 99501005 1001 86380 86390 1
500905 99500905 1001 86380 86390 1
500820 99500820 1001 86380 86390 1
500938 99500938 1001 86380 86390 1
501472 99501472 1001 86380 86390 1
501604 99501604 1001 86380 86390 1
501476 99501476 1001 86380 86390 1
501528 99501528 1001 86380 86390 1
501631 99501631 1001 86380 86390 1
501634 99501634 1001 86380 86390 1
501245 99501245 1001 86380 86390 1
501311 99501311 1001 86380 86390 1
501251 99501251 1001 86380 86390 1
501186 99501186 1001 86380 86390 1
501019 99501019 1001 86380 86390 1
501027 99501027 1001 86380 86390 1
501144 99501144 1001 86380 86390 1
501054 99501054 1001 86380 86390 1
501660 99501660 1001 86380 86390 1
502265 99502265 1001 86380 86390 1
502357 99502357 1001 86380 86390 1
502425 99502425 1001 86380 86390 1
502078 99502078 1001 86380 86390 1
502195 99502195 1001 86380 86390 1
502131 99502131 1001 86380 86390 1
501948 99501948 1001 86380 86390 1
501961 99501961 1001 86380 86390 1
502048 99502048 1001 86380 86390 1
501854 99501854 1001 86380 86390 1
502488 99502488 1001 86380 86390 1
502501 99502501 1001 86380 86390 1
502618 99502618 1001 86380 86390 1
502596 99502596 1001 86380 86390 1
502622 99502622 1001 86380 86390 1
502610 99502610 1001 86380 86390 1
502538 99502538 1001 86380 86390 1
503227 99503227 1001 86380 86390 1
503230 99503230 1001 86380 86390 1
503148 99503148 1001 86380 86390 1
503035 99503035 1001 86380 86390 1
503051 99503051 1001 86380 86390 1
503017 99503017 1001 86380 86390 1
502803 99502803 1001 86380 86390 1
502673 99502673 1001 86380 86390 1
503450 99503450 1001 86380 86390 1
503403 99503403 1001 86380 86390 1
503312 99503312 1001 86380 86390 1
504020 99504020 1001 86380 86390 1
503997 99503997 1001 86380 86390 1
503988 99503988 1001 86380 86390 1
503744 99503744 1001 86380 86390 1
503803 99503803 1001 86380 86390 1
503855 99503855 1001 86380 86390 1
503804 99503804 1001 86380 86390 1
503846 99503846 1001 86380 86390 1
503685 99503685 1001 86380 86390 1
503570 99503570 1001 86380 86390 1
503520 99503520 1001 86380 86390 1
504304 99504304 1001 86380 86390 1
504851 99504851 1001 86380 86390 1
504637 99504637 1001 86380 86390 1
504705 99504705 1001 86380 86390 1
504362 99504362 1001 86380 86390 1
504380 99504380 1001 86380 86390 1
504382 99504382 1001 86380 86390 1
504461 99504461 1001 86380 86390 1
505034 99505034 1001 86380 86390 1
505024 99505024 1001 86380 86390 1
505641 99505641 1001 86380 86390 1
505655 99505655 1001 86380 86390 1
505682 99505682 1001 86380 86390 1
505651 99505651 1001 86380 86390 1
505664 99505664 1001 86380 86390 1
505435 99505435 1001 86380 86390 1
505542 99505542 1001 86380 86390 1
505378 99505378 1001 86380 86390 1
505458 99505458 1001 86380 86390 1
505177 99505177 1001 86380 86390 1
505345 99505345 1001 86380 86390 1
505847 99505847 1001 86380 86390 1
505804 99505804 1001 86380 86390 1
505869 99505869 1001 86380 86390 1
506537 99506537 1001 86380 86390 1
506391 99506391 1001 86380 86390 1
506380 99506380 1001 86380 86390 1
506280 99506280 1001 86380 86390 1
506216 99506216 1001 86380 86390 1
506119 99506119 1001 86380 86390 1
506043 99506043 1001 86380 86390 1
506176 99506176 1001 86380 86390 1
506129 99506129 1001 86380 86390 1
506725 99506725 1001 86380 86390 1
506665 99506665 1001 86380 86390 1
507332 99507332 1001 86380 86390 1
507294 99507294 1001 86380 86390 1
507322 99507322 1001 86380 86390 1
507310 99507310 1001 86380 86390 1
507328 99507328 1001 86380 86390 1
507239 99507239 1001 86380 86390 1
507112 99507112 1001 86380 86390 1
507055 99507055 1001 86380 86390 1
506865 99506865 1001 86380 86390 1
506855 99506855 1001 86380 86390 1
506883 99506883 1001 86380 86390 1
506820 99506820 1001 86380 86390 1
507490 99507490 1001 86380 86390 1
507531 99507531 1001 86380 86390 1
507610 99507610 1001 86380 86390 1
508072 99508072 1001 86380 86390 1
508050 99508050 1001 86380 86390 1
507990 99507990 1001 86380 86390 1
507992 99507992 1001 86380 86390 1
507929 99507929 1001 86380 86390 1
507998 99507998 1001 86380 86390 1
507696 99507696 1001 86380 86390 1
507814 99507814 1001 86380 86390 1
507711 99507711 1001 86380 86390 1
507766 99507766 1001 86380 86390 1
508414 99508414 1001 86380 86390 1
508249 99508249 1001 86380 86390 1
508444 99508444 1001 86380 86390 1
508434 99508434 1001 86380 86390 1
508346 99508346 1001 86380 86390 1
508972 99508972 1001 86380 86390 1
508909 99508909 1001 86380 86390 1
508872 99508872 1001 86380 86390 1
509014 99509014 1001 86380 86390 1
508765 99508765 1001 86380 86390 1
508834 99508834 1001 86380 86390 1
508770 99508770 1001 86380 86390 1
508835 99508835 1001 86380 86390 1
508680 99508680 1001 86380 86390 1
508695 99508695 1001 86380 86390 1
508839 99508839 1001 86380 86390 1
508672 99508672 1001 86380 86390 1
508482 99508482 1001 86380 86390 1
508627 99508627 1001 86380 86390 1
509221 99509221 1001 86380 86390 1
509251 99509251 1001 86380 86390 1
509762 99509762 1001 86380 86390 1
509814 99509814 1001 86380 86390 1
509896 99509896 1001 86380 86390 1
509631 99509631 1001 86380 86390 1
509609 99509609 1001 86380 86390 1
509522 99509522 1001 86380 86390 1
509639 99509639 1001 86380 86390 1
509681 99509681 1001 86380 86390 1
509344 99509344 1001 86380 86390 1
509400 99509400 1001 86380 86390 1
509341 99509341 1001 86380 86390 1
509458 99509458 1001 86380 86390 1
509991 99509991 1001 86380 86390 1
510017 99510017 1001 86380 86390 1
510086 99510086 1001 86380 86390 1
510050 99510050 1001 86380 86390 1
510089 99510089 1001 86380 86390 1
510562 99510562 1001 86380 86390 1
510657 99510657 1001 86380 86390 1
510620 99510620 1001 86380 86390 1
510351 99510351 1001 86380 86390 1
510364 99510364 1001 86380 86390 1
510201 99510201 1001 86380 86390 1
510166 99510166 1001 86380 86390 1
510311 99510311 1001 86380 86390 1
510735 99510735 1001 86380 86390 1
511396 99511396 1001 86380 86390 1
511546 99511546 1001 86380 86390 1
511462 99511462 1001 86380 86390 1
511213 99511213 1001 86380 86390 1
511060 99511060 1001 86380 86390 1
511706 99511706 1001 86380 86390 1
511670 99511670 1001 86380 86390 1
512204 99512204 1001 86380 86390 1
512249 99512249 1001 86380 86390 1
512123 99512123 1001 86380 86390 1
511783 99511783 1001 86380 86390 1
511961 99511961 1001 86380 86390 1
511897 99511897 1001 86380 86390 1
511911 99511911 1001 86380 86390 1
512486 99512486 1001 86380 86390 1
512435 99512435 1001 86380 86390 1
513169 99513169 1001 86380 86390 1
513142 99513142 1001 86380 86390 1
513176 99513176 1001 86380 86390 1
513109 99513109 1001 86380 86390 1
513007 99513007 1001 86380 86390 1
513199 99513199 1001 86380 86390 1
513011 99513011 1001 86380 86390 1
513140 99513140 1001 86380 86390 1
512871 99512871 1001 86380 86390 1
512840 99512840 1001 86380 86390 1
512701 99512701 1001 86380 86390 1
512755 99512755 1001 86380 86390 1
513344 99513344 1001 86380 86390 1
513311 99513311 1001 86380 86390 1
514002 99514002 1001 86380 86390 1
513830 99513830 1001 86380 86390 1
514012 99514012 1001 86380 86390 1
513646 99513646 1001 86380 86390 1
513636 99513636 1001 86380 86390 1
513821 99513821 1001 86380 86390 1
513465 99513465 1001 86380 86390 1
513518 99513518 1001 86380 86390 1
513561 99513561 1001 86380 86390 1
513471 99513471 1001 86380 86390 1
513601 99513601 1001 86380 86390 1
513616 99513616 1001 86380 86390 1
514703 99514703 1001 86380 86390 1
514809 99514809 1001 86380 86390 1
514656 99514656 1001 86380 86390 1
514668 99514668 1001 86380 86390 1
514447 99514447 1001 86380 86390 1
514647 99514647 1001 86380 86390 1
514597 99514597 1001 86380 86390 1
514313 99514313 1001 86380 86390 1
514418 99514418 1001 86380 86390 1
514341 99514341 1001 86380 86390 1
514397 99514397 1001 86380 86390 1
514906 99514906 1001 86380 86390 1
515005 99515005 1001 86380 86390 1
514865 99514865 1001 86380 86390 1
515606 99515606 1001 86380 86390 1
515654 99515654 1001 86380 86390 1
515641 99515641 1001 86380 86390 1
515296 99515296 1001 86380 86390 1
515375 99515375 1001 86380 86390 1
515461 99515461 1001 86380 86390 1
515260 99515260 1001 86380 86390 1
515212 99515212 1001 86380 86390 1
515228 99515228 1001 86380 86390 1
515112 99515112 1001 86380 86390 1
515803 99515803 1001 86380 86390 1
515726 99515726 1001 86380 86390 1
515701 99515701 1001 86380 86390 1
516176 99516176 1001 86380 86390 1
516202 99516202 1001 86380 86390 1
516154 99516154 1001 86380 86390 1
516297 99516297 1001 86380 86390 1
516221 99516221 1001 86380 86390 1
516158 99516158 1001 86380 86390 1
516262 99516262 1001 86380 86390 1
516058 99516058 1001 86380 86390 1
515945 99515945 1001 86380 86390 1
516063 99516063 1001 86380 86390 1
516644 99516644 1001 86380 86390 1
517219 99517219 1001 86380 86390 1
517307 99517307 1001 86380 86390 1
517212 99517212 1001 86380 86390 1
517251 99517251 1001 86380 86390 1
517226 99517226 1001 86380 86390 1
517269 99517269 1001 86380 86390 1
517096 99517096 1001 86380 86390 1
517021 99517021 1001 86380 86390 1
516959 99516959 1001 86380 86390 1
516746 99516746 1001 86380 86390 1
516761 99516761 1001 86380 86390 1
516762 99516762 1001 86380 86390 1
517438 99517438 1001 86380 86390 1
518051 99518051 1001 86380 86390 1
517967 99517967 1001 86380 86390 1
517852 99517852 1001 86380 86390 1
517947 99517947 1001 86380 86390 1
517861 99517861 1001 86380 86390 1
517757 99517757 1001 86380 86390 1
517735 99517735 1001 86380 86390 1
517584 99517584 1001 86380 86390 1
517630 99517630 1001 86380 86390 1
518249 99518249 1001 86380 86390 1
518171 99518171 1001 86380 86390 1
518186 99518186 1001 86380 86390 1
518267 99518267 1001 86380 86390 1
518207 99518207 1001 86380 86390 1
518311 99518311 1001 86380 86390 1
518363 99518363 1001 86380 86390 1
518900 99518900 1001 86380 86390 1
518915 99518915 1001 86380 86390 1
518905 99518905 1001 86380 86390 1
518792 99518792 1001 86380 86390 1
518818 99518818 1001 86380 86390 1
518757 99518757 1001 86380 86390 1
518708 99518708 1001 86380 86390 1
518636 99518636 1001 86380 86390 1
518780 99518780 1001 86380 86390 1
518561 99518561 1001 86380 86390 1
518567 99518567 1001 86380 86390 1
518490 99518490 1001 86380 86390 1
518560 99518560 1001 86380 86390 1
519089 99519089 1001 86380 86390 1
519192 99519192 1001 86380 86390 1
519170 99519170 1001 86380 86390 1
519690 99519690 1001 86380 86390 1
519802 99519802 1001 86380 86390 1
519530 99519530 1001 86380 86390 1
519469 99519469 1001 86380 86390 1
519405 99519405 1001 86380 86390 1
519537 99519537 1001 86380 86390 1
519550 99519550 1001 86380 86390 1
519257 99519257 1001 86380 86390 1
519339 99519339 1001 86380 86390 1
519293 99519293 1001 86380 86390 1
519308 99519308 1001 86380 86390 1
519940 99519940 1001 86380 86390 1
520001 99520001 1001 86380 86390 1
519860 99519860 1001 86380 86390 1
520539 99520539 1001 86380 86390 1
520518 99520518 1001 86380 86390 1
520571 99520571 1001 86380 86390 1
520597 99520597 1001 86380 86390 1
520229 99520229 1001 86380 86390 1
520411 99520411 1001 86380 86390 1
520337 99520337 1001 86380 86390 1
520248 99520248 1001 86380 86390 1
520365 99520365 1001 86380 86390 1
520192 99520192 1001 86380 86390 1
520077 99520077 1001 86380 86390 1
520157 99520157 1001 86380 86390 1
520170 99520170 1001 86380 86390 1
520833 99520833 1001 86380 86390 1
520667 99520667 1001 86380 86390 1
520735 99520735 1001 86380 86390 1
520801 99520801 1001 86380 86390 1
521353 99521353 1001 86380 86390 1
521369 99521369 1001 86380 86390 1
521211 99521211 1001 86380 86390 1
521165 99521165 1001 86380 86390 1
521204 99521204 1001 86380 86390 1
521088 99521088 1001 86380 86390 1
521141 99521141 1001 86380 86390 1
520872 99520872 1001 86380 86390 1
520952 99520952 1001 86380 86390 1
520914 99520914 1001 86380 86390 1
521516 99521516 1001 86380 86390 1
521479 99521479 1001 86380 86390 1
521635 99521635 1001 86380 86390 1
521666 99521666 1001 86380 86390 1
522261 99522261 1001 86380 86390 1
522095 99522095 1001 86380 86390 1
522187 99522187 1001 86380 86390 1
521918 99521918 1001 86380 86390 1
522039 99522039 1001 86380 86390 1
521965 99521965 1001 86380 86390 1
522030 99522030 1001 86380 86390 1
522019 99522019 1001 86380 86390 1
521827 99521827 1001 86380 86390 1
521840 99521840 1001 86380 86390 1
521675 99521675 1001 86380 86390 1
521782 99521782 1001 86380 86390 1
522316 99522316 1001 86380 86390 1
522990 99522990 1001 86380 86390 1
522927 99522927 1001 86380 86390 1
522979 99522979 1001 86380 86390 1
522949 99522949 1001 86380 86390 1
522798 99522798 1001 86380 86390 1
522636 99522636 1001 86380 86390 1
522662 99522662 1001 86380 86390 1
523157 99523157 1001 86380 86390 1
523262 99523262 1001 86380 86390 1
523228 99523228 1001 86380 86390 1
523933 99523933 1001 86380 86390 1
523552 99523552 1001 86380 86390 1
523542 99523542 1001 86380 86390 1
523415 99523415 1001 86380 86390 1
523484 99523484 1001 86380 86390 1
523357 99523357 1001 86380 86390 1
523527 99523527 1001 86380 86390 1
524090 99524090 1001 86380 86390 1
524107 99524107 1001 86380 86390 1
524718 99524718 1001 86380 86390 1
524719 99524719 1001 86380 86390 1
524631 99524631 1001 86380 86390 1
524611 99524611 1001 86380 86390 1
524714 99524714 1001 86380 86390 1
524379 99524379 1001 86380 86390 1
524194 99524194 1001 86380 86390 1
524924 99524924 1001 86380 86390 1
524940 99524940 1001 86380 86390 1
524842 99524842 1001 86380 86390 1
524881 99524881 1001 86380 86390 1
524804 99524804 1001 86380 86390 1
524870 99524870 1001 86380 86390 1
525406 99525406 1001 86380 86390 1
525396 99525396 1001 86380 86390 1
525553 99525553 1001 86380 86390 1
525587 99525587 1001 86380 86390 1
525505 99525505 1001 86380 86390 1
525269 99525269 1001 86380 86390 1
525309 99525309 1001 86380 86390 1
525258 99525258 1001 86380 86390 1
525183 99525183 1001 86380 86390 1
525091 99525091 1001 86380 86390 1
525156 99525156 1001 86380 86390 1
525598 99525598 1001 86380 86390 1
525767 99525767 1001 86380 86390 1
525784 99525784 1001 86380 86390 1
526334 99526334 1001 86380 86390 1
526341 99526341 1001 86380 86390 1
526188 99526188 1001 86380 86390 1
526163 99526163 1001 86380 86390 1
525857 99525857 1001 86380 86390 1
526489 99526489 1001 86380 86390 1
526424 99526424 1001 86380 86390 1
526426 99526426 1001 86380 86390 1
526482 99526482 1001 86380 86390 1
527120 99527120 1001 86380 86390 1
527247 99527247 1001 86380 86390 1
527160 99527160 1001 86380 86390 1
527064 99527064 1001 86380 86390 1
527091 99527091 1001 86380 86390 1
527006 99527006 1001 86380 86390 1
526934 99526934 1001 86380 86390 1
526783 99526783 1001 86380 86390 1
526800 99526800 1001 86380 86390 1
526723 99526723 1001 86380 86390 1
526792 99526792 1001 86380 86390 1
526769 99526769 1001 86380 86390 1
527287 99527287 1001 86380 86390 1
527390 99527390 1001 86380 86390 1
528038 99528038 1001 86380 86390 1
527980 99527980 1001 86380 86390 1
527668 99527668 1001 86380 86390 1
527721 99527721 1001 86380 86390 1
527697 99527697 1001 86380 86390 1
527538 99527538 1001 86380 86390 1
527569 99527569 1001 86380 86390 1
528249 99528249 1001 86380 86390 1
528093 99528093 1001 86380 86390 1
528160 99528160 1001 86380 86390 1
528829 99528829 1001 86380 86390 1
528875 99528875 1001 86380 86390 1
528743 99528743 1001 86380 86390 1
528583 99528583 1001 86380 86390 1
528424 99528424 1001 86380 86390 1
528480 99528480 1001 86380 86390 1
528312 99528312 1001 86380 86390 1
528286 99528286 1001 86380 86390 1
529070 99529070 1001 86380 86390 1
529097 99529097 1001 86380 86390 1
529059 99529059 1001 86380 86390 1
528983 99528983 1001 86380 86390 1
528935 99528935 1001 86380 86390 1
528910 99528910 1001 86380 86390 1
529547 99529547 1001 86380 86390 1
529677 99529677 1001 86380 86390 1
529563 99529563 1001 86380 86390 1
529687 99529687 1001 86380 86390 1
529348 99529348 1001 86380 86390 1
529213 99529213 1001 86380 86390 1
529128 99529128 1001 86380 86390 1
529286 99529286 1001 86380 86390 1
529843 99529843 1001 86380 86390 1
529844 99529844 1001 86380 86390 1
529822 99529822 1001 86380 86390 1
530390 99530390 1001 86380 86390 1
530494 99530494 1001 86380 86390 1
530448 99530448 1001 86380 86390 1
530436 99530436 1001 86380 86390 1
530309 99530309 1001 86380 86390 1
530297 99530297 1001 86380 86390 1
530169 99530169 1001 86380 86390 1
530171 99530171 1001 86380 86390 1
530226 99530226 1001 86380 86390 1
530266 99530266 1001 86380 86390 1
530107 99530107 1001 86380 86390 1
530018 99530018 1001 86380 86390 1
530661 99530661 1001 86380 86390 1
530610 99530610 1001 86380 86390 1
530663 99530663 1001 86380 86390 1
531168 99531168 1001 86380 86390 1
531117 99531117 1001 86380 86390 1
530760 99530760 1001 86380 86390 1
530777 99530777 1001 86380 86390 1
530858 99530858 1001 86380 86390 1
531535 99531535 1001 86380 86390 1
531381 99531381 1001 86380 86390 1
531421 99531421 1001 86380 86390 1
532051 99532051 1001 86380 86390 1
532064 99532064 1001 86380 86390 1
532122 99532122 1001 86380 86390 1
532165 99532165 1001 86380 86390 1
531937 99531937 1001 86380 86390 1
531902 99531902 1001 86380 86390 1
531969 99531969 1001 86380 86390 1
531843 99531843 1001 86380 86390 1
531714 99531714 1001 86380 86390 1
531599 99531599 1001 86380 86390 1
531603 99531603 1001 86380 86390 1
531707 99531707 1001 86380 86390 1
532208 99532208 1001 86380 86390 1
532299 99532299 1001 86380 86390 1
532343 99532343 1001 86380 86390 1
532970 99532970 1001 86380 86390 1
532830 99532830 1001 86380 86390 1
532907 99532907 1001 86380 86390 1
532908 99532908 1001 86380 86390 1
532898 99532898 1001 86380 86390 1
532950 99532950 1001 86380 86390 1
532965 99532965 1001 86380 86390 1
533025 99533025 1001 86380 86390 1
532711 99532711 1001 86380 86390 1
532675 99532675 1001 86380 86390 1
532701 99532701 1001 86380 86390 1
533184 99533184 1001 86380 86390 1
533160 99533160 1001 86380 86390 1
533092 99533092 1001 86380 86390 1
533665 99533665 1001 86380 86390 1
533760 99533760 1001 86380 86390 1
533815 99533815 1001 86380 86390 1
533615 99533615 1001 86380 86390 1
533328 99533328 1001 86380 86390 1
533385 99533385 1001 86380 86390 1
533299 99533299 1001 86380 86390 1
533960 99533960 1001 86380 86390 1
533975 99533975 1001 86380 86390 1
534027 99534027 1001 86380 86390 1
534022 99534022 1001 86380 86390 1
534647 99534647 1001 86380 86390 1
534623 99534623 1001 86380 86390 1
534428 99534428 1001 86380 86390 1
534442 99534442 1001 86380 86390 1
534339 99534339 1001 86380 86390 1
534330 99534330 1001 86380 86390 1
534395 99534395 1001 86380 86390 1
534425 99534425 1001 86380 86390 1
534173 99534173 1001 86380 86390 1
534888 99534888 1001 86380 86390 1
534816 99534816 1001 86380 86390 1
534856 99534856 1001 86380 86390 1
535325 99535325 1001 86380 86390 1
535351 99535351 1001 86380 86390 1
535253 99535253 1001 86380 86390 1
535237 99535237 1001 86380 86390 1
535062 99535062 1001 86380 86390 1
534949 99534949 1001 86380 86390 1
535040 99535040 1001 86380 86390 1
535041 99535041 1001 86380 86390 1
535526 99535526 1001 86380 86390 1
535630 99535630 1001 86380 86390 1
535656 99535656 1001 86380 86390 1
535673 99535673 1001 86380 86390 1
535583 99535583 1001 86380 86390 1
536304 99536304 1001 86380 86390 1
535964 99535964 1001 86380 86390 1
536095 99536095 1001 86380 86390 1
535729 99535729 1001 86380 86390 1
535847 99535847 1001 86380 86390 1
535829 99535829 1001 86380 86390 1
536361 99536361 1001 86380 86390 1
536388 99536388 1001 86380 86390 1
536428 99536428 1001 86380 86390 1
536497 99536497 1001 86380 86390 1
536447 99536447 1001 86380 86390 1
536448 99536448 1001 86380 86390 1
537036 99537036 1001 86380 86390 1
537075 99537075 1001 86380 86390 1
537080 99537080 1001 86380 86390 1
536841 99536841 1001 86380 86390 1
536932 99536932 1001 86380 86390 1
536922 99536922 1001 86380 86390 1
536709 99536709 1001 86380 86390 1
536635 99536635 1001 86380 86390 1
536627 99536627 1001 86380 86390 1
536629 99536629 1001 86380 86390 1
537291 99537291 1001 86380 86390 1
537183 99537183 1001 86380 86390 1
537872 99537872 1001 86380 86390 1
537971 99537971 1001 86380 86390 1
537719 99537719 1001 86380 86390 1
537592 99537592 1001 86380 86390 1
537581 99537581 1001 86380 86390 1
537624 99537624 1001 86380 86390 1
537562 99537562 1001 86380 86390 1
537412 99537412 1001 86380 86390 1
537426 99537426 1001 86380 86390 1
537543 99537543 1001 86380 86390 1
537559 99537559 1001 86380 86390 1
538056 99538056 1001 86380 86390 1
538662 99538662 1001 86380 86390 1
538587 99538587 1001 86380 86390 1
538592 99538592 1001 86380 86390 1
538504 99538504 1001 86380 86390 1
538377 99538377 1001 86380 86390 1
538329 99538329 1001 86380 86390 1
538266 99538266 1001 86380 86390 1
538855 99538855 1001 86380 86390 1
538977 99538977 1001 86380 86390 1
539555 99539555 1001 86380 86390 1
539314 99539314 1001 86380 86390 1
539405 99539405 1001 86380 86390 1
539124 99539124 1001 86380 86390 1
539082 99539082 1001 86380 86390 1
539820 99539820 1001 86380 86390 1
539836 99539836 1001 86380 86390 1
539646 99539646 1001 86380 86390 1
539661 99539661 1001 86380 86390 1
540334 99540334 1001 86380 86390 1
540249 99540249 1001 86380 86390 1
540250 99540250 1001 86380 86390 1
540238 99540238 1001 86380 86390 1
540177 99540177 1001 86380 86390 1
540101 99540101 1001 86380 86390 1
539970 99539970 1001 86380 86390 1
540636 99540636 1001 86380 86390 1
540536 99540536 1001 86380 86390 1
540654 99540654 1001 86380 86390 1
540578 99540578 1001 86380 86390 1
541114 99541114 1001 86380 86390 1
541102 99541102 1001 86380 86390 1
541117 99541117 1001 86380 86390 1
541176 99541176 1001 86380 86390 1
540906 99540906 1001 86380 86390 1
541010 99541010 1001 86380 86390 1
541053 99541053 1001 86380 86390 1
540924 99540924 1001 86380 86390 1
541084 99541084 1001 86380 86390 1
540767 99540767 1001 86380 86390 1
540677 99540677 1001 86380 86390 1
540821 99540821 1001 86380 86390 1
541329 99541329 1001 86380 86390 1
541293 99541293 1001 86380 86390 1
541412 99541412 1001 86380 86390 1
541454 99541454 1001 86380 86390 1
542081 99542081 1001 86380 86390 1
541995 99541995 1001 86380 86390 1
541920 99541920 1001 86380 86390 1
542075 99542075 1001 86380 86390 1
541998 99541998 1001 86380 86390 1
541710 99541710 1001 86380 86390 1
541788 99541788 1001 86380 86390 1
541845 99541845 1001 86380 86390 1
541898 99541898 1001 86380 86390 1
541821 99541821 1001 86380 86390 1
541549 99541549 1001 86380 86390 1
541508 99541508 1001 86380 86390 1
542260 99542260 1001 86380 86390 1
542237 99542237 1001 86380 86390 1
542226 99542226 1001 86380 86390 1
542150 99542150 1001 86380 86390 1
542809 99542809 1001 86380 86390 1
542812 99542812 1001 86380 86390 1
542533 99542533 1001 86380 86390 1
542694 99542694 1001 86380 86390 1
542414 99542414 1001 86380 86390 1
542522 99542522 1001 86380 86390 1
542498 99542498 1001 86380 86390 1
542447 99542447 1001 86380 86390 1
542525 99542525 1001 86380 86390 1
542513 99542513 1001 86380 86390 1
542529 99542529 1001 86380 86390 1
543110 99543110 1001 86380 86390 1
543629 99543629 1001 86380 86390 1
543727 99543727 1001 86380 86390 1
543577 99543577 1001 86380 86390 1
543463 99543463 1001 86380 86390 1
543506 99543506 1001 86380 86390 1
543321 99543321 1001 86380 86390 1
543171 99543171 1001 86380 86390 1
543224 99543224 1001 86380 86390 1
543930 99543930 1001 86380 86390 1
544444 99544444 1001 86380 86390 1
544513 99544513 1001 86380 86390 1
544576 99544576 1001 86380 86390 1
544553 99544553 1001 86380 86390 1
544493 99544493 1001 86380 86390 1
544306 99544306 1001 86380 86390 1
544220 99544220 1001 86380 86390 1
544389 99544389 1001 86380 86390 1
544351 99544351 1001 86380 86390 1
544080 99544080 1001 86380 86390 1
543991 99543991 1001 86380 86390 1
543979 99543979 1001 86380 86390 1
544124 99544124 1001 86380 86390 1
544078 99544078 1001 86380 86390 1
544697 99544697 1001 86380 86390 1
544670 99544670 1001 86380 86390 1
409188 1190 1001 12180 15057 1
509004 740 1002 47525 50291 1
400027 99400027 1001 86380 86390 1
400026 99400026 1001 86380 86390 1
400007 99400007 1001 86380 86390 1
400037 99400037 1001 86380 86390 1
400050 99400050 1001 86380 86390 1
400200 99400200 1001 86380 86390 1
400327 99400327 1001 86380 86390 1
400335 99400335 1001 86380 86390 1
400568 99400568 1001 86380 86390 1
400666 99400666 1001 86380 86390 1
400798 99400798 1001 86380 86390 1
400925 99400925 1001 86380 86390 1
400853 99400853 1001 86380 86390 1
401015 99401015 1001 86380 86390 1
401097 99401097 1001 86380 86390 1
401236 99401236 1001 86380 86390 1
401291 99401291 1001 86380 86390 1
401407 99401407 1001 86380 86390 1
401364 99401364 1001 86380 86390 1
401687 99401687 1001 86380 86390 1
401608 99401608 1001 86380 86390 1
401586 99401586 1001 86380 86390 1
401814 99401814 1001 86380 86390 1
401733 99401733 1001 86380 86390 1
401773 99401773 1001 86380 86390 1
401898 99401898 1001 86380 86390 1
402055 99402055 1001 86380 86390 1
402002 99402002 1001 86380 86390 1
402358 99402358 1001 86380 86390 1
402949 99402949 1001 86380 86390 1
402958 99402958 1001 86380 86390 1
402906 99402906 1001 86380 86390 1
403192 99403192 1001 86380 86390 1
403119 99403119 1001 86380 86390 1
403213 99403213 1001 86380 86390 1
403317 99403317 1001 86380 86390 1
403325 99403325 1001 86380 86390 1
403301 99403301 1001 86380 86390 1
403557 99403557 1001 86380 86390 1
403641 99403641 1001 86380 86390 1
403727 99403727 1001 86380 86390 1
403832 99403832 1001 86380 86390 1
404092 99404092 1001 86380 86390 1
404102 99404102 1001 86380 86390 1
404167 99404167 1001 86380 86390 1
404252 99404252 1001 86380 86390 1
404308 99404308 1001 86380 86390 1
404403 99404403 1001 86380 86390 1
404655 99404655 1001 86380 86390 1
404681 99404681 1001 86380 86390 1
404759 99404759 1001 86380 86390 1
405200 99405200 1001 86380 86390 1
405578 99405578 1001 86380 86390 1
405638 99405638 1001 86380 86390 1
405727 99405727 1001 86380 86390 1
405775 99405775 1001 86380 86390 1
405845 99405845 1001 86380 86390 1
406005 99406005 1001 86380 86390 1
406162 99406162 1001 86380 86390 1
406140 99406140 1001 86380 86390 1
406102 99406102 1001 86380 86390 1
406110 99406110 1001 86380 86390 1
406086 99406086 1001 86380 86390 1
406333 99406333 1001 86380 86390 1
406179 99406179 1001 86380 86390 1
406725 99406725 1001 86380 86390 1
407050 99407050 1001 86380 86390 1
407107 99407107 1001 86380 86390 1
407549 99407549 1001 86380 86390 1
407445 99407445 1001 86380 86390 1
407566 99407566 1001 86380 86390 1
407740 99407740 1001 86380 86390 1
407835 99407835 1001 86380 86390 1
408280 99408280 1001 86380 86390 1
408380 99408380 1001 86380 86390 1
408523 99408523 1001 86380 86390 1
408703 99408703 1001 86380 86390 1
408847 99408847 1001 86380 86390 1
408971 99408971 1001 86380 86390 1
408921 99408921 1001 86380 86390 1
408935 99408935 1001 86380 86390 1
409221 99409221 1001 86380 86390 1
409308 99409308 1001 86380 86390 1
409775 99409775 1001 86380 86390 1
409952 99409952 1001 86380 86390 1
410339 99410339 1001 86380 86390 1
410310 99410310 1001 86380 86390 1
410303 99410303 1001 86380 86390 1
410545 99410545 1001 86380 86390 1
410696 99410696 1001 86380 86390 1
410766 99410766 1001 86380 86390 1
410877 99410877 1001 86380 86390 1
411091 99411091 1001 86380 86390 1
411215 99411215 1001 86380 86390 1
411223 99411223 1001 86380 86390 1
411385 99411385 1001 86380 86390 1
411771 99411771 1001 86380 86390 1
411867 99411867 1001 86380 86390 1
412069 99412069 1001 86380 86390 1
412310 99412310 1001 86380 86390 1
413635 99413635 1001 86380 86390 1
412980 99412980 1001 86380 86390 1
413276 99413276 1001 86380 86390 1
413255 99413255 1001 86380 86390 1
412798 99412798 1001 86380 86390 1
412617 99412617 1001 86380 86390 1
412485 99412485 1001 86380 86390 1
412710 99412710 1001 86380 86390 1
413969 99413969 1001 86380 86390 1
413289 99413289 1001 86380 86390 1
414067 99414067 1001 86380 86390 1
413977 99413977 1001 86380 86390 1
413712 99413712 1001 86380 86390 1
415095 99415095 1001 86380 86390 1
414972 99414972 1001 86380 86390 1
414989 99414989 1001 86380 86390 1
414944 99414944 1001 86380 86390 1
414841 99414841 1001 86380 86390 1
414568 99414568 1001 86380 86390 1
414621 99414621 1001 86380 86390 1
414137 99414137 1001 86380 86390 1
414408 99414408 1001 86380 86390 1
414153 99414153 1001 86380 86390 1
415515 99415515 1001 86380 86390 1
415402 99415402 1001 86380 86390 1
416756 99416756 1001 86380 86390 1
416959 99416959 1001 86380 86390 1
416919 99416919 1001 86380 86390 1
416514 99416514 1001 86380 86390 1
416499 99416499 1001 86380 86390 1
416483 99416483 1001 86380 86390 1
416557 99416557 1001 86380 86390 1
416510 99416510 1001 86380 86390 1
416490 99416490 1001 86380 86390 1
416277 99416277 1001 86380 86390 1
416491 99416491 1001 86380 86390 1
417382 99417382 1001 86380 86390 1
417034 99417034 1001 86380 86390 1
417362 99417362 1001 86380 86390 1
417349 99417349 1001 86380 86390 1
417229 99417229 1001 86380 86390 1
417278 99417278 1001 86380 86390 1
417475 99417475 1001 86380 86390 1
418677 99418677 1001 86380 86390 1
418334 99418334 1001 86380 86390 1
418178 99418178 1001 86380 86390 1
418206 99418206 1001 86380 86390 1
418124 99418124 1001 86380 86390 1
417962 99417962 1001 86380 86390 1
417964 99417964 1001 86380 86390 1
417752 99417752 1001 86380 86390 1
417623 99417623 1001 86380 86390 1
417692 99417692 1001 86380 86390 1
417948 99417948 1001 86380 86390 1
418928 99418928 1001 86380 86390 1
420409 99420409 1001 86380 86390 1
420005 99420005 1001 86380 86390 1
419826 99419826 1001 86380 86390 1
419642 99419642 1001 86380 86390 1
419717 99419717 1001 86380 86390 1
419936 99419936 1001 86380 86390 1
419374 99419374 1001 86380 86390 1
419424 99419424 1001 86380 86390 1
419430 99419430 1001 86380 86390 1
419478 99419478 1001 86380 86390 1
420708 99420708 1001 86380 86390 1
420709 99420709 1001 86380 86390 1
420514 99420514 1001 86380 86390 1
420680 99420680 1001 86380 86390 1
420781 99420781 1001 86380 86390 1
420477 99420477 1001 86380 86390 1
420607 99420607 1001 86380 86390 1
420532 99420532 1001 86380 86390 1
420801 99420801 1001 86380 86390 1
421815 99421815 1001 86380 86390 1
421890 99421890 1001 86380 86390 1
421968 99421968 1001 86380 86390 1
421876 99421876 1001 86380 86390 1
422094 99422094 1001 86380 86390 1
421487 99421487 1001 86380 86390 1
421449 99421449 1001 86380 86390 1
421097 99421097 1001 86380 86390 1
420953 99420953 1001 86380 86390 1
420977 99420977 1001 86380 86390 1
421197 99421197 1001 86380 86390 1
422271 99422271 1001 86380 86390 1
422504 99422504 1001 86380 86390 1
422386 99422386 1001 86380 86390 1
422413 99422413 1001 86380 86390 1
422449 99422449 1001 86380 86390 1
423750 99423750 1001 86380 86390 1
423469 99423469 1001 86380 86390 1
423028 99423028 1001 86380 86390 1
422987 99422987 1001 86380 86390 1
423292 99423292 1001 86380 86390 1
423201 99423201 1001 86380 86390 1
423235 99423235 1001 86380 86390 1
423119 99423119 1001 86380 86390 1
423261 99423261 1001 86380 86390 1
422595 99422595 1001 86380 86390 1
422680 99422680 1001 86380 86390 1
422812 99422812 1001 86380 86390 1
424103 99424103 1001 86380 86390 1
424024 99424024 1001 86380 86390 1
425220 99425220 1001 86380 86390 1
425339 99425339 1001 86380 86390 1
425183 99425183 1001 86380 86390 1
425316 99425316 1001 86380 86390 1
424868 99424868 1001 86380 86390 1
424741 99424741 1001 86380 86390 1
425002 99425002 1001 86380 86390 1
424902 99424902 1001 86380 86390 1
424193 99424193 1001 86380 86390 1
425559 99425559 1001 86380 86390 1
425776 99425776 1001 86380 86390 1
425711 99425711 1001 86380 86390 1
425813 99425813 1001 86380 86390 1
425492 99425492 1001 86380 86390 1
426831 99426831 1001 86380 86390 1
426960 99426960 1001 86380 86390 1
426761 99426761 1001 86380 86390 1
426670 99426670 1001 86380 86390 1
425913 99425913 1001 86380 86390 1
426201 99426201 1001 86380 86390 1
425873 99425873 1001 86380 86390 1
426274 99426274 1001 86380 86390 1
427441 99427441 1001 86380 86390 1
427408 99427408 1001 86380 86390 1
428646 99428646 1001 86380 86390 1
428528 99428528 1001 86380 86390 1
428275 99428275 1001 86380 86390 1
427593 99427593 1001 86380 86390 1
427671 99427671 1001 86380 86390 1
428986 99428986 1001 86380 86390 1
429043 99429043 1001 86380 86390 1
428849 99428849 1001 86380 86390 1
429116 99429116 1001 86380 86390 1
430142 99430142 1001 86380 86390 1
430167 99430167 1001 86380 86390 1
430157 99430157 1001 86380 86390 1
429804 99429804 1001 86380 86390 1
429761 99429761 1001 86380 86390 1
429910 99429910 1001 86380 86390 1
429653 99429653 1001 86380 86390 1
429558 99429558 1001 86380 86390 1
429458 99429458 1001 86380 86390 1
430701 99430701 1001 86380 86390 1
430641 99430641 1001 86380 86390 1
430720 99430720 1001 86380 86390 1
430542 99430542 1001 86380 86390 1
430482 99430482 1001 86380 86390 1
432049 99432049 1001 86380 86390 1
431709 99431709 1001 86380 86390 1
431691 99431691 1001 86380 86390 1
431717 99431717 1001 86380 86390 1
431680 99431680 1001 86380 86390 1
431755 99431755 1001 86380 86390 1
431880 99431880 1001 86380 86390 1
431386 99431386 1001 86380 86390 1
431465 99431465 1001 86380 86390 1
431575 99431575 1001 86380 86390 1
431620 99431620 1001 86380 86390 1
431281 99431281 1001 86380 86390 1
432128 99432128 1001 86380 86390 1
432134 99432134 1001 86380 86390 1
433617 99433617 1001 86380 86390 1
433442 99433442 1001 86380 86390 1
433408 99433408 1001 86380 86390 1
432933 99432933 1001 86380 86390 1
433301 99433301 1001 86380 86390 1
433045 99433045 1001 86380 86390 1
432982 99432982 1001 86380 86390 1
433133 99433133 1001 86380 86390 1
432640 99432640 1001 86380 86390 1
432514 99432514 1001 86380 86390 1
433911 99433911 1001 86380 86390 1
434093 99434093 1001 86380 86390 1
433821 99433821 1001 86380 86390 1
435179 99435179 1001 86380 86390 1
435319 99435319 1001 86380 86390 1
435256 99435256 1001 86380 86390 1
435100 99435100 1001 86380 86390 1
435242 99435242 1001 86380 86390 1
434867 99434867 1001 86380 86390 1
434683 99434683 1001 86380 86390 1
434715 99434715 1001 86380 86390 1
434768 99434768 1001 86380 86390 1
434880 99434880 1001 86380 86390 1
434861 99434861 1001 86380 86390 1
434169 99434169 1001 86380 86390 1
434423 99434423 1001 86380 86390 1
434266 99434266 1001 86380 86390 1
435642 99435642 1001 86380 86390 1
435530 99435530 1001 86380 86390 1
435610 99435610 1001 86380 86390 1
436782 99436782 1001 86380 86390 1
436835 99436835 1001 86380 86390 1
437107 99437107 1001 86380 86390 1
436910 99436910 1001 86380 86390 1
436737 99436737 1001 86380 86390 1
436532 99436532 1001 86380 86390 1
436485 99436485 1001 86380 86390 1
436359 99436359 1001 86380 86390 1
436172 99436172 1001 86380 86390 1
436050 99436050 1001 86380 86390 1
436086 99436086 1001 86380 86390 1
436062 99436062 1001 86380 86390 1
436280 99436280 1001 86380 86390 1
437293 99437293 1001 86380 86390 1
437352 99437352 1001 86380 86390 1
300679 99300679 1001 86380 86390 1
300699 99300699 1001 86380 86390 1
300632 99300632 1001 86380 86390 1
300582 99300582 1001 86380 86390 1
300459 99300459 1001 86380 86390 1
300319 99300319 1001 86380 86390 1
300333 99300333 1001 86380 86390 1
300452 99300452 1001 86380 86390 1
300362 99300362 1001 86380 86390 1
300431 99300431 1001 86380 86390 1
300483 99300483 1001 86380 86390 1
300161 99300161 1001 86380 86390 1
300231 99300231 1001 86380 86390 1
300234 99300234 1001 86380 86390 1
300738 99300738 1001 86380 86390 1
300899 99300899 1001 86380 86390 1
301394 99301394 1001 86380 86390 1
301289 99301289 1001 86380 86390 1
301305 99301305 1001 86380 86390 1
300987 99300987 1001 86380 86390 1
301075 99301075 1001 86380 86390 1
302307 99302307 1001 86380 86390 1
302231 99302231 1001 86380 86390 1
302222 99302222 1001 86380 86390 1
301907 99301907 1001 86380 86390 1
301947 99301947 1001 86380 86390 1
301807 99301807 1001 86380 86390 1
301834 99301834 1001 86380 86390 1
302507 99302507 1001 86380 86390 1
302467 99302467 1001 86380 86390 1
303143 99303143 1001 86380 86390 1
303092 99303092 1001 86380 86390 1
303119 99303119 1001 86380 86390 1
303175 99303175 1001 86380 86390 1
303160 99303160 1001 86380 86390 1
303109 99303109 1001 86380 86390 1
303023 99303023 1001 86380 86390 1
302832 99302832 1001 86380 86390 1
302976 99302976 1001 86380 86390 1
302954 99302954 1001 86380 86390 1
302866 99302866 1001 86380 86390 1
302931 99302931 1001 86380 86390 1
302984 99302984 1001 86380 86390 1
302601 99302601 1001 86380 86390 1
302629 99302629 1001 86380 86390 1
302669 99302669 1001 86380 86390 1
302597 99302597 1001 86380 86390 1
303334 99303334 1001 86380 86390 1
303245 99303245 1001 86380 86390 1
303286 99303286 1001 86380 86390 1
303222 99303222 1001 86380 86390 1
303213 99303213 1001 86380 86390 1
304003 99304003 1001 86380 86390 1
303889 99303889 1001 86380 86390 1
303929 99303929 1001 86380 86390 1
303710 99303710 1001 86380 86390 1
303749 99303749 1001 86380 86390 1
303676 99303676 1001 86380 86390 1
303783 99303783 1001 86380 86390 1
303824 99303824 1001 86380 86390 1
303495 99303495 1001 86380 86390 1
303497 99303497 1001 86380 86390 1
304228 99304228 1001 86380 86390 1
304063 99304063 1001 86380 86390 1
304128 99304128 1001 86380 86390 1
304791 99304791 1001 86380 86390 1
304510 99304510 1001 86380 86390 1
304523 99304523 1001 86380 86390 1
304544 99304544 1001 86380 86390 1
304557 99304557 1001 86380 86390 1
304574 99304574 1001 86380 86390 1
304316 99304316 1001 86380 86390 1
304306 99304306 1001 86380 86390 1
304320 99304320 1001 86380 86390 1
304400 99304400 1001 86380 86390 1
304301 99304301 1001 86380 86390 1
304920 99304920 1001 86380 86390 1
304963 99304963 1001 86380 86390 1
305015 99305015 1001 86380 86390 1
304886 99304886 1001 86380 86390 1
304967 99304967 1001 86380 86390 1
304929 99304929 1001 86380 86390 1
305010 99305010 1001 86380 86390 1
305504 99305504 1001 86380 86390 1
305509 99305509 1001 86380 86390 1
305522 99305522 1001 86380 86390 1
305631 99305631 1001 86380 86390 1
305467 99305467 1001 86380 86390 1
305379 99305379 1001 86380 86390 1
305421 99305421 1001 86380 86390 1
305093 99305093 1001 86380 86390 1
305185 99305185 1001 86380 86390 1
305198 99305198 1001 86380 86390 1
305123 99305123 1001 86380 86390 1
500129 99500129 1001 86380 86390 1
500094 99500094 1001 86380 86390 1
500147 99500147 1001 86380 86390 1
500749 99500749 1001 86380 86390 1
500788 99500788 1001 86380 86390 1
500667 99500667 1001 86380 86390 1
500569 99500569 1001 86380 86390 1
500558 99500558 1001 86380 86390 1
500444 99500444 1001 86380 86390 1
500522 99500522 1001 86380 86390 1
500524 99500524 1001 86380 86390 1
500308 99500308 1001 86380 86390 1
500376 99500376 1001 86380 86390 1
500352 99500352 1001 86380 86390 1
500391 99500391 1001 86380 86390 1
500227 99500227 1001 86380 86390 1
500901 99500901 1001 86380 86390 1
500941 99500941 1001 86380 86390 1
500865 99500865 1001 86380 86390 1
500878 99500878 1001 86380 86390 1
500921 99500921 1001 86380 86390 1
500857 99500857 1001 86380 86390 1
501575 99501575 1001 86380 86390 1
501552 99501552 1001 86380 86390 1
501579 99501579 1001 86380 86390 1
501478 99501478 1001 86380 86390 1
501531 99501531 1001 86380 86390 1
501455 99501455 1001 86380 86390 1
501383 99501383 1001 86380 86390 1
501418 99501418 1001 86380 86390 1
501070 99501070 1001 86380 86390 1
501220 99501220 1001 86380 86390 1
501117 99501117 1001 86380 86390 1
501040 99501040 1001 86380 86390 1
501209 99501209 1001 86380 86390 1
501159 99501159 1001 86380 86390 1
501804 99501804 1001 86380 86390 1
501703 99501703 1001 86380 86390 1
501756 99501756 1001 86380 86390 1
501836 99501836 1001 86380 86390 1
501682 99501682 1001 86380 86390 1
501723 99501723 1001 86380 86390 1
501829 99501829 1001 86380 86390 1
502446 99502446 1001 86380 86390 1
502065 99502065 1001 86380 86390 1
502107 99502107 1001 86380 86390 1
502113 99502113 1001 86380 86390 1
502152 99502152 1001 86380 86390 1
502178 99502178 1001 86380 86390 1
502043 99502043 1001 86380 86390 1
502045 99502045 1001 86380 86390 1
501968 99501968 1001 86380 86390 1
502527 99502527 1001 86380 86390 1
502630 99502630 1001 86380 86390 1
502470 99502470 1001 86380 86390 1
503262 99503262 1001 86380 86390 1
503268 99503268 1001 86380 86390 1
503161 99503161 1001 86380 86390 1
503289 99503289 1001 86380 86390 1
503016 99503016 1001 86380 86390 1
502852 99502852 1001 86380 86390 1
502736 99502736 1001 86380 86390 1
502814 99502814 1001 86380 86390 1
502827 99502827 1001 86380 86390 1
502763 99502763 1001 86380 86390 1
502802 99502802 1001 86380 86390 1
502834 99502834 1001 86380 86390 1
503463 99503463 1001 86380 86390 1
503360 99503360 1001 86380 86390 1
504021 99504021 1001 86380 86390 1
504064 99504064 1001 86380 86390 1
503891 99503891 1001 86380 86390 1
503856 99503856 1001 86380 86390 1
503897 99503897 1001 86380 86390 1
503620 99503620 1001 86380 86390 1
504284 99504284 1001 86380 86390 1
504168 99504168 1001 86380 86390 1
504233 99504233 1001 86380 86390 1
504907 99504907 1001 86380 86390 1
504784 99504784 1001 86380 86390 1
504582 99504582 1001 86380 86390 1
504552 99504552 1001 86380 86390 1
504567 99504567 1001 86380 86390 1
504542 99504542 1001 86380 86390 1
504349 99504349 1001 86380 86390 1
504472 99504472 1001 86380 86390 1
504966 99504966 1001 86380 86390 1
505029 99505029 1001 86380 86390 1
505667 99505667 1001 86380 86390 1
505644 99505644 1001 86380 86390 1
505583 99505583 1001 86380 86390 1
505662 99505662 1001 86380 86390 1
505585 99505585 1001 86380 86390 1
505731 99505731 1001 86380 86390 1
505358 99505358 1001 86380 86390 1
505528 99505528 1001 86380 86390 1
505392 99505392 1001 86380 86390 1
505175 99505175 1001 86380 86390 1
505281 99505281 1001 86380 86390 1
505166 99505166 1001 86380 86390 1
505168 99505168 1001 86380 86390 1
505352 99505352 1001 86380 86390 1
505171 99505171 1001 86380 86390 1
505815 99505815 1001 86380 86390 1
506506 99506506 1001 86380 86390 1
506534 99506534 1001 86380 86390 1
506444 99506444 1001 86380 86390 1
506565 99506565 1001 86380 86390 1
506536 99506536 1001 86380 86390 1
506408 99506408 1001 86380 86390 1
506448 99506448 1001 86380 86390 1
506426 99506426 1001 86380 86390 1
506274 99506274 1001 86380 86390 1
506231 99506231 1001 86380 86390 1
506192 99506192 1001 86380 86390 1
506173 99506173 1001 86380 86390 1
506071 99506071 1001 86380 86390 1
506084 99506084 1001 86380 86390 1
506671 99506671 1001 86380 86390 1
506749 99506749 1001 86380 86390 1
506698 99506698 1001 86380 86390 1
506688 99506688 1001 86380 86390 1
506666 99506666 1001 86380 86390 1
507358 99507358 1001 86380 86390 1
507392 99507392 1001 86380 86390 1
507220 99507220 1001 86380 86390 1
507104 99507104 1001 86380 86390 1
507133 99507133 1001 86380 86390 1
507123 99507123 1001 86380 86390 1
506996 99506996 1001 86380 86390 1
506858 99506858 1001 86380 86390 1
506813 99506813 1001 86380 86390 1
507562 99507562 1001 86380 86390 1
507494 99507494 1001 86380 86390 1
507520 99507520 1001 86380 86390 1
507599 99507599 1001 86380 86390 1
508246 99508246 1001 86380 86390 1
508161 99508161 1001 86380 86390 1
508126 99508126 1001 86380 86390 1
508019 99508019 1001 86380 86390 1
507916 99507916 1001 86380 86390 1
507853 99507853 1001 86380 86390 1
507709 99507709 1001 86380 86390 1
507789 99507789 1001 86380 86390 1
507662 99507662 1001 86380 86390 1
508381 99508381 1001 86380 86390 1
508317 99508317 1001 86380 86390 1
508296 99508296 1001 86380 86390 1
508938 99508938 1001 86380 86390 1
508752 99508752 1001 86380 86390 1
508821 99508821 1001 86380 86390 1
508783 99508783 1001 86380 86390 1
508668 99508668 1001 86380 86390 1
508816 99508816 1001 86380 86390 1
508466 99508466 1001 86380 86390 1
508575 99508575 1001 86380 86390 1
508525 99508525 1001 86380 86390 1
509111 99509111 1001 86380 86390 1
509766 99509766 1001 86380 86390 1
509888 99509888 1001 86380 86390 1
509294 99509294 1001 86380 86390 1
509443 99509443 1001 86380 86390 1
509301 99509301 1001 86380 86390 1
509905 99509905 1001 86380 86390 1
509918 99509918 1001 86380 86390 1
510074 99510074 1001 86380 86390 1
510010 99510010 1001 86380 86390 1
510063 99510063 1001 86380 86390 1
510637 99510637 1001 86380 86390 1
510638 99510638 1001 86380 86390 1
510614 99510614 1001 86380 86390 1
510589 99510589 1001 86380 86390 1
510683 99510683 1001 86380 86390 1
510659 99510659 1001 86380 86390 1
510595 99510595 1001 86380 86390 1
510353 99510353 1001 86380 86390 1
510368 99510368 1001 86380 86390 1
510498 99510498 1001 86380 86390 1
510124 99510124 1001 86380 86390 1
510112 99510112 1001 86380 86390 1
510772 99510772 1001 86380 86390 1
510865 99510865 1001 86380 86390 1
511526 99511526 1001 86380 86390 1
511528 99511528 1001 86380 86390 1
511410 99511410 1001 86380 86390 1
511548 99511548 1001 86380 86390 1
511230 99511230 1001 86380 86390 1
511270 99511270 1001 86380 86390 1
511208 99511208 1001 86380 86390 1
511263 99511263 1001 86380 86390 1
511251 99511251 1001 86380 86390 1
511317 99511317 1001 86380 86390 1
511036 99511036 1001 86380 86390 1
511640 99511640 1001 86380 86390 1
511669 99511669 1001 86380 86390 1
511750 99511750 1001 86380 86390 1
511741 99511741 1001 86380 86390 1
512198 99512198 1001 86380 86390 1
512291 99512291 1001 86380 86390 1
512324 99512324 1001 86380 86390 1
512373 99512373 1001 86380 86390 1
512235 99512235 1001 86380 86390 1
512275 99512275 1001 86380 86390 1
512108 99512108 1001 86380 86390 1
512109 99512109 1001 86380 86390 1
512137 99512137 1001 86380 86390 1
512052 99512052 1001 86380 86390 1
512067 99512067 1001 86380 86390 1
512120 99512120 1001 86380 86390 1
511854 99511854 1001 86380 86390 1
511829 99511829 1001 86380 86390 1
511963 99511963 1001 86380 86390 1
512484 99512484 1001 86380 86390 1
512474 99512474 1001 86380 86390 1
513064 99513064 1001 86380 86390 1
512976 99512976 1001 86380 86390 1
512636 99512636 1001 86380 86390 1
512637 99512637 1001 86380 86390 1
512695 99512695 1001 86380 86390 1
512592 99512592 1001 86380 86390 1
513300 99513300 1001 86380 86390 1
513994 99513994 1001 86380 86390 1
513961 99513961 1001 86380 86390 1
513835 99513835 1001 86380 86390 1
513709 99513709 1001 86380 86390 1
513724 99513724 1001 86380 86390 1
513634 99513634 1001 86380 86390 1
513639 99513639 1001 86380 86390 1
513717 99513717 1001 86380 86390 1
513486 99513486 1001 86380 86390 1
514058 99514058 1001 86380 86390 1
514203 99514203 1001 86380 86390 1
514076 99514076 1001 86380 86390 1
514207 99514207 1001 86380 86390 1
514234 99514234 1001 86380 86390 1
514771 99514771 1001 86380 86390 1
514836 99514836 1001 86380 86390 1
514751 99514751 1001 86380 86390 1
514701 99514701 1001 86380 86390 1
514419 99514419 1001 86380 86390 1
514307 99514307 1001 86380 86390 1
514309 99514309 1001 86380 86390 1
514427 99514427 1001 86380 86390 1
514939 99514939 1001 86380 86390 1
514992 99514992 1001 86380 86390 1
514928 99514928 1001 86380 86390 1
515046 99515046 1001 86380 86390 1
515569 99515569 1001 86380 86390 1
515508 99515508 1001 86380 86390 1
515678 99515678 1001 86380 86390 1
515442 99515442 1001 86380 86390 1
515356 99515356 1001 86380 86390 1
515408 99515408 1001 86380 86390 1
515292 99515292 1001 86380 86390 1
515799 99515799 1001 86380 86390 1
515774 99515774 1001 86380 86390 1
515806 99515806 1001 86380 86390 1
515832 99515832 1001 86380 86390 1
515756 99515756 1001 86380 86390 1
516381 99516381 1001 86380 86390 1
516394 99516394 1001 86380 86390 1
516412 99516412 1001 86380 86390 1
516498 99516498 1001 86380 86390 1
516314 99516314 1001 86380 86390 1
516150 99516150 1001 86380 86390 1
516674 99516674 1001 86380 86390 1
516534 99516534 1001 86380 86390 1
516679 99516679 1001 86380 86390 1
516541 99516541 1001 86380 86390 1
516582 99516582 1001 86380 86390 1
517247 99517247 1001 86380 86390 1
517188 99517188 1001 86380 86390 1
517282 99517282 1001 86380 86390 1
517331 99517331 1001 86380 86390 1
516974 99516974 1001 86380 86390 1
516988 99516988 1001 86380 86390 1
517014 99517014 1001 86380 86390 1
516965 99516965 1001 86380 86390 1
517044 99517044 1001 86380 86390 1
516944 99516944 1001 86380 86390 1
516908 99516908 1001 86380 86390 1
516758 99516758 1001 86380 86390 1
516874 99516874 1001 86380 86390 1
517449 99517449 1001 86380 86390 1
517504 99517504 1001 86380 86390 1
517826 99517826 1001 86380 86390 1
517763 99517763 1001 86380 86390 1
517755 99517755 1001 86380 86390 1
517657 99517657 1001 86380 86390 1
517608 99517608 1001 86380 86390 1
517703 99517703 1001 86380 86390 1
518353 99518353 1001 86380 86390 1
517541 99517541 1001 86380 86390 1
518225 99518225 1001 86380 86390 1
518317 99518317 1001 86380 86390 1
518899 99518899 1001 86380 86390 1
518960 99518960 1001 86380 86390 1
518878 99518878 1001 86380 86390 1
518815 99518815 1001 86380 86390 1
518977 99518977 1001 86380 86390 1
518748 99518748 1001 86380 86390 1
518776 99518776 1001 86380 86390 1
518599 99518599 1001 86380 86390 1
518535 99518535 1001 86380 86390 1
518536 99518536 1001 86380 86390 1
518549 99518549 1001 86380 86390 1
518449 99518449 1001 86380 86390 1
518505 99518505 1001 86380 86390 1
519092 99519092 1001 86380 86390 1
519068 99519068 1001 86380 86390 1
518991 99518991 1001 86380 86390 1
518993 99518993 1001 86380 86390 1
519663 99519663 1001 86380 86390 1
519658 99519658 1001 86380 86390 1
519684 99519684 1001 86380 86390 1
519504 99519504 1001 86380 86390 1
519506 99519506 1001 86380 86390 1
519520 99519520 1001 86380 86390 1
519587 99519587 1001 86380 86390 1
519418 99519418 1001 86380 86390 1
519564 99519564 1001 86380 86390 1
519424 99519424 1001 86380 86390 1
519464 99519464 1001 86380 86390 1
519386 99519386 1001 86380 86390 1
519886 99519886 1001 86380 86390 1
520527 99520527 1001 86380 86390 1
520637 99520637 1001 86380 86390 1
520356 99520356 1001 86380 86390 1
520430 99520430 1001 86380 86390 1
520044 99520044 1001 86380 86390 1
520061 99520061 1001 86380 86390 1
520128 99520128 1001 86380 86390 1
520842 99520842 1001 86380 86390 1
521435 99521435 1001 86380 86390 1
521442 99521442 1001 86380 86390 1
521307 99521307 1001 86380 86390 1
521159 99521159 1001 86380 86390 1
521121 99521121 1001 86380 86390 1
521056 99521056 1001 86380 86390 1
521181 99521181 1001 86380 86390 1
521040 99521040 1001 86380 86390 1
520937 99520937 1001 86380 86390 1
521046 99521046 1001 86380 86390 1
520919 99520919 1001 86380 86390 1
521606 99521606 1001 86380 86390 1
521625 99521625 1001 86380 86390 1
521653 99521653 1001 86380 86390 1
522183 99522183 1001 86380 86390 1
522097 99522097 1001 86380 86390 1
522240 99522240 1001 86380 86390 1
521906 99521906 1001 86380 86390 1
521988 99521988 1001 86380 86390 1
522001 99522001 1001 86380 86390 1
521951 99521951 1001 86380 86390 1
522058 99522058 1001 86380 86390 1
521777 99521777 1001 86380 86390 1
521732 99521732 1001 86380 86390 1
522299 99522299 1001 86380 86390 1
522312 99522312 1001 86380 86390 1
522469 99522469 1001 86380 86390 1
522966 99522966 1001 86380 86390 1
523022 99523022 1001 86380 86390 1
522985 99522985 1001 86380 86390 1
523104 99523104 1001 86380 86390 1
522974 99522974 1001 86380 86390 1
522848 99522848 1001 86380 86390 1
522855 99522855 1001 86380 86390 1
522844 99522844 1001 86380 86390 1
522705 99522705 1001 86380 86390 1
522541 99522541 1001 86380 86390 1
522660 99522660 1001 86380 86390 1
523154 99523154 1001 86380 86390 1
523284 99523284 1001 86380 86390 1
523203 99523203 1001 86380 86390 1
523801 99523801 1001 86380 86390 1
523676 99523676 1001 86380 86390 1
523704 99523704 1001 86380 86390 1
523666 99523666 1001 86380 86390 1
523393 99523393 1001 86380 86390 1
523435 99523435 1001 86380 86390 1
523954 99523954 1001 86380 86390 1
524086 99524086 1001 86380 86390 1
524140 99524140 1001 86380 86390 1
524681 99524681 1001 86380 86390 1
524592 99524592 1001 86380 86390 1
524703 99524703 1001 86380 86390 1
524436 99524436 1001 86380 86390 1
524388 99524388 1001 86380 86390 1
524495 99524495 1001 86380 86390 1
524152 99524152 1001 86380 86390 1
524886 99524886 1001 86380 86390 1
524906 99524906 1001 86380 86390 1
525474 99525474 1001 86380 86390 1
525450 99525450 1001 86380 86390 1
525274 99525274 1001 86380 86390 1
525352 99525352 1001 86380 86390 1
525200 99525200 1001 86380 86390 1
525227 99525227 1001 86380 86390 1
525255 99525255 1001 86380 86390 1
525204 99525204 1001 86380 86390 1
525272 99525272 1001 86380 86390 1
525234 99525234 1001 86380 86390 1
525080 99525080 1001 86380 86390 1
525153 99525153 1001 86380 86390 1
525763 99525763 1001 86380 86390 1
525729 99525729 1001 86380 86390 1
525691 99525691 1001 86380 86390 1
526375 99526375 1001 86380 86390 1
526275 99526275 1001 86380 86390 1
526328 99526328 1001 86380 86390 1
526087 99526087 1001 86380 86390 1
526128 99526128 1001 86380 86390 1
526189 99526189 1001 86380 86390 1
525971 99525971 1001 86380 86390 1
525909 99525909 1001 86380 86390 1
526000 99526000 1001 86380 86390 1
525858 99525858 1001 86380 86390 1
526446 99526446 1001 86380 86390 1
526487 99526487 1001 86380 86390 1
526578 99526578 1001 86380 86390 1
526606 99526606 1001 86380 86390 1
526505 99526505 1001 86380 86390 1
526508 99526508 1001 86380 86390 1
527214 99527214 1001 86380 86390 1
527072 99527072 1001 86380 86390 1
527111 99527111 1001 86380 86390 1
527167 99527167 1001 86380 86390 1
527142 99527142 1001 86380 86390 1
527194 99527194 1001 86380 86390 1
527184 99527184 1001 86380 86390 1
526862 99526862 1001 86380 86390 1
527035 99527035 1001 86380 86390 1
526962 99526962 1001 86380 86390 1
526787 99526787 1001 86380 86390 1
526659 99526659 1001 86380 86390 1
526739 99526739 1001 86380 86390 1
526727 99526727 1001 86380 86390 1
526689 99526689 1001 86380 86390 1
527380 99527380 1001 86380 86390 1
527332 99527332 1001 86380 86390 1
527962 99527962 1001 86380 86390 1
527975 99527975 1001 86380 86390 1
527963 99527963 1001 86380 86390 1
527891 99527891 1001 86380 86390 1
527752 99527752 1001 86380 86390 1
527847 99527847 1001 86380 86390 1
527735 99527735 1001 86380 86390 1
527625 99527625 1001 86380 86390 1
528242 99528242 1001 86380 86390 1
528155 99528155 1001 86380 86390 1
528197 99528197 1001 86380 86390 1
528161 99528161 1001 86380 86390 1
528699 99528699 1001 86380 86390 1
528802 99528802 1001 86380 86390 1
528854 99528854 1001 86380 86390 1
528756 99528756 1001 86380 86390 1
528631 99528631 1001 86380 86390 1
528516 99528516 1001 86380 86390 1
528646 99528646 1001 86380 86390 1
528660 99528660 1001 86380 86390 1
528520 99528520 1001 86380 86390 1
528495 99528495 1001 86380 86390 1
528564 99528564 1001 86380 86390 1
528422 99528422 1001 86380 86390 1
528309 99528309 1001 86380 86390 1
528328 99528328 1001 86380 86390 1
528446 99528446 1001 86380 86390 1
528914 99528914 1001 86380 86390 1
529073 99529073 1001 86380 86390 1
529628 99529628 1001 86380 86390 1
529616 99529616 1001 86380 86390 1
529669 99529669 1001 86380 86390 1
529688 99529688 1001 86380 86390 1
529220 99529220 1001 86380 86390 1
529780 99529780 1001 86380 86390 1
529811 99529811 1001 86380 86390 1
530399 99530399 1001 86380 86390 1
530466 99530466 1001 86380 86390 1
530364 99530364 1001 86380 86390 1
530455 99530455 1001 86380 86390 1
530483 99530483 1001 86380 86390 1
530459 99530459 1001 86380 86390 1
530435 99530435 1001 86380 86390 1
530215 99530215 1001 86380 86390 1
529979 99529979 1001 86380 86390 1
529983 99529983 1001 86380 86390 1
530655 99530655 1001 86380 86390 1
530734 99530734 1001 86380 86390 1
530647 99530647 1001 86380 86390 1
530690 99530690 1001 86380 86390 1
531315 99531315 1001 86380 86390 1
531179 99531179 1001 86380 86390 1
531174 99531174 1001 86380 86390 1
530981 99530981 1001 86380 86390 1
531063 99531063 1001 86380 86390 1
531064 99531064 1001 86380 86390 1
531132 99531132 1001 86380 86390 1
531145 99531145 1001 86380 86390 1
531147 99531147 1001 86380 86390 1
530795 99530795 1001 86380 86390 1
531572 99531572 1001 86380 86390 1
531393 99531393 1001 86380 86390 1
531459 99531459 1001 86380 86390 1
531474 99531474 1001 86380 86390 1
531514 99531514 1001 86380 86390 1
531489 99531489 1001 86380 86390 1
532040 99532040 1001 86380 86390 1
532192 99532192 1001 86380 86390 1
532009 99532009 1001 86380 86390 1
532022 99532022 1001 86380 86390 1
532100 99532100 1001 86380 86390 1
531857 99531857 1001 86380 86390 1
531828 99531828 1001 86380 86390 1
531932 99531932 1001 86380 86390 1
531804 99531804 1001 86380 86390 1
531650 99531650 1001 86380 86390 1
531740 99531740 1001 86380 86390 1
531592 99531592 1001 86380 86390 1
532260 99532260 1001 86380 86390 1
532403 99532403 1001 86380 86390 1
532353 99532353 1001 86380 86390 1
532880 99532880 1001 86380 86390 1
532845 99532845 1001 86380 86390 1
532873 99532873 1001 86380 86390 1
532977 99532977 1001 86380 86390 1
532874 99532874 1001 86380 86390 1
532928 99532928 1001 86380 86390 1
532668 99532668 1001 86380 86390 1
532608 99532608 1001 86380 86390 1
532518 99532518 1001 86380 86390 1
532448 99532448 1001 86380 86390 1
533197 99533197 1001 86380 86390 1
533122 99533122 1001 86380 86390 1
533154 99533154 1001 86380 86390 1
533743 99533743 1001 86380 86390 1
533747 99533747 1001 86380 86390 1
533845 99533845 1001 86380 86390 1
533674 99533674 1001 86380 86390 1
533687 99533687 1001 86380 86390 1
533639 99533639 1001 86380 86390 1
533450 99533450 1001 86380 86390 1
533292 99533292 1001 86380 86390 1
533858 99533858 1001 86380 86390 1
534043 99534043 1001 86380 86390 1
534058 99534058 1001 86380 86390 1
533943 99533943 1001 86380 86390 1
534518 99534518 1001 86380 86390 1
534611 99534611 1001 86380 86390 1
534629 99534629 1001 86380 86390 1
534299 99534299 1001 86380 86390 1
534327 99534327 1001 86380 86390 1
534394 99534394 1001 86380 86390 1
534115 99534115 1001 86380 86390 1
534118 99534118 1001 86380 86390 1
534722 99534722 1001 86380 86390 1
534813 99534813 1001 86380 86390 1
534827 99534827 1001 86380 86390 1
534687 99534687 1001 86380 86390 1
534820 99534820 1001 86380 86390 1
534835 99534835 1001 86380 86390 1
535315 99535315 1001 86380 86390 1
535239 99535239 1001 86380 86390 1
535176 99535176 1001 86380 86390 1
535281 99535281 1001 86380 86390 1
535129 99535129 1001 86380 86390 1
535131 99535131 1001 86380 86390 1
534914 99534914 1001 86380 86390 1
534972 99534972 1001 86380 86390 1
535538 99535538 1001 86380 86390 1
536186 99536186 1001 86380 86390 1
536200 99536200 1001 86380 86390 1
536322 99536322 1001 86380 86390 1
536191 99536191 1001 86380 86390 1
536001 99536001 1001 86380 86390 1
536014 99536014 1001 86380 86390 1
535950 99535950 1001 86380 86390 1
536042 99536042 1001 86380 86390 1
535984 99535984 1001 86380 86390 1
536026 99536026 1001 86380 86390 1
535897 99535897 1001 86380 86390 1
535769 99535769 1001 86380 86390 1
535823 99535823 1001 86380 86390 1
535855 99535855 1001 86380 86390 1
536451 99536451 1001 86380 86390 1
537061 99537061 1001 86380 86390 1
537114 99537114 1001 86380 86390 1
537027 99537027 1001 86380 86390 1
537107 99537107 1001 86380 86390 1
537084 99537084 1001 86380 86390 1
536805 99536805 1001 86380 86390 1
536831 99536831 1001 86380 86390 1
536910 99536910 1001 86380 86390 1
536807 99536807 1001 86380 86390 1
536835 99536835 1001 86380 86390 1
536890 99536890 1001 86380 86390 1
537252 99537252 1001 86380 86390 1
537311 99537311 1001 86380 86390 1
537170 99537170 1001 86380 86390 1
537912 99537912 1001 86380 86390 1
537837 99537837 1001 86380 86390 1
537845 99537845 1001 86380 86390 1
537745 99537745 1001 86380 86390 1
537617 99537617 1001 86380 86390 1
537658 99537658 1001 86380 86390 1
537697 99537697 1001 86380 86390 1
537647 99537647 1001 86380 86390 1
537713 99537713 1001 86380 86390 1
537561 99537561 1001 86380 86390 1
537485 99537485 1001 86380 86390 1
537436 99537436 1001 86380 86390 1
537449 99537449 1001 86380 86390 1
537452 99537452 1001 86380 86390 1
537377 99537377 1001 86380 86390 1
537417 99537417 1001 86380 86390 1
537444 99537444 1001 86380 86390 1
537496 99537496 1001 86380 86390 1
538070 99538070 1001 86380 86390 1
538181 99538181 1001 86380 86390 1
538755 99538755 1001 86380 86390 1
538744 99538744 1001 86380 86390 1
538518 99538518 1001 86380 86390 1
538552 99538552 1001 86380 86390 1
538437 99538437 1001 86380 86390 1
538426 99538426 1001 86380 86390 1
538297 99538297 1001 86380 86390 1
538387 99538387 1001 86380 86390 1
538298 99538298 1001 86380 86390 1
538234 99538234 1001 86380 86390 1
538378 99538378 1001 86380 86390 1
538224 99538224 1001 86380 86390 1
538889 99538889 1001 86380 86390 1
538970 99538970 1001 86380 86390 1
538897 99538897 1001 86380 86390 1
539535 99539535 1001 86380 86390 1
539312 99539312 1001 86380 86390 1
539342 99539342 1001 86380 86390 1
539434 99539434 1001 86380 86390 1
539034 99539034 1001 86380 86390 1
539093 99539093 1001 86380 86390 1
539041 99539041 1001 86380 86390 1
539120 99539120 1001 86380 86390 1
539807 99539807 1001 86380 86390 1
539773 99539773 1001 86380 86390 1
540419 99540419 1001 86380 86390 1
540394 99540394 1001 86380 86390 1
540211 99540211 1001 86380 86390 1
540123 99540123 1001 86380 86390 1
540138 99540138 1001 86380 86390 1
540165 99540165 1001 86380 86390 1
540088 99540088 1001 86380 86390 1
539847 99539847 1001 86380 86390 1
539862 99539862 1001 86380 86390 1
540497 99540497 1001 86380 86390 1
540512 99540512 1001 86380 86390 1
540540 99540540 1001 86380 86390 1
541091 99541091 1001 86380 86390 1
540907 99540907 1001 86380 86390 1
540972 99540972 1001 86380 86390 1
540913 99540913 1001 86380 86390 1
540967 99540967 1001 86380 86390 1
540749 99540749 1001 86380 86390 1
540762 99540762 1001 86380 86390 1
540801 99540801 1001 86380 86390 1
542069 99542069 1001 86380 86390 1
542107 99542107 1001 86380 86390 1
541936 99541936 1001 86380 86390 1
541789 99541789 1001 86380 86390 1
541765 99541765 1001 86380 86390 1
541653 99541653 1001 86380 86390 1
541563 99541563 1001 86380 86390 1
541525 99541525 1001 86380 86390 1
541561 99541561 1001 86380 86390 1
542271 99542271 1001 86380 86390 1
542319 99542319 1001 86380 86390 1
542791 99542791 1001 86380 86390 1
542788 99542788 1001 86380 86390 1
542718 99542718 1001 86380 86390 1
542723 99542723 1001 86380 86390 1
542440 99542440 1001 86380 86390 1
542466 99542466 1001 86380 86390 1
542415 99542415 1001 86380 86390 1
542519 99542519 1001 86380 86390 1
542403 99542403 1001 86380 86390 1
542352 99542352 1001 86380 86390 1
542457 99542457 1001 86380 86390 1
542517 99542517 1001 86380 86390 1
543112 99543112 1001 86380 86390 1
543051 99543051 1001 86380 86390 1
543712 99543712 1001 86380 86390 1
543745 99543745 1001 86380 86390 1
543754 99543754 1001 86380 86390 1
543715 99543715 1001 86380 86390 1
543628 99543628 1001 86380 86390 1
543491 99543491 1001 86380 86390 1
543454 99543454 1001 86380 86390 1
543455 99543455 1001 86380 86390 1
543546 99543546 1001 86380 86390 1
543430 99543430 1001 86380 86390 1
543550 99543550 1001 86380 86390 1
543564 99543564 1001 86380 86390 1
543216 99543216 1001 86380 86390 1
543825 99543825 1001 86380 86390 1
543851 99543851 1001 86380 86390 1
543786 99543786 1001 86380 86390 1
543934 99543934 1001 86380 86390 1
544579 99544579 1001 86380 86390 1
544527 99544527 1001 86380 86390 1
544425 99544425 1001 86380 86390 1
544391 99544391 1001 86380 86390 1
544373 99544373 1001 86380 86390 1
544245 99544245 1001 86380 86390 1
544364 99544364 1001 86380 86390 1
544111 99544111 1001 86380 86390 1
544022 99544022 1001 86380 86390 1
544039 99544039 1001 86380 86390 1
544648 99544648 1001 86380 86390 1
400122 99400122 1001 86380 86390 1
400301 99400301 1001 86380 86390 1
400511 99400511 1001 86380 86390 1
400433 99400433 1001 86380 86390 1
400461 99400461 1001 86380 86390 1
400555 99400555 1001 86380 86390 1
400711 99400711 1001 86380 86390 1
400695 99400695 1001 86380 86390 1
400704 99400704 1001 86380 86390 1
400742 99400742 1001 86380 86390 1
401044 99401044 1001 86380 86390 1
400948 99400948 1001 86380 86390 1
401818 99401818 1001 86380 86390 1
402021 99402021 1001 86380 86390 1
402170 99402170 1001 86380 86390 1
402241 99402241 1001 86380 86390 1
402507 99402507 1001 86380 86390 1
402587 99402587 1001 86380 86390 1
402599 99402599 1001 86380 86390 1
402820 99402820 1001 86380 86390 1
402915 99402915 1001 86380 86390 1
403298 99403298 1001 86380 86390 1
403410 99403410 1001 86380 86390 1
403475 99403475 1001 86380 86390 1
403843 99403843 1001 86380 86390 1
404322 99404322 1001 86380 86390 1
404408 99404408 1001 86380 86390 1
404635 99404635 1001 86380 86390 1
404899 99404899 1001 86380 86390 1
404907 99404907 1001 86380 86390 1
404956 99404956 1001 86380 86390 1
405089 99405089 1001 86380 86390 1
405323 99405323 1001 86380 86390 1
405397 99405397 1001 86380 86390 1
405350 99405350 1001 86380 86390 1
405459 99405459 1001 86380 86390 1
405441 99405441 1001 86380 86390 1
405502 99405502 1001 86380 86390 1
405540 99405540 1001 86380 86390 1
405593 99405593 1001 86380 86390 1
405821 99405821 1001 86380 86390 1
406033 99406033 1001 86380 86390 1
406229 99406229 1001 86380 86390 1
406446 99406446 1001 86380 86390 1
406568 99406568 1001 86380 86390 1
406530 99406530 1001 86380 86390 1
406664 99406664 1001 86380 86390 1
406668 99406668 1001 86380 86390 1
406980 99406980 1001 86380 86390 1
406964 99406964 1001 86380 86390 1
406966 99406966 1001 86380 86390 1
407092 99407092 1001 86380 86390 1
407062 99407062 1001 86380 86390 1
407051 99407051 1001 86380 86390 1
407186 99407186 1001 86380 86390 1
407326 99407326 1001 86380 86390 1
407301 99407301 1001 86380 86390 1
407410 99407410 1001 86380 86390 1
407458 99407458 1001 86380 86390 1
408111 99408111 1001 86380 86390 1
408272 99408272 1001 86380 86390 1
408481 99408481 1001 86380 86390 1
408596 99408596 1001 86380 86390 1
408527 99408527 1001 86380 86390 1
408974 99408974 1001 86380 86390 1
409113 99409113 1001 86380 86390 1
409360 99409360 1001 86380 86390 1
409386 99409386 1001 86380 86390 1
409316 99409316 1001 86380 86390 1
409563 99409563 1001 86380 86390 1
409545 99409545 1001 86380 86390 1
409740 99409740 1001 86380 86390 1
409711 99409711 1001 86380 86390 1
409898 99409898 1001 86380 86390 1
410063 99410063 1001 86380 86390 1
410193 99410193 1001 86380 86390 1
410423 99410423 1001 86380 86390 1
410544 99410544 1001 86380 86390 1
410703 99410703 1001 86380 86390 1
411251 99411251 1001 86380 86390 1
411303 99411303 1001 86380 86390 1
411510 99411510 1001 86380 86390 1
411701 99411701 1001 86380 86390 1
411804 99411804 1001 86380 86390 1
411928 99411928 1001 86380 86390 1
412222 99412222 1001 86380 86390 1
412345 99412345 1001 86380 86390 1
413375 99413375 1001 86380 86390 1
413129 99413129 1001 86380 86390 1
413108 99413108 1001 86380 86390 1
412483 99412483 1001 86380 86390 1
412866 99412866 1001 86380 86390 1
412699 99412699 1001 86380 86390 1
412495 99412495 1001 86380 86390 1
412660 99412660 1001 86380 86390 1
413990 99413990 1001 86380 86390 1
413768 99413768 1001 86380 86390 1
413812 99413812 1001 86380 86390 1
415168 99415168 1001 86380 86390 1
415005 99415005 1001 86380 86390 1
414933 99414933 1001 86380 86390 1
415180 99415180 1001 86380 86390 1
414961 99414961 1001 86380 86390 1
415022 99415022 1001 86380 86390 1
414921 99414921 1001 86380 86390 1
414761 99414761 1001 86380 86390 1
414821 99414821 1001 86380 86390 1
414665 99414665 1001 86380 86390 1
414670 99414670 1001 86380 86390 1
414290 99414290 1001 86380 86390 1
414428 99414428 1001 86380 86390 1
414188 99414188 1001 86380 86390 1
415498 99415498 1001 86380 86390 1
415335 99415335 1001 86380 86390 1
415526 99415526 1001 86380 86390 1
415651 99415651 1001 86380 86390 1
415323 99415323 1001 86380 86390 1
415470 99415470 1001 86380 86390 1
416701 99416701 1001 86380 86390 1
416776 99416776 1001 86380 86390 1
416750 99416750 1001 86380 86390 1
416320 99416320 1001 86380 86390 1
416501 99416501 1001 86380 86390 1
415910 99415910 1001 86380 86390 1
415989 99415989 1001 86380 86390 1
415939 99415939 1001 86380 86390 1
417135 99417135 1001 86380 86390 1
417327 99417327 1001 86380 86390 1
417200 99417200 1001 86380 86390 1
417269 99417269 1001 86380 86390 1
417130 99417130 1001 86380 86390 1
418435 99418435 1001 86380 86390 1
418535 99418535 1001 86380 86390 1
418380 99418380 1001 86380 86390 1
418068 99418068 1001 86380 86390 1
417793 99417793 1001 86380 86390 1
417661 99417661 1001 86380 86390 1
417872 99417872 1001 86380 86390 1
417644 99417644 1001 86380 86390 1
417836 99417836 1001 86380 86390 1
417864 99417864 1001 86380 86390 1
417884 99417884 1001 86380 86390 1
418971 99418971 1001 86380 86390 1
418838 99418838 1001 86380 86390 1
420240 99420240 1001 86380 86390 1
420066 99420066 1001 86380 86390 1
420429 99420429 1001 86380 86390 1
419900 99419900 1001 86380 86390 1
419625 99419625 1001 86380 86390 1
419574 99419574 1001 86380 86390 1
420731 99420731 1001 86380 86390 1
420558 99420558 1001 86380 86390 1
421934 99421934 1001 86380 86390 1
421788 99421788 1001 86380 86390 1
421676 99421676 1001 86380 86390 1
421467 99421467 1001 86380 86390 1
421113 99421113 1001 86380 86390 1
420906 99420906 1001 86380 86390 1
422149 99422149 1001 86380 86390 1
422412 99422412 1001 86380 86390 1
422152 99422152 1001 86380 86390 1
422448 99422448 1001 86380 86390 1
423269 99423269 1001 86380 86390 1
423118 99423118 1001 86380 86390 1
423207 99423207 1001 86380 86390 1
422994 99422994 1001 86380 86390 1
422775 99422775 1001 86380 86390 1
422690 99422690 1001 86380 86390 1
422709 99422709 1001 86380 86390 1
422865 99422865 1001 86380 86390 1
425376 99425376 1001 86380 86390 1
425152 99425152 1001 86380 86390 1
425349 99425349 1001 86380 86390 1
424804 99424804 1001 86380 86390 1
424739 99424739 1001 86380 86390 1
424829 99424829 1001 86380 86390 1
424765 99424765 1001 86380 86390 1
424689 99424689 1001 86380 86390 1
424636 99424636 1001 86380 86390 1
424561 99424561 1001 86380 86390 1
424310 99424310 1001 86380 86390 1
425665 99425665 1001 86380 86390 1
425485 99425485 1001 86380 86390 1
425520 99425520 1001 86380 86390 1
425460 99425460 1001 86380 86390 1
427034 99427034 1001 86380 86390 1
426980 99426980 1001 86380 86390 1
426748 99426748 1001 86380 86390 1
426476 99426476 1001 86380 86390 1
426628 99426628 1001 86380 86390 1
426285 99426285 1001 86380 86390 1
426342 99426342 1001 86380 86390 1
426241 99426241 1001 86380 86390 1
426190 99426190 1001 86380 86390 1
427256 99427256 1001 86380 86390 1
427432 99427432 1001 86380 86390 1
428605 99428605 1001 86380 86390 1
428424 99428424 1001 86380 86390 1
428550 99428550 1001 86380 86390 1
428530 99428530 1001 86380 86390 1
428561 99428561 1001 86380 86390 1
428725 99428725 1001 86380 86390 1
427953 99427953 1001 86380 86390 1
428266 99428266 1001 86380 86390 1
428083 99428083 1001 86380 86390 1
428335 99428335 1001 86380 86390 1
427751 99427751 1001 86380 86390 1
427876 99427876 1001 86380 86390 1
427684 99427684 1001 86380 86390 1
427884 99427884 1001 86380 86390 1
427846 99427846 1001 86380 86390 1
428944 99428944 1001 86380 86390 1
429059 99429059 1001 86380 86390 1
430373 99430373 1001 86380 86390 1
430245 99430245 1001 86380 86390 1
430338 99430338 1001 86380 86390 1
430185 99430185 1001 86380 86390 1
429613 99429613 1001 86380 86390 1
429664 99429664 1001 86380 86390 1
429935 99429935 1001 86380 86390 1
429813 99429813 1001 86380 86390 1
429576 99429576 1001 86380 86390 1
429766 99429766 1001 86380 86390 1
429847 99429847 1001 86380 86390 1
429397 99429397 1001 86380 86390 1
429486 99429486 1001 86380 86390 1
429192 99429192 1001 86380 86390 1
429289 99429289 1001 86380 86390 1
430644 99430644 1001 86380 86390 1
430807 99430807 1001 86380 86390 1
430788 99430788 1001 86380 86390 1
431882 99431882 1001 86380 86390 1
431973 99431973 1001 86380 86390 1
431667 99431667 1001 86380 86390 1
431705 99431705 1001 86380 86390 1
431669 99431669 1001 86380 86390 1
431413 99431413 1001 86380 86390 1
431450 99431450 1001 86380 86390 1
431643 99431643 1001 86380 86390 1
431181 99431181 1001 86380 86390 1
430856 99430856 1001 86380 86390 1
431233 99431233 1001 86380 86390 1
432446 99432446 1001 86380 86390 1
433341 99433341 1001 86380 86390 1
433699 99433699 1001 86380 86390 1
433503 99433503 1001 86380 86390 1
433047 99433047 1001 86380 86390 1
433053 99433053 1001 86380 86390 1
433054 99433054 1001 86380 86390 1
433272 99433272 1001 86380 86390 1
432684 99432684 1001 86380 86390 1
433914 99433914 1001 86380 86390 1
434004 99434004 1001 86380 86390 1
433740 99433740 1001 86380 86390 1
435195 99435195 1001 86380 86390 1
435063 99435063 1001 86380 86390 1
435360 99435360 1001 86380 86390 1
434692 99434692 1001 86380 86390 1
434778 99434778 1001 86380 86390 1
434866 99434866 1001 86380 86390 1
434890 99434890 1001 86380 86390 1
434217 99434217 1001 86380 86390 1
434299 99434299 1001 86380 86390 1
435767 99435767 1001 86380 86390 1
435465 99435465 1001 86380 86390 1
435584 99435584 1001 86380 86390 1
437093 99437093 1001 86380 86390 1
437106 99437106 1001 86380 86390 1
436879 99436879 1001 86380 86390 1
437011 99437011 1001 86380 86390 1
437016 99437016 1001 86380 86390 1
436888 99436888 1001 86380 86390 1
436396 99436396 1001 86380 86390 1
436193 99436193 1001 86380 86390 1
436272 99436272 1001 86380 86390 1
436329 99436329 1001 86380 86390 1
436005 99436005 1001 86380 86390 1
300029 99300029 1001 86380 86390 1
437186 99437186 1001 86380 86390 1
300074 99300074 1001 86380 86390 1
437277 99437277 1001 86380 86390 1
437282 99437282 1001 86380 86390 1
300051 99300051 1001 86380 86390 1
300104 99300104 1001 86380 86390 1
300053 99300053 1001 86380 86390 1
300066 99300066 1001 86380 86390 1
300664 99300664 1001 86380 86390 1
300605 99300605 1001 86380 86390 1
300633 99300633 1001 86380 86390 1
300723 99300723 1001 86380 86390 1
300419 99300419 1001 86380 86390 1
300523 99300523 1001 86380 86390 1
300189 99300189 1001 86380 86390 1
300228 99300228 1001 86380 86390 1
300117 99300117 1001 86380 86390 1
300751 99300751 1001 86380 86390 1
300848 99300848 1001 86380 86390 1
301525 99301525 1001 86380 86390 1
301526 99301526 1001 86380 86390 1
301510 99301510 1001 86380 86390 1
301475 99301475 1001 86380 86390 1
301180 99301180 1001 86380 86390 1
301284 99301284 1001 86380 86390 1
301083 99301083 1001 86380 86390 1
301686 99301686 1001 86380 86390 1
301584 99301584 1001 86380 86390 1
301742 99301742 1001 86380 86390 1
301587 99301587 1001 86380 86390 1
301615 99301615 1001 86380 86390 1
302163 99302163 1001 86380 86390 1
302055 99302055 1001 86380 86390 1
301992 99301992 1001 86380 86390 1
301813 99301813 1001 86380 86390 1
301852 99301852 1001 86380 86390 1
301879 99301879 1001 86380 86390 1
301933 99301933 1001 86380 86390 1
302456 99302456 1001 86380 86390 1
302577 99302577 1001 86380 86390 1
302539 99302539 1001 86380 86390 1
302501 99302501 1001 86380 86390 1
302437 99302437 1001 86380 86390 1
302531 99302531 1001 86380 86390 1
303014 99303014 1001 86380 86390 1
303196 99303196 1001 86380 86390 1
303076 99303076 1001 86380 86390 1
302855 99302855 1001 86380 86390 1
302803 99302803 1001 86380 86390 1
302959 99302959 1001 86380 86390 1
302817 99302817 1001 86380 86390 1
302768 99302768 1001 86380 86390 1
302604 99302604 1001 86380 86390 1
302686 99302686 1001 86380 86390 1
302766 99302766 1001 86380 86390 1
303363 99303363 1001 86380 86390 1
303975 99303975 1001 86380 86390 1
304019 99304019 1001 86380 86390 1
303647 99303647 1001 86380 86390 1
303793 99303793 1001 86380 86390 1
303628 99303628 1001 86380 86390 1
303786 99303786 1001 86380 86390 1
303515 99303515 1001 86380 86390 1
303585 99303585 1001 86380 86390 1
303598 99303598 1001 86380 86390 1
303549 99303549 1001 86380 86390 1
303601 99303601 1001 86380 86390 1
303447 99303447 1001 86380 86390 1
303618 99303618 1001 86380 86390 1
304090 99304090 1001 86380 86390 1
304655 99304655 1001 86380 86390 1
304662 99304662 1001 86380 86390 1
304641 99304641 1001 86380 86390 1
304263 99304263 1001 86380 86390 1
304347 99304347 1001 86380 86390 1
304438 99304438 1001 86380 86390 1
304324 99304324 1001 86380 86390 1
304287 99304287 1001 86380 86390 1
305039 99305039 1001 86380 86390 1
304900 99304900 1001 86380 86390 1
304956 99304956 1001 86380 86390 1
304945 99304945 1001 86380 86390 1
305484 99305484 1001 86380 86390 1
305555 99305555 1001 86380 86390 1
305393 99305393 1001 86380 86390 1
305206 99305206 1001 86380 86390 1
305220 99305220 1001 86380 86390 1
305121 99305121 1001 86380 86390 1
305098 99305098 1001 86380 86390 1
305696 99305696 1001 86380 86390 1
500130 99500130 1001 86380 86390 1
500135 99500135 1001 86380 86390 1
500674 99500674 1001 86380 86390 1
500675 99500675 1001 86380 86390 1
500702 99500702 1001 86380 86390 1
500613 99500613 1001 86380 86390 1
500638 99500638 1001 86380 86390 1
500481 99500481 1001 86380 86390 1
500482 99500482 1001 86380 86390 1
500458 99500458 1001 86380 86390 1
500497 99500497 1001 86380 86390 1
500511 99500511 1001 86380 86390 1
500563 99500563 1001 86380 86390 1
500602 99500602 1001 86380 86390 1
500362 99500362 1001 86380 86390 1
500268 99500268 1001 86380 86390 1
500843 99500843 1001 86380 86390 1
501549 99501549 1001 86380 86390 1
501439 99501439 1001 86380 86390 1
501505 99501505 1001 86380 86390 1
501507 99501507 1001 86380 86390 1
501396 99501396 1001 86380 86390 1
501306 99501306 1001 86380 86390 1
501244 99501244 1001 86380 86390 1
501248 99501248 1001 86380 86390 1
501249 99501249 1001 86380 86390 1
501225 99501225 1001 86380 86390 1
501213 99501213 1001 86380 86390 1
501110 99501110 1001 86380 86390 1
501034 99501034 1001 86380 86390 1
501663 99501663 1001 86380 86390 1
501731 99501731 1001 86380 86390 1
501694 99501694 1001 86380 86390 1
501812 99501812 1001 86380 86390 1
501648 99501648 1001 86380 86390 1
502299 99502299 1001 86380 86390 1
502404 99502404 1001 86380 86390 1
502417 99502417 1001 86380 86390 1
502327 99502327 1001 86380 86390 1
502442 99502442 1001 86380 86390 1
502368 99502368 1001 86380 86390 1
502158 99502158 1001 86380 86390 1
502124 99502124 1001 86380 86390 1
502114 99502114 1001 86380 86390 1
501988 99501988 1001 86380 86390 1
502042 99502042 1001 86380 86390 1
501864 99501864 1001 86380 86390 1
502034 99502034 1001 86380 86390 1
502518 99502518 1001 86380 86390 1
502546 99502546 1001 86380 86390 1
502483 99502483 1001 86380 86390 1
502523 99502523 1001 86380 86390 1
503107 99503107 1001 86380 86390 1
503285 99503285 1001 86380 86390 1
503073 99503073 1001 86380 86390 1
502907 99502907 1001 86380 86390 1
503041 99503041 1001 86380 86390 1
502913 99502913 1001 86380 86390 1
502839 99502839 1001 86380 86390 1
502865 99502865 1001 86380 86390 1
502741 99502741 1001 86380 86390 1
502832 99502832 1001 86380 86390 1
502785 99502785 1001 86380 86390 1
503383 99503383 1001 86380 86390 1
503325 99503325 1001 86380 86390 1
504094 99504094 1001 86380 86390 1
503969 99503969 1001 86380 86390 1
503924 99503924 1001 86380 86390 1
503796 99503796 1001 86380 86390 1
503828 99503828 1001 86380 86390 1
503777 99503777 1001 86380 86390 1
503845 99503845 1001 86380 86390 1
503692 99503692 1001 86380 86390 1
503550 99503550 1001 86380 86390 1
503695 99503695 1001 86380 86390 1
503543 99503543 1001 86380 86390 1
503673 99503673 1001 86380 86390 1
504127 99504127 1001 86380 86390 1
504120 99504120 1001 86380 86390 1
504213 99504213 1001 86380 86390 1
504776 99504776 1001 86380 86390 1
504741 99504741 1001 86380 86390 1
504818 99504818 1001 86380 86390 1
504798 99504798 1001 86380 86390 1
504932 99504932 1001 86380 86390 1
504853 99504853 1001 86380 86390 1
504668 99504668 1001 86380 86390 1
504465 99504465 1001 86380 86390 1
504340 99504340 1001 86380 86390 1
504498 99504498 1001 86380 86390 1
504475 99504475 1001 86380 86390 1
505103 99505103 1001 86380 86390 1
505095 99505095 1001 86380 86390 1
505680 99505680 1001 86380 86390 1
505593 99505593 1001 86380 86390 1
505691 99505691 1001 86380 86390 1
505512 99505512 1001 86380 86390 1
505422 99505422 1001 86380 86390 1
505474 99505474 1001 86380 86390 1
505488 99505488 1001 86380 86390 1
505412 99505412 1001 86380 86390 1
505517 99505517 1001 86380 86390 1
505510 99505510 1001 86380 86390 1
505253 99505253 1001 86380 86390 1
505354 99505354 1001 86380 86390 1
505927 99505927 1001 86380 86390 1
505972 99505972 1001 86380 86390 1
506398 99506398 1001 86380 86390 1
506411 99506411 1001 86380 86390 1
506413 99506413 1001 86380 86390 1
506465 99506465 1001 86380 86390 1
506248 99506248 1001 86380 86390 1
506370 99506370 1001 86380 86390 1
506345 99506345 1001 86380 86390 1
506120 99506120 1001 86380 86390 1
506180 99506180 1001 86380 86390 1
506776 99506776 1001 86380 86390 1
506699 99506699 1001 86380 86390 1
506679 99506679 1001 86380 86390 1
506745 99506745 1001 86380 86390 1
507311 99507311 1001 86380 86390 1
507260 99507260 1001 86380 86390 1
507410 99507410 1001 86380 86390 1
507329 99507329 1001 86380 86390 1
507101 99507101 1001 86380 86390 1
507129 99507129 1001 86380 86390 1
507169 99507169 1001 86380 86390 1
506905 99506905 1001 86380 86390 1
506979 99506979 1001 86380 86390 1
507590 99507590 1001 86380 86390 1
507584 99507584 1001 86380 86390 1
508069 99508069 1001 86380 86390 1
508163 99508163 1001 86380 86390 1
508224 99508224 1001 86380 86390 1
508103 99508103 1001 86380 86390 1
507835 99507835 1001 86380 86390 1
507720 99507720 1001 86380 86390 1
507738 99507738 1001 86380 86390 1
508432 99508432 1001 86380 86390 1
508305 99508305 1001 86380 86390 1
509036 99509036 1001 86380 86390 1
508674 99508674 1001 86380 86390 1
508734 99508734 1001 86380 86390 1
508648 99508648 1001 86380 86390 1
508577 99508577 1001 86380 86390 1
508552 99508552 1001 86380 86390 1
508630 99508630 1001 86380 86390 1
509699 99509699 1001 86380 86390 1
509763 99509763 1001 86380 86390 1
509638 99509638 1001 86380 86390 1
509575 99509575 1001 86380 86390 1
509359 99509359 1001 86380 86390 1
509949 99509949 1001 86380 86390 1
510042 99510042 1001 86380 86390 1
510575 99510575 1001 86380 86390 1
510680 99510680 1001 86380 86390 1
510700 99510700 1001 86380 86390 1
510703 99510703 1001 86380 86390 1
510609 99510609 1001 86380 86390 1
510513 99510513 1001 86380 86390 1
510488 99510488 1001 86380 86390 1
510501 99510501 1001 86380 86390 1
510159 99510159 1001 86380 86390 1
510290 99510290 1001 86380 86390 1
510149 99510149 1001 86380 86390 1
510216 99510216 1001 86380 86390 1
510165 99510165 1001 86380 86390 1
510269 99510269 1001 86380 86390 1
511509 99511509 1001 86380 86390 1
511232 99511232 1001 86380 86390 1
511277 99511277 1001 86380 86390 1
510970 99510970 1001 86380 86390 1
510945 99510945 1001 86380 86390 1
511052 99511052 1001 86380 86390 1
511016 99511016 1001 86380 86390 1
511033 99511033 1001 86380 86390 1
511138 99511138 1001 86380 86390 1
511642 99511642 1001 86380 86390 1
511617 99511617 1001 86380 86390 1
511721 99511721 1001 86380 86390 1
511704 99511704 1001 86380 86390 1
512285 99512285 1001 86380 86390 1
512247 99512247 1001 86380 86390 1
512261 99512261 1001 86380 86390 1
512149 99512149 1001 86380 86390 1
512034 99512034 1001 86380 86390 1
511970 99511970 1001 86380 86390 1
512023 99512023 1001 86380 86390 1
511974 99511974 1001 86380 86390 1
511927 99511927 1001 86380 86390 1
512505 99512505 1001 86380 86390 1
512508 99512508 1001 86380 86390 1
512458 99512458 1001 86380 86390 1
512512 99512512 1001 86380 86390 1
512553 99512553 1001 86380 86390 1
513180 99513180 1001 86380 86390 1
513043 99513043 1001 86380 86390 1
513045 99513045 1001 86380 86390 1
513061 99513061 1001 86380 86390 1
513127 99513127 1001 86380 86390 1
512929 99512929 1001 86380 86390 1
512690 99512690 1001 86380 86390 1
512734 99512734 1001 86380 86390 1
513363 99513363 1001 86380 86390 1
513351 99513351 1001 86380 86390 1
513213 99513213 1001 86380 86390 1
513946 99513946 1001 86380 86390 1
513910 99513910 1001 86380 86390 1
514018 99514018 1001 86380 86390 1
513813 99513813 1001 86380 86390 1
513764 99513764 1001 86380 86390 1
513791 99513791 1001 86380 86390 1
513767 99513767 1001 86380 86390 1
513608 99513608 1001 86380 86390 1
513531 99513531 1001 86380 86390 1
513482 99513482 1001 86380 86390 1
513535 99513535 1001 86380 86390 1
514069 99514069 1001 86380 86390 1
514110 99514110 1001 86380 86390 1
514702 99514702 1001 86380 86390 1
514770 99514770 1001 86380 86390 1
514680 99514680 1001 86380 86390 1
514475 99514475 1001 86380 86390 1
514463 99514463 1001 86380 86390 1
514464 99514464 1001 86380 86390 1
514453 99514453 1001 86380 86390 1
514301 99514301 1001 86380 86390 1
514287 99514287 1001 86380 86390 1
514976 99514976 1001 86380 86390 1
515527 99515527 1001 86380 86390 1
515604 99515604 1001 86380 86390 1
515679 99515679 1001 86380 86390 1
515416 99515416 1001 86380 86390 1
515340 99515340 1001 86380 86390 1
515379 99515379 1001 86380 86390 1
515321 99515321 1001 86380 86390 1
515199 99515199 1001 86380 86390 1
515796 99515796 1001 86380 86390 1
515725 99515725 1001 86380 86390 1
515743 99515743 1001 86380 86390 1
515691 99515691 1001 86380 86390 1
515886 99515886 1001 86380 86390 1
516476 99516476 1001 86380 86390 1
516383 99516383 1001 86380 86390 1
516463 99516463 1001 86380 86390 1
516336 99516336 1001 86380 86390 1
516392 99516392 1001 86380 86390 1
516123 99516123 1001 86380 86390 1
516175 99516175 1001 86380 86390 1
516130 99516130 1001 86380 86390 1
516144 99516144 1001 86380 86390 1
516274 99516274 1001 86380 86390 1
516198 99516198 1001 86380 86390 1
515996 99515996 1001 86380 86390 1
516012 99516012 1001 86380 86390 1
515910 99515910 1001 86380 86390 1
516611 99516611 1001 86380 86390 1
516678 99516678 1001 86380 86390 1
516691 99516691 1001 86380 86390 1
516601 99516601 1001 86380 86390 1
516576 99516576 1001 86380 86390 1
517182 99517182 1001 86380 86390 1
517094 99517094 1001 86380 86390 1
517076 99517076 1001 86380 86390 1
517129 99517129 1001 86380 86390 1
516880 99516880 1001 86380 86390 1
517376 99517376 1001 86380 86390 1
517366 99517366 1001 86380 86390 1
517499 99517499 1001 86380 86390 1
517958 99517958 1001 86380 86390 1
517997 99517997 1001 86380 86390 1
518049 99518049 1001 86380 86390 1
518062 99518062 1001 86380 86390 1
517822 99517822 1001 86380 86390 1
517620 99517620 1001 86380 86390 1
517650 99517650 1001 86380 86390 1
517728 99517728 1001 86380 86390 1
517586 99517586 1001 86380 86390 1
517617 99517617 1001 86380 86390 1
518279 99518279 1001 86380 86390 1
518308 99518308 1001 86380 86390 1
518323 99518323 1001 86380 86390 1
518274 99518274 1001 86380 86390 1
518955 99518955 1001 86380 86390 1
518785 99518785 1001 86380 86390 1
518798 99518798 1001 86380 86390 1
518850 99518850 1001 86380 86390 1
518889 99518889 1001 86380 86390 1
518790 99518790 1001 86380 86390 1
518934 99518934 1001 86380 86390 1
518982 99518982 1001 86380 86390 1
518675 99518675 1001 86380 86390 1
518714 99518714 1001 86380 86390 1
518612 99518612 1001 86380 86390 1
518399 99518399 1001 86380 86390 1
518481 99518481 1001 86380 86390 1
519028 99519028 1001 86380 86390 1
519067 99519067 1001 86380 86390 1
519080 99519080 1001 86380 86390 1
519777 99519777 1001 86380 86390 1
519782 99519782 1001 86380 86390 1
519688 99519688 1001 86380 86390 1
519707 99519707 1001 86380 86390 1
519569 99519569 1001 86380 86390 1
519582 99519582 1001 86380 86390 1
519531 99519531 1001 86380 86390 1
519571 99519571 1001 86380 86390 1
519430 99519430 1001 86380 86390 1
519484 99519484 1001 86380 86390 1
519581 99519581 1001 86380 86390 1
519326 99519326 1001 86380 86390 1
519302 99519302 1001 86380 86390 1
519251 99519251 1001 86380 86390 1
519315 99519315 1001 86380 86390 1
519280 99519280 1001 86380 86390 1
519333 99519333 1001 86380 86390 1
519398 99519398 1001 86380 86390 1
519321 99519321 1001 86380 86390 1
519822 99519822 1001 86380 86390 1
520609 99520609 1001 86380 86390 1
520441 99520441 1001 86380 86390 1
520559 99520559 1001 86380 86390 1
520585 99520585 1001 86380 86390 1
520266 99520266 1001 86380 86390 1
520280 99520280 1001 86380 86390 1
520371 99520371 1001 86380 86390 1
520425 99520425 1001 86380 86390 1
520378 99520378 1001 86380 86390 1
520084 99520084 1001 86380 86390 1
520047 99520047 1001 86380 86390 1
520126 99520126 1001 86380 86390 1
520173 99520173 1001 86380 86390 1
520683 99520683 1001 86380 86390 1
520776 99520776 1001 86380 86390 1
520712 99520712 1001 86380 86390 1
521436 99521436 1001 86380 86390 1
521330 99521330 1001 86380 86390 1
521323 99521323 1001 86380 86390 1
521221 99521221 1001 86380 86390 1
521118 99521118 1001 86380 86390 1
521248 99521248 1001 86380 86390 1
521054 99521054 1001 86380 86390 1
521103 99521103 1001 86380 86390 1
520884 99520884 1001 86380 86390 1
520940 99520940 1001 86380 86390 1
521633 99521633 1001 86380 86390 1
521589 99521589 1001 86380 86390 1
521473 99521473 1001 86380 86390 1
522291 99522291 1001 86380 86390 1
521954 99521954 1001 86380 86390 1
521788 99521788 1001 86380 86390 1
521844 99521844 1001 86380 86390 1
521717 99521717 1001 86380 86390 1
522446 99522446 1001 86380 86390 1
522421 99522421 1001 86380 86390 1
522370 99522370 1001 86380 86390 1
522294 99522294 1001 86380 86390 1
522426 99522426 1001 86380 86390 1
522440 99522440 1001 86380 86390 1
522416 99522416 1001 86380 86390 1
522955 99522955 1001 86380 86390 1
522946 99522946 1001 86380 86390 1
522695 99522695 1001 86380 86390 1
523128 99523128 1001 86380 86390 1
523234 99523234 1001 86380 86390 1
523286 99523286 1001 86380 86390 1
523183 99523183 1001 86380 86390 1
523313 99523313 1001 86380 86390 1
523148 99523148 1001 86380 86390 1
523164 99523164 1001 86380 86390 1
523841 99523841 1001 86380 86390 1
523914 99523914 1001 86380 86390 1
523923 99523923 1001 86380 86390 1
523888 99523888 1001 86380 86390 1
523798 99523798 1001 86380 86390 1
523688 99523688 1001 86380 86390 1
523678 99523678 1001 86380 86390 1
523621 99523621 1001 86380 86390 1
523375 99523375 1001 86380 86390 1
523394 99523394 1001 86380 86390 1
523387 99523387 1001 86380 86390 1
524034 99524034 1001 86380 86390 1
523971 99523971 1001 86380 86390 1
524693 99524693 1001 86380 86390 1
524670 99524670 1001 86380 86390 1
524697 99524697 1001 86380 86390 1
524716 99524716 1001 86380 86390 1
524414 99524414 1001 86380 86390 1
524510 99524510 1001 86380 86390 1
524524 99524524 1001 86380 86390 1
524175 99524175 1001 86380 86390 1
524166 99524166 1001 86380 86390 1
524323 99524323 1001 86380 86390 1
524275 99524275 1001 86380 86390 1
524565 99524565 1001 86380 86390 1
524796 99524796 1001 86380 86390 1
524849 99524849 1001 86380 86390 1
524915 99524915 1001 86380 86390 1
524928 99524928 1001 86380 86390 1
525488 99525488 1001 86380 86390 1
525554 99525554 1001 86380 86390 1
525589 99525589 1001 86380 86390 1
525480 99525480 1001 86380 86390 1
525331 99525331 1001 86380 86390 1
525131 99525131 1001 86380 86390 1
525041 99525041 1001 86380 86390 1
525135 99525135 1001 86380 86390 1
525033 99525033 1001 86380 86390 1
525625 99525625 1001 86380 86390 1
525704 99525704 1001 86380 86390 1
525627 99525627 1001 86380 86390 1
525705 99525705 1001 86380 86390 1
525616 99525616 1001 86380 86390 1
526255 99526255 1001 86380 86390 1
526359 99526359 1001 86380 86390 1
526287 99526287 1001 86380 86390 1
526378 99526378 1001 86380 86390 1
526314 99526314 1001 86380 86390 1
526316 99526316 1001 86380 86390 1
526416 99526416 1001 86380 86390 1
526205 99526205 1001 86380 86390 1
526077 99526077 1001 86380 86390 1
526079 99526079 1001 86380 86390 1
526041 99526041 1001 86380 86390 1
525997 99525997 1001 86380 86390 1
525936 99525936 1001 86380 86390 1
525976 99525976 1001 86380 86390 1
525903 99525903 1001 86380 86390 1
526551 99526551 1001 86380 86390 1
527110 99527110 1001 86380 86390 1
527060 99527060 1001 86380 86390 1
527073 99527073 1001 86380 86390 1
527202 99527202 1001 86380 86390 1
527061 99527061 1001 86380 86390 1
527052 99527052 1001 86380 86390 1
527129 99527129 1001 86380 86390 1
527235 99527235 1001 86380 86390 1
527079 99527079 1001 86380 86390 1
526893 99526893 1001 86380 86390 1
526910 99526910 1001 86380 86390 1
526977 99526977 1001 86380 86390 1
526679 99526679 1001 86380 86390 1
526692 99526692 1001 86380 86390 1
526823 99526823 1001 86380 86390 1
526695 99526695 1001 86380 86390 1
526765 99526765 1001 86380 86390 1
527303 99527303 1001 86380 86390 1
527421 99527421 1001 86380 86390 1
527410 99527410 1001 86380 86390 1
527922 99527922 1001 86380 86390 1
528063 99528063 1001 86380 86390 1
527825 99527825 1001 86380 86390 1
527813 99527813 1001 86380 86390 1
527777 99527777 1001 86380 86390 1
527520 99527520 1001 86380 86390 1
527560 99527560 1001 86380 86390 1
528217 99528217 1001 86380 86390 1
528192 99528192 1001 86380 86390 1
528759 99528759 1001 86380 86390 1
528814 99528814 1001 86380 86390 1
528889 99528889 1001 86380 86390 1
528627 99528627 1001 86380 86390 1
528550 99528550 1001 86380 86390 1
528449 99528449 1001 86380 86390 1
528359 99528359 1001 86380 86390 1
528432 99528432 1001 86380 86390 1
528316 99528316 1001 86380 86390 1
528976 99528976 1001 86380 86390 1
529088 99529088 1001 86380 86390 1
529689 99529689 1001 86380 86390 1
529642 99529642 1001 86380 86390 1
529472 99529472 1001 86380 86390 1
529322 99529322 1001 86380 86390 1
529375 99529375 1001 86380 86390 1
529377 99529377 1001 86380 86390 1
529264 99529264 1001 86380 86390 1
529187 99529187 1001 86380 86390 1
529267 99529267 1001 86380 86390 1
529126 99529126 1001 86380 86390 1
529311 99529311 1001 86380 86390 1
529770 99529770 1001 86380 86390 1
529759 99529759 1001 86380 86390 1
530477 99530477 1001 86380 86390 1
530518 99530518 1001 86380 86390 1
530506 99530506 1001 86380 86390 1
530481 99530481 1001 86380 86390 1
530127 99530127 1001 86380 86390 1
530007 99530007 1001 86380 86390 1
530578 99530578 1001 86380 86390 1
530566 99530566 1001 86380 86390 1
530728 99530728 1001 86380 86390 1
530743 99530743 1001 86380 86390 1
531329 99531329 1001 86380 86390 1
531364 99531364 1001 86380 86390 1
531196 99531196 1001 86380 86390 1
531040 99531040 1001 86380 86390 1
531082 99531082 1001 86380 86390 1
530941 99530941 1001 86380 86390 1
530820 99530820 1001 86380 86390 1
530900 99530900 1001 86380 86390 1
531486 99531486 1001 86380 86390 1
532175 99532175 1001 86380 86390 1
532123 99532123 1001 86380 86390 1
531953 99531953 1001 86380 86390 1
531864 99531864 1001 86380 86390 1
531955 99531955 1001 86380 86390 1
531944 99531944 1001 86380 86390 1
531867 99531867 1001 86380 86390 1
531586 99531586 1001 86380 86390 1
531666 99531666 1001 86380 86390 1
531745 99531745 1001 86380 86390 1
531655 99531655 1001 86380 86390 1
532244 99532244 1001 86380 86390 1
532207 99532207 1001 86380 86390 1
532337 99532337 1001 86380 86390 1
532292 99532292 1001 86380 86390 1
532839 99532839 1001 86380 86390 1
533004 99533004 1001 86380 86390 1
532988 99532988 1001 86380 86390 1
532674 99532674 1001 86380 86390 1
533132 99533132 1001 86380 86390 1
533110 99533110 1001 86380 86390 1
533100 99533100 1001 86380 86390 1
533142 99533142 1001 86380 86390 1
533678 99533678 1001 86380 86390 1
533719 99533719 1001 86380 86390 1
533662 99533662 1001 86380 86390 1
533582 99533582 1001 86380 86390 1
533570 99533570 1001 86380 86390 1
533467 99533467 1001 86380 86390 1
533272 99533272 1001 86380 86390 1
534544 99534544 1001 86380 86390 1
534547 99534547 1001 86380 86390 1
534662 99534662 1001 86380 86390 1
534587 99534587 1001 86380 86390 1
534551 99534551 1001 86380 86390 1
534579 99534579 1001 86380 86390 1
534387 99534387 1001 86380 86390 1
534328 99534328 1001 86380 86390 1
534329 99534329 1001 86380 86390 1
534464 99534464 1001 86380 86390 1
534244 99534244 1001 86380 86390 1
534143 99534143 1001 86380 86390 1
534094 99534094 1001 86380 86390 1
534706 99534706 1001 86380 86390 1
535369 99535369 1001 86380 86390 1
535377 99535377 1001 86380 86390 1
535469 99535469 1001 86380 86390 1
535304 99535304 1001 86380 86390 1
535123 99535123 1001 86380 86390 1
535250 99535250 1001 86380 86390 1
535147 99535147 1001 86380 86390 1
535212 99535212 1001 86380 86390 1
534945 99534945 1001 86380 86390 1
535000 99535000 1001 86380 86390 1
534991 99534991 1001 86380 86390 1
535636 99535636 1001 86380 86390 1
536149 99536149 1001 86380 86390 1
536291 99536291 1001 86380 86390 1
535985 99535985 1001 86380 86390 1
535785 99535785 1001 86380 86390 1
535765 99535765 1001 86380 86390 1
536398 99536398 1001 86380 86390 1
536400 99536400 1001 86380 86390 1
536441 99536441 1001 86380 86390 1
536407 99536407 1001 86380 86390 1
536981 99536981 1001 86380 86390 1
537160 99537160 1001 86380 86390 1
536970 99536970 1001 86380 86390 1
536959 99536959 1001 86380 86390 1
537012 99537012 1001 86380 86390 1
536753 99536753 1001 86380 86390 1
536834 99536834 1001 86380 86390 1
536900 99536900 1001 86380 86390 1
536863 99536863 1001 86380 86390 1
536772 99536772 1001 86380 86390 1
536686 99536686 1001 86380 86390 1
536544 99536544 1001 86380 86390 1
536571 99536571 1001 86380 86390 1
536677 99536677 1001 86380 86390 1
536717 99536717 1001 86380 86390 1
536692 99536692 1001 86380 86390 1
537340 99537340 1001 86380 86390 1
537266 99537266 1001 86380 86390 1
537222 99537222 1001 86380 86390 1
537274 99537274 1001 86380 86390 1
537823 99537823 1001 86380 86390 1
537866 99537866 1001 86380 86390 1
537816 99537816 1001 86380 86390 1
537981 99537981 1001 86380 86390 1
537641 99537641 1001 86380 86390 1
537634 99537634 1001 86380 86390 1
537538 99537538 1001 86380 86390 1
537784 99537784 1001 86380 86390 1
538698 99538698 1001 86380 86390 1
538713 99538713 1001 86380 86390 1
538615 99538615 1001 86380 86390 1
538655 99538655 1001 86380 86390 1
538805 99538805 1001 86380 86390 1
538697 99538697 1001 86380 86390 1
538812 99538812 1001 86380 86390 1
538418 99538418 1001 86380 86390 1
538450 99538450 1001 86380 86390 1
538324 99538324 1001 86380 86390 1
538337 99538337 1001 86380 86390 1
538210 99538210 1001 86380 86390 1
538304 99538304 1001 86380 86390 1
538305 99538305 1001 86380 86390 1
538331 99538331 1001 86380 86390 1
538397 99538397 1001 86380 86390 1
538255 99538255 1001 86380 86390 1
538385 99538385 1001 86380 86390 1
538204 99538204 1001 86380 86390 1
538873 99538873 1001 86380 86390 1
539500 99539500 1001 86380 86390 1
539501 99539501 1001 86380 86390 1
539476 99539476 1001 86380 86390 1
539465 99539465 1001 86380 86390 1
539492 99539492 1001 86380 86390 1
539457 99539457 1001 86380 86390 1
539635 99539635 1001 86380 86390 1
539254 99539254 1001 86380 86390 1
539283 99539283 1001 86380 86390 1
539382 99539382 1001 86380 86390 1
539111 99539111 1001 86380 86390 1
539190 99539190 1001 86380 86390 1
539118 99539118 1001 86380 86390 1
539795 99539795 1001 86380 86390 1
539686 99539686 1001 86380 86390 1
539777 99539777 1001 86380 86390 1
540352 99540352 1001 86380 86390 1
540281 99540281 1001 86380 86390 1
540459 99540459 1001 86380 86390 1
540427 99540427 1001 86380 86390 1
540273 99540273 1001 86380 86390 1
540122 99540122 1001 86380 86390 1
540116 99540116 1001 86380 86390 1
540045 99540045 1001 86380 86390 1
539869 99539869 1001 86380 86390 1
540571 99540571 1001 86380 86390 1
540626 99540626 1001 86380 86390 1
540526 99540526 1001 86380 86390 1
540501 99540501 1001 86380 86390 1
541152 99541152 1001 86380 86390 1
541169 99541169 1001 86380 86390 1
541282 99541282 1001 86380 86390 1
541050 99541050 1001 86380 86390 1
540887 99540887 1001 86380 86390 1
540991 99540991 1001 86380 86390 1
540719 99540719 1001 86380 86390 1
540849 99540849 1001 86380 86390 1
540707 99540707 1001 86380 86390 1
541315 99541315 1001 86380 86390 1
541458 99541458 1001 86380 86390 1
541356 99541356 1001 86380 86390 1
541408 99541408 1001 86380 86390 1
541358 99541358 1001 86380 86390 1
541322 99541322 1001 86380 86390 1
541339 99541339 1001 86380 86390 1
541455 99541455 1001 86380 86390 1
541418 99541418 1001 86380 86390 1
542093 99542093 1001 86380 86390 1
542002 99542002 1001 86380 86390 1
541760 99541760 1001 86380 86390 1
541877 99541877 1001 86380 86390 1
541709 99541709 1001 86380 86390 1
541724 99541724 1001 86380 86390 1
541553 99541553 1001 86380 86390 1
541570 99541570 1001 86380 86390 1
541674 99541674 1001 86380 86390 1
541651 99541651 1001 86380 86390 1
542168 99542168 1001 86380 86390 1
542269 99542269 1001 86380 86390 1
542283 99542283 1001 86380 86390 1
542322 99542322 1001 86380 86390 1
542743 99542743 1001 86380 86390 1
542923 99542923 1001 86380 86390 1
542773 99542773 1001 86380 86390 1
542787 99542787 1001 86380 86390 1
542854 99542854 1001 86380 86390 1
542579 99542579 1001 86380 86390 1
542452 99542452 1001 86380 86390 1
543099 99543099 1001 86380 86390 1
543115 99543115 1001 86380 86390 1
543119 99543119 1001 86380 86390 1
543122 99543122 1001 86380 86390 1
543590 99543590 1001 86380 86390 1
543592 99543592 1001 86380 86390 1
543739 99543739 1001 86380 86390 1
543607 99543607 1001 86380 86390 1
543608 99543608 1001 86380 86390 1
543759 99543759 1001 86380 86390 1
543384 99543384 1001 86380 86390 1
543532 99543532 1001 86380 86390 1
543545 99543545 1001 86380 86390 1
543547 99543547 1001 86380 86390 1
543344 99543344 1001 86380 86390 1
543272 99543272 1001 86380 86390 1
543168 99543168 1001 86380 86390 1
543352 99543352 1001 86380 86390 1
543807 99543807 1001 86380 86390 1
543857 99543857 1001 86380 86390 1
544583 99544583 1001 86380 86390 1
544427 99544427 1001 86380 86390 1
544198 99544198 1001 86380 86390 1
544264 99544264 1001 86380 86390 1
544189 99544189 1001 86380 86390 1
544273 99544273 1001 86380 86390 1
544029 99544029 1001 86380 86390 1
544672 99544672 1001 86380 86390 1
544657 99544657 1001 86380 86390 1
401642 347 1001 62040 62757 1
542458 1199 1001 53615 53914 1
400068 99400068 1001 86380 86390 1
400290 99400290 1001 86380 86390 1
400657 99400657 1001 86380 86390 1
400833 99400833 1001 86380 86390 1
401263 99401263 1001 86380 86390 1
401487 99401487 1001 86380 86390 1
401613 99401613 1001 86380 86390 1
401902 99401902 1001 86380 86390 1
401854 99401854 1001 86380 86390 1
401855 99401855 1001 86380 86390 1
401995 99401995 1001 86380 86390 1
402023 99402023 1001 86380 86390 1
402006 99402006 1001 86380 86390 1
401956 99401956 1001 86380 86390 1
402448 99402448 1001 86380 86390 1
402476 99402476 1001 86380 86390 1
402395 99402395 1001 86380 86390 1
402435 99402435 1001 86380 86390 1
402573 99402573 1001 86380 86390 1
402784 99402784 1001 86380 86390 1
403034 99403034 1001 86380 86390 1
403152 99403152 1001 86380 86390 1
403188 99403188 1001 86380 86390 1
403288 99403288 1001 86380 86390 1
403593 99403593 1001 86380 86390 1
403558 99403558 1001 86380 86390 1
403680 99403680 1001 86380 86390 1
403815 99403815 1001 86380 86390 1
403806 99403806 1001 86380 86390 1
404250 99404250 1001 86380 86390 1
404341 99404341 1001 86380 86390 1
404391 99404391 1001 86380 86390 1
404489 99404489 1001 86380 86390 1
404502 99404502 1001 86380 86390 1
404638 99404638 1001 86380 86390 1
404639 99404639 1001 86380 86390 1
405225 99405225 1001 86380 86390 1
405388 99405388 1001 86380 86390 1
405474 99405474 1001 86380 86390 1
405524 99405524 1001 86380 86390 1
405534 99405534 1001 86380 86390 1
405679 99405679 1001 86380 86390 1
406068 99406068 1001 86380 86390 1
406146 99406146 1001 86380 86390 1
406263 99406263 1001 86380 86390 1
406633 99406633 1001 86380 86390 1
406751 99406751 1001 86380 86390 1
406760 99406760 1001 86380 86390 1
406938 99406938 1001 86380 86390 1
407187 99407187 1001 86380 86390 1
407147 99407147 1001 86380 86390 1
407422 99407422 1001 86380 86390 1
407493 99407493 1001 86380 86390 1
407498 99407498 1001 86380 86390 1
407479 99407479 1001 86380 86390 1
407637 99407637 1001 86380 86390 1
407641 99407641 1001 86380 86390 1
407686 99407686 1001 86380 86390 1
408169 99408169 1001 86380 86390 1
408297 99408297 1001 86380 86390 1
408240 99408240 1001 86380 86390 1
408622 99408622 1001 86380 86390 1
408547 99408547 1001 86380 86390 1
408529 99408529 1001 86380 86390 1
408739 99408739 1001 86380 86390 1
409062 99409062 1001 86380 86390 1
409023 99409023 1001 86380 86390 1
409037 99409037 1001 86380 86390 1
409126 99409126 1001 86380 86390 1
409305 99409305 1001 86380 86390 1
409458 99409458 1001 86380 86390 1
409635 99409635 1001 86380 86390 1
409618 99409618 1001 86380 86390 1
409772 99409772 1001 86380 86390 1
409709 99409709 1001 86380 86390 1
409853 99409853 1001 86380 86390 1
409787 99409787 1001 86380 86390 1
409792 99409792 1001 86380 86390 1
409947 99409947 1001 86380 86390 1
410084 99410084 1001 86380 86390 1
410150 99410150 1001 86380 86390 1
410263 99410263 1001 86380 86390 1
410374 99410374 1001 86380 86390 1
410521 99410521 1001 86380 86390 1
410528 99410528 1001 86380 86390 1
410657 99410657 1001 86380 86390 1
410762 99410762 1001 86380 86390 1
410776 99410776 1001 86380 86390 1
410869 99410869 1001 86380 86390 1
411006 99411006 1001 86380 86390 1
411021 99411021 1001 86380 86390 1
411217 99411217 1001 86380 86390 1
411340 99411340 1001 86380 86390 1
411448 99411448 1001 86380 86390 1
411924 99411924 1001 86380 86390 1
411995 99411995 1001 86380 86390 1
412205 99412205 1001 86380 86390 1
412389 99412389 1001 86380 86390 1
412396 99412396 1001 86380 86390 1
412279 99412279 1001 86380 86390 1
412403 99412403 1001 86380 86390 1
413497 99413497 1001 86380 86390 1
413656 99413656 1001 86380 86390 1
412934 99412934 1001 86380 86390 1
413119 99413119 1001 86380 86390 1
413026 99413026 1001 86380 86390 1
412841 99412841 1001 86380 86390 1
412824 99412824 1001 86380 86390 1
412566 99412566 1001 86380 86390 1
412741 99412741 1001 86380 86390 1
413864 99413864 1001 86380 86390 1
413955 99413955 1001 86380 86390 1
413876 99413876 1001 86380 86390 1
413919 99413919 1001 86380 86390 1
415227 99415227 1001 86380 86390 1
414986 99414986 1001 86380 86390 1
414937 99414937 1001 86380 86390 1
415184 99415184 1001 86380 86390 1
414508 99414508 1001 86380 86390 1
414700 99414700 1001 86380 86390 1
414344 99414344 1001 86380 86390 1
415535 99415535 1001 86380 86390 1
415630 99415630 1001 86380 86390 1
415376 99415376 1001 86380 86390 1
415381 99415381 1001 86380 86390 1
416752 99416752 1001 86380 86390 1
416884 99416884 1001 86380 86390 1
416941 99416941 1001 86380 86390 1
416614 99416614 1001 86380 86390 1
416313 99416313 1001 86380 86390 1
416498 99416498 1001 86380 86390 1
416162 99416162 1001 86380 86390 1
416416 99416416 1001 86380 86390 1
416509 99416509 1001 86380 86390 1
416392 99416392 1001 86380 86390 1
415983 99415983 1001 86380 86390 1
415908 99415908 1001 86380 86390 1
416013 99416013 1001 86380 86390 1
415891 99415891 1001 86380 86390 1
416000 99416000 1001 86380 86390 1
417356 99417356 1001 86380 86390 1
417027 99417027 1001 86380 86390 1
417008 99417008 1001 86380 86390 1
417153 99417153 1001 86380 86390 1
417396 99417396 1001 86380 86390 1
417157 99417157 1001 86380 86390 1
417480 99417480 1001 86380 86390 1
418552 99418552 1001 86380 86390 1
418598 99418598 1001 86380 86390 1
418760 99418760 1001 86380 86390 1
418767 99418767 1001 86380 86390 1
418586 99418586 1001 86380 86390 1
418208 99418208 1001 86380 86390 1
417926 99417926 1001 86380 86390 1
417727 99417727 1001 86380 86390 1
418819 99418819 1001 86380 86390 1
418919 99418919 1001 86380 86390 1
418966 99418966 1001 86380 86390 1
418817 99418817 1001 86380 86390 1
419071 99419071 1001 86380 86390 1
420171 99420171 1001 86380 86390 1
420381 99420381 1001 86380 86390 1
420369 99420369 1001 86380 86390 1
420161 99420161 1001 86380 86390 1
420347 99420347 1001 86380 86390 1
420039 99420039 1001 86380 86390 1
419814 99419814 1001 86380 86390 1
419491 99419491 1001 86380 86390 1
419546 99419546 1001 86380 86390 1
419547 99419547 1001 86380 86390 1
419411 99419411 1001 86380 86390 1
420788 99420788 1001 86380 86390 1
420587 99420587 1001 86380 86390 1
420694 99420694 1001 86380 86390 1
420605 99420605 1001 86380 86390 1
422033 99422033 1001 86380 86390 1
422060 99422060 1001 86380 86390 1
421848 99421848 1001 86380 86390 1
421787 99421787 1001 86380 86390 1
421767 99421767 1001 86380 86390 1
421810 99421810 1001 86380 86390 1
421347 99421347 1001 86380 86390 1
421647 99421647 1001 86380 86390 1
421466 99421466 1001 86380 86390 1
421654 99421654 1001 86380 86390 1
421609 99421609 1001 86380 86390 1
421389 99421389 1001 86380 86390 1
421206 99421206 1001 86380 86390 1
421188 99421188 1001 86380 86390 1
421127 99421127 1001 86380 86390 1
420899 99420899 1001 86380 86390 1
420877 99420877 1001 86380 86390 1
420955 99420955 1001 86380 86390 1
420879 99420879 1001 86380 86390 1
422358 99422358 1001 86380 86390 1
422370 99422370 1001 86380 86390 1
422520 99422520 1001 86380 86390 1
422348 99422348 1001 86380 86390 1
423405 99423405 1001 86380 86390 1
423112 99423112 1001 86380 86390 1
422656 99422656 1001 86380 86390 1
422757 99422757 1001 86380 86390 1
422638 99422638 1001 86380 86390 1
423825 99423825 1001 86380 86390 1
423868 99423868 1001 86380 86390 1
424025 99424025 1001 86380 86390 1
424000 99424000 1001 86380 86390 1
423879 99423879 1001 86380 86390 1
423906 99423906 1001 86380 86390 1
425372 99425372 1001 86380 86390 1
425149 99425149 1001 86380 86390 1
425095 99425095 1001 86380 86390 1
425166 99425166 1001 86380 86390 1
424803 99424803 1001 86380 86390 1
424973 99424973 1001 86380 86390 1
424262 99424262 1001 86380 86390 1
424460 99424460 1001 86380 86390 1
424359 99424359 1001 86380 86390 1
425405 99425405 1001 86380 86390 1
425657 99425657 1001 86380 86390 1
425743 99425743 1001 86380 86390 1
425450 99425450 1001 86380 86390 1
425597 99425597 1001 86380 86390 1
426702 99426702 1001 86380 86390 1
426756 99426756 1001 86380 86390 1
426907 99426907 1001 86380 86390 1
426619 99426619 1001 86380 86390 1
426625 99426625 1001 86380 86390 1
426221 99426221 1001 86380 86390 1
425924 99425924 1001 86380 86390 1
427235 99427235 1001 86380 86390 1
427268 99427268 1001 86380 86390 1
427329 99427329 1001 86380 86390 1
427446 99427446 1001 86380 86390 1
428400 99428400 1001 86380 86390 1
428609 99428609 1001 86380 86390 1
428551 99428551 1001 86380 86390 1
428580 99428580 1001 86380 86390 1
428731 99428731 1001 86380 86390 1
428189 99428189 1001 86380 86390 1
428284 99428284 1001 86380 86390 1
427925 99427925 1001 86380 86390 1
428049 99428049 1001 86380 86390 1
428052 99428052 1001 86380 86390 1
427906 99427906 1001 86380 86390 1
427607 99427607 1001 86380 86390 1
428827 99428827 1001 86380 86390 1
429103 99429103 1001 86380 86390 1
429008 99429008 1001 86380 86390 1
428974 99428974 1001 86380 86390 1
428956 99428956 1001 86380 86390 1
430246 99430246 1001 86380 86390 1
430229 99430229 1001 86380 86390 1
430154 99430154 1001 86380 86390 1
430343 99430343 1001 86380 86390 1
430006 99430006 1001 86380 86390 1
429586 99429586 1001 86380 86390 1
429831 99429831 1001 86380 86390 1
429835 99429835 1001 86380 86390 1
429602 99429602 1001 86380 86390 1
429949 99429949 1001 86380 86390 1
429227 99429227 1001 86380 86390 1
429422 99429422 1001 86380 86390 1
429407 99429407 1001 86380 86390 1
430459 99430459 1001 86380 86390 1
430690 99430690 1001 86380 86390 1
431839 99431839 1001 86380 86390 1
431844 99431844 1001 86380 86390 1
431957 99431957 1001 86380 86390 1
431854 99431854 1001 86380 86390 1
431327 99431327 1001 86380 86390 1
431434 99431434 1001 86380 86390 1
431334 99431334 1001 86380 86390 1
431392 99431392 1001 86380 86390 1
431062 99431062 1001 86380 86390 1
430948 99430948 1001 86380 86390 1
431068 99431068 1001 86380 86390 1
431035 99431035 1001 86380 86390 1
431254 99431254 1001 86380 86390 1
432219 99432219 1001 86380 86390 1
432427 99432427 1001 86380 86390 1
432355 99432355 1001 86380 86390 1
432340 99432340 1001 86380 86390 1
433361 99433361 1001 86380 86390 1
433660 99433660 1001 86380 86390 1
433216 99433216 1001 86380 86390 1
433223 99433223 1001 86380 86390 1
432776 99432776 1001 86380 86390 1
432781 99432781 1001 86380 86390 1
434061 99434061 1001 86380 86390 1
433936 99433936 1001 86380 86390 1
433991 99433991 1001 86380 86390 1
435382 99435382 1001 86380 86390 1
435009 99435009 1001 86380 86390 1
435045 99435045 1001 86380 86390 1
435262 99435262 1001 86380 86390 1
434755 99434755 1001 86380 86390 1
434819 99434819 1001 86380 86390 1
434928 99434928 1001 86380 86390 1
434608 99434608 1001 86380 86390 1
434729 99434729 1001 86380 86390 1
434532 99434532 1001 86380 86390 1
434469 99434469 1001 86380 86390 1
434139 99434139 1001 86380 86390 1
434196 99434196 1001 86380 86390 1
435585 99435585 1001 86380 86390 1
435640 99435640 1001 86380 86390 1
436826 99436826 1001 86380 86390 1
436895 99436895 1001 86380 86390 1
436663 99436663 1001 86380 86390 1
436684 99436684 1001 86380 86390 1
436098 99436098 1001 86380 86390 1
435962 99435962 1001 86380 86390 1
436182 99436182 1001 86380 86390 1
300106 99300106 1001 86380 86390 1
437258 99437258 1001 86380 86390 1
300069 99300069 1001 86380 86390 1
437197 99437197 1001 86380 86390 1
300692 99300692 1001 86380 86390 1
300539 99300539 1001 86380 86390 1
300552 99300552 1001 86380 86390 1
300529 99300529 1001 86380 86390 1
300347 99300347 1001 86380 86390 1
300265 99300265 1001 86380 86390 1
300140 99300140 1001 86380 86390 1
300180 99300180 1001 86380 86390 1
300195 99300195 1001 86380 86390 1
300312 99300312 1001 86380 86390 1
300770 99300770 1001 86380 86390 1
300785 99300785 1001 86380 86390 1
301375 99301375 1001 86380 86390 1
301466 99301466 1001 86380 86390 1
301376 99301376 1001 86380 86390 1
301463 99301463 1001 86380 86390 1
301245 99301245 1001 86380 86390 1
301273 99301273 1001 86380 86390 1
301145 99301145 1001 86380 86390 1
301198 99301198 1001 86380 86390 1
301342 99301342 1001 86380 86390 1
301002 99301002 1001 86380 86390 1
300958 99300958 1001 86380 86390 1
301606 99301606 1001 86380 86390 1
301687 99301687 1001 86380 86390 1
301676 99301676 1001 86380 86390 1
301665 99301665 1001 86380 86390 1
301640 99301640 1001 86380 86390 1
301680 99301680 1001 86380 86390 1
302353 99302353 1001 86380 86390 1
302021 99302021 1001 86380 86390 1
302017 99302017 1001 86380 86390 1
302148 99302148 1001 86380 86390 1
301765 99301765 1001 86380 86390 1
301830 99301830 1001 86380 86390 1
301923 99301923 1001 86380 86390 1
302520 99302520 1001 86380 86390 1
303055 99303055 1001 86380 86390 1
303005 99303005 1001 86380 86390 1
303030 99303030 1001 86380 86390 1
303180 99303180 1001 86380 86390 1
303191 99303191 1001 86380 86390 1
303087 99303087 1001 86380 86390 1
303195 99303195 1001 86380 86390 1
303051 99303051 1001 86380 86390 1
303103 99303103 1001 86380 86390 1
302962 99302962 1001 86380 86390 1
302918 99302918 1001 86380 86390 1
302815 99302815 1001 86380 86390 1
302921 99302921 1001 86380 86390 1
302663 99302663 1001 86380 86390 1
302651 99302651 1001 86380 86390 1
302599 99302599 1001 86380 86390 1
302785 99302785 1001 86380 86390 1
302592 99302592 1001 86380 86390 1
302644 99302644 1001 86380 86390 1
302622 99302622 1001 86380 86390 1
303359 99303359 1001 86380 86390 1
303355 99303355 1001 86380 86390 1
303872 99303872 1001 86380 86390 1
304018 99304018 1001 86380 86390 1
304022 99304022 1001 86380 86390 1
303660 99303660 1001 86380 86390 1
303806 99303806 1001 86380 86390 1
303508 99303508 1001 86380 86390 1
303587 99303587 1001 86380 86390 1
303576 99303576 1001 86380 86390 1
304191 99304191 1001 86380 86390 1
304180 99304180 1001 86380 86390 1
304193 99304193 1001 86380 86390 1
304195 99304195 1001 86380 86390 1
304234 99304234 1001 86380 86390 1
304840 99304840 1001 86380 86390 1
304699 99304699 1001 86380 86390 1
304674 99304674 1001 86380 86390 1
304753 99304753 1001 86380 86390 1
304511 99304511 1001 86380 86390 1
304602 99304602 1001 86380 86390 1
304654 99304654 1001 86380 86390 1
304486 99304486 1001 86380 86390 1
304488 99304488 1001 86380 86390 1
304542 99304542 1001 86380 86390 1
304626 99304626 1001 86380 86390 1
304240 99304240 1001 86380 86390 1
304415 99304415 1001 86380 86390 1
304431 99304431 1001 86380 86390 1
305011 99305011 1001 86380 86390 1
305041 99305041 1001 86380 86390 1
305635 99305635 1001 86380 86390 1
305559 99305559 1001 86380 86390 1
305639 99305639 1001 86380 86390 1
305503 99305503 1001 86380 86390 1
305347 99305347 1001 86380 86390 1
305478 99305478 1001 86380 86390 1
305128 99305128 1001 86380 86390 1
305208 99305208 1001 86380 86390 1
305073 99305073 1001 86380 86390 1
500180 99500180 1001 86380 86390 1
305688 99305688 1001 86380 86390 1
500133 99500133 1001 86380 86390 1
500787 99500787 1001 86380 86390 1
500789 99500789 1001 86380 86390 1
500717 99500717 1001 86380 86390 1
500761 99500761 1001 86380 86390 1
500530 99500530 1001 86380 86390 1
500519 99500519 1001 86380 86390 1
500539 99500539 1001 86380 86390 1
500321 99500321 1001 86380 86390 1
500203 99500203 1001 86380 86390 1
500965 99500965 1001 86380 86390 1
500943 99500943 1001 86380 86390 1
500879 99500879 1001 86380 86390 1
501475 99501475 1001 86380 86390 1
501488 99501488 1001 86380 86390 1
501553 99501553 1001 86380 86390 1
501491 99501491 1001 86380 86390 1
501454 99501454 1001 86380 86390 1
501572 99501572 1001 86380 86390 1
501586 99501586 1001 86380 86390 1
501246 99501246 1001 86380 86390 1
501287 99501287 1001 86380 86390 1
501300 99501300 1001 86380 86390 1
501355 99501355 1001 86380 86390 1
501063 99501063 1001 86380 86390 1
501116 99501116 1001 86380 86390 1
501094 99501094 1001 86380 86390 1
501668 99501668 1001 86380 86390 1
502362 99502362 1001 86380 86390 1
502273 99502273 1001 86380 86390 1
502443 99502443 1001 86380 86390 1
502293 99502293 1001 86380 86390 1
502334 99502334 1001 86380 86390 1
502125 99502125 1001 86380 86390 1
502003 99502003 1001 86380 86390 1
501888 99501888 1001 86380 86390 1
501890 99501890 1001 86380 86390 1
501946 99501946 1001 86380 86390 1
502594 99502594 1001 86380 86390 1
502646 99502646 1001 86380 86390 1
502595 99502595 1001 86380 86390 1
503231 99503231 1001 86380 86390 1
502938 99502938 1001 86380 86390 1
502940 99502940 1001 86380 86390 1
502903 99502903 1001 86380 86390 1
502698 99502698 1001 86380 86390 1
502835 99502835 1001 86380 86390 1
503328 99503328 1001 86380 86390 1
503356 99503356 1001 86380 86390 1
503410 99503410 1001 86380 86390 1
503321 99503321 1001 86380 86390 1
503415 99503415 1001 86380 86390 1
503480 99503480 1001 86380 86390 1
503429 99503429 1001 86380 86390 1
503300 99503300 1001 86380 86390 1
503974 99503974 1001 86380 86390 1
503719 99503719 1001 86380 86390 1
503901 99503901 1001 86380 86390 1
503733 99503733 1001 86380 86390 1
503785 99503785 1001 86380 86390 1
503691 99503691 1001 86380 86390 1
503593 99503593 1001 86380 86390 1
503645 99503645 1001 86380 86390 1
503611 99503611 1001 86380 86390 1
504182 99504182 1001 86380 86390 1
504152 99504152 1001 86380 86390 1
504758 99504758 1001 86380 86390 1
504838 99504838 1001 86380 86390 1
504814 99504814 1001 86380 86390 1
504685 99504685 1001 86380 86390 1
504491 99504491 1001 86380 86390 1
504392 99504392 1001 86380 86390 1
504357 99504357 1001 86380 86390 1
504425 99504425 1001 86380 86390 1
504992 99504992 1001 86380 86390 1
505087 99505087 1001 86380 86390 1
505630 99505630 1001 86380 86390 1
505657 99505657 1001 86380 86390 1
505426 99505426 1001 86380 86390 1
505453 99505453 1001 86380 86390 1
505534 99505534 1001 86380 86390 1
505485 99505485 1001 86380 86390 1
505498 99505498 1001 86380 86390 1
505241 99505241 1001 86380 86390 1
505204 99505204 1001 86380 86390 1
505282 99505282 1001 86380 86390 1
505308 99505308 1001 86380 86390 1
505182 99505182 1001 86380 86390 1
505273 99505273 1001 86380 86390 1
505857 99505857 1001 86380 86390 1
505912 99505912 1001 86380 86390 1
505913 99505913 1001 86380 86390 1
505939 99505939 1001 86380 86390 1
505890 99505890 1001 86380 86390 1
506403 99506403 1001 86380 86390 1
506414 99506414 1001 86380 86390 1
506466 99506466 1001 86380 86390 1
506531 99506531 1001 86380 86390 1
506312 99506312 1001 86380 86390 1
506224 99506224 1001 86380 86390 1
506199 99506199 1001 86380 86390 1
506356 99506356 1001 86380 86390 1
506305 99506305 1001 86380 86390 1
506294 99506294 1001 86380 86390 1
506204 99506204 1001 86380 86390 1
506041 99506041 1001 86380 86390 1
505978 99505978 1001 86380 86390 1
506100 99506100 1001 86380 86390 1
506627 99506627 1001 86380 86390 1
507396 99507396 1001 86380 86390 1
507352 99507352 1001 86380 86390 1
507403 99507403 1001 86380 86390 1
507103 99507103 1001 86380 86390 1
507014 99507014 1001 86380 86390 1
507070 99507070 1001 86380 86390 1
507009 99507009 1001 86380 86390 1
506802 99506802 1001 86380 86390 1
506803 99506803 1001 86380 86390 1
506859 99506859 1001 86380 86390 1
506885 99506885 1001 86380 86390 1
507497 99507497 1001 86380 86390 1
507500 99507500 1001 86380 86390 1
507516 99507516 1001 86380 86390 1
508136 99508136 1001 86380 86390 1
508188 99508188 1001 86380 86390 1
508048 99508048 1001 86380 86390 1
508141 99508141 1001 86380 86390 1
508206 99508206 1001 86380 86390 1
508054 99508054 1001 86380 86390 1
508170 99508170 1001 86380 86390 1
507837 99507837 1001 86380 86390 1
507858 99507858 1001 86380 86390 1
507724 99507724 1001 86380 86390 1
507791 99507791 1001 86380 86390 1
508376 99508376 1001 86380 86390 1
508347 99508347 1001 86380 86390 1
509029 99509029 1001 86380 86390 1
508993 99508993 1001 86380 86390 1
508982 99508982 1001 86380 86390 1
508791 99508791 1001 86380 86390 1
508676 99508676 1001 86380 86390 1
508850 99508850 1001 86380 86390 1
508524 99508524 1001 86380 86390 1
508657 99508657 1001 86380 86390 1
508463 99508463 1001 86380 86390 1
508464 99508464 1001 86380 86390 1
509153 99509153 1001 86380 86390 1
509155 99509155 1001 86380 86390 1
509259 99509259 1001 86380 86390 1
509131 99509131 1001 86380 86390 1
509145 99509145 1001 86380 86390 1
509721 99509721 1001 86380 86390 1
509854 99509854 1001 86380 86390 1
509672 99509672 1001 86380 86390 1
509570 99509570 1001 86380 86390 1
509686 99509686 1001 86380 86390 1
509691 99509691 1001 86380 86390 1
509305 99509305 1001 86380 86390 1
509412 99509412 1001 86380 86390 1
509430 99509430 1001 86380 86390 1
509289 99509289 1001 86380 86390 1
510069 99510069 1001 86380 86390 1
510538 99510538 1001 86380 86390 1
510540 99510540 1001 86380 86390 1
510647 99510647 1001 86380 86390 1
510484 99510484 1001 86380 86390 1
510126 99510126 1001 86380 86390 1
510834 99510834 1001 86380 86390 1
510901 99510901 1001 86380 86390 1
511408 99511408 1001 86380 86390 1
511545 99511545 1001 86380 86390 1
511245 99511245 1001 86380 86390 1
511324 99511324 1001 86380 86390 1
510990 99510990 1001 86380 86390 1
511081 99511081 1001 86380 86390 1
510953 99510953 1001 86380 86390 1
511679 99511679 1001 86380 86390 1
511658 99511658 1001 86380 86390 1
511569 99511569 1001 86380 86390 1
511648 99511648 1001 86380 86390 1
511700 99511700 1001 86380 86390 1
511636 99511636 1001 86380 86390 1
511611 99511611 1001 86380 86390 1
512375 99512375 1001 86380 86390 1
512214 99512214 1001 86380 86390 1
512298 99512298 1001 86380 86390 1
512161 99512161 1001 86380 86390 1
511863 99511863 1001 86380 86390 1
511909 99511909 1001 86380 86390 1
511820 99511820 1001 86380 86390 1
511898 99511898 1001 86380 86390 1
511873 99511873 1001 86380 86390 1
512454 99512454 1001 86380 86390 1
512457 99512457 1001 86380 86390 1
512445 99512445 1001 86380 86390 1
512395 99512395 1001 86380 86390 1
512398 99512398 1001 86380 86390 1
512543 99512543 1001 86380 86390 1
513002 99513002 1001 86380 86390 1
512933 99512933 1001 86380 86390 1
512589 99512589 1001 86380 86390 1
512682 99512682 1001 86380 86390 1
512761 99512761 1001 86380 86390 1
512776 99512776 1001 86380 86390 1
513306 99513306 1001 86380 86390 1
513332 99513332 1001 86380 86390 1
513386 99513386 1001 86380 86390 1
513365 99513365 1001 86380 86390 1
513405 99513405 1001 86380 86390 1
513341 99513341 1001 86380 86390 1
513356 99513356 1001 86380 86390 1
513943 99513943 1001 86380 86390 1
513866 99513866 1001 86380 86390 1
514000 99514000 1001 86380 86390 1
513886 99513886 1001 86380 86390 1
513737 99513737 1001 86380 86390 1
513802 99513802 1001 86380 86390 1
513487 99513487 1001 86380 86390 1
513446 99513446 1001 86380 86390 1
513472 99513472 1001 86380 86390 1
514109 99514109 1001 86380 86390 1
514135 99514135 1001 86380 86390 1
514123 99514123 1001 86380 86390 1
514137 99514137 1001 86380 86390 1
514191 99514191 1001 86380 86390 1
514154 99514154 1001 86380 86390 1
514690 99514690 1001 86380 86390 1
514669 99514669 1001 86380 86390 1
514722 99514722 1001 86380 86390 1
514816 99514816 1001 86380 86390 1
514587 99514587 1001 86380 86390 1
514275 99514275 1001 86380 86390 1
515023 99515023 1001 86380 86390 1
514909 99514909 1001 86380 86390 1
515430 99515430 1001 86380 86390 1
515474 99515474 1001 86380 86390 1
515282 99515282 1001 86380 86390 1
515193 99515193 1001 86380 86390 1
515206 99515206 1001 86380 86390 1
515220 99515220 1001 86380 86390 1
515177 99515177 1001 86380 86390 1
515884 99515884 1001 86380 86390 1
516318 99516318 1001 86380 86390 1
516495 99516495 1001 86380 86390 1
516136 99516136 1001 86380 86390 1
516191 99516191 1001 86380 86390 1
516238 99516238 1001 86380 86390 1
515979 99515979 1001 86380 86390 1
515925 99515925 1001 86380 86390 1
516029 99516029 1001 86380 86390 1
516658 99516658 1001 86380 86390 1
517221 99517221 1001 86380 86390 1
517150 99517150 1001 86380 86390 1
517164 99517164 1001 86380 86390 1
517105 99517105 1001 86380 86390 1
517017 99517017 1001 86380 86390 1
516940 99516940 1001 86380 86390 1
517070 99517070 1001 86380 86390 1
516767 99516767 1001 86380 86390 1
516786 99516786 1001 86380 86390 1
517443 99517443 1001 86380 86390 1
517486 99517486 1001 86380 86390 1
518084 99518084 1001 86380 86390 1
518036 99518036 1001 86380 86390 1
518055 99518055 1001 86380 86390 1
518083 99518083 1001 86380 86390 1
518159 99518159 1001 86380 86390 1
517819 99517819 1001 86380 86390 1
517781 99517781 1001 86380 86390 1
517862 99517862 1001 86380 86390 1
517714 99517714 1001 86380 86390 1
517640 99517640 1001 86380 86390 1
517693 99517693 1001 86380 86390 1
517603 99517603 1001 86380 86390 1
518288 99518288 1001 86380 86390 1
518318 99518318 1001 86380 86390 1
518231 99518231 1001 86380 86390 1
518170 99518170 1001 86380 86390 1
518965 99518965 1001 86380 86390 1
518841 99518841 1001 86380 86390 1
518692 99518692 1001 86380 86390 1
518656 99518656 1001 86380 86390 1
518761 99518761 1001 86380 86390 1
518698 99518698 1001 86380 86390 1
518739 99518739 1001 86380 86390 1
518421 99518421 1001 86380 86390 1
518400 99518400 1001 86380 86390 1
518478 99518478 1001 86380 86390 1
519180 99519180 1001 86380 86390 1
519131 99519131 1001 86380 86390 1
519020 99519020 1001 86380 86390 1
519165 99519165 1001 86380 86390 1
518996 99518996 1001 86380 86390 1
519699 99519699 1001 86380 86390 1
519544 99519544 1001 86380 86390 1
519583 99519583 1001 86380 86390 1
519260 99519260 1001 86380 86390 1
519235 99519235 1001 86380 86390 1
519261 99519261 1001 86380 86390 1
519383 99519383 1001 86380 86390 1
520537 99520537 1001 86380 86390 1
520473 99520473 1001 86380 86390 1
520569 99520569 1001 86380 86390 1
520508 99520508 1001 86380 86390 1
520560 99520560 1001 86380 86390 1
520283 99520283 1001 86380 86390 1
520339 99520339 1001 86380 86390 1
520340 99520340 1001 86380 86390 1
520302 99520302 1001 86380 86390 1
520021 99520021 1001 86380 86390 1
520076 99520076 1001 86380 86390 1
520089 99520089 1001 86380 86390 1
520052 99520052 1001 86380 86390 1
520030 99520030 1001 86380 86390 1
520753 99520753 1001 86380 86390 1
520676 99520676 1001 86380 86390 1
520716 99520716 1001 86380 86390 1
520839 99520839 1001 86380 86390 1
520749 99520749 1001 86380 86390 1
521452 99521452 1001 86380 86390 1
521454 99521454 1001 86380 86390 1
521183 99521183 1001 86380 86390 1
521166 99521166 1001 86380 86390 1
520849 99520849 1001 86380 86390 1
520904 99520904 1001 86380 86390 1
521543 99521543 1001 86380 86390 1
521560 99521560 1001 86380 86390 1
521496 99521496 1001 86380 86390 1
521524 99521524 1001 86380 86390 1
522129 99522129 1001 86380 86390 1
522144 99522144 1001 86380 86390 1
522161 99522161 1001 86380 86390 1
521718 99521718 1001 86380 86390 1
521849 99521849 1001 86380 86390 1
521695 99521695 1001 86380 86390 1
522484 99522484 1001 86380 86390 1
522977 99522977 1001 86380 86390 1
522817 99522817 1001 86380 86390 1
522678 99522678 1001 86380 86390 1
522590 99522590 1001 86380 86390 1
522608 99522608 1001 86380 86390 1
522570 99522570 1001 86380 86390 1
522661 99522661 1001 86380 86390 1
523223 99523223 1001 86380 86390 1
523302 99523302 1001 86380 86390 1
523152 99523152 1001 86380 86390 1
523854 99523854 1001 86380 86390 1
523781 99523781 1001 86380 86390 1
523820 99523820 1001 86380 86390 1
523544 99523544 1001 86380 86390 1
523444 99523444 1001 86380 86390 1
523368 99523368 1001 86380 86390 1
523460 99523460 1001 86380 86390 1
523398 99523398 1001 86380 86390 1
523399 99523399 1001 86380 86390 1
523347 99523347 1001 86380 86390 1
523946 99523946 1001 86380 86390 1
524041 99524041 1001 86380 86390 1
524003 99524003 1001 86380 86390 1
524709 99524709 1001 86380 86390 1
524582 99524582 1001 86380 86390 1
524625 99524625 1001 86380 86390 1
524762 99524762 1001 86380 86390 1
524517 99524517 1001 86380 86390 1
524556 99524556 1001 86380 86390 1
524375 99524375 1001 86380 86390 1
524458 99524458 1001 86380 86390 1
524279 99524279 1001 86380 86390 1
524267 99524267 1001 86380 86390 1
524221 99524221 1001 86380 86390 1
524911 99524911 1001 86380 86390 1
524795 99524795 1001 86380 86390 1
524827 99524827 1001 86380 86390 1
524894 99524894 1001 86380 86390 1
524791 99524791 1001 86380 86390 1
524896 99524896 1001 86380 86390 1
525513 99525513 1001 86380 86390 1
525210 99525210 1001 86380 86390 1
525328 99525328 1001 86380 86390 1
525334 99525334 1001 86380 86390 1
525260 99525260 1001 86380 86390 1
525117 99525117 1001 86380 86390 1
525697 99525697 1001 86380 86390 1
526243 99526243 1001 86380 86390 1
526144 99526144 1001 86380 86390 1
526082 99526082 1001 86380 86390 1
526121 99526121 1001 86380 86390 1
525868 99525868 1001 86380 86390 1
525926 99525926 1001 86380 86390 1
525862 99525862 1001 86380 86390 1
525954 99525954 1001 86380 86390 1
525980 99525980 1001 86380 86390 1
526614 99526614 1001 86380 86390 1
526512 99526512 1001 86380 86390 1
526616 99526616 1001 86380 86390 1
526461 99526461 1001 86380 86390 1
526435 99526435 1001 86380 86390 1
526586 99526586 1001 86380 86390 1
527108 99527108 1001 86380 86390 1
527161 99527161 1001 86380 86390 1
527153 99527153 1001 86380 86390 1
527166 99527166 1001 86380 86390 1
526905 99526905 1001 86380 86390 1
526854 99526854 1001 86380 86390 1
526998 99526998 1001 86380 86390 1
526709 99526709 1001 86380 86390 1
526834 99526834 1001 86380 86390 1
526628 99526628 1001 86380 86390 1
527988 99527988 1001 86380 86390 1
528031 99528031 1001 86380 86390 1
528020 99528020 1001 86380 86390 1
528068 99528068 1001 86380 86390 1
527734 99527734 1001 86380 86390 1
527867 99527867 1001 86380 86390 1
527481 99527481 1001 86380 86390 1
527563 99527563 1001 86380 86390 1
527553 99527553 1001 86380 86390 1
527491 99527491 1001 86380 86390 1
528099 99528099 1001 86380 86390 1
528164 99528164 1001 86380 86390 1
528184 99528184 1001 86380 86390 1
528838 99528838 1001 86380 86390 1
528713 99528713 1001 86380 86390 1
528861 99528861 1001 86380 86390 1
528540 99528540 1001 86380 86390 1
528515 99528515 1001 86380 86390 1
528475 99528475 1001 86380 86390 1
528308 99528308 1001 86380 86390 1
528283 99528283 1001 86380 86390 1
528486 99528486 1001 86380 86390 1
528973 99528973 1001 86380 86390 1
529727 99529727 1001 86380 86390 1
529723 99529723 1001 86380 86390 1
529497 99529497 1001 86380 86390 1
529339 99529339 1001 86380 86390 1
529136 99529136 1001 86380 86390 1
529150 99529150 1001 86380 86390 1
529193 99529193 1001 86380 86390 1
529797 99529797 1001 86380 86390 1
529823 99529823 1001 86380 86390 1
530386 99530386 1001 86380 86390 1
530538 99530538 1001 86380 86390 1
530180 99530180 1001 86380 86390 1
530193 99530193 1001 86380 86390 1
530298 99530298 1001 86380 86390 1
530197 99530197 1001 86380 86390 1
529985 99529985 1001 86380 86390 1
530013 99530013 1001 86380 86390 1
530117 99530117 1001 86380 86390 1
530616 99530616 1001 86380 86390 1
530644 99530644 1001 86380 86390 1
530649 99530649 1001 86380 86390 1
531181 99531181 1001 86380 86390 1
531127 99531127 1001 86380 86390 1
531118 99531118 1001 86380 86390 1
531172 99531172 1001 86380 86390 1
530902 99530902 1001 86380 86390 1
530826 99530826 1001 86380 86390 1
530833 99530833 1001 86380 86390 1
530859 99530859 1001 86380 86390 1
531397 99531397 1001 86380 86390 1
532045 99532045 1001 86380 86390 1
532163 99532163 1001 86380 86390 1
532011 99532011 1001 86380 86390 1
532063 99532063 1001 86380 86390 1
531871 99531871 1001 86380 86390 1
531951 99531951 1001 86380 86390 1
531848 99531848 1001 86380 86390 1
531918 99531918 1001 86380 86390 1
531597 99531597 1001 86380 86390 1
531716 99531716 1001 86380 86390 1
531709 99531709 1001 86380 86390 1
532362 99532362 1001 86380 86390 1
532393 99532393 1001 86380 86390 1
532904 99532904 1001 86380 86390 1
533027 99533027 1001 86380 86390 1
532683 99532683 1001 86380 86390 1
532775 99532775 1001 86380 86390 1
532698 99532698 1001 86380 86390 1
532635 99532635 1001 86380 86390 1
532717 99532717 1001 86380 86390 1
532694 99532694 1001 86380 86390 1
532797 99532797 1001 86380 86390 1
532565 99532565 1001 86380 86390 1
533065 99533065 1001 86380 86390 1
533759 99533759 1001 86380 86390 1
533750 99533750 1001 86380 86390 1
533646 99533646 1001 86380 86390 1
533586 99533586 1001 86380 86390 1
533409 99533409 1001 86380 86390 1
533359 99533359 1001 86380 86390 1
533413 99533413 1001 86380 86390 1
533285 99533285 1001 86380 86390 1
533247 99533247 1001 86380 86390 1
534010 99534010 1001 86380 86390 1
533868 99533868 1001 86380 86390 1
533872 99533872 1001 86380 86390 1
533862 99533862 1001 86380 86390 1
533983 99533983 1001 86380 86390 1
534061 99534061 1001 86380 86390 1
534624 99534624 1001 86380 86390 1
534401 99534401 1001 86380 86390 1
534389 99534389 1001 86380 86390 1
534338 99534338 1001 86380 86390 1
534103 99534103 1001 86380 86390 1
534130 99534130 1001 86380 86390 1
534137 99534137 1001 86380 86390 1
534810 99534810 1001 86380 86390 1
534772 99534772 1001 86380 86390 1
534704 99534704 1001 86380 86390 1
535477 99535477 1001 86380 86390 1
535422 99535422 1001 86380 86390 1
535345 99535345 1001 86380 86390 1
535387 99535387 1001 86380 86390 1
535497 99535497 1001 86380 86390 1
535228 99535228 1001 86380 86390 1
535127 99535127 1001 86380 86390 1
535143 99535143 1001 86380 86390 1
535298 99535298 1001 86380 86390 1
535107 99535107 1001 86380 86390 1
535075 99535075 1001 86380 86390 1
534907 99534907 1001 86380 86390 1
534924 99534924 1001 86380 86390 1
535692 99535692 1001 86380 86390 1
535511 99535511 1001 86380 86390 1
535708 99535708 1001 86380 86390 1
535515 99535515 1001 86380 86390 1
535581 99535581 1001 86380 86390 1
535543 99535543 1001 86380 86390 1
536170 99536170 1001 86380 86390 1
536162 99536162 1001 86380 86390 1
536150 99536150 1001 86380 86390 1
536189 99536189 1001 86380 86390 1
536152 99536152 1001 86380 86390 1
536326 99536326 1001 86380 86390 1
536231 99536231 1001 86380 86390 1
536081 99536081 1001 86380 86390 1
535966 99535966 1001 86380 86390 1
536045 99536045 1001 86380 86390 1
536059 99536059 1001 86380 86390 1
535970 99535970 1001 86380 86390 1
535770 99535770 1001 86380 86390 1
535887 99535887 1001 86380 86390 1
536376 99536376 1001 86380 86390 1
536340 99536340 1001 86380 86390 1
537142 99537142 1001 86380 86390 1
536963 99536963 1001 86380 86390 1
537144 99537144 1001 86380 86390 1
537120 99537120 1001 86380 86390 1
536944 99536944 1001 86380 86390 1
536820 99536820 1001 86380 86390 1
536755 99536755 1001 86380 86390 1
536580 99536580 1001 86380 86390 1
536646 99536646 1001 86380 86390 1
536727 99536727 1001 86380 86390 1
536586 99536586 1001 86380 86390 1
536716 99536716 1001 86380 86390 1
536551 99536551 1001 86380 86390 1
537344 99537344 1001 86380 86390 1
537298 99537298 1001 86380 86390 1
537917 99537917 1001 86380 86390 1
537733 99537733 1001 86380 86390 1
537750 99537750 1001 86380 86390 1
537522 99537522 1001 86380 86390 1
537551 99537551 1001 86380 86390 1
537475 99537475 1001 86380 86390 1
537503 99537503 1001 86380 86390 1
537468 99537468 1001 86380 86390 1
537507 99537507 1001 86380 86390 1
538061 99538061 1001 86380 86390 1
537998 99537998 1001 86380 86390 1
537999 99537999 1001 86380 86390 1
538017 99538017 1001 86380 86390 1
538139 99538139 1001 86380 86390 1
538142 99538142 1001 86380 86390 1
538175 99538175 1001 86380 86390 1
538685 99538685 1001 86380 86390 1
538624 99538624 1001 86380 86390 1
538794 99538794 1001 86380 86390 1
538707 99538707 1001 86380 86390 1
538555 99538555 1001 86380 86390 1
538254 99538254 1001 86380 86390 1
538306 99538306 1001 86380 86390 1
539006 99539006 1001 86380 86390 1
538917 99538917 1001 86380 86390 1
539000 99539000 1001 86380 86390 1
538923 99538923 1001 86380 86390 1
538940 99538940 1001 86380 86390 1
539552 99539552 1001 86380 86390 1
539437 99539437 1001 86380 86390 1
539557 99539557 1001 86380 86390 1
539480 99539480 1001 86380 86390 1
539628 99539628 1001 86380 86390 1
539549 99539549 1001 86380 86390 1
539346 99539346 1001 86380 86390 1
539360 99539360 1001 86380 86390 1
539289 99539289 1001 86380 86390 1
539354 99539354 1001 86380 86390 1
539215 99539215 1001 86380 86390 1
539203 99539203 1001 86380 86390 1
539062 99539062 1001 86380 86390 1
539159 99539159 1001 86380 86390 1
539822 99539822 1001 86380 86390 1
540263 99540263 1001 86380 86390 1
540270 99540270 1001 86380 86390 1
540401 99540401 1001 86380 86390 1
540228 99540228 1001 86380 86390 1
539875 99539875 1001 86380 86390 1
539971 99539971 1001 86380 86390 1
539986 99539986 1001 86380 86390 1
541113 99541113 1001 86380 86390 1
541119 99541119 1001 86380 86390 1
541173 99541173 1001 86380 86390 1
541238 99541238 1001 86380 86390 1
541015 99541015 1001 86380 86390 1
540713 99540713 1001 86380 86390 1
541453 99541453 1001 86380 86390 1
541310 99541310 1001 86380 86390 1
541363 99541363 1001 86380 86390 1
541377 99541377 1001 86380 86390 1
541952 99541952 1001 86380 86390 1
542006 99542006 1001 86380 86390 1
542091 99542091 1001 86380 86390 1
541944 99541944 1001 86380 86390 1
541919 99541919 1001 86380 86390 1
541771 99541771 1001 86380 86390 1
541836 99541836 1001 86380 86390 1
541800 99541800 1001 86380 86390 1
541794 99541794 1001 86380 86390 1
541846 99541846 1001 86380 86390 1
541504 99541504 1001 86380 86390 1
541621 99541621 1001 86380 86390 1
541505 99541505 1001 86380 86390 1
542142 99542142 1001 86380 86390 1
542317 99542317 1001 86380 86390 1
542125 99542125 1001 86380 86390 1
542626 99542626 1001 86380 86390 1
542603 99542603 1001 86380 86390 1
542708 99542708 1001 86380 86390 1
542608 99542608 1001 86380 86390 1
542413 99542413 1001 86380 86390 1
542999 99542999 1001 86380 86390 1
543078 99543078 1001 86380 86390 1
543054 99543054 1001 86380 86390 1
543670 99543670 1001 86380 86390 1
543619 99543619 1001 86380 86390 1
543718 99543718 1001 86380 86390 1
543641 99543641 1001 86380 86390 1
543445 99543445 1001 86380 86390 1
543549 99543549 1001 86380 86390 1
543257 99543257 1001 86380 86390 1
543195 99543195 1001 86380 86390 1
543236 99543236 1001 86380 86390 1
543187 99543187 1001 86380 86390 1
543969 99543969 1001 86380 86390 1
543895 99543895 1001 86380 86390 1
544404 99544404 1001 86380 86390 1
544394 99544394 1001 86380 86390 1
544424 99544424 1001 86380 86390 1
544439 99544439 1001 86380 86390 1
544067 99544067 1001 86380 86390 1
544020 99544020 1001 86380 86390 1
544168 99544168 1001 86380 86390 1
544652 99544652 1001 86380 86390 1
402000 597 1001 83160 83517 1
402872 225 1001 7860 8637 1
400075 99400075 1001 86380 86390 1
400376 99400376 1001 86380 86390 1
400818 99400818 1001 86380 86390 1
400889 99400889 1001 86380 86390 1
401008 99401008 1001 86380 86390 1
401040 99401040 1001 86380 86390 1
401085 99401085 1001 86380 86390 1
401070 99401070 1001 86380 86390 1
401136 99401136 1001 86380 86390 1
401458 99401458 1001 86380 86390 1
401584 99401584 1001 86380 86390 1
401565 99401565 1001 86380 86390 1
401776 99401776 1001 86380 86390 1
401839 99401839 1001 86380 86390 1
402174 99402174 1001 86380 86390 1
402237 99402237 1001 86380 86390 1
402274 99402274 1001 86380 86390 1
402317 99402317 1001 86380 86390 1
402422 99402422 1001 86380 86390 1
402425 99402425 1001 86380 86390 1
402726 99402726 1001 86380 86390 1
402798 99402798 1001 86380 86390 1
402903 99402903 1001 86380 86390 1
403053 99403053 1001 86380 86390 1
403072 99403072 1001 86380 86390 1
403201 99403201 1001 86380 86390 1
403175 99403175 1001 86380 86390 1
403689 99403689 1001 86380 86390 1
404043 99404043 1001 86380 86390 1
404566 99404566 1001 86380 86390 1
404545 99404545 1001 86380 86390 1
404558 99404558 1001 86380 86390 1
404537 99404537 1001 86380 86390 1
404663 99404663 1001 86380 86390 1
404665 99404665 1001 86380 86390 1
404797 99404797 1001 86380 86390 1
405107 99405107 1001 86380 86390 1
405175 99405175 1001 86380 86390 1
405377 99405377 1001 86380 86390 1
405714 99405714 1001 86380 86390 1
405928 99405928 1001 86380 86390 1
406061 99406061 1001 86380 86390 1
406128 99406128 1001 86380 86390 1
406480 99406480 1001 86380 86390 1
406460 99406460 1001 86380 86390 1
406414 99406414 1001 86380 86390 1
406731 99406731 1001 86380 86390 1
406733 99406733 1001 86380 86390 1
407018 99407018 1001 86380 86390 1
407095 99407095 1001 86380 86390 1
407465 99407465 1001 86380 86390 1
407697 99407697 1001 86380 86390 1
407941 99407941 1001 86380 86390 1
408294 99408294 1001 86380 86390 1
408229 99408229 1001 86380 86390 1
408258 99408258 1001 86380 86390 1
408317 99408317 1001 86380 86390 1
408377 99408377 1001 86380 86390 1
408943 99408943 1001 86380 86390 1
409105 99409105 1001 86380 86390 1
409169 99409169 1001 86380 86390 1
409285 99409285 1001 86380 86390 1
409259 99409259 1001 86380 86390 1
409460 99409460 1001 86380 86390 1
409478 99409478 1001 86380 86390 1
409817 99409817 1001 86380 86390 1
409806 99409806 1001 86380 86390 1
410095 99410095 1001 86380 86390 1
410152 99410152 1001 86380 86390 1
410187 99410187 1001 86380 86390 1
409990 99409990 1001 86380 86390 1
410255 99410255 1001 86380 86390 1
410682 99410682 1001 86380 86390 1
410704 99410704 1001 86380 86390 1
410763 99410763 1001 86380 86390 1
410736 99410736 1001 86380 86390 1
410741 99410741 1001 86380 86390 1
410817 99410817 1001 86380 86390 1
410935 99410935 1001 86380 86390 1
411044 99411044 1001 86380 86390 1
411125 99411125 1001 86380 86390 1
411157 99411157 1001 86380 86390 1
411410 99411410 1001 86380 86390 1
411605 99411605 1001 86380 86390 1
411910 99411910 1001 86380 86390 1
411879 99411879 1001 86380 86390 1
412077 99412077 1001 86380 86390 1
411997 99411997 1001 86380 86390 1
412274 99412274 1001 86380 86390 1
413316 99413316 1001 86380 86390 1
413488 99413488 1001 86380 86390 1
413490 99413490 1001 86380 86390 1
413163 99413163 1001 86380 86390 1
413189 99413189 1001 86380 86390 1
413171 99413171 1001 86380 86390 1
412943 99412943 1001 86380 86390 1
413132 99413132 1001 86380 86390 1
412583 99412583 1001 86380 86390 1
412862 99412862 1001 86380 86390 1
412729 99412729 1001 86380 86390 1
412877 99412877 1001 86380 86390 1
413962 99413962 1001 86380 86390 1
415004 99415004 1001 86380 86390 1
415192 99415192 1001 86380 86390 1
415289 99415289 1001 86380 86390 1
414782 99414782 1001 86380 86390 1
414853 99414853 1001 86380 86390 1
414601 99414601 1001 86380 86390 1
414375 99414375 1001 86380 86390 1
414404 99414404 1001 86380 86390 1
414150 99414150 1001 86380 86390 1
414134 99414134 1001 86380 86390 1
415558 99415558 1001 86380 86390 1
415585 99415585 1001 86380 86390 1
415713 99415713 1001 86380 86390 1
416939 99416939 1001 86380 86390 1
416817 99416817 1001 86380 86390 1
416187 99416187 1001 86380 86390 1
416327 99416327 1001 86380 86390 1
416309 99416309 1001 86380 86390 1
415835 99415835 1001 86380 86390 1
416098 99416098 1001 86380 86390 1
416044 99416044 1001 86380 86390 1
416101 99416101 1001 86380 86390 1
416102 99416102 1001 86380 86390 1
417075 99417075 1001 86380 86390 1
417084 99417084 1001 86380 86390 1
417185 99417185 1001 86380 86390 1
417393 99417393 1001 86380 86390 1
417250 99417250 1001 86380 86390 1
417474 99417474 1001 86380 86390 1
417501 99417501 1001 86380 86390 1
417514 99417514 1001 86380 86390 1
418739 99418739 1001 86380 86390 1
418686 99418686 1001 86380 86390 1
418648 99418648 1001 86380 86390 1
418193 99418193 1001 86380 86390 1
418372 99418372 1001 86380 86390 1
418216 99418216 1001 86380 86390 1
417816 99417816 1001 86380 86390 1
417870 99417870 1001 86380 86390 1
417618 99417618 1001 86380 86390 1
419075 99419075 1001 86380 86390 1
419003 99419003 1001 86380 86390 1
419006 99419006 1001 86380 86390 1
419080 99419080 1001 86380 86390 1
419061 99419061 1001 86380 86390 1
419807 99419807 1001 86380 86390 1
419809 99419809 1001 86380 86390 1
419890 99419890 1001 86380 86390 1
420028 99420028 1001 86380 86390 1
419718 99419718 1001 86380 86390 1
419250 99419250 1001 86380 86390 1
419282 99419282 1001 86380 86390 1
419590 99419590 1001 86380 86390 1
420698 99420698 1001 86380 86390 1
420820 99420820 1001 86380 86390 1
420821 99420821 1001 86380 86390 1
420632 99420632 1001 86380 86390 1
420580 99420580 1001 86380 86390 1
421712 99421712 1001 86380 86390 1
421817 99421817 1001 86380 86390 1
421993 99421993 1001 86380 86390 1
421585 99421585 1001 86380 86390 1
421393 99421393 1001 86380 86390 1
421641 99421641 1001 86380 86390 1
421296 99421296 1001 86380 86390 1
421318 99421318 1001 86380 86390 1
421489 99421489 1001 86380 86390 1
420922 99420922 1001 86380 86390 1
421029 99421029 1001 86380 86390 1
421227 99421227 1001 86380 86390 1
422146 99422146 1001 86380 86390 1
422491 99422491 1001 86380 86390 1
422321 99422321 1001 86380 86390 1
422344 99422344 1001 86380 86390 1
423402 99423402 1001 86380 86390 1
423607 99423607 1001 86380 86390 1
423697 99423697 1001 86380 86390 1
423388 99423388 1001 86380 86390 1
423495 99423495 1001 86380 86390 1
423643 99423643 1001 86380 86390 1
423498 99423498 1001 86380 86390 1
423353 99423353 1001 86380 86390 1
423135 99423135 1001 86380 86390 1
423767 99423767 1001 86380 86390 1
423878 99423878 1001 86380 86390 1
425274 99425274 1001 86380 86390 1
425383 99425383 1001 86380 86390 1
424782 99424782 1001 86380 86390 1
424894 99424894 1001 86380 86390 1
424487 99424487 1001 86380 86390 1
424362 99424362 1001 86380 86390 1
425505 99425505 1001 86380 86390 1
425649 99425649 1001 86380 86390 1
425555 99425555 1001 86380 86390 1
427039 99427039 1001 86380 86390 1
426951 99426951 1001 86380 86390 1
427087 99427087 1001 86380 86390 1
426970 99426970 1001 86380 86390 1
426363 99426363 1001 86380 86390 1
426388 99426388 1001 86380 86390 1
426659 99426659 1001 86380 86390 1
426515 99426515 1001 86380 86390 1
425902 99425902 1001 86380 86390 1
426171 99426171 1001 86380 86390 1
427197 99427197 1001 86380 86390 1
427271 99427271 1001 86380 86390 1
427195 99427195 1001 86380 86390 1
428687 99428687 1001 86380 86390 1
428352 99428352 1001 86380 86390 1
428532 99428532 1001 86380 86390 1
428188 99428188 1001 86380 86390 1
428054 99428054 1001 86380 86390 1
428207 99428207 1001 86380 86390 1
427757 99427757 1001 86380 86390 1
427645 99427645 1001 86380 86390 1
429071 99429071 1001 86380 86390 1
428735 99428735 1001 86380 86390 1
428737 99428737 1001 86380 86390 1
429141 99429141 1001 86380 86390 1
430028 99430028 1001 86380 86390 1
430181 99430181 1001 86380 86390 1
430064 99430064 1001 86380 86390 1
429925 99429925 1001 86380 86390 1
429693 99429693 1001 86380 86390 1
429674 99429674 1001 86380 86390 1
429413 99429413 1001 86380 86390 1
429238 99429238 1001 86380 86390 1
430792 99430792 1001 86380 86390 1
430438 99430438 1001 86380 86390 1
430515 99430515 1001 86380 86390 1
430724 99430724 1001 86380 86390 1
432054 99432054 1001 86380 86390 1
431964 99431964 1001 86380 86390 1
431745 99431745 1001 86380 86390 1
431966 99431966 1001 86380 86390 1
431499 99431499 1001 86380 86390 1
430828 99430828 1001 86380 86390 1
430925 99430925 1001 86380 86390 1
432199 99432199 1001 86380 86390 1
432240 99432240 1001 86380 86390 1
432380 99432380 1001 86380 86390 1
432283 99432283 1001 86380 86390 1
432334 99432334 1001 86380 86390 1
432215 99432215 1001 86380 86390 1
433347 99433347 1001 86380 86390 1
433139 99433139 1001 86380 86390 1
433055 99433055 1001 86380 86390 1
432702 99432702 1001 86380 86390 1
432853 99432853 1001 86380 86390 1
433941 99433941 1001 86380 86390 1
434051 99434051 1001 86380 86390 1
435132 99435132 1001 86380 86390 1
435135 99435135 1001 86380 86390 1
435112 99435112 1001 86380 86390 1
435267 99435267 1001 86380 86390 1
435239 99435239 1001 86380 86390 1
435333 99435333 1001 86380 86390 1
434662 99434662 1001 86380 86390 1
434604 99434604 1001 86380 86390 1
434740 99434740 1001 86380 86390 1
434774 99434774 1001 86380 86390 1
434914 99434914 1001 86380 86390 1
434495 99434495 1001 86380 86390 1
435645 99435645 1001 86380 86390 1
435628 99435628 1001 86380 86390 1
435693 99435693 1001 86380 86390 1
436779 99436779 1001 86380 86390 1
437047 99437047 1001 86380 86390 1
437092 99437092 1001 86380 86390 1
436858 99436858 1001 86380 86390 1
436517 99436517 1001 86380 86390 1
436706 99436706 1001 86380 86390 1
436637 99436637 1001 86380 86390 1
436685 99436685 1001 86380 86390 1
436638 99436638 1001 86380 86390 1
436713 99436713 1001 86380 86390 1
436528 99436528 1001 86380 86390 1
436748 99436748 1001 86380 86390 1
435949 99435949 1001 86380 86390 1
436312 99436312 1001 86380 86390 1
436168 99436168 1001 86380 86390 1
437316 99437316 1001 86380 86390 1
437342 99437342 1001 86380 86390 1
300055 99300055 1001 86380 86390 1
437359 99437359 1001 86380 86390 1
437309 99437309 1001 86380 86390 1
437235 99437235 1001 86380 86390 1
300079 99300079 1001 86380 86390 1
300601 99300601 1001 86380 86390 1
300701 99300701 1001 86380 86390 1
300607 99300607 1001 86380 86390 1
300531 99300531 1001 86380 86390 1
300649 99300649 1001 86380 86390 1
300397 99300397 1001 86380 86390 1
300450 99300450 1001 86380 86390 1
300442 99300442 1001 86380 86390 1
300291 99300291 1001 86380 86390 1
300205 99300205 1001 86380 86390 1
300119 99300119 1001 86380 86390 1
300933 99300933 1001 86380 86390 1
300822 99300822 1001 86380 86390 1
301387 99301387 1001 86380 86390 1
301377 99301377 1001 86380 86390 1
301397 99301397 1001 86380 86390 1
301241 99301241 1001 86380 86390 1
301177 99301177 1001 86380 86390 1
301229 99301229 1001 86380 86390 1
300986 99300986 1001 86380 86390 1
300949 99300949 1001 86380 86390 1
301007 99301007 1001 86380 86390 1
301721 99301721 1001 86380 86390 1
301644 99301644 1001 86380 86390 1
301632 99301632 1001 86380 86390 1
301612 99301612 1001 86380 86390 1
301626 99301626 1001 86380 86390 1
302290 99302290 1001 86380 86390 1
302195 99302195 1001 86380 86390 1
302248 99302248 1001 86380 86390 1
302249 99302249 1001 86380 86390 1
301798 99301798 1001 86380 86390 1
302468 99302468 1001 86380 86390 1
302439 99302439 1001 86380 86390 1
302582 99302582 1001 86380 86390 1
303168 99303168 1001 86380 86390 1
303147 99303147 1001 86380 86390 1
302925 99302925 1001 86380 86390 1
302654 99302654 1001 86380 86390 1
303243 99303243 1001 86380 86390 1
303271 99303271 1001 86380 86390 1
303380 99303380 1001 86380 86390 1
303410 99303410 1001 86380 86390 1
303712 99303712 1001 86380 86390 1
303778 99303778 1001 86380 86390 1
303678 99303678 1001 86380 86390 1
303502 99303502 1001 86380 86390 1
303484 99303484 1001 86380 86390 1
304061 99304061 1001 86380 86390 1
304100 99304100 1001 86380 86390 1
304218 99304218 1001 86380 86390 1
304222 99304222 1001 86380 86390 1
304756 99304756 1001 86380 86390 1
304750 99304750 1001 86380 86390 1
304700 99304700 1001 86380 86390 1
304727 99304727 1001 86380 86390 1
304472 99304472 1001 86380 86390 1
304552 99304552 1001 86380 86390 1
304519 99304519 1001 86380 86390 1
304396 99304396 1001 86380 86390 1
304244 99304244 1001 86380 86390 1
304441 99304441 1001 86380 86390 1
304404 99304404 1001 86380 86390 1
305031 99305031 1001 86380 86390 1
304863 99304863 1001 86380 86390 1
305007 99305007 1001 86380 86390 1
304878 99304878 1001 86380 86390 1
305530 99305530 1001 86380 86390 1
305569 99305569 1001 86380 86390 1
305557 99305557 1001 86380 86390 1
305685 99305685 1001 86380 86390 1
305520 99305520 1001 86380 86390 1
305585 99305585 1001 86380 86390 1
305549 99305549 1001 86380 86390 1
305604 99305604 1001 86380 86390 1
305490 99305490 1001 86380 86390 1
305276 99305276 1001 86380 86390 1
305408 99305408 1001 86380 86390 1
305447 99305447 1001 86380 86390 1
305321 99305321 1001 86380 86390 1
305170 99305170 1001 86380 86390 1
305132 99305132 1001 86380 86390 1
305174 99305174 1001 86380 86390 1
305231 99305231 1001 86380 86390 1
500090 99500090 1001 86380 86390 1
500031 99500031 1001 86380 86390 1
500057 99500057 1001 86380 86390 1
500163 99500163 1001 86380 86390 1
500720 99500720 1001 86380 86390 1
500683 99500683 1001 86380 86390 1
500429 99500429 1001 86380 86390 1
500533 99500533 1001 86380 86390 1
500412 99500412 1001 86380 86390 1
500348 99500348 1001 86380 86390 1
500904 99500904 1001 86380 86390 1
500815 99500815 1001 86380 86390 1
500842 99500842 1001 86380 86390 1
500911 99500911 1001 86380 86390 1
500925 99500925 1001 86380 86390 1
501447 99501447 1001 86380 86390 1
501592 99501592 1001 86380 86390 1
501480 99501480 1001 86380 86390 1
501493 99501493 1001 86380 86390 1
501408 99501408 1001 86380 86390 1
501260 99501260 1001 86380 86390 1
501166 99501166 1001 86380 86390 1
501156 99501156 1001 86380 86390 1
501169 99501169 1001 86380 86390 1
501145 99501145 1001 86380 86390 1
501780 99501780 1001 86380 86390 1
501729 99501729 1001 86380 86390 1
501838 99501838 1001 86380 86390 1
502356 99502356 1001 86380 86390 1
502318 99502318 1001 86380 86390 1
502280 99502280 1001 86380 86390 1
502400 99502400 1001 86380 86390 1
502088 99502088 1001 86380 86390 1
502192 99502192 1001 86380 86390 1
502128 99502128 1001 86380 86390 1
501912 99501912 1001 86380 86390 1
501992 99501992 1001 86380 86390 1
501943 99501943 1001 86380 86390 1
501957 99501957 1001 86380 86390 1
502010 99502010 1001 86380 86390 1
503165 99503165 1001 86380 86390 1
503196 99503196 1001 86380 86390 1
503197 99503197 1001 86380 86390 1
503095 99503095 1001 86380 86390 1
502943 99502943 1001 86380 86390 1
503019 99503019 1001 86380 86390 1
503084 99503084 1001 86380 86390 1
502994 99502994 1001 86380 86390 1
502753 99502753 1001 86380 86390 1
503354 99503354 1001 86380 86390 1
503317 99503317 1001 86380 86390 1
503308 99503308 1001 86380 86390 1
504073 99504073 1001 86380 86390 1
503984 99503984 1001 86380 86390 1
503827 99503827 1001 86380 86390 1
503656 99503656 1001 86380 86390 1
503567 99503567 1001 86380 86390 1
503532 99503532 1001 86380 86390 1
504258 99504258 1001 86380 86390 1
504159 99504159 1001 86380 86390 1
504237 99504237 1001 86380 86390 1
504123 99504123 1001 86380 86390 1
504841 99504841 1001 86380 86390 1
504844 99504844 1001 86380 86390 1
504797 99504797 1001 86380 86390 1
504850 99504850 1001 86380 86390 1
504904 99504904 1001 86380 86390 1
504532 99504532 1001 86380 86390 1
504689 99504689 1001 86380 86390 1
504629 99504629 1001 86380 86390 1
504355 99504355 1001 86380 86390 1
504511 99504511 1001 86380 86390 1
504526 99504526 1001 86380 86390 1
505110 99505110 1001 86380 86390 1
505121 99505121 1001 86380 86390 1
505742 99505742 1001 86380 86390 1
505640 99505640 1001 86380 86390 1
505482 99505482 1001 86380 86390 1
505560 99505560 1001 86380 86390 1
505418 99505418 1001 86380 86390 1
505239 99505239 1001 86380 86390 1
505330 99505330 1001 86380 86390 1
505214 99505214 1001 86380 86390 1
505234 99505234 1001 86380 86390 1
505260 99505260 1001 86380 86390 1
505787 99505787 1001 86380 86390 1
505908 99505908 1001 86380 86390 1
506480 99506480 1001 86380 86390 1
506558 99506558 1001 86380 86390 1
506473 99506473 1001 86380 86390 1
506551 99506551 1001 86380 86390 1
506515 99506515 1001 86380 86390 1
506318 99506318 1001 86380 86390 1
506228 99506228 1001 86380 86390 1
506230 99506230 1001 86380 86390 1
506068 99506068 1001 86380 86390 1
506172 99506172 1001 86380 86390 1
506714 99506714 1001 86380 86390 1
506676 99506676 1001 86380 86390 1
506705 99506705 1001 86380 86390 1
506746 99506746 1001 86380 86390 1
507402 99507402 1001 86380 86390 1
507275 99507275 1001 86380 86390 1
507151 99507151 1001 86380 86390 1
507204 99507204 1001 86380 86390 1
507206 99507206 1001 86380 86390 1
507107 99507107 1001 86380 86390 1
507198 99507198 1001 86380 86390 1
507083 99507083 1001 86380 86390 1
507058 99507058 1001 86380 86390 1
507060 99507060 1001 86380 86390 1
507215 99507215 1001 86380 86390 1
506956 99506956 1001 86380 86390 1
506961 99506961 1001 86380 86390 1
506937 99506937 1001 86380 86390 1
506899 99506899 1001 86380 86390 1
506966 99506966 1001 86380 86390 1
507441 99507441 1001 86380 86390 1
507468 99507468 1001 86380 86390 1
507508 99507508 1001 86380 86390 1
508236 99508236 1001 86380 86390 1
508079 99508079 1001 86380 86390 1
508169 99508169 1001 86380 86390 1
508031 99508031 1001 86380 86390 1
507864 99507864 1001 86380 86390 1
507891 99507891 1001 86380 86390 1
508014 99508014 1001 86380 86390 1
507976 99507976 1001 86380 86390 1
507721 99507721 1001 86380 86390 1
507734 99507734 1001 86380 86390 1
507661 99507661 1001 86380 86390 1
507803 99507803 1001 86380 86390 1
507806 99507806 1001 86380 86390 1
508312 99508312 1001 86380 86390 1
508265 99508265 1001 86380 86390 1
508448 99508448 1001 86380 86390 1
508948 99508948 1001 86380 86390 1
508974 99508974 1001 86380 86390 1
508914 99508914 1001 86380 86390 1
509008 99509008 1001 86380 86390 1
508779 99508779 1001 86380 86390 1
508704 99508704 1001 86380 86390 1
508859 99508859 1001 86380 86390 1
508785 99508785 1001 86380 86390 1
508623 99508623 1001 86380 86390 1
508589 99508589 1001 86380 86390 1
508629 99508629 1001 86380 86390 1
509226 99509226 1001 86380 86390 1
509265 99509265 1001 86380 86390 1
509201 99509201 1001 86380 86390 1
509126 99509126 1001 86380 86390 1
509772 99509772 1001 86380 86390 1
509750 99509750 1001 86380 86390 1
509738 99509738 1001 86380 86390 1
509504 99509504 1001 86380 86390 1
509664 99509664 1001 86380 86390 1
509370 99509370 1001 86380 86390 1
509371 99509371 1001 86380 86390 1
509423 99509423 1001 86380 86390 1
509442 99509442 1001 86380 86390 1
509408 99509408 1001 86380 86390 1
510073 99510073 1001 86380 86390 1
509986 99509986 1001 86380 86390 1
510550 99510550 1001 86380 86390 1
510469 99510469 1001 86380 86390 1
510344 99510344 1001 86380 86390 1
510410 99510410 1001 86380 86390 1
510322 99510322 1001 86380 86390 1
510170 99510170 1001 86380 86390 1
510222 99510222 1001 86380 86390 1
510745 99510745 1001 86380 86390 1
511453 99511453 1001 86380 86390 1
511418 99511418 1001 86380 86390 1
511384 99511384 1001 86380 86390 1
511192 99511192 1001 86380 86390 1
511283 99511283 1001 86380 86390 1
511146 99511146 1001 86380 86390 1
511316 99511316 1001 86380 86390 1
511240 99511240 1001 86380 86390 1
511268 99511268 1001 86380 86390 1
510962 99510962 1001 86380 86390 1
511034 99511034 1001 86380 86390 1
511588 99511588 1001 86380 86390 1
511628 99511628 1001 86380 86390 1
511696 99511696 1001 86380 86390 1
511555 99511555 1001 86380 86390 1
511621 99511621 1001 86380 86390 1
511626 99511626 1001 86380 86390 1
512203 99512203 1001 86380 86390 1
512260 99512260 1001 86380 86390 1
512327 99512327 1001 86380 86390 1
512056 99512056 1001 86380 86390 1
512124 99512124 1001 86380 86390 1
512125 99512125 1001 86380 86390 1
512001 99512001 1001 86380 86390 1
511762 99511762 1001 86380 86390 1
512385 99512385 1001 86380 86390 1
512426 99512426 1001 86380 86390 1
513091 99513091 1001 86380 86390 1
513160 99513160 1001 86380 86390 1
513187 99513187 1001 86380 86390 1
513099 99513099 1001 86380 86390 1
513000 99513000 1001 86380 86390 1
512943 99512943 1001 86380 86390 1
512590 99512590 1001 86380 86390 1
512735 99512735 1001 86380 86390 1
513309 99513309 1001 86380 86390 1
513404 99513404 1001 86380 86390 1
513236 99513236 1001 86380 86390 1
513250 99513250 1001 86380 86390 1
513851 99513851 1001 86380 86390 1
513880 99513880 1001 86380 86390 1
514005 99514005 1001 86380 86390 1
513846 99513846 1001 86380 86390 1
513787 99513787 1001 86380 86390 1
513685 99513685 1001 86380 86390 1
513627 99513627 1001 86380 86390 1
513824 99513824 1001 86380 86390 1
513541 99513541 1001 86380 86390 1
513585 99513585 1001 86380 86390 1
513496 99513496 1001 86380 86390 1
513473 99513473 1001 86380 86390 1
514092 99514092 1001 86380 86390 1
514056 99514056 1001 86380 86390 1
514100 99514100 1001 86380 86390 1
514217 99514217 1001 86380 86390 1
514220 99514220 1001 86380 86390 1
514182 99514182 1001 86380 86390 1
514683 99514683 1001 86380 86390 1
514586 99514586 1001 86380 86390 1
514548 99514548 1001 86380 86390 1
514465 99514465 1001 86380 86390 1
514622 99514622 1001 86380 86390 1
514394 99514394 1001 86380 86390 1
514407 99514407 1001 86380 86390 1
514362 99514362 1001 86380 86390 1
514932 99514932 1001 86380 86390 1
514894 99514894 1001 86380 86390 1
515039 99515039 1001 86380 86390 1
514901 99514901 1001 86380 86390 1
514889 99514889 1001 86380 86390 1
514980 99514980 1001 86380 86390 1
514969 99514969 1001 86380 86390 1
515645 99515645 1001 86380 86390 1
515651 99515651 1001 86380 86390 1
515583 99515583 1001 86380 86390 1
515509 99515509 1001 86380 86390 1
515510 99515510 1001 86380 86390 1
515627 99515627 1001 86380 86390 1
515615 99515615 1001 86380 86390 1
515553 99515553 1001 86380 86390 1
515284 99515284 1001 86380 86390 1
515269 99515269 1001 86380 86390 1
515235 99515235 1001 86380 86390 1
515106 99515106 1001 86380 86390 1
515874 99515874 1001 86380 86390 1
515853 99515853 1001 86380 86390 1
515738 99515738 1001 86380 86390 1
515846 99515846 1001 86380 86390 1
515808 99515808 1001 86380 86390 1
516411 99516411 1001 86380 86390 1
516489 99516489 1001 86380 86390 1
516467 99516467 1001 86380 86390 1
516267 99516267 1001 86380 86390 1
516151 99516151 1001 86380 86390 1
516197 99516197 1001 86380 86390 1
516301 99516301 1001 86380 86390 1
516185 99516185 1001 86380 86390 1
515902 99515902 1001 86380 86390 1
516022 99516022 1001 86380 86390 1
515997 99515997 1001 86380 86390 1
515933 99515933 1001 86380 86390 1
516077 99516077 1001 86380 86390 1
516692 99516692 1001 86380 86390 1
516708 99516708 1001 86380 86390 1
517275 99517275 1001 86380 86390 1
517186 99517186 1001 86380 86390 1
517264 99517264 1001 86380 86390 1
517325 99517325 1001 86380 86390 1
516956 99516956 1001 86380 86390 1
516826 99516826 1001 86380 86390 1
517353 99517353 1001 86380 86390 1
517471 99517471 1001 86380 86390 1
518076 99518076 1001 86380 86390 1
518053 99518053 1001 86380 86390 1
518118 99518118 1001 86380 86390 1
518004 99518004 1001 86380 86390 1
517827 99517827 1001 86380 86390 1
517956 99517956 1001 86380 86390 1
517802 99517802 1001 86380 86390 1
517893 99517893 1001 86380 86390 1
517886 99517886 1001 86380 86390 1
517580 99517580 1001 86380 86390 1
517696 99517696 1001 86380 86390 1
517625 99517625 1001 86380 86390 1
517733 99517733 1001 86380 86390 1
518213 99518213 1001 86380 86390 1
518245 99518245 1001 86380 86390 1
518813 99518813 1001 86380 86390 1
518731 99518731 1001 86380 86390 1
518684 99518684 1001 86380 86390 1
518742 99518742 1001 86380 86390 1
519158 99519158 1001 86380 86390 1
519005 99519005 1001 86380 86390 1
519072 99519072 1001 86380 86390 1
519162 99519162 1001 86380 86390 1
519677 99519677 1001 86380 86390 1
519768 99519768 1001 86380 86390 1
519656 99519656 1001 86380 86390 1
519508 99519508 1001 86380 86390 1
519463 99519463 1001 86380 86390 1
519593 99519593 1001 86380 86390 1
519382 99519382 1001 86380 86390 1
519877 99519877 1001 86380 86390 1
519946 99519946 1001 86380 86390 1
519872 99519872 1001 86380 86390 1
519900 99519900 1001 86380 86390 1
520563 99520563 1001 86380 86390 1
520512 99520512 1001 86380 86390 1
520586 99520586 1001 86380 86390 1
520318 99520318 1001 86380 86390 1
520399 99520399 1001 86380 86390 1
520286 99520286 1001 86380 86390 1
520124 99520124 1001 86380 86390 1
520154 99520154 1001 86380 86390 1
520029 99520029 1001 86380 86390 1
520160 99520160 1001 86380 86390 1
520805 99520805 1001 86380 86390 1
520677 99520677 1001 86380 86390 1
520834 99520834 1001 86380 86390 1
520645 99520645 1001 86380 86390 1
520711 99520711 1001 86380 86390 1
521144 99521144 1001 86380 86390 1
521083 99521083 1001 86380 86390 1
521111 99521111 1001 86380 86390 1
521257 99521257 1001 86380 86390 1
520974 99520974 1001 86380 86390 1
520949 99520949 1001 86380 86390 1
520962 99520962 1001 86380 86390 1
520912 99520912 1001 86380 86390 1
521645 99521645 1001 86380 86390 1
521532 99521532 1001 86380 86390 1
521662 99521662 1001 86380 86390 1
521600 99521600 1001 86380 86390 1
522137 99522137 1001 86380 86390 1
522267 99522267 1001 86380 86390 1
522221 99522221 1001 86380 86390 1
522234 99522234 1001 86380 86390 1
522132 99522132 1001 86380 86390 1
522212 99522212 1001 86380 86390 1
522282 99522282 1001 86380 86390 1
522148 99522148 1001 86380 86390 1
521971 99521971 1001 86380 86390 1
522020 99522020 1001 86380 86390 1
521814 99521814 1001 86380 86390 1
521689 99521689 1001 86380 86390 1
522459 99522459 1001 86380 86390 1
522387 99522387 1001 86380 86390 1
522364 99522364 1001 86380 86390 1
522313 99522313 1001 86380 86390 1
522327 99522327 1001 86380 86390 1
523067 99523067 1001 86380 86390 1
523043 99523043 1001 86380 86390 1
523118 99523118 1001 86380 86390 1
522823 99522823 1001 86380 86390 1
522709 99522709 1001 86380 86390 1
522740 99522740 1001 86380 86390 1
522657 99522657 1001 86380 86390 1
523230 99523230 1001 86380 86390 1
523895 99523895 1001 86380 86390 1
523800 99523800 1001 86380 86390 1
523548 99523548 1001 86380 86390 1
523617 99523617 1001 86380 86390 1
523554 99523554 1001 86380 86390 1
523646 99523646 1001 86380 86390 1
523518 99523518 1001 86380 86390 1
524006 99524006 1001 86380 86390 1
524088 99524088 1001 86380 86390 1
524082 99524082 1001 86380 86390 1
524624 99524624 1001 86380 86390 1
524764 99524764 1001 86380 86390 1
524456 99524456 1001 86380 86390 1
524472 99524472 1001 86380 86390 1
524313 99524313 1001 86380 86390 1
524158 99524158 1001 86380 86390 1
524199 99524199 1001 86380 86390 1
524903 99524903 1001 86380 86390 1
525442 99525442 1001 86380 86390 1
525432 99525432 1001 86380 86390 1
525497 99525497 1001 86380 86390 1
525501 99525501 1001 86380 86390 1
525514 99525514 1001 86380 86390 1
525515 99525515 1001 86380 86390 1
525212 99525212 1001 86380 86390 1
525213 99525213 1001 86380 86390 1
525357 99525357 1001 86380 86390 1
525244 99525244 1001 86380 86390 1
525389 99525389 1001 86380 86390 1
525016 99525016 1001 86380 86390 1
525111 99525111 1001 86380 86390 1
525152 99525152 1001 86380 86390 1
525607 99525607 1001 86380 86390 1
525653 99525653 1001 86380 86390 1
526307 99526307 1001 86380 86390 1
526421 99526421 1001 86380 86390 1
526373 99526373 1001 86380 86390 1
526311 99526311 1001 86380 86390 1
526225 99526225 1001 86380 86390 1
526343 99526343 1001 86380 86390 1
526228 99526228 1001 86380 86390 1
526091 99526091 1001 86380 86390 1
526169 99526169 1001 86380 86390 1
526055 99526055 1001 86380 86390 1
526184 99526184 1001 86380 86390 1
526484 99526484 1001 86380 86390 1
526591 99526591 1001 86380 86390 1
526541 99526541 1001 86380 86390 1
526477 99526477 1001 86380 86390 1
526596 99526596 1001 86380 86390 1
527069 99527069 1001 86380 86390 1
527121 99527121 1001 86380 86390 1
527124 99527124 1001 86380 86390 1
527204 99527204 1001 86380 86390 1
527032 99527032 1001 86380 86390 1
526869 99526869 1001 86380 86390 1
526973 99526973 1001 86380 86390 1
526990 99526990 1001 86380 86390 1
526669 99526669 1001 86380 86390 1
526749 99526749 1001 86380 86390 1
526646 99526646 1001 86380 86390 1
526661 99526661 1001 86380 86390 1
526648 99526648 1001 86380 86390 1
526833 99526833 1001 86380 86390 1
527298 99527298 1001 86380 86390 1
527420 99527420 1001 86380 86390 1
527283 99527283 1001 86380 86390 1
528060 99528060 1001 86380 86390 1
527739 99527739 1001 86380 86390 1
527557 99527557 1001 86380 86390 1
527535 99527535 1001 86380 86390 1
527524 99527524 1001 86380 86390 1
528097 99528097 1001 86380 86390 1
528149 99528149 1001 86380 86390 1
528201 99528201 1001 86380 86390 1
528266 99528266 1001 86380 86390 1
528190 99528190 1001 86380 86390 1
528173 99528173 1001 86380 86390 1
528815 99528815 1001 86380 86390 1
528754 99528754 1001 86380 86390 1
528528 99528528 1001 86380 86390 1
528582 99528582 1001 86380 86390 1
528595 99528595 1001 86380 86390 1
528571 99528571 1001 86380 86390 1
528650 99528650 1001 86380 86390 1
528613 99528613 1001 86380 86390 1
528338 99528338 1001 86380 86390 1
528469 99528469 1001 86380 86390 1
528393 99528393 1001 86380 86390 1
529044 99529044 1001 86380 86390 1
528930 99528930 1001 86380 86390 1
528931 99528931 1001 86380 86390 1
529047 99529047 1001 86380 86390 1
529048 99529048 1001 86380 86390 1
529074 99529074 1001 86380 86390 1
529012 99529012 1001 86380 86390 1
529090 99529090 1001 86380 86390 1
529578 99529578 1001 86380 86390 1
529604 99529604 1001 86380 86390 1
529631 99529631 1001 86380 86390 1
529584 99529584 1001 86380 86390 1
529393 99529393 1001 86380 86390 1
529370 99529370 1001 86380 86390 1
529436 99529436 1001 86380 86390 1
529451 99529451 1001 86380 86390 1
529505 99529505 1001 86380 86390 1
529172 99529172 1001 86380 86390 1
529266 99529266 1001 86380 86390 1
529205 99529205 1001 86380 86390 1
529738 99529738 1001 86380 86390 1
529863 99529863 1001 86380 86390 1
529876 99529876 1001 86380 86390 1
529799 99529799 1001 86380 86390 1
530439 99530439 1001 86380 86390 1
530553 99530553 1001 86380 86390 1
530417 99530417 1001 86380 86390 1
530495 99530495 1001 86380 86390 1
530545 99530545 1001 86380 86390 1
530258 99530258 1001 86380 86390 1
529937 99529937 1001 86380 86390 1
529976 99529976 1001 86380 86390 1
529968 99529968 1001 86380 86390 1
529996 99529996 1001 86380 86390 1
530719 99530719 1001 86380 86390 1
530738 99530738 1001 86380 86390 1
530584 99530584 1001 86380 86390 1
530700 99530700 1001 86380 86390 1
531226 99531226 1001 86380 86390 1
531331 99531331 1001 86380 86390 1
531262 99531262 1001 86380 86390 1
530836 99530836 1001 86380 86390 1
530943 99530943 1001 86380 86390 1
530779 99530779 1001 86380 86390 1
530834 99530834 1001 86380 86390 1
531525 99531525 1001 86380 86390 1
531409 99531409 1001 86380 86390 1
531384 99531384 1001 86380 86390 1
531554 99531554 1001 86380 86390 1
531975 99531975 1001 86380 86390 1
531865 99531865 1001 86380 86390 1
531814 99531814 1001 86380 86390 1
531907 99531907 1001 86380 86390 1
531895 99531895 1001 86380 86390 1
531660 99531660 1001 86380 86390 1
532373 99532373 1001 86380 86390 1
532232 99532232 1001 86380 86390 1
532349 99532349 1001 86380 86390 1
532314 99532314 1001 86380 86390 1
532843 99532843 1001 86380 86390 1
532960 99532960 1001 86380 86390 1
532664 99532664 1001 86380 86390 1
532742 99532742 1001 86380 86390 1
532592 99532592 1001 86380 86390 1
532421 99532421 1001 86380 86390 1
533064 99533064 1001 86380 86390 1
533130 99533130 1001 86380 86390 1
533079 99533079 1001 86380 86390 1
533657 99533657 1001 86380 86390 1
533683 99533683 1001 86380 86390 1
533724 99533724 1001 86380 86390 1
533764 99533764 1001 86380 86390 1
533778 99533778 1001 86380 86390 1
533451 99533451 1001 86380 86390 1
533625 99533625 1001 86380 86390 1
533342 99533342 1001 86380 86390 1
533343 99533343 1001 86380 86390 1
533422 99533422 1001 86380 86390 1
533436 99533436 1001 86380 86390 1
533243 99533243 1001 86380 86390 1
533415 99533415 1001 86380 86390 1
533999 99533999 1001 86380 86390 1
533937 99533937 1001 86380 86390 1
534607 99534607 1001 86380 86390 1
534565 99534565 1001 86380 86390 1
534566 99534566 1001 86380 86390 1
534592 99534592 1001 86380 86390 1
534479 99534479 1001 86380 86390 1
534471 99534471 1001 86380 86390 1
534221 99534221 1001 86380 86390 1
534209 99534209 1001 86380 86390 1
534099 99534099 1001 86380 86390 1
534229 99534229 1001 86380 86390 1
534798 99534798 1001 86380 86390 1
534802 99534802 1001 86380 86390 1
534841 99534841 1001 86380 86390 1
534768 99534768 1001 86380 86390 1
535355 99535355 1001 86380 86390 1
535308 99535308 1001 86380 86390 1
535484 99535484 1001 86380 86390 1
535488 99535488 1001 86380 86390 1
535466 99535466 1001 86380 86390 1
535202 99535202 1001 86380 86390 1
535191 99535191 1001 86380 86390 1
535284 99535284 1001 86380 86390 1
535235 99535235 1001 86380 86390 1
535018 99535018 1001 86380 86390 1
534994 99534994 1001 86380 86390 1
534917 99534917 1001 86380 86390 1
534891 99534891 1001 86380 86390 1
534921 99534921 1001 86380 86390 1
534912 99534912 1001 86380 86390 1
535081 99535081 1001 86380 86390 1
536298 99536298 1001 86380 86390 1
536263 99536263 1001 86380 86390 1
536293 99536293 1001 86380 86390 1
536297 99536297 1001 86380 86390 1
536121 99536121 1001 86380 86390 1
536058 99536058 1001 86380 86390 1
536008 99536008 1001 86380 86390 1
536073 99536073 1001 86380 86390 1
535931 99535931 1001 86380 86390 1
535822 99535822 1001 86380 86390 1
535775 99535775 1001 86380 86390 1
535751 99535751 1001 86380 86390 1
536348 99536348 1001 86380 86390 1
536466 99536466 1001 86380 86390 1
537038 99537038 1001 86380 86390 1
537054 99537054 1001 86380 86390 1
537067 99537067 1001 86380 86390 1
537154 99537154 1001 86380 86390 1
536957 99536957 1001 86380 86390 1
536766 99536766 1001 86380 86390 1
536935 99536935 1001 86380 86390 1
536813 99536813 1001 86380 86390 1
536582 99536582 1001 86380 86390 1
536636 99536636 1001 86380 86390 1
536546 99536546 1001 86380 86390 1
536618 99536618 1001 86380 86390 1
537342 99537342 1001 86380 86390 1
537240 99537240 1001 86380 86390 1
537242 99537242 1001 86380 86390 1
537269 99537269 1001 86380 86390 1
537889 99537889 1001 86380 86390 1
537891 99537891 1001 86380 86390 1
537790 99537790 1001 86380 86390 1
537735 99537735 1001 86380 86390 1
537776 99537776 1001 86380 86390 1
537686 99537686 1001 86380 86390 1
537396 99537396 1001 86380 86390 1
537386 99537386 1001 86380 86390 1
538767 99538767 1001 86380 86390 1
538703 99538703 1001 86380 86390 1
538793 99538793 1001 86380 86390 1
538628 99538628 1001 86380 86390 1
538808 99538808 1001 86380 86390 1
538540 99538540 1001 86380 86390 1
538249 99538249 1001 86380 86390 1
538843 99538843 1001 86380 86390 1
538874 99538874 1001 86380 86390 1
539603 99539603 1001 86380 86390 1
539541 99539541 1001 86380 86390 1
539533 99539533 1001 86380 86390 1
539322 99539322 1001 86380 86390 1
539084 99539084 1001 86380 86390 1
539178 99539178 1001 86380 86390 1
539103 99539103 1001 86380 86390 1
539054 99539054 1001 86380 86390 1
540465 99540465 1001 86380 86390 1
540406 99540406 1001 86380 86390 1
540309 99540309 1001 86380 86390 1
540161 99540161 1001 86380 86390 1
540213 99540213 1001 86380 86390 1
540057 99540057 1001 86380 86390 1
540087 99540087 1001 86380 86390 1
540139 99540139 1001 86380 86390 1
539988 99539988 1001 86380 86390 1
539987 99539987 1001 86380 86390 1
540542 99540542 1001 86380 86390 1
540569 99540569 1001 86380 86390 1
540518 99540518 1001 86380 86390 1
540596 99540596 1001 86380 86390 1
540549 99540549 1001 86380 86390 1
540575 99540575 1001 86380 86390 1
540601 99540601 1001 86380 86390 1
541274 99541274 1001 86380 86390 1
541200 99541200 1001 86380 86390 1
541022 99541022 1001 86380 86390 1
541011 99541011 1001 86380 86390 1
541028 99541028 1001 86380 86390 1
540912 99540912 1001 86380 86390 1
541042 99541042 1001 86380 86390 1
540903 99540903 1001 86380 86390 1
540750 99540750 1001 86380 86390 1
540763 99540763 1001 86380 86390 1
540742 99540742 1001 86380 86390 1
540743 99540743 1001 86380 86390 1
540799 99540799 1001 86380 86390 1
540864 99540864 1001 86380 86390 1
540735 99540735 1001 86380 86390 1
541472 99541472 1001 86380 86390 1
541396 99541396 1001 86380 86390 1
541400 99541400 1001 86380 86390 1
541391 99541391 1001 86380 86390 1
542059 99542059 1001 86380 86390 1
541975 99541975 1001 86380 86390 1
541874 99541874 1001 86380 86390 1
541852 99541852 1001 86380 86390 1
541737 99541737 1001 86380 86390 1
541726 99541726 1001 86380 86390 1
541756 99541756 1001 86380 86390 1
541847 99541847 1001 86380 86390 1
541551 99541551 1001 86380 86390 1
541603 99541603 1001 86380 86390 1
541512 99541512 1001 86380 86390 1
542285 99542285 1001 86380 86390 1
542145 99542145 1001 86380 86390 1
542184 99542184 1001 86380 86390 1
542173 99542173 1001 86380 86390 1
542888 99542888 1001 86380 86390 1
542825 99542825 1001 86380 86390 1
542675 99542675 1001 86380 86390 1
542688 99542688 1001 86380 86390 1
542676 99542676 1001 86380 86390 1
542616 99542616 1001 86380 86390 1
542552 99542552 1001 86380 86390 1
542456 99542456 1001 86380 86390 1
542394 99542394 1001 86380 86390 1
542407 99542407 1001 86380 86390 1
542331 99542331 1001 86380 86390 1
542384 99542384 1001 86380 86390 1
542515 99542515 1001 86380 86390 1
542399 99542399 1001 86380 86390 1
542997 99542997 1001 86380 86390 1
543140 99543140 1001 86380 86390 1
543105 99543105 1001 86380 86390 1
543094 99543094 1001 86380 86390 1
543018 99543018 1001 86380 86390 1
543147 99543147 1001 86380 86390 1
543109 99543109 1001 86380 86390 1
543709 99543709 1001 86380 86390 1
543684 99543684 1001 86380 86390 1
543749 99543749 1001 86380 86390 1
543364 99543364 1001 86380 86390 1
543470 99543470 1001 86380 86390 1
543434 99543434 1001 86380 86390 1
543396 99543396 1001 86380 86390 1
543292 99543292 1001 86380 86390 1
543166 99543166 1001 86380 86390 1
543845 99543845 1001 86380 86390 1
543871 99543871 1001 86380 86390 1
543885 99543885 1001 86380 86390 1
543777 99543777 1001 86380 86390 1
543805 99543805 1001 86380 86390 1
543806 99543806 1001 86380 86390 1
544458 99544458 1001 86380 86390 1
544537 99544537 1001 86380 86390 1
544556 99544556 1001 86380 86390 1
544328 99544328 1001 86380 86390 1
544317 99544317 1001 86380 86390 1
544337 99544337 1001 86380 86390 1
544145 99544145 1001 86380 86390 1
544017 99544017 1001 86380 86390 1
544033 99544033 1001 86380 86390 1
544099 99544099 1001 86380 86390 1
544103 99544103 1001 86380 86390 1
543999 99543999 1001 86380 86390 1
544001 99544001 1001 86380 86390 1
544674 99544674 1001 86380 86390 1
544714 99544714 1001 86380 86390 1
544653 99544653 1001 86380 86390 1
544615 99544615 1001 86380 86390 1
520108 994 1001 34959 35258 1
528585 1048 1002 63560 71913 1
534192 748 1002 39877 50263 1
542693 1064 1002 61242 62773 1
400225 99400225 1001 86380 86390 1
400216 99400216 1001 86380 86390 1
400154 99400154 1001 86380 86390 1
400378 99400378 1001 86380 86390 1
400596 99400596 1001 86380 86390 1
400561 99400561 1001 86380 86390 1
400609 99400609 1001 86380 86390 1
400684 99400684 1001 86380 86390 1
400671 99400671 1001 86380 86390 1
400733 99400733 1001 86380 86390 1
400770 99400770 1001 86380 86390 1
400919 99400919 1001 86380 86390 1
401226 99401226 1001 86380 86390 1
401222 99401222 1001 86380 86390 1
401250 99401250 1001 86380 86390 1
401968 99401968 1001 86380 86390 1
402110 99402110 1001 86380 86390 1
402195 99402195 1001 86380 86390 1
402420 99402420 1001 86380 86390 1
402413 99402413 1001 86380 86390 1
402583 99402583 1001 86380 86390 1
402765 99402765 1001 86380 86390 1
403466 99403466 1001 86380 86390 1
403582 99403582 1001 86380 86390 1
403607 99403607 1001 86380 86390 1
403836 99403836 1001 86380 86390 1
404011 99404011 1001 86380 86390 1
404475 99404475 1001 86380 86390 1
404583 99404583 1001 86380 86390 1
404379 99404379 1001 86380 86390 1
404644 99404644 1001 86380 86390 1
404806 99404806 1001 86380 86390 1
405065 99405065 1001 86380 86390 1
405099 99405099 1001 86380 86390 1
405100 99405100 1001 86380 86390 1
405187 99405187 1001 86380 86390 1
405204 99405204 1001 86380 86390 1
405157 99405157 1001 86380 86390 1
405234 99405234 1001 86380 86390 1
405311 99405311 1001 86380 86390 1
405290 99405290 1001 86380 86390 1
405354 99405354 1001 86380 86390 1
405454 99405454 1001 86380 86390 1
405951 99405951 1001 86380 86390 1
405901 99405901 1001 86380 86390 1
405902 99405902 1001 86380 86390 1
406099 99406099 1001 86380 86390 1
406410 99406410 1001 86380 86390 1
406657 99406657 1001 86380 86390 1
406729 99406729 1001 86380 86390 1
406878 99406878 1001 86380 86390 1
407019 99407019 1001 86380 86390 1
407039 99407039 1001 86380 86390 1
407392 99407392 1001 86380 86390 1
407518 99407518 1001 86380 86390 1
407570 99407570 1001 86380 86390 1
407682 99407682 1001 86380 86390 1
407896 99407896 1001 86380 86390 1
408167 99408167 1001 86380 86390 1
408105 99408105 1001 86380 86390 1
408368 99408368 1001 86380 86390 1
408520 99408520 1001 86380 86390 1
408806 99408806 1001 86380 86390 1
408965 99408965 1001 86380 86390 1
409163 99409163 1001 86380 86390 1
409208 99409208 1001 86380 86390 1
409331 99409331 1001 86380 86390 1
409397 99409397 1001 86380 86390 1
409416 99409416 1001 86380 86390 1
409452 99409452 1001 86380 86390 1
409664 99409664 1001 86380 86390 1
409690 99409690 1001 86380 86390 1
410012 99410012 1001 86380 86390 1
410297 99410297 1001 86380 86390 1
410399 99410399 1001 86380 86390 1
410554 99410554 1001 86380 86390 1
410660 99410660 1001 86380 86390 1
410992 99410992 1001 86380 86390 1
411116 99411116 1001 86380 86390 1
411287 99411287 1001 86380 86390 1
411243 99411243 1001 86380 86390 1
411592 99411592 1001 86380 86390 1
411718 99411718 1001 86380 86390 1
411722 99411722 1001 86380 86390 1
411975 99411975 1001 86380 86390 1
412236 99412236 1001 86380 86390 1
412334 99412334 1001 86380 86390 1
413333 99413333 1001 86380 86390 1
413374 99413374 1001 86380 86390 1
413531 99413531 1001 86380 86390 1
413583 99413583 1001 86380 86390 1
413396 99413396 1001 86380 86390 1
413085 99413085 1001 86380 86390 1
413144 99413144 1001 86380 86390 1
413116 99413116 1001 86380 86390 1
412942 99412942 1001 86380 86390 1
413285 99413285 1001 86380 86390 1
412868 99412868 1001 86380 86390 1
412785 99412785 1001 86380 86390 1
412543 99412543 1001 86380 86390 1
414066 99414066 1001 86380 86390 1
413961 99413961 1001 86380 86390 1
415307 99415307 1001 86380 86390 1
415000 99415000 1001 86380 86390 1
415183 99415183 1001 86380 86390 1
415300 99415300 1001 86380 86390 1
415159 99415159 1001 86380 86390 1
414663 99414663 1001 86380 86390 1
414778 99414778 1001 86380 86390 1
414515 99414515 1001 86380 86390 1
414550 99414550 1001 86380 86390 1
414919 99414919 1001 86380 86390 1
414450 99414450 1001 86380 86390 1
414248 99414248 1001 86380 86390 1
414139 99414139 1001 86380 86390 1
414321 99414321 1001 86380 86390 1
414366 99414366 1001 86380 86390 1
414189 99414189 1001 86380 86390 1
415700 99415700 1001 86380 86390 1
415534 99415534 1001 86380 86390 1
415328 99415328 1001 86380 86390 1
416674 99416674 1001 86380 86390 1
416887 99416887 1001 86380 86390 1
416938 99416938 1001 86380 86390 1
416739 99416739 1001 86380 86390 1
416845 99416845 1001 86380 86390 1
416717 99416717 1001 86380 86390 1
416977 99416977 1001 86380 86390 1
416218 99416218 1001 86380 86390 1
416293 99416293 1001 86380 86390 1
416085 99416085 1001 86380 86390 1
415966 99415966 1001 86380 86390 1
415991 99415991 1001 86380 86390 1
415727 99415727 1001 86380 86390 1
415997 99415997 1001 86380 86390 1
416130 99416130 1001 86380 86390 1
417343 99417343 1001 86380 86390 1
417588 99417588 1001 86380 86390 1
418681 99418681 1001 86380 86390 1
418544 99418544 1001 86380 86390 1
418217 99418217 1001 86380 86390 1
418220 99418220 1001 86380 86390 1
418307 99418307 1001 86380 86390 1
418255 99418255 1001 86380 86390 1
418322 99418322 1001 86380 86390 1
418382 99418382 1001 86380 86390 1
417945 99417945 1001 86380 86390 1
417978 99417978 1001 86380 86390 1
417703 99417703 1001 86380 86390 1
419055 99419055 1001 86380 86390 1
418844 99418844 1001 86380 86390 1
418828 99418828 1001 86380 86390 1
419066 99419066 1001 86380 86390 1
418925 99418925 1001 86380 86390 1
420382 99420382 1001 86380 86390 1
420309 99420309 1001 86380 86390 1
420288 99420288 1001 86380 86390 1
420342 99420342 1001 86380 86390 1
420323 99420323 1001 86380 86390 1
420089 99420089 1001 86380 86390 1
420073 99420073 1001 86380 86390 1
420031 99420031 1001 86380 86390 1
420034 99420034 1001 86380 86390 1
419316 99419316 1001 86380 86390 1
419243 99419243 1001 86380 86390 1
419277 99419277 1001 86380 86390 1
420464 99420464 1001 86380 86390 1
420471 99420471 1001 86380 86390 1
421708 99421708 1001 86380 86390 1
421889 99421889 1001 86380 86390 1
422056 99422056 1001 86380 86390 1
421693 99421693 1001 86380 86390 1
421352 99421352 1001 86380 86390 1
421283 99421283 1001 86380 86390 1
421448 99421448 1001 86380 86390 1
421009 99421009 1001 86380 86390 1
420939 99420939 1001 86380 86390 1
422303 99422303 1001 86380 86390 1
422381 99422381 1001 86380 86390 1
422130 99422130 1001 86380 86390 1
422522 99422522 1001 86380 86390 1
422525 99422525 1001 86380 86390 1
423422 99423422 1001 86380 86390 1
423303 99423303 1001 86380 86390 1
422967 99422967 1001 86380 86390 1
422939 99422939 1001 86380 86390 1
422695 99422695 1001 86380 86390 1
422748 99422748 1001 86380 86390 1
422787 99422787 1001 86380 86390 1
422762 99422762 1001 86380 86390 1
422790 99422790 1001 86380 86390 1
423848 99423848 1001 86380 86390 1
424075 99424075 1001 86380 86390 1
425088 99425088 1001 86380 86390 1
425142 99425142 1001 86380 86390 1
424681 99424681 1001 86380 86390 1
424892 99424892 1001 86380 86390 1
424231 99424231 1001 86380 86390 1
425796 99425796 1001 86380 86390 1
425673 99425673 1001 86380 86390 1
425466 99425466 1001 86380 86390 1
425579 99425579 1001 86380 86390 1
426894 99426894 1001 86380 86390 1
427033 99427033 1001 86380 86390 1
426848 99426848 1001 86380 86390 1
426881 99426881 1001 86380 86390 1
426904 99426904 1001 86380 86390 1
426758 99426758 1001 86380 86390 1
426443 99426443 1001 86380 86390 1
426425 99426425 1001 86380 86390 1
426329 99426329 1001 86380 86390 1
426429 99426429 1001 86380 86390 1
426611 99426611 1001 86380 86390 1
425888 99425888 1001 86380 86390 1
425841 99425841 1001 86380 86390 1
425970 99425970 1001 86380 86390 1
426056 99426056 1001 86380 86390 1
426058 99426058 1001 86380 86390 1
426148 99426148 1001 86380 86390 1
427455 99427455 1001 86380 86390 1
427304 99427304 1001 86380 86390 1
427277 99427277 1001 86380 86390 1
428664 99428664 1001 86380 86390 1
428694 99428694 1001 86380 86390 1
428411 99428411 1001 86380 86390 1
428388 99428388 1001 86380 86390 1
427949 99427949 1001 86380 86390 1
428322 99428322 1001 86380 86390 1
428048 99428048 1001 86380 86390 1
427905 99427905 1001 86380 86390 1
427907 99427907 1001 86380 86390 1
428866 99428866 1001 86380 86390 1
428782 99428782 1001 86380 86390 1
430117 99430117 1001 86380 86390 1
430197 99430197 1001 86380 86390 1
429903 99429903 1001 86380 86390 1
429615 99429615 1001 86380 86390 1
429883 99429883 1001 86380 86390 1
429723 99429723 1001 86380 86390 1
429605 99429605 1001 86380 86390 1
429390 99429390 1001 86380 86390 1
429545 99429545 1001 86380 86390 1
429202 99429202 1001 86380 86390 1
429393 99429393 1001 86380 86390 1
429527 99429527 1001 86380 86390 1
429456 99429456 1001 86380 86390 1
430574 99430574 1001 86380 86390 1
430639 99430639 1001 86380 86390 1
431915 99431915 1001 86380 86390 1
431473 99431473 1001 86380 86390 1
431629 99431629 1001 86380 86390 1
431335 99431335 1001 86380 86390 1
431597 99431597 1001 86380 86390 1
431599 99431599 1001 86380 86390 1
431519 99431519 1001 86380 86390 1
431642 99431642 1001 86380 86390 1
430963 99430963 1001 86380 86390 1
430969 99430969 1001 86380 86390 1
432143 99432143 1001 86380 86390 1
433615 99433615 1001 86380 86390 1
433550 99433550 1001 86380 86390 1
433403 99433403 1001 86380 86390 1
433515 99433515 1001 86380 86390 1
433547 99433547 1001 86380 86390 1
433240 99433240 1001 86380 86390 1
432935 99432935 1001 86380 86390 1
432977 99432977 1001 86380 86390 1
432493 99432493 1001 86380 86390 1
432511 99432511 1001 86380 86390 1
432874 99432874 1001 86380 86390 1
433748 99433748 1001 86380 86390 1
433883 99433883 1001 86380 86390 1
433974 99433974 1001 86380 86390 1
433770 99433770 1001 86380 86390 1
433960 99433960 1001 86380 86390 1
434015 99434015 1001 86380 86390 1
435315 99435315 1001 86380 86390 1
435054 99435054 1001 86380 86390 1
435393 99435393 1001 86380 86390 1
435074 99435074 1001 86380 86390 1
434939 99434939 1001 86380 86390 1
434649 99434649 1001 86380 86390 1
434612 99434612 1001 86380 86390 1
434798 99434798 1001 86380 86390 1
434653 99434653 1001 86380 86390 1
434587 99434587 1001 86380 86390 1
434468 99434468 1001 86380 86390 1
434269 99434269 1001 86380 86390 1
434386 99434386 1001 86380 86390 1
434524 99434524 1001 86380 86390 1
434161 99434161 1001 86380 86390 1
434197 99434197 1001 86380 86390 1
435644 99435644 1001 86380 86390 1
435730 99435730 1001 86380 86390 1
435708 99435708 1001 86380 86390 1
435444 99435444 1001 86380 86390 1
437156 99437156 1001 86380 86390 1
437004 99437004 1001 86380 86390 1
436555 99436555 1001 86380 86390 1
436653 99436653 1001 86380 86390 1
436122 99436122 1001 86380 86390 1
300094 99300094 1001 86380 86390 1
437345 99437345 1001 86380 86390 1
300025 99300025 1001 86380 86390 1
437286 99437286 1001 86380 86390 1
300561 99300561 1001 86380 86390 1
300654 99300654 1001 86380 86390 1
300591 99300591 1001 86380 86390 1
300714 99300714 1001 86380 86390 1
300546 99300546 1001 86380 86390 1
300611 99300611 1001 86380 86390 1
300676 99300676 1001 86380 86390 1
300394 99300394 1001 86380 86390 1
300424 99300424 1001 86380 86390 1
300464 99300464 1001 86380 86390 1
300453 99300453 1001 86380 86390 1
300378 99300378 1001 86380 86390 1
300482 99300482 1001 86380 86390 1
300254 99300254 1001 86380 86390 1
300268 99300268 1001 86380 86390 1
300191 99300191 1001 86380 86390 1
300731 99300731 1001 86380 86390 1
300734 99300734 1001 86380 86390 1
300917 99300917 1001 86380 86390 1
301488 99301488 1001 86380 86390 1
301223 99301223 1001 86380 86390 1
301189 99301189 1001 86380 86390 1
301111 99301111 1001 86380 86390 1
301086 99301086 1001 86380 86390 1
301750 99301750 1001 86380 86390 1
301703 99301703 1001 86380 86390 1
302379 99302379 1001 86380 86390 1
302304 99302304 1001 86380 86390 1
302273 99302273 1001 86380 86390 1
302162 99302162 1001 86380 86390 1
302008 99302008 1001 86380 86390 1
302100 99302100 1001 86380 86390 1
302028 99302028 1001 86380 86390 1
302018 99302018 1001 86380 86390 1
302109 99302109 1001 86380 86390 1
301960 99301960 1001 86380 86390 1
301835 99301835 1001 86380 86390 1
302390 99302390 1001 86380 86390 1
302417 99302417 1001 86380 86390 1
302485 99302485 1001 86380 86390 1
302576 99302576 1001 86380 86390 1
302411 99302411 1001 86380 86390 1
302480 99302480 1001 86380 86390 1
302848 99302848 1001 86380 86390 1
302902 99302902 1001 86380 86390 1
302905 99302905 1001 86380 86390 1
302957 99302957 1001 86380 86390 1
302830 99302830 1001 86380 86390 1
302948 99302948 1001 86380 86390 1
302741 99302741 1001 86380 86390 1
303264 99303264 1001 86380 86390 1
304007 99304007 1001 86380 86390 1
303926 99303926 1001 86380 86390 1
303700 99303700 1001 86380 86390 1
303754 99303754 1001 86380 86390 1
303654 99303654 1001 86380 86390 1
303642 99303642 1001 86380 86390 1
303811 99303811 1001 86380 86390 1
303567 99303567 1001 86380 86390 1
303581 99303581 1001 86380 86390 1
304214 99304214 1001 86380 86390 1
304217 99304217 1001 86380 86390 1
304141 99304141 1001 86380 86390 1
304167 99304167 1001 86380 86390 1
304143 99304143 1001 86380 86390 1
304233 99304233 1001 86380 86390 1
304221 99304221 1001 86380 86390 1
304170 99304170 1001 86380 86390 1
304757 99304757 1001 86380 86390 1
304831 99304831 1001 86380 86390 1
304658 99304658 1001 86380 86390 1
304761 99304761 1001 86380 86390 1
304837 99304837 1001 86380 86390 1
304755 99304755 1001 86380 86390 1
304448 99304448 1001 86380 86390 1
304502 99304502 1001 86380 86390 1
304619 99304619 1001 86380 86390 1
304504 99304504 1001 86380 86390 1
304315 99304315 1001 86380 86390 1
304325 99304325 1001 86380 86390 1
304898 99304898 1001 86380 86390 1
305054 99305054 1001 86380 86390 1
304874 99304874 1001 86380 86390 1
305046 99305046 1001 86380 86390 1
305650 99305650 1001 86380 86390 1
305674 99305674 1001 86380 86390 1
305444 99305444 1001 86380 86390 1
305383 99305383 1001 86380 86390 1
305293 99305293 1001 86380 86390 1
305410 99305410 1001 86380 86390 1
305336 99305336 1001 86380 86390 1
500087 99500087 1001 86380 86390 1
500611 99500611 1001 86380 86390 1
500664 99500664 1001 86380 86390 1
500652 99500652 1001 86380 86390 1
500718 99500718 1001 86380 86390 1
500774 99500774 1001 86380 86390 1
500594 99500594 1001 86380 86390 1
500478 99500478 1001 86380 86390 1
500596 99500596 1001 86380 86390 1
500454 99500454 1001 86380 86390 1
500485 99500485 1001 86380 86390 1
500460 99500460 1001 86380 86390 1
500604 99500604 1001 86380 86390 1
500567 99500567 1001 86380 86390 1
500280 99500280 1001 86380 86390 1
500397 99500397 1001 86380 86390 1
500916 99500916 1001 86380 86390 1
501006 99501006 1001 86380 86390 1
500930 99500930 1001 86380 86390 1
500894 99500894 1001 86380 86390 1
501524 99501524 1001 86380 86390 1
501617 99501617 1001 86380 86390 1
501569 99501569 1001 86380 86390 1
501231 99501231 1001 86380 86390 1
501349 99501349 1001 86380 86390 1
501199 99501199 1001 86380 86390 1
501204 99501204 1001 86380 86390 1
501192 99501192 1001 86380 86390 1
501103 99501103 1001 86380 86390 1
501702 99501702 1001 86380 86390 1
501762 99501762 1001 86380 86390 1
502457 99502457 1001 86380 86390 1
502386 99502386 1001 86380 86390 1
502172 99502172 1001 86380 86390 1
502211 99502211 1001 86380 86390 1
502084 99502084 1001 86380 86390 1
502241 99502241 1001 86380 86390 1
502254 99502254 1001 86380 86390 1
501937 99501937 1001 86380 86390 1
501920 99501920 1001 86380 86390 1
502550 99502550 1001 86380 86390 1
502615 99502615 1001 86380 86390 1
502603 99502603 1001 86380 86390 1
503253 99503253 1001 86380 86390 1
503178 99503178 1001 86380 86390 1
503114 99503114 1001 86380 86390 1
503232 99503232 1001 86380 86390 1
503286 99503286 1001 86380 86390 1
502970 99502970 1001 86380 86390 1
502928 99502928 1001 86380 86390 1
502993 99502993 1001 86380 86390 1
502813 99502813 1001 86380 86390 1
502790 99502790 1001 86380 86390 1
502778 99502778 1001 86380 86390 1
502731 99502731 1001 86380 86390 1
502876 99502876 1001 86380 86390 1
503386 99503386 1001 86380 86390 1
503337 99503337 1001 86380 86390 1
504070 99504070 1001 86380 86390 1
504012 99504012 1001 86380 86390 1
503923 99503923 1001 86380 86390 1
503758 99503758 1001 86380 86390 1
503903 99503903 1001 86380 86390 1
503853 99503853 1001 86380 86390 1
503724 99503724 1001 86380 86390 1
503500 99503500 1001 86380 86390 1
503599 99503599 1001 86380 86390 1
503651 99503651 1001 86380 86390 1
504272 99504272 1001 86380 86390 1
504143 99504143 1001 86380 86390 1
504195 99504195 1001 86380 86390 1
504119 99504119 1001 86380 86390 1
504880 99504880 1001 86380 86390 1
504914 99504914 1001 86380 86390 1
504928 99504928 1001 86380 86390 1
504935 99504935 1001 86380 86390 1
504840 99504840 1001 86380 86390 1
504505 99504505 1001 86380 86390 1
504337 99504337 1001 86380 86390 1
504955 99504955 1001 86380 86390 1
505059 99505059 1001 86380 86390 1
505008 99505008 1001 86380 86390 1
505021 99505021 1001 86380 86390 1
504947 99504947 1001 86380 86390 1
504961 99504961 1001 86380 86390 1
504951 99504951 1001 86380 86390 1
505608 99505608 1001 86380 86390 1
505754 99505754 1001 86380 86390 1
505584 99505584 1001 86380 86390 1
505611 99505611 1001 86380 86390 1
505575 99505575 1001 86380 86390 1
505576 99505576 1001 86380 86390 1
505601 99505601 1001 86380 86390 1
505462 99505462 1001 86380 86390 1
505475 99505475 1001 86380 86390 1
505375 99505375 1001 86380 86390 1
505454 99505454 1001 86380 86390 1
505469 99505469 1001 86380 86390 1
505155 99505155 1001 86380 86390 1
505160 99505160 1001 86380 86390 1
505845 99505845 1001 86380 86390 1
505796 99505796 1001 86380 86390 1
505799 99505799 1001 86380 86390 1
505934 99505934 1001 86380 86390 1
506507 99506507 1001 86380 86390 1
506546 99506546 1001 86380 86390 1
506511 99506511 1001 86380 86390 1
506289 99506289 1001 86380 86390 1
506264 99506264 1001 86380 86390 1
506201 99506201 1001 86380 86390 1
506066 99506066 1001 86380 86390 1
506075 99506075 1001 86380 86390 1
506142 99506142 1001 86380 86390 1
506605 99506605 1001 86380 86390 1
506662 99506662 1001 86380 86390 1
506675 99506675 1001 86380 86390 1
507268 99507268 1001 86380 86390 1
507333 99507333 1001 86380 86390 1
507380 99507380 1001 86380 86390 1
507265 99507265 1001 86380 86390 1
507317 99507317 1001 86380 86390 1
507343 99507343 1001 86380 86390 1
507382 99507382 1001 86380 86390 1
507064 99507064 1001 86380 86390 1
507182 99507182 1001 86380 86390 1
507145 99507145 1001 86380 86390 1
507121 99507121 1001 86380 86390 1
506897 99506897 1001 86380 86390 1
506810 99506810 1001 86380 86390 1
506902 99506902 1001 86380 86390 1
507461 99507461 1001 86380 86390 1
507451 99507451 1001 86380 86390 1
508055 99508055 1001 86380 86390 1
508178 99508178 1001 86380 86390 1
507865 99507865 1001 86380 86390 1
507948 99507948 1001 86380 86390 1
508380 99508380 1001 86380 86390 1
508303 99508303 1001 86380 86390 1
508356 99508356 1001 86380 86390 1
508318 99508318 1001 86380 86390 1
508422 99508422 1001 86380 86390 1
508268 99508268 1001 86380 86390 1
508933 99508933 1001 86380 86390 1
508767 99508767 1001 86380 86390 1
508846 99508846 1001 86380 86390 1
508669 99508669 1001 86380 86390 1
508865 99508865 1001 86380 86390 1
508612 99508612 1001 86380 86390 1
508564 99508564 1001 86380 86390 1
508603 99508603 1001 86380 86390 1
508501 99508501 1001 86380 86390 1
509176 99509176 1001 86380 86390 1
509241 99509241 1001 86380 86390 1
509223 99509223 1001 86380 86390 1
509771 99509771 1001 86380 86390 1
509720 99509720 1001 86380 86390 1
509751 99509751 1001 86380 86390 1
509816 99509816 1001 86380 86390 1
509701 99509701 1001 86380 86390 1
509831 99509831 1001 86380 86390 1
509694 99509694 1001 86380 86390 1
509647 99509647 1001 86380 86390 1
509519 99509519 1001 86380 86390 1
509614 99509614 1001 86380 86390 1
509616 99509616 1001 86380 86390 1
509385 99509385 1001 86380 86390 1
509287 99509287 1001 86380 86390 1
509328 99509328 1001 86380 86390 1
509962 99509962 1001 86380 86390 1
509965 99509965 1001 86380 86390 1
509993 99509993 1001 86380 86390 1
510060 99510060 1001 86380 86390 1
509933 99509933 1001 86380 86390 1
510610 99510610 1001 86380 86390 1
510563 99510563 1001 86380 86390 1
510617 99510617 1001 86380 86390 1
510645 99510645 1001 86380 86390 1
510673 99510673 1001 86380 86390 1
510341 99510341 1001 86380 86390 1
510447 99510447 1001 86380 86390 1
510474 99510474 1001 86380 86390 1
510319 99510319 1001 86380 86390 1
510438 99510438 1001 86380 86390 1
510480 99510480 1001 86380 86390 1
510133 99510133 1001 86380 86390 1
510125 99510125 1001 86380 86390 1
510840 99510840 1001 86380 86390 1
510855 99510855 1001 86380 86390 1
510823 99510823 1001 86380 86390 1
510902 99510902 1001 86380 86390 1
510864 99510864 1001 86380 86390 1
511465 99511465 1001 86380 86390 1
511518 99511518 1001 86380 86390 1
511521 99511521 1001 86380 86390 1
511432 99511432 1001 86380 86390 1
511357 99511357 1001 86380 86390 1
511383 99511383 1001 86380 86390 1
511282 99511282 1001 86380 86390 1
511298 99511298 1001 86380 86390 1
511286 99511286 1001 86380 86390 1
511278 99511278 1001 86380 86390 1
511188 99511188 1001 86380 86390 1
511117 99511117 1001 86380 86390 1
511004 99511004 1001 86380 86390 1
511045 99511045 1001 86380 86390 1
511564 99511564 1001 86380 86390 1
511580 99511580 1001 86380 86390 1
511652 99511652 1001 86380 86390 1
512220 99512220 1001 86380 86390 1
512087 99512087 1001 86380 86390 1
512026 99512026 1001 86380 86390 1
512091 99512091 1001 86380 86390 1
512015 99512015 1001 86380 86390 1
511822 99511822 1001 86380 86390 1
511798 99511798 1001 86380 86390 1
511812 99511812 1001 86380 86390 1
511761 99511761 1001 86380 86390 1
511801 99511801 1001 86380 86390 1
512571 99512571 1001 86380 86390 1
512534 99512534 1001 86380 86390 1
512419 99512419 1001 86380 86390 1
512526 99512526 1001 86380 86390 1
512412 99512412 1001 86380 86390 1
513089 99513089 1001 86380 86390 1
513092 99513092 1001 86380 86390 1
513131 99513131 1001 86380 86390 1
513200 99513200 1001 86380 86390 1
512977 99512977 1001 86380 86390 1
512927 99512927 1001 86380 86390 1
512648 99512648 1001 86380 86390 1
512742 99512742 1001 86380 86390 1
512717 99512717 1001 86380 86390 1
512641 99512641 1001 86380 86390 1
512747 99512747 1001 86380 86390 1
512723 99512723 1001 86380 86390 1
512711 99512711 1001 86380 86390 1
512750 99512750 1001 86380 86390 1
513293 99513293 1001 86380 86390 1
513334 99513334 1001 86380 86390 1
513264 99513264 1001 86380 86390 1
513380 99513380 1001 86380 86390 1
513408 99513408 1001 86380 86390 1
513981 99513981 1001 86380 86390 1
513984 99513984 1001 86380 86390 1
513896 99513896 1001 86380 86390 1
514014 99514014 1001 86380 86390 1
513708 99513708 1001 86380 86390 1
513414 99513414 1001 86380 86390 1
514082 99514082 1001 86380 86390 1
514035 99514035 1001 86380 86390 1
514102 99514102 1001 86380 86390 1
514832 99514832 1001 86380 86390 1
514749 99514749 1001 86380 86390 1
514762 99514762 1001 86380 86390 1
514788 99514788 1001 86380 86390 1
514660 99514660 1001 86380 86390 1
514510 99514510 1001 86380 86390 1
514523 99514523 1001 86380 86390 1
514508 99514508 1001 86380 86390 1
514456 99514456 1001 86380 86390 1
514314 99514314 1001 86380 86390 1
514439 99514439 1001 86380 86390 1
514868 99514868 1001 86380 86390 1
514999 99514999 1001 86380 86390 1
514910 99514910 1001 86380 86390 1
514885 99514885 1001 86380 86390 1
515032 99515032 1001 86380 86390 1
515624 99515624 1001 86380 86390 1
515657 99515657 1001 86380 86390 1
515477 99515477 1001 86380 86390 1
515319 99515319 1001 86380 86390 1
515204 99515204 1001 86380 86390 1
515153 99515153 1001 86380 86390 1
515257 99515257 1001 86380 86390 1
515074 99515074 1001 86380 86390 1
515827 99515827 1001 86380 86390 1
515840 99515840 1001 86380 86390 1
515815 99515815 1001 86380 86390 1
515718 99515718 1001 86380 86390 1
516445 99516445 1001 86380 86390 1
516386 99516386 1001 86380 86390 1
516362 99516362 1001 86380 86390 1
516507 99516507 1001 86380 86390 1
516109 99516109 1001 86380 86390 1
516239 99516239 1001 86380 86390 1
516180 99516180 1001 86380 86390 1
516069 99516069 1001 86380 86390 1
515928 99515928 1001 86380 86390 1
516074 99516074 1001 86380 86390 1
515952 99515952 1001 86380 86390 1
516700 99516700 1001 86380 86390 1
516695 99516695 1001 86380 86390 1
516622 99516622 1001 86380 86390 1
517272 99517272 1001 86380 86390 1
517285 99517285 1001 86380 86390 1
517169 99517169 1001 86380 86390 1
517335 99517335 1001 86380 86390 1
517197 99517197 1001 86380 86390 1
517277 99517277 1001 86380 86390 1
517295 99517295 1001 86380 86390 1
517104 99517104 1001 86380 86390 1
516990 99516990 1001 86380 86390 1
517112 99517112 1001 86380 86390 1
516973 99516973 1001 86380 86390 1
516986 99516986 1001 86380 86390 1
516896 99516896 1001 86380 86390 1
516797 99516797 1001 86380 86390 1
516868 99516868 1001 86380 86390 1
516726 99516726 1001 86380 86390 1
517387 99517387 1001 86380 86390 1
517351 99517351 1001 86380 86390 1
517458 99517458 1001 86380 86390 1
517396 99517396 1001 86380 86390 1
518147 99518147 1001 86380 86390 1
517842 99517842 1001 86380 86390 1
517952 99517952 1001 86380 86390 1
517635 99517635 1001 86380 86390 1
517665 99517665 1001 86380 86390 1
518283 99518283 1001 86380 86390 1
518902 99518902 1001 86380 86390 1
518895 99518895 1001 86380 86390 1
518693 99518693 1001 86380 86390 1
518605 99518605 1001 86380 86390 1
518723 99518723 1001 86380 86390 1
518596 99518596 1001 86380 86390 1
518664 99518664 1001 86380 86390 1
518703 99518703 1001 86380 86390 1
518444 99518444 1001 86380 86390 1
518406 99518406 1001 86380 86390 1
518542 99518542 1001 86380 86390 1
519182 99519182 1001 86380 86390 1
519000 99519000 1001 86380 86390 1
519021 99519021 1001 86380 86390 1
519717 99519717 1001 86380 86390 1
519681 99519681 1001 86380 86390 1
519499 99519499 1001 86380 86390 1
519513 99519513 1001 86380 86390 1
519437 99519437 1001 86380 86390 1
519324 99519324 1001 86380 86390 1
520018 99520018 1001 86380 86390 1
520006 99520006 1001 86380 86390 1
519975 99519975 1001 86380 86390 1
519846 99519846 1001 86380 86390 1
519911 99519911 1001 86380 86390 1
519847 99519847 1001 86380 86390 1
520500 99520500 1001 86380 86390 1
520579 99520579 1001 86380 86390 1
520593 99520593 1001 86380 86390 1
520542 99520542 1001 86380 86390 1
520520 99520520 1001 86380 86390 1
520445 99520445 1001 86380 86390 1
520395 99520395 1001 86380 86390 1
520393 99520393 1001 86380 86390 1
520226 99520226 1001 86380 86390 1
520020 99520020 1001 86380 86390 1
521279 99521279 1001 86380 86390 1
521445 99521445 1001 86380 86390 1
521267 99521267 1001 86380 86390 1
521463 99521463 1001 86380 86390 1
521310 99521310 1001 86380 86390 1
521128 99521128 1001 86380 86390 1
521168 99521168 1001 86380 86390 1
520890 99520890 1001 86380 86390 1
520981 99520981 1001 86380 86390 1
520880 99520880 1001 86380 86390 1
521011 99521011 1001 86380 86390 1
522216 99522216 1001 86380 86390 1
522094 99522094 1001 86380 86390 1
522050 99522050 1001 86380 86390 1
521961 99521961 1001 86380 86390 1
521925 99521925 1001 86380 86390 1
521979 99521979 1001 86380 86390 1
521711 99521711 1001 86380 86390 1
521855 99521855 1001 86380 86390 1
521674 99521674 1001 86380 86390 1
521676 99521676 1001 86380 86390 1
521812 99521812 1001 86380 86390 1
522493 99522493 1001 86380 86390 1
522351 99522351 1001 86380 86390 1
523084 99523084 1001 86380 86390 1
523032 99523032 1001 86380 86390 1
523060 99523060 1001 86380 86390 1
522837 99522837 1001 86380 86390 1
522882 99522882 1001 86380 86390 1
522526 99522526 1001 86380 86390 1
522656 99522656 1001 86380 86390 1
522580 99522580 1001 86380 86390 1
522645 99522645 1001 86380 86390 1
523260 99523260 1001 86380 86390 1
523184 99523184 1001 86380 86390 1
523197 99523197 1001 86380 86390 1
523264 99523264 1001 86380 86390 1
523304 99523304 1001 86380 86390 1
523229 99523229 1001 86380 86390 1
523804 99523804 1001 86380 86390 1
523830 99523830 1001 86380 86390 1
523611 99523611 1001 86380 86390 1
523716 99523716 1001 86380 86390 1
523590 99523590 1001 86380 86390 1
523695 99523695 1001 86380 86390 1
523351 99523351 1001 86380 86390 1
523423 99523423 1001 86380 86390 1
523372 99523372 1001 86380 86390 1
523425 99523425 1001 86380 86390 1
524032 99524032 1001 86380 86390 1
523959 99523959 1001 86380 86390 1
523991 99523991 1001 86380 86390 1
524769 99524769 1001 86380 86390 1
524675 99524675 1001 86380 86390 1
524639 99524639 1001 86380 86390 1
524493 99524493 1001 86380 86390 1
524560 99524560 1001 86380 86390 1
524483 99524483 1001 86380 86390 1
524176 99524176 1001 86380 86390 1
524309 99524309 1001 86380 86390 1
524834 99524834 1001 86380 86390 1
524798 99524798 1001 86380 86390 1
525485 99525485 1001 86380 86390 1
525202 99525202 1001 86380 86390 1
525203 99525203 1001 86380 86390 1
524995 99524995 1001 86380 86390 1
526242 99526242 1001 86380 86390 1
526384 99526384 1001 86380 86390 1
526408 99526408 1001 86380 86390 1
526382 99526382 1001 86380 86390 1
526171 99526171 1001 86380 86390 1
525882 99525882 1001 86380 86390 1
525962 99525962 1001 86380 86390 1
525835 99525835 1001 86380 86390 1
525981 99525981 1001 86380 86390 1
526459 99526459 1001 86380 86390 1
526617 99526617 1001 86380 86390 1
526476 99526476 1001 86380 86390 1
527083 99527083 1001 86380 86390 1
527222 99527222 1001 86380 86390 1
527101 99527101 1001 86380 86390 1
527238 99527238 1001 86380 86390 1
527008 99527008 1001 86380 86390 1
526957 99526957 1001 86380 86390 1
526873 99526873 1001 86380 86390 1
526964 99526964 1001 86380 86390 1
526757 99526757 1001 86380 86390 1
526747 99526747 1001 86380 86390 1
526649 99526649 1001 86380 86390 1
526832 99526832 1001 86380 86390 1
526820 99526820 1001 86380 86390 1
527274 99527274 1001 86380 86390 1
527384 99527384 1001 86380 86390 1
527920 99527920 1001 86380 86390 1
527834 99527834 1001 86380 86390 1
527673 99527673 1001 86380 86390 1
527868 99527868 1001 86380 86390 1
527534 99527534 1001 86380 86390 1
527637 99527637 1001 86380 86390 1
527548 99527548 1001 86380 86390 1
528088 99528088 1001 86380 86390 1
528144 99528144 1001 86380 86390 1
528825 99528825 1001 86380 86390 1
528787 99528787 1001 86380 86390 1
528726 99528726 1001 86380 86390 1
528780 99528780 1001 86380 86390 1
528729 99528729 1001 86380 86390 1
528795 99528795 1001 86380 86390 1
528847 99528847 1001 86380 86390 1
528796 99528796 1001 86380 86390 1
528594 99528594 1001 86380 86390 1
528597 99528597 1001 86380 86390 1
528524 99528524 1001 86380 86390 1
528364 99528364 1001 86380 86390 1
528292 99528292 1001 86380 86390 1
528985 99528985 1001 86380 86390 1
529526 99529526 1001 86380 86390 1
529496 99529496 1001 86380 86390 1
529318 99529318 1001 86380 86390 1
529439 99529439 1001 86380 86390 1
529325 99529325 1001 86380 86390 1
529268 99529268 1001 86380 86390 1
529140 99529140 1001 86380 86390 1
529153 99529153 1001 86380 86390 1
529141 99529141 1001 86380 86390 1
529298 99529298 1001 86380 86390 1
529855 99529855 1001 86380 86390 1
529830 99529830 1001 86380 86390 1
529871 99529871 1001 86380 86390 1
529744 99529744 1001 86380 86390 1
529917 99529917 1001 86380 86390 1
530398 99530398 1001 86380 86390 1
530382 99530382 1001 86380 86390 1
530499 99530499 1001 86380 86390 1
530542 99530542 1001 86380 86390 1
530147 99530147 1001 86380 86390 1
530061 99530061 1001 86380 86390 1
529947 99529947 1001 86380 86390 1
529967 99529967 1001 86380 86390 1
529954 99529954 1001 86380 86390 1
529982 99529982 1001 86380 86390 1
529970 99529970 1001 86380 86390 1
530567 99530567 1001 86380 86390 1
531328 99531328 1001 86380 86390 1
531378 99531378 1001 86380 86390 1
531176 99531176 1001 86380 86390 1
531307 99531307 1001 86380 86390 1
531309 99531309 1001 86380 86390 1
531361 99531361 1001 86380 86390 1
531336 99531336 1001 86380 86390 1
531184 99531184 1001 86380 86390 1
531372 99531372 1001 86380 86390 1
531022 99531022 1001 86380 86390 1
530998 99530998 1001 86380 86390 1
531043 99531043 1001 86380 86390 1
530791 99530791 1001 86380 86390 1
531460 99531460 1001 86380 86390 1
531513 99531513 1001 86380 86390 1
532120 99532120 1001 86380 86390 1
532099 99532099 1001 86380 86390 1
532112 99532112 1001 86380 86390 1
532139 99532139 1001 86380 86390 1
531954 99531954 1001 86380 86390 1
531878 99531878 1001 86380 86390 1
531672 99531672 1001 86380 86390 1
532385 99532385 1001 86380 86390 1
532310 99532310 1001 86380 86390 1
532867 99532867 1001 86380 86390 1
533009 99533009 1001 86380 86390 1
532847 99532847 1001 86380 86390 1
532991 99532991 1001 86380 86390 1
532748 99532748 1001 86380 86390 1
532678 99532678 1001 86380 86390 1
532639 99532639 1001 86380 86390 1
532568 99532568 1001 86380 86390 1
532479 99532479 1001 86380 86390 1
532560 99532560 1001 86380 86390 1
533055 99533055 1001 86380 86390 1
532827 99532827 1001 86380 86390 1
533227 99533227 1001 86380 86390 1
533140 99533140 1001 86380 86390 1
533037 99533037 1001 86380 86390 1
533168 99533168 1001 86380 86390 1
533066 99533066 1001 86380 86390 1
533731 99533731 1001 86380 86390 1
533655 99533655 1001 86380 86390 1
533660 99533660 1001 86380 86390 1
533534 99533534 1001 86380 86390 1
534620 99534620 1001 86380 86390 1
534614 99534614 1001 86380 86390 1
534617 99534617 1001 86380 86390 1
534351 99534351 1001 86380 86390 1
534286 99534286 1001 86380 86390 1
534430 99534430 1001 86380 86390 1
534318 99534318 1001 86380 86390 1
534422 99534422 1001 86380 86390 1
534263 99534263 1001 86380 86390 1
534226 99534226 1001 86380 86390 1
534267 99534267 1001 86380 86390 1
534243 99534243 1001 86380 86390 1
534695 99534695 1001 86380 86390 1
534271 99534271 1001 86380 86390 1
534789 99534789 1001 86380 86390 1
534685 99534685 1001 86380 86390 1
534884 99534884 1001 86380 86390 1
534781 99534781 1001 86380 86390 1
534808 99534808 1001 86380 86390 1
535395 99535395 1001 86380 86390 1
535478 99535478 1001 86380 86390 1
535388 99535388 1001 86380 86390 1
535350 99535350 1001 86380 86390 1
535313 99535313 1001 86380 86390 1
535367 99535367 1001 86380 86390 1
535146 99535146 1001 86380 86390 1
535023 99535023 1001 86380 86390 1
534909 99534909 1001 86380 86390 1
534937 99534937 1001 86380 86390 1
536223 99536223 1001 86380 86390 1
536249 99536249 1001 86380 86390 1
536252 99536252 1001 86380 86390 1
536266 99536266 1001 86380 86390 1
535930 99535930 1001 86380 86390 1
535987 99535987 1001 86380 86390 1
535883 99535883 1001 86380 86390 1
535807 99535807 1001 86380 86390 1
535846 99535846 1001 86380 86390 1
535898 99535898 1001 86380 86390 1
535744 99535744 1001 86380 86390 1
535758 99535758 1001 86380 86390 1
535864 99535864 1001 86380 86390 1
535839 99535839 1001 86380 86390 1
535919 99535919 1001 86380 86390 1
536365 99536365 1001 86380 86390 1
536496 99536496 1001 86380 86390 1
536538 99536538 1001 86380 86390 1
537076 99537076 1001 86380 86390 1
536973 99536973 1001 86380 86390 1
537058 99537058 1001 86380 86390 1
536824 99536824 1001 86380 86390 1
536714 99536714 1001 86380 86390 1
536625 99536625 1001 86380 86390 1
536579 99536579 1001 86380 86390 1
536734 99536734 1001 86380 86390 1
537172 99537172 1001 86380 86390 1
537304 99537304 1001 86380 86390 1
537319 99537319 1001 86380 86390 1
537233 99537233 1001 86380 86390 1
537312 99537312 1001 86380 86390 1
537978 99537978 1001 86380 86390 1
537772 99537772 1001 86380 86390 1
537674 99537674 1001 86380 86390 1
537381 99537381 1001 86380 86390 1
538125 99538125 1001 86380 86390 1
538143 99538143 1001 86380 86390 1
538636 99538636 1001 86380 86390 1
538557 99538557 1001 86380 86390 1
538408 99538408 1001 86380 86390 1
538423 99538423 1001 86380 86390 1
538463 99538463 1001 86380 86390 1
538203 99538203 1001 86380 86390 1
538282 99538282 1001 86380 86390 1
538361 99538361 1001 86380 86390 1
538902 99538902 1001 86380 86390 1
539607 99539607 1001 86380 86390 1
539608 99539608 1001 86380 86390 1
539630 99539630 1001 86380 86390 1
539547 99539547 1001 86380 86390 1
539634 99539634 1001 86380 86390 1
539268 99539268 1001 86380 86390 1
539317 99539317 1001 86380 86390 1
539129 99539129 1001 86380 86390 1
539144 99539144 1001 86380 86390 1
539197 99539197 1001 86380 86390 1
539172 99539172 1001 86380 86390 1
539044 99539044 1001 86380 86390 1
539653 99539653 1001 86380 86390 1
539799 99539799 1001 86380 86390 1
539803 99539803 1001 86380 86390 1
539817 99539817 1001 86380 86390 1
539766 99539766 1001 86380 86390 1
540326 99540326 1001 86380 86390 1
540449 99540449 1001 86380 86390 1
540335 99540335 1001 86380 86390 1
540236 99540236 1001 86380 86390 1
540241 99540241 1001 86380 86390 1
540002 99540002 1001 86380 86390 1
540007 99540007 1001 86380 86390 1
540632 99540632 1001 86380 86390 1
540513 99540513 1001 86380 86390 1
541247 99541247 1001 86380 86390 1
541078 99541078 1001 86380 86390 1
540914 99540914 1001 86380 86390 1
541032 99541032 1001 86380 86390 1
540916 99540916 1001 86380 86390 1
541008 99541008 1001 86380 86390 1
540840 99540840 1001 86380 86390 1
540834 99540834 1001 86380 86390 1
541369 99541369 1001 86380 86390 1
541459 99541459 1001 86380 86390 1
542042 99542042 1001 86380 86390 1
541956 99541956 1001 86380 86390 1
541933 99541933 1001 86380 86390 1
541976 99541976 1001 86380 86390 1
541725 99541725 1001 86380 86390 1
541860 99541860 1001 86380 86390 1
541538 99541538 1001 86380 86390 1
541649 99541649 1001 86380 86390 1
542200 99542200 1001 86380 86390 1
542303 99542303 1001 86380 86390 1
542835 99542835 1001 86380 86390 1
542900 99542900 1001 86380 86390 1
542853 99542853 1001 86380 86390 1
542726 99542726 1001 86380 86390 1
542701 99542701 1001 86380 86390 1
542625 99542625 1001 86380 86390 1
542720 99542720 1001 86380 86390 1
542669 99542669 1001 86380 86390 1
542388 99542388 1001 86380 86390 1
542462 99542462 1001 86380 86390 1
542972 99542972 1001 86380 86390 1
543116 99543116 1001 86380 86390 1
543052 99543052 1001 86380 86390 1
543591 99543591 1001 86380 86390 1
543752 99543752 1001 86380 86390 1
543599 99543599 1001 86380 86390 1
543475 99543475 1001 86380 86390 1
543426 99543426 1001 86380 86390 1
543478 99543478 1001 86380 86390 1
543377 99543377 1001 86380 86390 1
543381 99543381 1001 86380 86390 1
543331 99543331 1001 86380 86390 1
543357 99543357 1001 86380 86390 1
543173 99543173 1001 86380 86390 1
543891 99543891 1001 86380 86390 1
543867 99543867 1001 86380 86390 1
543908 99543908 1001 86380 86390 1
543793 99543793 1001 86380 86390 1
544536 99544536 1001 86380 86390 1
544498 99544498 1001 86380 86390 1
544411 99544411 1001 86380 86390 1
544517 99544517 1001 86380 86390 1
544589 99544589 1001 86380 86390 1
544519 99544519 1001 86380 86390 1
544321 99544321 1001 86380 86390 1
544360 99544360 1001 86380 86390 1
544271 99544271 1001 86380 86390 1
544069 99544069 1001 86380 86390 1
544176 99544176 1001 86380 86390 1
544025 99544025 1001 86380 86390 1
544661 99544661 1001 86380 86390 1
544655 99544655 1001 86380 86390 1
506310 829 1001 31782 32082 1
537117 473 1002 35112 48054 1
400021 99400021 1001 86380 86390 1
400067 99400067 1001 86380 86390 1
400029 99400029 1001 86380 86390 1
400227 99400227 1001 86380 86390 1
400169 99400169 1001 86380 86390 1
400178 99400178 1001 86380 86390 1
400381 99400381 1001 86380 86390 1
400339 99400339 1001 86380 86390 1
400394 99400394 1001 86380 86390 1
400612 99400612 1001 86380 86390 1
400675 99400675 1001 86380 86390 1
400950 99400950 1001 86380 86390 1
400999 99400999 1001 86380 86390 1
401075 99401075 1001 86380 86390 1
401363 99401363 1001 86380 86390 1
401400 99401400 1001 86380 86390 1
401567 99401567 1001 86380 86390 1
401598 99401598 1001 86380 86390 1
401739 99401739 1001 86380 86390 1
401937 99401937 1001 86380 86390 1
401947 99401947 1001 86380 86390 1
401892 99401892 1001 86380 86390 1
402047 99402047 1001 86380 86390 1
402038 99402038 1001 86380 86390 1
401976 99401976 1001 86380 86390 1
402228 99402228 1001 86380 86390 1
402839 99402839 1001 86380 86390 1
402950 99402950 1001 86380 86390 1
403005 99403005 1001 86380 86390 1
403151 99403151 1001 86380 86390 1
403386 99403386 1001 86380 86390 1
403702 99403702 1001 86380 86390 1
403767 99403767 1001 86380 86390 1
403918 99403918 1001 86380 86390 1
403842 99403842 1001 86380 86390 1
404053 99404053 1001 86380 86390 1
404230 99404230 1001 86380 86390 1
404389 99404389 1001 86380 86390 1
404415 99404415 1001 86380 86390 1
404856 99404856 1001 86380 86390 1
405170 99405170 1001 86380 86390 1
405182 99405182 1001 86380 86390 1
405120 99405120 1001 86380 86390 1
405493 99405493 1001 86380 86390 1
405535 99405535 1001 86380 86390 1
405616 99405616 1001 86380 86390 1
405600 99405600 1001 86380 86390 1
405664 99405664 1001 86380 86390 1
405697 99405697 1001 86380 86390 1
405783 99405783 1001 86380 86390 1
405770 99405770 1001 86380 86390 1
406025 99406025 1001 86380 86390 1
406067 99406067 1001 86380 86390 1
406177 99406177 1001 86380 86390 1
406546 99406546 1001 86380 86390 1
406748 99406748 1001 86380 86390 1
406887 99406887 1001 86380 86390 1
407074 99407074 1001 86380 86390 1
407197 99407197 1001 86380 86390 1
407680 99407680 1001 86380 86390 1
407771 99407771 1001 86380 86390 1
407862 99407862 1001 86380 86390 1
407817 99407817 1001 86380 86390 1
408014 99408014 1001 86380 86390 1
408140 99408140 1001 86380 86390 1
408146 99408146 1001 86380 86390 1
408186 99408186 1001 86380 86390 1
408361 99408361 1001 86380 86390 1
408420 99408420 1001 86380 86390 1
409304 99409304 1001 86380 86390 1
409554 99409554 1001 86380 86390 1
409646 99409646 1001 86380 86390 1
409773 99409773 1001 86380 86390 1
409842 99409842 1001 86380 86390 1
409799 99409799 1001 86380 86390 1
410065 99410065 1001 86380 86390 1
410126 99410126 1001 86380 86390 1
410364 99410364 1001 86380 86390 1
410385 99410385 1001 86380 86390 1
410515 99410515 1001 86380 86390 1
410692 99410692 1001 86380 86390 1
410787 99410787 1001 86380 86390 1
410885 99410885 1001 86380 86390 1
411092 99411092 1001 86380 86390 1
411082 99411082 1001 86380 86390 1
411141 99411141 1001 86380 86390 1
411208 99411208 1001 86380 86390 1
411182 99411182 1001 86380 86390 1
411195 99411195 1001 86380 86390 1
412202 99412202 1001 86380 86390 1
412404 99412404 1001 86380 86390 1
412348 99412348 1001 86380 86390 1
412386 99412386 1001 86380 86390 1
413515 99413515 1001 86380 86390 1
413400 99413400 1001 86380 86390 1
413083 99413083 1001 86380 86390 1
412978 99412978 1001 86380 86390 1
413071 99413071 1001 86380 86390 1
413153 99413153 1001 86380 86390 1
412613 99412613 1001 86380 86390 1
413964 99413964 1001 86380 86390 1
413804 99413804 1001 86380 86390 1
413992 99413992 1001 86380 86390 1
413958 99413958 1001 86380 86390 1
413743 99413743 1001 86380 86390 1
413798 99413798 1001 86380 86390 1
415056 99415056 1001 86380 86390 1
414456 99414456 1001 86380 86390 1
414233 99414233 1001 86380 86390 1
414287 99414287 1001 86380 86390 1
414505 99414505 1001 86380 86390 1
415480 99415480 1001 86380 86390 1
415488 99415488 1001 86380 86390 1
415632 99415632 1001 86380 86390 1
416669 99416669 1001 86380 86390 1
416608 99416608 1001 86380 86390 1
416726 99416726 1001 86380 86390 1
416936 99416936 1001 86380 86390 1
416912 99416912 1001 86380 86390 1
416810 99416810 1001 86380 86390 1
416397 99416397 1001 86380 86390 1
416148 99416148 1001 86380 86390 1
416356 99416356 1001 86380 86390 1
416180 99416180 1001 86380 86390 1
415921 99415921 1001 86380 86390 1
417017 99417017 1001 86380 86390 1
417450 99417450 1001 86380 86390 1
417538 99417538 1001 86380 86390 1
418500 99418500 1001 86380 86390 1
418795 99418795 1001 86380 86390 1
418461 99418461 1001 86380 86390 1
418755 99418755 1001 86380 86390 1
418537 99418537 1001 86380 86390 1
418539 99418539 1001 86380 86390 1
418683 99418683 1001 86380 86390 1
418273 99418273 1001 86380 86390 1
418180 99418180 1001 86380 86390 1
417770 99417770 1001 86380 86390 1
417748 99417748 1001 86380 86390 1
417927 99417927 1001 86380 86390 1
417668 99417668 1001 86380 86390 1
417669 99417669 1001 86380 86390 1
418013 99418013 1001 86380 86390 1
417954 99417954 1001 86380 86390 1
417652 99417652 1001 86380 86390 1
419077 99419077 1001 86380 86390 1
418918 99418918 1001 86380 86390 1
418948 99418948 1001 86380 86390 1
420147 99420147 1001 86380 86390 1
420158 99420158 1001 86380 86390 1
420226 99420226 1001 86380 86390 1
419667 99419667 1001 86380 86390 1
419645 99419645 1001 86380 86390 1
419979 99419979 1001 86380 86390 1
419517 99419517 1001 86380 86390 1
420490 99420490 1001 86380 86390 1
420590 99420590 1001 86380 86390 1
420719 99420719 1001 86380 86390 1
420603 99420603 1001 86380 86390 1
421801 99421801 1001 86380 86390 1
421720 99421720 1001 86380 86390 1
421345 99421345 1001 86380 86390 1
421632 99421632 1001 86380 86390 1
420952 99420952 1001 86380 86390 1
422332 99422332 1001 86380 86390 1
422444 99422444 1001 86380 86390 1
422207 99422207 1001 86380 86390 1
422517 99422517 1001 86380 86390 1
422157 99422157 1001 86380 86390 1
422159 99422159 1001 86380 86390 1
423583 99423583 1001 86380 86390 1
423496 99423496 1001 86380 86390 1
423596 99423596 1001 86380 86390 1
423399 99423399 1001 86380 86390 1
423150 99423150 1001 86380 86390 1
423115 99423115 1001 86380 86390 1
423210 99423210 1001 86380 86390 1
422685 99422685 1001 86380 86390 1
422562 99422562 1001 86380 86390 1
422735 99422735 1001 86380 86390 1
423782 99423782 1001 86380 86390 1
425325 99425325 1001 86380 86390 1
424780 99424780 1001 86380 86390 1
424938 99424938 1001 86380 86390 1
424726 99424726 1001 86380 86390 1
424315 99424315 1001 86380 86390 1
424368 99424368 1001 86380 86390 1
424271 99424271 1001 86380 86390 1
424157 99424157 1001 86380 86390 1
424280 99424280 1001 86380 86390 1
424582 99424582 1001 86380 86390 1
424381 99424381 1001 86380 86390 1
425451 99425451 1001 86380 86390 1
427038 99427038 1001 86380 86390 1
427005 99427005 1001 86380 86390 1
426822 99426822 1001 86380 86390 1
426851 99426851 1001 86380 86390 1
426703 99426703 1001 86380 86390 1
426371 99426371 1001 86380 86390 1
426612 99426612 1001 86380 86390 1
426095 99426095 1001 86380 86390 1
426174 99426174 1001 86380 86390 1
427469 99427469 1001 86380 86390 1
427306 99427306 1001 86380 86390 1
427219 99427219 1001 86380 86390 1
427364 99427364 1001 86380 86390 1
427407 99427407 1001 86380 86390 1
427134 99427134 1001 86380 86390 1
428363 99428363 1001 86380 86390 1
428587 99428587 1001 86380 86390 1
428690 99428690 1001 86380 86390 1
428449 99428449 1001 86380 86390 1
428724 99428724 1001 86380 86390 1
428214 99428214 1001 86380 86390 1
428140 99428140 1001 86380 86390 1
428271 99428271 1001 86380 86390 1
427597 99427597 1001 86380 86390 1
427559 99427559 1001 86380 86390 1
427806 99427806 1001 86380 86390 1
428841 99428841 1001 86380 86390 1
428966 99428966 1001 86380 86390 1
428829 99428829 1001 86380 86390 1
429092 99429092 1001 86380 86390 1
430001 99430001 1001 86380 86390 1
430029 99430029 1001 86380 86390 1
430130 99430130 1001 86380 86390 1
430207 99430207 1001 86380 86390 1
429829 99429829 1001 86380 86390 1
429839 99429839 1001 86380 86390 1
429623 99429623 1001 86380 86390 1
429869 99429869 1001 86380 86390 1
429387 99429387 1001 86380 86390 1
429281 99429281 1001 86380 86390 1
430658 99430658 1001 86380 86390 1
430689 99430689 1001 86380 86390 1
430596 99430596 1001 86380 86390 1
431688 99431688 1001 86380 86390 1
431738 99431738 1001 86380 86390 1
431381 99431381 1001 86380 86390 1
431521 99431521 1001 86380 86390 1
430921 99430921 1001 86380 86390 1
430975 99430975 1001 86380 86390 1
431214 99431214 1001 86380 86390 1
430952 99430952 1001 86380 86390 1
431249 99431249 1001 86380 86390 1
432268 99432268 1001 86380 86390 1
432186 99432186 1001 86380 86390 1
433522 99433522 1001 86380 86390 1
433407 99433407 1001 86380 86390 1
433390 99433390 1001 86380 86390 1
433069 99433069 1001 86380 86390 1
432492 99432492 1001 86380 86390 1
432654 99432654 1001 86380 86390 1
432501 99432501 1001 86380 86390 1
432715 99432715 1001 86380 86390 1
433809 99433809 1001 86380 86390 1
433779 99433779 1001 86380 86390 1
434066 99434066 1001 86380 86390 1
433838 99433838 1001 86380 86390 1
433900 99433900 1001 86380 86390 1
434007 99434007 1001 86380 86390 1
435166 99435166 1001 86380 86390 1
435046 99435046 1001 86380 86390 1
435120 99435120 1001 86380 86390 1
434813 99434813 1001 86380 86390 1
434970 99434970 1001 86380 86390 1
434726 99434726 1001 86380 86390 1
434367 99434367 1001 86380 86390 1
434200 99434200 1001 86380 86390 1
434319 99434319 1001 86380 86390 1
434497 99434497 1001 86380 86390 1
435595 99435595 1001 86380 86390 1
435525 99435525 1001 86380 86390 1
435603 99435603 1001 86380 86390 1
436894 99436894 1001 86380 86390 1
436784 99436784 1001 86380 86390 1
437101 99437101 1001 86380 86390 1
436705 99436705 1001 86380 86390 1
436574 99436574 1001 86380 86390 1
436649 99436649 1001 86380 86390 1
436307 99436307 1001 86380 86390 1
437336 99437336 1001 86380 86390 1
300589 99300589 1001 86380 86390 1
300670 99300670 1001 86380 86390 1
300715 99300715 1001 86380 86390 1
300373 99300373 1001 86380 86390 1
300517 99300517 1001 86380 86390 1
300125 99300125 1001 86380 86390 1
300138 99300138 1001 86380 86390 1
300248 99300248 1001 86380 86390 1
300885 99300885 1001 86380 86390 1
301465 99301465 1001 86380 86390 1
301381 99301381 1001 86380 86390 1
301433 99301433 1001 86380 86390 1
301259 99301259 1001 86380 86390 1
301275 99301275 1001 86380 86390 1
301317 99301317 1001 86380 86390 1
301331 99301331 1001 86380 86390 1
301164 99301164 1001 86380 86390 1
301166 99301166 1001 86380 86390 1
301000 99301000 1001 86380 86390 1
301104 99301104 1001 86380 86390 1
301097 99301097 1001 86380 86390 1
301110 99301110 1001 86380 86390 1
301098 99301098 1001 86380 86390 1
301048 99301048 1001 86380 86390 1
301719 99301719 1001 86380 86390 1
301662 99301662 1001 86380 86390 1
302317 99302317 1001 86380 86390 1
302306 99302306 1001 86380 86390 1
302246 99302246 1001 86380 86390 1
301982 99301982 1001 86380 86390 1
302164 99302164 1001 86380 86390 1
302173 99302173 1001 86380 86390 1
302005 99302005 1001 86380 86390 1
301808 99301808 1001 86380 86390 1
301796 99301796 1001 86380 86390 1
302401 99302401 1001 86380 86390 1
303084 99303084 1001 86380 86390 1
303075 99303075 1001 86380 86390 1
302887 99302887 1001 86380 86390 1
302600 99302600 1001 86380 86390 1
302772 99302772 1001 86380 86390 1
302760 99302760 1001 86380 86390 1
302761 99302761 1001 86380 86390 1
303337 99303337 1001 86380 86390 1
304029 99304029 1001 86380 86390 1
303843 99303843 1001 86380 86390 1
303923 99303923 1001 86380 86390 1
303924 99303924 1001 86380 86390 1
303913 99303913 1001 86380 86390 1
303979 99303979 1001 86380 86390 1
303777 99303777 1001 86380 86390 1
303726 99303726 1001 86380 86390 1
303705 99303705 1001 86380 86390 1
303669 99303669 1001 86380 86390 1
303583 99303583 1001 86380 86390 1
303560 99303560 1001 86380 86390 1
303434 99303434 1001 86380 86390 1
304211 99304211 1001 86380 86390 1
304044 99304044 1001 86380 86390 1
304187 99304187 1001 86380 86390 1
304140 99304140 1001 86380 86390 1
304179 99304179 1001 86380 86390 1
304709 99304709 1001 86380 86390 1
304475 99304475 1001 86380 86390 1
304592 99304592 1001 86380 86390 1
304605 99304605 1001 86380 86390 1
304297 99304297 1001 86380 86390 1
304974 99304974 1001 86380 86390 1
305047 99305047 1001 86380 86390 1
305642 99305642 1001 86380 86390 1
305180 99305180 1001 86380 86390 1
305142 99305142 1001 86380 86390 1
305080 99305080 1001 86380 86390 1
305175 99305175 1001 86380 86390 1
305243 99305243 1001 86380 86390 1
500165 99500165 1001 86380 86390 1
500089 99500089 1001 86380 86390 1
500015 99500015 1001 86380 86390 1
500046 99500046 1001 86380 86390 1
305692 99305692 1001 86380 86390 1
500021 99500021 1001 86380 86390 1
500763 99500763 1001 86380 86390 1
500686 99500686 1001 86380 86390 1
500542 99500542 1001 86380 86390 1
500247 99500247 1001 86380 86390 1
500196 99500196 1001 86380 86390 1
500223 99500223 1001 86380 86390 1
500341 99500341 1001 86380 86390 1
500215 99500215 1001 86380 86390 1
500908 99500908 1001 86380 86390 1
500947 99500947 1001 86380 86390 1
501003 99501003 1001 86380 86390 1
501626 99501626 1001 86380 86390 1
501423 99501423 1001 86380 86390 1
501363 99501363 1001 86380 86390 1
501188 99501188 1001 86380 86390 1
501047 99501047 1001 86380 86390 1
501026 99501026 1001 86380 86390 1
501183 99501183 1001 86380 86390 1
501119 99501119 1001 86380 86390 1
501693 99501693 1001 86380 86390 1
501724 99501724 1001 86380 86390 1
501763 99501763 1001 86380 86390 1
502325 99502325 1001 86380 86390 1
502381 99502381 1001 86380 86390 1
502305 99502305 1001 86380 86390 1
502450 99502450 1001 86380 86390 1
502145 99502145 1001 86380 86390 1
502094 99502094 1001 86380 86390 1
502070 99502070 1001 86380 86390 1
502180 99502180 1001 86380 86390 1
502013 99502013 1001 86380 86390 1
502026 99502026 1001 86380 86390 1
501886 99501886 1001 86380 86390 1
501994 99501994 1001 86380 86390 1
501893 99501893 1001 86380 86390 1
502553 99502553 1001 86380 86390 1
502557 99502557 1001 86380 86390 1
502562 99502562 1001 86380 86390 1
503201 99503201 1001 86380 86390 1
503089 99503089 1001 86380 86390 1
503102 99503102 1001 86380 86390 1
503252 99503252 1001 86380 86390 1
502996 99502996 1001 86380 86390 1
502973 99502973 1001 86380 86390 1
503045 99503045 1001 86380 86390 1
502864 99502864 1001 86380 86390 1
502711 99502711 1001 86380 86390 1
502771 99502771 1001 86380 86390 1
502681 99502681 1001 86380 86390 1
503305 99503305 1001 86380 86390 1
503373 99503373 1001 86380 86390 1
503428 99503428 1001 86380 86390 1
504081 99504081 1001 86380 86390 1
504055 99504055 1001 86380 86390 1
503799 99503799 1001 86380 86390 1
503871 99503871 1001 86380 86390 1
503601 99503601 1001 86380 86390 1
503551 99503551 1001 86380 86390 1
503526 99503526 1001 86380 86390 1
503514 99503514 1001 86380 86390 1
503558 99503558 1001 86380 86390 1
504262 99504262 1001 86380 86390 1
504829 99504829 1001 86380 86390 1
504766 99504766 1001 86380 86390 1
504896 99504896 1001 86380 86390 1
504769 99504769 1001 86380 86390 1
504861 99504861 1001 86380 86390 1
504771 99504771 1001 86380 86390 1
504543 99504543 1001 86380 86390 1
504678 99504678 1001 86380 86390 1
504721 99504721 1001 86380 86390 1
504632 99504632 1001 86380 86390 1
504658 99504658 1001 86380 86390 1
504365 99504365 1001 86380 86390 1
504445 99504445 1001 86380 86390 1
504484 99504484 1001 86380 86390 1
504368 99504368 1001 86380 86390 1
504383 99504383 1001 86380 86390 1
505096 99505096 1001 86380 86390 1
505125 99505125 1001 86380 86390 1
505052 99505052 1001 86380 86390 1
505065 99505065 1001 86380 86390 1
505591 99505591 1001 86380 86390 1
505671 99505671 1001 86380 86390 1
505762 99505762 1001 86380 86390 1
505472 99505472 1001 86380 86390 1
505346 99505346 1001 86380 86390 1
505205 99505205 1001 86380 86390 1
505245 99505245 1001 86380 86390 1
505336 99505336 1001 86380 86390 1
505198 99505198 1001 86380 86390 1
505263 99505263 1001 86380 86390 1
505822 99505822 1001 86380 86390 1
505797 99505797 1001 86380 86390 1
505945 99505945 1001 86380 86390 1
506519 99506519 1001 86380 86390 1
506471 99506471 1001 86380 86390 1
506499 99506499 1001 86380 86390 1
506425 99506425 1001 86380 86390 1
506341 99506341 1001 86380 86390 1
506244 99506244 1001 86380 86390 1
506130 99506130 1001 86380 86390 1
505989 99505989 1001 86380 86390 1
506135 99506135 1001 86380 86390 1
506151 99506151 1001 86380 86390 1
506177 99506177 1001 86380 86390 1
506718 99506718 1001 86380 86390 1
506707 99506707 1001 86380 86390 1
506785 99506785 1001 86380 86390 1
507385 99507385 1001 86380 86390 1
507219 99507219 1001 86380 86390 1
507115 99507115 1001 86380 86390 1
507040 99507040 1001 86380 86390 1
506985 99506985 1001 86380 86390 1
506960 99506960 1001 86380 86390 1
506831 99506831 1001 86380 86390 1
506857 99506857 1001 86380 86390 1
506936 99506936 1001 86380 86390 1
506991 99506991 1001 86380 86390 1
506838 99506838 1001 86380 86390 1
506980 99506980 1001 86380 86390 1
507565 99507565 1001 86380 86390 1
507462 99507462 1001 86380 86390 1
507454 99507454 1001 86380 86390 1
507560 99507560 1001 86380 86390 1
508198 99508198 1001 86380 86390 1
508222 99508222 1001 86380 86390 1
508053 99508053 1001 86380 86390 1
507995 99507995 1001 86380 86390 1
507944 99507944 1001 86380 86390 1
507959 99507959 1001 86380 86390 1
507666 99507666 1001 86380 86390 1
507798 99507798 1001 86380 86390 1
507815 99507815 1001 86380 86390 1
507703 99507703 1001 86380 86390 1
508339 99508339 1001 86380 86390 1
508952 99508952 1001 86380 86390 1
509065 99509065 1001 86380 86390 1
508984 99508984 1001 86380 86390 1
508709 99508709 1001 86380 86390 1
508685 99508685 1001 86380 86390 1
508595 99508595 1001 86380 86390 1
508507 99508507 1001 86380 86390 1
508655 99508655 1001 86380 86390 1
508593 99508593 1001 86380 86390 1
509100 99509100 1001 86380 86390 1
509244 99509244 1001 86380 86390 1
509180 99509180 1001 86380 86390 1
509118 99509118 1001 86380 86390 1
509248 99509248 1001 86380 86390 1
509815 99509815 1001 86380 86390 1
509716 99509716 1001 86380 86390 1
509859 99509859 1001 86380 86390 1
509656 99509656 1001 86380 86390 1
509599 99509599 1001 86380 86390 1
509693 99509693 1001 86380 86390 1
509511 99509511 1001 86380 86390 1
509388 99509388 1001 86380 86390 1
509394 99509394 1001 86380 86390 1
509343 99509343 1001 86380 86390 1
509939 99509939 1001 86380 86390 1
510096 99510096 1001 86380 86390 1
510047 99510047 1001 86380 86390 1
509945 99509945 1001 86380 86390 1
510598 99510598 1001 86380 86390 1
510706 99510706 1001 86380 86390 1
510705 99510705 1001 86380 86390 1
510390 99510390 1001 86380 86390 1
510815 99510815 1001 86380 86390 1
510873 99510873 1001 86380 86390 1
511504 99511504 1001 86380 86390 1
511456 99511456 1001 86380 86390 1
511537 99511537 1001 86380 86390 1
511295 99511295 1001 86380 86390 1
511206 99511206 1001 86380 86390 1
511247 99511247 1001 86380 86390 1
511325 99511325 1001 86380 86390 1
511329 99511329 1001 86380 86390 1
511319 99511319 1001 86380 86390 1
511088 99511088 1001 86380 86390 1
511085 99511085 1001 86380 86390 1
511601 99511601 1001 86380 86390 1
511668 99511668 1001 86380 86390 1
512176 99512176 1001 86380 86390 1
512181 99512181 1001 86380 86390 1
512313 99512313 1001 86380 86390 1
512134 99512134 1001 86380 86390 1
512160 99512160 1001 86380 86390 1
512053 99512053 1001 86380 86390 1
511913 99511913 1001 86380 86390 1
511894 99511894 1001 86380 86390 1
511819 99511819 1001 86380 86390 1
512476 99512476 1001 86380 86390 1
512820 99512820 1001 86380 86390 1
512901 99512901 1001 86380 86390 1
512803 99512803 1001 86380 86390 1
512972 99512972 1001 86380 86390 1
512760 99512760 1001 86380 86390 1
512631 99512631 1001 86380 86390 1
512777 99512777 1001 86380 86390 1
513383 99513383 1001 86380 86390 1
512792 99512792 1001 86380 86390 1
513233 99513233 1001 86380 86390 1
513840 99513840 1001 86380 86390 1
513867 99513867 1001 86380 86390 1
513859 99513859 1001 86380 86390 1
513964 99513964 1001 86380 86390 1
513836 99513836 1001 86380 86390 1
513888 99513888 1001 86380 86390 1
513644 99513644 1001 86380 86390 1
513649 99513649 1001 86380 86390 1
513779 99513779 1001 86380 86390 1
513819 99513819 1001 86380 86390 1
513794 99513794 1001 86380 86390 1
513628 99513628 1001 86380 86390 1
513480 99513480 1001 86380 86390 1
513545 99513545 1001 86380 86390 1
514212 99514212 1001 86380 86390 1
514831 99514831 1001 86380 86390 1
514708 99514708 1001 86380 86390 1
514699 99514699 1001 86380 86390 1
514765 99514765 1001 86380 86390 1
514805 99514805 1001 86380 86390 1
514549 99514549 1001 86380 86390 1
514553 99514553 1001 86380 86390 1
514519 99514519 1001 86380 86390 1
514572 99514572 1001 86380 86390 1
514420 99514420 1001 86380 86390 1
514266 99514266 1001 86380 86390 1
514331 99514331 1001 86380 86390 1
514387 99514387 1001 86380 86390 1
514338 99514338 1001 86380 86390 1
515062 99515062 1001 86380 86390 1
514897 99514897 1001 86380 86390 1
514926 99514926 1001 86380 86390 1
515580 99515580 1001 86380 86390 1
515683 99515683 1001 86380 86390 1
515664 99515664 1001 86380 86390 1
515605 99515605 1001 86380 86390 1
515404 99515404 1001 86380 86390 1
515383 99515383 1001 86380 86390 1
515293 99515293 1001 86380 86390 1
515450 99515450 1001 86380 86390 1
515256 99515256 1001 86380 86390 1
515719 99515719 1001 86380 86390 1
515752 99515752 1001 86380 86390 1
515844 99515844 1001 86380 86390 1
515793 99515793 1001 86380 86390 1
515821 99515821 1001 86380 86390 1
516448 99516448 1001 86380 86390 1
516315 99516315 1001 86380 86390 1
516327 99516327 1001 86380 86390 1
516366 99516366 1001 86380 86390 1
516228 99516228 1001 86380 86390 1
516139 99516139 1001 86380 86390 1
516142 99516142 1001 86380 86390 1
516196 99516196 1001 86380 86390 1
515991 99515991 1001 86380 86390 1
516664 99516664 1001 86380 86390 1
516593 99516593 1001 86380 86390 1
517138 99517138 1001 86380 86390 1
517193 99517193 1001 86380 86390 1
516976 99516976 1001 86380 86390 1
517009 99517009 1001 86380 86390 1
516985 99516985 1001 86380 86390 1
516784 99516784 1001 86380 86390 1
516773 99516773 1001 86380 86390 1
516737 99516737 1001 86380 86390 1
516869 99516869 1001 86380 86390 1
517427 99517427 1001 86380 86390 1
517480 99517480 1001 86380 86390 1
517377 99517377 1001 86380 86390 1
517367 99517367 1001 86380 86390 1
518035 99518035 1001 86380 86390 1
517974 99517974 1001 86380 86390 1
518107 99518107 1001 86380 86390 1
518150 99518150 1001 86380 86390 1
517841 99517841 1001 86380 86390 1
517867 99517867 1001 86380 86390 1
517881 99517881 1001 86380 86390 1
517946 99517946 1001 86380 86390 1
517843 99517843 1001 86380 86390 1
517912 99517912 1001 86380 86390 1
517632 99517632 1001 86380 86390 1
517701 99517701 1001 86380 86390 1
517694 99517694 1001 86380 86390 1
518238 99518238 1001 86380 86390 1
518355 99518355 1001 86380 86390 1
518357 99518357 1001 86380 86390 1
518358 99518358 1001 86380 86390 1
518216 99518216 1001 86380 86390 1
518168 99518168 1001 86380 86390 1
518936 99518936 1001 86380 86390 1
518952 99518952 1001 86380 86390 1
518973 99518973 1001 86380 86390 1
518816 99518816 1001 86380 86390 1
518806 99518806 1001 86380 86390 1
518730 99518730 1001 86380 86390 1
518722 99518722 1001 86380 86390 1
518606 99518606 1001 86380 86390 1
518726 99518726 1001 86380 86390 1
518688 99518688 1001 86380 86390 1
518524 99518524 1001 86380 86390 1
518480 99518480 1001 86380 86390 1
518558 99518558 1001 86380 86390 1
518507 99518507 1001 86380 86390 1
519033 99519033 1001 86380 86390 1
519799 99519799 1001 86380 86390 1
519808 99519808 1001 86380 86390 1
519453 99519453 1001 86380 86390 1
519515 99519515 1001 86380 86390 1
519271 99519271 1001 86380 86390 1
519206 99519206 1001 86380 86390 1
519341 99519341 1001 86380 86390 1
520590 99520590 1001 86380 86390 1
520592 99520592 1001 86380 86390 1
520317 99520317 1001 86380 86390 1
520369 99520369 1001 86380 86390 1
520268 99520268 1001 86380 86390 1
520366 99520366 1001 86380 86390 1
520329 99520329 1001 86380 86390 1
520174 99520174 1001 86380 86390 1
520088 99520088 1001 86380 86390 1
520090 99520090 1001 86380 86390 1
520199 99520199 1001 86380 86390 1
520780 99520780 1001 86380 86390 1
520768 99520768 1001 86380 86390 1
520719 99520719 1001 86380 86390 1
520840 99520840 1001 86380 86390 1
521274 99521274 1001 86380 86390 1
521347 99521347 1001 86380 86390 1
521199 99521199 1001 86380 86390 1
521240 99521240 1001 86380 86390 1
520975 99520975 1001 86380 86390 1
520927 99520927 1001 86380 86390 1
520902 99520902 1001 86380 86390 1
521478 99521478 1001 86380 86390 1
521531 99521531 1001 86380 86390 1
521609 99521609 1001 86380 86390 1
521534 99521534 1001 86380 86390 1
521614 99521614 1001 86380 86390 1
522153 99522153 1001 86380 86390 1
522266 99522266 1001 86380 86390 1
522184 99522184 1001 86380 86390 1
522185 99522185 1001 86380 86390 1
521999 99521999 1001 86380 86390 1
521884 99521884 1001 86380 86390 1
522014 99522014 1001 86380 86390 1
521953 99521953 1001 86380 86390 1
522045 99522045 1001 86380 86390 1
521816 99521816 1001 86380 86390 1
521727 99521727 1001 86380 86390 1
521680 99521680 1001 86380 86390 1
522461 99522461 1001 86380 86390 1
522401 99522401 1001 86380 86390 1
522376 99522376 1001 86380 86390 1
522428 99522428 1001 86380 86390 1
522338 99522338 1001 86380 86390 1
522938 99522938 1001 86380 86390 1
523082 99523082 1001 86380 86390 1
523105 99523105 1001 86380 86390 1
522900 99522900 1001 86380 86390 1
522805 99522805 1001 86380 86390 1
522870 99522870 1001 86380 86390 1
522755 99522755 1001 86380 86390 1
522642 99522642 1001 86380 86390 1
522606 99522606 1001 86380 86390 1
522689 99522689 1001 86380 86390 1
523210 99523210 1001 86380 86390 1
523236 99523236 1001 86380 86390 1
523255 99523255 1001 86380 86390 1
523943 99523943 1001 86380 86390 1
523896 99523896 1001 86380 86390 1
523858 99523858 1001 86380 86390 1
523795 99523795 1001 86380 86390 1
523783 99523783 1001 86380 86390 1
523813 99523813 1001 86380 86390 1
523814 99523814 1001 86380 86390 1
523631 99523631 1001 86380 86390 1
523659 99523659 1001 86380 86390 1
523429 99523429 1001 86380 86390 1
523333 99523333 1001 86380 86390 1
523413 99523413 1001 86380 86390 1
523955 99523955 1001 86380 86390 1
524113 99524113 1001 86380 86390 1
524011 99524011 1001 86380 86390 1
524103 99524103 1001 86380 86390 1
524607 99524607 1001 86380 86390 1
524499 99524499 1001 86380 86390 1
524542 99524542 1001 86380 86390 1
524376 99524376 1001 86380 86390 1
524365 99524365 1001 86380 86390 1
524497 99524497 1001 86380 86390 1
524511 99524511 1001 86380 86390 1
524218 99524218 1001 86380 86390 1
524172 99524172 1001 86380 86390 1
524975 99524975 1001 86380 86390 1
524926 99524926 1001 86380 86390 1
524774 99524774 1001 86380 86390 1
525483 99525483 1001 86380 86390 1
525536 99525536 1001 86380 86390 1
525119 99525119 1001 86380 86390 1
524980 99524980 1001 86380 86390 1
525713 99525713 1001 86380 86390 1
525717 99525717 1001 86380 86390 1
525730 99525730 1001 86380 86390 1
525628 99525628 1001 86380 86390 1
525796 99525796 1001 86380 86390 1
525797 99525797 1001 86380 86390 1
526362 99526362 1001 86380 86390 1
526299 99526299 1001 86380 86390 1
526280 99526280 1001 86380 86390 1
526035 99526035 1001 86380 86390 1
526025 99526025 1001 86380 86390 1
526201 99526201 1001 86380 86390 1
525983 99525983 1001 86380 86390 1
525828 99525828 1001 86380 86390 1
525878 99525878 1001 86380 86390 1
526511 99526511 1001 86380 86390 1
526503 99526503 1001 86380 86390 1
526620 99526620 1001 86380 86390 1
526609 99526609 1001 86380 86390 1
526560 99526560 1001 86380 86390 1
526457 99526457 1001 86380 86390 1
527147 99527147 1001 86380 86390 1
527046 99527046 1001 86380 86390 1
527112 99527112 1001 86380 86390 1
527116 99527116 1001 86380 86390 1
527197 99527197 1001 86380 86390 1
526901 99526901 1001 86380 86390 1
526994 99526994 1001 86380 86390 1
526906 99526906 1001 86380 86390 1
526909 99526909 1001 86380 86390 1
526753 99526753 1001 86380 86390 1
527299 99527299 1001 86380 86390 1
527429 99527429 1001 86380 86390 1
527379 99527379 1001 86380 86390 1
527330 99527330 1001 86380 86390 1
527448 99527448 1001 86380 86390 1
528040 99528040 1001 86380 86390 1
527989 99527989 1001 86380 86390 1
528051 99528051 1001 86380 86390 1
527995 99527995 1001 86380 86390 1
527753 99527753 1001 86380 86390 1
527728 99527728 1001 86380 86390 1
527730 99527730 1001 86380 86390 1
527747 99527747 1001 86380 86390 1
527505 99527505 1001 86380 86390 1
527518 99527518 1001 86380 86390 1
527584 99527584 1001 86380 86390 1
527498 99527498 1001 86380 86390 1
528084 99528084 1001 86380 86390 1
528138 99528138 1001 86380 86390 1
528180 99528180 1001 86380 86390 1
528222 99528222 1001 86380 86390 1
528277 99528277 1001 86380 86390 1
528265 99528265 1001 86380 86390 1
528798 99528798 1001 86380 86390 1
528762 99528762 1001 86380 86390 1
528855 99528855 1001 86380 86390 1
528730 99528730 1001 86380 86390 1
528386 99528386 1001 86380 86390 1
528401 99528401 1001 86380 86390 1
528427 99528427 1001 86380 86390 1
528356 99528356 1001 86380 86390 1
528924 99528924 1001 86380 86390 1
528991 99528991 1001 86380 86390 1
529598 99529598 1001 86380 86390 1
529575 99529575 1001 86380 86390 1
529697 99529697 1001 86380 86390 1
529683 99529683 1001 86380 86390 1
529332 99529332 1001 86380 86390 1
529729 99529729 1001 86380 86390 1
529810 99529810 1001 86380 86390 1
529772 99529772 1001 86380 86390 1
530412 99530412 1001 86380 86390 1
530520 99530520 1001 86380 86390 1
530404 99530404 1001 86380 86390 1
530543 99530543 1001 86380 86390 1
530153 99530153 1001 86380 86390 1
530170 99530170 1001 86380 86390 1
530313 99530313 1001 86380 86390 1
530330 99530330 1001 86380 86390 1
530292 99530292 1001 86380 86390 1
530164 99530164 1001 86380 86390 1
530102 99530102 1001 86380 86390 1
530028 99530028 1001 86380 86390 1
529940 99529940 1001 86380 86390 1
530744 99530744 1001 86380 86390 1
530612 99530612 1001 86380 86390 1
531291 99531291 1001 86380 86390 1
531351 99531351 1001 86380 86390 1
531368 99531368 1001 86380 86390 1
531221 99531221 1001 86380 86390 1
531084 99531084 1001 86380 86390 1
531012 99531012 1001 86380 86390 1
531129 99531129 1001 86380 86390 1
530850 99530850 1001 86380 86390 1
530957 99530957 1001 86380 86390 1
530959 99530959 1001 86380 86390 1
530793 99530793 1001 86380 86390 1
531443 99531443 1001 86380 86390 1
531477 99531477 1001 86380 86390 1
532103 99532103 1001 86380 86390 1
532126 99532126 1001 86380 86390 1
531644 99531644 1001 86380 86390 1
532374 99532374 1001 86380 86390 1
532285 99532285 1001 86380 86390 1
532389 99532389 1001 86380 86390 1
532276 99532276 1001 86380 86390 1
532290 99532290 1001 86380 86390 1
532947 99532947 1001 86380 86390 1
532883 99532883 1001 86380 86390 1
532684 99532684 1001 86380 86390 1
532647 99532647 1001 86380 86390 1
532795 99532795 1001 86380 86390 1
532707 99532707 1001 86380 86390 1
532530 99532530 1001 86380 86390 1
532519 99532519 1001 86380 86390 1
532524 99532524 1001 86380 86390 1
533231 99533231 1001 86380 86390 1
533104 99533104 1001 86380 86390 1
533222 99533222 1001 86380 86390 1
533691 99533691 1001 86380 86390 1
533775 99533775 1001 86380 86390 1
533726 99533726 1001 86380 86390 1
533663 99533663 1001 86380 86390 1
533818 99533818 1001 86380 86390 1
533473 99533473 1001 86380 86390 1
533460 99533460 1001 86380 86390 1
533591 99533591 1001 86380 86390 1
533529 99533529 1001 86380 86390 1
533623 99533623 1001 86380 86390 1
533334 99533334 1001 86380 86390 1
533391 99533391 1001 86380 86390 1
534535 99534535 1001 86380 86390 1
534512 99534512 1001 86380 86390 1
534564 99534564 1001 86380 86390 1
534352 99534352 1001 86380 86390 1
534315 99534315 1001 86380 86390 1
534290 99534290 1001 86380 86390 1
534462 99534462 1001 86380 86390 1
534171 99534171 1001 86380 86390 1
534216 99534216 1001 86380 86390 1
534758 99534758 1001 86380 86390 1
534761 99534761 1001 86380 86390 1
534867 99534867 1001 86380 86390 1
534869 99534869 1001 86380 86390 1
534819 99534819 1001 86380 86390 1
534858 99534858 1001 86380 86390 1
535317 99535317 1001 86380 86390 1
535382 99535382 1001 86380 86390 1
535492 99535492 1001 86380 86390 1
535328 99535328 1001 86380 86390 1
535194 99535194 1001 86380 86390 1
535156 99535156 1001 86380 86390 1
535117 99535117 1001 86380 86390 1
535303 99535303 1001 86380 86390 1
534890 99534890 1001 86380 86390 1
535048 99535048 1001 86380 86390 1
534893 99534893 1001 86380 86390 1
535024 99535024 1001 86380 86390 1
535063 99535063 1001 86380 86390 1
534939 99534939 1001 86380 86390 1
535688 99535688 1001 86380 86390 1
535667 99535667 1001 86380 86390 1
535645 99535645 1001 86380 86390 1
535711 99535711 1001 86380 86390 1
536194 99536194 1001 86380 86390 1
536265 99536265 1001 86380 86390 1
536279 99536279 1001 86380 86390 1
536320 99536320 1001 86380 86390 1
536204 99536204 1001 86380 86390 1
536243 99536243 1001 86380 86390 1
536040 99536040 1001 86380 86390 1
536028 99536028 1001 86380 86390 1
536123 99536123 1001 86380 86390 1
535955 99535955 1001 86380 86390 1
535994 99535994 1001 86380 86390 1
536037 99536037 1001 86380 86390 1
536063 99536063 1001 86380 86390 1
535870 99535870 1001 86380 86390 1
535717 99535717 1001 86380 86390 1
535891 99535891 1001 86380 86390 1
535893 99535893 1001 86380 86390 1
535752 99535752 1001 86380 86390 1
536453 99536453 1001 86380 86390 1
536445 99536445 1001 86380 86390 1
536446 99536446 1001 86380 86390 1
536919 99536919 1001 86380 86390 1
536868 99536868 1001 86380 86390 1
536808 99536808 1001 86380 86390 1
536873 99536873 1001 86380 86390 1
536796 99536796 1001 86380 86390 1
536785 99536785 1001 86380 86390 1
536811 99536811 1001 86380 86390 1
536839 99536839 1001 86380 86390 1
536608 99536608 1001 86380 86390 1
536621 99536621 1001 86380 86390 1
536622 99536622 1001 86380 86390 1
537205 99537205 1001 86380 86390 1
537257 99537257 1001 86380 86390 1
537360 99537360 1001 86380 86390 1
537180 99537180 1001 86380 86390 1
537916 99537916 1001 86380 86390 1
537895 99537895 1001 86380 86390 1
537783 99537783 1001 86380 86390 1
537484 99537484 1001 86380 86390 1
537394 99537394 1001 86380 86390 1
537565 99537565 1001 86380 86390 1
537438 99537438 1001 86380 86390 1
537504 99537504 1001 86380 86390 1
537455 99537455 1001 86380 86390 1
537443 99537443 1001 86380 86390 1
537576 99537576 1001 86380 86390 1
538005 99538005 1001 86380 86390 1
538166 99538166 1001 86380 86390 1
538179 99538179 1001 86380 86390 1
538170 99538170 1001 86380 86390 1
538786 99538786 1001 86380 86390 1
538664 99538664 1001 86380 86390 1
538696 99538696 1001 86380 86390 1
538551 99538551 1001 86380 86390 1
538594 99538594 1001 86380 86390 1
538375 99538375 1001 86380 86390 1
538363 99538363 1001 86380 86390 1
538379 99538379 1001 86380 86390 1
538240 99538240 1001 86380 86390 1
538346 99538346 1001 86380 86390 1
538256 99538256 1001 86380 86390 1
538610 99538610 1001 86380 86390 1
538885 99538885 1001 86380 86390 1
538926 99538926 1001 86380 86390 1
538849 99538849 1001 86380 86390 1
539442 99539442 1001 86380 86390 1
539455 99539455 1001 86380 86390 1
539383 99539383 1001 86380 86390 1
539321 99539321 1001 86380 86390 1
539284 99539284 1001 86380 86390 1
539324 99539324 1001 86380 86390 1
539337 99539337 1001 86380 86390 1
539046 99539046 1001 86380 86390 1
539219 99539219 1001 86380 86390 1
539196 99539196 1001 86380 86390 1
539690 99539690 1001 86380 86390 1
539733 99539733 1001 86380 86390 1
539813 99539813 1001 86380 86390 1
539713 99539713 1001 86380 86390 1
540243 99540243 1001 86380 86390 1
540205 99540205 1001 86380 86390 1
540063 99540063 1001 86380 86390 1
539976 99539976 1001 86380 86390 1
539965 99539965 1001 86380 86390 1
540505 99540505 1001 86380 86390 1
540469 99540469 1001 86380 86390 1
540664 99540664 1001 86380 86390 1
540487 99540487 1001 86380 86390 1
541140 99541140 1001 86380 86390 1
541090 99541090 1001 86380 86390 1
541253 99541253 1001 86380 86390 1
540896 99540896 1001 86380 86390 1
541003 99541003 1001 86380 86390 1
541060 99541060 1001 86380 86390 1
540757 99540757 1001 86380 86390 1
540826 99540826 1001 86380 86390 1
541446 99541446 1001 86380 86390 1
541474 99541474 1001 86380 86390 1
541397 99541397 1001 86380 86390 1
541346 99541346 1001 86380 86390 1
541327 99541327 1001 86380 86390 1
542070 99542070 1001 86380 86390 1
541994 99541994 1001 86380 86390 1
541809 99541809 1001 86380 86390 1
541913 99541913 1001 86380 86390 1
541849 99541849 1001 86380 86390 1
541857 99541857 1001 86380 86390 1
541577 99541577 1001 86380 86390 1
541620 99541620 1001 86380 86390 1
541522 99541522 1001 86380 86390 1
542183 99542183 1001 86380 86390 1
542908 99542908 1001 86380 86390 1
542925 99542925 1001 86380 86390 1
542851 99542851 1001 86380 86390 1
542938 99542938 1001 86380 86390 1
542828 99542828 1001 86380 86390 1
542622 99542622 1001 86380 86390 1
542611 99542611 1001 86380 86390 1
542651 99542651 1001 86380 86390 1
542677 99542677 1001 86380 86390 1
542547 99542547 1001 86380 86390 1
542666 99542666 1001 86380 86390 1
542725 99542725 1001 86380 86390 1
542429 99542429 1001 86380 86390 1
542458 99542458 1001 86380 86390 1
542395 99542395 1001 86380 86390 1
542409 99542409 1001 86380 86390 1
542526 99542526 1001 86380 86390 1
542359 99542359 1001 86380 86390 1
542957 99542957 1001 86380 86390 1
543038 99543038 1001 86380 86390 1
543000 99543000 1001 86380 86390 1
543758 99543758 1001 86380 86390 1
543416 99543416 1001 86380 86390 1
543335 99543335 1001 86380 86390 1
543859 99543859 1001 86380 86390 1
543822 99543822 1001 86380 86390 1
543824 99543824 1001 86380 86390 1
543877 99543877 1001 86380 86390 1
544559 99544559 1001 86380 86390 1
544396 99544396 1001 86380 86390 1
544474 99544474 1001 86380 86390 1
544518 99544518 1001 86380 86390 1
544197 99544197 1001 86380 86390 1
544354 99544354 1001 86380 86390 1
544283 99544283 1001 86380 86390 1
544297 99544297 1001 86380 86390 1
544117 99544117 1001 86380 86390 1
544662 99544662 1001 86380 86390 1
544598 99544598 1001 86380 86390 1
544707 99544707 1001 86380 86390 1
424981 220 1001 66540 67737 1
500712 859 1002 46596 53894 1
525794 1208 1002 67641 68816 1
400501 99400501 1001 86380 86390 1
400654 99400654 1001 86380 86390 1
400726 99400726 1001 86380 86390 1
400938 99400938 1001 86380 86390 1
400944 99400944 1001 86380 86390 1
401351 99401351 1001 86380 86390 1
401530 99401530 1001 86380 86390 1
401620 99401620 1001 86380 86390 1
401596 99401596 1001 86380 86390 1
401662 99401662 1001 86380 86390 1
401852 99401852 1001 86380 86390 1
401881 99401881 1001 86380 86390 1
401970 99401970 1001 86380 86390 1
402424 99402424 1001 86380 86390 1
402635 99402635 1001 86380 86390 1
402731 99402731 1001 86380 86390 1
402854 99402854 1001 86380 86390 1
403335 99403335 1001 86380 86390 1
403528 99403528 1001 86380 86390 1
403447 99403447 1001 86380 86390 1
403620 99403620 1001 86380 86390 1
403618 99403618 1001 86380 86390 1
403728 99403728 1001 86380 86390 1
403794 99403794 1001 86380 86390 1
403894 99403894 1001 86380 86390 1
403841 99403841 1001 86380 86390 1
403991 99403991 1001 86380 86390 1
403928 99403928 1001 86380 86390 1
404190 99404190 1001 86380 86390 1
404552 99404552 1001 86380 86390 1
404649 99404649 1001 86380 86390 1
404752 99404752 1001 86380 86390 1
405148 99405148 1001 86380 86390 1
405343 99405343 1001 86380 86390 1
405448 99405448 1001 86380 86390 1
405567 99405567 1001 86380 86390 1
405586 99405586 1001 86380 86390 1
405875 99405875 1001 86380 86390 1
406078 99406078 1001 86380 86390 1
406439 99406439 1001 86380 86390 1
406772 99406772 1001 86380 86390 1
406948 99406948 1001 86380 86390 1
406977 99406977 1001 86380 86390 1
407296 99407296 1001 86380 86390 1
407425 99407425 1001 86380 86390 1
407488 99407488 1001 86380 86390 1
407568 99407568 1001 86380 86390 1
407627 99407627 1001 86380 86390 1
407832 99407832 1001 86380 86390 1
407806 99407806 1001 86380 86390 1
407782 99407782 1001 86380 86390 1
407912 99407912 1001 86380 86390 1
407971 99407971 1001 86380 86390 1
407882 99407882 1001 86380 86390 1
408138 99408138 1001 86380 86390 1
408242 99408242 1001 86380 86390 1
408356 99408356 1001 86380 86390 1
408315 99408315 1001 86380 86390 1
408521 99408521 1001 86380 86390 1
408804 99408804 1001 86380 86390 1
408938 99408938 1001 86380 86390 1
409006 99409006 1001 86380 86390 1
409261 99409261 1001 86380 86390 1
409251 99409251 1001 86380 86390 1
409649 99409649 1001 86380 86390 1
409675 99409675 1001 86380 86390 1
409722 99409722 1001 86380 86390 1
409727 99409727 1001 86380 86390 1
409707 99409707 1001 86380 86390 1
409734 99409734 1001 86380 86390 1
410002 99410002 1001 86380 86390 1
410057 99410057 1001 86380 86390 1
410059 99410059 1001 86380 86390 1
410294 99410294 1001 86380 86390 1
410390 99410390 1001 86380 86390 1
410457 99410457 1001 86380 86390 1
410519 99410519 1001 86380 86390 1
410824 99410824 1001 86380 86390 1
410835 99410835 1001 86380 86390 1
411051 99411051 1001 86380 86390 1
411276 99411276 1001 86380 86390 1
411229 99411229 1001 86380 86390 1
411341 99411341 1001 86380 86390 1
411347 99411347 1001 86380 86390 1
411725 99411725 1001 86380 86390 1
411883 99411883 1001 86380 86390 1
412132 99412132 1001 86380 86390 1
412241 99412241 1001 86380 86390 1
412250 99412250 1001 86380 86390 1
412415 99412415 1001 86380 86390 1
413421 99413421 1001 86380 86390 1
413293 99413293 1001 86380 86390 1
413561 99413561 1001 86380 86390 1
413221 99413221 1001 86380 86390 1
413212 99413212 1001 86380 86390 1
412884 99412884 1001 86380 86390 1
412590 99412590 1001 86380 86390 1
412624 99412624 1001 86380 86390 1
412860 99412860 1001 86380 86390 1
413725 99413725 1001 86380 86390 1
414059 99414059 1001 86380 86390 1
413740 99413740 1001 86380 86390 1
413877 99413877 1001 86380 86390 1
413828 99413828 1001 86380 86390 1
414973 99414973 1001 86380 86390 1
415149 99415149 1001 86380 86390 1
414959 99414959 1001 86380 86390 1
415020 99415020 1001 86380 86390 1
414651 99414651 1001 86380 86390 1
414822 99414822 1001 86380 86390 1
414572 99414572 1001 86380 86390 1
414575 99414575 1001 86380 86390 1
414788 99414788 1001 86380 86390 1
414646 99414646 1001 86380 86390 1
414149 99414149 1001 86380 86390 1
414301 99414301 1001 86380 86390 1
414412 99414412 1001 86380 86390 1
414240 99414240 1001 86380 86390 1
414195 99414195 1001 86380 86390 1
415486 99415486 1001 86380 86390 1
415399 99415399 1001 86380 86390 1
416192 99416192 1001 86380 86390 1
416202 99416202 1001 86380 86390 1
416004 99416004 1001 86380 86390 1
415842 99415842 1001 86380 86390 1
415733 99415733 1001 86380 86390 1
417127 99417127 1001 86380 86390 1
417129 99417129 1001 86380 86390 1
417086 99417086 1001 86380 86390 1
417193 99417193 1001 86380 86390 1
417521 99417521 1001 86380 86390 1
417510 99417510 1001 86380 86390 1
418458 99418458 1001 86380 86390 1
418389 99418389 1001 86380 86390 1
418379 99418379 1001 86380 86390 1
418065 99418065 1001 86380 86390 1
418386 99418386 1001 86380 86390 1
417819 99417819 1001 86380 86390 1
419206 99419206 1001 86380 86390 1
419091 99419091 1001 86380 86390 1
420216 99420216 1001 86380 86390 1
420176 99420176 1001 86380 86390 1
420204 99420204 1001 86380 86390 1
420184 99420184 1001 86380 86390 1
420001 99420001 1001 86380 86390 1
419293 99419293 1001 86380 86390 1
419382 99419382 1001 86380 86390 1
419454 99419454 1001 86380 86390 1
419329 99419329 1001 86380 86390 1
419392 99419392 1001 86380 86390 1
419226 99419226 1001 86380 86390 1
419510 99419510 1001 86380 86390 1
419535 99419535 1001 86380 86390 1
420692 99420692 1001 86380 86390 1
420676 99420676 1001 86380 86390 1
420518 99420518 1001 86380 86390 1
422111 99422111 1001 86380 86390 1
421689 99421689 1001 86380 86390 1
421782 99421782 1001 86380 86390 1
421721 99421721 1001 86380 86390 1
422081 99422081 1001 86380 86390 1
421273 99421273 1001 86380 86390 1
421550 99421550 1001 86380 86390 1
420940 99420940 1001 86380 86390 1
421231 99421231 1001 86380 86390 1
420871 99420871 1001 86380 86390 1
421061 99421061 1001 86380 86390 1
422200 99422200 1001 86380 86390 1
423559 99423559 1001 86380 86390 1
423525 99423525 1001 86380 86390 1
423499 99423499 1001 86380 86390 1
423154 99423154 1001 86380 86390 1
423139 99423139 1001 86380 86390 1
423255 99423255 1001 86380 86390 1
423299 99423299 1001 86380 86390 1
422722 99422722 1001 86380 86390 1
422798 99422798 1001 86380 86390 1
422882 99422882 1001 86380 86390 1
422780 99422780 1001 86380 86390 1
422806 99422806 1001 86380 86390 1
422731 99422731 1001 86380 86390 1
422843 99422843 1001 86380 86390 1
422867 99422867 1001 86380 86390 1
422694 99422694 1001 86380 86390 1
424084 99424084 1001 86380 86390 1
424007 99424007 1001 86380 86390 1
425101 99425101 1001 86380 86390 1
425288 99425288 1001 86380 86390 1
424880 99424880 1001 86380 86390 1
424863 99424863 1001 86380 86390 1
424692 99424692 1001 86380 86390 1
425668 99425668 1001 86380 86390 1
425389 99425389 1001 86380 86390 1
425540 99425540 1001 86380 86390 1
425544 99425544 1001 86380 86390 1
425401 99425401 1001 86380 86390 1
426872 99426872 1001 86380 86390 1
426854 99426854 1001 86380 86390 1
426956 99426956 1001 86380 86390 1
426784 99426784 1001 86380 86390 1
427115 99427115 1001 86380 86390 1
426554 99426554 1001 86380 86390 1
426415 99426415 1001 86380 86390 1
426222 99426222 1001 86380 86390 1
427361 99427361 1001 86380 86390 1
428721 99428721 1001 86380 86390 1
428435 99428435 1001 86380 86390 1
428601 99428601 1001 86380 86390 1
428722 99428722 1001 86380 86390 1
428386 99428386 1001 86380 86390 1
427922 99427922 1001 86380 86390 1
428096 99428096 1001 86380 86390 1
427931 99427931 1001 86380 86390 1
427644 99427644 1001 86380 86390 1
427868 99427868 1001 86380 86390 1
429153 99429153 1001 86380 86390 1
428876 99428876 1001 86380 86390 1
429055 99429055 1001 86380 86390 1
429012 99429012 1001 86380 86390 1
428983 99428983 1001 86380 86390 1
430317 99430317 1001 86380 86390 1
430172 99430172 1001 86380 86390 1
430253 99430253 1001 86380 86390 1
430201 99430201 1001 86380 86390 1
430059 99430059 1001 86380 86390 1
429808 99429808 1001 86380 86390 1
429782 99429782 1001 86380 86390 1
429700 99429700 1001 86380 86390 1
429945 99429945 1001 86380 86390 1
429178 99429178 1001 86380 86390 1
429375 99429375 1001 86380 86390 1
430401 99430401 1001 86380 86390 1
430538 99430538 1001 86380 86390 1
430522 99430522 1001 86380 86390 1
431764 99431764 1001 86380 86390 1
431689 99431689 1001 86380 86390 1
431990 99431990 1001 86380 86390 1
431712 99431712 1001 86380 86390 1
432014 99432014 1001 86380 86390 1
431507 99431507 1001 86380 86390 1
431589 99431589 1001 86380 86390 1
431537 99431537 1001 86380 86390 1
430911 99430911 1001 86380 86390 1
431238 99431238 1001 86380 86390 1
430928 99430928 1001 86380 86390 1
430987 99430987 1001 86380 86390 1
431075 99431075 1001 86380 86390 1
433671 99433671 1001 86380 86390 1
433619 99433619 1001 86380 86390 1
433052 99433052 1001 86380 86390 1
433141 99433141 1001 86380 86390 1
432917 99432917 1001 86380 86390 1
433262 99433262 1001 86380 86390 1
433207 99433207 1001 86380 86390 1
433186 99433186 1001 86380 86390 1
432627 99432627 1001 86380 86390 1
432798 99432798 1001 86380 86390 1
432541 99432541 1001 86380 86390 1
432765 99432765 1001 86380 86390 1
433980 99433980 1001 86380 86390 1
434132 99434132 1001 86380 86390 1
435304 99435304 1001 86380 86390 1
434620 99434620 1001 86380 86390 1
434897 99434897 1001 86380 86390 1
434972 99434972 1001 86380 86390 1
434877 99434877 1001 86380 86390 1
434678 99434678 1001 86380 86390 1
434634 99434634 1001 86380 86390 1
434655 99434655 1001 86380 86390 1
434510 99434510 1001 86380 86390 1
434512 99434512 1001 86380 86390 1
434201 99434201 1001 86380 86390 1
434414 99434414 1001 86380 86390 1
434464 99434464 1001 86380 86390 1
434559 99434559 1001 86380 86390 1
436890 99436890 1001 86380 86390 1
436977 99436977 1001 86380 86390 1
436769 99436769 1001 86380 86390 1
436850 99436850 1001 86380 86390 1
436347 99436347 1001 86380 86390 1
436695 99436695 1001 86380 86390 1
436745 99436745 1001 86380 86390 1
436511 99436511 1001 86380 86390 1
436615 99436615 1001 86380 86390 1
435955 99435955 1001 86380 86390 1
300045 99300045 1001 86380 86390 1
300614 99300614 1001 86380 86390 1
300645 99300645 1001 86380 86390 1
300647 99300647 1001 86380 86390 1
300596 99300596 1001 86380 86390 1
300722 99300722 1001 86380 86390 1
300547 99300547 1001 86380 86390 1
300477 99300477 1001 86380 86390 1
300361 99300361 1001 86380 86390 1
300377 99300377 1001 86380 86390 1
300224 99300224 1001 86380 86390 1
300289 99300289 1001 86380 86390 1
300165 99300165 1001 86380 86390 1
300244 99300244 1001 86380 86390 1
300197 99300197 1001 86380 86390 1
300845 99300845 1001 86380 86390 1
300833 99300833 1001 86380 86390 1
301454 99301454 1001 86380 86390 1
301523 99301523 1001 86380 86390 1
301448 99301448 1001 86380 86390 1
301476 99301476 1001 86380 86390 1
301272 99301272 1001 86380 86390 1
301250 99301250 1001 86380 86390 1
301291 99301291 1001 86380 86390 1
301215 99301215 1001 86380 86390 1
301011 99301011 1001 86380 86390 1
300942 99300942 1001 86380 86390 1
301008 99301008 1001 86380 86390 1
301060 99301060 1001 86380 86390 1
301074 99301074 1001 86380 86390 1
301558 99301558 1001 86380 86390 1
301637 99301637 1001 86380 86390 1
301729 99301729 1001 86380 86390 1
302346 99302346 1001 86380 86390 1
302311 99302311 1001 86380 86390 1
302261 99302261 1001 86380 86390 1
302187 99302187 1001 86380 86390 1
302070 99302070 1001 86380 86390 1
301882 99301882 1001 86380 86390 1
301858 99301858 1001 86380 86390 1
301898 99301898 1001 86380 86390 1
301887 99301887 1001 86380 86390 1
302481 99302481 1001 86380 86390 1
302496 99302496 1001 86380 86390 1
302409 99302409 1001 86380 86390 1
302514 99302514 1001 86380 86390 1
302451 99302451 1001 86380 86390 1
302516 99302516 1001 86380 86390 1
302506 99302506 1001 86380 86390 1
303136 99303136 1001 86380 86390 1
302899 99302899 1001 86380 86390 1
302978 99302978 1001 86380 86390 1
302920 99302920 1001 86380 86390 1
302614 99302614 1001 86380 86390 1
302653 99302653 1001 86380 86390 1
302712 99302712 1001 86380 86390 1
302586 99302586 1001 86380 86390 1
303865 99303865 1001 86380 86390 1
303971 99303971 1001 86380 86390 1
303935 99303935 1001 86380 86390 1
303925 99303925 1001 86380 86390 1
303914 99303914 1001 86380 86390 1
303785 99303785 1001 86380 86390 1
303425 99303425 1001 86380 86390 1
303517 99303517 1001 86380 86390 1
303612 99303612 1001 86380 86390 1
303575 99303575 1001 86380 86390 1
303472 99303472 1001 86380 86390 1
303525 99303525 1001 86380 86390 1
303591 99303591 1001 86380 86390 1
303501 99303501 1001 86380 86390 1
304172 99304172 1001 86380 86390 1
304122 99304122 1001 86380 86390 1
304824 99304824 1001 86380 86390 1
304670 99304670 1001 86380 86390 1
304751 99304751 1001 86380 86390 1
304688 99304688 1001 86380 86390 1
304550 99304550 1001 86380 86390 1
304513 99304513 1001 86380 86390 1
304642 99304642 1001 86380 86390 1
304528 99304528 1001 86380 86390 1
304481 99304481 1001 86380 86390 1
304328 99304328 1001 86380 86390 1
304291 99304291 1001 86380 86390 1
304435 99304435 1001 86380 86390 1
304319 99304319 1001 86380 86390 1
304375 99304375 1001 86380 86390 1
304273 99304273 1001 86380 86390 1
304275 99304275 1001 86380 86390 1
304951 99304951 1001 86380 86390 1
304983 99304983 1001 86380 86390 1
305022 99305022 1001 86380 86390 1
305596 99305596 1001 86380 86390 1
305380 99305380 1001 86380 86390 1
305343 99305343 1001 86380 86390 1
305247 99305247 1001 86380 86390 1
305067 99305067 1001 86380 86390 1
305158 99305158 1001 86380 86390 1
305228 99305228 1001 86380 86390 1
500169 99500169 1001 86380 86390 1
500709 99500709 1001 86380 86390 1
500581 99500581 1001 86380 86390 1
500531 99500531 1001 86380 86390 1
500545 99500545 1001 86380 86390 1
500456 99500456 1001 86380 86390 1
500445 99500445 1001 86380 86390 1
500220 99500220 1001 86380 86390 1
500337 99500337 1001 86380 86390 1
500316 99500316 1001 86380 86390 1
500267 99500267 1001 86380 86390 1
500953 99500953 1001 86380 86390 1
500966 99500966 1001 86380 86390 1
500994 99500994 1001 86380 86390 1
501007 99501007 1001 86380 86390 1
500870 99500870 1001 86380 86390 1
501610 99501610 1001 86380 86390 1
501555 99501555 1001 86380 86390 1
501508 99501508 1001 86380 86390 1
501343 99501343 1001 86380 86390 1
501347 99501347 1001 86380 86390 1
501238 99501238 1001 86380 86390 1
501214 99501214 1001 86380 86390 1
501219 99501219 1001 86380 86390 1
501106 99501106 1001 86380 86390 1
501785 99501785 1001 86380 86390 1
502311 99502311 1001 86380 86390 1
502364 99502364 1001 86380 86390 1
502264 99502264 1001 86380 86390 1
502304 99502304 1001 86380 86390 1
502460 99502460 1001 86380 86390 1
502056 99502056 1001 86380 86390 1
502097 99502097 1001 86380 86390 1
502041 99502041 1001 86380 86390 1
501846 99501846 1001 86380 86390 1
501993 99501993 1001 86380 86390 1
502502 99502502 1001 86380 86390 1
502530 99502530 1001 86380 86390 1
502635 99502635 1001 86380 86390 1
502510 99502510 1001 86380 86390 1
502600 99502600 1001 86380 86390 1
502641 99502641 1001 86380 86390 1
503264 99503264 1001 86380 86390 1
503122 99503122 1001 86380 86390 1
502935 99502935 1001 86380 86390 1
502961 99502961 1001 86380 86390 1
502952 99502952 1001 86380 86390 1
502816 99502816 1001 86380 86390 1
503376 99503376 1001 86380 86390 1
504091 99504091 1001 86380 86390 1
503731 99503731 1001 86380 86390 1
503732 99503732 1001 86380 86390 1
503746 99503746 1001 86380 86390 1
503528 99503528 1001 86380 86390 1
504161 99504161 1001 86380 86390 1
504253 99504253 1001 86380 86390 1
504791 99504791 1001 86380 86390 1
504912 99504912 1001 86380 86390 1
504744 99504744 1001 86380 86390 1
504924 99504924 1001 86380 86390 1
504813 99504813 1001 86380 86390 1
504575 99504575 1001 86380 86390 1
504682 99504682 1001 86380 86390 1
504710 99504710 1001 86380 86390 1
504426 99504426 1001 86380 86390 1
504325 99504325 1001 86380 86390 1
504430 99504430 1001 86380 86390 1
504462 99504462 1001 86380 86390 1
504398 99504398 1001 86380 86390 1
505032 99505032 1001 86380 86390 1
505129 99505129 1001 86380 86390 1
505132 99505132 1001 86380 86390 1
505729 99505729 1001 86380 86390 1
505470 99505470 1001 86380 86390 1
505433 99505433 1001 86380 86390 1
505161 99505161 1001 86380 86390 1
505227 99505227 1001 86380 86390 1
505196 99505196 1001 86380 86390 1
505287 99505287 1001 86380 86390 1
505871 99505871 1001 86380 86390 1
505777 99505777 1001 86380 86390 1
505882 99505882 1001 86380 86390 1
506392 99506392 1001 86380 86390 1
506580 99506580 1001 86380 86390 1
506582 99506582 1001 86380 86390 1
506451 99506451 1001 86380 86390 1
506222 99506222 1001 86380 86390 1
506197 99506197 1001 86380 86390 1
506269 99506269 1001 86380 86390 1
506194 99506194 1001 86380 86390 1
506337 99506337 1001 86380 86390 1
506094 99506094 1001 86380 86390 1
506033 99506033 1001 86380 86390 1
506074 99506074 1001 86380 86390 1
506127 99506127 1001 86380 86390 1
507278 99507278 1001 86380 86390 1
507110 99507110 1001 86380 86390 1
506930 99506930 1001 86380 86390 1
506814 99506814 1001 86380 86390 1
506848 99506848 1001 86380 86390 1
506955 99506955 1001 86380 86390 1
507579 99507579 1001 86380 86390 1
507618 99507618 1001 86380 86390 1
507530 99507530 1001 86380 86390 1
508146 99508146 1001 86380 86390 1
508160 99508160 1001 86380 86390 1
508167 99508167 1001 86380 86390 1
507967 99507967 1001 86380 86390 1
507873 99507873 1001 86380 86390 1
507747 99507747 1001 86380 86390 1
507816 99507816 1001 86380 86390 1
509068 99509068 1001 86380 86390 1
508881 99508881 1001 86380 86390 1
508832 99508832 1001 86380 86390 1
508848 99508848 1001 86380 86390 1
508732 99508732 1001 86380 86390 1
508639 99508639 1001 86380 86390 1
508523 99508523 1001 86380 86390 1
509850 99509850 1001 86380 86390 1
509842 99509842 1001 86380 86390 1
509845 99509845 1001 86380 86390 1
509833 99509833 1001 86380 86390 1
509796 99509796 1001 86380 86390 1
509526 99509526 1001 86380 86390 1
509594 99509594 1001 86380 86390 1
509308 99509308 1001 86380 86390 1
509297 99509297 1001 86380 86390 1
509404 99509404 1001 86380 86390 1
510599 99510599 1001 86380 86390 1
510691 99510691 1001 86380 86390 1
510722 99510722 1001 86380 86390 1
510372 99510372 1001 86380 86390 1
510224 99510224 1001 86380 86390 1
510123 99510123 1001 86380 86390 1
510242 99510242 1001 86380 86390 1
510747 99510747 1001 86380 86390 1
511421 99511421 1001 86380 86390 1
511513 99511513 1001 86380 86390 1
511231 99511231 1001 86380 86390 1
511284 99511284 1001 86380 86390 1
511311 99511311 1001 86380 86390 1
511238 99511238 1001 86380 86390 1
511041 99511041 1001 86380 86390 1
511602 99511602 1001 86380 86390 1
511745 99511745 1001 86380 86390 1
512341 99512341 1001 86380 86390 1
512305 99512305 1001 86380 86390 1
512319 99512319 1001 86380 86390 1
512294 99512294 1001 86380 86390 1
512256 99512256 1001 86380 86390 1
512082 99512082 1001 86380 86390 1
512031 99512031 1001 86380 86390 1
512083 99512083 1001 86380 86390 1
512155 99512155 1001 86380 86390 1
512131 99512131 1001 86380 86390 1
512144 99512144 1001 86380 86390 1
512003 99512003 1001 86380 86390 1
511796 99511796 1001 86380 86390 1
511810 99511810 1001 86380 86390 1
511875 99511875 1001 86380 86390 1
511773 99511773 1001 86380 86390 1
511826 99511826 1001 86380 86390 1
511763 99511763 1001 86380 86390 1
511946 99511946 1001 86380 86390 1
511923 99511923 1001 86380 86390 1
512403 99512403 1001 86380 86390 1
512455 99512455 1001 86380 86390 1
512481 99512481 1001 86380 86390 1
512521 99512521 1001 86380 86390 1
512565 99512565 1001 86380 86390 1
512569 99512569 1001 86380 86390 1
513155 99513155 1001 86380 86390 1
513174 99513174 1001 86380 86390 1
513145 99513145 1001 86380 86390 1
513122 99513122 1001 86380 86390 1
513032 99513032 1001 86380 86390 1
513138 99513138 1001 86380 86390 1
512960 99512960 1001 86380 86390 1
512834 99512834 1001 86380 86390 1
512822 99512822 1001 86380 86390 1
512978 99512978 1001 86380 86390 1
512876 99512876 1001 86380 86390 1
512868 99512868 1001 86380 86390 1
512958 99512958 1001 86380 86390 1
512596 99512596 1001 86380 86390 1
512727 99512727 1001 86380 86390 1
512600 99512600 1001 86380 86390 1
512731 99512731 1001 86380 86390 1
512667 99512667 1001 86380 86390 1
512629 99512629 1001 86380 86390 1
512696 99512696 1001 86380 86390 1
512621 99512621 1001 86380 86390 1
513266 99513266 1001 86380 86390 1
513255 99513255 1001 86380 86390 1
513272 99513272 1001 86380 86390 1
513850 99513850 1001 86380 86390 1
513996 99513996 1001 86380 86390 1
514008 99514008 1001 86380 86390 1
513834 99513834 1001 86380 86390 1
513799 99513799 1001 86380 86390 1
513670 99513670 1001 86380 86390 1
513774 99513774 1001 86380 86390 1
513725 99513725 1001 86380 86390 1
513642 99513642 1001 86380 86390 1
513488 99513488 1001 86380 86390 1
513501 99513501 1001 86380 86390 1
513476 99513476 1001 86380 86390 1
513599 99513599 1001 86380 86390 1
514807 99514807 1001 86380 86390 1
514827 99514827 1001 86380 86390 1
514724 99514724 1001 86380 86390 1
514511 99514511 1001 86380 86390 1
514358 99514358 1001 86380 86390 1
514359 99514359 1001 86380 86390 1
514282 99514282 1001 86380 86390 1
514284 99514284 1001 86380 86390 1
515048 99515048 1001 86380 86390 1
515061 99515061 1001 86380 86390 1
514987 99514987 1001 86380 86390 1
514963 99514963 1001 86380 86390 1
514951 99514951 1001 86380 86390 1
514915 99514915 1001 86380 86390 1
515020 99515020 1001 86380 86390 1
515607 99515607 1001 86380 86390 1
515517 99515517 1001 86380 86390 1
515557 99515557 1001 86380 86390 1
515522 99515522 1001 86380 86390 1
515525 99515525 1001 86380 86390 1
515630 99515630 1001 86380 86390 1
515387 99515387 1001 86380 86390 1
515362 99515362 1001 86380 86390 1
515396 99515396 1001 86380 86390 1
515102 99515102 1001 86380 86390 1
515237 99515237 1001 86380 86390 1
515175 99515175 1001 86380 86390 1
515138 99515138 1001 86380 86390 1
515763 99515763 1001 86380 86390 1
515767 99515767 1001 86380 86390 1
515782 99515782 1001 86380 86390 1
516419 99516419 1001 86380 86390 1
516317 99516317 1001 86380 86390 1
516385 99516385 1001 86380 86390 1
516376 99516376 1001 86380 86390 1
516340 99516340 1001 86380 86390 1
516353 99516353 1001 86380 86390 1
516226 99516226 1001 86380 86390 1
516098 99516098 1001 86380 86390 1
516230 99516230 1001 86380 86390 1
516192 99516192 1001 86380 86390 1
516260 99516260 1001 86380 86390 1
516070 99516070 1001 86380 86390 1
516021 99516021 1001 86380 86390 1
516560 99516560 1001 86380 86390 1
516524 99516524 1001 86380 86390 1
516693 99516693 1001 86380 86390 1
516683 99516683 1001 86380 86390 1
517248 99517248 1001 86380 86390 1
517211 99517211 1001 86380 86390 1
517161 99517161 1001 86380 86390 1
517265 99517265 1001 86380 86390 1
516983 99516983 1001 86380 86390 1
517090 99517090 1001 86380 86390 1
516755 99516755 1001 86380 86390 1
516916 99516916 1001 86380 86390 1
516763 99516763 1001 86380 86390 1
517436 99517436 1001 86380 86390 1
517476 99517476 1001 86380 86390 1
517442 99517442 1001 86380 86390 1
517524 99517524 1001 86380 86390 1
518037 99518037 1001 86380 86390 1
517961 99517961 1001 86380 86390 1
518095 99518095 1001 86380 86390 1
517920 99517920 1001 86380 86390 1
517806 99517806 1001 86380 86390 1
517872 99517872 1001 86380 86390 1
517847 99517847 1001 86380 86390 1
517700 99517700 1001 86380 86390 1
517573 99517573 1001 86380 86390 1
517744 99517744 1001 86380 86390 1
517616 99517616 1001 86380 86390 1
517721 99517721 1001 86380 86390 1
518275 99518275 1001 86380 86390 1
518176 99518176 1001 86380 86390 1
518306 99518306 1001 86380 86390 1
518364 99518364 1001 86380 86390 1
518859 99518859 1001 86380 86390 1
518912 99518912 1001 86380 86390 1
518863 99518863 1001 86380 86390 1
518962 99518962 1001 86380 86390 1
518839 99518839 1001 86380 86390 1
518804 99518804 1001 86380 86390 1
518623 99518623 1001 86380 86390 1
518729 99518729 1001 86380 86390 1
518384 99518384 1001 86380 86390 1
518516 99518516 1001 86380 86390 1
518426 99518426 1001 86380 86390 1
518492 99518492 1001 86380 86390 1
518534 99518534 1001 86380 86390 1
518995 99518995 1001 86380 86390 1
519646 99519646 1001 86380 86390 1
519652 99519652 1001 86380 86390 1
519654 99519654 1001 86380 86390 1
519801 99519801 1001 86380 86390 1
519804 99519804 1001 86380 86390 1
519416 99519416 1001 86380 86390 1
519460 99519460 1001 86380 86390 1
519591 99519591 1001 86380 86390 1
519285 99519285 1001 86380 86390 1
519207 99519207 1001 86380 86390 1
519223 99519223 1001 86380 86390 1
519262 99519262 1001 86380 86390 1
519317 99519317 1001 86380 86390 1
519358 99519358 1001 86380 86390 1
519269 99519269 1001 86380 86390 1
519927 99519927 1001 86380 86390 1
519916 99519916 1001 86380 86390 1
519840 99519840 1001 86380 86390 1
519880 99519880 1001 86380 86390 1
519881 99519881 1001 86380 86390 1
519959 99519959 1001 86380 86390 1
519962 99519962 1001 86380 86390 1
519913 99519913 1001 86380 86390 1
520472 99520472 1001 86380 86390 1
520524 99520524 1001 86380 86390 1
520462 99520462 1001 86380 86390 1
520595 99520595 1001 86380 86390 1
520424 99520424 1001 86380 86390 1
520414 99520414 1001 86380 86390 1
520234 99520234 1001 86380 86390 1
520158 99520158 1001 86380 86390 1
520663 99520663 1001 86380 86390 1
520821 99520821 1001 86380 86390 1
521377 99521377 1001 86380 86390 1
521404 99521404 1001 86380 86390 1
521455 99521455 1001 86380 86390 1
521145 99521145 1001 86380 86390 1
521186 99521186 1001 86380 86390 1
521125 99521125 1001 86380 86390 1
521192 99521192 1001 86380 86390 1
521115 99521115 1001 86380 86390 1
521180 99521180 1001 86380 86390 1
520874 99520874 1001 86380 86390 1
520994 99520994 1001 86380 86390 1
520869 99520869 1001 86380 86390 1
521572 99521572 1001 86380 86390 1
521640 99521640 1001 86380 86390 1
521472 99521472 1001 86380 86390 1
521526 99521526 1001 86380 86390 1
521578 99521578 1001 86380 86390 1
522114 99522114 1001 86380 86390 1
521936 99521936 1001 86380 86390 1
522070 99522070 1001 86380 86390 1
521866 99521866 1001 86380 86390 1
521713 99521713 1001 86380 86390 1
521846 99521846 1001 86380 86390 1
521691 99521691 1001 86380 86390 1
522394 99522394 1001 86380 86390 1
522447 99522447 1001 86380 86390 1
523116 99523116 1001 86380 86390 1
522981 99522981 1001 86380 86390 1
523095 99523095 1001 86380 86390 1
523103 99523103 1001 86380 86390 1
523077 99523077 1001 86380 86390 1
522850 99522850 1001 86380 86390 1
522708 99522708 1001 86380 86390 1
522576 99522576 1001 86380 86390 1
522532 99522532 1001 86380 86390 1
522533 99522533 1001 86380 86390 1
523175 99523175 1001 86380 86390 1
523166 99523166 1001 86380 86390 1
523802 99523802 1001 86380 86390 1
523771 99523771 1001 86380 86390 1
523747 99523747 1001 86380 86390 1
523904 99523904 1001 86380 86390 1
523574 99523574 1001 86380 86390 1
523589 99523589 1001 86380 86390 1
523566 99523566 1001 86380 86390 1
523594 99523594 1001 86380 86390 1
523336 99523336 1001 86380 86390 1
523389 99523389 1001 86380 86390 1
523327 99523327 1001 86380 86390 1
523459 99523459 1001 86380 86390 1
523500 99523500 1001 86380 86390 1
523359 99523359 1001 86380 86390 1
523412 99523412 1001 86380 86390 1
523983 99523983 1001 86380 86390 1
524074 99524074 1001 86380 86390 1
524114 99524114 1001 86380 86390 1
524015 99524015 1001 86380 86390 1
524580 99524580 1001 86380 86390 1
524663 99524663 1001 86380 86390 1
524586 99524586 1001 86380 86390 1
524653 99524653 1001 86380 86390 1
524692 99524692 1001 86380 86390 1
524465 99524465 1001 86380 86390 1
524454 99524454 1001 86380 86390 1
524419 99524419 1001 86380 86390 1
524318 99524318 1001 86380 86390 1
524215 99524215 1001 86380 86390 1
524346 99524346 1001 86380 86390 1
524239 99524239 1001 86380 86390 1
524835 99524835 1001 86380 86390 1
524838 99524838 1001 86380 86390 1
524971 99524971 1001 86380 86390 1
525473 99525473 1001 86380 86390 1
525391 99525391 1001 86380 86390 1
525187 99525187 1001 86380 86390 1
525310 99525310 1001 86380 86390 1
525336 99525336 1001 86380 86390 1
525375 99525375 1001 86380 86390 1
525259 99525259 1001 86380 86390 1
525040 99525040 1001 86380 86390 1
525159 99525159 1001 86380 86390 1
525007 99525007 1001 86380 86390 1
525089 99525089 1001 86380 86390 1
525634 99525634 1001 86380 86390 1
525635 99525635 1001 86380 86390 1
525601 99525601 1001 86380 86390 1
526295 99526295 1001 86380 86390 1
526227 99526227 1001 86380 86390 1
526212 99526212 1001 86380 86390 1
526162 99526162 1001 86380 86390 1
526098 99526098 1001 86380 86390 1
525831 99525831 1001 86380 86390 1
525874 99525874 1001 86380 86390 1
526500 99526500 1001 86380 86390 1
526475 99526475 1001 86380 86390 1
526568 99526568 1001 86380 86390 1
526569 99526569 1001 86380 86390 1
526557 99526557 1001 86380 86390 1
526622 99526622 1001 86380 86390 1
527088 99527088 1001 86380 86390 1
526865 99526865 1001 86380 86390 1
526744 99526744 1001 86380 86390 1
527415 99527415 1001 86380 86390 1
527436 99527436 1001 86380 86390 1
528012 99528012 1001 86380 86390 1
527899 99527899 1001 86380 86390 1
528054 99528054 1001 86380 86390 1
527991 99527991 1001 86380 86390 1
528030 99528030 1001 86380 86390 1
527889 99527889 1001 86380 86390 1
527836 99527836 1001 86380 86390 1
527772 99527772 1001 86380 86390 1
527864 99527864 1001 86380 86390 1
527800 99527800 1001 86380 86390 1
527839 99527839 1001 86380 86390 1
527749 99527749 1001 86380 86390 1
527775 99527775 1001 86380 86390 1
527455 99527455 1001 86380 86390 1
527624 99527624 1001 86380 86390 1
527619 99527619 1001 86380 86390 1
527581 99527581 1001 86380 86390 1
528125 99528125 1001 86380 86390 1
528139 99528139 1001 86380 86390 1
528256 99528256 1001 86380 86390 1
528130 99528130 1001 86380 86390 1
528083 99528083 1001 86380 86390 1
528803 99528803 1001 86380 86390 1
528695 99528695 1001 86380 86390 1
528558 99528558 1001 86380 86390 1
528623 99528623 1001 86380 86390 1
528662 99528662 1001 86380 86390 1
528551 99528551 1001 86380 86390 1
528435 99528435 1001 86380 86390 1
528334 99528334 1001 86380 86390 1
528362 99528362 1001 86380 86390 1
528298 99528298 1001 86380 86390 1
528365 99528365 1001 86380 86390 1
528369 99528369 1001 86380 86390 1
529055 99529055 1001 86380 86390 1
529692 99529692 1001 86380 86390 1
529654 99529654 1001 86380 86390 1
529629 99529629 1001 86380 86390 1
529606 99529606 1001 86380 86390 1
529483 99529483 1001 86380 86390 1
529343 99529343 1001 86380 86390 1
529395 99529395 1001 86380 86390 1
529410 99529410 1001 86380 86390 1
529489 99529489 1001 86380 86390 1
529386 99529386 1001 86380 86390 1
529389 99529389 1001 86380 86390 1
529520 99529520 1001 86380 86390 1
529261 99529261 1001 86380 86390 1
529198 99529198 1001 86380 86390 1
529276 99529276 1001 86380 86390 1
529251 99529251 1001 86380 86390 1
529125 99529125 1001 86380 86390 1
529840 99529840 1001 86380 86390 1
529737 99529737 1001 86380 86390 1
529803 99529803 1001 86380 86390 1
529754 99529754 1001 86380 86390 1
529896 99529896 1001 86380 86390 1
530374 99530374 1001 86380 86390 1
530358 99530358 1001 86380 86390 1
530192 99530192 1001 86380 86390 1
530310 99530310 1001 86380 86390 1
530143 99530143 1001 86380 86390 1
530276 99530276 1001 86380 86390 1
529958 99529958 1001 86380 86390 1
531296 99531296 1001 86380 86390 1
531272 99531272 1001 86380 86390 1
531340 99531340 1001 86380 86390 1
531037 99531037 1001 86380 86390 1
531106 99531106 1001 86380 86390 1
531107 99531107 1001 86380 86390 1
530785 99530785 1001 86380 86390 1
530804 99530804 1001 86380 86390 1
530856 99530856 1001 86380 86390 1
530767 99530767 1001 86380 86390 1
531508 99531508 1001 86380 86390 1
531483 99531483 1001 86380 86390 1
531512 99531512 1001 86380 86390 1
531436 99531436 1001 86380 86390 1
531462 99531462 1001 86380 86390 1
531425 99531425 1001 86380 86390 1
532013 99532013 1001 86380 86390 1
532079 99532079 1001 86380 86390 1
532187 99532187 1001 86380 86390 1
531912 99531912 1001 86380 86390 1
531889 99531889 1001 86380 86390 1
531855 99531855 1001 86380 86390 1
531610 99531610 1001 86380 86390 1
532346 99532346 1001 86380 86390 1
532301 99532301 1001 86380 86390 1
532317 99532317 1001 86380 86390 1
533005 99533005 1001 86380 86390 1
533022 99533022 1001 86380 86390 1
532887 99532887 1001 86380 86390 1
532696 99532696 1001 86380 86390 1
532622 99532622 1001 86380 86390 1
532626 99532626 1001 86380 86390 1
532796 99532796 1001 86380 86390 1
532517 99532517 1001 86380 86390 1
532557 99532557 1001 86380 86390 1
532539 99532539 1001 86380 86390 1
532411 99532411 1001 86380 86390 1
533200 99533200 1001 86380 86390 1
533215 99533215 1001 86380 86390 1
533088 99533088 1001 86380 86390 1
533166 99533166 1001 86380 86390 1
533705 99533705 1001 86380 86390 1
533848 99533848 1001 86380 86390 1
533805 99533805 1001 86380 86390 1
533549 99533549 1001 86380 86390 1
533589 99533589 1001 86380 86390 1
533572 99533572 1001 86380 86390 1
533301 99533301 1001 86380 86390 1
533361 99533361 1001 86380 86390 1
533927 99533927 1001 86380 86390 1
533993 99533993 1001 86380 86390 1
534007 99534007 1001 86380 86390 1
534650 99534650 1001 86380 86390 1
534453 99534453 1001 86380 86390 1
534402 99534402 1001 86380 86390 1
534412 99534412 1001 86380 86390 1
534108 99534108 1001 86380 86390 1
534204 99534204 1001 86380 86390 1
534688 99534688 1001 86380 86390 1
535370 99535370 1001 86380 86390 1
535402 99535402 1001 86380 86390 1
535415 99535415 1001 86380 86390 1
535138 99535138 1001 86380 86390 1
535275 99535275 1001 86380 86390 1
535276 99535276 1001 86380 86390 1
535005 99535005 1001 86380 86390 1
535084 99535084 1001 86380 86390 1
535011 99535011 1001 86380 86390 1
535017 99535017 1001 86380 86390 1
535651 99535651 1001 86380 86390 1
535690 99535690 1001 86380 86390 1
536300 99536300 1001 86380 86390 1
536261 99536261 1001 86380 86390 1
536134 99536134 1001 86380 86390 1
536378 99536378 1001 86380 86390 1
536419 99536419 1001 86380 86390 1
536458 99536458 1001 86380 86390 1
536499 99536499 1001 86380 86390 1
536345 99536345 1001 86380 86390 1
537100 99537100 1001 86380 86390 1
537013 99537013 1001 86380 86390 1
537014 99537014 1001 86380 86390 1
536989 99536989 1001 86380 86390 1
536966 99536966 1001 86380 86390 1
536979 99536979 1001 86380 86390 1
536879 99536879 1001 86380 86390 1
536953 99536953 1001 86380 86390 1
536557 99536557 1001 86380 86390 1
536665 99536665 1001 86380 86390 1
536548 99536548 1001 86380 86390 1
537185 99537185 1001 86380 86390 1
537316 99537316 1001 86380 86390 1
537167 99537167 1001 86380 86390 1
537181 99537181 1001 86380 86390 1
537874 99537874 1001 86380 86390 1
537877 99537877 1001 86380 86390 1
537904 99537904 1001 86380 86390 1
537946 99537946 1001 86380 86390 1
537897 99537897 1001 86380 86390 1
537701 99537701 1001 86380 86390 1
537691 99537691 1001 86380 86390 1
538099 99538099 1001 86380 86390 1
538712 99538712 1001 86380 86390 1
538614 99538614 1001 86380 86390 1
538682 99538682 1001 86380 86390 1
538736 99538736 1001 86380 86390 1
538466 99538466 1001 86380 86390 1
538498 99538498 1001 86380 86390 1
538539 99538539 1001 86380 86390 1
538556 99538556 1001 86380 86390 1
538569 99538569 1001 86380 86390 1
538245 99538245 1001 86380 86390 1
538201 99538201 1001 86380 86390 1
538268 99538268 1001 86380 86390 1
538928 99538928 1001 86380 86390 1
538971 99538971 1001 86380 86390 1
538832 99538832 1001 86380 86390 1
538962 99538962 1001 86380 86390 1
539467 99539467 1001 86380 86390 1
539445 99539445 1001 86380 86390 1
539331 99539331 1001 86380 86390 1
539229 99539229 1001 86380 86390 1
539404 99539404 1001 86380 86390 1
539058 99539058 1001 86380 86390 1
539136 99539136 1001 86380 86390 1
539061 99539061 1001 86380 86390 1
539205 99539205 1001 86380 86390 1
539132 99539132 1001 86380 86390 1
539135 99539135 1001 86380 86390 1
539759 99539759 1001 86380 86390 1
539696 99539696 1001 86380 86390 1
539790 99539790 1001 86380 86390 1
540428 99540428 1001 86380 86390 1
540280 99540280 1001 86380 86390 1
540333 99540333 1001 86380 86390 1
540424 99540424 1001 86380 86390 1
540284 99540284 1001 86380 86390 1
540285 99540285 1001 86380 86390 1
540251 99540251 1001 86380 86390 1
540189 99540189 1001 86380 86390 1
540232 99540232 1001 86380 86390 1
540019 99540019 1001 86380 86390 1
540629 99540629 1001 86380 86390 1
541208 99541208 1001 86380 86390 1
541106 99541106 1001 86380 86390 1
541120 99541120 1001 86380 86390 1
541121 99541121 1001 86380 86390 1
541175 99541175 1001 86380 86390 1
540929 99540929 1001 86380 86390 1
540890 99540890 1001 86380 86390 1
541046 99541046 1001 86380 86390 1
541047 99541047 1001 86380 86390 1
540803 99540803 1001 86380 86390 1
540745 99540745 1001 86380 86390 1
541471 99541471 1001 86380 86390 1
541302 99541302 1001 86380 86390 1
541409 99541409 1001 86380 86390 1
541337 99541337 1001 86380 86390 1
541416 99541416 1001 86380 86390 1
541469 99541469 1001 86380 86390 1
542087 99542087 1001 86380 86390 1
542001 99542001 1001 86380 86390 1
541890 99541890 1001 86380 86390 1
541526 99541526 1001 86380 86390 1
541556 99541556 1001 86380 86390 1
541634 99541634 1001 86380 86390 1
541706 99541706 1001 86380 86390 1
542211 99542211 1001 86380 86390 1
542213 99542213 1001 86380 86390 1
542821 99542821 1001 86380 86390 1
542930 99542930 1001 86380 86390 1
542558 99542558 1001 86380 86390 1
542715 99542715 1001 86380 86390 1
542575 99542575 1001 86380 86390 1
542549 99542549 1001 86380 86390 1
542537 99542537 1001 86380 86390 1
542539 99542539 1001 86380 86390 1
542618 99542618 1001 86380 86390 1
542620 99542620 1001 86380 86390 1
542418 99542418 1001 86380 86390 1
542476 99542476 1001 86380 86390 1
543010 99543010 1001 86380 86390 1
543062 99543062 1001 86380 86390 1
542951 99542951 1001 86380 86390 1
543634 99543634 1001 86380 86390 1
543571 99543571 1001 86380 86390 1
543402 99543402 1001 86380 86390 1
543442 99543442 1001 86380 86390 1
543391 99543391 1001 86380 86390 1
543472 99543472 1001 86380 86390 1
543230 99543230 1001 86380 86390 1
543243 99543243 1001 86380 86390 1
543169 99543169 1001 86380 86390 1
543249 99543249 1001 86380 86390 1
543276 99543276 1001 86380 86390 1
543941 99543941 1001 86380 86390 1
543787 99543787 1001 86380 86390 1
543880 99543880 1001 86380 86390 1
543780 99543780 1001 86380 86390 1
544460 99544460 1001 86380 86390 1
544423 99544423 1001 86380 86390 1
544501 99544501 1001 86380 86390 1
544316 99544316 1001 86380 86390 1
544295 99544295 1001 86380 86390 1
544286 99544286 1001 86380 86390 1
544144 99544144 1001 86380 86390 1
544027 99544027 1001 86380 86390 1
544156 99544156 1001 86380 86390 1
544724 99544724 1001 86380 86390 1
544737 99544737 1001 86380 86390 1
544713 99544713 1001 86380 86390 1
544732 99544732 1001 86380 86390 1
534234 863 1002 36005 38533 1
400040 99400040 1001 86380 86390 1
400157 99400157 1001 86380 86390 1
400386 99400386 1001 86380 86390 1
400486 99400486 1001 86380 86390 1
400464 99400464 1001 86380 86390 1
400581 99400581 1001 86380 86390 1
400825 99400825 1001 86380 86390 1
401037 99401037 1001 86380 86390 1
400986 99400986 1001 86380 86390 1
401076 99401076 1001 86380 86390 1
401265 99401265 1001 86380 86390 1
401374 99401374 1001 86380 86390 1
401414 99401414 1001 86380 86390 1
401556 99401556 1001 86380 86390 1
401764 99401764 1001 86380 86390 1
401978 99401978 1001 86380 86390 1
402177 99402177 1001 86380 86390 1
402554 99402554 1001 86380 86390 1
402805 99402805 1001 86380 86390 1
402944 99402944 1001 86380 86390 1
402933 99402933 1001 86380 86390 1
403344 99403344 1001 86380 86390 1
403496 99403496 1001 86380 86390 1
403738 99403738 1001 86380 86390 1
403756 99403756 1001 86380 86390 1
403903 99403903 1001 86380 86390 1
403970 99403970 1001 86380 86390 1
403961 99403961 1001 86380 86390 1
404115 99404115 1001 86380 86390 1
404122 99404122 1001 86380 86390 1
404234 99404234 1001 86380 86390 1
404318 99404318 1001 86380 86390 1
404472 99404472 1001 86380 86390 1
404560 99404560 1001 86380 86390 1
404760 99404760 1001 86380 86390 1
404878 99404878 1001 86380 86390 1
404972 99404972 1001 86380 86390 1
405027 99405027 1001 86380 86390 1
405289 99405289 1001 86380 86390 1
405469 99405469 1001 86380 86390 1
405430 99405430 1001 86380 86390 1
405677 99405677 1001 86380 86390 1
405858 99405858 1001 86380 86390 1
405830 99405830 1001 86380 86390 1
405788 99405788 1001 86380 86390 1
405938 99405938 1001 86380 86390 1
406071 99406071 1001 86380 86390 1
406108 99406108 1001 86380 86390 1
406260 99406260 1001 86380 86390 1
406321 99406321 1001 86380 86390 1
406326 99406326 1001 86380 86390 1
406282 99406282 1001 86380 86390 1
406339 99406339 1001 86380 86390 1
406630 99406630 1001 86380 86390 1
407038 99407038 1001 86380 86390 1
407188 99407188 1001 86380 86390 1
407328 99407328 1001 86380 86390 1
407341 99407341 1001 86380 86390 1
407411 99407411 1001 86380 86390 1
407889 99407889 1001 86380 86390 1
407918 99407918 1001 86380 86390 1
408018 99408018 1001 86380 86390 1
408029 99408029 1001 86380 86390 1
408042 99408042 1001 86380 86390 1
408243 99408243 1001 86380 86390 1
408516 99408516 1001 86380 86390 1
408488 99408488 1001 86380 86390 1
408584 99408584 1001 86380 86390 1
408556 99408556 1001 86380 86390 1
408772 99408772 1001 86380 86390 1
409087 99409087 1001 86380 86390 1
410322 99410322 1001 86380 86390 1
410460 99410460 1001 86380 86390 1
410485 99410485 1001 86380 86390 1
410516 99410516 1001 86380 86390 1
410699 99410699 1001 86380 86390 1
410803 99410803 1001 86380 86390 1
410902 99410902 1001 86380 86390 1
411383 99411383 1001 86380 86390 1
411700 99411700 1001 86380 86390 1
411853 99411853 1001 86380 86390 1
411913 99411913 1001 86380 86390 1
411959 99411959 1001 86380 86390 1
412095 99412095 1001 86380 86390 1
412363 99412363 1001 86380 86390 1
413334 99413334 1001 86380 86390 1
413564 99413564 1001 86380 86390 1
413627 99413627 1001 86380 86390 1
413568 99413568 1001 86380 86390 1
413551 99413551 1001 86380 86390 1
413530 99413530 1001 86380 86390 1
413288 99413288 1001 86380 86390 1
413084 99413084 1001 86380 86390 1
413039 99413039 1001 86380 86390 1
412796 99412796 1001 86380 86390 1
412749 99412749 1001 86380 86390 1
412853 99412853 1001 86380 86390 1
412482 99412482 1001 86380 86390 1
415231 99415231 1001 86380 86390 1
415132 99415132 1001 86380 86390 1
414565 99414565 1001 86380 86390 1
414675 99414675 1001 86380 86390 1
414531 99414531 1001 86380 86390 1
414690 99414690 1001 86380 86390 1
414883 99414883 1001 86380 86390 1
414526 99414526 1001 86380 86390 1
414584 99414584 1001 86380 86390 1
414527 99414527 1001 86380 86390 1
414247 99414247 1001 86380 86390 1
414377 99414377 1001 86380 86390 1
414452 99414452 1001 86380 86390 1
414473 99414473 1001 86380 86390 1
415484 99415484 1001 86380 86390 1
415455 99415455 1001 86380 86390 1
415688 99415688 1001 86380 86390 1
415614 99415614 1001 86380 86390 1
416823 99416823 1001 86380 86390 1
416900 99416900 1001 86380 86390 1
416986 99416986 1001 86380 86390 1
416401 99416401 1001 86380 86390 1
416094 99416094 1001 86380 86390 1
415914 99415914 1001 86380 86390 1
415970 99415970 1001 86380 86390 1
416127 99416127 1001 86380 86390 1
417259 99417259 1001 86380 86390 1
417013 99417013 1001 86380 86390 1
417133 99417133 1001 86380 86390 1
417410 99417410 1001 86380 86390 1
417569 99417569 1001 86380 86390 1
418466 99418466 1001 86380 86390 1
418572 99418572 1001 86380 86390 1
417853 99417853 1001 86380 86390 1
417873 99417873 1001 86380 86390 1
417862 99417862 1001 86380 86390 1
417979 99417979 1001 86380 86390 1
417843 99417843 1001 86380 86390 1
418839 99418839 1001 86380 86390 1
419185 99419185 1001 86380 86390 1
420273 99420273 1001 86380 86390 1
420318 99420318 1001 86380 86390 1
420267 99420267 1001 86380 86390 1
419912 99419912 1001 86380 86390 1
419942 99419942 1001 86380 86390 1
419862 99419862 1001 86380 86390 1
419864 99419864 1001 86380 86390 1
420054 99420054 1001 86380 86390 1
419295 99419295 1001 86380 86390 1
419213 99419213 1001 86380 86390 1
420673 99420673 1001 86380 86390 1
420499 99420499 1001 86380 86390 1
420704 99420704 1001 86380 86390 1
420827 99420827 1001 86380 86390 1
422012 99422012 1001 86380 86390 1
421851 99421851 1001 86380 86390 1
421984 99421984 1001 86380 86390 1
421395 99421395 1001 86380 86390 1
421598 99421598 1001 86380 86390 1
421446 99421446 1001 86380 86390 1
420987 99420987 1001 86380 86390 1
421102 99421102 1001 86380 86390 1
421018 99421018 1001 86380 86390 1
421150 99421150 1001 86380 86390 1
420933 99420933 1001 86380 86390 1
420936 99420936 1001 86380 86390 1
422477 99422477 1001 86380 86390 1
422458 99422458 1001 86380 86390 1
422508 99422508 1001 86380 86390 1
422258 99422258 1001 86380 86390 1
423465 99423465 1001 86380 86390 1
423054 99423054 1001 86380 86390 1
423169 99423169 1001 86380 86390 1
423137 99423137 1001 86380 86390 1
422816 99422816 1001 86380 86390 1
424034 99424034 1001 86380 86390 1
424091 99424091 1001 86380 86390 1
423770 99423770 1001 86380 86390 1
423853 99423853 1001 86380 86390 1
425047 99425047 1001 86380 86390 1
425153 99425153 1001 86380 86390 1
425181 99425181 1001 86380 86390 1
425185 99425185 1001 86380 86390 1
425352 99425352 1001 86380 86390 1
425294 99425294 1001 86380 86390 1
424665 99424665 1001 86380 86390 1
424709 99424709 1001 86380 86390 1
424414 99424414 1001 86380 86390 1
424187 99424187 1001 86380 86390 1
424258 99424258 1001 86380 86390 1
424336 99424336 1001 86380 86390 1
425631 99425631 1001 86380 86390 1
425610 99425610 1001 86380 86390 1
426673 99426673 1001 86380 86390 1
426186 99426186 1001 86380 86390 1
426126 99426126 1001 86380 86390 1
426059 99426059 1001 86380 86390 1
427483 99427483 1001 86380 86390 1
427168 99427168 1001 86380 86390 1
427517 99427517 1001 86380 86390 1
427397 99427397 1001 86380 86390 1
427473 99427473 1001 86380 86390 1
428679 99428679 1001 86380 86390 1
428348 99428348 1001 86380 86390 1
428501 99428501 1001 86380 86390 1
428478 99428478 1001 86380 86390 1
428623 99428623 1001 86380 86390 1
428628 99428628 1001 86380 86390 1
428265 99428265 1001 86380 86390 1
428136 99428136 1001 86380 86390 1
427575 99427575 1001 86380 86390 1
427707 99427707 1001 86380 86390 1
427782 99427782 1001 86380 86390 1
427748 99427748 1001 86380 86390 1
429157 99429157 1001 86380 86390 1
430120 99430120 1001 86380 86390 1
430125 99430125 1001 86380 86390 1
430199 99430199 1001 86380 86390 1
430114 99430114 1001 86380 86390 1
429884 99429884 1001 86380 86390 1
429466 99429466 1001 86380 86390 1
429530 99429530 1001 86380 86390 1
429378 99429378 1001 86380 86390 1
429212 99429212 1001 86380 86390 1
429492 99429492 1001 86380 86390 1
430500 99430500 1001 86380 86390 1
430733 99430733 1001 86380 86390 1
430576 99430576 1001 86380 86390 1
430458 99430458 1001 86380 86390 1
430443 99430443 1001 86380 86390 1
431675 99431675 1001 86380 86390 1
431837 99431837 1001 86380 86390 1
431700 99431700 1001 86380 86390 1
431660 99431660 1001 86380 86390 1
431471 99431471 1001 86380 86390 1
431602 99431602 1001 86380 86390 1
430996 99430996 1001 86380 86390 1
431121 99431121 1001 86380 86390 1
431091 99431091 1001 86380 86390 1
431066 99431066 1001 86380 86390 1
431096 99431096 1001 86380 86390 1
431154 99431154 1001 86380 86390 1
431098 99431098 1001 86380 86390 1
432347 99432347 1001 86380 86390 1
432160 99432160 1001 86380 86390 1
432263 99432263 1001 86380 86390 1
433323 99433323 1001 86380 86390 1
433574 99433574 1001 86380 86390 1
433331 99433331 1001 86380 86390 1
433712 99433712 1001 86380 86390 1
433609 99433609 1001 86380 86390 1
433214 99433214 1001 86380 86390 1
433247 99433247 1001 86380 86390 1
433202 99433202 1001 86380 86390 1
433127 99433127 1001 86380 86390 1
432723 99432723 1001 86380 86390 1
432532 99432532 1001 86380 86390 1
432639 99432639 1001 86380 86390 1
433964 99433964 1001 86380 86390 1
433990 99433990 1001 86380 86390 1
435214 99435214 1001 86380 86390 1
435077 99435077 1001 86380 86390 1
435335 99435335 1001 86380 86390 1
435176 99435176 1001 86380 86390 1
434656 99434656 1001 86380 86390 1
434625 99434625 1001 86380 86390 1
434690 99434690 1001 86380 86390 1
434951 99434951 1001 86380 86390 1
434632 99434632 1001 86380 86390 1
434459 99434459 1001 86380 86390 1
435839 99435839 1001 86380 86390 1
435561 99435561 1001 86380 86390 1
435476 99435476 1001 86380 86390 1
435592 99435592 1001 86380 86390 1
436952 99436952 1001 86380 86390 1
436832 99436832 1001 86380 86390 1
436920 99436920 1001 86380 86390 1
437117 99437117 1001 86380 86390 1
436450 99436450 1001 86380 86390 1
436617 99436617 1001 86380 86390 1
436264 99436264 1001 86380 86390 1
436011 99436011 1001 86380 86390 1
436291 99436291 1001 86380 86390 1
437307 99437307 1001 86380 86390 1
300014 99300014 1001 86380 86390 1
300599 99300599 1001 86380 86390 1
300655 99300655 1001 86380 86390 1
300669 99300669 1001 86380 86390 1
300342 99300342 1001 86380 86390 1
300369 99300369 1001 86380 86390 1
300487 99300487 1001 86380 86390 1
300345 99300345 1001 86380 86390 1
300411 99300411 1001 86380 86390 1
300516 99300516 1001 86380 86390 1
300376 99300376 1001 86380 86390 1
300415 99300415 1001 86380 86390 1
300366 99300366 1001 86380 86390 1
300227 99300227 1001 86380 86390 1
300241 99300241 1001 86380 86390 1
300208 99300208 1001 86380 86390 1
300210 99300210 1001 86380 86390 1
300908 99300908 1001 86380 86390 1
300831 99300831 1001 86380 86390 1
301553 99301553 1001 86380 86390 1
301522 99301522 1001 86380 86390 1
301405 99301405 1001 86380 86390 1
301470 99301470 1001 86380 86390 1
301496 99301496 1001 86380 86390 1
301459 99301459 1001 86380 86390 1
301550 99301550 1001 86380 86390 1
301221 99301221 1001 86380 86390 1
301292 99301292 1001 86380 86390 1
301064 99301064 1001 86380 86390 1
301066 99301066 1001 86380 86390 1
300936 99300936 1001 86380 86390 1
300992 99300992 1001 86380 86390 1
301047 99301047 1001 86380 86390 1
301670 99301670 1001 86380 86390 1
301614 99301614 1001 86380 86390 1
302298 99302298 1001 86380 86390 1
302340 99302340 1001 86380 86390 1
302045 99302045 1001 86380 86390 1
302149 99302149 1001 86380 86390 1
302046 99302046 1001 86380 86390 1
301969 99301969 1001 86380 86390 1
301996 99301996 1001 86380 86390 1
302003 99302003 1001 86380 86390 1
301903 99301903 1001 86380 86390 1
301761 99301761 1001 86380 86390 1
301788 99301788 1001 86380 86390 1
301854 99301854 1001 86380 86390 1
301779 99301779 1001 86380 86390 1
301806 99301806 1001 86380 86390 1
301832 99301832 1001 86380 86390 1
301936 99301936 1001 86380 86390 1
302498 99302498 1001 86380 86390 1
302395 99302395 1001 86380 86390 1
303155 99303155 1001 86380 86390 1
303101 99303101 1001 86380 86390 1
303127 99303127 1001 86380 86390 1
303063 99303063 1001 86380 86390 1
303200 99303200 1001 86380 86390 1
302809 99302809 1001 86380 86390 1
302810 99302810 1001 86380 86390 1
302756 99302756 1001 86380 86390 1
302744 99302744 1001 86380 86390 1
302694 99302694 1001 86380 86390 1
302672 99302672 1001 86380 86390 1
302688 99302688 1001 86380 86390 1
303283 99303283 1001 86380 86390 1
303381 99303381 1001 86380 86390 1
303957 99303957 1001 86380 86390 1
303841 99303841 1001 86380 86390 1
303960 99303960 1001 86380 86390 1
303950 99303950 1001 86380 86390 1
303912 99303912 1001 86380 86390 1
303646 99303646 1001 86380 86390 1
303776 99303776 1001 86380 86390 1
303720 99303720 1001 86380 86390 1
303492 99303492 1001 86380 86390 1
303531 99303531 1001 86380 86390 1
303532 99303532 1001 86380 86390 1
303417 99303417 1001 86380 86390 1
303561 99303561 1001 86380 86390 1
304107 99304107 1001 86380 86390 1
304052 99304052 1001 86380 86390 1
304838 99304838 1001 86380 86390 1
304538 99304538 1001 86380 86390 1
304578 99304578 1001 86380 86390 1
304568 99304568 1001 86380 86390 1
304547 99304547 1001 86380 86390 1
304600 99304600 1001 86380 86390 1
304357 99304357 1001 86380 86390 1
304907 99304907 1001 86380 86390 1
304895 99304895 1001 86380 86390 1
304446 99304446 1001 86380 86390 1
304861 99304861 1001 86380 86390 1
304889 99304889 1001 86380 86390 1
305561 99305561 1001 86380 86390 1
305679 99305679 1001 86380 86390 1
305377 99305377 1001 86380 86390 1
305340 99305340 1001 86380 86390 1
305065 99305065 1001 86380 86390 1
305144 99305144 1001 86380 86390 1
305183 99305183 1001 86380 86390 1
500101 99500101 1001 86380 86390 1
500013 99500013 1001 86380 86390 1
500700 99500700 1001 86380 86390 1
500688 99500688 1001 86380 86390 1
500579 99500579 1001 86380 86390 1
500592 99500592 1001 86380 86390 1
500269 99500269 1001 86380 86390 1
500366 99500366 1001 86380 86390 1
500344 99500344 1001 86380 86390 1
500863 99500863 1001 86380 86390 1
501529 99501529 1001 86380 86390 1
501560 99501560 1001 86380 86390 1
501404 99501404 1001 86380 86390 1
501262 99501262 1001 86380 86390 1
501301 99501301 1001 86380 86390 1
501203 99501203 1001 86380 86390 1
501065 99501065 1001 86380 86390 1
501752 99501752 1001 86380 86390 1
501753 99501753 1001 86380 86390 1
501774 99501774 1001 86380 86390 1
501697 99501697 1001 86380 86390 1
501840 99501840 1001 86380 86390 1
502403 99502403 1001 86380 86390 1
502314 99502314 1001 86380 86390 1
502418 99502418 1001 86380 86390 1
502126 99502126 1001 86380 86390 1
502064 99502064 1001 86380 86390 1
501857 99501857 1001 86380 86390 1
501996 99501996 1001 86380 86390 1
502261 99502261 1001 86380 86390 1
502531 99502531 1001 86380 86390 1
503190 99503190 1001 86380 86390 1
503203 99503203 1001 86380 86390 1
503108 99503108 1001 86380 86390 1
502909 99502909 1001 86380 86390 1
502987 99502987 1001 86380 86390 1
503071 99503071 1001 86380 86390 1
502701 99502701 1001 86380 86390 1
502716 99502716 1001 86380 86390 1
502781 99502781 1001 86380 86390 1
502810 99502810 1001 86380 86390 1
502849 99502849 1001 86380 86390 1
502694 99502694 1001 86380 86390 1
503471 99503471 1001 86380 86390 1
503343 99503343 1001 86380 86390 1
503414 99503414 1001 86380 86390 1
504043 99504043 1001 86380 86390 1
503830 99503830 1001 86380 86390 1
503714 99503714 1001 86380 86390 1
503600 99503600 1001 86380 86390 1
503516 99503516 1001 86380 86390 1
503546 99503546 1001 86380 86390 1
503572 99503572 1001 86380 86390 1
503650 99503650 1001 86380 86390 1
503705 99503705 1001 86380 86390 1
504247 99504247 1001 86380 86390 1
504230 99504230 1001 86380 86390 1
504269 99504269 1001 86380 86390 1
504889 99504889 1001 86380 86390 1
504647 99504647 1001 86380 86390 1
504712 99504712 1001 86380 86390 1
504559 99504559 1001 86380 86390 1
504677 99504677 1001 86380 86390 1
504488 99504488 1001 86380 86390 1
504424 99504424 1001 86380 86390 1
505057 99505057 1001 86380 86390 1
505066 99505066 1001 86380 86390 1
505145 99505145 1001 86380 86390 1
505734 99505734 1001 86380 86390 1
505720 99505720 1001 86380 86390 1
505661 99505661 1001 86380 86390 1
505638 99505638 1001 86380 86390 1
505361 99505361 1001 86380 86390 1
505481 99505481 1001 86380 86390 1
505391 99505391 1001 86380 86390 1
505379 99505379 1001 86380 86390 1
505561 99505561 1001 86380 86390 1
505319 99505319 1001 86380 86390 1
505244 99505244 1001 86380 86390 1
505170 99505170 1001 86380 86390 1
505794 99505794 1001 86380 86390 1
505837 99505837 1001 86380 86390 1
505928 99505928 1001 86380 86390 1
505877 99505877 1001 86380 86390 1
505969 99505969 1001 86380 86390 1
505959 99505959 1001 86380 86390 1
506494 99506494 1001 86380 86390 1
506432 99506432 1001 86380 86390 1
506484 99506484 1001 86380 86390 1
506407 99506407 1001 86380 86390 1
506263 99506263 1001 86380 86390 1
506190 99506190 1001 86380 86390 1
506320 99506320 1001 86380 86390 1
506336 99506336 1001 86380 86390 1
506375 99506375 1001 86380 86390 1
506208 99506208 1001 86380 86390 1
507257 99507257 1001 86380 86390 1
507375 99507375 1001 86380 86390 1
507193 99507193 1001 86380 86390 1
507028 99507028 1001 86380 86390 1
507108 99507108 1001 86380 86390 1
507072 99507072 1001 86380 86390 1
506843 99506843 1001 86380 86390 1
506976 99506976 1001 86380 86390 1
507003 99507003 1001 86380 86390 1
506887 99506887 1001 86380 86390 1
506875 99506875 1001 86380 86390 1
507613 99507613 1001 86380 86390 1
507489 99507489 1001 86380 86390 1
507534 99507534 1001 86380 86390 1
508100 99508100 1001 86380 86390 1
508090 99508090 1001 86380 86390 1
507642 99507642 1001 86380 86390 1
507695 99507695 1001 86380 86390 1
508322 99508322 1001 86380 86390 1
508387 99508387 1001 86380 86390 1
508044 99508044 1001 86380 86390 1
508393 99508393 1001 86380 86390 1
508344 99508344 1001 86380 86390 1
508293 99508293 1001 86380 86390 1
508319 99508319 1001 86380 86390 1
509027 99509027 1001 86380 86390 1
508963 99508963 1001 86380 86390 1
508955 99508955 1001 86380 86390 1
509070 99509070 1001 86380 86390 1
508869 99508869 1001 86380 86390 1
508667 99508667 1001 86380 86390 1
508710 99508710 1001 86380 86390 1
508594 99508594 1001 86380 86390 1
509229 99509229 1001 86380 86390 1
509204 99509204 1001 86380 86390 1
509179 99509179 1001 86380 86390 1
509083 99509083 1001 86380 86390 1
509887 99509887 1001 86380 86390 1
509782 99509782 1001 86380 86390 1
509808 99509808 1001 86380 86390 1
509783 99509783 1001 86380 86390 1
509662 99509662 1001 86380 86390 1
509690 99509690 1001 86380 86390 1
509642 99509642 1001 86380 86390 1
509292 99509292 1001 86380 86390 1
509464 99509464 1001 86380 86390 1
509403 99509403 1001 86380 86390 1
509405 99509405 1001 86380 86390 1
509291 99509291 1001 86380 86390 1
509927 99509927 1001 86380 86390 1
510046 99510046 1001 86380 86390 1
510022 99510022 1001 86380 86390 1
510025 99510025 1001 86380 86390 1
510696 99510696 1001 86380 86390 1
510477 99510477 1001 86380 86390 1
510439 99510439 1001 86380 86390 1
510209 99510209 1001 86380 86390 1
510274 99510274 1001 86380 86390 1
510199 99510199 1001 86380 86390 1
510174 99510174 1001 86380 86390 1
510241 99510241 1001 86380 86390 1
510803 99510803 1001 86380 86390 1
510894 99510894 1001 86380 86390 1
510844 99510844 1001 86380 86390 1
510861 99510861 1001 86380 86390 1
511431 99511431 1001 86380 86390 1
511236 99511236 1001 86380 86390 1
511315 99511315 1001 86380 86390 1
511162 99511162 1001 86380 86390 1
511163 99511163 1001 86380 86390 1
511151 99511151 1001 86380 86390 1
511050 99511050 1001 86380 86390 1
511025 99511025 1001 86380 86390 1
511096 99511096 1001 86380 86390 1
510955 99510955 1001 86380 86390 1
511046 99511046 1001 86380 86390 1
511707 99511707 1001 86380 86390 1
511566 99511566 1001 86380 86390 1
511701 99511701 1001 86380 86390 1
512302 99512302 1001 86380 86390 1
512297 99512297 1001 86380 86390 1
512369 99512369 1001 86380 86390 1
511979 99511979 1001 86380 86390 1
512045 99512045 1001 86380 86390 1
512063 99512063 1001 86380 86390 1
511901 99511901 1001 86380 86390 1
511839 99511839 1001 86380 86390 1
511782 99511782 1001 86380 86390 1
512463 99512463 1001 86380 86390 1
513030 99513030 1001 86380 86390 1
513006 99513006 1001 86380 86390 1
513096 99513096 1001 86380 86390 1
513009 99513009 1001 86380 86390 1
512882 99512882 1001 86380 86390 1
512805 99512805 1001 86380 86390 1
512806 99512806 1001 86380 86390 1
512825 99512825 1001 86380 86390 1
512981 99512981 1001 86380 86390 1
512904 99512904 1001 86380 86390 1
512879 99512879 1001 86380 86390 1
512730 99512730 1001 86380 86390 1
512617 99512617 1001 86380 86390 1
512686 99512686 1001 86380 86390 1
512725 99512725 1001 86380 86390 1
513248 99513248 1001 86380 86390 1
513967 99513967 1001 86380 86390 1
513907 99513907 1001 86380 86390 1
513966 99513966 1001 86380 86390 1
513790 99513790 1001 86380 86390 1
513625 99513625 1001 86380 86390 1
513641 99513641 1001 86380 86390 1
513500 99513500 1001 86380 86390 1
513565 99513565 1001 86380 86390 1
513617 99513617 1001 86380 86390 1
513451 99513451 1001 86380 86390 1
513571 99513571 1001 86380 86390 1
513444 99513444 1001 86380 86390 1
513511 99513511 1001 86380 86390 1
513525 99513525 1001 86380 86390 1
514146 99514146 1001 86380 86390 1
514803 99514803 1001 86380 86390 1
514626 99514626 1001 86380 86390 1
514468 99514468 1001 86380 86390 1
514332 99514332 1001 86380 86390 1
514336 99514336 1001 86380 86390 1
514351 99514351 1001 86380 86390 1
514883 99514883 1001 86380 86390 1
515026 99515026 1001 86380 86390 1
515425 99515425 1001 86380 86390 1
515471 99515471 1001 86380 86390 1
515245 99515245 1001 86380 86390 1
515142 99515142 1001 86380 86390 1
515118 99515118 1001 86380 86390 1
515223 99515223 1001 86380 86390 1
515067 99515067 1001 86380 86390 1
515136 99515136 1001 86380 86390 1
515819 99515819 1001 86380 86390 1
515795 99515795 1001 86380 86390 1
516354 99516354 1001 86380 86390 1
516369 99516369 1001 86380 86390 1
516357 99516357 1001 86380 86390 1
516233 99516233 1001 86380 86390 1
515986 99515986 1001 86380 86390 1
516025 99516025 1001 86380 86390 1
516027 99516027 1001 86380 86390 1
516614 99516614 1001 86380 86390 1
517206 99517206 1001 86380 86390 1
517146 99517146 1001 86380 86390 1
517263 99517263 1001 86380 86390 1
517279 99517279 1001 86380 86390 1
517229 99517229 1001 86380 86390 1
517152 99517152 1001 86380 86390 1
517052 99517052 1001 86380 86390 1
517053 99517053 1001 86380 86390 1
516858 99516858 1001 86380 86390 1
516719 99516719 1001 86380 86390 1
516902 99516902 1001 86380 86390 1
516840 99516840 1001 86380 86390 1
516776 99516776 1001 86380 86390 1
517539 99517539 1001 86380 86390 1
517131 99517131 1001 86380 86390 1
517352 99517352 1001 86380 86390 1
517534 99517534 1001 86380 86390 1
517433 99517433 1001 86380 86390 1
517446 99517446 1001 86380 86390 1
518158 99518158 1001 86380 86390 1
518114 99518114 1001 86380 86390 1
517879 99517879 1001 86380 86390 1
517845 99517845 1001 86380 86390 1
517903 99517903 1001 86380 86390 1
517747 99517747 1001 86380 86390 1
517555 99517555 1001 86380 86390 1
517623 99517623 1001 86380 86390 1
517576 99517576 1001 86380 86390 1
517957 99517957 1001 86380 86390 1
518241 99518241 1001 86380 86390 1
518255 99518255 1001 86380 86390 1
518194 99518194 1001 86380 86390 1
518260 99518260 1001 86380 86390 1
518299 99518299 1001 86380 86390 1
518833 99518833 1001 86380 86390 1
518986 99518986 1001 86380 86390 1
518898 99518898 1001 86380 86390 1
518733 99518733 1001 86380 86390 1
518643 99518643 1001 86380 86390 1
518695 99518695 1001 86380 86390 1
518690 99518690 1001 86380 86390 1
518422 99518422 1001 86380 86390 1
518504 99518504 1001 86380 86390 1
518494 99518494 1001 86380 86390 1
519049 99519049 1001 86380 86390 1
519142 99519142 1001 86380 86390 1
519160 99519160 1001 86380 86390 1
519752 99519752 1001 86380 86390 1
519753 99519753 1001 86380 86390 1
519612 99519612 1001 86380 86390 1
519757 99519757 1001 86380 86390 1
519759 99519759 1001 86380 86390 1
519440 99519440 1001 86380 86390 1
519425 99519425 1001 86380 86390 1
519325 99519325 1001 86380 86390 1
519345 99519345 1001 86380 86390 1
519609 99519609 1001 86380 86390 1
519989 99519989 1001 86380 86390 1
520498 99520498 1001 86380 86390 1
520513 99520513 1001 86380 86390 1
520482 99520482 1001 86380 86390 1
520572 99520572 1001 86380 86390 1
520320 99520320 1001 86380 86390 1
520094 99520094 1001 86380 86390 1
520831 99520831 1001 86380 86390 1
520666 99520666 1001 86380 86390 1
520692 99520692 1001 86380 86390 1
520641 99520641 1001 86380 86390 1
520777 99520777 1001 86380 86390 1
520739 99520739 1001 86380 86390 1
521324 99521324 1001 86380 86390 1
521417 99521417 1001 86380 86390 1
521380 99521380 1001 86380 86390 1
521281 99521281 1001 86380 86390 1
521336 99521336 1001 86380 86390 1
521225 99521225 1001 86380 86390 1
521253 99521253 1001 86380 86390 1
520923 99520923 1001 86380 86390 1
520963 99520963 1001 86380 86390 1
520864 99520864 1001 86380 86390 1
520867 99520867 1001 86380 86390 1
520999 99520999 1001 86380 86390 1
521489 99521489 1001 86380 86390 1
521658 99521658 1001 86380 86390 1
521659 99521659 1001 86380 86390 1
521611 99521611 1001 86380 86390 1
521663 99521663 1001 86380 86390 1
521586 99521586 1001 86380 86390 1
521548 99521548 1001 86380 86390 1
521665 99521665 1001 86380 86390 1
522093 99522093 1001 86380 86390 1
522225 99522225 1001 86380 86390 1
522060 99522060 1001 86380 86390 1
522049 99522049 1001 86380 86390 1
522057 99522057 1001 86380 86390 1
521828 99521828 1001 86380 86390 1
521843 99521843 1001 86380 86390 1
521772 99521772 1001 86380 86390 1
522432 99522432 1001 86380 86390 1
522304 99522304 1001 86380 86390 1
522293 99522293 1001 86380 86390 1
522319 99522319 1001 86380 86390 1
522348 99522348 1001 86380 86390 1
522926 99522926 1001 86380 86390 1
522969 99522969 1001 86380 86390 1
523073 99523073 1001 86380 86390 1
522996 99522996 1001 86380 86390 1
522998 99522998 1001 86380 86390 1
522735 99522735 1001 86380 86390 1
522880 99522880 1001 86380 86390 1
522711 99522711 1001 86380 86390 1
522724 99522724 1001 86380 86390 1
522859 99522859 1001 86380 86390 1
522568 99522568 1001 86380 86390 1
522521 99522521 1001 86380 86390 1
523247 99523247 1001 86380 86390 1
523810 99523810 1001 86380 86390 1
523931 99523931 1001 86380 86390 1
523661 99523661 1001 86380 86390 1
523703 99523703 1001 86380 86390 1
523641 99523641 1001 86380 86390 1
523568 99523568 1001 86380 86390 1
523330 99523330 1001 86380 86390 1
523400 99523400 1001 86380 86390 1
524050 99524050 1001 86380 86390 1
524080 99524080 1001 86380 86390 1
524094 99524094 1001 86380 86390 1
524668 99524668 1001 86380 86390 1
524605 99524605 1001 86380 86390 1
524568 99524568 1001 86380 86390 1
524646 99524646 1001 86380 86390 1
524410 99524410 1001 86380 86390 1
524501 99524501 1001 86380 86390 1
524476 99524476 1001 86380 86390 1
524216 99524216 1001 86380 86390 1
524209 99524209 1001 86380 86390 1
524187 99524187 1001 86380 86390 1
524226 99524226 1001 86380 86390 1
524780 99524780 1001 86380 86390 1
524783 99524783 1001 86380 86390 1
524955 99524955 1001 86380 86390 1
525416 99525416 1001 86380 86390 1
525458 99525458 1001 86380 86390 1
525397 99525397 1001 86380 86390 1
525463 99525463 1001 86380 86390 1
525464 99525464 1001 86380 86390 1
525209 99525209 1001 86380 86390 1
525279 99525279 1001 86380 86390 1
525318 99525318 1001 86380 86390 1
525338 99525338 1001 86380 86390 1
525208 99525208 1001 86380 86390 1
525068 99525068 1001 86380 86390 1
525082 99525082 1001 86380 86390 1
525010 99525010 1001 86380 86390 1
525051 99525051 1001 86380 86390 1
525676 99525676 1001 86380 86390 1
525731 99525731 1001 86380 86390 1
525735 99525735 1001 86380 86390 1
526224 99526224 1001 86380 86390 1
526251 99526251 1001 86380 86390 1
526050 99526050 1001 86380 86390 1
526018 99526018 1001 86380 86390 1
526073 99526073 1001 86380 86390 1
525870 99525870 1001 86380 86390 1
525886 99525886 1001 86380 86390 1
525964 99525964 1001 86380 86390 1
525861 99525861 1001 86380 86390 1
525824 99525824 1001 86380 86390 1
526472 99526472 1001 86380 86390 1
526580 99526580 1001 86380 86390 1
527133 99527133 1001 86380 86390 1
527243 99527243 1001 86380 86390 1
526838 99526838 1001 86380 86390 1
526826 99526826 1001 86380 86390 1
526736 99526736 1001 86380 86390 1
526828 99526828 1001 86380 86390 1
527264 99527264 1001 86380 86390 1
527407 99527407 1001 86380 86390 1
527292 99527292 1001 86380 86390 1
528039 99528039 1001 86380 86390 1
527877 99527877 1001 86380 86390 1
528006 99528006 1001 86380 86390 1
528021 99528021 1001 86380 86390 1
527791 99527791 1001 86380 86390 1
527845 99527845 1001 86380 86390 1
527796 99527796 1001 86380 86390 1
527828 99527828 1001 86380 86390 1
527686 99527686 1001 86380 86390 1
527468 99527468 1001 86380 86390 1
527589 99527589 1001 86380 86390 1
527617 99527617 1001 86380 86390 1
527476 99527476 1001 86380 86390 1
528085 99528085 1001 86380 86390 1
528154 99528154 1001 86380 86390 1
528182 99528182 1001 86380 86390 1
528196 99528196 1001 86380 86390 1
528698 99528698 1001 86380 86390 1
528331 99528331 1001 86380 86390 1
528289 99528289 1001 86380 86390 1
528485 99528485 1001 86380 86390 1
529029 99529029 1001 86380 86390 1
529657 99529657 1001 86380 86390 1
529659 99529659 1001 86380 86390 1
529490 99529490 1001 86380 86390 1
529362 99529362 1001 86380 86390 1
529429 99529429 1001 86380 86390 1
529223 99529223 1001 86380 86390 1
529162 99529162 1001 86380 86390 1
529154 99529154 1001 86380 86390 1
529167 99529167 1001 86380 86390 1
529764 99529764 1001 86380 86390 1
529816 99529816 1001 86380 86390 1
529740 99529740 1001 86380 86390 1
530347 99530347 1001 86380 86390 1
530208 99530208 1001 86380 86390 1
530290 99530290 1001 86380 86390 1
530291 99530291 1001 86380 86390 1
530253 99530253 1001 86380 86390 1
529986 99529986 1001 86380 86390 1
530097 99530097 1001 86380 86390 1
530021 99530021 1001 86380 86390 1
530670 99530670 1001 86380 86390 1
530709 99530709 1001 86380 86390 1
530697 99530697 1001 86380 86390 1
530623 99530623 1001 86380 86390 1
530652 99530652 1001 86380 86390 1
531330 99531330 1001 86380 86390 1
531214 99531214 1001 86380 86390 1
531227 99531227 1001 86380 86390 1
531338 99531338 1001 86380 86390 1
531137 99531137 1001 86380 86390 1
531047 99531047 1001 86380 86390 1
531061 99531061 1001 86380 86390 1
531126 99531126 1001 86380 86390 1
531024 99531024 1001 86380 86390 1
530987 99530987 1001 86380 86390 1
530942 99530942 1001 86380 86390 1
530854 99530854 1001 86380 86390 1
530818 99530818 1001 86380 86390 1
530948 99530948 1001 86380 86390 1
530770 99530770 1001 86380 86390 1
531520 99531520 1001 86380 86390 1
531407 99531407 1001 86380 86390 1
531566 99531566 1001 86380 86390 1
532204 99532204 1001 86380 86390 1
532169 99532169 1001 86380 86390 1
532065 99532065 1001 86380 86390 1
532174 99532174 1001 86380 86390 1
532056 99532056 1001 86380 86390 1
532101 99532101 1001 86380 86390 1
531913 99531913 1001 86380 86390 1
531968 99531968 1001 86380 86390 1
531665 99531665 1001 86380 86390 1
532309 99532309 1001 86380 86390 1
532288 99532288 1001 86380 86390 1
532340 99532340 1001 86380 86390 1
532366 99532366 1001 86380 86390 1
532329 99532329 1001 86380 86390 1
533028 99533028 1001 86380 86390 1
532903 99532903 1001 86380 86390 1
532942 99532942 1001 86380 86390 1
532869 99532869 1001 86380 86390 1
533016 99533016 1001 86380 86390 1
532886 99532886 1001 86380 86390 1
532646 99532646 1001 86380 86390 1
532673 99532673 1001 86380 86390 1
532630 99532630 1001 86380 86390 1
532450 99532450 1001 86380 86390 1
532441 99532441 1001 86380 86390 1
532428 99532428 1001 86380 86390 1
532616 99532616 1001 86380 86390 1
533067 99533067 1001 86380 86390 1
533097 99533097 1001 86380 86390 1
533188 99533188 1001 86380 86390 1
533061 99533061 1001 86380 86390 1
533152 99533152 1001 86380 86390 1
533744 99533744 1001 86380 86390 1
533835 99533835 1001 86380 86390 1
533737 99533737 1001 86380 86390 1
533846 99533846 1001 86380 86390 1
533780 99533780 1001 86380 86390 1
533535 99533535 1001 86380 86390 1
533524 99533524 1001 86380 86390 1
533525 99533525 1001 86380 86390 1
533553 99533553 1001 86380 86390 1
533465 99533465 1001 86380 86390 1
533559 99533559 1001 86380 86390 1
533469 99533469 1001 86380 86390 1
533252 99533252 1001 86380 86390 1
533268 99533268 1001 86380 86390 1
533410 99533410 1001 86380 86390 1
533372 99533372 1001 86380 86390 1
533244 99533244 1001 86380 86390 1
533998 99533998 1001 86380 86390 1
533962 99533962 1001 86380 86390 1
534041 99534041 1001 86380 86390 1
533964 99533964 1001 86380 86390 1
533926 99533926 1001 86380 86390 1
533889 99533889 1001 86380 86390 1
533967 99533967 1001 86380 86390 1
534020 99534020 1001 86380 86390 1
533970 99533970 1001 86380 86390 1
534532 99534532 1001 86380 86390 1
534612 99534612 1001 86380 86390 1
534563 99534563 1001 86380 86390 1
534605 99534605 1001 86380 86390 1
534645 99534645 1001 86380 86390 1
534361 99534361 1001 86380 86390 1
534426 99534426 1001 86380 86390 1
534419 99534419 1001 86380 86390 1
534294 99534294 1001 86380 86390 1
534101 99534101 1001 86380 86390 1
534089 99534089 1001 86380 86390 1
534707 99534707 1001 86380 86390 1
534863 99534863 1001 86380 86390 1
534839 99534839 1001 86380 86390 1
534791 99534791 1001 86380 86390 1
534832 99534832 1001 86380 86390 1
535226 99535226 1001 86380 86390 1
535141 99535141 1001 86380 86390 1
535272 99535272 1001 86380 86390 1
534993 99534993 1001 86380 86390 1
535012 99535012 1001 86380 86390 1
534988 99534988 1001 86380 86390 1
535536 99535536 1001 86380 86390 1
535697 99535697 1001 86380 86390 1
535622 99535622 1001 86380 86390 1
536207 99536207 1001 86380 86390 1
536250 99536250 1001 86380 86390 1
536276 99536276 1001 86380 86390 1
536267 99536267 1001 86380 86390 1
536093 99536093 1001 86380 86390 1
536017 99536017 1001 86380 86390 1
535979 99535979 1001 86380 86390 1
535992 99535992 1001 86380 86390 1
535928 99535928 1001 86380 86390 1
536115 99536115 1001 86380 86390 1
535820 99535820 1001 86380 86390 1
535815 99535815 1001 86380 86390 1
536528 99536528 1001 86380 86390 1
536399 99536399 1001 86380 86390 1
536505 99536505 1001 86380 86390 1
536420 99536420 1001 86380 86390 1
536369 99536369 1001 86380 86390 1
536395 99536395 1001 86380 86390 1
536460 99536460 1001 86380 86390 1
537033 99537033 1001 86380 86390 1
537111 99537111 1001 86380 86390 1
537079 99537079 1001 86380 86390 1
537156 99537156 1001 86380 86390 1
537032 99537032 1001 86380 86390 1
536801 99536801 1001 86380 86390 1
536860 99536860 1001 86380 86390 1
536723 99536723 1001 86380 86390 1
537255 99537255 1001 86380 86390 1
537333 99537333 1001 86380 86390 1
537259 99537259 1001 86380 86390 1
537860 99537860 1001 86380 86390 1
537814 99537814 1001 86380 86390 1
537932 99537932 1001 86380 86390 1
537883 99537883 1001 86380 86390 1
537922 99537922 1001 86380 86390 1
537604 99537604 1001 86380 86390 1
537709 99537709 1001 86380 86390 1
537774 99537774 1001 86380 86390 1
537448 99537448 1001 86380 86390 1
537462 99537462 1001 86380 86390 1
538066 99538066 1001 86380 86390 1
538165 99538165 1001 86380 86390 1
538176 99538176 1001 86380 86390 1
538653 99538653 1001 86380 86390 1
538802 99538802 1001 86380 86390 1
538505 99538505 1001 86380 86390 1
538531 99538531 1001 86380 86390 1
538548 99538548 1001 86380 86390 1
538302 99538302 1001 86380 86390 1
538892 99538892 1001 86380 86390 1
538829 99538829 1001 86380 86390 1
539016 99539016 1001 86380 86390 1
538822 99538822 1001 86380 86390 1
539444 99539444 1001 86380 86390 1
539370 99539370 1001 86380 86390 1
539309 99539309 1001 86380 86390 1
539400 99539400 1001 86380 86390 1
539235 99539235 1001 86380 86390 1
539238 99539238 1001 86380 86390 1
539087 99539087 1001 86380 86390 1
539088 99539088 1001 86380 86390 1
539114 99539114 1001 86380 86390 1
539028 99539028 1001 86380 86390 1
539224 99539224 1001 86380 86390 1
539689 99539689 1001 86380 86390 1
539714 99539714 1001 86380 86390 1
540435 99540435 1001 86380 86390 1
540152 99540152 1001 86380 86390 1
539858 99539858 1001 86380 86390 1
539867 99539867 1001 86380 86390 1
539935 99539935 1001 86380 86390 1
540561 99540561 1001 86380 86390 1
540657 99540657 1001 86380 86390 1
541258 99541258 1001 86380 86390 1
541218 99541218 1001 86380 86390 1
541222 99541222 1001 86380 86390 1
541158 99541158 1001 86380 86390 1
541281 99541281 1001 86380 86390 1
541097 99541097 1001 86380 86390 1
541174 99541174 1001 86380 86390 1
541064 99541064 1001 86380 86390 1
541039 99541039 1001 86380 86390 1
541016 99541016 1001 86380 86390 1
540927 99540927 1001 86380 86390 1
541033 99541033 1001 86380 86390 1
540722 99540722 1001 86380 86390 1
541387 99541387 1001 86380 86390 1
541440 99541440 1001 86380 86390 1
542109 99542109 1001 86380 86390 1
542040 99542040 1001 86380 86390 1
541925 99541925 1001 86380 86390 1
541888 99541888 1001 86380 86390 1
541865 99541865 1001 86380 86390 1
541594 99541594 1001 86380 86390 1
541622 99541622 1001 86380 86390 1
542258 99542258 1001 86380 86390 1
542297 99542297 1001 86380 86390 1
542199 99542199 1001 86380 86390 1
542225 99542225 1001 86380 86390 1
542153 99542153 1001 86380 86390 1
542899 99542899 1001 86380 86390 1
542937 99542937 1001 86380 86390 1
542649 99542649 1001 86380 86390 1
543060 99543060 1001 86380 86390 1
543114 99543114 1001 86380 86390 1
542998 99542998 1001 86380 86390 1
543011 99543011 1001 86380 86390 1
543649 99543649 1001 86380 86390 1
543756 99543756 1001 86380 86390 1
543575 99543575 1001 86380 86390 1
543639 99543639 1001 86380 86390 1
543679 99543679 1001 86380 86390 1
543680 99543680 1001 86380 86390 1
543492 99543492 1001 86380 86390 1
543417 99543417 1001 86380 86390 1
543495 99543495 1001 86380 86390 1
543457 99543457 1001 86380 86390 1
543379 99543379 1001 86380 86390 1
543561 99543561 1001 86380 86390 1
543538 99543538 1001 86380 86390 1
543242 99543242 1001 86380 86390 1
543244 99543244 1001 86380 86390 1
543348 99543348 1001 86380 86390 1
543198 99543198 1001 86380 86390 1
543832 99543832 1001 86380 86390 1
543875 99543875 1001 86380 86390 1
543838 99543838 1001 86380 86390 1
543960 99543960 1001 86380 86390 1
543779 99543779 1001 86380 86390 1
544547 99544547 1001 86380 86390 1
544471 99544471 1001 86380 86390 1
544548 99544548 1001 86380 86390 1
544523 99544523 1001 86380 86390 1
544578 99544578 1001 86380 86390 1
544289 99544289 1001 86380 86390 1
544290 99544290 1001 86380 86390 1
544202 99544202 1001 86380 86390 1
544221 99544221 1001 86380 86390 1
544326 99544326 1001 86380 86390 1
544118 99544118 1001 86380 86390 1
544097 99544097 1001 86380 86390 1
544046 99544046 1001 86380 86390 1
544013 99544013 1001 86380 86390 1
544680 99544680 1001 86380 86390 1
544696 99544696 1001 86380 86390 1
427576 1104 1001 35640 37917 1
423563 887 1001 4380 5517 1
416564 531 1001 12000 12657 1
423563 874 1001 5760 9597 1
511797 488 1002 37701 45469 1
531464 806 1001 45044 45343 1
400034 99400034 1001 86380 86390 1
400435 99400435 1001 86380 86390 1
400689 99400689 1001 86380 86390 1
400648 99400648 1001 86380 86390 1
400884 99400884 1001 86380 86390 1
401020 99401020 1001 86380 86390 1
401150 99401150 1001 86380 86390 1
401105 99401105 1001 86380 86390 1
401255 99401255 1001 86380 86390 1
401219 99401219 1001 86380 86390 1
401342 99401342 1001 86380 86390 1
401627 99401627 1001 86380 86390 1
401607 99401607 1001 86380 86390 1
401791 99401791 1001 86380 86390 1
402104 99402104 1001 86380 86390 1
402081 99402081 1001 86380 86390 1
403107 99403107 1001 86380 86390 1
403206 99403206 1001 86380 86390 1
403209 99403209 1001 86380 86390 1
403211 99403211 1001 86380 86390 1
403380 99403380 1001 86380 86390 1
403717 99403717 1001 86380 86390 1
403819 99403819 1001 86380 86390 1
404119 99404119 1001 86380 86390 1
404125 99404125 1001 86380 86390 1
404044 99404044 1001 86380 86390 1
404361 99404361 1001 86380 86390 1
404482 99404482 1001 86380 86390 1
404634 99404634 1001 86380 86390 1
404667 99404667 1001 86380 86390 1
405092 99405092 1001 86380 86390 1
405163 99405163 1001 86380 86390 1
405144 99405144 1001 86380 86390 1
405273 99405273 1001 86380 86390 1
405361 99405361 1001 86380 86390 1
405414 99405414 1001 86380 86390 1
405623 99405623 1001 86380 86390 1
405627 99405627 1001 86380 86390 1
405661 99405661 1001 86380 86390 1
405840 99405840 1001 86380 86390 1
405823 99405823 1001 86380 86390 1
405962 99405962 1001 86380 86390 1
405967 99405967 1001 86380 86390 1
406082 99406082 1001 86380 86390 1
406038 99406038 1001 86380 86390 1
406148 99406148 1001 86380 86390 1
406353 99406353 1001 86380 86390 1
406457 99406457 1001 86380 86390 1
406615 99406615 1001 86380 86390 1
406619 99406619 1001 86380 86390 1
406962 99406962 1001 86380 86390 1
407118 99407118 1001 86380 86390 1
407251 99407251 1001 86380 86390 1
407263 99407263 1001 86380 86390 1
407557 99407557 1001 86380 86390 1
407752 99407752 1001 86380 86390 1
407687 99407687 1001 86380 86390 1
408058 99408058 1001 86380 86390 1
408472 99408472 1001 86380 86390 1
408604 99408604 1001 86380 86390 1
408634 99408634 1001 86380 86390 1
408666 99408666 1001 86380 86390 1
408741 99408741 1001 86380 86390 1
408896 99408896 1001 86380 86390 1
408933 99408933 1001 86380 86390 1
409185 99409185 1001 86380 86390 1
409339 99409339 1001 86380 86390 1
409583 99409583 1001 86380 86390 1
409505 99409505 1001 86380 86390 1
409778 99409778 1001 86380 86390 1
409756 99409756 1001 86380 86390 1
409822 99409822 1001 86380 86390 1
409891 99409891 1001 86380 86390 1
409949 99409949 1001 86380 86390 1
410279 99410279 1001 86380 86390 1
410323 99410323 1001 86380 86390 1
410305 99410305 1001 86380 86390 1
410411 99410411 1001 86380 86390 1
410769 99410769 1001 86380 86390 1
410984 99410984 1001 86380 86390 1
411285 99411285 1001 86380 86390 1
411431 99411431 1001 86380 86390 1
411611 99411611 1001 86380 86390 1
411861 99411861 1001 86380 86390 1
413402 99413402 1001 86380 86390 1
413521 99413521 1001 86380 86390 1
413636 99413636 1001 86380 86390 1
413648 99413648 1001 86380 86390 1
413305 99413305 1001 86380 86390 1
413390 99413390 1001 86380 86390 1
413416 99413416 1001 86380 86390 1
413442 99413442 1001 86380 86390 1
412973 99412973 1001 86380 86390 1
412904 99412904 1001 86380 86390 1
413060 99413060 1001 86380 86390 1
413224 99413224 1001 86380 86390 1
412967 99412967 1001 86380 86390 1
413282 99413282 1001 86380 86390 1
412755 99412755 1001 86380 86390 1
412646 99412646 1001 86380 86390 1
412654 99412654 1001 86380 86390 1
412730 99412730 1001 86380 86390 1
412661 99412661 1001 86380 86390 1
413923 99413923 1001 86380 86390 1
413785 99413785 1001 86380 86390 1
414013 99414013 1001 86380 86390 1
413701 99413701 1001 86380 86390 1
413929 99413929 1001 86380 86390 1
413909 99413909 1001 86380 86390 1
415142 99415142 1001 86380 86390 1
415258 99415258 1001 86380 86390 1
415018 99415018 1001 86380 86390 1
414844 99414844 1001 86380 86390 1
414501 99414501 1001 86380 86390 1
415656 99415656 1001 86380 86390 1
415516 99415516 1001 86380 86390 1
416811 99416811 1001 86380 86390 1
416889 99416889 1001 86380 86390 1
416599 99416599 1001 86380 86390 1
416822 99416822 1001 86380 86390 1
416172 99416172 1001 86380 86390 1
416135 99416135 1001 86380 86390 1
416024 99416024 1001 86380 86390 1
415774 99415774 1001 86380 86390 1
417336 99417336 1001 86380 86390 1
417101 99417101 1001 86380 86390 1
417391 99417391 1001 86380 86390 1
417038 99417038 1001 86380 86390 1
417495 99417495 1001 86380 86390 1
417496 99417496 1001 86380 86390 1
417541 99417541 1001 86380 86390 1
418694 99418694 1001 86380 86390 1
418107 99418107 1001 86380 86390 1
418060 99418060 1001 86380 86390 1
418092 99418092 1001 86380 86390 1
418264 99418264 1001 86380 86390 1
418324 99418324 1001 86380 86390 1
418154 99418154 1001 86380 86390 1
418356 99418356 1001 86380 86390 1
418000 99418000 1001 86380 86390 1
417944 99417944 1001 86380 86390 1
417753 99417753 1001 86380 86390 1
417674 99417674 1001 86380 86390 1
418910 99418910 1001 86380 86390 1
419199 99419199 1001 86380 86390 1
418943 99418943 1001 86380 86390 1
418807 99418807 1001 86380 86390 1
420093 99420093 1001 86380 86390 1
420353 99420353 1001 86380 86390 1
420334 99420334 1001 86380 86390 1
420222 99420222 1001 86380 86390 1
420422 99420422 1001 86380 86390 1
419731 99419731 1001 86380 86390 1
419754 99419754 1001 86380 86390 1
419685 99419685 1001 86380 86390 1
419401 99419401 1001 86380 86390 1
419227 99419227 1001 86380 86390 1
420787 99420787 1001 86380 86390 1
420613 99420613 1001 86380 86390 1
420625 99420625 1001 86380 86390 1
420799 99420799 1001 86380 86390 1
420684 99420684 1001 86380 86390 1
420668 99420668 1001 86380 86390 1
421715 99421715 1001 86380 86390 1
422065 99422065 1001 86380 86390 1
422100 99422100 1001 86380 86390 1
421504 99421504 1001 86380 86390 1
421348 99421348 1001 86380 86390 1
421458 99421458 1001 86380 86390 1
421285 99421285 1001 86380 86390 1
420897 99420897 1001 86380 86390 1
420850 99420850 1001 86380 86390 1
422142 99422142 1001 86380 86390 1
422406 99422406 1001 86380 86390 1
422409 99422409 1001 86380 86390 1
422473 99422473 1001 86380 86390 1
423513 99423513 1001 86380 86390 1
423617 99423617 1001 86380 86390 1
422964 99422964 1001 86380 86390 1
423153 99423153 1001 86380 86390 1
422903 99422903 1001 86380 86390 1
422554 99422554 1001 86380 86390 1
422786 99422786 1001 86380 86390 1
422925 99422925 1001 86380 86390 1
422592 99422592 1001 86380 86390 1
424015 99424015 1001 86380 86390 1
423943 99423943 1001 86380 86390 1
424102 99424102 1001 86380 86390 1
424145 99424145 1001 86380 86390 1
425125 99425125 1001 86380 86390 1
425150 99425150 1001 86380 86390 1
425130 99425130 1001 86380 86390 1
425092 99425092 1001 86380 86390 1
424707 99424707 1001 86380 86390 1
424800 99424800 1001 86380 86390 1
424861 99424861 1001 86380 86390 1
424603 99424603 1001 86380 86390 1
424344 99424344 1001 86380 86390 1
424536 99424536 1001 86380 86390 1
424278 99424278 1001 86380 86390 1
424356 99424356 1001 86380 86390 1
424425 99424425 1001 86380 86390 1
425435 99425435 1001 86380 86390 1
425710 99425710 1001 86380 86390 1
425670 99425670 1001 86380 86390 1
426947 99426947 1001 86380 86390 1
427080 99427080 1001 86380 86390 1
426941 99426941 1001 86380 86390 1
426374 99426374 1001 86380 86390 1
426395 99426395 1001 86380 86390 1
426382 99426382 1001 86380 86390 1
425959 99425959 1001 86380 86390 1
425871 99425871 1001 86380 86390 1
427167 99427167 1001 86380 86390 1
427282 99427282 1001 86380 86390 1
427367 99427367 1001 86380 86390 1
428521 99428521 1001 86380 86390 1
428353 99428353 1001 86380 86390 1
428582 99428582 1001 86380 86390 1
427979 99427979 1001 86380 86390 1
428101 99428101 1001 86380 86390 1
427993 99427993 1001 86380 86390 1
427704 99427704 1001 86380 86390 1
427850 99427850 1001 86380 86390 1
427695 99427695 1001 86380 86390 1
427744 99427744 1001 86380 86390 1
427914 99427914 1001 86380 86390 1
427799 99427799 1001 86380 86390 1
427551 99427551 1001 86380 86390 1
429127 99429127 1001 86380 86390 1
429076 99429076 1001 86380 86390 1
429158 99429158 1001 86380 86390 1
429145 99429145 1001 86380 86390 1
428776 99428776 1001 86380 86390 1
430241 99430241 1001 86380 86390 1
430196 99430196 1001 86380 86390 1
430107 99430107 1001 86380 86390 1
430239 99430239 1001 86380 86390 1
429632 99429632 1001 86380 86390 1
429792 99429792 1001 86380 86390 1
429824 99429824 1001 86380 86390 1
429343 99429343 1001 86380 86390 1
429529 99429529 1001 86380 86390 1
429507 99429507 1001 86380 86390 1
430483 99430483 1001 86380 86390 1
430606 99430606 1001 86380 86390 1
430634 99430634 1001 86380 86390 1
430593 99430593 1001 86380 86390 1
431861 99431861 1001 86380 86390 1
432001 99432001 1001 86380 86390 1
431385 99431385 1001 86380 86390 1
430832 99430832 1001 86380 86390 1
431106 99431106 1001 86380 86390 1
431140 99431140 1001 86380 86390 1
432332 99432332 1001 86380 86390 1
432365 99432365 1001 86380 86390 1
433662 99433662 1001 86380 86390 1
433490 99433490 1001 86380 86390 1
433556 99433556 1001 86380 86390 1
433627 99433627 1001 86380 86390 1
433607 99433607 1001 86380 86390 1
433134 99433134 1001 86380 86390 1
433316 99433316 1001 86380 86390 1
432945 99432945 1001 86380 86390 1
433220 99433220 1001 86380 86390 1
432909 99432909 1001 86380 86390 1
433201 99433201 1001 86380 86390 1
432726 99432726 1001 86380 86390 1
432661 99432661 1001 86380 86390 1
433943 99433943 1001 86380 86390 1
433831 99433831 1001 86380 86390 1
435364 99435364 1001 86380 86390 1
435403 99435403 1001 86380 86390 1
435273 99435273 1001 86380 86390 1
434313 99434313 1001 86380 86390 1
434270 99434270 1001 86380 86390 1
435483 99435483 1001 86380 86390 1
435739 99435739 1001 86380 86390 1
435811 99435811 1001 86380 86390 1
435536 99435536 1001 86380 86390 1
435506 99435506 1001 86380 86390 1
435779 99435779 1001 86380 86390 1
437055 99437055 1001 86380 86390 1
436656 99436656 1001 86380 86390 1
436678 99436678 1001 86380 86390 1
436247 99436247 1001 86380 86390 1
300068 99300068 1001 86380 86390 1
437264 99437264 1001 86380 86390 1
300644 99300644 1001 86380 86390 1
300530 99300530 1001 86380 86390 1
300532 99300532 1001 86380 86390 1
300662 99300662 1001 86380 86390 1
300485 99300485 1001 86380 86390 1
300372 99300372 1001 86380 86390 1
300323 99300323 1001 86380 86390 1
300202 99300202 1001 86380 86390 1
300230 99300230 1001 86380 86390 1
300233 99300233 1001 86380 86390 1
300759 99300759 1001 86380 86390 1
301415 99301415 1001 86380 86390 1
301410 99301410 1001 86380 86390 1
301193 99301193 1001 86380 86390 1
301186 99301186 1001 86380 86390 1
301253 99301253 1001 86380 86390 1
301256 99301256 1001 86380 86390 1
301571 99301571 1001 86380 86390 1
302194 99302194 1001 86380 86390 1
302272 99302272 1001 86380 86390 1
302324 99302324 1001 86380 86390 1
302262 99302262 1001 86380 86390 1
301987 99301987 1001 86380 86390 1
302106 99302106 1001 86380 86390 1
301866 99301866 1001 86380 86390 1
301792 99301792 1001 86380 86390 1
301782 99301782 1001 86380 86390 1
302404 99302404 1001 86380 86390 1
302443 99302443 1001 86380 86390 1
302585 99302585 1001 86380 86390 1
302418 99302418 1001 86380 86390 1
302562 99302562 1001 86380 86390 1
302398 99302398 1001 86380 86390 1
302386 99302386 1001 86380 86390 1
302399 99302399 1001 86380 86390 1
303173 99303173 1001 86380 86390 1
303027 99303027 1001 86380 86390 1
303054 99303054 1001 86380 86390 1
303110 99303110 1001 86380 86390 1
303139 99303139 1001 86380 86390 1
303199 99303199 1001 86380 86390 1
302798 99302798 1001 86380 86390 1
302968 99302968 1001 86380 86390 1
302999 99302999 1001 86380 86390 1
302728 99302728 1001 86380 86390 1
302730 99302730 1001 86380 86390 1
302743 99302743 1001 86380 86390 1
302595 99302595 1001 86380 86390 1
302687 99302687 1001 86380 86390 1
303309 99303309 1001 86380 86390 1
303379 99303379 1001 86380 86390 1
303890 99303890 1001 86380 86390 1
303942 99303942 1001 86380 86390 1
303955 99303955 1001 86380 86390 1
303658 99303658 1001 86380 86390 1
303791 99303791 1001 86380 86390 1
303679 99303679 1001 86380 86390 1
303506 99303506 1001 86380 86390 1
303599 99303599 1001 86380 86390 1
303566 99303566 1001 86380 86390 1
303828 99303828 1001 86380 86390 1
304033 99304033 1001 86380 86390 1
304683 99304683 1001 86380 86390 1
304671 99304671 1001 86380 86390 1
304754 99304754 1001 86380 86390 1
304563 99304563 1001 86380 86390 1
304553 99304553 1001 86380 86390 1
304285 99304285 1001 86380 86390 1
304914 99304914 1001 86380 86390 1
305032 99305032 1001 86380 86390 1
304982 99304982 1001 86380 86390 1
305492 99305492 1001 86380 86390 1
305649 99305649 1001 86380 86390 1
305597 99305597 1001 86380 86390 1
305540 99305540 1001 86380 86390 1
305414 99305414 1001 86380 86390 1
305453 99305453 1001 86380 86390 1
305445 99305445 1001 86380 86390 1
305319 99305319 1001 86380 86390 1
305423 99305423 1001 86380 86390 1
305193 99305193 1001 86380 86390 1
500128 99500128 1001 86380 86390 1
500079 99500079 1001 86380 86390 1
305686 99305686 1001 86380 86390 1
500083 99500083 1001 86380 86390 1
500111 99500111 1001 86380 86390 1
500644 99500644 1001 86380 86390 1
500578 99500578 1001 86380 86390 1
500514 99500514 1001 86380 86390 1
500309 99500309 1001 86380 86390 1
500259 99500259 1001 86380 86390 1
500236 99500236 1001 86380 86390 1
500340 99500340 1001 86380 86390 1
500225 99500225 1001 86380 86390 1
500279 99500279 1001 86380 86390 1
500307 99500307 1001 86380 86390 1
500967 99500967 1001 86380 86390 1
500980 99500980 1001 86380 86390 1
500995 99500995 1001 86380 86390 1
500827 99500827 1001 86380 86390 1
501563 99501563 1001 86380 86390 1
501504 99501504 1001 86380 86390 1
501467 99501467 1001 86380 86390 1
501317 99501317 1001 86380 86390 1
501241 99501241 1001 86380 86390 1
501281 99501281 1001 86380 86390 1
501258 99501258 1001 86380 86390 1
501276 99501276 1001 86380 86390 1
501839 99501839 1001 86380 86390 1
502439 99502439 1001 86380 86390 1
502448 99502448 1001 86380 86390 1
502451 99502451 1001 86380 86390 1
502411 99502411 1001 86380 86390 1
502170 99502170 1001 86380 86390 1
502129 99502129 1001 86380 86390 1
501999 99501999 1001 86380 86390 1
501964 99501964 1001 86380 86390 1
502575 99502575 1001 86380 86390 1
503115 99503115 1001 86380 86390 1
502971 99502971 1001 86380 86390 1
502948 99502948 1001 86380 86390 1
502897 99502897 1001 86380 86390 1
503006 99503006 1001 86380 86390 1
502749 99502749 1001 86380 86390 1
502792 99502792 1001 86380 86390 1
503330 99503330 1001 86380 86390 1
503422 99503422 1001 86380 86390 1
504042 99504042 1001 86380 86390 1
504072 99504072 1001 86380 86390 1
504104 99504104 1001 86380 86390 1
503861 99503861 1001 86380 86390 1
503854 99503854 1001 86380 86390 1
503536 99503536 1001 86380 86390 1
504297 99504297 1001 86380 86390 1
504171 99504171 1001 86380 86390 1
504923 99504923 1001 86380 86390 1
504725 99504725 1001 86380 86390 1
504679 99504679 1001 86380 86390 1
504655 99504655 1001 86380 86390 1
504428 99504428 1001 86380 86390 1
504358 99504358 1001 86380 86390 1
504527 99504527 1001 86380 86390 1
504995 99504995 1001 86380 86390 1
505099 99505099 1001 86380 86390 1
505693 99505693 1001 86380 86390 1
505579 99505579 1001 86380 86390 1
505605 99505605 1001 86380 86390 1
505383 99505383 1001 86380 86390 1
505423 99505423 1001 86380 86390 1
505359 99505359 1001 86380 86390 1
505400 99505400 1001 86380 86390 1
505524 99505524 1001 86380 86390 1
505369 99505369 1001 86380 86390 1
505200 99505200 1001 86380 86390 1
505191 99505191 1001 86380 86390 1
505154 99505154 1001 86380 86390 1
505272 99505272 1001 86380 86390 1
505898 99505898 1001 86380 86390 1
505886 99505886 1001 86380 86390 1
505842 99505842 1001 86380 86390 1
506405 99506405 1001 86380 86390 1
506573 99506573 1001 86380 86390 1
506581 99506581 1001 86380 86390 1
506437 99506437 1001 86380 86390 1
506325 99506325 1001 86380 86390 1
506293 99506293 1001 86380 86390 1
506234 99506234 1001 86380 86390 1
506055 99506055 1001 86380 86390 1
506158 99506158 1001 86380 86390 1
506126 99506126 1001 86380 86390 1
506153 99506153 1001 86380 86390 1
506077 99506077 1001 86380 86390 1
507309 99507309 1001 86380 86390 1
507082 99507082 1001 86380 86390 1
507020 99507020 1001 86380 86390 1
506924 99506924 1001 86380 86390 1
507471 99507471 1001 86380 86390 1
507484 99507484 1001 86380 86390 1
506801 99506801 1001 86380 86390 1
507424 99507424 1001 86380 86390 1
507581 99507581 1001 86380 86390 1
507466 99507466 1001 86380 86390 1
507442 99507442 1001 86380 86390 1
508184 99508184 1001 86380 86390 1
508185 99508185 1001 86380 86390 1
508217 99508217 1001 86380 86390 1
508003 99508003 1001 86380 86390 1
507630 99507630 1001 86380 86390 1
507697 99507697 1001 86380 86390 1
507687 99507687 1001 86380 86390 1
508276 99508276 1001 86380 86390 1
508264 99508264 1001 86380 86390 1
508253 99508253 1001 86380 86390 1
508999 99508999 1001 86380 86390 1
508886 99508886 1001 86380 86390 1
509049 99509049 1001 86380 86390 1
508797 99508797 1001 86380 86390 1
508836 99508836 1001 86380 86390 1
508698 99508698 1001 86380 86390 1
508815 99508815 1001 86380 86390 1
508479 99508479 1001 86380 86390 1
508635 99508635 1001 86380 86390 1
508454 99508454 1001 86380 86390 1
508484 99508484 1001 86380 86390 1
508536 99508536 1001 86380 86390 1
508538 99508538 1001 86380 86390 1
508516 99508516 1001 86380 86390 1
508529 99508529 1001 86380 86390 1
508620 99508620 1001 86380 86390 1
509114 99509114 1001 86380 86390 1
509103 99509103 1001 86380 86390 1
509142 99509142 1001 86380 86390 1
509094 99509094 1001 86380 86390 1
509830 99509830 1001 86380 86390 1
509889 99509889 1001 86380 86390 1
509894 99509894 1001 86380 86390 1
509566 99509566 1001 86380 86390 1
509580 99509580 1001 86380 86390 1
509595 99509595 1001 86380 86390 1
509665 99509665 1001 86380 86390 1
509475 99509475 1001 86380 86390 1
509413 99509413 1001 86380 86390 1
509452 99509452 1001 86380 86390 1
509420 99509420 1001 86380 86390 1
510078 99510078 1001 86380 86390 1
510053 99510053 1001 86380 86390 1
510043 99510043 1001 86380 86390 1
510031 99510031 1001 86380 86390 1
510012 99510012 1001 86380 86390 1
509922 99509922 1001 86380 86390 1
510581 99510581 1001 86380 86390 1
510720 99510720 1001 86380 86390 1
510514 99510514 1001 86380 86390 1
510385 99510385 1001 86380 86390 1
510350 99510350 1001 86380 86390 1
510288 99510288 1001 86380 86390 1
510301 99510301 1001 86380 86390 1
510871 99510871 1001 86380 86390 1
510746 99510746 1001 86380 86390 1
510773 99510773 1001 86380 86390 1
511542 99511542 1001 86380 86390 1
511359 99511359 1001 86380 86390 1
511235 99511235 1001 86380 86390 1
511275 99511275 1001 86380 86390 1
511345 99511345 1001 86380 86390 1
511038 99511038 1001 86380 86390 1
511000 99511000 1001 86380 86390 1
510963 99510963 1001 86380 86390 1
510976 99510976 1001 86380 86390 1
511132 99511132 1001 86380 86390 1
511017 99511017 1001 86380 86390 1
511603 99511603 1001 86380 86390 1
511632 99511632 1001 86380 86390 1
511659 99511659 1001 86380 86390 1
511689 99511689 1001 86380 86390 1
511690 99511690 1001 86380 86390 1
512289 99512289 1001 86380 86390 1
512279 99512279 1001 86380 86390 1
512230 99512230 1001 86380 86390 1
512270 99512270 1001 86380 86390 1
512287 99512287 1001 86380 86390 1
512047 99512047 1001 86380 86390 1
512074 99512074 1001 86380 86390 1
512049 99512049 1001 86380 86390 1
512077 99512077 1001 86380 86390 1
512142 99512142 1001 86380 86390 1
511770 99511770 1001 86380 86390 1
511888 99511888 1001 86380 86390 1
511787 99511787 1001 86380 86390 1
511765 99511765 1001 86380 86390 1
511925 99511925 1001 86380 86390 1
512406 99512406 1001 86380 86390 1
513024 99513024 1001 86380 86390 1
513040 99513040 1001 86380 86390 1
513003 99513003 1001 86380 86390 1
513113 99513113 1001 86380 86390 1
512895 99512895 1001 86380 86390 1
512889 99512889 1001 86380 86390 1
512624 99512624 1001 86380 86390 1
512719 99512719 1001 86380 86390 1
512595 99512595 1001 86380 86390 1
512699 99512699 1001 86380 86390 1
512712 99512712 1001 86380 86390 1
513343 99513343 1001 86380 86390 1
513877 99513877 1001 86380 86390 1
513890 99513890 1001 86380 86390 1
513985 99513985 1001 86380 86390 1
513924 99513924 1001 86380 86390 1
513848 99513848 1001 86380 86390 1
513914 99513914 1001 86380 86390 1
513683 99513683 1001 86380 86390 1
513633 99513633 1001 86380 86390 1
513783 99513783 1001 86380 86390 1
513668 99513668 1001 86380 86390 1
513581 99513581 1001 86380 86390 1
513610 99513610 1001 86380 86390 1
513600 99513600 1001 86380 86390 1
514189 99514189 1001 86380 86390 1
514156 99514156 1001 86380 86390 1
514837 99514837 1001 86380 86390 1
514839 99514839 1001 86380 86390 1
514659 99514659 1001 86380 86390 1
514844 99514844 1001 86380 86390 1
514845 99514845 1001 86380 86390 1
514853 99514853 1001 86380 86390 1
514642 99514642 1001 86380 86390 1
514478 99514478 1001 86380 86390 1
514254 99514254 1001 86380 86390 1
515028 99515028 1001 86380 86390 1
515632 99515632 1001 86380 86390 1
515653 99515653 1001 86380 86390 1
515559 99515559 1001 86380 86390 1
515588 99515588 1001 86380 86390 1
515325 99515325 1001 86380 86390 1
515377 99515377 1001 86380 86390 1
515279 99515279 1001 86380 86390 1
515344 99515344 1001 86380 86390 1
515386 99515386 1001 86380 86390 1
515115 99515115 1001 86380 86390 1
515168 99515168 1001 86380 86390 1
515169 99515169 1001 86380 86390 1
515174 99515174 1001 86380 86390 1
515163 99515163 1001 86380 86390 1
515809 99515809 1001 86380 86390 1
515798 99515798 1001 86380 86390 1
515737 99515737 1001 86380 86390 1
515764 99515764 1001 86380 86390 1
516322 99516322 1001 86380 86390 1
516337 99516337 1001 86380 86390 1
516403 99516403 1001 86380 86390 1
516339 99516339 1001 86380 86390 1
516201 99516201 1001 86380 86390 1
516114 99516114 1001 86380 86390 1
516087 99516087 1001 86380 86390 1
515951 99515951 1001 86380 86390 1
516702 99516702 1001 86380 86390 1
516639 99516639 1001 86380 86390 1
516511 99516511 1001 86380 86390 1
516602 99516602 1001 86380 86390 1
516564 99516564 1001 86380 86390 1
516686 99516686 1001 86380 86390 1
517184 99517184 1001 86380 86390 1
517308 99517308 1001 86380 86390 1
517173 99517173 1001 86380 86390 1
517079 99517079 1001 86380 86390 1
516980 99516980 1001 86380 86390 1
516968 99516968 1001 86380 86390 1
517020 99517020 1001 86380 86390 1
516835 99516835 1001 86380 86390 1
516800 99516800 1001 86380 86390 1
517371 99517371 1001 86380 86390 1
517411 99517411 1001 86380 86390 1
517424 99517424 1001 86380 86390 1
517348 99517348 1001 86380 86390 1
517349 99517349 1001 86380 86390 1
517344 99517344 1001 86380 86390 1
518127 99518127 1001 86380 86390 1
518025 99518025 1001 86380 86390 1
518105 99518105 1001 86380 86390 1
518151 99518151 1001 86380 86390 1
518153 99518153 1001 86380 86390 1
518096 99518096 1001 86380 86390 1
517921 99517921 1001 86380 86390 1
517543 99517543 1001 86380 86390 1
518343 99518343 1001 86380 86390 1
518169 99518169 1001 86380 86390 1
518923 99518923 1001 86380 86390 1
518931 99518931 1001 86380 86390 1
518858 99518858 1001 86380 86390 1
518657 99518657 1001 86380 86390 1
518737 99518737 1001 86380 86390 1
518624 99518624 1001 86380 86390 1
518446 99518446 1001 86380 86390 1
518514 99518514 1001 86380 86390 1
518527 99518527 1001 86380 86390 1
518554 99518554 1001 86380 86390 1
518503 99518503 1001 86380 86390 1
518506 99518506 1001 86380 86390 1
518571 99518571 1001 86380 86390 1
519133 99519133 1001 86380 86390 1
519031 99519031 1001 86380 86390 1
519151 99519151 1001 86380 86390 1
519715 99519715 1001 86380 86390 1
519655 99519655 1001 86380 86390 1
519773 99519773 1001 86380 86390 1
519505 99519505 1001 86380 86390 1
519519 99519519 1001 86380 86390 1
519408 99519408 1001 86380 86390 1
519577 99519577 1001 86380 86390 1
519475 99519475 1001 86380 86390 1
519450 99519450 1001 86380 86390 1
519412 99519412 1001 86380 86390 1
519272 99519272 1001 86380 86390 1
519340 99519340 1001 86380 86390 1
519876 99519876 1001 86380 86390 1
519943 99519943 1001 86380 86390 1
519841 99519841 1001 86380 86390 1
520010 99520010 1001 86380 86390 1
519896 99519896 1001 86380 86390 1
519819 99519819 1001 86380 86390 1
519887 99519887 1001 86380 86390 1
520550 99520550 1001 86380 86390 1
520461 99520461 1001 86380 86390 1
520538 99520538 1001 86380 86390 1
520607 99520607 1001 86380 86390 1
520591 99520591 1001 86380 86390 1
520573 99520573 1001 86380 86390 1
520588 99520588 1001 86380 86390 1
520407 99520407 1001 86380 86390 1
520200 99520200 1001 86380 86390 1
520085 99520085 1001 86380 86390 1
520074 99520074 1001 86380 86390 1
520179 99520179 1001 86380 86390 1
520206 99520206 1001 86380 86390 1
520156 99520156 1001 86380 86390 1
520208 99520208 1001 86380 86390 1
520197 99520197 1001 86380 86390 1
520669 99520669 1001 86380 86390 1
520798 99520798 1001 86380 86390 1
521314 99521314 1001 86380 86390 1
521392 99521392 1001 86380 86390 1
521318 99521318 1001 86380 86390 1
521269 99521269 1001 86380 86390 1
521097 99521097 1001 86380 86390 1
521102 99521102 1001 86380 86390 1
521076 99521076 1001 86380 86390 1
521002 99521002 1001 86380 86390 1
521017 99521017 1001 86380 86390 1
521032 99521032 1001 86380 86390 1
521553 99521553 1001 86380 86390 1
521577 99521577 1001 86380 86390 1
522278 99522278 1001 86380 86390 1
521920 99521920 1001 86380 86390 1
522063 99522063 1001 86380 86390 1
521911 99521911 1001 86380 86390 1
522056 99522056 1001 86380 86390 1
521889 99521889 1001 86380 86390 1
521804 99521804 1001 86380 86390 1
521834 99521834 1001 86380 86390 1
522418 99522418 1001 86380 86390 1
522444 99522444 1001 86380 86390 1
522355 99522355 1001 86380 86390 1
522371 99522371 1001 86380 86390 1
522417 99522417 1001 86380 86390 1
522992 99522992 1001 86380 86390 1
523101 99523101 1001 86380 86390 1
523023 99523023 1001 86380 86390 1
523075 99523075 1001 86380 86390 1
522961 99522961 1001 86380 86390 1
522874 99522874 1001 86380 86390 1
522773 99522773 1001 86380 86390 1
522838 99522838 1001 86380 86390 1
522789 99522789 1001 86380 86390 1
522869 99522869 1001 86380 86390 1
522756 99522756 1001 86380 86390 1
523310 99523310 1001 86380 86390 1
523181 99523181 1001 86380 86390 1
523208 99523208 1001 86380 86390 1
523147 99523147 1001 86380 86390 1
523252 99523252 1001 86380 86390 1
523829 99523829 1001 86380 86390 1
523791 99523791 1001 86380 86390 1
523780 99523780 1001 86380 86390 1
523768 99523768 1001 86380 86390 1
523928 99523928 1001 86380 86390 1
523902 99523902 1001 86380 86390 1
523812 99523812 1001 86380 86390 1
523693 99523693 1001 86380 86390 1
523694 99523694 1001 86380 86390 1
523657 99523657 1001 86380 86390 1
523495 99523495 1001 86380 86390 1
524149 99524149 1001 86380 86390 1
523986 99523986 1001 86380 86390 1
524038 99524038 1001 86380 86390 1
523979 99523979 1001 86380 86390 1
524594 99524594 1001 86380 86390 1
524573 99524573 1001 86380 86390 1
524513 99524513 1001 86380 86390 1
524544 99524544 1001 86380 86390 1
524549 99524549 1001 86380 86390 1
524307 99524307 1001 86380 86390 1
524347 99524347 1001 86380 86390 1
524285 99524285 1001 86380 86390 1
524819 99524819 1001 86380 86390 1
524801 99524801 1001 86380 86390 1
524855 99524855 1001 86380 86390 1
524907 99524907 1001 86380 86390 1
524856 99524856 1001 86380 86390 1
525593 99525593 1001 86380 86390 1
525525 99525525 1001 86380 86390 1
525538 99525538 1001 86380 86390 1
525462 99525462 1001 86380 86390 1
525489 99525489 1001 86380 86390 1
525342 99525342 1001 86380 86390 1
525201 99525201 1001 86380 86390 1
525333 99525333 1001 86380 86390 1
525322 99525322 1001 86380 86390 1
525036 99525036 1001 86380 86390 1
525167 99525167 1001 86380 86390 1
525651 99525651 1001 86380 86390 1
525794 99525794 1001 86380 86390 1
525682 99525682 1001 86380 86390 1
526347 99526347 1001 86380 86390 1
526283 99526283 1001 86380 86390 1
526075 99526075 1001 86380 86390 1
526052 99526052 1001 86380 86390 1
526130 99526130 1001 86380 86390 1
526094 99526094 1001 86380 86390 1
526032 99526032 1001 86380 86390 1
526004 99526004 1001 86380 86390 1
526539 99526539 1001 86380 86390 1
526579 99526579 1001 86380 86390 1
527188 99527188 1001 86380 86390 1
527193 99527193 1001 86380 86390 1
527078 99527078 1001 86380 86390 1
527195 99527195 1001 86380 86390 1
526965 99526965 1001 86380 86390 1
526852 99526852 1001 86380 86390 1
527028 99527028 1001 86380 86390 1
526925 99526925 1001 86380 86390 1
526788 99526788 1001 86380 86390 1
526814 99526814 1001 86380 86390 1
526776 99526776 1001 86380 86390 1
527356 99527356 1001 86380 86390 1
527438 99527438 1001 86380 86390 1
527949 99527949 1001 86380 86390 1
528064 99528064 1001 86380 86390 1
527742 99527742 1001 86380 86390 1
527860 99527860 1001 86380 86390 1
527718 99527718 1001 86380 86390 1
527562 99527562 1001 86380 86390 1
527642 99527642 1001 86380 86390 1
527502 99527502 1001 86380 86390 1
527646 99527646 1001 86380 86390 1
528901 99528901 1001 86380 86390 1
528878 99528878 1001 86380 86390 1
528752 99528752 1001 86380 86390 1
528793 99528793 1001 86380 86390 1
528819 99528819 1001 86380 86390 1
528647 99528647 1001 86380 86390 1
528664 99528664 1001 86380 86390 1
528690 99528690 1001 86380 86390 1
528652 99528652 1001 86380 86390 1
528371 99528371 1001 86380 86390 1
528281 99528281 1001 86380 86390 1
528473 99528473 1001 86380 86390 1
529017 99529017 1001 86380 86390 1
528932 99528932 1001 86380 86390 1
529024 99529024 1001 86380 86390 1
529585 99529585 1001 86380 86390 1
529700 99529700 1001 86380 86390 1
529658 99529658 1001 86380 86390 1
529569 99529569 1001 86380 86390 1
529609 99529609 1001 86380 86390 1
529674 99529674 1001 86380 86390 1
529381 99529381 1001 86380 86390 1
529438 99529438 1001 86380 86390 1
529464 99529464 1001 86380 86390 1
529430 99529430 1001 86380 86390 1
529262 99529262 1001 86380 86390 1
529175 99529175 1001 86380 86390 1
529259 99529259 1001 86380 86390 1
529742 99529742 1001 86380 86390 1
529785 99529785 1001 86380 86390 1
530284 99530284 1001 86380 86390 1
530344 99530344 1001 86380 86390 1
530044 99530044 1001 86380 86390 1
530006 99530006 1001 86380 86390 1
529956 99529956 1001 86380 86390 1
530706 99530706 1001 86380 86390 1
530747 99530747 1001 86380 86390 1
530634 99530634 1001 86380 86390 1
530648 99530648 1001 86380 86390 1
530559 99530559 1001 86380 86390 1
530742 99530742 1001 86380 86390 1
530560 99530560 1001 86380 86390 1
530601 99530601 1001 86380 86390 1
531333 99531333 1001 86380 86390 1
531008 99531008 1001 86380 86390 1
530986 99530986 1001 86380 86390 1
531104 99531104 1001 86380 86390 1
530800 99530800 1001 86380 86390 1
531495 99531495 1001 86380 86390 1
531471 99531471 1001 86380 86390 1
531475 99531475 1001 86380 86390 1
532111 99532111 1001 86380 86390 1
532150 99532150 1001 86380 86390 1
531948 99531948 1001 86380 86390 1
531806 99531806 1001 86380 86390 1
531976 99531976 1001 86380 86390 1
531837 99531837 1001 86380 86390 1
531893 99531893 1001 86380 86390 1
531921 99531921 1001 86380 86390 1
531690 99531690 1001 86380 86390 1
531752 99531752 1001 86380 86390 1
532280 99532280 1001 86380 86390 1
532384 99532384 1001 86380 86390 1
532386 99532386 1001 86380 86390 1
532219 99532219 1001 86380 86390 1
532853 99532853 1001 86380 86390 1
532962 99532962 1001 86380 86390 1
532978 99532978 1001 86380 86390 1
532644 99532644 1001 86380 86390 1
532658 99532658 1001 86380 86390 1
532725 99532725 1001 86380 86390 1
532806 99532806 1001 86380 86390 1
532821 99532821 1001 86380 86390 1
532809 99532809 1001 86380 86390 1
532413 99532413 1001 86380 86390 1
532570 99532570 1001 86380 86390 1
532538 99532538 1001 86380 86390 1
533081 99533081 1001 86380 86390 1
533742 99533742 1001 86380 86390 1
533807 99533807 1001 86380 86390 1
533824 99533824 1001 86380 86390 1
533782 99533782 1001 86380 86390 1
533771 99533771 1001 86380 86390 1
533748 99533748 1001 86380 86390 1
533588 99533588 1001 86380 86390 1
533629 99533629 1001 86380 86390 1
533455 99533455 1001 86380 86390 1
533357 99533357 1001 86380 86390 1
533306 99533306 1001 86380 86390 1
533360 99533360 1001 86380 86390 1
533412 99533412 1001 86380 86390 1
533401 99533401 1001 86380 86390 1
533880 99533880 1001 86380 86390 1
533898 99533898 1001 86380 86390 1
533886 99533886 1001 86380 86390 1
533891 99533891 1001 86380 86390 1
534556 99534556 1001 86380 86390 1
534654 99534654 1001 86380 86390 1
534661 99534661 1001 86380 86390 1
534536 99534536 1001 86380 86390 1
534602 99534602 1001 86380 86390 1
534643 99534643 1001 86380 86390 1
534404 99534404 1001 86380 86390 1
534435 99534435 1001 86380 86390 1
534463 99534463 1001 86380 86390 1
534181 99534181 1001 86380 86390 1
534269 99534269 1001 86380 86390 1
534747 99534747 1001 86380 86390 1
534762 99534762 1001 86380 86390 1
535463 99535463 1001 86380 86390 1
535386 99535386 1001 86380 86390 1
535458 99535458 1001 86380 86390 1
535256 99535256 1001 86380 86390 1
535182 99535182 1001 86380 86390 1
535198 99535198 1001 86380 86390 1
535641 99535641 1001 86380 86390 1
535530 99535530 1001 86380 86390 1
536225 99536225 1001 86380 86390 1
536283 99536283 1001 86380 86390 1
536232 99536232 1001 86380 86390 1
536020 99536020 1001 86380 86390 1
536408 99536408 1001 86380 86390 1
537021 99537021 1001 86380 86390 1
537131 99537131 1001 86380 86390 1
537149 99537149 1001 86380 86390 1
537151 99537151 1001 86380 86390 1
536832 99536832 1001 86380 86390 1
536898 99536898 1001 86380 86390 1
536737 99536737 1001 86380 86390 1
536689 99536689 1001 86380 86390 1
536559 99536559 1001 86380 86390 1
536707 99536707 1001 86380 86390 1
536592 99536592 1001 86380 86390 1
537355 99537355 1001 86380 86390 1
537365 99537365 1001 86380 86390 1
537810 99537810 1001 86380 86390 1
537640 99537640 1001 86380 86390 1
537731 99537731 1001 86380 86390 1
537775 99537775 1001 86380 86390 1
537741 99537741 1001 86380 86390 1
537625 99537625 1001 86380 86390 1
537433 99537433 1001 86380 86390 1
537425 99537425 1001 86380 86390 1
537571 99537571 1001 86380 86390 1
538002 99538002 1001 86380 86390 1
538193 99538193 1001 86380 86390 1
538129 99538129 1001 86380 86390 1
538768 99538768 1001 86380 86390 1
538694 99538694 1001 86380 86390 1
538467 99538467 1001 86380 86390 1
538444 99538444 1001 86380 86390 1
538265 99538265 1001 86380 86390 1
538281 99538281 1001 86380 86390 1
538283 99538283 1001 86380 86390 1
539503 99539503 1001 86380 86390 1
539622 99539622 1001 86380 86390 1
539584 99539584 1001 86380 86390 1
539495 99539495 1001 86380 86390 1
539282 99539282 1001 86380 86390 1
539373 99539373 1001 86380 86390 1
539244 99539244 1001 86380 86390 1
539403 99539403 1001 86380 86390 1
539343 99539343 1001 86380 86390 1
539153 99539153 1001 86380 86390 1
539063 99539063 1001 86380 86390 1
539076 99539076 1001 86380 86390 1
539106 99539106 1001 86380 86390 1
539185 99539185 1001 86380 86390 1
539755 99539755 1001 86380 86390 1
540415 99540415 1001 86380 86390 1
540300 99540300 1001 86380 86390 1
540380 99540380 1001 86380 86390 1
540440 99540440 1001 86380 86390 1
540441 99540441 1001 86380 86390 1
540358 99540358 1001 86380 86390 1
540371 99540371 1001 86380 86390 1
540093 99540093 1001 86380 86390 1
540055 99540055 1001 86380 86390 1
540121 99540121 1001 86380 86390 1
540148 99540148 1001 86380 86390 1
540175 99540175 1001 86380 86390 1
540071 99540071 1001 86380 86390 1
539978 99539978 1001 86380 86390 1
539941 99539941 1001 86380 86390 1
539877 99539877 1001 86380 86390 1
539903 99539903 1001 86380 86390 1
539933 99539933 1001 86380 86390 1
539960 99539960 1001 86380 86390 1
540478 99540478 1001 86380 86390 1
540521 99540521 1001 86380 86390 1
540534 99540534 1001 86380 86390 1
540482 99540482 1001 86380 86390 1
540547 99540547 1001 86380 86390 1
540639 99540639 1001 86380 86390 1
540628 99540628 1001 86380 86390 1
540669 99540669 1001 86380 86390 1
541100 99541100 1001 86380 86390 1
541103 99541103 1001 86380 86390 1
541227 99541227 1001 86380 86390 1
540911 99540911 1001 86380 86390 1
541043 99541043 1001 86380 86390 1
540709 99540709 1001 86380 86390 1
540787 99540787 1001 86380 86390 1
541466 99541466 1001 86380 86390 1
541312 99541312 1001 86380 86390 1
541494 99541494 1001 86380 86390 1
542005 99542005 1001 86380 86390 1
542020 99542020 1001 86380 86390 1
542094 99542094 1001 86380 86390 1
541801 99541801 1001 86380 86390 1
541711 99541711 1001 86380 86390 1
541777 99541777 1001 86380 86390 1
541730 99541730 1001 86380 86390 1
541537 99541537 1001 86380 86390 1
541604 99541604 1001 86380 86390 1
541636 99541636 1001 86380 86390 1
541662 99541662 1001 86380 86390 1
541611 99541611 1001 86380 86390 1
541650 99541650 1001 86380 86390 1
542148 99542148 1001 86380 86390 1
542282 99542282 1001 86380 86390 1
542891 99542891 1001 86380 86390 1
542719 99542719 1001 86380 86390 1
542644 99542644 1001 86380 86390 1
542672 99542672 1001 86380 86390 1
542544 99542544 1001 86380 86390 1
542326 99542326 1001 86380 86390 1
542523 99542523 1001 86380 86390 1
542472 99542472 1001 86380 86390 1
542398 99542398 1001 86380 86390 1
542360 99542360 1001 86380 86390 1
543102 99543102 1001 86380 86390 1
543083 99543083 1001 86380 86390 1
543583 99543583 1001 86380 86390 1
543750 99543750 1001 86380 86390 1
543689 99543689 1001 86380 86390 1
543452 99543452 1001 86380 86390 1
543390 99543390 1001 86380 86390 1
543432 99543432 1001 86380 86390 1
543498 99543498 1001 86380 86390 1
543421 99543421 1001 86380 86390 1
543794 99543794 1001 86380 86390 1
543928 99543928 1001 86380 86390 1
543827 99543827 1001 86380 86390 1
543788 99543788 1001 86380 86390 1
543945 99543945 1001 86380 86390 1
544495 99544495 1001 86380 86390 1
544535 99544535 1001 86380 86390 1
544407 99544407 1001 86380 86390 1
544453 99544453 1001 86380 86390 1
544275 99544275 1001 86380 86390 1
544241 99544241 1001 86380 86390 1
544120 99544120 1001 86380 86390 1
544149 99544149 1001 86380 86390 1
543995 99543995 1001 86380 86390 1
544011 99544011 1001 86380 86390 1
544620 99544620 1001 86380 86390 1
544712 99544712 1001 86380 86390 1
544599 99544599 1001 86380 86390 1
400449 1158 1001 64620 65937 1
400449 1144 1001 61620 64497 1
400108 99400108 1001 86380 86390 1
400272 99400272 1001 86380 86390 1
400514 99400514 1001 86380 86390 1
400542 99400542 1001 86380 86390 1
400776 99400776 1001 86380 86390 1
400869 99400869 1001 86380 86390 1
400912 99400912 1001 86380 86390 1
401119 99401119 1001 86380 86390 1
401328 99401328 1001 86380 86390 1
401345 99401345 1001 86380 86390 1
401449 99401449 1001 86380 86390 1
401511 99401511 1001 86380 86390 1
401597 99401597 1001 86380 86390 1
401836 99401836 1001 86380 86390 1
402162 99402162 1001 86380 86390 1
402089 99402089 1001 86380 86390 1
402149 99402149 1001 86380 86390 1
402255 99402255 1001 86380 86390 1
402298 99402298 1001 86380 86390 1
402423 99402423 1001 86380 86390 1
402512 99402512 1001 86380 86390 1
402597 99402597 1001 86380 86390 1
402728 99402728 1001 86380 86390 1
402835 99402835 1001 86380 86390 1
403048 99403048 1001 86380 86390 1
403146 99403146 1001 86380 86390 1
403215 99403215 1001 86380 86390 1
403271 99403271 1001 86380 86390 1
403240 99403240 1001 86380 86390 1
403696 99403696 1001 86380 86390 1
403917 99403917 1001 86380 86390 1
403888 99403888 1001 86380 86390 1
404005 99404005 1001 86380 86390 1
404068 99404068 1001 86380 86390 1
404275 99404275 1001 86380 86390 1
404575 99404575 1001 86380 86390 1
404774 99404774 1001 86380 86390 1
404703 99404703 1001 86380 86390 1
404778 99404778 1001 86380 86390 1
404821 99404821 1001 86380 86390 1
404862 99404862 1001 86380 86390 1
405030 99405030 1001 86380 86390 1
405013 99405013 1001 86380 86390 1
405279 99405279 1001 86380 86390 1
405337 99405337 1001 86380 86390 1
405657 99405657 1001 86380 86390 1
405706 99405706 1001 86380 86390 1
405891 99405891 1001 86380 86390 1
406698 99406698 1001 86380 86390 1
406683 99406683 1001 86380 86390 1
406631 99406631 1001 86380 86390 1
407098 99407098 1001 86380 86390 1
407114 99407114 1001 86380 86390 1
407205 99407205 1001 86380 86390 1
407548 99407548 1001 86380 86390 1
407500 99407500 1001 86380 86390 1
407535 99407535 1001 86380 86390 1
407540 99407540 1001 86380 86390 1
407660 99407660 1001 86380 86390 1
407671 99407671 1001 86380 86390 1
407588 99407588 1001 86380 86390 1
407700 99407700 1001 86380 86390 1
407913 99407913 1001 86380 86390 1
407932 99407932 1001 86380 86390 1
408013 99408013 1001 86380 86390 1
408106 99408106 1001 86380 86390 1
408363 99408363 1001 86380 86390 1
408333 99408333 1001 86380 86390 1
408357 99408357 1001 86380 86390 1
408435 99408435 1001 86380 86390 1
408605 99408605 1001 86380 86390 1
408717 99408717 1001 86380 86390 1
408908 99408908 1001 86380 86390 1
409041 99409041 1001 86380 86390 1
408998 99408998 1001 86380 86390 1
409055 99409055 1001 86380 86390 1
409449 99409449 1001 86380 86390 1
409757 99409757 1001 86380 86390 1
409950 99409950 1001 86380 86390 1
409926 99409926 1001 86380 86390 1
410031 99410031 1001 86380 86390 1
409992 99409992 1001 86380 86390 1
410115 99410115 1001 86380 86390 1
410278 99410278 1001 86380 86390 1
410265 99410265 1001 86380 86390 1
410433 99410433 1001 86380 86390 1
410527 99410527 1001 86380 86390 1
410633 99410633 1001 86380 86390 1
410637 99410637 1001 86380 86390 1
410724 99410724 1001 86380 86390 1
410641 99410641 1001 86380 86390 1
410799 99410799 1001 86380 86390 1
410795 99410795 1001 86380 86390 1
410929 99410929 1001 86380 86390 1
411042 99411042 1001 86380 86390 1
411220 99411220 1001 86380 86390 1
411265 99411265 1001 86380 86390 1
411227 99411227 1001 86380 86390 1
411373 99411373 1001 86380 86390 1
411464 99411464 1001 86380 86390 1
411444 99411444 1001 86380 86390 1
411491 99411491 1001 86380 86390 1
411649 99411649 1001 86380 86390 1
411615 99411615 1001 86380 86390 1
411672 99411672 1001 86380 86390 1
412194 99412194 1001 86380 86390 1
412341 99412341 1001 86380 86390 1
412366 99412366 1001 86380 86390 1
412285 99412285 1001 86380 86390 1
413433 99413433 1001 86380 86390 1
413459 99413459 1001 86380 86390 1
413563 99413563 1001 86380 86390 1
413151 99413151 1001 86380 86390 1
412865 99412865 1001 86380 86390 1
412850 99412850 1001 86380 86390 1
412510 99412510 1001 86380 86390 1
412703 99412703 1001 86380 86390 1
412709 99412709 1001 86380 86390 1
412818 99412818 1001 86380 86390 1
413871 99413871 1001 86380 86390 1
415162 99415162 1001 86380 86390 1
415030 99415030 1001 86380 86390 1
415201 99415201 1001 86380 86390 1
414958 99414958 1001 86380 86390 1
414638 99414638 1001 86380 86390 1
414514 99414514 1001 86380 86390 1
414832 99414832 1001 86380 86390 1
414187 99414187 1001 86380 86390 1
414219 99414219 1001 86380 86390 1
414270 99414270 1001 86380 86390 1
415386 99415386 1001 86380 86390 1
415529 99415529 1001 86380 86390 1
415452 99415452 1001 86380 86390 1
415606 99415606 1001 86380 86390 1
415627 99415627 1001 86380 86390 1
415496 99415496 1001 86380 86390 1
416905 99416905 1001 86380 86390 1
416620 99416620 1001 86380 86390 1
416805 99416805 1001 86380 86390 1
416692 99416692 1001 86380 86390 1
416301 99416301 1001 86380 86390 1
416151 99416151 1001 86380 86390 1
416033 99416033 1001 86380 86390 1
416055 99416055 1001 86380 86390 1
415988 99415988 1001 86380 86390 1
416002 99416002 1001 86380 86390 1
416003 99416003 1001 86380 86390 1
417256 99417256 1001 86380 86390 1
417202 99417202 1001 86380 86390 1
417291 99417291 1001 86380 86390 1
417222 99417222 1001 86380 86390 1
417080 99417080 1001 86380 86390 1
417183 99417183 1001 86380 86390 1
417573 99417573 1001 86380 86390 1
417455 99417455 1001 86380 86390 1
417437 99417437 1001 86380 86390 1
418558 99418558 1001 86380 86390 1
418542 99418542 1001 86380 86390 1
418711 99418711 1001 86380 86390 1
418090 99418090 1001 86380 86390 1
418144 99418144 1001 86380 86390 1
418213 99418213 1001 86380 86390 1
418101 99418101 1001 86380 86390 1
417767 99417767 1001 86380 86390 1
417690 99417690 1001 86380 86390 1
418897 99418897 1001 86380 86390 1
419186 99419186 1001 86380 86390 1
419094 99419094 1001 86380 86390 1
420062 99420062 1001 86380 86390 1
420399 99420399 1001 86380 86390 1
420156 99420156 1001 86380 86390 1
420406 99420406 1001 86380 86390 1
420101 99420101 1001 86380 86390 1
420290 99420290 1001 86380 86390 1
420166 99420166 1001 86380 86390 1
419905 99419905 1001 86380 86390 1
419982 99419982 1001 86380 86390 1
419866 99419866 1001 86380 86390 1
419756 99419756 1001 86380 86390 1
419405 99419405 1001 86380 86390 1
419492 99419492 1001 86380 86390 1
419594 99419594 1001 86380 86390 1
419581 99419581 1001 86380 86390 1
419556 99419556 1001 86380 86390 1
420601 99420601 1001 86380 86390 1
420824 99420824 1001 86380 86390 1
422026 99422026 1001 86380 86390 1
421781 99421781 1001 86380 86390 1
421737 99421737 1001 86380 86390 1
421687 99421687 1001 86380 86390 1
421589 99421589 1001 86380 86390 1
421433 99421433 1001 86380 86390 1
421372 99421372 1001 86380 86390 1
421353 99421353 1001 86380 86390 1
421230 99421230 1001 86380 86390 1
421145 99421145 1001 86380 86390 1
421128 99421128 1001 86380 86390 1
421153 99421153 1001 86380 86390 1
421246 99421246 1001 86380 86390 1
421222 99421222 1001 86380 86390 1
421161 99421161 1001 86380 86390 1
421250 99421250 1001 86380 86390 1
420985 99420985 1001 86380 86390 1
422389 99422389 1001 86380 86390 1
422498 99422498 1001 86380 86390 1
423336 99423336 1001 86380 86390 1
423632 99423632 1001 86380 86390 1
423635 99423635 1001 86380 86390 1
423419 99423419 1001 86380 86390 1
423328 99423328 1001 86380 86390 1
423424 99423424 1001 86380 86390 1
423567 99423567 1001 86380 86390 1
423431 99423431 1001 86380 86390 1
423215 99423215 1001 86380 86390 1
423227 99423227 1001 86380 86390 1
423189 99423189 1001 86380 86390 1
422696 99422696 1001 86380 86390 1
422630 99422630 1001 86380 86390 1
422606 99422606 1001 86380 86390 1
422838 99422838 1001 86380 86390 1
422705 99422705 1001 86380 86390 1
422548 99422548 1001 86380 86390 1
423942 99423942 1001 86380 86390 1
423988 99423988 1001 86380 86390 1
423952 99423952 1001 86380 86390 1
423954 99423954 1001 86380 86390 1
424136 99424136 1001 86380 86390 1
425104 99425104 1001 86380 86390 1
425160 99425160 1001 86380 86390 1
425364 99425364 1001 86380 86390 1
424731 99424731 1001 86380 86390 1
424930 99424930 1001 86380 86390 1
424993 99424993 1001 86380 86390 1
424917 99424917 1001 86380 86390 1
424753 99424753 1001 86380 86390 1
424341 99424341 1001 86380 86390 1
424190 99424190 1001 86380 86390 1
424346 99424346 1001 86380 86390 1
424161 99424161 1001 86380 86390 1
425470 99425470 1001 86380 86390 1
425498 99425498 1001 86380 86390 1
425532 99425532 1001 86380 86390 1
425533 99425533 1001 86380 86390 1
425515 99425515 1001 86380 86390 1
425591 99425591 1001 86380 86390 1
425788 99425788 1001 86380 86390 1
426742 99426742 1001 86380 86390 1
426647 99426647 1001 86380 86390 1
426437 99426437 1001 86380 86390 1
426291 99426291 1001 86380 86390 1
426076 99426076 1001 86380 86390 1
426029 99426029 1001 86380 86390 1
425905 99425905 1001 86380 86390 1
427456 99427456 1001 86380 86390 1
427424 99427424 1001 86380 86390 1
427210 99427210 1001 86380 86390 1
427255 99427255 1001 86380 86390 1
428638 99428638 1001 86380 86390 1
428319 99428319 1001 86380 86390 1
427955 99427955 1001 86380 86390 1
428204 99428204 1001 86380 86390 1
427754 99427754 1001 86380 86390 1
427818 99427818 1001 86380 86390 1
430068 99430068 1001 86380 86390 1
430170 99430170 1001 86380 86390 1
430258 99430258 1001 86380 86390 1
429857 99429857 1001 86380 86390 1
429641 99429641 1001 86380 86390 1
429826 99429826 1001 86380 86390 1
429608 99429608 1001 86380 86390 1
429488 99429488 1001 86380 86390 1
429188 99429188 1001 86380 86390 1
430467 99430467 1001 86380 86390 1
430813 99430813 1001 86380 86390 1
431670 99431670 1001 86380 86390 1
431937 99431937 1001 86380 86390 1
431998 99431998 1001 86380 86390 1
431948 99431948 1001 86380 86390 1
431641 99431641 1001 86380 86390 1
431123 99431123 1001 86380 86390 1
431150 99431150 1001 86380 86390 1
431097 99431097 1001 86380 86390 1
430855 99430855 1001 86380 86390 1
432375 99432375 1001 86380 86390 1
432098 99432098 1001 86380 86390 1
432420 99432420 1001 86380 86390 1
432479 99432479 1001 86380 86390 1
433318 99433318 1001 86380 86390 1
433491 99433491 1001 86380 86390 1
433358 99433358 1001 86380 86390 1
433191 99433191 1001 86380 86390 1
433165 99433165 1001 86380 86390 1
433060 99433060 1001 86380 86390 1
432553 99432553 1001 86380 86390 1
432668 99432668 1001 86380 86390 1
432616 99432616 1001 86380 86390 1
434038 99434038 1001 86380 86390 1
434022 99434022 1001 86380 86390 1
433948 99433948 1001 86380 86390 1
433910 99433910 1001 86380 86390 1
434082 99434082 1001 86380 86390 1
435271 99435271 1001 86380 86390 1
435025 99435025 1001 86380 86390 1
434639 99434639 1001 86380 86390 1
434954 99434954 1001 86380 86390 1
434525 99434525 1001 86380 86390 1
435860 99435860 1001 86380 86390 1
435851 99435851 1001 86380 86390 1
435673 99435673 1001 86380 86390 1
436948 99436948 1001 86380 86390 1
437138 99437138 1001 86380 86390 1
436672 99436672 1001 86380 86390 1
436580 99436580 1001 86380 86390 1
436510 99436510 1001 86380 86390 1
435983 99435983 1001 86380 86390 1
436138 99436138 1001 86380 86390 1
435945 99435945 1001 86380 86390 1
436757 99436757 1001 86380 86390 1
300049 99300049 1001 86380 86390 1
437285 99437285 1001 86380 86390 1
300013 99300013 1001 86380 86390 1
300027 99300027 1001 86380 86390 1
300536 99300536 1001 86380 86390 1
300627 99300627 1001 86380 86390 1
300525 99300525 1001 86380 86390 1
300668 99300668 1001 86380 86390 1
300682 99300682 1001 86380 86390 1
300340 99300340 1001 86380 86390 1
300188 99300188 1001 86380 86390 1
300923 99300923 1001 86380 86390 1
300797 99300797 1001 86380 86390 1
300773 99300773 1001 86380 86390 1
300813 99300813 1001 86380 86390 1
300748 99300748 1001 86380 86390 1
301351 99301351 1001 86380 86390 1
301326 99301326 1001 86380 86390 1
301266 99301266 1001 86380 86390 1
301093 99301093 1001 86380 86390 1
301733 99301733 1001 86380 86390 1
301695 99301695 1001 86380 86390 1
301697 99301697 1001 86380 86390 1
301568 99301568 1001 86380 86390 1
301611 99301611 1001 86380 86390 1
301613 99301613 1001 86380 86390 1
302344 99302344 1001 86380 86390 1
302326 99302326 1001 86380 86390 1
302327 99302327 1001 86380 86390 1
302103 99302103 1001 86380 86390 1
302083 99302083 1001 86380 86390 1
301801 99301801 1001 86380 86390 1
301873 99301873 1001 86380 86390 1
301927 99301927 1001 86380 86390 1
302469 99302469 1001 86380 86390 1
302396 99302396 1001 86380 86390 1
302449 99302449 1001 86380 86390 1
302528 99302528 1001 86380 86390 1
303012 99303012 1001 86380 86390 1
302849 99302849 1001 86380 86390 1
302909 99302909 1001 86380 86390 1
302624 99302624 1001 86380 86390 1
302703 99302703 1001 86380 86390 1
302628 99302628 1001 86380 86390 1
303002 99303002 1001 86380 86390 1
303383 99303383 1001 86380 86390 1
303866 99303866 1001 86380 86390 1
303854 99303854 1001 86380 86390 1
303858 99303858 1001 86380 86390 1
303885 99303885 1001 86380 86390 1
303976 99303976 1001 86380 86390 1
303763 99303763 1001 86380 86390 1
303751 99303751 1001 86380 86390 1
303634 99303634 1001 86380 86390 1
303707 99303707 1001 86380 86390 1
303424 99303424 1001 86380 86390 1
303555 99303555 1001 86380 86390 1
303596 99303596 1001 86380 86390 1
303551 99303551 1001 86380 86390 1
303500 99303500 1001 86380 86390 1
304212 99304212 1001 86380 86390 1
304115 99304115 1001 86380 86390 1
304050 99304050 1001 86380 86390 1
304131 99304131 1001 86380 86390 1
304223 99304223 1001 86380 86390 1
304821 99304821 1001 86380 86390 1
304536 99304536 1001 86380 86390 1
304575 99304575 1001 86380 86390 1
304601 99304601 1001 86380 86390 1
304640 99304640 1001 86380 86390 1
304526 99304526 1001 86380 86390 1
304461 99304461 1001 86380 86390 1
304480 99304480 1001 86380 86390 1
304292 99304292 1001 86380 86390 1
304305 99304305 1001 86380 86390 1
304243 99304243 1001 86380 86390 1
305024 99305024 1001 86380 86390 1
304921 99304921 1001 86380 86390 1
305029 99305029 1001 86380 86390 1
304926 99304926 1001 86380 86390 1
305043 99305043 1001 86380 86390 1
304993 99304993 1001 86380 86390 1
305497 99305497 1001 86380 86390 1
305487 99305487 1001 86380 86390 1
305529 99305529 1001 86380 86390 1
305430 99305430 1001 86380 86390 1
305369 99305369 1001 86380 86390 1
305167 99305167 1001 86380 86390 1
305090 99305090 1001 86380 86390 1
305221 99305221 1001 86380 86390 1
305234 99305234 1001 86380 86390 1
305161 99305161 1001 86380 86390 1
500192 99500192 1001 86380 86390 1
500037 99500037 1001 86380 86390 1
500053 99500053 1001 86380 86390 1
500118 99500118 1001 86380 86390 1
500071 99500071 1001 86380 86390 1
500762 99500762 1001 86380 86390 1
500622 99500622 1001 86380 86390 1
500729 99500729 1001 86380 86390 1
500442 99500442 1001 86380 86390 1
500459 99500459 1001 86380 86390 1
500500 99500500 1001 86380 86390 1
500349 99500349 1001 86380 86390 1
500973 99500973 1001 86380 86390 1
500873 99500873 1001 86380 86390 1
501594 99501594 1001 86380 86390 1
501621 99501621 1001 86380 86390 1
501434 99501434 1001 86380 86390 1
501378 99501378 1001 86380 86390 1
501189 99501189 1001 86380 86390 1
501113 99501113 1001 86380 86390 1
501152 99501152 1001 86380 86390 1
501739 99501739 1001 86380 86390 1
501718 99501718 1001 86380 86390 1
501706 99501706 1001 86380 86390 1
502380 99502380 1001 86380 86390 1
502410 99502410 1001 86380 86390 1
502247 99502247 1001 86380 86390 1
502127 99502127 1001 86380 86390 1
502027 99502027 1001 86380 86390 1
501925 99501925 1001 86380 86390 1
501941 99501941 1001 86380 86390 1
502008 99502008 1001 86380 86390 1
501944 99501944 1001 86380 86390 1
502661 99502661 1001 86380 86390 1
502480 99502480 1001 86380 86390 1
503175 99503175 1001 86380 86390 1
503150 99503150 1001 86380 86390 1
503241 99503241 1001 86380 86390 1
503218 99503218 1001 86380 86390 1
503238 99503238 1001 86380 86390 1
503069 99503069 1001 86380 86390 1
502748 99502748 1001 86380 86390 1
502799 99502799 1001 86380 86390 1
503358 99503358 1001 86380 86390 1
503371 99503371 1001 86380 86390 1
504002 99504002 1001 86380 86390 1
504051 99504051 1001 86380 86390 1
503760 99503760 1001 86380 86390 1
503626 99503626 1001 86380 86390 1
503621 99503621 1001 86380 86390 1
503690 99503690 1001 86380 86390 1
504250 99504250 1001 86380 86390 1
504278 99504278 1001 86380 86390 1
504835 99504835 1001 86380 86390 1
504862 99504862 1001 86380 86390 1
504749 99504749 1001 86380 86390 1
504686 99504686 1001 86380 86390 1
504622 99504622 1001 86380 86390 1
504729 99504729 1001 86380 86390 1
504654 99504654 1001 86380 86390 1
504618 99504618 1001 86380 86390 1
504482 99504482 1001 86380 86390 1
504366 99504366 1001 86380 86390 1
504330 99504330 1001 86380 86390 1
505005 99505005 1001 86380 86390 1
505112 99505112 1001 86380 86390 1
505089 99505089 1001 86380 86390 1
505105 99505105 1001 86380 86390 1
505042 99505042 1001 86380 86390 1
505004 99505004 1001 86380 86390 1
505659 99505659 1001 86380 86390 1
505597 99505597 1001 86380 86390 1
505756 99505756 1001 86380 86390 1
505395 99505395 1001 86380 86390 1
505434 99505434 1001 86380 86390 1
505525 99505525 1001 86380 86390 1
505371 99505371 1001 86380 86390 1
505387 99505387 1001 86380 86390 1
505374 99505374 1001 86380 86390 1
505389 99505389 1001 86380 86390 1
505184 99505184 1001 86380 86390 1
505805 99505805 1001 86380 86390 1
505770 99505770 1001 86380 86390 1
505916 99505916 1001 86380 86390 1
505774 99505774 1001 86380 86390 1
505828 99505828 1001 86380 86390 1
505895 99505895 1001 86380 86390 1
506512 99506512 1001 86380 86390 1
506409 99506409 1001 86380 86390 1
506476 99506476 1001 86380 86390 1
506529 99506529 1001 86380 86390 1
506316 99506316 1001 86380 86390 1
506265 99506265 1001 86380 86390 1
506308 99506308 1001 86380 86390 1
506284 99506284 1001 86380 86390 1
506065 99506065 1001 86380 86390 1
506001 99506001 1001 86380 86390 1
506685 99506685 1001 86380 86390 1
506603 99506603 1001 86380 86390 1
507389 99507389 1001 86380 86390 1
507415 99507415 1001 86380 86390 1
507205 99507205 1001 86380 86390 1
[truncated: 4,095,686 more chars]
