# Supplementary material for: Fast and near-optimal monitoring for healthcare acquired infection outbreaks
Source: PLoS Comput Biol. 2019 Sep 16;15(9):e1007284. doi: 10.1371/journal.pcbi.1007284 (PMC6762212; doi:10.1371/journal.pcbi.1007284)
Supplement: S2 Data — (ZIP) [file pcbi.1007284.s007.zip › MobilityLogs2/HAISE_Carilion_all_visits_day_114.txt]

#Person location Sublocation StartTime EndTime Type
423795 375 1001 26220 26817 1
523048 603 1002 57253 64254 1
400068 99400068 1001 86380 86390 1
400104 99400104 1001 86380 86390 1
400239 99400239 1001 86380 86390 1
400472 99400472 1001 86380 86390 1
400625 99400625 1001 86380 86390 1
401158 99401158 1001 86380 86390 1
401284 99401284 1001 86380 86390 1
401327 99401327 1001 86380 86390 1
401761 99401761 1001 86380 86390 1
401854 99401854 1001 86380 86390 1
401898 99401898 1001 86380 86390 1
401986 99401986 1001 86380 86390 1
402782 99402782 1001 86380 86390 1
402699 99402699 1001 86380 86390 1
402900 99402900 1001 86380 86390 1
403113 99403113 1001 86380 86390 1
403288 99403288 1001 86380 86390 1
403254 99403254 1001 86380 86390 1
403432 99403432 1001 86380 86390 1
403467 99403467 1001 86380 86390 1
403586 99403586 1001 86380 86390 1
403725 99403725 1001 86380 86390 1
403880 99403880 1001 86380 86390 1
404026 99404026 1001 86380 86390 1
403970 99403970 1001 86380 86390 1
404036 99404036 1001 86380 86390 1
403961 99403961 1001 86380 86390 1
404104 99404104 1001 86380 86390 1
404078 99404078 1001 86380 86390 1
404204 99404204 1001 86380 86390 1
404230 99404230 1001 86380 86390 1
404274 99404274 1001 86380 86390 1
404275 99404275 1001 86380 86390 1
404340 99404340 1001 86380 86390 1
404664 99404664 1001 86380 86390 1
404710 99404710 1001 86380 86390 1
404861 99404861 1001 86380 86390 1
404953 99404953 1001 86380 86390 1
404914 99404914 1001 86380 86390 1
405106 99405106 1001 86380 86390 1
405228 99405228 1001 86380 86390 1
405224 99405224 1001 86380 86390 1
405330 99405330 1001 86380 86390 1
405316 99405316 1001 86380 86390 1
405485 99405485 1001 86380 86390 1
405435 99405435 1001 86380 86390 1
405830 99405830 1001 86380 86390 1
405899 99405899 1001 86380 86390 1
405931 99405931 1001 86380 86390 1
406364 99406364 1001 86380 86390 1
406780 99406780 1001 86380 86390 1
406957 99406957 1001 86380 86390 1
407091 99407091 1001 86380 86390 1
407252 99407252 1001 86380 86390 1
407456 99407456 1001 86380 86390 1
407500 99407500 1001 86380 86390 1
407574 99407574 1001 86380 86390 1
407587 99407587 1001 86380 86390 1
407669 99407669 1001 86380 86390 1
407817 99407817 1001 86380 86390 1
407970 99407970 1001 86380 86390 1
407892 99407892 1001 86380 86390 1
407952 99407952 1001 86380 86390 1
407899 99407899 1001 86380 86390 1
408014 99408014 1001 86380 86390 1
408287 99408287 1001 86380 86390 1
408211 99408211 1001 86380 86390 1
408589 99408589 1001 86380 86390 1
408559 99408559 1001 86380 86390 1
408731 99408731 1001 86380 86390 1
409171 99409171 1001 86380 86390 1
409304 99409304 1001 86380 86390 1
409378 99409378 1001 86380 86390 1
409319 99409319 1001 86380 86390 1
409598 99409598 1001 86380 86390 1
409843 99409843 1001 86380 86390 1
410103 99410103 1001 86380 86390 1
410283 99410283 1001 86380 86390 1
410367 99410367 1001 86380 86390 1
410770 99410770 1001 86380 86390 1
411003 99411003 1001 86380 86390 1
411142 99411142 1001 86380 86390 1
411286 99411286 1001 86380 86390 1
411271 99411271 1001 86380 86390 1
411508 99411508 1001 86380 86390 1
411649 99411649 1001 86380 86390 1
411900 99411900 1001 86380 86390 1
411971 99411971 1001 86380 86390 1
412308 99412308 1001 86380 86390 1
413403 99413403 1001 86380 86390 1
413570 99413570 1001 86380 86390 1
413394 99413394 1001 86380 86390 1
413059 99413059 1001 86380 86390 1
413019 99413019 1001 86380 86390 1
413045 99413045 1001 86380 86390 1
413173 99413173 1001 86380 86390 1
412841 99412841 1001 86380 86390 1
412786 99412786 1001 86380 86390 1
412878 99412878 1001 86380 86390 1
413785 99413785 1001 86380 86390 1
413730 99413730 1001 86380 86390 1
413956 99413956 1001 86380 86390 1
413846 99413846 1001 86380 86390 1
415253 99415253 1001 86380 86390 1
414930 99414930 1001 86380 86390 1
415232 99415232 1001 86380 86390 1
414955 99414955 1001 86380 86390 1
415161 99415161 1001 86380 86390 1
414637 99414637 1001 86380 86390 1
414781 99414781 1001 86380 86390 1
414363 99414363 1001 86380 86390 1
414312 99414312 1001 86380 86390 1
415620 99415620 1001 86380 86390 1
415647 99415647 1001 86380 86390 1
415529 99415529 1001 86380 86390 1
415703 99415703 1001 86380 86390 1
415515 99415515 1001 86380 86390 1
415436 99415436 1001 86380 86390 1
415538 99415538 1001 86380 86390 1
416706 99416706 1001 86380 86390 1
416799 99416799 1001 86380 86390 1
416913 99416913 1001 86380 86390 1
416993 99416993 1001 86380 86390 1
416166 99416166 1001 86380 86390 1
416201 99416201 1001 86380 86390 1
415790 99415790 1001 86380 86390 1
415733 99415733 1001 86380 86390 1
416027 99416027 1001 86380 86390 1
417232 99417232 1001 86380 86390 1
417169 99417169 1001 86380 86390 1
417193 99417193 1001 86380 86390 1
417586 99417586 1001 86380 86390 1
418620 99418620 1001 86380 86390 1
418766 99418766 1001 86380 86390 1
418092 99418092 1001 86380 86390 1
418093 99418093 1001 86380 86390 1
418055 99418055 1001 86380 86390 1
418012 99418012 1001 86380 86390 1
418903 99418903 1001 86380 86390 1
419133 99419133 1001 86380 86390 1
418985 99418985 1001 86380 86390 1
419057 99419057 1001 86380 86390 1
418945 99418945 1001 86380 86390 1
420144 99420144 1001 86380 86390 1
420300 99420300 1001 86380 86390 1
419880 99419880 1001 86380 86390 1
419918 99419918 1001 86380 86390 1
419860 99419860 1001 86380 86390 1
419925 99419925 1001 86380 86390 1
419681 99419681 1001 86380 86390 1
419401 99419401 1001 86380 86390 1
419348 99419348 1001 86380 86390 1
419279 99419279 1001 86380 86390 1
419535 99419535 1001 86380 86390 1
420709 99420709 1001 86380 86390 1
420780 99420780 1001 86380 86390 1
420581 99420581 1001 86380 86390 1
421794 99421794 1001 86380 86390 1
421947 99421947 1001 86380 86390 1
421819 99421819 1001 86380 86390 1
421299 99421299 1001 86380 86390 1
421511 99421511 1001 86380 86390 1
421559 99421559 1001 86380 86390 1
421420 99421420 1001 86380 86390 1
421529 99421529 1001 86380 86390 1
421140 99421140 1001 86380 86390 1
421038 99421038 1001 86380 86390 1
421182 99421182 1001 86380 86390 1
420925 99420925 1001 86380 86390 1
422477 99422477 1001 86380 86390 1
422494 99422494 1001 86380 86390 1
422266 99422266 1001 86380 86390 1
422242 99422242 1001 86380 86390 1
423697 99423697 1001 86380 86390 1
423702 99423702 1001 86380 86390 1
423417 99423417 1001 86380 86390 1
423638 99423638 1001 86380 86390 1
423733 99423733 1001 86380 86390 1
423033 99423033 1001 86380 86390 1
423178 99423178 1001 86380 86390 1
423098 99423098 1001 86380 86390 1
423942 99423942 1001 86380 86390 1
423943 99423943 1001 86380 86390 1
423801 99423801 1001 86380 86390 1
423835 99423835 1001 86380 86390 1
424108 99424108 1001 86380 86390 1
423805 99423805 1001 86380 86390 1
425356 99425356 1001 86380 86390 1
425242 99425242 1001 86380 86390 1
424828 99424828 1001 86380 86390 1
424807 99424807 1001 86380 86390 1
424837 99424837 1001 86380 86390 1
424207 99424207 1001 86380 86390 1
424519 99424519 1001 86380 86390 1
425529 99425529 1001 86380 86390 1
425664 99425664 1001 86380 86390 1
425533 99425533 1001 86380 86390 1
425537 99425537 1001 86380 86390 1
425652 99425652 1001 86380 86390 1
427066 99427066 1001 86380 86390 1
426742 99426742 1001 86380 86390 1
426377 99426377 1001 86380 86390 1
426649 99426649 1001 86380 86390 1
426315 99426315 1001 86380 86390 1
426092 99426092 1001 86380 86390 1
426073 99426073 1001 86380 86390 1
426257 99426257 1001 86380 86390 1
427436 99427436 1001 86380 86390 1
427292 99427292 1001 86380 86390 1
427206 99427206 1001 86380 86390 1
427448 99427448 1001 86380 86390 1
428720 99428720 1001 86380 86390 1
428060 99428060 1001 86380 86390 1
428014 99428014 1001 86380 86390 1
428146 99428146 1001 86380 86390 1
428147 99428147 1001 86380 86390 1
427648 99427648 1001 86380 86390 1
427807 99427807 1001 86380 86390 1
427714 99427714 1001 86380 86390 1
428873 99428873 1001 86380 86390 1
428828 99428828 1001 86380 86390 1
428970 99428970 1001 86380 86390 1
428980 99428980 1001 86380 86390 1
428750 99428750 1001 86380 86390 1
430021 99430021 1001 86380 86390 1
430099 99430099 1001 86380 86390 1
430195 99430195 1001 86380 86390 1
430197 99430197 1001 86380 86390 1
430285 99430285 1001 86380 86390 1
429860 99429860 1001 86380 86390 1
429887 99429887 1001 86380 86390 1
429868 99429868 1001 86380 86390 1
429280 99429280 1001 86380 86390 1
429239 99429239 1001 86380 86390 1
430733 99430733 1001 86380 86390 1
430394 99430394 1001 86380 86390 1
430782 99430782 1001 86380 86390 1
430408 99430408 1001 86380 86390 1
431400 99431400 1001 86380 86390 1
431633 99431633 1001 86380 86390 1
430970 99430970 1001 86380 86390 1
430843 99430843 1001 86380 86390 1
430948 99430948 1001 86380 86390 1
431214 99431214 1001 86380 86390 1
431153 99431153 1001 86380 86390 1
430830 99430830 1001 86380 86390 1
432383 99432383 1001 86380 86390 1
432474 99432474 1001 86380 86390 1
432236 99432236 1001 86380 86390 1
433361 99433361 1001 86380 86390 1
433470 99433470 1001 86380 86390 1
433450 99433450 1001 86380 86390 1
433100 99433100 1001 86380 86390 1
433081 99433081 1001 86380 86390 1
433169 99433169 1001 86380 86390 1
432759 99432759 1001 86380 86390 1
432736 99432736 1001 86380 86390 1
435216 99435216 1001 86380 86390 1
435159 99435159 1001 86380 86390 1
435390 99435390 1001 86380 86390 1
435147 99435147 1001 86380 86390 1
434817 99434817 1001 86380 86390 1
434622 99434622 1001 86380 86390 1
434563 99434563 1001 86380 86390 1
434564 99434564 1001 86380 86390 1
434217 99434217 1001 86380 86390 1
434356 99434356 1001 86380 86390 1
434460 99434460 1001 86380 86390 1
434561 99434561 1001 86380 86390 1
435701 99435701 1001 86380 86390 1
435595 99435595 1001 86380 86390 1
436992 99436992 1001 86380 86390 1
436734 99436734 1001 86380 86390 1
436578 99436578 1001 86380 86390 1
436066 99436066 1001 86380 86390 1
436074 99436074 1001 86380 86390 1
436144 99436144 1001 86380 86390 1
436301 99436301 1001 86380 86390 1
436306 99436306 1001 86380 86390 1
436261 99436261 1001 86380 86390 1
436280 99436280 1001 86380 86390 1
300059 99300059 1001 86380 86390 1
437208 99437208 1001 86380 86390 1
300535 99300535 1001 86380 86390 1
300679 99300679 1001 86380 86390 1
300584 99300584 1001 86380 86390 1
300512 99300512 1001 86380 86390 1
300438 99300438 1001 86380 86390 1
300443 99300443 1001 86380 86390 1
300193 99300193 1001 86380 86390 1
300309 99300309 1001 86380 86390 1
300739 99300739 1001 86380 86390 1
300786 99300786 1001 86380 86390 1
300865 99300865 1001 86380 86390 1
301488 99301488 1001 86380 86390 1
301385 99301385 1001 86380 86390 1
301316 99301316 1001 86380 86390 1
301215 99301215 1001 86380 86390 1
301309 99301309 1001 86380 86390 1
301101 99301101 1001 86380 86390 1
301127 99301127 1001 86380 86390 1
301065 99301065 1001 86380 86390 1
301035 99301035 1001 86380 86390 1
301735 99301735 1001 86380 86390 1
301571 99301571 1001 86380 86390 1
301755 99301755 1001 86380 86390 1
302374 99302374 1001 86380 86390 1
302375 99302375 1001 86380 86390 1
301997 99301997 1001 86380 86390 1
302101 99302101 1001 86380 86390 1
302147 99302147 1001 86380 86390 1
302148 99302148 1001 86380 86390 1
301889 99301889 1001 86380 86390 1
301864 99301864 1001 86380 86390 1
301813 99301813 1001 86380 86390 1
301881 99301881 1001 86380 86390 1
301920 99301920 1001 86380 86390 1
301948 99301948 1001 86380 86390 1
301845 99301845 1001 86380 86390 1
302576 99302576 1001 86380 86390 1
303206 99303206 1001 86380 86390 1
303016 99303016 1001 86380 86390 1
303046 99303046 1001 86380 86390 1
302924 99302924 1001 86380 86390 1
302874 99302874 1001 86380 86390 1
302981 99302981 1001 86380 86390 1
302984 99302984 1001 86380 86390 1
302948 99302948 1001 86380 86390 1
302708 99302708 1001 86380 86390 1
302644 99302644 1001 86380 86390 1
302619 99302619 1001 86380 86390 1
302697 99302697 1001 86380 86390 1
302594 99302594 1001 86380 86390 1
303998 99303998 1001 86380 86390 1
303921 99303921 1001 86380 86390 1
303814 99303814 1001 86380 86390 1
303750 99303750 1001 86380 86390 1
303676 99303676 1001 86380 86390 1
303667 99303667 1001 86380 86390 1
303732 99303732 1001 86380 86390 1
303826 99303826 1001 86380 86390 1
303583 99303583 1001 86380 86390 1
303585 99303585 1001 86380 86390 1
303421 99303421 1001 86380 86390 1
304108 99304108 1001 86380 86390 1
304033 99304033 1001 86380 86390 1
304769 99304769 1001 86380 86390 1
304830 99304830 1001 86380 86390 1
304687 99304687 1001 86380 86390 1
304740 99304740 1001 86380 86390 1
304492 99304492 1001 86380 86390 1
304638 99304638 1001 86380 86390 1
304425 99304425 1001 86380 86390 1
305037 99305037 1001 86380 86390 1
304932 99304932 1001 86380 86390 1
305504 99305504 1001 86380 86390 1
305587 99305587 1001 86380 86390 1
305641 99305641 1001 86380 86390 1
305644 99305644 1001 86380 86390 1
305619 99305619 1001 86380 86390 1
305393 99305393 1001 86380 86390 1
305421 99305421 1001 86380 86390 1
305474 99305474 1001 86380 86390 1
305117 99305117 1001 86380 86390 1
305132 99305132 1001 86380 86390 1
305108 99305108 1001 86380 86390 1
305072 99305072 1001 86380 86390 1
500102 99500102 1001 86380 86390 1
500038 99500038 1001 86380 86390 1
500621 99500621 1001 86380 86390 1
500783 99500783 1001 86380 86390 1
500787 99500787 1001 86380 86390 1
500744 99500744 1001 86380 86390 1
500799 99500799 1001 86380 86390 1
500545 99500545 1001 86380 86390 1
500435 99500435 1001 86380 86390 1
500425 99500425 1001 86380 86390 1
500258 99500258 1001 86380 86390 1
500389 99500389 1001 86380 86390 1
500203 99500203 1001 86380 86390 1
500865 99500865 1001 86380 86390 1
500904 99500904 1001 86380 86390 1
500869 99500869 1001 86380 86390 1
501558 99501558 1001 86380 86390 1
501346 99501346 1001 86380 86390 1
501270 99501270 1001 86380 86390 1
501303 99501303 1001 86380 86390 1
501204 99501204 1001 86380 86390 1
501182 99501182 1001 86380 86390 1
501118 99501118 1001 86380 86390 1
501223 99501223 1001 86380 86390 1
501780 99501780 1001 86380 86390 1
501757 99501757 1001 86380 86390 1
502383 99502383 1001 86380 86390 1
502396 99502396 1001 86380 86390 1
502423 99502423 1001 86380 86390 1
502387 99502387 1001 86380 86390 1
502130 99502130 1001 86380 86390 1
502124 99502124 1001 86380 86390 1
502241 99502241 1001 86380 86390 1
502177 99502177 1001 86380 86390 1
501965 99501965 1001 86380 86390 1
501954 99501954 1001 86380 86390 1
501942 99501942 1001 86380 86390 1
501996 99501996 1001 86380 86390 1
502010 99502010 1001 86380 86390 1
502627 99502627 1001 86380 86390 1
503228 99503228 1001 86380 86390 1
503107 99503107 1001 86380 86390 1
503172 99503172 1001 86380 86390 1
502906 99502906 1001 86380 86390 1
502959 99502959 1001 86380 86390 1
503024 99503024 1001 86380 86390 1
502883 99502883 1001 86380 86390 1
502897 99502897 1001 86380 86390 1
502868 99502868 1001 86380 86390 1
502706 99502706 1001 86380 86390 1
502849 99502849 1001 86380 86390 1
502760 99502760 1001 86380 86390 1
502812 99502812 1001 86380 86390 1
503446 99503446 1001 86380 86390 1
503459 99503459 1001 86380 86390 1
503321 99503321 1001 86380 86390 1
503390 99503390 1001 86380 86390 1
503994 99503994 1001 86380 86390 1
504034 99504034 1001 86380 86390 1
503997 99503997 1001 86380 86390 1
503882 99503882 1001 86380 86390 1
504283 99504283 1001 86380 86390 1
504239 99504239 1001 86380 86390 1
504779 99504779 1001 86380 86390 1
504570 99504570 1001 86380 86390 1
504469 99504469 1001 86380 86390 1
504379 99504379 1001 86380 86390 1
504462 99504462 1001 86380 86390 1
505099 99505099 1001 86380 86390 1
504989 99504989 1001 86380 86390 1
505764 99505764 1001 86380 86390 1
505489 99505489 1001 86380 86390 1
505519 99505519 1001 86380 86390 1
505162 99505162 1001 86380 86390 1
505219 99505219 1001 86380 86390 1
505325 99505325 1001 86380 86390 1
505157 99505157 1001 86380 86390 1
505288 99505288 1001 86380 86390 1
505857 99505857 1001 86380 86390 1
505948 99505948 1001 86380 86390 1
505884 99505884 1001 86380 86390 1
505859 99505859 1001 86380 86390 1
505886 99505886 1001 86380 86390 1
506325 99506325 1001 86380 86390 1
506365 99506365 1001 86380 86390 1
506098 99506098 1001 86380 86390 1
506739 99506739 1001 86380 86390 1
506779 99506779 1001 86380 86390 1
506702 99506702 1001 86380 86390 1
506715 99506715 1001 86380 86390 1
506639 99506639 1001 86380 86390 1
506652 99506652 1001 86380 86390 1
506745 99506745 1001 86380 86390 1
507222 99507222 1001 86380 86390 1
507342 99507342 1001 86380 86390 1
507266 99507266 1001 86380 86390 1
507182 99507182 1001 86380 86390 1
506963 99506963 1001 86380 86390 1
506821 99506821 1001 86380 86390 1
506914 99506914 1001 86380 86390 1
507615 99507615 1001 86380 86390 1
507489 99507489 1001 86380 86390 1
507481 99507481 1001 86380 86390 1
508199 99508199 1001 86380 86390 1
508221 99508221 1001 86380 86390 1
508098 99508098 1001 86380 86390 1
508131 99508131 1001 86380 86390 1
507967 99507967 1001 86380 86390 1
508019 99508019 1001 86380 86390 1
507907 99507907 1001 86380 86390 1
507821 99507821 1001 86380 86390 1
507744 99507744 1001 86380 86390 1
507672 99507672 1001 86380 86390 1
507739 99507739 1001 86380 86390 1
507636 99507636 1001 86380 86390 1
507690 99507690 1001 86380 86390 1
508443 99508443 1001 86380 86390 1
508319 99508319 1001 86380 86390 1
508257 99508257 1001 86380 86390 1
509006 99509006 1001 86380 86390 1
509065 99509065 1001 86380 86390 1
508983 99508983 1001 86380 86390 1
508742 99508742 1001 86380 86390 1
508730 99508730 1001 86380 86390 1
508838 99508838 1001 86380 86390 1
508788 99508788 1001 86380 86390 1
508867 99508867 1001 86380 86390 1
508466 99508466 1001 86380 86390 1
508587 99508587 1001 86380 86390 1
508512 99508512 1001 86380 86390 1
508490 99508490 1001 86380 86390 1
509142 99509142 1001 86380 86390 1
509118 99509118 1001 86380 86390 1
509221 99509221 1001 86380 86390 1
509197 99509197 1001 86380 86390 1
509083 99509083 1001 86380 86390 1
509864 99509864 1001 86380 86390 1
509720 99509720 1001 86380 86390 1
509760 99509760 1001 86380 86390 1
509813 99509813 1001 86380 86390 1
509866 99509866 1001 86380 86390 1
509716 99509716 1001 86380 86390 1
509581 99509581 1001 86380 86390 1
509646 99509646 1001 86380 86390 1
509585 99509585 1001 86380 86390 1
509362 99509362 1001 86380 86390 1
510053 99510053 1001 86380 86390 1
510041 99510041 1001 86380 86390 1
509941 99509941 1001 86380 86390 1
510020 99510020 1001 86380 86390 1
509905 99509905 1001 86380 86390 1
510664 99510664 1001 86380 86390 1
510614 99510614 1001 86380 86390 1
510634 99510634 1001 86380 86390 1
510533 99510533 1001 86380 86390 1
510378 99510378 1001 86380 86390 1
510465 99510465 1001 86380 86390 1
510172 99510172 1001 86380 86390 1
510109 99510109 1001 86380 86390 1
510195 99510195 1001 86380 86390 1
510856 99510856 1001 86380 86390 1
510780 99510780 1001 86380 86390 1
510741 99510741 1001 86380 86390 1
510757 99510757 1001 86380 86390 1
510889 99510889 1001 86380 86390 1
510864 99510864 1001 86380 86390 1
511517 99511517 1001 86380 86390 1
511510 99511510 1001 86380 86390 1
511338 99511338 1001 86380 86390 1
511252 99511252 1001 86380 86390 1
511011 99511011 1001 86380 86390 1
510949 99510949 1001 86380 86390 1
511042 99511042 1001 86380 86390 1
511071 99511071 1001 86380 86390 1
511571 99511571 1001 86380 86390 1
511611 99511611 1001 86380 86390 1
511727 99511727 1001 86380 86390 1
511560 99511560 1001 86380 86390 1
511716 99511716 1001 86380 86390 1
512304 99512304 1001 86380 86390 1
512371 99512371 1001 86380 86390 1
511978 99511978 1001 86380 86390 1
512106 99512106 1001 86380 86390 1
511952 99511952 1001 86380 86390 1
511901 99511901 1001 86380 86390 1
511826 99511826 1001 86380 86390 1
511934 99511934 1001 86380 86390 1
511938 99511938 1001 86380 86390 1
512560 99512560 1001 86380 86390 1
512462 99512462 1001 86380 86390 1
512384 99512384 1001 86380 86390 1
512426 99512426 1001 86380 86390 1
513082 99513082 1001 86380 86390 1
513031 99513031 1001 86380 86390 1
513085 99513085 1001 86380 86390 1
513191 99513191 1001 86380 86390 1
512849 99512849 1001 86380 86390 1
512863 99512863 1001 86380 86390 1
512812 99512812 1001 86380 86390 1
512752 99512752 1001 86380 86390 1
512758 99512758 1001 86380 86390 1
513350 99513350 1001 86380 86390 1
513315 99513315 1001 86380 86390 1
513252 99513252 1001 86380 86390 1
513842 99513842 1001 86380 86390 1
513708 99513708 1001 86380 86390 1
513698 99513698 1001 86380 86390 1
513791 99513791 1001 86380 86390 1
513768 99513768 1001 86380 86390 1
513782 99513782 1001 86380 86390 1
513436 99513436 1001 86380 86390 1
513452 99513452 1001 86380 86390 1
513557 99513557 1001 86380 86390 1
513434 99513434 1001 86380 86390 1
513564 99513564 1001 86380 86390 1
514069 99514069 1001 86380 86390 1
514717 99514717 1001 86380 86390 1
514828 99514828 1001 86380 86390 1
514776 99514776 1001 86380 86390 1
514365 99514365 1001 86380 86390 1
514309 99514309 1001 86380 86390 1
514387 99514387 1001 86380 86390 1
514337 99514337 1001 86380 86390 1
514871 99514871 1001 86380 86390 1
514926 99514926 1001 86380 86390 1
515376 99515376 1001 86380 86390 1
515250 99515250 1001 86380 86390 1
515242 99515242 1001 86380 86390 1
515758 99515758 1001 86380 86390 1
515823 99515823 1001 86380 86390 1
515479 99515479 1001 86380 86390 1
515717 99515717 1001 86380 86390 1
516367 99516367 1001 86380 86390 1
516316 99516316 1001 86380 86390 1
516278 99516278 1001 86380 86390 1
516233 99516233 1001 86380 86390 1
516225 99516225 1001 86380 86390 1
515990 99515990 1001 86380 86390 1
516649 99516649 1001 86380 86390 1
516679 99516679 1001 86380 86390 1
516569 99516569 1001 86380 86390 1
517271 99517271 1001 86380 86390 1
517303 99517303 1001 86380 86390 1
517226 99517226 1001 86380 86390 1
517316 99517316 1001 86380 86390 1
517296 99517296 1001 86380 86390 1
516924 99516924 1001 86380 86390 1
516953 99516953 1001 86380 86390 1
517044 99517044 1001 86380 86390 1
516956 99516956 1001 86380 86390 1
517060 99517060 1001 86380 86390 1
517024 99517024 1001 86380 86390 1
516783 99516783 1001 86380 86390 1
516788 99516788 1001 86380 86390 1
516894 99516894 1001 86380 86390 1
516752 99516752 1001 86380 86390 1
517526 99517526 1001 86380 86390 1
517388 99517388 1001 86380 86390 1
517455 99517455 1001 86380 86390 1
517521 99517521 1001 86380 86390 1
517341 99517341 1001 86380 86390 1
517971 99517971 1001 86380 86390 1
518132 99518132 1001 86380 86390 1
518050 99518050 1001 86380 86390 1
518103 99518103 1001 86380 86390 1
518138 99518138 1001 86380 86390 1
518105 99518105 1001 86380 86390 1
518081 99518081 1001 86380 86390 1
517884 99517884 1001 86380 86390 1
517885 99517885 1001 86380 86390 1
517886 99517886 1001 86380 86390 1
517660 99517660 1001 86380 86390 1
517623 99517623 1001 86380 86390 1
518262 99518262 1001 86380 86390 1
518203 99518203 1001 86380 86390 1
518294 99518294 1001 86380 86390 1
518872 99518872 1001 86380 86390 1
518886 99518886 1001 86380 86390 1
518822 99518822 1001 86380 86390 1
518894 99518894 1001 86380 86390 1
518628 99518628 1001 86380 86390 1
518757 99518757 1001 86380 86390 1
518578 99518578 1001 86380 86390 1
518683 99518683 1001 86380 86390 1
518675 99518675 1001 86380 86390 1
518598 99518598 1001 86380 86390 1
518405 99518405 1001 86380 86390 1
518471 99518471 1001 86380 86390 1
518525 99518525 1001 86380 86390 1
518370 99518370 1001 86380 86390 1
518389 99518389 1001 86380 86390 1
518403 99518403 1001 86380 86390 1
519013 99519013 1001 86380 86390 1
518988 99518988 1001 86380 86390 1
519015 99519015 1001 86380 86390 1
519750 99519750 1001 86380 86390 1
519651 99519651 1001 86380 86390 1
519704 99519704 1001 86380 86390 1
519695 99519695 1001 86380 86390 1
519599 99519599 1001 86380 86390 1
519373 99519373 1001 86380 86390 1
519988 99519988 1001 86380 86390 1
520409 99520409 1001 86380 86390 1
520233 99520233 1001 86380 86390 1
520188 99520188 1001 86380 86390 1
520086 99520086 1001 86380 86390 1
520133 99520133 1001 86380 86390 1
520695 99520695 1001 86380 86390 1
520747 99520747 1001 86380 86390 1
520711 99520711 1001 86380 86390 1
520673 99520673 1001 86380 86390 1
520648 99520648 1001 86380 86390 1
521428 99521428 1001 86380 86390 1
521465 99521465 1001 86380 86390 1
521341 99521341 1001 86380 86390 1
521395 99521395 1001 86380 86390 1
521292 99521292 1001 86380 86390 1
521359 99521359 1001 86380 86390 1
521166 99521166 1001 86380 86390 1
521091 99521091 1001 86380 86390 1
520976 99520976 1001 86380 86390 1
520952 99520952 1001 86380 86390 1
521536 99521536 1001 86380 86390 1
521525 99521525 1001 86380 86390 1
521565 99521565 1001 86380 86390 1
522155 99522155 1001 86380 86390 1
522276 99522276 1001 86380 86390 1
522146 99522146 1001 86380 86390 1
522226 99522226 1001 86380 86390 1
521978 99521978 1001 86380 86390 1
521847 99521847 1001 86380 86390 1
521850 99521850 1001 86380 86390 1
521838 99521838 1001 86380 86390 1
522409 99522409 1001 86380 86390 1
522384 99522384 1001 86380 86390 1
522377 99522377 1001 86380 86390 1
522429 99522429 1001 86380 86390 1
523082 99523082 1001 86380 86390 1
523118 99523118 1001 86380 86390 1
523046 99523046 1001 86380 86390 1
522887 99522887 1001 86380 86390 1
522837 99522837 1001 86380 86390 1
522774 99522774 1001 86380 86390 1
522827 99522827 1001 86380 86390 1
522868 99522868 1001 86380 86390 1
522804 99522804 1001 86380 86390 1
522858 99522858 1001 86380 86390 1
522794 99522794 1001 86380 86390 1
522911 99522911 1001 86380 86390 1
522591 99522591 1001 86380 86390 1
522670 99522670 1001 86380 86390 1
522619 99522619 1001 86380 86390 1
522660 99522660 1001 86380 86390 1
522675 99522675 1001 86380 86390 1
523277 99523277 1001 86380 86390 1
523910 99523910 1001 86380 86390 1
523820 99523820 1001 86380 86390 1
523744 99523744 1001 86380 86390 1
523605 99523605 1001 86380 86390 1
523524 99523524 1001 86380 86390 1
523968 99523968 1001 86380 86390 1
523982 99523982 1001 86380 86390 1
523983 99523983 1001 86380 86390 1
524064 99524064 1001 86380 86390 1
524014 99524014 1001 86380 86390 1
524029 99524029 1001 86380 86390 1
524120 99524120 1001 86380 86390 1
524719 99524719 1001 86380 86390 1
524594 99524594 1001 86380 86390 1
524583 99524583 1001 86380 86390 1
524757 99524757 1001 86380 86390 1
524408 99524408 1001 86380 86390 1
524502 99524502 1001 86380 86390 1
524259 99524259 1001 86380 86390 1
524158 99524158 1001 86380 86390 1
524963 99524963 1001 86380 86390 1
524847 99524847 1001 86380 86390 1
524879 99524879 1001 86380 86390 1
525509 99525509 1001 86380 86390 1
525518 99525518 1001 86380 86390 1
525263 99525263 1001 86380 86390 1
525258 99525258 1001 86380 86390 1
525336 99525336 1001 86380 86390 1
525144 99525144 1001 86380 86390 1
525157 99525157 1001 86380 86390 1
525064 99525064 1001 86380 86390 1
525657 99525657 1001 86380 86390 1
526307 99526307 1001 86380 86390 1
526022 99526022 1001 86380 86390 1
526170 99526170 1001 86380 86390 1
526080 99526080 1001 86380 86390 1
525899 99525899 1001 86380 86390 1
525930 99525930 1001 86380 86390 1
526481 99526481 1001 86380 86390 1
527061 99527061 1001 86380 86390 1
527062 99527062 1001 86380 86390 1
527166 99527166 1001 86380 86390 1
526692 99526692 1001 86380 86390 1
526700 99526700 1001 86380 86390 1
526652 99526652 1001 86380 86390 1
527378 99527378 1001 86380 86390 1
527432 99527432 1001 86380 86390 1
527420 99527420 1001 86380 86390 1
527450 99527450 1001 86380 86390 1
527872 99527872 1001 86380 86390 1
527923 99527923 1001 86380 86390 1
527911 99527911 1001 86380 86390 1
528052 99528052 1001 86380 86390 1
528061 99528061 1001 86380 86390 1
527680 99527680 1001 86380 86390 1
527800 99527800 1001 86380 86390 1
527826 99527826 1001 86380 86390 1
527852 99527852 1001 86380 86390 1
527487 99527487 1001 86380 86390 1
527616 99527616 1001 86380 86390 1
527553 99527553 1001 86380 86390 1
527475 99527475 1001 86380 86390 1
528123 99528123 1001 86380 86390 1
528115 99528115 1001 86380 86390 1
528263 99528263 1001 86380 86390 1
528759 99528759 1001 86380 86390 1
528831 99528831 1001 86380 86390 1
528820 99528820 1001 86380 86390 1
528501 99528501 1001 86380 86390 1
528567 99528567 1001 86380 86390 1
528634 99528634 1001 86380 86390 1
528346 99528346 1001 86380 86390 1
528368 99528368 1001 86380 86390 1
528460 99528460 1001 86380 86390 1
528962 99528962 1001 86380 86390 1
529056 99529056 1001 86380 86390 1
529095 99529095 1001 86380 86390 1
528914 99528914 1001 86380 86390 1
529586 99529586 1001 86380 86390 1
529606 99529606 1001 86380 86390 1
529722 99529722 1001 86380 86390 1
529688 99529688 1001 86380 86390 1
529471 99529471 1001 86380 86390 1
529504 99529504 1001 86380 86390 1
529363 99529363 1001 86380 86390 1
529117 99529117 1001 86380 86390 1
529765 99529765 1001 86380 86390 1
529754 99529754 1001 86380 86390 1
529909 99529909 1001 86380 86390 1
529913 99529913 1001 86380 86390 1
529813 99529813 1001 86380 86390 1
530414 99530414 1001 86380 86390 1
530524 99530524 1001 86380 86390 1
530379 99530379 1001 86380 86390 1
530393 99530393 1001 86380 86390 1
530313 99530313 1001 86380 86390 1
530185 99530185 1001 86380 86390 1
530212 99530212 1001 86380 86390 1
530076 99530076 1001 86380 86390 1
529946 99529946 1001 86380 86390 1
529981 99529981 1001 86380 86390 1
530613 99530613 1001 86380 86390 1
531292 99531292 1001 86380 86390 1
531321 99531321 1001 86380 86390 1
530993 99530993 1001 86380 86390 1
531135 99531135 1001 86380 86390 1
531036 99531036 1001 86380 86390 1
530798 99530798 1001 86380 86390 1
530811 99530811 1001 86380 86390 1
530886 99530886 1001 86380 86390 1
530887 99530887 1001 86380 86390 1
531415 99531415 1001 86380 86390 1
531493 99531493 1001 86380 86390 1
531577 99531577 1001 86380 86390 1
531514 99531514 1001 86380 86390 1
532205 99532205 1001 86380 86390 1
531813 99531813 1001 86380 86390 1
531905 99531905 1001 86380 86390 1
531612 99531612 1001 86380 86390 1
531638 99531638 1001 86380 86390 1
531768 99531768 1001 86380 86390 1
532307 99532307 1001 86380 86390 1
532302 99532302 1001 86380 86390 1
533016 99533016 1001 86380 86390 1
532940 99532940 1001 86380 86390 1
532774 99532774 1001 86380 86390 1
532749 99532749 1001 86380 86390 1
532714 99532714 1001 86380 86390 1
532529 99532529 1001 86380 86390 1
532454 99532454 1001 86380 86390 1
532560 99532560 1001 86380 86390 1
532522 99532522 1001 86380 86390 1
532617 99532617 1001 86380 86390 1
533054 99533054 1001 86380 86390 1
533730 99533730 1001 86380 86390 1
533783 99533783 1001 86380 86390 1
533764 99533764 1001 86380 86390 1
533804 99533804 1001 86380 86390 1
533580 99533580 1001 86380 86390 1
534023 99534023 1001 86380 86390 1
533911 99533911 1001 86380 86390 1
534044 99534044 1001 86380 86390 1
534322 99534322 1001 86380 86390 1
534381 99534381 1001 86380 86390 1
534407 99534407 1001 86380 86390 1
534459 99534459 1001 86380 86390 1
534078 99534078 1001 86380 86390 1
534144 99534144 1001 86380 86390 1
534224 99534224 1001 86380 86390 1
534110 99534110 1001 86380 86390 1
534074 99534074 1001 86380 86390 1
534217 99534217 1001 86380 86390 1
534864 99534864 1001 86380 86390 1
534813 99534813 1001 86380 86390 1
534778 99534778 1001 86380 86390 1
535324 99535324 1001 86380 86390 1
535170 99535170 1001 86380 86390 1
535159 99535159 1001 86380 86390 1
535005 99535005 1001 86380 86390 1
534902 99534902 1001 86380 86390 1
534916 99534916 1001 86380 86390 1
534903 99534903 1001 86380 86390 1
534937 99534937 1001 86380 86390 1
535534 99535534 1001 86380 86390 1
535678 99535678 1001 86380 86390 1
535653 99535653 1001 86380 86390 1
535563 99535563 1001 86380 86390 1
535594 99535594 1001 86380 86390 1
536165 99536165 1001 86380 86390 1
535989 99535989 1001 86380 86390 1
536044 99536044 1001 86380 86390 1
535985 99535985 1001 86380 86390 1
535999 99535999 1001 86380 86390 1
535934 99535934 1001 86380 86390 1
536116 99536116 1001 86380 86390 1
535834 99535834 1001 86380 86390 1
536397 99536397 1001 86380 86390 1
536501 99536501 1001 86380 86390 1
537161 99537161 1001 86380 86390 1
537114 99537114 1001 86380 86390 1
536963 99536963 1001 86380 86390 1
536966 99536966 1001 86380 86390 1
537110 99537110 1001 86380 86390 1
536830 99536830 1001 86380 86390 1
536793 99536793 1001 86380 86390 1
536899 99536899 1001 86380 86390 1
536887 99536887 1001 86380 86390 1
536953 99536953 1001 86380 86390 1
536607 99536607 1001 86380 86390 1
536656 99536656 1001 86380 86390 1
537809 99537809 1001 86380 86390 1
537848 99537848 1001 86380 86390 1
537900 99537900 1001 86380 86390 1
537967 99537967 1001 86380 86390 1
537918 99537918 1001 86380 86390 1
537947 99537947 1001 86380 86390 1
537896 99537896 1001 86380 86390 1
537630 99537630 1001 86380 86390 1
537651 99537651 1001 86380 86390 1
537755 99537755 1001 86380 86390 1
537407 99537407 1001 86380 86390 1
537396 99537396 1001 86380 86390 1
537438 99537438 1001 86380 86390 1
537478 99537478 1001 86380 86390 1
537467 99537467 1001 86380 86390 1
538157 99538157 1001 86380 86390 1
538106 99538106 1001 86380 86390 1
538136 99538136 1001 86380 86390 1
538097 99538097 1001 86380 86390 1
538742 99538742 1001 86380 86390 1
538459 99538459 1001 86380 86390 1
538246 99538246 1001 86380 86390 1
538289 99538289 1001 86380 86390 1
538227 99538227 1001 86380 86390 1
538254 99538254 1001 86380 86390 1
538346 99538346 1001 86380 86390 1
538954 99538954 1001 86380 86390 1
539006 99539006 1001 86380 86390 1
538950 99538950 1001 86380 86390 1
538848 99538848 1001 86380 86390 1
539454 99539454 1001 86380 86390 1
539358 99539358 1001 86380 86390 1
539397 99539397 1001 86380 86390 1
539310 99539310 1001 86380 86390 1
539401 99539401 1001 86380 86390 1
539404 99539404 1001 86380 86390 1
539368 99539368 1001 86380 86390 1
539121 99539121 1001 86380 86390 1
539729 99539729 1001 86380 86390 1
539781 99539781 1001 86380 86390 1
539654 99539654 1001 86380 86390 1
539762 99539762 1001 86380 86390 1
539790 99539790 1001 86380 86390 1
539792 99539792 1001 86380 86390 1
540390 99540390 1001 86380 86390 1
540353 99540353 1001 86380 86390 1
540441 99540441 1001 86380 86390 1
540291 99540291 1001 86380 86390 1
540407 99540407 1001 86380 86390 1
540267 99540267 1001 86380 86390 1
540370 99540370 1001 86380 86390 1
540452 99540452 1001 86380 86390 1
540308 99540308 1001 86380 86390 1
540363 99540363 1001 86380 86390 1
540092 99540092 1001 86380 86390 1
540235 99540235 1001 86380 86390 1
540217 99540217 1001 86380 86390 1
540243 99540243 1001 86380 86390 1
539989 99539989 1001 86380 86390 1
539929 99539929 1001 86380 86390 1
540010 99540010 1001 86380 86390 1
539846 99539846 1001 86380 86390 1
540482 99540482 1001 86380 86390 1
540510 99540510 1001 86380 86390 1
541112 99541112 1001 86380 86390 1
541118 99541118 1001 86380 86390 1
541133 99541133 1001 86380 86390 1
541161 99541161 1001 86380 86390 1
540957 99540957 1001 86380 86390 1
541032 99541032 1001 86380 86390 1
540702 99540702 1001 86380 86390 1
540689 99540689 1001 86380 86390 1
540835 99540835 1001 86380 86390 1
541315 99541315 1001 86380 86390 1
541459 99541459 1001 86380 86390 1
541293 99541293 1001 86380 86390 1
541336 99541336 1001 86380 86390 1
542115 99542115 1001 86380 86390 1
542072 99542072 1001 86380 86390 1
541947 99541947 1001 86380 86390 1
542065 99542065 1001 86380 86390 1
542114 99542114 1001 86380 86390 1
541733 99541733 1001 86380 86390 1
541726 99541726 1001 86380 86390 1
541741 99541741 1001 86380 86390 1
541553 99541553 1001 86380 86390 1
541635 99541635 1001 86380 86390 1
541586 99541586 1001 86380 86390 1
542137 99542137 1001 86380 86390 1
542883 99542883 1001 86380 86390 1
542821 99542821 1001 86380 86390 1
542670 99542670 1001 86380 86390 1
542441 99542441 1001 86380 86390 1
542460 99542460 1001 86380 86390 1
542449 99542449 1001 86380 86390 1
542398 99542398 1001 86380 86390 1
543067 99543067 1001 86380 86390 1
543148 99543148 1001 86380 86390 1
543721 99543721 1001 86380 86390 1
543615 99543615 1001 86380 86390 1
543485 99543485 1001 86380 86390 1
543298 99543298 1001 86380 86390 1
543171 99543171 1001 86380 86390 1
543316 99543316 1001 86380 86390 1
543976 99543976 1001 86380 86390 1
543781 99543781 1001 86380 86390 1
543938 99543938 1001 86380 86390 1
543848 99543848 1001 86380 86390 1
543902 99543902 1001 86380 86390 1
543917 99543917 1001 86380 86390 1
543853 99543853 1001 86380 86390 1
543970 99543970 1001 86380 86390 1
543868 99543868 1001 86380 86390 1
543922 99543922 1001 86380 86390 1
544493 99544493 1001 86380 86390 1
544281 99544281 1001 86380 86390 1
544015 99544015 1001 86380 86390 1
544106 99544106 1001 86380 86390 1
544626 99544626 1001 86380 86390 1
421033 563 1001 53640 54537 1
431068 800 1001 20580 22017 1
511843 1010 1002 48947 51349 1
534232 961 1001 26553 26852 1
400320 99400320 1001 86380 86390 1
400251 99400251 1001 86380 86390 1
400293 99400293 1001 86380 86390 1
400232 99400232 1001 86380 86390 1
400396 99400396 1001 86380 86390 1
400514 99400514 1001 86380 86390 1
400414 99400414 1001 86380 86390 1
400530 99400530 1001 86380 86390 1
400694 99400694 1001 86380 86390 1
400807 99400807 1001 86380 86390 1
400900 99400900 1001 86380 86390 1
401044 99401044 1001 86380 86390 1
401165 99401165 1001 86380 86390 1
401360 99401360 1001 86380 86390 1
401318 99401318 1001 86380 86390 1
401274 99401274 1001 86380 86390 1
401525 99401525 1001 86380 86390 1
401966 99401966 1001 86380 86390 1
402441 99402441 1001 86380 86390 1
402636 99402636 1001 86380 86390 1
402865 99402865 1001 86380 86390 1
402820 99402820 1001 86380 86390 1
402803 99402803 1001 86380 86390 1
403062 99403062 1001 86380 86390 1
403201 99403201 1001 86380 86390 1
403557 99403557 1001 86380 86390 1
403538 99403538 1001 86380 86390 1
403842 99403842 1001 86380 86390 1
404001 99404001 1001 86380 86390 1
404053 99404053 1001 86380 86390 1
404675 99404675 1001 86380 86390 1
404679 99404679 1001 86380 86390 1
404684 99404684 1001 86380 86390 1
404774 99404774 1001 86380 86390 1
404865 99404865 1001 86380 86390 1
404916 99404916 1001 86380 86390 1
405012 99405012 1001 86380 86390 1
405067 99405067 1001 86380 86390 1
405190 99405190 1001 86380 86390 1
405240 99405240 1001 86380 86390 1
405241 99405241 1001 86380 86390 1
405421 99405421 1001 86380 86390 1
405440 99405440 1001 86380 86390 1
405619 99405619 1001 86380 86390 1
405776 99405776 1001 86380 86390 1
405967 99405967 1001 86380 86390 1
405949 99405949 1001 86380 86390 1
406110 99406110 1001 86380 86390 1
406417 99406417 1001 86380 86390 1
407150 99407150 1001 86380 86390 1
407165 99407165 1001 86380 86390 1
407324 99407324 1001 86380 86390 1
407401 99407401 1001 86380 86390 1
407546 99407546 1001 86380 86390 1
407745 99407745 1001 86380 86390 1
407731 99407731 1001 86380 86390 1
407794 99407794 1001 86380 86390 1
407981 99407981 1001 86380 86390 1
408058 99408058 1001 86380 86390 1
408003 99408003 1001 86380 86390 1
408156 99408156 1001 86380 86390 1
408320 99408320 1001 86380 86390 1
408392 99408392 1001 86380 86390 1
408493 99408493 1001 86380 86390 1
408426 99408426 1001 86380 86390 1
408435 99408435 1001 86380 86390 1
408744 99408744 1001 86380 86390 1
409071 99409071 1001 86380 86390 1
409297 99409297 1001 86380 86390 1
409308 99409308 1001 86380 86390 1
409449 99409449 1001 86380 86390 1
409569 99409569 1001 86380 86390 1
409525 99409525 1001 86380 86390 1
409664 99409664 1001 86380 86390 1
409667 99409667 1001 86380 86390 1
410420 99410420 1001 86380 86390 1
410590 99410590 1001 86380 86390 1
410621 99410621 1001 86380 86390 1
410878 99410878 1001 86380 86390 1
410851 99410851 1001 86380 86390 1
410937 99410937 1001 86380 86390 1
410943 99410943 1001 86380 86390 1
410945 99410945 1001 86380 86390 1
411064 99411064 1001 86380 86390 1
411676 99411676 1001 86380 86390 1
411843 99411843 1001 86380 86390 1
411871 99411871 1001 86380 86390 1
412025 99412025 1001 86380 86390 1
412220 99412220 1001 86380 86390 1
412251 99412251 1001 86380 86390 1
412269 99412269 1001 86380 86390 1
412291 99412291 1001 86380 86390 1
413653 99413653 1001 86380 86390 1
413305 99413305 1001 86380 86390 1
413664 99413664 1001 86380 86390 1
412904 99412904 1001 86380 86390 1
413245 99413245 1001 86380 86390 1
413247 99413247 1001 86380 86390 1
412513 99412513 1001 86380 86390 1
412677 99412677 1001 86380 86390 1
413974 99413974 1001 86380 86390 1
415312 99415312 1001 86380 86390 1
415000 99415000 1001 86380 86390 1
415272 99415272 1001 86380 86390 1
414894 99414894 1001 86380 86390 1
414600 99414600 1001 86380 86390 1
414903 99414903 1001 86380 86390 1
414883 99414883 1001 86380 86390 1
414224 99414224 1001 86380 86390 1
414125 99414125 1001 86380 86390 1
414417 99414417 1001 86380 86390 1
415388 99415388 1001 86380 86390 1
415484 99415484 1001 86380 86390 1
415358 99415358 1001 86380 86390 1
416751 99416751 1001 86380 86390 1
416659 99416659 1001 86380 86390 1
416599 99416599 1001 86380 86390 1
416823 99416823 1001 86380 86390 1
416327 99416327 1001 86380 86390 1
416564 99416564 1001 86380 86390 1
415908 99415908 1001 86380 86390 1
415910 99415910 1001 86380 86390 1
415871 99415871 1001 86380 86390 1
415847 99415847 1001 86380 86390 1
415801 99415801 1001 86380 86390 1
415742 99415742 1001 86380 86390 1
416132 99416132 1001 86380 86390 1
417279 99417279 1001 86380 86390 1
417138 99417138 1001 86380 86390 1
417046 99417046 1001 86380 86390 1
417094 99417094 1001 86380 86390 1
417366 99417366 1001 86380 86390 1
417351 99417351 1001 86380 86390 1
418792 99418792 1001 86380 86390 1
418499 99418499 1001 86380 86390 1
418077 99418077 1001 86380 86390 1
418064 99418064 1001 86380 86390 1
418210 99418210 1001 86380 86390 1
418000 99418000 1001 86380 86390 1
417937 99417937 1001 86380 86390 1
417893 99417893 1001 86380 86390 1
417748 99417748 1001 86380 86390 1
417979 99417979 1001 86380 86390 1
417951 99417951 1001 86380 86390 1
418821 99418821 1001 86380 86390 1
419143 99419143 1001 86380 86390 1
419118 99419118 1001 86380 86390 1
418920 99418920 1001 86380 86390 1
420170 99420170 1001 86380 86390 1
420327 99420327 1001 86380 86390 1
419712 99419712 1001 86380 86390 1
420048 99420048 1001 86380 86390 1
419630 99419630 1001 86380 86390 1
420807 99420807 1001 86380 86390 1
420503 99420503 1001 86380 86390 1
420827 99420827 1001 86380 86390 1
422084 99422084 1001 86380 86390 1
421858 99421858 1001 86380 86390 1
421310 99421310 1001 86380 86390 1
420949 99420949 1001 86380 86390 1
423486 99423486 1001 86380 86390 1
423630 99423630 1001 86380 86390 1
423693 99423693 1001 86380 86390 1
423563 99423563 1001 86380 86390 1
423351 99423351 1001 86380 86390 1
423182 99423182 1001 86380 86390 1
422954 99422954 1001 86380 86390 1
422723 99422723 1001 86380 86390 1
422699 99422699 1001 86380 86390 1
422560 99422560 1001 86380 86390 1
422686 99422686 1001 86380 86390 1
422691 99422691 1001 86380 86390 1
422693 99422693 1001 86380 86390 1
423754 99423754 1001 86380 86390 1
423763 99423763 1001 86380 86390 1
423837 99423837 1001 86380 86390 1
425125 99425125 1001 86380 86390 1
425088 99425088 1001 86380 86390 1
425185 99425185 1001 86380 86390 1
425209 99425209 1001 86380 86390 1
424732 99424732 1001 86380 86390 1
424596 99424596 1001 86380 86390 1
424912 99424912 1001 86380 86390 1
424878 99424878 1001 86380 86390 1
424528 99424528 1001 86380 86390 1
424542 99424542 1001 86380 86390 1
425561 99425561 1001 86380 86390 1
425701 99425701 1001 86380 86390 1
425702 99425702 1001 86380 86390 1
426947 99426947 1001 86380 86390 1
426759 99426759 1001 86380 86390 1
427023 99427023 1001 86380 86390 1
426576 99426576 1001 86380 86390 1
426376 99426376 1001 86380 86390 1
426580 99426580 1001 86380 86390 1
426291 99426291 1001 86380 86390 1
425955 99425955 1001 86380 86390 1
425834 99425834 1001 86380 86390 1
426222 99426222 1001 86380 86390 1
426129 99426129 1001 86380 86390 1
426025 99426025 1001 86380 86390 1
425851 99425851 1001 86380 86390 1
425854 99425854 1001 86380 86390 1
428638 99428638 1001 86380 86390 1
428375 99428375 1001 86380 86390 1
428482 99428482 1001 86380 86390 1
428380 99428380 1001 86380 86390 1
427947 99427947 1001 86380 86390 1
428217 99428217 1001 86380 86390 1
428202 99428202 1001 86380 86390 1
428253 99428253 1001 86380 86390 1
427741 99427741 1001 86380 86390 1
427640 99427640 1001 86380 86390 1
427746 99427746 1001 86380 86390 1
427870 99427870 1001 86380 86390 1
427800 99427800 1001 86380 86390 1
428785 99428785 1001 86380 86390 1
428993 99428993 1001 86380 86390 1
429024 99429024 1001 86380 86390 1
428795 99428795 1001 86380 86390 1
430190 99430190 1001 86380 86390 1
430246 99430246 1001 86380 86390 1
430362 99430362 1001 86380 86390 1
429858 99429858 1001 86380 86390 1
429764 99429764 1001 86380 86390 1
429919 99429919 1001 86380 86390 1
429953 99429953 1001 86380 86390 1
429254 99429254 1001 86380 86390 1
429493 99429493 1001 86380 86390 1
430459 99430459 1001 86380 86390 1
431689 99431689 1001 86380 86390 1
431699 99431699 1001 86380 86390 1
431328 99431328 1001 86380 86390 1
431263 99431263 1001 86380 86390 1
431433 99431433 1001 86380 86390 1
431318 99431318 1001 86380 86390 1
431597 99431597 1001 86380 86390 1
431072 99431072 1001 86380 86390 1
431131 99431131 1001 86380 86390 1
432430 99432430 1001 86380 86390 1
432087 99432087 1001 86380 86390 1
432189 99432189 1001 86380 86390 1
432072 99432072 1001 86380 86390 1
432422 99432422 1001 86380 86390 1
433392 99433392 1001 86380 86390 1
433635 99433635 1001 86380 86390 1
433643 99433643 1001 86380 86390 1
433719 99433719 1001 86380 86390 1
433137 99433137 1001 86380 86390 1
432920 99432920 1001 86380 86390 1
432562 99432562 1001 86380 86390 1
432533 99432533 1001 86380 86390 1
433998 99433998 1001 86380 86390 1
433830 99433830 1001 86380 86390 1
433892 99433892 1001 86380 86390 1
434044 99434044 1001 86380 86390 1
433906 99433906 1001 86380 86390 1
435379 99435379 1001 86380 86390 1
435112 99435112 1001 86380 86390 1
435145 99435145 1001 86380 86390 1
434918 99434918 1001 86380 86390 1
434924 99434924 1001 86380 86390 1
434607 99434607 1001 86380 86390 1
434647 99434647 1001 86380 86390 1
434532 99434532 1001 86380 86390 1
434521 99434521 1001 86380 86390 1
434151 99434151 1001 86380 86390 1
435488 99435488 1001 86380 86390 1
436827 99436827 1001 86380 86390 1
436986 99436986 1001 86380 86390 1
437102 99437102 1001 86380 86390 1
436815 99436815 1001 86380 86390 1
437035 99437035 1001 86380 86390 1
436456 99436456 1001 86380 86390 1
436370 99436370 1001 86380 86390 1
436524 99436524 1001 86380 86390 1
436404 99436404 1001 86380 86390 1
436510 99436510 1001 86380 86390 1
436649 99436649 1001 86380 86390 1
436208 99436208 1001 86380 86390 1
436086 99436086 1001 86380 86390 1
300032 99300032 1001 86380 86390 1
300058 99300058 1001 86380 86390 1
300021 99300021 1001 86380 86390 1
300074 99300074 1001 86380 86390 1
300692 99300692 1001 86380 86390 1
300635 99300635 1001 86380 86390 1
300623 99300623 1001 86380 86390 1
300388 99300388 1001 86380 86390 1
300402 99300402 1001 86380 86390 1
300147 99300147 1001 86380 86390 1
300202 99300202 1001 86380 86390 1
300203 99300203 1001 86380 86390 1
300246 99300246 1001 86380 86390 1
300171 99300171 1001 86380 86390 1
300766 99300766 1001 86380 86390 1
300910 99300910 1001 86380 86390 1
300807 99300807 1001 86380 86390 1
300774 99300774 1001 86380 86390 1
301443 99301443 1001 86380 86390 1
301489 99301489 1001 86380 86390 1
301337 99301337 1001 86380 86390 1
301312 99301312 1001 86380 86390 1
301308 99301308 1001 86380 86390 1
301720 99301720 1001 86380 86390 1
301682 99301682 1001 86380 86390 1
301628 99301628 1001 86380 86390 1
301693 99301693 1001 86380 86390 1
302292 99302292 1001 86380 86390 1
302321 99302321 1001 86380 86390 1
302234 99302234 1001 86380 86390 1
302099 99302099 1001 86380 86390 1
302022 99302022 1001 86380 86390 1
302076 99302076 1001 86380 86390 1
302005 99302005 1001 86380 86390 1
302109 99302109 1001 86380 86390 1
301842 99301842 1001 86380 86390 1
301832 99301832 1001 86380 86390 1
301795 99301795 1001 86380 86390 1
302547 99302547 1001 86380 86390 1
302460 99302460 1001 86380 86390 1
302504 99302504 1001 86380 86390 1
303014 99303014 1001 86380 86390 1
303145 99303145 1001 86380 86390 1
303071 99303071 1001 86380 86390 1
303127 99303127 1001 86380 86390 1
303202 99303202 1001 86380 86390 1
302806 99302806 1001 86380 86390 1
302992 99302992 1001 86380 86390 1
302993 99302993 1001 86380 86390 1
302996 99302996 1001 86380 86390 1
302920 99302920 1001 86380 86390 1
302804 99302804 1001 86380 86390 1
302638 99302638 1001 86380 86390 1
302710 99302710 1001 86380 86390 1
303245 99303245 1001 86380 86390 1
303271 99303271 1001 86380 86390 1
303277 99303277 1001 86380 86390 1
303934 99303934 1001 86380 86390 1
303833 99303833 1001 86380 86390 1
303899 99303899 1001 86380 86390 1
303955 99303955 1001 86380 86390 1
303710 99303710 1001 86380 86390 1
303762 99303762 1001 86380 86390 1
303738 99303738 1001 86380 86390 1
303820 99303820 1001 86380 86390 1
303706 99303706 1001 86380 86390 1
303644 99303644 1001 86380 86390 1
303813 99303813 1001 86380 86390 1
303606 99303606 1001 86380 86390 1
303559 99303559 1001 86380 86390 1
303598 99303598 1001 86380 86390 1
303575 99303575 1001 86380 86390 1
303577 99303577 1001 86380 86390 1
304045 99304045 1001 86380 86390 1
304058 99304058 1001 86380 86390 1
304085 99304085 1001 86380 86390 1
304047 99304047 1001 86380 86390 1
304233 99304233 1001 86380 86390 1
304105 99304105 1001 86380 86390 1
304666 99304666 1001 86380 86390 1
304771 99304771 1001 86380 86390 1
304764 99304764 1001 86380 86390 1
304791 99304791 1001 86380 86390 1
304847 99304847 1001 86380 86390 1
304856 99304856 1001 86380 86390 1
304536 99304536 1001 86380 86390 1
304449 99304449 1001 86380 86390 1
304503 99304503 1001 86380 86390 1
304276 99304276 1001 86380 86390 1
304250 99304250 1001 86380 86390 1
304281 99304281 1001 86380 86390 1
304424 99304424 1001 86380 86390 1
304284 99304284 1001 86380 86390 1
304927 99304927 1001 86380 86390 1
304875 99304875 1001 86380 86390 1
305009 99305009 1001 86380 86390 1
305509 99305509 1001 86380 86390 1
305576 99305576 1001 86380 86390 1
305615 99305615 1001 86380 86390 1
305630 99305630 1001 86380 86390 1
305680 99305680 1001 86380 86390 1
305503 99305503 1001 86380 86390 1
305338 99305338 1001 86380 86390 1
305403 99305403 1001 86380 86390 1
305302 99305302 1001 86380 86390 1
305293 99305293 1001 86380 86390 1
305412 99305412 1001 86380 86390 1
305188 99305188 1001 86380 86390 1
305177 99305177 1001 86380 86390 1
305269 99305269 1001 86380 86390 1
500092 99500092 1001 86380 86390 1
500635 99500635 1001 86380 86390 1
500637 99500637 1001 86380 86390 1
500798 99500798 1001 86380 86390 1
500696 99500696 1001 86380 86390 1
500529 99500529 1001 86380 86390 1
500454 99500454 1001 86380 86390 1
500405 99500405 1001 86380 86390 1
500511 99500511 1001 86380 86390 1
500236 99500236 1001 86380 86390 1
500200 99500200 1001 86380 86390 1
500291 99500291 1001 86380 86390 1
500306 99500306 1001 86380 86390 1
500215 99500215 1001 86380 86390 1
500983 99500983 1001 86380 86390 1
500870 99500870 1001 86380 86390 1
500819 99500819 1001 86380 86390 1
500951 99500951 1001 86380 86390 1
501499 99501499 1001 86380 86390 1
501461 99501461 1001 86380 86390 1
501455 99501455 1001 86380 86390 1
501635 99501635 1001 86380 86390 1
501304 99501304 1001 86380 86390 1
501391 99501391 1001 86380 86390 1
501074 99501074 1001 86380 86390 1
501022 99501022 1001 86380 86390 1
501075 99501075 1001 86380 86390 1
501169 99501169 1001 86380 86390 1
501043 99501043 1001 86380 86390 1
501663 99501663 1001 86380 86390 1
501794 99501794 1001 86380 86390 1
501769 99501769 1001 86380 86390 1
501654 99501654 1001 86380 86390 1
501773 99501773 1001 86380 86390 1
501776 99501776 1001 86380 86390 1
501712 99501712 1001 86380 86390 1
501777 99501777 1001 86380 86390 1
502349 99502349 1001 86380 86390 1
502405 99502405 1001 86380 86390 1
502455 99502455 1001 86380 86390 1
501902 99501902 1001 86380 86390 1
502036 99502036 1001 86380 86390 1
501972 99501972 1001 86380 86390 1
502037 99502037 1001 86380 86390 1
502556 99502556 1001 86380 86390 1
502582 99502582 1001 86380 86390 1
502608 99502608 1001 86380 86390 1
502261 99502261 1001 86380 86390 1
502545 99502545 1001 86380 86390 1
502522 99502522 1001 86380 86390 1
502500 99502500 1001 86380 86390 1
503150 99503150 1001 86380 86390 1
503119 99503119 1001 86380 86390 1
502735 99502735 1001 86380 86390 1
502842 99502842 1001 86380 86390 1
502673 99502673 1001 86380 86390 1
503382 99503382 1001 86380 86390 1
503952 99503952 1001 86380 86390 1
504089 99504089 1001 86380 86390 1
503993 99503993 1001 86380 86390 1
504025 99504025 1001 86380 86390 1
503850 99503850 1001 86380 86390 1
503815 99503815 1001 86380 86390 1
503893 99503893 1001 86380 86390 1
503587 99503587 1001 86380 86390 1
503594 99503594 1001 86380 86390 1
503659 99503659 1001 86380 86390 1
503559 99503559 1001 86380 86390 1
503625 99503625 1001 86380 86390 1
504245 99504245 1001 86380 86390 1
504284 99504284 1001 86380 86390 1
504311 99504311 1001 86380 86390 1
503705 99503705 1001 86380 86390 1
504278 99504278 1001 86380 86390 1
504292 99504292 1001 86380 86390 1
504282 99504282 1001 86380 86390 1
504940 99504940 1001 86380 86390 1
504835 99504835 1001 86380 86390 1
504864 99504864 1001 86380 86390 1
504647 99504647 1001 86380 86390 1
504699 99504699 1001 86380 86390 1
504691 99504691 1001 86380 86390 1
504666 99504666 1001 86380 86390 1
504538 99504538 1001 86380 86390 1
504657 99504657 1001 86380 86390 1
504698 99504698 1001 86380 86390 1
504428 99504428 1001 86380 86390 1
504329 99504329 1001 86380 86390 1
504529 99504529 1001 86380 86390 1
504968 99504968 1001 86380 86390 1
505100 99505100 1001 86380 86390 1
504957 99504957 1001 86380 86390 1
505733 99505733 1001 86380 86390 1
505736 99505736 1001 86380 86390 1
505671 99505671 1001 86380 86390 1
505755 99505755 1001 86380 86390 1
505716 99505716 1001 86380 86390 1
505396 99505396 1001 86380 86390 1
505397 99505397 1001 86380 86390 1
505402 99505402 1001 86380 86390 1
505405 99505405 1001 86380 86390 1
505431 99505431 1001 86380 86390 1
505176 99505176 1001 86380 86390 1
505191 99505191 1001 86380 86390 1
505182 99505182 1001 86380 86390 1
505846 99505846 1001 86380 86390 1
506592 99506592 1001 86380 86390 1
506457 99506457 1001 86380 86390 1
506577 99506577 1001 86380 86390 1
506515 99506515 1001 86380 86390 1
506303 99506303 1001 86380 86390 1
506226 99506226 1001 86380 86390 1
506360 99506360 1001 86380 86390 1
507347 99507347 1001 86380 86390 1
507349 99507349 1001 86380 86390 1
507054 99507054 1001 86380 86390 1
507107 99507107 1001 86380 86390 1
506806 99506806 1001 86380 86390 1
506938 99506938 1001 86380 86390 1
507502 99507502 1001 86380 86390 1
508204 99508204 1001 86380 86390 1
508196 99508196 1001 86380 86390 1
507842 99507842 1001 86380 86390 1
508038 99508038 1001 86380 86390 1
507795 99507795 1001 86380 86390 1
508289 99508289 1001 86380 86390 1
508436 99508436 1001 86380 86390 1
508425 99508425 1001 86380 86390 1
508946 99508946 1001 86380 86390 1
509029 99509029 1001 86380 86390 1
509058 99509058 1001 86380 86390 1
509019 99509019 1001 86380 86390 1
509060 99509060 1001 86380 86390 1
508995 99508995 1001 86380 86390 1
508857 99508857 1001 86380 86390 1
508715 99508715 1001 86380 86390 1
508782 99508782 1001 86380 86390 1
508705 99508705 1001 86380 86390 1
508744 99508744 1001 86380 86390 1
508670 99508670 1001 86380 86390 1
508762 99508762 1001 86380 86390 1
508636 99508636 1001 86380 86390 1
508534 99508534 1001 86380 86390 1
508471 99508471 1001 86380 86390 1
508473 99508473 1001 86380 86390 1
508606 99508606 1001 86380 86390 1
509224 99509224 1001 86380 86390 1
509876 99509876 1001 86380 86390 1
509829 99509829 1001 86380 86390 1
509831 99509831 1001 86380 86390 1
509806 99509806 1001 86380 86390 1
509502 99509502 1001 86380 86390 1
509546 99509546 1001 86380 86390 1
509522 99509522 1001 86380 86390 1
509681 99509681 1001 86380 86390 1
509318 99509318 1001 86380 86390 1
509344 99509344 1001 86380 86390 1
509461 99509461 1001 86380 86390 1
509398 99509398 1001 86380 86390 1
509368 99509368 1001 86380 86390 1
509940 99509940 1001 86380 86390 1
510097 99510097 1001 86380 86390 1
509942 99509942 1001 86380 86390 1
509906 99509906 1001 86380 86390 1
510726 99510726 1001 86380 86390 1
510526 99510526 1001 86380 86390 1
510592 99510592 1001 86380 86390 1
510396 99510396 1001 86380 86390 1
510387 99510387 1001 86380 86390 1
510441 99510441 1001 86380 86390 1
510416 99510416 1001 86380 86390 1
510520 99510520 1001 86380 86390 1
510238 99510238 1001 86380 86390 1
510202 99510202 1001 86380 86390 1
510232 99510232 1001 86380 86390 1
510247 99510247 1001 86380 86390 1
510732 99510732 1001 86380 86390 1
511502 99511502 1001 86380 86390 1
511412 99511412 1001 86380 86390 1
511470 99511470 1001 86380 86390 1
511484 99511484 1001 86380 86390 1
511540 99511540 1001 86380 86390 1
511485 99511485 1001 86380 86390 1
511321 99511321 1001 86380 86390 1
511166 99511166 1001 86380 86390 1
511206 99511206 1001 86380 86390 1
511259 99511259 1001 86380 86390 1
511195 99511195 1001 86380 86390 1
511135 99511135 1001 86380 86390 1
510968 99510968 1001 86380 86390 1
511757 99511757 1001 86380 86390 1
512241 99512241 1001 86380 86390 1
512192 99512192 1001 86380 86390 1
512373 99512373 1001 86380 86390 1
512098 99512098 1001 86380 86390 1
512013 99512013 1001 86380 86390 1
512157 99512157 1001 86380 86390 1
511796 99511796 1001 86380 86390 1
511775 99511775 1001 86380 86390 1
511931 99511931 1001 86380 86390 1
511957 99511957 1001 86380 86390 1
511937 99511937 1001 86380 86390 1
511963 99511963 1001 86380 86390 1
512495 99512495 1001 86380 86390 1
512434 99512434 1001 86380 86390 1
512513 99512513 1001 86380 86390 1
512552 99512552 1001 86380 86390 1
513090 99513090 1001 86380 86390 1
513020 99513020 1001 86380 86390 1
512949 99512949 1001 86380 86390 1
512848 99512848 1001 86380 86390 1
512890 99512890 1001 86380 86390 1
512696 99512696 1001 86380 86390 1
513306 99513306 1001 86380 86390 1
513257 99513257 1001 86380 86390 1
513236 99513236 1001 86380 86390 1
513304 99513304 1001 86380 86390 1
513931 99513931 1001 86380 86390 1
513972 99513972 1001 86380 86390 1
513772 99513772 1001 86380 86390 1
513534 99513534 1001 86380 86390 1
514161 99514161 1001 86380 86390 1
514162 99514162 1001 86380 86390 1
514849 99514849 1001 86380 86390 1
514575 99514575 1001 86380 86390 1
514589 99514589 1001 86380 86390 1
514290 99514290 1001 86380 86390 1
514909 99514909 1001 86380 86390 1
515516 99515516 1001 86380 86390 1
515529 99515529 1001 86380 86390 1
515653 99515653 1001 86380 86390 1
515560 99515560 1001 86380 86390 1
515661 99515661 1001 86380 86390 1
515663 99515663 1001 86380 86390 1
515662 99515662 1001 86380 86390 1
515387 99515387 1001 86380 86390 1
515324 99515324 1001 86380 86390 1
515308 99515308 1001 86380 86390 1
515257 99515257 1001 86380 86390 1
515219 99515219 1001 86380 86390 1
515258 99515258 1001 86380 86390 1
515144 99515144 1001 86380 86390 1
515199 99515199 1001 86380 86390 1
515254 99515254 1001 86380 86390 1
515796 99515796 1001 86380 86390 1
515719 99515719 1001 86380 86390 1
515748 99515748 1001 86380 86390 1
515774 99515774 1001 86380 86390 1
515828 99515828 1001 86380 86390 1
515691 99515691 1001 86380 86390 1
516509 99516509 1001 86380 86390 1
516427 99516427 1001 86380 86390 1
516402 99516402 1001 86380 86390 1
516135 99516135 1001 86380 86390 1
516150 99516150 1001 86380 86390 1
516189 99516189 1001 86380 86390 1
516270 99516270 1001 86380 86390 1
516129 99516129 1001 86380 86390 1
516119 99516119 1001 86380 86390 1
515981 99515981 1001 86380 86390 1
515900 99515900 1001 86380 86390 1
517143 99517143 1001 86380 86390 1
517185 99517185 1001 86380 86390 1
517175 99517175 1001 86380 86390 1
517217 99517217 1001 86380 86390 1
517130 99517130 1001 86380 86390 1
517045 99517045 1001 86380 86390 1
516982 99516982 1001 86380 86390 1
516943 99516943 1001 86380 86390 1
516837 99516837 1001 86380 86390 1
517510 99517510 1001 86380 86390 1
518086 99518086 1001 86380 86390 1
518112 99518112 1001 86380 86390 1
517998 99517998 1001 86380 86390 1
517963 99517963 1001 86380 86390 1
517840 99517840 1001 86380 86390 1
517920 99517920 1001 86380 86390 1
517897 99517897 1001 86380 86390 1
517953 99517953 1001 86380 86390 1
517579 99517579 1001 86380 86390 1
518304 99518304 1001 86380 86390 1
518240 99518240 1001 86380 86390 1
518331 99518331 1001 86380 86390 1
518255 99518255 1001 86380 86390 1
518179 99518179 1001 86380 86390 1
518181 99518181 1001 86380 86390 1
518338 99518338 1001 86380 86390 1
518954 99518954 1001 86380 86390 1
518830 99518830 1001 86380 86390 1
518734 99518734 1001 86380 86390 1
518747 99518747 1001 86380 86390 1
518752 99518752 1001 86380 86390 1
518479 99518479 1001 86380 86390 1
519184 99519184 1001 86380 86390 1
519017 99519017 1001 86380 86390 1
519121 99519121 1001 86380 86390 1
519152 99519152 1001 86380 86390 1
518996 99518996 1001 86380 86390 1
519813 99519813 1001 86380 86390 1
519680 99519680 1001 86380 86390 1
519800 99519800 1001 86380 86390 1
519709 99519709 1001 86380 86390 1
519571 99519571 1001 86380 86390 1
519416 99519416 1001 86380 86390 1
519404 99519404 1001 86380 86390 1
519470 99519470 1001 86380 86390 1
519221 99519221 1001 86380 86390 1
519277 99519277 1001 86380 86390 1
519291 99519291 1001 86380 86390 1
519346 99519346 1001 86380 86390 1
519839 99519839 1001 86380 86390 1
519883 99519883 1001 86380 86390 1
520466 99520466 1001 86380 86390 1
520518 99520518 1001 86380 86390 1
520421 99520421 1001 86380 86390 1
520333 99520333 1001 86380 86390 1
520257 99520257 1001 86380 86390 1
520072 99520072 1001 86380 86390 1
520217 99520217 1001 86380 86390 1
520062 99520062 1001 86380 86390 1
520065 99520065 1001 86380 86390 1
520182 99520182 1001 86380 86390 1
520094 99520094 1001 86380 86390 1
520649 99520649 1001 86380 86390 1
520780 99520780 1001 86380 86390 1
520668 99520668 1001 86380 86390 1
520697 99520697 1001 86380 86390 1
521272 99521272 1001 86380 86390 1
521214 99521214 1001 86380 86390 1
521255 99521255 1001 86380 86390 1
521090 99521090 1001 86380 86390 1
521077 99521077 1001 86380 86390 1
520900 99520900 1001 86380 86390 1
520888 99520888 1001 86380 86390 1
520960 99520960 1001 86380 86390 1
521506 99521506 1001 86380 86390 1
521623 99521623 1001 86380 86390 1
521482 99521482 1001 86380 86390 1
521538 99521538 1001 86380 86390 1
522197 99522197 1001 86380 86390 1
522236 99522236 1001 86380 86390 1
522185 99522185 1001 86380 86390 1
522287 99522287 1001 86380 86390 1
522010 99522010 1001 86380 86390 1
521895 99521895 1001 86380 86390 1
522067 99522067 1001 86380 86390 1
521981 99521981 1001 86380 86390 1
521710 99521710 1001 86380 86390 1
521866 99521866 1001 86380 86390 1
521867 99521867 1001 86380 86390 1
521781 99521781 1001 86380 86390 1
521719 99521719 1001 86380 86390 1
521696 99521696 1001 86380 86390 1
522300 99522300 1001 86380 86390 1
522301 99522301 1001 86380 86390 1
522826 99522826 1001 86380 86390 1
522840 99522840 1001 86380 86390 1
522565 99522565 1001 86380 86390 1
522657 99522657 1001 86380 86390 1
522541 99522541 1001 86380 86390 1
522620 99522620 1001 86380 86390 1
522582 99522582 1001 86380 86390 1
522544 99522544 1001 86380 86390 1
522637 99522637 1001 86380 86390 1
523156 99523156 1001 86380 86390 1
523881 99523881 1001 86380 86390 1
523885 99523885 1001 86380 86390 1
523928 99523928 1001 86380 86390 1
523570 99523570 1001 86380 86390 1
523652 99523652 1001 86380 86390 1
523531 99523531 1001 86380 86390 1
523460 99523460 1001 86380 86390 1
523383 99523383 1001 86380 86390 1
524711 99524711 1001 86380 86390 1
524650 99524650 1001 86380 86390 1
524717 99524717 1001 86380 86390 1
524227 99524227 1001 86380 86390 1
524357 99524357 1001 86380 86390 1
524293 99524293 1001 86380 86390 1
524245 99524245 1001 86380 86390 1
524285 99524285 1001 86380 86390 1
524889 99524889 1001 86380 86390 1
524877 99524877 1001 86380 86390 1
524892 99524892 1001 86380 86390 1
524855 99524855 1001 86380 86390 1
525482 99525482 1001 86380 86390 1
525510 99525510 1001 86380 86390 1
525513 99525513 1001 86380 86390 1
525514 99525514 1001 86380 86390 1
525528 99525528 1001 86380 86390 1
525491 99525491 1001 86380 86390 1
525237 99525237 1001 86380 86390 1
525327 99525327 1001 86380 86390 1
525386 99525386 1001 86380 86390 1
525245 99525245 1001 86380 86390 1
525093 99525093 1001 86380 86390 1
525177 99525177 1001 86380 86390 1
525180 99525180 1001 86380 86390 1
525078 99525078 1001 86380 86390 1
525610 99525610 1001 86380 86390 1
525601 99525601 1001 86380 86390 1
525602 99525602 1001 86380 86390 1
525735 99525735 1001 86380 86390 1
526384 99526384 1001 86380 86390 1
526333 99526333 1001 86380 86390 1
526087 99526087 1001 86380 86390 1
526161 99526161 1001 86380 86390 1
526045 99526045 1001 86380 86390 1
526032 99526032 1001 86380 86390 1
526215 99526215 1001 86380 86390 1
525947 99525947 1001 86380 86390 1
526473 99526473 1001 86380 86390 1
526591 99526591 1001 86380 86390 1
526528 99526528 1001 86380 86390 1
526547 99526547 1001 86380 86390 1
527201 99527201 1001 86380 86390 1
526940 99526940 1001 86380 86390 1
526876 99526876 1001 86380 86390 1
526843 99526843 1001 86380 86390 1
527026 99527026 1001 86380 86390 1
526720 99526720 1001 86380 86390 1
527260 99527260 1001 86380 86390 1
527335 99527335 1001 86380 86390 1
528038 99528038 1001 86380 86390 1
528040 99528040 1001 86380 86390 1
527976 99527976 1001 86380 86390 1
527992 99527992 1001 86380 86390 1
527768 99527768 1001 86380 86390 1
527814 99527814 1001 86380 86390 1
527624 99527624 1001 86380 86390 1
527555 99527555 1001 86380 86390 1
528227 99528227 1001 86380 86390 1
528242 99528242 1001 86380 86390 1
528204 99528204 1001 86380 86390 1
528760 99528760 1001 86380 86390 1
528851 99528851 1001 86380 86390 1
528867 99528867 1001 86380 86390 1
528814 99528814 1001 86380 86390 1
528874 99528874 1001 86380 86390 1
528752 99528752 1001 86380 86390 1
528753 99528753 1001 86380 86390 1
528819 99528819 1001 86380 86390 1
528696 99528696 1001 86380 86390 1
528532 99528532 1001 86380 86390 1
528523 99528523 1001 86380 86390 1
528537 99528537 1001 86380 86390 1
528310 99528310 1001 86380 86390 1
528363 99528363 1001 86380 86390 1
528403 99528403 1001 86380 86390 1
528381 99528381 1001 86380 86390 1
529040 99529040 1001 86380 86390 1
528912 99528912 1001 86380 86390 1
528945 99528945 1001 86380 86390 1
529078 99529078 1001 86380 86390 1
529692 99529692 1001 86380 86390 1
529698 99529698 1001 86380 86390 1
529621 99529621 1001 86380 86390 1
529443 99529443 1001 86380 86390 1
529381 99529381 1001 86380 86390 1
529369 99529369 1001 86380 86390 1
529334 99529334 1001 86380 86390 1
529401 99529401 1001 86380 86390 1
529196 99529196 1001 86380 86390 1
529261 99529261 1001 86380 86390 1
529250 99529250 1001 86380 86390 1
529134 99529134 1001 86380 86390 1
529189 99529189 1001 86380 86390 1
529256 99529256 1001 86380 86390 1
529194 99529194 1001 86380 86390 1
529897 99529897 1001 86380 86390 1
529783 99529783 1001 86380 86390 1
529861 99529861 1001 86380 86390 1
530386 99530386 1001 86380 86390 1
530361 99530361 1001 86380 86390 1
530472 99530472 1001 86380 86390 1
530154 99530154 1001 86380 86390 1
530264 99530264 1001 86380 86390 1
530148 99530148 1001 86380 86390 1
530088 99530088 1001 86380 86390 1
530117 99530117 1001 86380 86390 1
530098 99530098 1001 86380 86390 1
530349 99530349 1001 86380 86390 1
530598 99530598 1001 86380 86390 1
531289 99531289 1001 86380 86390 1
531009 99531009 1001 86380 86390 1
531155 99531155 1001 86380 86390 1
531131 99531131 1001 86380 86390 1
530810 99530810 1001 86380 86390 1
530851 99530851 1001 86380 86390 1
531546 99531546 1001 86380 86390 1
531534 99531534 1001 86380 86390 1
532102 99532102 1001 86380 86390 1
532068 99532068 1001 86380 86390 1
532109 99532109 1001 86380 86390 1
532020 99532020 1001 86380 86390 1
531875 99531875 1001 86380 86390 1
531812 99531812 1001 86380 86390 1
531971 99531971 1001 86380 86390 1
532341 99532341 1001 86380 86390 1
532967 99532967 1001 86380 86390 1
532903 99532903 1001 86380 86390 1
532968 99532968 1001 86380 86390 1
532956 99532956 1001 86380 86390 1
532920 99532920 1001 86380 86390 1
532926 99532926 1001 86380 86390 1
532914 99532914 1001 86380 86390 1
532927 99532927 1001 86380 86390 1
532672 99532672 1001 86380 86390 1
532687 99532687 1001 86380 86390 1
532630 99532630 1001 86380 86390 1
532604 99532604 1001 86380 86390 1
533129 99533129 1001 86380 86390 1
533716 99533716 1001 86380 86390 1
533769 99533769 1001 86380 86390 1
533662 99533662 1001 86380 86390 1
533741 99533741 1001 86380 86390 1
533536 99533536 1001 86380 86390 1
533513 99533513 1001 86380 86390 1
533367 99533367 1001 86380 86390 1
533251 99533251 1001 86380 86390 1
533334 99533334 1001 86380 86390 1
533884 99533884 1001 86380 86390 1
533965 99533965 1001 86380 86390 1
533966 99533966 1001 86380 86390 1
534008 99534008 1001 86380 86390 1
534504 99534504 1001 86380 86390 1
534625 99534625 1001 86380 86390 1
534676 99534676 1001 86380 86390 1
534274 99534274 1001 86380 86390 1
534432 99534432 1001 86380 86390 1
534304 99534304 1001 86380 86390 1
534448 99534448 1001 86380 86390 1
534114 99534114 1001 86380 86390 1
534104 99534104 1001 86380 86390 1
534131 99534131 1001 86380 86390 1
534209 99534209 1001 86380 86390 1
534826 99534826 1001 86380 86390 1
534809 99534809 1001 86380 86390 1
535383 99535383 1001 86380 86390 1
535325 99535325 1001 86380 86390 1
535445 99535445 1001 86380 86390 1
535255 99535255 1001 86380 86390 1
535204 99535204 1001 86380 86390 1
535257 99535257 1001 86380 86390 1
535169 99535169 1001 86380 86390 1
535046 99535046 1001 86380 86390 1
535015 99535015 1001 86380 86390 1
535571 99535571 1001 86380 86390 1
535636 99535636 1001 86380 86390 1
535676 99535676 1001 86380 86390 1
535689 99535689 1001 86380 86390 1
535551 99535551 1001 86380 86390 1
536299 99536299 1001 86380 86390 1
536301 99536301 1001 86380 86390 1
536239 99536239 1001 86380 86390 1
536265 99536265 1001 86380 86390 1
536279 99536279 1001 86380 86390 1
536000 99536000 1001 86380 86390 1
535912 99535912 1001 86380 86390 1
535745 99535745 1001 86380 86390 1
535866 99535866 1001 86380 86390 1
536515 99536515 1001 86380 86390 1
536375 99536375 1001 86380 86390 1
536441 99536441 1001 86380 86390 1
536350 99536350 1001 86380 86390 1
536377 99536377 1001 86380 86390 1
536494 99536494 1001 86380 86390 1
536391 99536391 1001 86380 86390 1
536405 99536405 1001 86380 86390 1
536484 99536484 1001 86380 86390 1
536345 99536345 1001 86380 86390 1
536867 99536867 1001 86380 86390 1
536792 99536792 1001 86380 86390 1
536922 99536922 1001 86380 86390 1
536949 99536949 1001 86380 86390 1
536950 99536950 1001 86380 86390 1
536876 99536876 1001 86380 86390 1
536572 99536572 1001 86380 86390 1
536717 99536717 1001 86380 86390 1
536603 99536603 1001 86380 86390 1
536669 99536669 1001 86380 86390 1
537237 99537237 1001 86380 86390 1
537355 99537355 1001 86380 86390 1
537176 99537176 1001 86380 86390 1
537268 99537268 1001 86380 86390 1
537270 99537270 1001 86380 86390 1
537271 99537271 1001 86380 86390 1
537839 99537839 1001 86380 86390 1
537979 99537979 1001 86380 86390 1
537695 99537695 1001 86380 86390 1
537671 99537671 1001 86380 86390 1
537595 99537595 1001 86380 86390 1
537445 99537445 1001 86380 86390 1
537575 99537575 1001 86380 86390 1
537488 99537488 1001 86380 86390 1
538075 99538075 1001 86380 86390 1
538020 99538020 1001 86380 86390 1
538092 99538092 1001 86380 86390 1
538184 99538184 1001 86380 86390 1
538621 99538621 1001 86380 86390 1
538662 99538662 1001 86380 86390 1
538734 99538734 1001 86380 86390 1
538683 99538683 1001 86380 86390 1
538571 99538571 1001 86380 86390 1
538473 99538473 1001 86380 86390 1
538435 99538435 1001 86380 86390 1
538478 99538478 1001 86380 86390 1
538219 99538219 1001 86380 86390 1
538249 99538249 1001 86380 86390 1
538210 99538210 1001 86380 86390 1
538353 99538353 1001 86380 86390 1
538305 99538305 1001 86380 86390 1
538319 99538319 1001 86380 86390 1
538372 99538372 1001 86380 86390 1
539018 99539018 1001 86380 86390 1
539019 99539019 1001 86380 86390 1
539007 99539007 1001 86380 86390 1
538843 99538843 1001 86380 86390 1
538872 99538872 1001 86380 86390 1
538898 99538898 1001 86380 86390 1
538886 99538886 1001 86380 86390 1
538822 99538822 1001 86380 86390 1
539603 99539603 1001 86380 86390 1
539565 99539565 1001 86380 86390 1
539591 99539591 1001 86380 86390 1
539084 99539084 1001 86380 86390 1
539126 99539126 1001 86380 86390 1
539174 99539174 1001 86380 86390 1
539652 99539652 1001 86380 86390 1
540289 99540289 1001 86380 86390 1
540131 99540131 1001 86380 86390 1
540225 99540225 1001 86380 86390 1
540206 99540206 1001 86380 86390 1
540195 99540195 1001 86380 86390 1
540610 99540610 1001 86380 86390 1
540637 99540637 1001 86380 86390 1
540599 99540599 1001 86380 86390 1
540535 99540535 1001 86380 86390 1
541066 99541066 1001 86380 86390 1
541070 99541070 1001 86380 86390 1
540870 99540870 1001 86380 86390 1
540833 99540833 1001 86380 86390 1
540848 99540848 1001 86380 86390 1
540813 99540813 1001 86380 86390 1
541302 99541302 1001 86380 86390 1
541410 99541410 1001 86380 86390 1
541295 99541295 1001 86380 86390 1
541454 99541454 1001 86380 86390 1
541467 99541467 1001 86380 86390 1
541927 99541927 1001 86380 86390 1
541931 99541931 1001 86380 86390 1
541773 99541773 1001 86380 86390 1
541802 99541802 1001 86380 86390 1
541510 99541510 1001 86380 86390 1
541616 99541616 1001 86380 86390 1
541652 99541652 1001 86380 86390 1
542122 99542122 1001 86380 86390 1
542818 99542818 1001 86380 86390 1
542916 99542916 1001 86380 86390 1
542888 99542888 1001 86380 86390 1
542672 99542672 1001 86380 86390 1
542431 99542431 1001 86380 86390 1
542419 99542419 1001 86380 86390 1
542371 99542371 1001 86380 86390 1
542436 99542436 1001 86380 86390 1
542360 99542360 1001 86380 86390 1
543084 99543084 1001 86380 86390 1
543062 99543062 1001 86380 86390 1
543655 99543655 1001 86380 86390 1
543633 99543633 1001 86380 86390 1
543716 99543716 1001 86380 86390 1
543397 99543397 1001 86380 86390 1
543566 99543566 1001 86380 86390 1
543367 99543367 1001 86380 86390 1
543484 99543484 1001 86380 86390 1
543409 99543409 1001 86380 86390 1
543294 99543294 1001 86380 86390 1
543196 99543196 1001 86380 86390 1
543794 99543794 1001 86380 86390 1
543833 99543833 1001 86380 86390 1
544494 99544494 1001 86380 86390 1
544430 99544430 1001 86380 86390 1
544570 99544570 1001 86380 86390 1
544480 99544480 1001 86380 86390 1
544308 99544308 1001 86380 86390 1
544105 99544105 1001 86380 86390 1
543991 99543991 1001 86380 86390 1
544737 99544737 1001 86380 86390 1
544621 99544621 1001 86380 86390 1
544674 99544674 1001 86380 86390 1
544632 99544632 1001 86380 86390 1
423347 381 1001 33360 33717 1
500760 1120 1002 46571 53306 1
503492 610 1002 41967 48814 1
523052 957 1001 50036 50335 1
534180 963 1001 68387 68687 1
400028 99400028 1001 86380 86390 1
400012 99400012 1001 86380 86390 1
400055 99400055 1001 86380 86390 1
400137 99400137 1001 86380 86390 1
400160 99400160 1001 86380 86390 1
400127 99400127 1001 86380 86390 1
400368 99400368 1001 86380 86390 1
400471 99400471 1001 86380 86390 1
400925 99400925 1001 86380 86390 1
401023 99401023 1001 86380 86390 1
400981 99400981 1001 86380 86390 1
401101 99401101 1001 86380 86390 1
401312 99401312 1001 86380 86390 1
401382 99401382 1001 86380 86390 1
401584 99401584 1001 86380 86390 1
401788 99401788 1001 86380 86390 1
402142 99402142 1001 86380 86390 1
402538 99402538 1001 86380 86390 1
402643 99402643 1001 86380 86390 1
402736 99402736 1001 86380 86390 1
403077 99403077 1001 86380 86390 1
403008 99403008 1001 86380 86390 1
403638 99403638 1001 86380 86390 1
403910 99403910 1001 86380 86390 1
404110 99404110 1001 86380 86390 1
404161 99404161 1001 86380 86390 1
404458 99404458 1001 86380 86390 1
404506 99404506 1001 86380 86390 1
404878 99404878 1001 86380 86390 1
404881 99404881 1001 86380 86390 1
405007 99405007 1001 86380 86390 1
405199 99405199 1001 86380 86390 1
405234 99405234 1001 86380 86390 1
405361 99405361 1001 86380 86390 1
405363 99405363 1001 86380 86390 1
405616 99405616 1001 86380 86390 1
405612 99405612 1001 86380 86390 1
405723 99405723 1001 86380 86390 1
406064 99406064 1001 86380 86390 1
406263 99406263 1001 86380 86390 1
406355 99406355 1001 86380 86390 1
406829 99406829 1001 86380 86390 1
407301 99407301 1001 86380 86390 1
407420 99407420 1001 86380 86390 1
407467 99407467 1001 86380 86390 1
407632 99407632 1001 86380 86390 1
407729 99407729 1001 86380 86390 1
407862 99407862 1001 86380 86390 1
407770 99407770 1001 86380 86390 1
407933 99407933 1001 86380 86390 1
408006 99408006 1001 86380 86390 1
408151 99408151 1001 86380 86390 1
408254 99408254 1001 86380 86390 1
408523 99408523 1001 86380 86390 1
408532 99408532 1001 86380 86390 1
408754 99408754 1001 86380 86390 1
408746 99408746 1001 86380 86390 1
408657 99408657 1001 86380 86390 1
409180 99409180 1001 86380 86390 1
409185 99409185 1001 86380 86390 1
409385 99409385 1001 86380 86390 1
409505 99409505 1001 86380 86390 1
409534 99409534 1001 86380 86390 1
409662 99409662 1001 86380 86390 1
409723 99409723 1001 86380 86390 1
410156 99410156 1001 86380 86390 1
410545 99410545 1001 86380 86390 1
410615 99410615 1001 86380 86390 1
410556 99410556 1001 86380 86390 1
410799 99410799 1001 86380 86390 1
410810 99410810 1001 86380 86390 1
410778 99410778 1001 86380 86390 1
410754 99410754 1001 86380 86390 1
410830 99410830 1001 86380 86390 1
410905 99410905 1001 86380 86390 1
410941 99410941 1001 86380 86390 1
411213 99411213 1001 86380 86390 1
411129 99411129 1001 86380 86390 1
411195 99411195 1001 86380 86390 1
411238 99411238 1001 86380 86390 1
411332 99411332 1001 86380 86390 1
411353 99411353 1001 86380 86390 1
411506 99411506 1001 86380 86390 1
411488 99411488 1001 86380 86390 1
411543 99411543 1001 86380 86390 1
411558 99411558 1001 86380 86390 1
411565 99411565 1001 86380 86390 1
411982 99411982 1001 86380 86390 1
412166 99412166 1001 86380 86390 1
412222 99412222 1001 86380 86390 1
412290 99412290 1001 86380 86390 1
412393 99412393 1001 86380 86390 1
412459 99412459 1001 86380 86390 1
413486 99413486 1001 86380 86390 1
413669 99413669 1001 86380 86390 1
413026 99413026 1001 86380 86390 1
412948 99412948 1001 86380 86390 1
413206 99413206 1001 86380 86390 1
412500 99412500 1001 86380 86390 1
412483 99412483 1001 86380 86390 1
412799 99412799 1001 86380 86390 1
412769 99412769 1001 86380 86390 1
413893 99413893 1001 86380 86390 1
413926 99413926 1001 86380 86390 1
414925 99414925 1001 86380 86390 1
414744 99414744 1001 86380 86390 1
414512 99414512 1001 86380 86390 1
414886 99414886 1001 86380 86390 1
414911 99414911 1001 86380 86390 1
414407 99414407 1001 86380 86390 1
414414 99414414 1001 86380 86390 1
414494 99414494 1001 86380 86390 1
415442 99415442 1001 86380 86390 1
415511 99415511 1001 86380 86390 1
415539 99415539 1001 86380 86390 1
415667 99415667 1001 86380 86390 1
416749 99416749 1001 86380 86390 1
416776 99416776 1001 86380 86390 1
416524 99416524 1001 86380 86390 1
416503 99416503 1001 86380 86390 1
416150 99416150 1001 86380 86390 1
415931 99415931 1001 86380 86390 1
415861 99415861 1001 86380 86390 1
417219 99417219 1001 86380 86390 1
417050 99417050 1001 86380 86390 1
417298 99417298 1001 86380 86390 1
417347 99417347 1001 86380 86390 1
418622 99418622 1001 86380 86390 1
418460 99418460 1001 86380 86390 1
418559 99418559 1001 86380 86390 1
418612 99418612 1001 86380 86390 1
418646 99418646 1001 86380 86390 1
418128 99418128 1001 86380 86390 1
418336 99418336 1001 86380 86390 1
418181 99418181 1001 86380 86390 1
418147 99418147 1001 86380 86390 1
418214 99418214 1001 86380 86390 1
418386 99418386 1001 86380 86390 1
417921 99417921 1001 86380 86390 1
418829 99418829 1001 86380 86390 1
418895 99418895 1001 86380 86390 1
419203 99419203 1001 86380 86390 1
420276 99420276 1001 86380 86390 1
420095 99420095 1001 86380 86390 1
420080 99420080 1001 86380 86390 1
420004 99420004 1001 86380 86390 1
419715 99419715 1001 86380 86390 1
419308 99419308 1001 86380 86390 1
419257 99419257 1001 86380 86390 1
420537 99420537 1001 86380 86390 1
420539 99420539 1001 86380 86390 1
420469 99420469 1001 86380 86390 1
420570 99420570 1001 86380 86390 1
420485 99420485 1001 86380 86390 1
421848 99421848 1001 86380 86390 1
422102 99422102 1001 86380 86390 1
421480 99421480 1001 86380 86390 1
421568 99421568 1001 86380 86390 1
421668 99421668 1001 86380 86390 1
421302 99421302 1001 86380 86390 1
421127 99421127 1001 86380 86390 1
420849 99420849 1001 86380 86390 1
422247 99422247 1001 86380 86390 1
422332 99422332 1001 86380 86390 1
422462 99422462 1001 86380 86390 1
422179 99422179 1001 86380 86390 1
422296 99422296 1001 86380 86390 1
422131 99422131 1001 86380 86390 1
423544 99423544 1001 86380 86390 1
423319 99423319 1001 86380 86390 1
423705 99423705 1001 86380 86390 1
422982 99422982 1001 86380 86390 1
423154 99423154 1001 86380 86390 1
423139 99423139 1001 86380 86390 1
423261 99423261 1001 86380 86390 1
422577 99422577 1001 86380 86390 1
422732 99422732 1001 86380 86390 1
422545 99422545 1001 86380 86390 1
422762 99422762 1001 86380 86390 1
424017 99424017 1001 86380 86390 1
423994 99423994 1001 86380 86390 1
423877 99423877 1001 86380 86390 1
423931 99423931 1001 86380 86390 1
425148 99425148 1001 86380 86390 1
425007 99425007 1001 86380 86390 1
425259 99425259 1001 86380 86390 1
425181 99425181 1001 86380 86390 1
425141 99425141 1001 86380 86390 1
425363 99425363 1001 86380 86390 1
424962 99424962 1001 86380 86390 1
424788 99424788 1001 86380 86390 1
424608 99424608 1001 86380 86390 1
424344 99424344 1001 86380 86390 1
424223 99424223 1001 86380 86390 1
424298 99424298 1001 86380 86390 1
424346 99424346 1001 86380 86390 1
424329 99424329 1001 86380 86390 1
424349 99424349 1001 86380 86390 1
425689 99425689 1001 86380 86390 1
424591 99424591 1001 86380 86390 1
425448 99425448 1001 86380 86390 1
425750 99425750 1001 86380 86390 1
425721 99425721 1001 86380 86390 1
425649 99425649 1001 86380 86390 1
426844 99426844 1001 86380 86390 1
426767 99426767 1001 86380 86390 1
426369 99426369 1001 86380 86390 1
426456 99426456 1001 86380 86390 1
426287 99426287 1001 86380 86390 1
426063 99426063 1001 86380 86390 1
426157 99426157 1001 86380 86390 1
425946 99425946 1001 86380 86390 1
427361 99427361 1001 86380 86390 1
427473 99427473 1001 86380 86390 1
427339 99427339 1001 86380 86390 1
428074 99428074 1001 86380 86390 1
427552 99427552 1001 86380 86390 1
427815 99427815 1001 86380 86390 1
429065 99429065 1001 86380 86390 1
429165 99429165 1001 86380 86390 1
430320 99430320 1001 86380 86390 1
429976 99429976 1001 86380 86390 1
430355 99430355 1001 86380 86390 1
429981 99429981 1001 86380 86390 1
429752 99429752 1001 86380 86390 1
429656 99429656 1001 86380 86390 1
429660 99429660 1001 86380 86390 1
429466 99429466 1001 86380 86390 1
429214 99429214 1001 86380 86390 1
429458 99429458 1001 86380 86390 1
430455 99430455 1001 86380 86390 1
430486 99430486 1001 86380 86390 1
430741 99430741 1001 86380 86390 1
430490 99430490 1001 86380 86390 1
431861 99431861 1001 86380 86390 1
431693 99431693 1001 86380 86390 1
431862 99431862 1001 86380 86390 1
431847 99431847 1001 86380 86390 1
431528 99431528 1001 86380 86390 1
431635 99431635 1001 86380 86390 1
431601 99431601 1001 86380 86390 1
431001 99431001 1001 86380 86390 1
432266 99432266 1001 86380 86390 1
433586 99433586 1001 86380 86390 1
433675 99433675 1001 86380 86390 1
433537 99433537 1001 86380 86390 1
432932 99432932 1001 86380 86390 1
433252 99433252 1001 86380 86390 1
433014 99433014 1001 86380 86390 1
432803 99432803 1001 86380 86390 1
432587 99432587 1001 86380 86390 1
432694 99432694 1001 86380 86390 1
432743 99432743 1001 86380 86390 1
434007 99434007 1001 86380 86390 1
434076 99434076 1001 86380 86390 1
434057 99434057 1001 86380 86390 1
434867 99434867 1001 86380 86390 1
434937 99434937 1001 86380 86390 1
434321 99434321 1001 86380 86390 1
434485 99434485 1001 86380 86390 1
435642 99435642 1001 86380 86390 1
435574 99435574 1001 86380 86390 1
435696 99435696 1001 86380 86390 1
436952 99436952 1001 86380 86390 1
436910 99436910 1001 86380 86390 1
436727 99436727 1001 86380 86390 1
436594 99436594 1001 86380 86390 1
436745 99436745 1001 86380 86390 1
436361 99436361 1001 86380 86390 1
436236 99436236 1001 86380 86390 1
436040 99436040 1001 86380 86390 1
436056 99436056 1001 86380 86390 1
300090 99300090 1001 86380 86390 1
300678 99300678 1001 86380 86390 1
300614 99300614 1001 86380 86390 1
300641 99300641 1001 86380 86390 1
300461 99300461 1001 86380 86390 1
300521 99300521 1001 86380 86390 1
300339 99300339 1001 86380 86390 1
300172 99300172 1001 86380 86390 1
300213 99300213 1001 86380 86390 1
300113 99300113 1001 86380 86390 1
300206 99300206 1001 86380 86390 1
300524 99300524 1001 86380 86390 1
300820 99300820 1001 86380 86390 1
301520 99301520 1001 86380 86390 1
301405 99301405 1001 86380 86390 1
301531 99301531 1001 86380 86390 1
301419 99301419 1001 86380 86390 1
301170 99301170 1001 86380 86390 1
301250 99301250 1001 86380 86390 1
301225 99301225 1001 86380 86390 1
301174 99301174 1001 86380 86390 1
301227 99301227 1001 86380 86390 1
301243 99301243 1001 86380 86390 1
301256 99301256 1001 86380 86390 1
301283 99301283 1001 86380 86390 1
300941 99300941 1001 86380 86390 1
301099 99301099 1001 86380 86390 1
301745 99301745 1001 86380 86390 1
301611 99301611 1001 86380 86390 1
301624 99301624 1001 86380 86390 1
302331 99302331 1001 86380 86390 1
302325 99302325 1001 86380 86390 1
302249 99302249 1001 86380 86390 1
302033 99302033 1001 86380 86390 1
302008 99302008 1001 86380 86390 1
302150 99302150 1001 86380 86390 1
302112 99302112 1001 86380 86390 1
302029 99302029 1001 86380 86390 1
301977 99301977 1001 86380 86390 1
302160 99302160 1001 86380 86390 1
301861 99301861 1001 86380 86390 1
303022 99303022 1001 86380 86390 1
303048 99303048 1001 86380 86390 1
302964 99302964 1001 86380 86390 1
302997 99302997 1001 86380 86390 1
302588 99302588 1001 86380 86390 1
302659 99302659 1001 86380 86390 1
303398 99303398 1001 86380 86390 1
303231 99303231 1001 86380 86390 1
302794 99302794 1001 86380 86390 1
303224 99303224 1001 86380 86390 1
303368 99303368 1001 86380 86390 1
303852 99303852 1001 86380 86390 1
303996 99303996 1001 86380 86390 1
304010 99304010 1001 86380 86390 1
303911 99303911 1001 86380 86390 1
303925 99303925 1001 86380 86390 1
303876 99303876 1001 86380 86390 1
303851 99303851 1001 86380 86390 1
303697 99303697 1001 86380 86390 1
303633 99303633 1001 86380 86390 1
303674 99303674 1001 86380 86390 1
303663 99303663 1001 86380 86390 1
303702 99303702 1001 86380 86390 1
303781 99303781 1001 86380 86390 1
303705 99303705 1001 86380 86390 1
303771 99303771 1001 86380 86390 1
303460 99303460 1001 86380 86390 1
304087 99304087 1001 86380 86390 1
304221 99304221 1001 86380 86390 1
304196 99304196 1001 86380 86390 1
304757 99304757 1001 86380 86390 1
304824 99304824 1001 86380 86390 1
304681 99304681 1001 86380 86390 1
304733 99304733 1001 86380 86390 1
304774 99304774 1001 86380 86390 1
304749 99304749 1001 86380 86390 1
304688 99304688 1001 86380 86390 1
304569 99304569 1001 86380 86390 1
304597 99304597 1001 86380 86390 1
304495 99304495 1001 86380 86390 1
304317 99304317 1001 86380 86390 1
304436 99304436 1001 86380 86390 1
304261 99304261 1001 86380 86390 1
304978 99304978 1001 86380 86390 1
305655 99305655 1001 86380 86390 1
305629 99305629 1001 86380 86390 1
305415 99305415 1001 86380 86390 1
305476 99305476 1001 86380 86390 1
305247 99305247 1001 86380 86390 1
305236 99305236 1001 86380 86390 1
305212 99305212 1001 86380 86390 1
305252 99305252 1001 86380 86390 1
305253 99305253 1001 86380 86390 1
305073 99305073 1001 86380 86390 1
500165 99500165 1001 86380 86390 1
500023 99500023 1001 86380 86390 1
500192 99500192 1001 86380 86390 1
500156 99500156 1001 86380 86390 1
500145 99500145 1001 86380 86390 1
305693 99305693 1001 86380 86390 1
500813 99500813 1001 86380 86390 1
500778 99500778 1001 86380 86390 1
500649 99500649 1001 86380 86390 1
500788 99500788 1001 86380 86390 1
500663 99500663 1001 86380 86390 1
500745 99500745 1001 86380 86390 1
500759 99500759 1001 86380 86390 1
500561 99500561 1001 86380 86390 1
500412 99500412 1001 86380 86390 1
500266 99500266 1001 86380 86390 1
500854 99500854 1001 86380 86390 1
501564 99501564 1001 86380 86390 1
501493 99501493 1001 86380 86390 1
501468 99501468 1001 86380 86390 1
501307 99501307 1001 86380 86390 1
501402 99501402 1001 86380 86390 1
501174 99501174 1001 86380 86390 1
501179 99501179 1001 86380 86390 1
501766 99501766 1001 86380 86390 1
501679 99501679 1001 86380 86390 1
501721 99501721 1001 86380 86390 1
501672 99501672 1001 86380 86390 1
502302 99502302 1001 86380 86390 1
502328 99502328 1001 86380 86390 1
502279 99502279 1001 86380 86390 1
502359 99502359 1001 86380 86390 1
502236 99502236 1001 86380 86390 1
502147 99502147 1001 86380 86390 1
502188 99502188 1001 86380 86390 1
502227 99502227 1001 86380 86390 1
501935 99501935 1001 86380 86390 1
501949 99501949 1001 86380 86390 1
502591 99502591 1001 86380 86390 1
502568 99502568 1001 86380 86390 1
502633 99502633 1001 86380 86390 1
502667 99502667 1001 86380 86390 1
503242 99503242 1001 86380 86390 1
503277 99503277 1001 86380 86390 1
503008 99503008 1001 86380 86390 1
502919 99502919 1001 86380 86390 1
503050 99503050 1001 86380 86390 1
502963 99502963 1001 86380 86390 1
502940 99502940 1001 86380 86390 1
502967 99502967 1001 86380 86390 1
502774 99502774 1001 86380 86390 1
502765 99502765 1001 86380 86390 1
502846 99502846 1001 86380 86390 1
502771 99502771 1001 86380 86390 1
503391 99503391 1001 86380 86390 1
504117 99504117 1001 86380 86390 1
503995 99503995 1001 86380 86390 1
503970 99503970 1001 86380 86390 1
504062 99504062 1001 86380 86390 1
503834 99503834 1001 86380 86390 1
503717 99503717 1001 86380 86390 1
503748 99503748 1001 86380 86390 1
503621 99503621 1001 86380 86390 1
503598 99503598 1001 86380 86390 1
503637 99503637 1001 86380 86390 1
504287 99504287 1001 86380 86390 1
504253 99504253 1001 86380 86390 1
504868 99504868 1001 86380 86390 1
504673 99504673 1001 86380 86390 1
504642 99504642 1001 86380 86390 1
504721 99504721 1001 86380 86390 1
504594 99504594 1001 86380 86390 1
504413 99504413 1001 86380 86390 1
504380 99504380 1001 86380 86390 1
504355 99504355 1001 86380 86390 1
504368 99504368 1001 86380 86390 1
504476 99504476 1001 86380 86390 1
505046 99505046 1001 86380 86390 1
505062 99505062 1001 86380 86390 1
505088 99505088 1001 86380 86390 1
505101 99505101 1001 86380 86390 1
504949 99504949 1001 86380 86390 1
504990 99504990 1001 86380 86390 1
505641 99505641 1001 86380 86390 1
505593 99505593 1001 86380 86390 1
505697 99505697 1001 86380 86390 1
505756 99505756 1001 86380 86390 1
505512 99505512 1001 86380 86390 1
505444 99505444 1001 86380 86390 1
505433 99505433 1001 86380 86390 1
505309 99505309 1001 86380 86390 1
505197 99505197 1001 86380 86390 1
505276 99505276 1001 86380 86390 1
505967 99505967 1001 86380 86390 1
505867 99505867 1001 86380 86390 1
506574 99506574 1001 86380 86390 1
506552 99506552 1001 86380 86390 1
506234 99506234 1001 86380 86390 1
506017 99506017 1001 86380 86390 1
506023 99506023 1001 86380 86390 1
505997 99505997 1001 86380 86390 1
506646 99506646 1001 86380 86390 1
506763 99506763 1001 86380 86390 1
506678 99506678 1001 86380 86390 1
506758 99506758 1001 86380 86390 1
506629 99506629 1001 86380 86390 1
506785 99506785 1001 86380 86390 1
507375 99507375 1001 86380 86390 1
507260 99507260 1001 86380 86390 1
507235 99507235 1001 86380 86390 1
507343 99507343 1001 86380 86390 1
507063 99507063 1001 86380 86390 1
507199 99507199 1001 86380 86390 1
507021 99507021 1001 86380 86390 1
506982 99506982 1001 86380 86390 1
506841 99506841 1001 86380 86390 1
506870 99506870 1001 86380 86390 1
506872 99506872 1001 86380 86390 1
506927 99506927 1001 86380 86390 1
507588 99507588 1001 86380 86390 1
507218 99507218 1001 86380 86390 1
507437 99507437 1001 86380 86390 1
507478 99507478 1001 86380 86390 1
507505 99507505 1001 86380 86390 1
507546 99507546 1001 86380 86390 1
508247 99508247 1001 86380 86390 1
508116 99508116 1001 86380 86390 1
508157 99508157 1001 86380 86390 1
507861 99507861 1001 86380 86390 1
507905 99507905 1001 86380 86390 1
507868 99507868 1001 86380 86390 1
508011 99508011 1001 86380 86390 1
507697 99507697 1001 86380 86390 1
507678 99507678 1001 86380 86390 1
508363 99508363 1001 86380 86390 1
508430 99508430 1001 86380 86390 1
508367 99508367 1001 86380 86390 1
508316 99508316 1001 86380 86390 1
508381 99508381 1001 86380 86390 1
509012 99509012 1001 86380 86390 1
508964 99508964 1001 86380 86390 1
508900 99508900 1001 86380 86390 1
508953 99508953 1001 86380 86390 1
509059 99509059 1001 86380 86390 1
509036 99509036 1001 86380 86390 1
508687 99508687 1001 86380 86390 1
508808 99508808 1001 86380 86390 1
508719 99508719 1001 86380 86390 1
508790 99508790 1001 86380 86390 1
508570 99508570 1001 86380 86390 1
509076 99509076 1001 86380 86390 1
509116 99509116 1001 86380 86390 1
509117 99509117 1001 86380 86390 1
509260 99509260 1001 86380 86390 1
509748 99509748 1001 86380 86390 1
509592 99509592 1001 86380 86390 1
509519 99509519 1001 86380 86390 1
509635 99509635 1001 86380 86390 1
509610 99509610 1001 86380 86390 1
509496 99509496 1001 86380 86390 1
509524 99509524 1001 86380 86390 1
509373 99509373 1001 86380 86390 1
509323 99509323 1001 86380 86390 1
509401 99509401 1001 86380 86390 1
509919 99509919 1001 86380 86390 1
510090 99510090 1001 86380 86390 1
510703 99510703 1001 86380 86390 1
510541 99510541 1001 86380 86390 1
510408 99510408 1001 86380 86390 1
510384 99510384 1001 86380 86390 1
510374 99510374 1001 86380 86390 1
510150 99510150 1001 86380 86390 1
510857 99510857 1001 86380 86390 1
510728 99510728 1001 86380 86390 1
510874 99510874 1001 86380 86390 1
511360 99511360 1001 86380 86390 1
511490 99511490 1001 86380 86390 1
511270 99511270 1001 86380 86390 1
511297 99511297 1001 86380 86390 1
511312 99511312 1001 86380 86390 1
511274 99511274 1001 86380 86390 1
511210 99511210 1001 86380 86390 1
511275 99511275 1001 86380 86390 1
511049 99511049 1001 86380 86390 1
511032 99511032 1001 86380 86390 1
511045 99511045 1001 86380 86390 1
510955 99510955 1001 86380 86390 1
511034 99511034 1001 86380 86390 1
511086 99511086 1001 86380 86390 1
511568 99511568 1001 86380 86390 1
511698 99511698 1001 86380 86390 1
512186 99512186 1001 86380 86390 1
512200 99512200 1001 86380 86390 1
512202 99512202 1001 86380 86390 1
512218 99512218 1001 86380 86390 1
512045 99512045 1001 86380 86390 1
512116 99512116 1001 86380 86390 1
511874 99511874 1001 86380 86390 1
511810 99511810 1001 86380 86390 1
511837 99511837 1001 86380 86390 1
511880 99511880 1001 86380 86390 1
511882 99511882 1001 86380 86390 1
511873 99511873 1001 86380 86390 1
512416 99512416 1001 86380 86390 1
512507 99512507 1001 86380 86390 1
512174 99512174 1001 86380 86390 1
512418 99512418 1001 86380 86390 1
513156 99513156 1001 86380 86390 1
513028 99513028 1001 86380 86390 1
513047 99513047 1001 86380 86390 1
513049 99513049 1001 86380 86390 1
512936 99512936 1001 86380 86390 1
512978 99512978 1001 86380 86390 1
512996 99512996 1001 86380 86390 1
512614 99512614 1001 86380 86390 1
512618 99512618 1001 86380 86390 1
512710 99512710 1001 86380 86390 1
513993 99513993 1001 86380 86390 1
513851 99513851 1001 86380 86390 1
513998 99513998 1001 86380 86390 1
513884 99513884 1001 86380 86390 1
513885 99513885 1001 86380 86390 1
513874 99513874 1001 86380 86390 1
513790 99513790 1001 86380 86390 1
513649 99513649 1001 86380 86390 1
513805 99513805 1001 86380 86390 1
513678 99513678 1001 86380 86390 1
513744 99513744 1001 86380 86390 1
513523 99513523 1001 86380 86390 1
513447 99513447 1001 86380 86390 1
513550 99513550 1001 86380 86390 1
514081 99514081 1001 86380 86390 1
514218 99514218 1001 86380 86390 1
514677 99514677 1001 86380 86390 1
514831 99514831 1001 86380 86390 1
514684 99514684 1001 86380 86390 1
514614 99514614 1001 86380 86390 1
514458 99514458 1001 86380 86390 1
514446 99514446 1001 86380 86390 1
514500 99514500 1001 86380 86390 1
514584 99514584 1001 86380 86390 1
514339 99514339 1001 86380 86390 1
514419 99514419 1001 86380 86390 1
514401 99514401 1001 86380 86390 1
514440 99514440 1001 86380 86390 1
514934 99514934 1001 86380 86390 1
515050 99515050 1001 86380 86390 1
514989 99514989 1001 86380 86390 1
514980 99514980 1001 86380 86390 1
515541 99515541 1001 86380 86390 1
515608 99515608 1001 86380 86390 1
515532 99515532 1001 86380 86390 1
515534 99515534 1001 86380 86390 1
515667 99515667 1001 86380 86390 1
515366 99515366 1001 86380 86390 1
515277 99515277 1001 86380 86390 1
515318 99515318 1001 86380 86390 1
515423 99515423 1001 86380 86390 1
515246 99515246 1001 86380 86390 1
515238 99515238 1001 86380 86390 1
515163 99515163 1001 86380 86390 1
515125 99515125 1001 86380 86390 1
515722 99515722 1001 86380 86390 1
515844 99515844 1001 86380 86390 1
515729 99515729 1001 86380 86390 1
516357 99516357 1001 86380 86390 1
516109 99516109 1001 86380 86390 1
516202 99516202 1001 86380 86390 1
515953 99515953 1001 86380 86390 1
516030 99516030 1001 86380 86390 1
516044 99516044 1001 86380 86390 1
515898 99515898 1001 86380 86390 1
516681 99516681 1001 86380 86390 1
516684 99516684 1001 86380 86390 1
516660 99516660 1001 86380 86390 1
517181 99517181 1001 86380 86390 1
517190 99517190 1001 86380 86390 1
517017 99517017 1001 86380 86390 1
517086 99517086 1001 86380 86390 1
516816 99516816 1001 86380 86390 1
517501 99517501 1001 86380 86390 1
517514 99517514 1001 86380 86390 1
517477 99517477 1001 86380 86390 1
517517 99517517 1001 86380 86390 1
517531 99517531 1001 86380 86390 1
517428 99517428 1001 86380 86390 1
517352 99517352 1001 86380 86390 1
517422 99517422 1001 86380 86390 1
518116 99518116 1001 86380 86390 1
518040 99518040 1001 86380 86390 1
518094 99518094 1001 86380 86390 1
518122 99518122 1001 86380 86390 1
517752 99517752 1001 86380 86390 1
517898 99517898 1001 86380 86390 1
517938 99517938 1001 86380 86390 1
517757 99517757 1001 86380 86390 1
517597 99517597 1001 86380 86390 1
517599 99517599 1001 86380 86390 1
517625 99517625 1001 86380 86390 1
517547 99517547 1001 86380 86390 1
517587 99517587 1001 86380 86390 1
517744 99517744 1001 86380 86390 1
517616 99517616 1001 86380 86390 1
518236 99518236 1001 86380 86390 1
518860 99518860 1001 86380 86390 1
518900 99518900 1001 86380 86390 1
518919 99518919 1001 86380 86390 1
518896 99518896 1001 86380 86390 1
518770 99518770 1001 86380 86390 1
518656 99518656 1001 86380 86390 1
518724 99518724 1001 86380 86390 1
518418 99518418 1001 86380 86390 1
518421 99518421 1001 86380 86390 1
518526 99518526 1001 86380 86390 1
518383 99518383 1001 86380 86390 1
518430 99518430 1001 86380 86390 1
519140 99519140 1001 86380 86390 1
518991 99518991 1001 86380 86390 1
518994 99518994 1001 86380 86390 1
519191 99519191 1001 86380 86390 1
519739 99519739 1001 86380 86390 1
519636 99519636 1001 86380 86390 1
519639 99519639 1001 86380 86390 1
519745 99519745 1001 86380 86390 1
519655 99519655 1001 86380 86390 1
519710 99519710 1001 86380 86390 1
519431 99519431 1001 86380 86390 1
519406 99519406 1001 86380 86390 1
519590 99519590 1001 86380 86390 1
519568 99519568 1001 86380 86390 1
519322 99519322 1001 86380 86390 1
519351 99519351 1001 86380 86390 1
519327 99519327 1001 86380 86390 1
519280 99519280 1001 86380 86390 1
519888 99519888 1001 86380 86390 1
519945 99519945 1001 86380 86390 1
519881 99519881 1001 86380 86390 1
520461 99520461 1001 86380 86390 1
520605 99520605 1001 86380 86390 1
520475 99520475 1001 86380 86390 1
520584 99520584 1001 86380 86390 1
520361 99520361 1001 86380 86390 1
520166 99520166 1001 86380 86390 1
520206 99520206 1001 86380 86390 1
520104 99520104 1001 86380 86390 1
520055 99520055 1001 86380 86390 1
520146 99520146 1001 86380 86390 1
520134 99520134 1001 86380 86390 1
520798 99520798 1001 86380 86390 1
520751 99520751 1001 86380 86390 1
521263 99521263 1001 86380 86390 1
521392 99521392 1001 86380 86390 1
521068 99521068 1001 86380 86390 1
521098 99521098 1001 86380 86390 1
520849 99520849 1001 86380 86390 1
521009 99521009 1001 86380 86390 1
521651 99521651 1001 86380 86390 1
521510 99521510 1001 86380 86390 1
521669 99521669 1001 86380 86390 1
522163 99522163 1001 86380 86390 1
522151 99522151 1001 86380 86390 1
522190 99522190 1001 86380 86390 1
522161 99522161 1001 86380 86390 1
521905 99521905 1001 86380 86390 1
521957 99521957 1001 86380 86390 1
521883 99521883 1001 86380 86390 1
521840 99521840 1001 86380 86390 1
521700 99521700 1001 86380 86390 1
521804 99521804 1001 86380 86390 1
521831 99521831 1001 86380 86390 1
521825 99521825 1001 86380 86390 1
522493 99522493 1001 86380 86390 1
523099 99523099 1001 86380 86390 1
522947 99522947 1001 86380 86390 1
522720 99522720 1001 86380 86390 1
522892 99522892 1001 86380 86390 1
522750 99522750 1001 86380 86390 1
522781 99522781 1001 86380 86390 1
523239 99523239 1001 86380 86390 1
523294 99523294 1001 86380 86390 1
523906 99523906 1001 86380 86390 1
523800 99523800 1001 86380 86390 1
523938 99523938 1001 86380 86390 1
523599 99523599 1001 86380 86390 1
523627 99523627 1001 86380 86390 1
523643 99523643 1001 86380 86390 1
523696 99523696 1001 86380 86390 1
523737 99523737 1001 86380 86390 1
523381 99523381 1001 86380 86390 1
523420 99523420 1001 86380 86390 1
523398 99523398 1001 86380 86390 1
524073 99524073 1001 86380 86390 1
524099 99524099 1001 86380 86390 1
524112 99524112 1001 86380 86390 1
524631 99524631 1001 86380 86390 1
524660 99524660 1001 86380 86390 1
524622 99524622 1001 86380 86390 1
524572 99524572 1001 86380 86390 1
524383 99524383 1001 86380 86390 1
524397 99524397 1001 86380 86390 1
524476 99524476 1001 86380 86390 1
524558 99524558 1001 86380 86390 1
524228 99524228 1001 86380 86390 1
524345 99524345 1001 86380 86390 1
524334 99524334 1001 86380 86390 1
524169 99524169 1001 86380 86390 1
524187 99524187 1001 86380 86390 1
524916 99524916 1001 86380 86390 1
524906 99524906 1001 86380 86390 1
525524 99525524 1001 86380 86390 1
525575 99525575 1001 86380 86390 1
525301 99525301 1001 86380 86390 1
525290 99525290 1001 86380 86390 1
525369 99525369 1001 86380 86390 1
525072 99525072 1001 86380 86390 1
525063 99525063 1001 86380 86390 1
525051 99525051 1001 86380 86390 1
525725 99525725 1001 86380 86390 1
525777 99525777 1001 86380 86390 1
525688 99525688 1001 86380 86390 1
525781 99525781 1001 86380 86390 1
526318 99526318 1001 86380 86390 1
526088 99526088 1001 86380 86390 1
526192 99526192 1001 86380 86390 1
526052 99526052 1001 86380 86390 1
526031 99526031 1001 86380 86390 1
526137 99526137 1001 86380 86390 1
525844 99525844 1001 86380 86390 1
525833 99525833 1001 86380 86390 1
526003 99526003 1001 86380 86390 1
526601 99526601 1001 86380 86390 1
526429 99526429 1001 86380 86390 1
526626 99526626 1001 86380 86390 1
527190 99527190 1001 86380 86390 1
527141 99527141 1001 86380 86390 1
526907 99526907 1001 86380 86390 1
527013 99527013 1001 86380 86390 1
526747 99526747 1001 86380 86390 1
526800 99526800 1001 86380 86390 1
526726 99526726 1001 86380 86390 1
526741 99526741 1001 86380 86390 1
526716 99526716 1001 86380 86390 1
527396 99527396 1001 86380 86390 1
527256 99527256 1001 86380 86390 1
527412 99527412 1001 86380 86390 1
527361 99527361 1001 86380 86390 1
527985 99527985 1001 86380 86390 1
528069 99528069 1001 86380 86390 1
527881 99527881 1001 86380 86390 1
527848 99527848 1001 86380 86390 1
527865 99527865 1001 86380 86390 1
527519 99527519 1001 86380 86390 1
527455 99527455 1001 86380 86390 1
527590 99527590 1001 86380 86390 1
528092 99528092 1001 86380 86390 1
528901 99528901 1001 86380 86390 1
528894 99528894 1001 86380 86390 1
528490 99528490 1001 86380 86390 1
528597 99528597 1001 86380 86390 1
528548 99528548 1001 86380 86390 1
528600 99528600 1001 86380 86390 1
528462 99528462 1001 86380 86390 1
528360 99528360 1001 86380 86390 1
528413 99528413 1001 86380 86390 1
528469 99528469 1001 86380 86390 1
528379 99528379 1001 86380 86390 1
528997 99528997 1001 86380 86390 1
529062 99529062 1001 86380 86390 1
529539 99529539 1001 86380 86390 1
529658 99529658 1001 86380 86390 1
529684 99529684 1001 86380 86390 1
529622 99529622 1001 86380 86390 1
529470 99529470 1001 86380 86390 1
529317 99529317 1001 86380 86390 1
529319 99529319 1001 86380 86390 1
529464 99529464 1001 86380 86390 1
529205 99529205 1001 86380 86390 1
529296 99529296 1001 86380 86390 1
529752 99529752 1001 86380 86390 1
529818 99529818 1001 86380 86390 1
529780 99529780 1001 86380 86390 1
529848 99529848 1001 86380 86390 1
529915 99529915 1001 86380 86390 1
529761 99529761 1001 86380 86390 1
530398 99530398 1001 86380 86390 1
530453 99530453 1001 86380 86390 1
530466 99530466 1001 86380 86390 1
530441 99530441 1001 86380 86390 1
530378 99530378 1001 86380 86390 1
530508 99530508 1001 86380 86390 1
530156 99530156 1001 86380 86390 1
530224 99530224 1001 86380 86390 1
530263 99530263 1001 86380 86390 1
530290 99530290 1001 86380 86390 1
529950 99529950 1001 86380 86390 1
529976 99529976 1001 86380 86390 1
530120 99530120 1001 86380 86390 1
529967 99529967 1001 86380 86390 1
530629 99530629 1001 86380 86390 1
530567 99530567 1001 86380 86390 1
530587 99530587 1001 86380 86390 1
530627 99530627 1001 86380 86390 1
531226 99531226 1001 86380 86390 1
531350 99531350 1001 86380 86390 1
531311 99531311 1001 86380 86390 1
531211 99531211 1001 86380 86390 1
531037 99531037 1001 86380 86390 1
531025 99531025 1001 86380 86390 1
530973 99530973 1001 86380 86390 1
531000 99531000 1001 86380 86390 1
530966 99530966 1001 86380 86390 1
530825 99530825 1001 86380 86390 1
530944 99530944 1001 86380 86390 1
530932 99530932 1001 86380 86390 1
530803 99530803 1001 86380 86390 1
530895 99530895 1001 86380 86390 1
530938 99530938 1001 86380 86390 1
531495 99531495 1001 86380 86390 1
531446 99531446 1001 86380 86390 1
531382 99531382 1001 86380 86390 1
531438 99531438 1001 86380 86390 1
532065 99532065 1001 86380 86390 1
532008 99532008 1001 86380 86390 1
532124 99532124 1001 86380 86390 1
532009 99532009 1001 86380 86390 1
531873 99531873 1001 86380 86390 1
531666 99531666 1001 86380 86390 1
531774 99531774 1001 86380 86390 1
531723 99531723 1001 86380 86390 1
532230 99532230 1001 86380 86390 1
532323 99532323 1001 86380 86390 1
532949 99532949 1001 86380 86390 1
532873 99532873 1001 86380 86390 1
532849 99532849 1001 86380 86390 1
532697 99532697 1001 86380 86390 1
532504 99532504 1001 86380 86390 1
532571 99532571 1001 86380 86390 1
533056 99533056 1001 86380 86390 1
533821 99533821 1001 86380 86390 1
533771 99533771 1001 86380 86390 1
533686 99533686 1001 86380 86390 1
533752 99533752 1001 86380 86390 1
533600 99533600 1001 86380 86390 1
533520 99533520 1001 86380 86390 1
533495 99533495 1001 86380 86390 1
533409 99533409 1001 86380 86390 1
533349 99533349 1001 86380 86390 1
533365 99533365 1001 86380 86390 1
534013 99534013 1001 86380 86390 1
533978 99533978 1001 86380 86390 1
534507 99534507 1001 86380 86390 1
534604 99534604 1001 86380 86390 1
534374 99534374 1001 86380 86390 1
534426 99534426 1001 86380 86390 1
534287 99534287 1001 86380 86390 1
534421 99534421 1001 86380 86390 1
534434 99534434 1001 86380 86390 1
534258 99534258 1001 86380 86390 1
534220 99534220 1001 86380 86390 1
534222 99534222 1001 86380 86390 1
534786 99534786 1001 86380 86390 1
534817 99534817 1001 86380 86390 1
534754 99534754 1001 86380 86390 1
535477 99535477 1001 86380 86390 1
535479 99535479 1001 86380 86390 1
535347 99535347 1001 86380 86390 1
535316 99535316 1001 86380 86390 1
535471 99535471 1001 86380 86390 1
535118 99535118 1001 86380 86390 1
534977 99534977 1001 86380 86390 1
534991 99534991 1001 86380 86390 1
535611 99535611 1001 86380 86390 1
535537 99535537 1001 86380 86390 1
535526 99535526 1001 86380 86390 1
535708 99535708 1001 86380 86390 1
535544 99535544 1001 86380 86390 1
536118 99536118 1001 86380 86390 1
535898 99535898 1001 86380 86390 1
536450 99536450 1001 86380 86390 1
536447 99536447 1001 86380 86390 1
537020 99537020 1001 86380 86390 1
537077 99537077 1001 86380 86390 1
537017 99537017 1001 86380 86390 1
536905 99536905 1001 86380 86390 1
536910 99536910 1001 86380 86390 1
536900 99536900 1001 86380 86390 1
536913 99536913 1001 86380 86390 1
536774 99536774 1001 86380 86390 1
536585 99536585 1001 86380 86390 1
536604 99536604 1001 86380 86390 1
537316 99537316 1001 86380 86390 1
537914 99537914 1001 86380 86390 1
537578 99537578 1001 86380 86390 1
537632 99537632 1001 86380 86390 1
537678 99537678 1001 86380 86390 1
537600 99537600 1001 86380 86390 1
537471 99537471 1001 86380 86390 1
537381 99537381 1001 86380 86390 1
537513 99537513 1001 86380 86390 1
537559 99537559 1001 86380 86390 1
538047 99538047 1001 86380 86390 1
538096 99538096 1001 86380 86390 1
538675 99538675 1001 86380 86390 1
538704 99538704 1001 86380 86390 1
538666 99538666 1001 86380 86390 1
538710 99538710 1001 86380 86390 1
538442 99538442 1001 86380 86390 1
538417 99538417 1001 86380 86390 1
538446 99538446 1001 86380 86390 1
538562 99538562 1001 86380 86390 1
538567 99538567 1001 86380 86390 1
538504 99538504 1001 86380 86390 1
538271 99538271 1001 86380 86390 1
538199 99538199 1001 86380 86390 1
538320 99538320 1001 86380 86390 1
538877 99538877 1001 86380 86390 1
538934 99538934 1001 86380 86390 1
538833 99538833 1001 86380 86390 1
539546 99539546 1001 86380 86390 1
539574 99539574 1001 86380 86390 1
539293 99539293 1001 86380 86390 1
539372 99539372 1001 86380 86390 1
539400 99539400 1001 86380 86390 1
539112 99539112 1001 86380 86390 1
539049 99539049 1001 86380 86390 1
539089 99539089 1001 86380 86390 1
539156 99539156 1001 86380 86390 1
539148 99539148 1001 86380 86390 1
539835 99539835 1001 86380 86390 1
539836 99539836 1001 86380 86390 1
539811 99539811 1001 86380 86390 1
539724 99539724 1001 86380 86390 1
540287 99540287 1001 86380 86390 1
540288 99540288 1001 86380 86390 1
540282 99540282 1001 86380 86390 1
540425 99540425 1001 86380 86390 1
540209 99540209 1001 86380 86390 1
540059 99540059 1001 86380 86390 1
540100 99540100 1001 86380 86390 1
540114 99540114 1001 86380 86390 1
540020 99540020 1001 86380 86390 1
540567 99540567 1001 86380 86390 1
540504 99540504 1001 86380 86390 1
540670 99540670 1001 86380 86390 1
541269 99541269 1001 86380 86390 1
541009 99541009 1001 86380 86390 1
541011 99541011 1001 86380 86390 1
540922 99540922 1001 86380 86390 1
540949 99540949 1001 86380 86390 1
540988 99540988 1001 86380 86390 1
541031 99541031 1001 86380 86390 1
540841 99540841 1001 86380 86390 1
540860 99540860 1001 86380 86390 1
540719 99540719 1001 86380 86390 1
541484 99541484 1001 86380 86390 1
541402 99541402 1001 86380 86390 1
541958 99541958 1001 86380 86390 1
542116 99542116 1001 86380 86390 1
541824 99541824 1001 86380 86390 1
541775 99541775 1001 86380 86390 1
541840 99541840 1001 86380 86390 1
541751 99541751 1001 86380 86390 1
541907 99541907 1001 86380 86390 1
541794 99541794 1001 86380 86390 1
541565 99541565 1001 86380 86390 1
541620 99541620 1001 86380 86390 1
542169 99542169 1001 86380 86390 1
542299 99542299 1001 86380 86390 1
542275 99542275 1001 86380 86390 1
542253 99542253 1001 86380 86390 1
542898 99542898 1001 86380 86390 1
542751 99542751 1001 86380 86390 1
542590 99542590 1001 86380 86390 1
542686 99542686 1001 86380 86390 1
542417 99542417 1001 86380 86390 1
542482 99542482 1001 86380 86390 1
542451 99542451 1001 86380 86390 1
542336 99542336 1001 86380 86390 1
543071 99543071 1001 86380 86390 1
543124 99543124 1001 86380 86390 1
543103 99543103 1001 86380 86390 1
543095 99543095 1001 86380 86390 1
543031 99543031 1001 86380 86390 1
543591 99543591 1001 86380 86390 1
543710 99543710 1001 86380 86390 1
543703 99543703 1001 86380 86390 1
543666 99543666 1001 86380 86390 1
543490 99543490 1001 86380 86390 1
543478 99543478 1001 86380 86390 1
543357 99543357 1001 86380 86390 1
543350 99543350 1001 86380 86390 1
543286 99543286 1001 86380 86390 1
543847 99543847 1001 86380 86390 1
543887 99543887 1001 86380 86390 1
543889 99543889 1001 86380 86390 1
543840 99543840 1001 86380 86390 1
543945 99543945 1001 86380 86390 1
543817 99543817 1001 86380 86390 1
544546 99544546 1001 86380 86390 1
544395 99544395 1001 86380 86390 1
544515 99544515 1001 86380 86390 1
544545 99544545 1001 86380 86390 1
544262 99544262 1001 86380 86390 1
544301 99544301 1001 86380 86390 1
544315 99544315 1001 86380 86390 1
544291 99544291 1001 86380 86390 1
544294 99544294 1001 86380 86390 1
544094 99544094 1001 86380 86390 1
544146 99544146 1001 86380 86390 1
544175 99544175 1001 86380 86390 1
544112 99544112 1001 86380 86390 1
544051 99544051 1001 86380 86390 1
544725 99544725 1001 86380 86390 1
410491 563 1001 26400 29817 1
403440 405 1001 18780 19137 1
431068 798 1001 22020 30057 1
522957 868 1002 61809 70807 1
400022 99400022 1001 86380 86390 1
400094 99400094 1001 86380 86390 1
400203 99400203 1001 86380 86390 1
400256 99400256 1001 86380 86390 1
400333 99400333 1001 86380 86390 1
400392 99400392 1001 86380 86390 1
400602 99400602 1001 86380 86390 1
400657 99400657 1001 86380 86390 1
400675 99400675 1001 86380 86390 1
401007 99401007 1001 86380 86390 1
401085 99401085 1001 86380 86390 1
401288 99401288 1001 86380 86390 1
401482 99401482 1001 86380 86390 1
401662 99401662 1001 86380 86390 1
401601 99401601 1001 86380 86390 1
401637 99401637 1001 86380 86390 1
401763 99401763 1001 86380 86390 1
402062 99402062 1001 86380 86390 1
402075 99402075 1001 86380 86390 1
402098 99402098 1001 86380 86390 1
402575 99402575 1001 86380 86390 1
402708 99402708 1001 86380 86390 1
402981 99402981 1001 86380 86390 1
402984 99402984 1001 86380 86390 1
403007 99403007 1001 86380 86390 1
403098 99403098 1001 86380 86390 1
403312 99403312 1001 86380 86390 1
403214 99403214 1001 86380 86390 1
403264 99403264 1001 86380 86390 1
403298 99403298 1001 86380 86390 1
403392 99403392 1001 86380 86390 1
403671 99403671 1001 86380 86390 1
403624 99403624 1001 86380 86390 1
403737 99403737 1001 86380 86390 1
403806 99403806 1001 86380 86390 1
403922 99403922 1001 86380 86390 1
404048 99404048 1001 86380 86390 1
404453 99404453 1001 86380 86390 1
404429 99404429 1001 86380 86390 1
404552 99404552 1001 86380 86390 1
404702 99404702 1001 86380 86390 1
404926 99404926 1001 86380 86390 1
405436 99405436 1001 86380 86390 1
405573 99405573 1001 86380 86390 1
405640 99405640 1001 86380 86390 1
405721 99405721 1001 86380 86390 1
405918 99405918 1001 86380 86390 1
405996 99405996 1001 86380 86390 1
406359 99406359 1001 86380 86390 1
406582 99406582 1001 86380 86390 1
406596 99406596 1001 86380 86390 1
406571 99406571 1001 86380 86390 1
406666 99406666 1001 86380 86390 1
406776 99406776 1001 86380 86390 1
406867 99406867 1001 86380 86390 1
407130 99407130 1001 86380 86390 1
407051 99407051 1001 86380 86390 1
407251 99407251 1001 86380 86390 1
407255 99407255 1001 86380 86390 1
407493 99407493 1001 86380 86390 1
407538 99407538 1001 86380 86390 1
407604 99407604 1001 86380 86390 1
407804 99407804 1001 86380 86390 1
407776 99407776 1001 86380 86390 1
407972 99407972 1001 86380 86390 1
407988 99407988 1001 86380 86390 1
408141 99408141 1001 86380 86390 1
408143 99408143 1001 86380 86390 1
408172 99408172 1001 86380 86390 1
408352 99408352 1001 86380 86390 1
408488 99408488 1001 86380 86390 1
408775 99408775 1001 86380 86390 1
408861 99408861 1001 86380 86390 1
408879 99408879 1001 86380 86390 1
408906 99408906 1001 86380 86390 1
409174 99409174 1001 86380 86390 1
409188 99409188 1001 86380 86390 1
409181 99409181 1001 86380 86390 1
409138 99409138 1001 86380 86390 1
409242 99409242 1001 86380 86390 1
409445 99409445 1001 86380 86390 1
409434 99409434 1001 86380 86390 1
409435 99409435 1001 86380 86390 1
409572 99409572 1001 86380 86390 1
409683 99409683 1001 86380 86390 1
409742 99409742 1001 86380 86390 1
409786 99409786 1001 86380 86390 1
410001 99410001 1001 86380 86390 1
409993 99409993 1001 86380 86390 1
410450 99410450 1001 86380 86390 1
410653 99410653 1001 86380 86390 1
410793 99410793 1001 86380 86390 1
410730 99410730 1001 86380 86390 1
410928 99410928 1001 86380 86390 1
411204 99411204 1001 86380 86390 1
411355 99411355 1001 86380 86390 1
411394 99411394 1001 86380 86390 1
411458 99411458 1001 86380 86390 1
411442 99411442 1001 86380 86390 1
411445 99411445 1001 86380 86390 1
411551 99411551 1001 86380 86390 1
411615 99411615 1001 86380 86390 1
411742 99411742 1001 86380 86390 1
411735 99411735 1001 86380 86390 1
411862 99411862 1001 86380 86390 1
412149 99412149 1001 86380 86390 1
412135 99412135 1001 86380 86390 1
412205 99412205 1001 86380 86390 1
412387 99412387 1001 86380 86390 1
412403 99412403 1001 86380 86390 1
413618 99413618 1001 86380 86390 1
413420 99413420 1001 86380 86390 1
413593 99413593 1001 86380 86390 1
413612 99413612 1001 86380 86390 1
413239 99413239 1001 86380 86390 1
413216 99413216 1001 86380 86390 1
413094 99413094 1001 86380 86390 1
413120 99413120 1001 86380 86390 1
412694 99412694 1001 86380 86390 1
412720 99412720 1001 86380 86390 1
412584 99412584 1001 86380 86390 1
412728 99412728 1001 86380 86390 1
412806 99412806 1001 86380 86390 1
414113 99414113 1001 86380 86390 1
414066 99414066 1001 86380 86390 1
413703 99413703 1001 86380 86390 1
415164 99415164 1001 86380 86390 1
415266 99415266 1001 86380 86390 1
415198 99415198 1001 86380 86390 1
414933 99414933 1001 86380 86390 1
414614 99414614 1001 86380 86390 1
414638 99414638 1001 86380 86390 1
414531 99414531 1001 86380 86390 1
414570 99414570 1001 86380 86390 1
414748 99414748 1001 86380 86390 1
414697 99414697 1001 86380 86390 1
414728 99414728 1001 86380 86390 1
414362 99414362 1001 86380 86390 1
414436 99414436 1001 86380 86390 1
414167 99414167 1001 86380 86390 1
414260 99414260 1001 86380 86390 1
414284 99414284 1001 86380 86390 1
415337 99415337 1001 86380 86390 1
415566 99415566 1001 86380 86390 1
416663 99416663 1001 86380 86390 1
416856 99416856 1001 86380 86390 1
416396 99416396 1001 86380 86390 1
416004 99416004 1001 86380 86390 1
415786 99415786 1001 86380 86390 1
417280 99417280 1001 86380 86390 1
417353 99417353 1001 86380 86390 1
417391 99417391 1001 86380 86390 1
417307 99417307 1001 86380 86390 1
417516 99417516 1001 86380 86390 1
418628 99418628 1001 86380 86390 1
418706 99418706 1001 86380 86390 1
418588 99418588 1001 86380 86390 1
418593 99418593 1001 86380 86390 1
418725 99418725 1001 86380 86390 1
418135 99418135 1001 86380 86390 1
418202 99418202 1001 86380 86390 1
418383 99418383 1001 86380 86390 1
417864 99417864 1001 86380 86390 1
418023 99418023 1001 86380 86390 1
417626 99417626 1001 86380 86390 1
417674 99417674 1001 86380 86390 1
418978 99418978 1001 86380 86390 1
418877 99418877 1001 86380 86390 1
418910 99418910 1001 86380 86390 1
419066 99419066 1001 86380 86390 1
420379 99420379 1001 86380 86390 1
420185 99420185 1001 86380 86390 1
420372 99420372 1001 86380 86390 1
419726 99419726 1001 86380 86390 1
420038 99420038 1001 86380 86390 1
420010 99420010 1001 86380 86390 1
419876 99419876 1001 86380 86390 1
419421 99419421 1001 86380 86390 1
419454 99419454 1001 86380 86390 1
419302 99419302 1001 86380 86390 1
419556 99419556 1001 86380 86390 1
420536 99420536 1001 86380 86390 1
420577 99420577 1001 86380 86390 1
420688 99420688 1001 86380 86390 1
421922 99421922 1001 86380 86390 1
422000 99422000 1001 86380 86390 1
421781 99421781 1001 86380 86390 1
421758 99421758 1001 86380 86390 1
421909 99421909 1001 86380 86390 1
421624 99421624 1001 86380 86390 1
421521 99421521 1001 86380 86390 1
421681 99421681 1001 86380 86390 1
421581 99421581 1001 86380 86390 1
420944 99420944 1001 86380 86390 1
420896 99420896 1001 86380 86390 1
421047 99421047 1001 86380 86390 1
422435 99422435 1001 86380 86390 1
422162 99422162 1001 86380 86390 1
422334 99422334 1001 86380 86390 1
422444 99422444 1001 86380 86390 1
422321 99422321 1001 86380 86390 1
423547 99423547 1001 86380 86390 1
423108 99423108 1001 86380 86390 1
423058 99423058 1001 86380 86390 1
422678 99422678 1001 86380 86390 1
422606 99422606 1001 86380 86390 1
422812 99422812 1001 86380 86390 1
422612 99422612 1001 86380 86390 1
423856 99423856 1001 86380 86390 1
424028 99424028 1001 86380 86390 1
425023 99425023 1001 86380 86390 1
425364 99425364 1001 86380 86390 1
424727 99424727 1001 86380 86390 1
424261 99424261 1001 86380 86390 1
424391 99424391 1001 86380 86390 1
424301 99424301 1001 86380 86390 1
425712 99425712 1001 86380 86390 1
425735 99425735 1001 86380 86390 1
426942 99426942 1001 86380 86390 1
426973 99426973 1001 86380 86390 1
426792 99426792 1001 86380 86390 1
426446 99426446 1001 86380 86390 1
426675 99426675 1001 86380 86390 1
426461 99426461 1001 86380 86390 1
426587 99426587 1001 86380 86390 1
426152 99426152 1001 86380 86390 1
425968 99425968 1001 86380 86390 1
425970 99425970 1001 86380 86390 1
426101 99426101 1001 86380 86390 1
425924 99425924 1001 86380 86390 1
425878 99425878 1001 86380 86390 1
426209 99426209 1001 86380 86390 1
427507 99427507 1001 86380 86390 1
427433 99427433 1001 86380 86390 1
428262 99428262 1001 86380 86390 1
428083 99428083 1001 86380 86390 1
427736 99427736 1001 86380 86390 1
428920 99428920 1001 86380 86390 1
429145 99429145 1001 86380 86390 1
430043 99430043 1001 86380 86390 1
430165 99430165 1001 86380 86390 1
430338 99430338 1001 86380 86390 1
430174 99430174 1001 86380 86390 1
430288 99430288 1001 86380 86390 1
429982 99429982 1001 86380 86390 1
429655 99429655 1001 86380 86390 1
429670 99429670 1001 86380 86390 1
429699 99429699 1001 86380 86390 1
429916 99429916 1001 86380 86390 1
429347 99429347 1001 86380 86390 1
429456 99429456 1001 86380 86390 1
430548 99430548 1001 86380 86390 1
430647 99430647 1001 86380 86390 1
430653 99430653 1001 86380 86390 1
431358 99431358 1001 86380 86390 1
431480 99431480 1001 86380 86390 1
431500 99431500 1001 86380 86390 1
431203 99431203 1001 86380 86390 1
430975 99430975 1001 86380 86390 1
431196 99431196 1001 86380 86390 1
432323 99432323 1001 86380 86390 1
432225 99432225 1001 86380 86390 1
432363 99432363 1001 86380 86390 1
433338 99433338 1001 86380 86390 1
433721 99433721 1001 86380 86390 1
433396 99433396 1001 86380 86390 1
433356 99433356 1001 86380 86390 1
433428 99433428 1001 86380 86390 1
432970 99432970 1001 86380 86390 1
433166 99433166 1001 86380 86390 1
433200 99433200 1001 86380 86390 1
433227 99433227 1001 86380 86390 1
432849 99432849 1001 86380 86390 1
432739 99432739 1001 86380 86390 1
433784 99433784 1001 86380 86390 1
433786 99433786 1001 86380 86390 1
433757 99433757 1001 86380 86390 1
435106 99435106 1001 86380 86390 1
435248 99435248 1001 86380 86390 1
435339 99435339 1001 86380 86390 1
435138 99435138 1001 86380 86390 1
435208 99435208 1001 86380 86390 1
434967 99434967 1001 86380 86390 1
434662 99434662 1001 86380 86390 1
434629 99434629 1001 86380 86390 1
434609 99434609 1001 86380 86390 1
434885 99434885 1001 86380 86390 1
434835 99434835 1001 86380 86390 1
434264 99434264 1001 86380 86390 1
434414 99434414 1001 86380 86390 1
434274 99434274 1001 86380 86390 1
434463 99434463 1001 86380 86390 1
435631 99435631 1001 86380 86390 1
435665 99435665 1001 86380 86390 1
437077 99437077 1001 86380 86390 1
436917 99436917 1001 86380 86390 1
436859 99436859 1001 86380 86390 1
436769 99436769 1001 86380 86390 1
437106 99437106 1001 86380 86390 1
437011 99437011 1001 86380 86390 1
437034 99437034 1001 86380 86390 1
436881 99436881 1001 86380 86390 1
436547 99436547 1001 86380 86390 1
436402 99436402 1001 86380 86390 1
436412 99436412 1001 86380 86390 1
436488 99436488 1001 86380 86390 1
437184 99437184 1001 86380 86390 1
300060 99300060 1001 86380 86390 1
300026 99300026 1001 86380 86390 1
300697 99300697 1001 86380 86390 1
300637 99300637 1001 86380 86390 1
300397 99300397 1001 86380 86390 1
300491 99300491 1001 86380 86390 1
300338 99300338 1001 86380 86390 1
300353 99300353 1001 86380 86390 1
300327 99300327 1001 86380 86390 1
300233 99300233 1001 86380 86390 1
300932 99300932 1001 86380 86390 1
300862 99300862 1001 86380 86390 1
300732 99300732 1001 86380 86390 1
301526 99301526 1001 86380 86390 1
301487 99301487 1001 86380 86390 1
301384 99301384 1001 86380 86390 1
301301 99301301 1001 86380 86390 1
301199 99301199 1001 86380 86390 1
301239 99301239 1001 86380 86390 1
301241 99301241 1001 86380 86390 1
301163 99301163 1001 86380 86390 1
301190 99301190 1001 86380 86390 1
301319 99301319 1001 86380 86390 1
301217 99301217 1001 86380 86390 1
301096 99301096 1001 86380 86390 1
300957 99300957 1001 86380 86390 1
300945 99300945 1001 86380 86390 1
301706 99301706 1001 86380 86390 1
301604 99301604 1001 86380 86390 1
301566 99301566 1001 86380 86390 1
301606 99301606 1001 86380 86390 1
301583 99301583 1001 86380 86390 1
301560 99301560 1001 86380 86390 1
302358 99302358 1001 86380 86390 1
302286 99302286 1001 86380 86390 1
302251 99302251 1001 86380 86390 1
301981 99301981 1001 86380 86390 1
302152 99302152 1001 86380 86390 1
302011 99302011 1001 86380 86390 1
301954 99301954 1001 86380 86390 1
301792 99301792 1001 86380 86390 1
301913 99301913 1001 86380 86390 1
302429 99302429 1001 86380 86390 1
302534 99302534 1001 86380 86390 1
302384 99302384 1001 86380 86390 1
302554 99302554 1001 86380 86390 1
302490 99302490 1001 86380 86390 1
303029 99303029 1001 86380 86390 1
303084 99303084 1001 86380 86390 1
303115 99303115 1001 86380 86390 1
302894 99302894 1001 86380 86390 1
302743 99302743 1001 86380 86390 1
302733 99302733 1001 86380 86390 1
302669 99302669 1001 86380 86390 1
302761 99302761 1001 86380 86390 1
303336 99303336 1001 86380 86390 1
303352 99303352 1001 86380 86390 1
304031 99304031 1001 86380 86390 1
303841 99303841 1001 86380 86390 1
303870 99303870 1001 86380 86390 1
303713 99303713 1001 86380 86390 1
303679 99303679 1001 86380 86390 1
303747 99303747 1001 86380 86390 1
303437 99303437 1001 86380 86390 1
303477 99303477 1001 86380 86390 1
303454 99303454 1001 86380 86390 1
303467 99303467 1001 86380 86390 1
303519 99303519 1001 86380 86390 1
303548 99303548 1001 86380 86390 1
304237 99304237 1001 86380 86390 1
304093 99304093 1001 86380 86390 1
304782 99304782 1001 86380 86390 1
304811 99304811 1001 86380 86390 1
304530 99304530 1001 86380 86390 1
304519 99304519 1001 86380 86390 1
304380 99304380 1001 86380 86390 1
304395 99304395 1001 86380 86390 1
304295 99304295 1001 86380 86390 1
304399 99304399 1001 86380 86390 1
304364 99304364 1001 86380 86390 1
305003 99305003 1001 86380 86390 1
305016 99305016 1001 86380 86390 1
304965 99304965 1001 86380 86390 1
304863 99304863 1001 86380 86390 1
305531 99305531 1001 86380 86390 1
305557 99305557 1001 86380 86390 1
305642 99305642 1001 86380 86390 1
305671 99305671 1001 86380 86390 1
305445 99305445 1001 86380 86390 1
305200 99305200 1001 86380 86390 1
305242 99305242 1001 86380 86390 1
500009 99500009 1001 86380 86390 1
500100 99500100 1001 86380 86390 1
500152 99500152 1001 86380 86390 1
500028 99500028 1001 86380 86390 1
500697 99500697 1001 86380 86390 1
500648 99500648 1001 86380 86390 1
500605 99500605 1001 86380 86390 1
500502 99500502 1001 86380 86390 1
500269 99500269 1001 86380 86390 1
500978 99500978 1001 86380 86390 1
500864 99500864 1001 86380 86390 1
501463 99501463 1001 86380 86390 1
501507 99501507 1001 86380 86390 1
501160 99501160 1001 86380 86390 1
501647 99501647 1001 86380 86390 1
502234 99502234 1001 86380 86390 1
502121 99502121 1001 86380 86390 1
502252 99502252 1001 86380 86390 1
502089 99502089 1001 86380 86390 1
502258 99502258 1001 86380 86390 1
502063 99502063 1001 86380 86390 1
502052 99502052 1001 86380 86390 1
501858 99501858 1001 86380 86390 1
502027 99502027 1001 86380 86390 1
502033 99502033 1001 86380 86390 1
501985 99501985 1001 86380 86390 1
502471 99502471 1001 86380 86390 1
503175 99503175 1001 86380 86390 1
503202 99503202 1001 86380 86390 1
503130 99503130 1001 86380 86390 1
503224 99503224 1001 86380 86390 1
502937 99502937 1001 86380 86390 1
502768 99502768 1001 86380 86390 1
502746 99502746 1001 86380 86390 1
502850 99502850 1001 86380 86390 1
502786 99502786 1001 86380 86390 1
503358 99503358 1001 86380 86390 1
503320 99503320 1001 86380 86390 1
504088 99504088 1001 86380 86390 1
503981 99503981 1001 86380 86390 1
503983 99503983 1001 86380 86390 1
503903 99503903 1001 86380 86390 1
503794 99503794 1001 86380 86390 1
503541 99503541 1001 86380 86390 1
503554 99503554 1001 86380 86390 1
503497 99503497 1001 86380 86390 1
504246 99504246 1001 86380 86390 1
504196 99504196 1001 86380 86390 1
504318 99504318 1001 86380 86390 1
504139 99504139 1001 86380 86390 1
504740 99504740 1001 86380 86390 1
504765 99504765 1001 86380 86390 1
504807 99504807 1001 86380 86390 1
504924 99504924 1001 86380 86390 1
504852 99504852 1001 86380 86390 1
504878 99504878 1001 86380 86390 1
504610 99504610 1001 86380 86390 1
504576 99504576 1001 86380 86390 1
504438 99504438 1001 86380 86390 1
505031 99505031 1001 86380 86390 1
505075 99505075 1001 86380 86390 1
504948 99504948 1001 86380 86390 1
505094 99505094 1001 86380 86390 1
505732 99505732 1001 86380 86390 1
505578 99505578 1001 86380 86390 1
505708 99505708 1001 86380 86390 1
505619 99505619 1001 86380 86390 1
505569 99505569 1001 86380 86390 1
505767 99505767 1001 86380 86390 1
505520 99505520 1001 86380 86390 1
505209 99505209 1001 86380 86390 1
505845 99505845 1001 86380 86390 1
505952 99505952 1001 86380 86390 1
506240 99506240 1001 86380 86390 1
506282 99506282 1001 86380 86390 1
506053 99506053 1001 86380 86390 1
506171 99506171 1001 86380 86390 1
506037 99506037 1001 86380 86390 1
506631 99506631 1001 86380 86390 1
505975 99505975 1001 86380 86390 1
506793 99506793 1001 86380 86390 1
506679 99506679 1001 86380 86390 1
506757 99506757 1001 86380 86390 1
506680 99506680 1001 86380 86390 1
507229 99507229 1001 86380 86390 1
507233 99507233 1001 86380 86390 1
507364 99507364 1001 86380 86390 1
507126 99507126 1001 86380 86390 1
507115 99507115 1001 86380 86390 1
507155 99507155 1001 86380 86390 1
507195 99507195 1001 86380 86390 1
507030 99507030 1001 86380 86390 1
507085 99507085 1001 86380 86390 1
507047 99507047 1001 86380 86390 1
506840 99506840 1001 86380 86390 1
506815 99506815 1001 86380 86390 1
506889 99506889 1001 86380 86390 1
507535 99507535 1001 86380 86390 1
507423 99507423 1001 86380 86390 1
507570 99507570 1001 86380 86390 1
507440 99507440 1001 86380 86390 1
507519 99507519 1001 86380 86390 1
508125 99508125 1001 86380 86390 1
508087 99508087 1001 86380 86390 1
508139 99508139 1001 86380 86390 1
508233 99508233 1001 86380 86390 1
508115 99508115 1001 86380 86390 1
508239 99508239 1001 86380 86390 1
507898 99507898 1001 86380 86390 1
507771 99507771 1001 86380 86390 1
507813 99507813 1001 86380 86390 1
508293 99508293 1001 86380 86390 1
509017 99509017 1001 86380 86390 1
508971 99508971 1001 86380 86390 1
508597 99508597 1001 86380 86390 1
508601 99508601 1001 86380 86390 1
508550 99508550 1001 86380 86390 1
508478 99508478 1001 86380 86390 1
509239 99509239 1001 86380 86390 1
509240 99509240 1001 86380 86390 1
509115 99509115 1001 86380 86390 1
509154 99509154 1001 86380 86390 1
509271 99509271 1001 86380 86390 1
509225 99509225 1001 86380 86390 1
509812 99509812 1001 86380 86390 1
509789 99509789 1001 86380 86390 1
509842 99509842 1001 86380 86390 1
509879 99509879 1001 86380 86390 1
509633 99509633 1001 86380 86390 1
509521 99509521 1001 86380 86390 1
509616 99509616 1001 86380 86390 1
509411 99509411 1001 86380 86390 1
509399 99509399 1001 86380 86390 1
509335 99509335 1001 86380 86390 1
509453 99509453 1001 86380 86390 1
509467 99509467 1001 86380 86390 1
509327 99509327 1001 86380 86390 1
509950 99509950 1001 86380 86390 1
510033 99510033 1001 86380 86390 1
510037 99510037 1001 86380 86390 1
510662 99510662 1001 86380 86390 1
510702 99510702 1001 86380 86390 1
510457 99510457 1001 86380 86390 1
510407 99510407 1001 86380 86390 1
510409 99510409 1001 86380 86390 1
510402 99510402 1001 86380 86390 1
510178 99510178 1001 86380 86390 1
510269 99510269 1001 86380 86390 1
510768 99510768 1001 86380 86390 1
510888 99510888 1001 86380 86390 1
511501 99511501 1001 86380 86390 1
511516 99511516 1001 86380 86390 1
511375 99511375 1001 86380 86390 1
511282 99511282 1001 86380 86390 1
511192 99511192 1001 86380 86390 1
511225 99511225 1001 86380 86390 1
511147 99511147 1001 86380 86390 1
511293 99511293 1001 86380 86390 1
511076 99511076 1001 86380 86390 1
511038 99511038 1001 86380 86390 1
511044 99511044 1001 86380 86390 1
511125 99511125 1001 86380 86390 1
511627 99511627 1001 86380 86390 1
511705 99511705 1001 86380 86390 1
511744 99511744 1001 86380 86390 1
511590 99511590 1001 86380 86390 1
511594 99511594 1001 86380 86390 1
511684 99511684 1001 86380 86390 1
511556 99511556 1001 86380 86390 1
511742 99511742 1001 86380 86390 1
512340 99512340 1001 86380 86390 1
512267 99512267 1001 86380 86390 1
512184 99512184 1001 86380 86390 1
512236 99512236 1001 86380 86390 1
512160 99512160 1001 86380 86390 1
512034 99512034 1001 86380 86390 1
512037 99512037 1001 86380 86390 1
511812 99511812 1001 86380 86390 1
511966 99511966 1001 86380 86390 1
512433 99512433 1001 86380 86390 1
512566 99512566 1001 86380 86390 1
512581 99512581 1001 86380 86390 1
513201 99513201 1001 86380 86390 1
513072 99513072 1001 86380 86390 1
512921 99512921 1001 86380 86390 1
512857 99512857 1001 86380 86390 1
512805 99512805 1001 86380 86390 1
512941 99512941 1001 86380 86390 1
512993 99512993 1001 86380 86390 1
512971 99512971 1001 86380 86390 1
512661 99512661 1001 86380 86390 1
512642 99512642 1001 86380 86390 1
512759 99512759 1001 86380 86390 1
512671 99512671 1001 86380 86390 1
512684 99512684 1001 86380 86390 1
512723 99512723 1001 86380 86390 1
513358 99513358 1001 86380 86390 1
513400 99513400 1001 86380 86390 1
513219 99513219 1001 86380 86390 1
513382 99513382 1001 86380 86390 1
513904 99513904 1001 86380 86390 1
513844 99513844 1001 86380 86390 1
513935 99513935 1001 86380 86390 1
514026 99514026 1001 86380 86390 1
513953 99513953 1001 86380 86390 1
513648 99513648 1001 86380 86390 1
513533 99513533 1001 86380 86390 1
513446 99513446 1001 86380 86390 1
514099 99514099 1001 86380 86390 1
514234 99514234 1001 86380 86390 1
514787 99514787 1001 86380 86390 1
514559 99514559 1001 86380 86390 1
514585 99514585 1001 86380 86390 1
514378 99514378 1001 86380 86390 1
514288 99514288 1001 86380 86390 1
514318 99514318 1001 86380 86390 1
514435 99514435 1001 86380 86390 1
515306 99515306 1001 86380 86390 1
515141 99515141 1001 86380 86390 1
515155 99515155 1001 86380 86390 1
515773 99515773 1001 86380 86390 1
515750 99515750 1001 86380 86390 1
515815 99515815 1001 86380 86390 1
515687 99515687 1001 86380 86390 1
515818 99515818 1001 86380 86390 1
515754 99515754 1001 86380 86390 1
516446 99516446 1001 86380 86390 1
516350 99516350 1001 86380 86390 1
516217 99516217 1001 86380 86390 1
516086 99516086 1001 86380 86390 1
516011 99516011 1001 86380 86390 1
516063 99516063 1001 86380 86390 1
515921 99515921 1001 86380 86390 1
516563 99516563 1001 86380 86390 1
517146 99517146 1001 86380 86390 1
517134 99517134 1001 86380 86390 1
517201 99517201 1001 86380 86390 1
517110 99517110 1001 86380 86390 1
516971 99516971 1001 86380 86390 1
517063 99517063 1001 86380 86390 1
516973 99516973 1001 86380 86390 1
516741 99516741 1001 86380 86390 1
516835 99516835 1001 86380 86390 1
516904 99516904 1001 86380 86390 1
516817 99516817 1001 86380 86390 1
517537 99517537 1001 86380 86390 1
517409 99517409 1001 86380 86390 1
518033 99518033 1001 86380 86390 1
518087 99518087 1001 86380 86390 1
517986 99517986 1001 86380 86390 1
518096 99518096 1001 86380 86390 1
517858 99517858 1001 86380 86390 1
517647 99517647 1001 86380 86390 1
517541 99517541 1001 86380 86390 1
518253 99518253 1001 86380 86390 1
518949 99518949 1001 86380 86390 1
518959 99518959 1001 86380 86390 1
518801 99518801 1001 86380 86390 1
518970 99518970 1001 86380 86390 1
518832 99518832 1001 86380 86390 1
518730 99518730 1001 86380 86390 1
518379 99518379 1001 86380 86390 1
518445 99518445 1001 86380 86390 1
518433 99518433 1001 86380 86390 1
518511 99518511 1001 86380 86390 1
518423 99518423 1001 86380 86390 1
518436 99518436 1001 86380 86390 1
518372 99518372 1001 86380 86390 1
519005 99519005 1001 86380 86390 1
519188 99519188 1001 86380 86390 1
519035 99519035 1001 86380 86390 1
519714 99519714 1001 86380 86390 1
519694 99519694 1001 86380 86390 1
519696 99519696 1001 86380 86390 1
519415 99519415 1001 86380 86390 1
519468 99519468 1001 86380 86390 1
519443 99519443 1001 86380 86390 1
519499 99519499 1001 86380 86390 1
519528 99519528 1001 86380 86390 1
519477 99519477 1001 86380 86390 1
520018 99520018 1001 86380 86390 1
519877 99519877 1001 86380 86390 1
519899 99519899 1001 86380 86390 1
520591 99520591 1001 86380 86390 1
520529 99520529 1001 86380 86390 1
520585 99520585 1001 86380 86390 1
520509 99520509 1001 86380 86390 1
520536 99520536 1001 86380 86390 1
520370 99520370 1001 86380 86390 1
520427 99520427 1001 86380 86390 1
520392 99520392 1001 86380 86390 1
520277 99520277 1001 86380 86390 1
520238 99520238 1001 86380 86390 1
520252 99520252 1001 86380 86390 1
520073 99520073 1001 86380 86390 1
520126 99520126 1001 86380 86390 1
520220 99520220 1001 86380 86390 1
520131 99520131 1001 86380 86390 1
520792 99520792 1001 86380 86390 1
520756 99520756 1001 86380 86390 1
520657 99520657 1001 86380 86390 1
520787 99520787 1001 86380 86390 1
520790 99520790 1001 86380 86390 1
520765 99520765 1001 86380 86390 1
521435 99521435 1001 86380 86390 1
521406 99521406 1001 86380 86390 1
521238 99521238 1001 86380 86390 1
520884 99520884 1001 86380 86390 1
520991 99520991 1001 86380 86390 1
520968 99520968 1001 86380 86390 1
520852 99520852 1001 86380 86390 1
521528 99521528 1001 86380 86390 1
521649 99521649 1001 86380 86390 1
522258 99522258 1001 86380 86390 1
522089 99522089 1001 86380 86390 1
522269 99522269 1001 86380 86390 1
522092 99522092 1001 86380 86390 1
521958 99521958 1001 86380 86390 1
521997 99521997 1001 86380 86390 1
522317 99522317 1001 86380 86390 1
522485 99522485 1001 86380 86390 1
522487 99522487 1001 86380 86390 1
522319 99522319 1001 86380 86390 1
522426 99522426 1001 86380 86390 1
523016 99523016 1001 86380 86390 1
523011 99523011 1001 86380 86390 1
523040 99523040 1001 86380 86390 1
522873 99522873 1001 86380 86390 1
522874 99522874 1001 86380 86390 1
522787 99522787 1001 86380 86390 1
522819 99522819 1001 86380 86390 1
522652 99522652 1001 86380 86390 1
522563 99522563 1001 86380 86390 1
522669 99522669 1001 86380 86390 1
522697 99522697 1001 86380 86390 1
522700 99522700 1001 86380 86390 1
523309 99523309 1001 86380 86390 1
523298 99523298 1001 86380 86390 1
523223 99523223 1001 86380 86390 1
523290 99523290 1001 86380 86390 1
523122 99523122 1001 86380 86390 1
523833 99523833 1001 86380 86390 1
523918 99523918 1001 86380 86390 1
523838 99523838 1001 86380 86390 1
523651 99523651 1001 86380 86390 1
523535 99523535 1001 86380 86390 1
523517 99523517 1001 86380 86390 1
523354 99523354 1001 86380 86390 1
523483 99523483 1001 86380 86390 1
523471 99523471 1001 86380 86390 1
523474 99523474 1001 86380 86390 1
524137 99524137 1001 86380 86390 1
524126 99524126 1001 86380 86390 1
524724 99524724 1001 86380 86390 1
524690 99524690 1001 86380 86390 1
524691 99524691 1001 86380 86390 1
524486 99524486 1001 86380 86390 1
524500 99524500 1001 86380 86390 1
524526 99524526 1001 86380 86390 1
524475 99524475 1001 86380 86390 1
524401 99524401 1001 86380 86390 1
524518 99524518 1001 86380 86390 1
524177 99524177 1001 86380 86390 1
524349 99524349 1001 86380 86390 1
524350 99524350 1001 86380 86390 1
524353 99524353 1001 86380 86390 1
524278 99524278 1001 86380 86390 1
524910 99524910 1001 86380 86390 1
524900 99524900 1001 86380 86390 1
524901 99524901 1001 86380 86390 1
524942 99524942 1001 86380 86390 1
524800 99524800 1001 86380 86390 1
524842 99524842 1001 86380 86390 1
524882 99524882 1001 86380 86390 1
525472 99525472 1001 86380 86390 1
525555 99525555 1001 86380 86390 1
525355 99525355 1001 86380 86390 1
525266 99525266 1001 86380 86390 1
525361 99525361 1001 86380 86390 1
525324 99525324 1001 86380 86390 1
525079 99525079 1001 86380 86390 1
525059 99525059 1001 86380 86390 1
525102 99525102 1001 86380 86390 1
525622 99525622 1001 86380 86390 1
525669 99525669 1001 86380 86390 1
526346 99526346 1001 86380 86390 1
526257 99526257 1001 86380 86390 1
526270 99526270 1001 86380 86390 1
526399 99526399 1001 86380 86390 1
526217 99526217 1001 86380 86390 1
526077 99526077 1001 86380 86390 1
526104 99526104 1001 86380 86390 1
526067 99526067 1001 86380 86390 1
526173 99526173 1001 86380 86390 1
525872 99525872 1001 86380 86390 1
525992 99525992 1001 86380 86390 1
525969 99525969 1001 86380 86390 1
526592 99526592 1001 86380 86390 1
526438 99526438 1001 86380 86390 1
526543 99526543 1001 86380 86390 1
526571 99526571 1001 86380 86390 1
527047 99527047 1001 86380 86390 1
527156 99527156 1001 86380 86390 1
527242 99527242 1001 86380 86390 1
527145 99527145 1001 86380 86390 1
526913 99526913 1001 86380 86390 1
526892 99526892 1001 86380 86390 1
526920 99526920 1001 86380 86390 1
526884 99526884 1001 86380 86390 1
526949 99526949 1001 86380 86390 1
526911 99526911 1001 86380 86390 1
526989 99526989 1001 86380 86390 1
526670 99526670 1001 86380 86390 1
526761 99526761 1001 86380 86390 1
526774 99526774 1001 86380 86390 1
526801 99526801 1001 86380 86390 1
526633 99526633 1001 86380 86390 1
526764 99526764 1001 86380 86390 1
526703 99526703 1001 86380 86390 1
527298 99527298 1001 86380 86390 1
527299 99527299 1001 86380 86390 1
527415 99527415 1001 86380 86390 1
527249 99527249 1001 86380 86390 1
527434 99527434 1001 86380 86390 1
527253 99527253 1001 86380 86390 1
527398 99527398 1001 86380 86390 1
527411 99527411 1001 86380 86390 1
528051 99528051 1001 86380 86390 1
527952 99527952 1001 86380 86390 1
527966 99527966 1001 86380 86390 1
528008 99528008 1001 86380 86390 1
527957 99527957 1001 86380 86390 1
527847 99527847 1001 86380 86390 1
527505 99527505 1001 86380 86390 1
528130 99528130 1001 86380 86390 1
528698 99528698 1001 86380 86390 1
528788 99528788 1001 86380 86390 1
528714 99528714 1001 86380 86390 1
528606 99528606 1001 86380 86390 1
528546 99528546 1001 86380 86390 1
528547 99528547 1001 86380 86390 1
528589 99528589 1001 86380 86390 1
528911 99528911 1001 86380 86390 1
528993 99528993 1001 86380 86390 1
529084 99529084 1001 86380 86390 1
528958 99528958 1001 86380 86390 1
529612 99529612 1001 86380 86390 1
529627 99529627 1001 86380 86390 1
529702 99529702 1001 86380 86390 1
529632 99529632 1001 86380 86390 1
529711 99529711 1001 86380 86390 1
529620 99529620 1001 86380 86390 1
529557 99529557 1001 86380 86390 1
529662 99529662 1001 86380 86390 1
529316 99529316 1001 86380 86390 1
529461 99529461 1001 86380 86390 1
529519 99529519 1001 86380 86390 1
529210 99529210 1001 86380 86390 1
529185 99529185 1001 86380 86390 1
529266 99529266 1001 86380 86390 1
529281 99529281 1001 86380 86390 1
529142 99529142 1001 86380 86390 1
529919 99529919 1001 86380 86390 1
529885 99529885 1001 86380 86390 1
529810 99529810 1001 86380 86390 1
529928 99529928 1001 86380 86390 1
530324 99530324 1001 86380 86390 1
530299 99530299 1001 86380 86390 1
530255 99530255 1001 86380 86390 1
530268 99530268 1001 86380 86390 1
530023 99530023 1001 86380 86390 1
529962 99529962 1001 86380 86390 1
530130 99530130 1001 86380 86390 1
530137 99530137 1001 86380 86390 1
529969 99529969 1001 86380 86390 1
529970 99529970 1001 86380 86390 1
530697 99530697 1001 86380 86390 1
531362 99531362 1001 86380 86390 1
531262 99531262 1001 86380 86390 1
531372 99531372 1001 86380 86390 1
531340 99531340 1001 86380 86390 1
531060 99531060 1001 86380 86390 1
531061 99531061 1001 86380 86390 1
531053 99531053 1001 86380 86390 1
530929 99530929 1001 86380 86390 1
530839 99530839 1001 86380 86390 1
530790 99530790 1001 86380 86390 1
530830 99530830 1001 86380 86390 1
530844 99530844 1001 86380 86390 1
530845 99530845 1001 86380 86390 1
530796 99530796 1001 86380 86390 1
531417 99531417 1001 86380 86390 1
531509 99531509 1001 86380 86390 1
531510 99531510 1001 86380 86390 1
531421 99531421 1001 86380 86390 1
531553 99531553 1001 86380 86390 1
531414 99531414 1001 86380 86390 1
532093 99532093 1001 86380 86390 1
531834 99531834 1001 86380 86390 1
531927 99531927 1001 86380 86390 1
531877 99531877 1001 86380 86390 1
531730 99531730 1001 86380 86390 1
531606 99531606 1001 86380 86390 1
532271 99532271 1001 86380 86390 1
532381 99532381 1001 86380 86390 1
532279 99532279 1001 86380 86390 1
532840 99532840 1001 86380 86390 1
532893 99532893 1001 86380 86390 1
533022 99533022 1001 86380 86390 1
532710 99532710 1001 86380 86390 1
532635 99532635 1001 86380 86390 1
532638 99532638 1001 86380 86390 1
532618 99532618 1001 86380 86390 1
532607 99532607 1001 86380 86390 1
532543 99532543 1001 86380 86390 1
533147 99533147 1001 86380 86390 1
533050 99533050 1001 86380 86390 1
533103 99533103 1001 86380 86390 1
533694 99533694 1001 86380 86390 1
533669 99533669 1001 86380 86390 1
533659 99533659 1001 86380 86390 1
533850 99533850 1001 86380 86390 1
533588 99533588 1001 86380 86390 1
533563 99533563 1001 86380 86390 1
533499 99533499 1001 86380 86390 1
533628 99533628 1001 86380 86390 1
533501 99533501 1001 86380 86390 1
533528 99533528 1001 86380 86390 1
533568 99533568 1001 86380 86390 1
533292 99533292 1001 86380 86390 1
533399 99533399 1001 86380 86390 1
533246 99533246 1001 86380 86390 1
533932 99533932 1001 86380 86390 1
534001 99534001 1001 86380 86390 1
534016 99534016 1001 86380 86390 1
534043 99534043 1001 86380 86390 1
533979 99533979 1001 86380 86390 1
533864 99533864 1001 86380 86390 1
534543 99534543 1001 86380 86390 1
534620 99534620 1001 86380 86390 1
534635 99534635 1001 86380 86390 1
534678 99534678 1001 86380 86390 1
534387 99534387 1001 86380 86390 1
534323 99534323 1001 86380 86390 1
534315 99534315 1001 86380 86390 1
534341 99534341 1001 86380 86390 1
534227 99534227 1001 86380 86390 1
534884 99534884 1001 86380 86390 1
534731 99534731 1001 86380 86390 1
535382 99535382 1001 86380 86390 1
535386 99535386 1001 86380 86390 1
535310 99535310 1001 86380 86390 1
535336 99535336 1001 86380 86390 1
535440 99535440 1001 86380 86390 1
535457 99535457 1001 86380 86390 1
535367 99535367 1001 86380 86390 1
535247 99535247 1001 86380 86390 1
535183 99535183 1001 86380 86390 1
535120 99535120 1001 86380 86390 1
535277 99535277 1001 86380 86390 1
535031 99535031 1001 86380 86390 1
534967 99534967 1001 86380 86390 1
535019 99535019 1001 86380 86390 1
534958 99534958 1001 86380 86390 1
535036 99535036 1001 86380 86390 1
535051 99535051 1001 86380 86390 1
535680 99535680 1001 86380 86390 1
535668 99535668 1001 86380 86390 1
535566 99535566 1001 86380 86390 1
536300 99536300 1001 86380 86390 1
536307 99536307 1001 86380 86390 1
535938 99535938 1001 86380 86390 1
536049 99536049 1001 86380 86390 1
535755 99535755 1001 86380 86390 1
535888 99535888 1001 86380 86390 1
535878 99535878 1001 86380 86390 1
535804 99535804 1001 86380 86390 1
536359 99536359 1001 86380 86390 1
536529 99536529 1001 86380 86390 1
536416 99536416 1001 86380 86390 1
537159 99537159 1001 86380 86390 1
537089 99537089 1001 86380 86390 1
537158 99537158 1001 86380 86390 1
536944 99536944 1001 86380 86390 1
536766 99536766 1001 86380 86390 1
536873 99536873 1001 86380 86390 1
536749 99536749 1001 86380 86390 1
536568 99536568 1001 86380 86390 1
536552 99536552 1001 86380 86390 1
537356 99537356 1001 86380 86390 1
537241 99537241 1001 86380 86390 1
537280 99537280 1001 86380 86390 1
537300 99537300 1001 86380 86390 1
537960 99537960 1001 86380 86390 1
537963 99537963 1001 86380 86390 1
537789 99537789 1001 86380 86390 1
537933 99537933 1001 86380 86390 1
537830 99537830 1001 86380 86390 1
537745 99537745 1001 86380 86390 1
537643 99537643 1001 86380 86390 1
537684 99537684 1001 86380 86390 1
537662 99537662 1001 86380 86390 1
537691 99537691 1001 86380 86390 1
537412 99537412 1001 86380 86390 1
537477 99537477 1001 86380 86390 1
537388 99537388 1001 86380 86390 1
537995 99537995 1001 86380 86390 1
538078 99538078 1001 86380 86390 1
538018 99538018 1001 86380 86390 1
538113 99538113 1001 86380 86390 1
538101 99538101 1001 86380 86390 1
538727 99538727 1001 86380 86390 1
538755 99538755 1001 86380 86390 1
538748 99538748 1001 86380 86390 1
538445 99538445 1001 86380 86390 1
538955 99538955 1001 86380 86390 1
538917 99538917 1001 86380 86390 1
538827 99538827 1001 86380 86390 1
538910 99538910 1001 86380 86390 1
538989 99538989 1001 86380 86390 1
538862 99538862 1001 86380 86390 1
539449 99539449 1001 86380 86390 1
539581 99539581 1001 86380 86390 1
539520 99539520 1001 86380 86390 1
539533 99539533 1001 86380 86390 1
539498 99539498 1001 86380 86390 1
539295 99539295 1001 86380 86390 1
539405 99539405 1001 86380 86390 1
539264 99539264 1001 86380 86390 1
539356 99539356 1001 86380 86390 1
539113 99539113 1001 86380 86390 1
539080 99539080 1001 86380 86390 1
539106 99539106 1001 86380 86390 1
539813 99539813 1001 86380 86390 1
539684 99539684 1001 86380 86390 1
540274 99540274 1001 86380 86390 1
540266 99540266 1001 86380 86390 1
540448 99540448 1001 86380 86390 1
540093 99540093 1001 86380 86390 1
540116 99540116 1001 86380 86390 1
539886 99539886 1001 86380 86390 1
540653 99540653 1001 86380 86390 1
540563 99540563 1001 86380 86390 1
540512 99540512 1001 86380 86390 1
541255 99541255 1001 86380 86390 1
541101 99541101 1001 86380 86390 1
541181 99541181 1001 86380 86390 1
541156 99541156 1001 86380 86390 1
540911 99540911 1001 86380 86390 1
541068 99541068 1001 86380 86390 1
540873 99540873 1001 86380 86390 1
541384 99541384 1001 86380 86390 1
541399 99541399 1001 86380 86390 1
541425 99541425 1001 86380 86390 1
541413 99541413 1001 86380 86390 1
541452 99541452 1001 86380 86390 1
541943 99541943 1001 86380 86390 1
541995 99541995 1001 86380 86390 1
542051 99542051 1001 86380 86390 1
541790 99541790 1001 86380 86390 1
541725 99541725 1001 86380 86390 1
541717 99541717 1001 86380 86390 1
541526 99541526 1001 86380 86390 1
541518 99541518 1001 86380 86390 1
541622 99541622 1001 86380 86390 1
541661 99541661 1001 86380 86390 1
541533 99541533 1001 86380 86390 1
541625 99541625 1001 86380 86390 1
541651 99541651 1001 86380 86390 1
542163 99542163 1001 86380 86390 1
542319 99542319 1001 86380 86390 1
542179 99542179 1001 86380 86390 1
542907 99542907 1001 86380 86390 1
542914 99542914 1001 86380 86390 1
542795 99542795 1001 86380 86390 1
542773 99542773 1001 86380 86390 1
542663 99542663 1001 86380 86390 1
542723 99542723 1001 86380 86390 1
542620 99542620 1001 86380 86390 1
542414 99542414 1001 86380 86390 1
542328 99542328 1001 86380 86390 1
542383 99542383 1001 86380 86390 1
542344 99542344 1001 86380 86390 1
542491 99542491 1001 86380 86390 1
542955 99542955 1001 86380 86390 1
542970 99542970 1001 86380 86390 1
543074 99543074 1001 86380 86390 1
543102 99543102 1001 86380 86390 1
543068 99543068 1001 86380 86390 1
542979 99542979 1001 86380 86390 1
543725 99543725 1001 86380 86390 1
543588 99543588 1001 86380 86390 1
543627 99543627 1001 86380 86390 1
543395 99543395 1001 86380 86390 1
543318 99543318 1001 86380 86390 1
543204 99543204 1001 86380 86390 1
543323 99543323 1001 86380 86390 1
543273 99543273 1001 86380 86390 1
543329 99543329 1001 86380 86390 1
543820 99543820 1001 86380 86390 1
543918 99543918 1001 86380 86390 1
544521 99544521 1001 86380 86390 1
544497 99544497 1001 86380 86390 1
544420 99544420 1001 86380 86390 1
544537 99544537 1001 86380 86390 1
544573 99544573 1001 86380 86390 1
544461 99544461 1001 86380 86390 1
544067 99544067 1001 86380 86390 1
543990 99543990 1001 86380 86390 1
544134 99544134 1001 86380 86390 1
544699 99544699 1001 86380 86390 1
411135 833 1001 77580 81057 1
401796 1146 1001 49500 50577 1
410409 1161 1001 23820 25977 1
508716 1222 1001 53330 53629 1
514582 751 1002 45037 52463 1
523048 603 1001 56943 57242 1
534178 762 1001 31737 32036 1
400027 99400027 1001 86380 86390 1
400161 99400161 1001 86380 86390 1
400129 99400129 1001 86380 86390 1
400157 99400157 1001 86380 86390 1
400711 99400711 1001 86380 86390 1
400638 99400638 1001 86380 86390 1
400670 99400670 1001 86380 86390 1
400726 99400726 1001 86380 86390 1
400723 99400723 1001 86380 86390 1
400921 99400921 1001 86380 86390 1
400948 99400948 1001 86380 86390 1
401324 99401324 1001 86380 86390 1
401580 99401580 1001 86380 86390 1
401679 99401679 1001 86380 86390 1
401814 99401814 1001 86380 86390 1
401853 99401853 1001 86380 86390 1
401995 99401995 1001 86380 86390 1
402228 99402228 1001 86380 86390 1
402232 99402232 1001 86380 86390 1
402358 99402358 1001 86380 86390 1
402439 99402439 1001 86380 86390 1
402630 99402630 1001 86380 86390 1
402926 99402926 1001 86380 86390 1
403176 99403176 1001 86380 86390 1
403441 99403441 1001 86380 86390 1
403714 99403714 1001 86380 86390 1
403756 99403756 1001 86380 86390 1
404018 99404018 1001 86380 86390 1
403928 99403928 1001 86380 86390 1
404266 99404266 1001 86380 86390 1
404369 99404369 1001 86380 86390 1
404682 99404682 1001 86380 86390 1
404761 99404761 1001 86380 86390 1
405063 99405063 1001 86380 86390 1
405119 99405119 1001 86380 86390 1
405402 99405402 1001 86380 86390 1
405325 99405325 1001 86380 86390 1
405479 99405479 1001 86380 86390 1
405580 99405580 1001 86380 86390 1
405562 99405562 1001 86380 86390 1
405625 99405625 1001 86380 86390 1
405588 99405588 1001 86380 86390 1
405683 99405683 1001 86380 86390 1
405739 99405739 1001 86380 86390 1
405775 99405775 1001 86380 86390 1
405823 99405823 1001 86380 86390 1
406135 99406135 1001 86380 86390 1
406243 99406243 1001 86380 86390 1
406231 99406231 1001 86380 86390 1
406413 99406413 1001 86380 86390 1
406469 99406469 1001 86380 86390 1
406847 99406847 1001 86380 86390 1
406978 99406978 1001 86380 86390 1
407175 99407175 1001 86380 86390 1
407297 99407297 1001 86380 86390 1
407513 99407513 1001 86380 86390 1
407831 99407831 1001 86380 86390 1
407909 99407909 1001 86380 86390 1
408009 99408009 1001 86380 86390 1
408187 99408187 1001 86380 86390 1
408203 99408203 1001 86380 86390 1
408469 99408469 1001 86380 86390 1
408564 99408564 1001 86380 86390 1
408644 99408644 1001 86380 86390 1
409217 99409217 1001 86380 86390 1
409462 99409462 1001 86380 86390 1
409474 99409474 1001 86380 86390 1
409740 99409740 1001 86380 86390 1
409747 99409747 1001 86380 86390 1
409755 99409755 1001 86380 86390 1
409856 99409856 1001 86380 86390 1
409909 99409909 1001 86380 86390 1
409996 99409996 1001 86380 86390 1
410189 99410189 1001 86380 86390 1
410452 99410452 1001 86380 86390 1
410800 99410800 1001 86380 86390 1
410797 99410797 1001 86380 86390 1
411091 99411091 1001 86380 86390 1
411182 99411182 1001 86380 86390 1
411237 99411237 1001 86380 86390 1
411370 99411370 1001 86380 86390 1
411491 99411491 1001 86380 86390 1
411447 99411447 1001 86380 86390 1
411637 99411637 1001 86380 86390 1
411752 99411752 1001 86380 86390 1
411901 99411901 1001 86380 86390 1
411991 99411991 1001 86380 86390 1
411963 99411963 1001 86380 86390 1
412093 99412093 1001 86380 86390 1
412438 99412438 1001 86380 86390 1
412336 99412336 1001 86380 86390 1
413030 99413030 1001 86380 86390 1
412978 99412978 1001 86380 86390 1
413272 99413272 1001 86380 86390 1
413195 99413195 1001 86380 86390 1
413250 99413250 1001 86380 86390 1
413154 99413154 1001 86380 86390 1
412851 99412851 1001 86380 86390 1
412795 99412795 1001 86380 86390 1
414089 99414089 1001 86380 86390 1
413959 99413959 1001 86380 86390 1
413879 99413879 1001 86380 86390 1
414928 99414928 1001 86380 86390 1
415062 99415062 1001 86380 86390 1
415036 99415036 1001 86380 86390 1
415085 99415085 1001 86380 86390 1
415086 99415086 1001 86380 86390 1
414920 99414920 1001 86380 86390 1
414820 99414820 1001 86380 86390 1
414641 99414641 1001 86380 86390 1
414887 99414887 1001 86380 86390 1
414731 99414731 1001 86380 86390 1
414177 99414177 1001 86380 86390 1
414287 99414287 1001 86380 86390 1
414447 99414447 1001 86380 86390 1
415619 99415619 1001 86380 86390 1
415600 99415600 1001 86380 86390 1
416757 99416757 1001 86380 86390 1
416743 99416743 1001 86380 86390 1
416810 99416810 1001 86380 86390 1
416390 99416390 1001 86380 86390 1
415987 99415987 1001 86380 86390 1
415975 99415975 1001 86380 86390 1
417200 99417200 1001 86380 86390 1
417335 99417335 1001 86380 86390 1
417317 99417317 1001 86380 86390 1
417496 99417496 1001 86380 86390 1
417531 99417531 1001 86380 86390 1
418755 99418755 1001 86380 86390 1
418636 99418636 1001 86380 86390 1
418249 99418249 1001 86380 86390 1
418039 99418039 1001 86380 86390 1
418284 99418284 1001 86380 86390 1
418094 99418094 1001 86380 86390 1
418264 99418264 1001 86380 86390 1
417938 99417938 1001 86380 86390 1
417850 99417850 1001 86380 86390 1
417926 99417926 1001 86380 86390 1
417643 99417643 1001 86380 86390 1
418906 99418906 1001 86380 86390 1
418918 99418918 1001 86380 86390 1
420062 99420062 1001 86380 86390 1
420368 99420368 1001 86380 86390 1
420161 99420161 1001 86380 86390 1
420186 99420186 1001 86380 86390 1
420428 99420428 1001 86380 86390 1
420030 99420030 1001 86380 86390 1
419777 99419777 1001 86380 86390 1
419890 99419890 1001 86380 86390 1
419797 99419797 1001 86380 86390 1
419341 99419341 1001 86380 86390 1
419405 99419405 1001 86380 86390 1
419600 99419600 1001 86380 86390 1
419262 99419262 1001 86380 86390 1
420562 99420562 1001 86380 86390 1
419207 99419207 1001 86380 86390 1
420465 99420465 1001 86380 86390 1
420694 99420694 1001 86380 86390 1
420653 99420653 1001 86380 86390 1
421871 99421871 1001 86380 86390 1
422080 99422080 1001 86380 86390 1
421667 99421667 1001 86380 86390 1
421643 99421643 1001 86380 86390 1
421671 99421671 1001 86380 86390 1
421443 99421443 1001 86380 86390 1
421018 99421018 1001 86380 86390 1
420877 99420877 1001 86380 86390 1
420978 99420978 1001 86380 86390 1
421057 99421057 1001 86380 86390 1
421253 99421253 1001 86380 86390 1
420855 99420855 1001 86380 86390 1
422303 99422303 1001 86380 86390 1
422216 99422216 1001 86380 86390 1
422206 99422206 1001 86380 86390 1
422154 99422154 1001 86380 86390 1
422350 99422350 1001 86380 86390 1
422378 99422378 1001 86380 86390 1
423131 99423131 1001 86380 86390 1
423274 99423274 1001 86380 86390 1
423102 99423102 1001 86380 86390 1
422695 99422695 1001 86380 86390 1
422528 99422528 1001 86380 86390 1
422754 99422754 1001 86380 86390 1
422581 99422581 1001 86380 86390 1
422890 99422890 1001 86380 86390 1
422896 99422896 1001 86380 86390 1
423306 99423306 1001 86380 86390 1
423798 99423798 1001 86380 86390 1
423959 99423959 1001 86380 86390 1
425273 99425273 1001 86380 86390 1
425376 99425376 1001 86380 86390 1
425287 99425287 1001 86380 86390 1
425118 99425118 1001 86380 86390 1
425189 99425189 1001 86380 86390 1
424730 99424730 1001 86380 86390 1
424799 99424799 1001 86380 86390 1
424668 99424668 1001 86380 86390 1
424884 99424884 1001 86380 86390 1
424623 99424623 1001 86380 86390 1
424888 99424888 1001 86380 86390 1
424715 99424715 1001 86380 86390 1
424766 99424766 1001 86380 86390 1
424395 99424395 1001 86380 86390 1
424273 99424273 1001 86380 86390 1
424538 99424538 1001 86380 86390 1
424516 99424516 1001 86380 86390 1
424229 99424229 1001 86380 86390 1
424408 99424408 1001 86380 86390 1
425742 99425742 1001 86380 86390 1
425744 99425744 1001 86380 86390 1
425520 99425520 1001 86380 86390 1
425736 99425736 1001 86380 86390 1
426771 99426771 1001 86380 86390 1
427020 99427020 1001 86380 86390 1
426374 99426374 1001 86380 86390 1
426596 99426596 1001 86380 86390 1
426301 99426301 1001 86380 86390 1
426557 99426557 1001 86380 86390 1
426498 99426498 1001 86380 86390 1
426048 99426048 1001 86380 86390 1
425922 99425922 1001 86380 86390 1
427369 99427369 1001 86380 86390 1
427355 99427355 1001 86380 86390 1
428490 99428490 1001 86380 86390 1
428577 99428577 1001 86380 86390 1
428625 99428625 1001 86380 86390 1
428357 99428357 1001 86380 86390 1
427924 99427924 1001 86380 86390 1
428145 99428145 1001 86380 86390 1
428180 99428180 1001 86380 86390 1
427805 99427805 1001 86380 86390 1
427538 99427538 1001 86380 86390 1
427690 99427690 1001 86380 86390 1
427867 99427867 1001 86380 86390 1
427547 99427547 1001 86380 86390 1
428872 99428872 1001 86380 86390 1
428907 99428907 1001 86380 86390 1
429021 99429021 1001 86380 86390 1
428848 99428848 1001 86380 86390 1
430313 99430313 1001 86380 86390 1
430130 99430130 1001 86380 86390 1
430291 99430291 1001 86380 86390 1
429612 99429612 1001 86380 86390 1
429705 99429705 1001 86380 86390 1
429954 99429954 1001 86380 86390 1
429733 99429733 1001 86380 86390 1
429755 99429755 1001 86380 86390 1
429805 99429805 1001 86380 86390 1
429638 99429638 1001 86380 86390 1
429644 99429644 1001 86380 86390 1
429343 99429343 1001 86380 86390 1
429293 99429293 1001 86380 86390 1
429368 99429368 1001 86380 86390 1
429348 99429348 1001 86380 86390 1
429352 99429352 1001 86380 86390 1
429560 99429560 1001 86380 86390 1
430578 99430578 1001 86380 86390 1
430683 99430683 1001 86380 86390 1
430746 99430746 1001 86380 86390 1
430521 99430521 1001 86380 86390 1
431766 99431766 1001 86380 86390 1
431828 99431828 1001 86380 86390 1
431745 99431745 1001 86380 86390 1
431930 99431930 1001 86380 86390 1
431271 99431271 1001 86380 86390 1
431272 99431272 1001 86380 86390 1
431029 99431029 1001 86380 86390 1
430959 99430959 1001 86380 86390 1
431155 99431155 1001 86380 86390 1
432227 99432227 1001 86380 86390 1
432356 99432356 1001 86380 86390 1
432330 99432330 1001 86380 86390 1
433634 99433634 1001 86380 86390 1
433631 99433631 1001 86380 86390 1
433649 99433649 1001 86380 86390 1
432565 99432565 1001 86380 86390 1
432575 99432575 1001 86380 86390 1
433819 99433819 1001 86380 86390 1
434030 99434030 1001 86380 86390 1
435201 99435201 1001 86380 86390 1
435101 99435101 1001 86380 86390 1
434897 99434897 1001 86380 86390 1
434789 99434789 1001 86380 86390 1
434971 99434971 1001 86380 86390 1
434793 99434793 1001 86380 86390 1
434831 99434831 1001 86380 86390 1
434752 99434752 1001 86380 86390 1
434268 99434268 1001 86380 86390 1
435708 99435708 1001 86380 86390 1
435582 99435582 1001 86380 86390 1
435806 99435806 1001 86380 86390 1
435538 99435538 1001 86380 86390 1
435588 99435588 1001 86380 86390 1
436784 99436784 1001 86380 86390 1
436544 99436544 1001 86380 86390 1
436657 99436657 1001 86380 86390 1
436426 99436426 1001 86380 86390 1
436430 99436430 1001 86380 86390 1
436653 99436653 1001 86380 86390 1
437298 99437298 1001 86380 86390 1
437206 99437206 1001 86380 86390 1
300599 99300599 1001 86380 86390 1
300613 99300613 1001 86380 86390 1
300541 99300541 1001 86380 86390 1
300721 99300721 1001 86380 86390 1
300663 99300663 1001 86380 86390 1
300505 99300505 1001 86380 86390 1
300428 99300428 1001 86380 86390 1
300289 99300289 1001 86380 86390 1
300175 99300175 1001 86380 86390 1
301494 99301494 1001 86380 86390 1
301471 99301471 1001 86380 86390 1
301552 99301552 1001 86380 86390 1
301168 99301168 1001 86380 86390 1
301272 99301272 1001 86380 86390 1
301262 99301262 1001 86380 86390 1
301175 99301175 1001 86380 86390 1
300956 99300956 1001 86380 86390 1
302277 99302277 1001 86380 86390 1
302220 99302220 1001 86380 86390 1
302327 99302327 1001 86380 86390 1
302048 99302048 1001 86380 86390 1
302115 99302115 1001 86380 86390 1
302004 99302004 1001 86380 86390 1
301943 99301943 1001 86380 86390 1
301777 99301777 1001 86380 86390 1
301963 99301963 1001 86380 86390 1
302469 99302469 1001 86380 86390 1
302392 99302392 1001 86380 86390 1
302462 99302462 1001 86380 86390 1
302479 99302479 1001 86380 86390 1
302454 99302454 1001 86380 86390 1
303105 99303105 1001 86380 86390 1
302969 99302969 1001 86380 86390 1
302945 99302945 1001 86380 86390 1
302730 99302730 1001 86380 86390 1
302627 99302627 1001 86380 86390 1
302720 99302720 1001 86380 86390 1
302709 99302709 1001 86380 86390 1
303375 99303375 1001 86380 86390 1
303340 99303340 1001 86380 86390 1
303293 99303293 1001 86380 86390 1
303842 99303842 1001 86380 86390 1
303856 99303856 1001 86380 86390 1
303986 99303986 1001 86380 86390 1
303671 99303671 1001 86380 86390 1
303662 99303662 1001 86380 86390 1
303666 99303666 1001 86380 86390 1
303787 99303787 1001 86380 86390 1
303482 99303482 1001 86380 86390 1
304121 99304121 1001 86380 86390 1
304096 99304096 1001 86380 86390 1
303620 99303620 1001 86380 86390 1
304144 99304144 1001 86380 86390 1
304157 99304157 1001 86380 86390 1
304145 99304145 1001 86380 86390 1
304562 99304562 1001 86380 86390 1
304490 99304490 1001 86380 86390 1
304384 99304384 1001 86380 86390 1
304417 99304417 1001 86380 86390 1
304934 99304934 1001 86380 86390 1
304947 99304947 1001 86380 86390 1
304948 99304948 1001 86380 86390 1
305039 99305039 1001 86380 86390 1
304887 99304887 1001 86380 86390 1
304900 99304900 1001 86380 86390 1
305019 99305019 1001 86380 86390 1
305020 99305020 1001 86380 86390 1
305596 99305596 1001 86380 86390 1
305593 99305593 1001 86380 86390 1
305388 99305388 1001 86380 86390 1
305468 99305468 1001 86380 86390 1
305391 99305391 1001 86380 86390 1
305316 99305316 1001 86380 86390 1
305277 99305277 1001 86380 86390 1
305317 99305317 1001 86380 86390 1
500167 99500167 1001 86380 86390 1
305481 99305481 1001 86380 86390 1
500017 99500017 1001 86380 86390 1
500812 99500812 1001 86380 86390 1
500689 99500689 1001 86380 86390 1
500728 99500728 1001 86380 86390 1
500722 99500722 1001 86380 86390 1
500569 99500569 1001 86380 86390 1
500558 99500558 1001 86380 86390 1
500469 99500469 1001 86380 86390 1
500485 99500485 1001 86380 86390 1
500524 99500524 1001 86380 86390 1
500564 99500564 1001 86380 86390 1
500554 99500554 1001 86380 86390 1
500336 99500336 1001 86380 86390 1
500196 99500196 1001 86380 86390 1
500328 99500328 1001 86380 86390 1
500239 99500239 1001 86380 86390 1
500228 99500228 1001 86380 86390 1
500940 99500940 1001 86380 86390 1
500903 99500903 1001 86380 86390 1
501006 99501006 1001 86380 86390 1
501003 99501003 1001 86380 86390 1
501562 99501562 1001 86380 86390 1
501530 99501530 1001 86380 86390 1
501625 99501625 1001 86380 86390 1
501599 99501599 1001 86380 86390 1
501371 99501371 1001 86380 86390 1
501229 99501229 1001 86380 86390 1
501283 99501283 1001 86380 86390 1
501071 99501071 1001 86380 86390 1
501098 99501098 1001 86380 86390 1
501088 99501088 1001 86380 86390 1
501065 99501065 1001 86380 86390 1
501170 99501170 1001 86380 86390 1
501209 99501209 1001 86380 86390 1
501197 99501197 1001 86380 86390 1
501729 99501729 1001 86380 86390 1
501796 99501796 1001 86380 86390 1
501694 99501694 1001 86380 86390 1
501761 99501761 1001 86380 86390 1
501803 99501803 1001 86380 86390 1
501661 99501661 1001 86380 86390 1
502435 99502435 1001 86380 86390 1
502195 99502195 1001 86380 86390 1
502249 99502249 1001 86380 86390 1
502136 99502136 1001 86380 86390 1
502191 99502191 1001 86380 86390 1
501987 99501987 1001 86380 86390 1
501975 99501975 1001 86380 86390 1
501898 99501898 1001 86380 86390 1
501888 99501888 1001 86380 86390 1
502019 99502019 1001 86380 86390 1
501905 99501905 1001 86380 86390 1
502488 99502488 1001 86380 86390 1
502507 99502507 1001 86380 86390 1
502615 99502615 1001 86380 86390 1
502513 99502513 1001 86380 86390 1
503244 99503244 1001 86380 86390 1
503094 99503094 1001 86380 86390 1
503080 99503080 1001 86380 86390 1
503069 99503069 1001 86380 86390 1
502979 99502979 1001 86380 86390 1
503044 99503044 1001 86380 86390 1
502841 99502841 1001 86380 86390 1
503431 99503431 1001 86380 86390 1
503341 99503341 1001 86380 86390 1
503380 99503380 1001 86380 86390 1
503486 99503486 1001 86380 86390 1
503293 99503293 1001 86380 86390 1
503324 99503324 1001 86380 86390 1
503468 99503468 1001 86380 86390 1
504015 99504015 1001 86380 86390 1
503920 99503920 1001 86380 86390 1
503821 99503821 1001 86380 86390 1
503770 99503770 1001 86380 86390 1
503786 99503786 1001 86380 86390 1
503812 99503812 1001 86380 86390 1
503641 99503641 1001 86380 86390 1
503604 99503604 1001 86380 86390 1
504206 99504206 1001 86380 86390 1
504285 99504285 1001 86380 86390 1
504224 99504224 1001 86380 86390 1
504150 99504150 1001 86380 86390 1
504241 99504241 1001 86380 86390 1
504934 99504934 1001 86380 86390 1
504749 99504749 1001 86380 86390 1
504650 99504650 1001 86380 86390 1
504553 99504553 1001 86380 86390 1
504554 99504554 1001 86380 86390 1
505002 99505002 1001 86380 86390 1
504978 99504978 1001 86380 86390 1
505721 99505721 1001 86380 86390 1
505763 99505763 1001 86380 86390 1
505386 99505386 1001 86380 86390 1
505412 99505412 1001 86380 86390 1
505165 99505165 1001 86380 86390 1
505323 99505323 1001 86380 86390 1
505184 99505184 1001 86380 86390 1
505831 99505831 1001 86380 86390 1
505814 99505814 1001 86380 86390 1
505893 99505893 1001 86380 86390 1
505959 99505959 1001 86380 86390 1
506548 99506548 1001 86380 86390 1
506459 99506459 1001 86380 86390 1
506518 99506518 1001 86380 86390 1
506257 99506257 1001 86380 86390 1
506145 99506145 1001 86380 86390 1
506122 99506122 1001 86380 86390 1
506123 99506123 1001 86380 86390 1
507049 99507049 1001 86380 86390 1
507092 99507092 1001 86380 86390 1
507015 99507015 1001 86380 86390 1
507136 99507136 1001 86380 86390 1
506891 99506891 1001 86380 86390 1
506894 99506894 1001 86380 86390 1
506896 99506896 1001 86380 86390 1
506950 99506950 1001 86380 86390 1
506838 99506838 1001 86380 86390 1
507619 99507619 1001 86380 86390 1
507425 99507425 1001 86380 86390 1
508171 99508171 1001 86380 86390 1
508113 99508113 1001 86380 86390 1
508102 99508102 1001 86380 86390 1
508103 99508103 1001 86380 86390 1
507851 99507851 1001 86380 86390 1
507891 99507891 1001 86380 86390 1
508001 99508001 1001 86380 86390 1
507826 99507826 1001 86380 86390 1
507663 99507663 1001 86380 86390 1
508362 99508362 1001 86380 86390 1
508317 99508317 1001 86380 86390 1
508411 99508411 1001 86380 86390 1
509037 99509037 1001 86380 86390 1
508898 99508898 1001 86380 86390 1
508479 99508479 1001 86380 86390 1
508649 99508649 1001 86380 86390 1
508565 99508565 1001 86380 86390 1
508656 99508656 1001 86380 86390 1
508618 99508618 1001 86380 86390 1
508504 99508504 1001 86380 86390 1
509784 99509784 1001 86380 86390 1
509741 99509741 1001 86380 86390 1
509619 99509619 1001 86380 86390 1
509584 99509584 1001 86380 86390 1
509624 99509624 1001 86380 86390 1
509511 99509511 1001 86380 86390 1
509370 99509370 1001 86380 86390 1
509365 99509365 1001 86380 86390 1
509481 99509481 1001 86380 86390 1
509958 99509958 1001 86380 86390 1
509934 99509934 1001 86380 86390 1
509973 99509973 1001 86380 86390 1
510638 99510638 1001 86380 86390 1
510607 99510607 1001 86380 86390 1
510488 99510488 1001 86380 86390 1
510412 99510412 1001 86380 86390 1
510296 99510296 1001 86380 86390 1
510829 99510829 1001 86380 86390 1
510891 99510891 1001 86380 86390 1
511424 99511424 1001 86380 86390 1
511506 99511506 1001 86380 86390 1
511430 99511430 1001 86380 86390 1
511153 99511153 1001 86380 86390 1
511181 99511181 1001 86380 86390 1
511233 99511233 1001 86380 86390 1
511301 99511301 1001 86380 86390 1
510984 99510984 1001 86380 86390 1
510972 99510972 1001 86380 86390 1
511000 99511000 1001 86380 86390 1
510977 99510977 1001 86380 86390 1
511019 99511019 1001 86380 86390 1
511564 99511564 1001 86380 86390 1
511677 99511677 1001 86380 86390 1
511717 99511717 1001 86380 86390 1
512229 99512229 1001 86380 86390 1
511979 99511979 1001 86380 86390 1
512021 99512021 1001 86380 86390 1
512154 99512154 1001 86380 86390 1
511854 99511854 1001 86380 86390 1
511856 99511856 1001 86380 86390 1
511819 99511819 1001 86380 86390 1
511832 99511832 1001 86380 86390 1
511948 99511948 1001 86380 86390 1
511768 99511768 1001 86380 86390 1
512448 99512448 1001 86380 86390 1
513041 99513041 1001 86380 86390 1
513096 99513096 1001 86380 86390 1
513161 99513161 1001 86380 86390 1
513046 99513046 1001 86380 86390 1
512954 99512954 1001 86380 86390 1
512955 99512955 1001 86380 86390 1
512713 99512713 1001 86380 86390 1
512682 99512682 1001 86380 86390 1
512724 99512724 1001 86380 86390 1
512751 99512751 1001 86380 86390 1
513345 99513345 1001 86380 86390 1
513380 99513380 1001 86380 86390 1
513932 99513932 1001 86380 86390 1
513646 99513646 1001 86380 86390 1
513660 99513660 1001 86380 86390 1
513806 99513806 1001 86380 86390 1
513493 99513493 1001 86380 86390 1
513520 99513520 1001 86380 86390 1
513573 99513573 1001 86380 86390 1
513575 99513575 1001 86380 86390 1
513511 99513511 1001 86380 86390 1
513512 99513512 1001 86380 86390 1
514083 99514083 1001 86380 86390 1
514109 99514109 1001 86380 86390 1
514071 99514071 1001 86380 86390 1
514084 99514084 1001 86380 86390 1
514088 99514088 1001 86380 86390 1
514741 99514741 1001 86380 86390 1
514767 99514767 1001 86380 86390 1
514716 99514716 1001 86380 86390 1
514742 99514742 1001 86380 86390 1
514704 99514704 1001 86380 86390 1
514685 99514685 1001 86380 86390 1
514766 99514766 1001 86380 86390 1
514472 99514472 1001 86380 86390 1
514460 99514460 1001 86380 86390 1
514643 99514643 1001 86380 86390 1
514355 99514355 1001 86380 86390 1
514432 99514432 1001 86380 86390 1
514308 99514308 1001 86380 86390 1
514428 99514428 1001 86380 86390 1
514416 99514416 1001 86380 86390 1
514911 99514911 1001 86380 86390 1
514965 99514965 1001 86380 86390 1
515034 99515034 1001 86380 86390 1
515546 99515546 1001 86380 86390 1
515664 99515664 1001 86380 86390 1
515617 99515617 1001 86380 86390 1
515338 99515338 1001 86380 86390 1
515364 99515364 1001 86380 86390 1
515383 99515383 1001 86380 86390 1
515839 99515839 1001 86380 86390 1
515793 99515793 1001 86380 86390 1
516332 99516332 1001 86380 86390 1
516453 99516453 1001 86380 86390 1
516501 99516501 1001 86380 86390 1
516352 99516352 1001 86380 86390 1
516290 99516290 1001 86380 86390 1
516190 99516190 1001 86380 86390 1
516191 99516191 1001 86380 86390 1
516166 99516166 1001 86380 86390 1
516179 99516179 1001 86380 86390 1
516205 99516205 1001 86380 86390 1
516154 99516154 1001 86380 86390 1
516264 99516264 1001 86380 86390 1
516121 99516121 1001 86380 86390 1
516062 99516062 1001 86380 86390 1
515899 99515899 1001 86380 86390 1
516597 99516597 1001 86380 86390 1
516535 99516535 1001 86380 86390 1
516510 99516510 1001 86380 86390 1
516622 99516622 1001 86380 86390 1
517210 99517210 1001 86380 86390 1
517306 99517306 1001 86380 86390 1
517277 99517277 1001 86380 86390 1
517330 99517330 1001 86380 86390 1
517167 99517167 1001 86380 86390 1
516976 99516976 1001 86380 86390 1
516990 99516990 1001 86380 86390 1
516940 99516940 1001 86380 86390 1
517084 99517084 1001 86380 86390 1
517010 99517010 1001 86380 86390 1
517076 99517076 1001 86380 86390 1
517115 99517115 1001 86380 86390 1
517025 99517025 1001 86380 86390 1
516782 99516782 1001 86380 86390 1
516797 99516797 1001 86380 86390 1
516825 99516825 1001 86380 86390 1
516881 99516881 1001 86380 86390 1
516830 99516830 1001 86380 86390 1
517345 99517345 1001 86380 86390 1
517478 99517478 1001 86380 86390 1
517362 99517362 1001 86380 86390 1
517618 99517618 1001 86380 86390 1
517619 99517619 1001 86380 86390 1
517638 99517638 1001 86380 86390 1
517656 99517656 1001 86380 86390 1
518169 99518169 1001 86380 86390 1
518820 99518820 1001 86380 86390 1
518889 99518889 1001 86380 86390 1
518866 99518866 1001 86380 86390 1
518580 99518580 1001 86380 86390 1
518699 99518699 1001 86380 86390 1
518690 99518690 1001 86380 86390 1
518393 99518393 1001 86380 86390 1
518462 99518462 1001 86380 86390 1
518442 99518442 1001 86380 86390 1
518546 99518546 1001 86380 86390 1
519168 99519168 1001 86380 86390 1
519068 99519068 1001 86380 86390 1
519094 99519094 1001 86380 86390 1
519646 99519646 1001 86380 86390 1
519791 99519791 1001 86380 86390 1
519620 99519620 1001 86380 86390 1
519506 99519506 1001 86380 86390 1
519546 99519546 1001 86380 86390 1
519559 99519559 1001 86380 86390 1
519585 99519585 1001 86380 86390 1
519577 99519577 1001 86380 86390 1
519435 99519435 1001 86380 86390 1
519312 99519312 1001 86380 86390 1
519288 99519288 1001 86380 86390 1
519379 99519379 1001 86380 86390 1
519889 99519889 1001 86380 86390 1
519869 99519869 1001 86380 86390 1
519937 99519937 1001 86380 86390 1
520002 99520002 1001 86380 86390 1
519977 99519977 1001 86380 86390 1
520636 99520636 1001 86380 86390 1
520538 99520538 1001 86380 86390 1
520526 99520526 1001 86380 86390 1
520514 99520514 1001 86380 86390 1
520540 99520540 1001 86380 86390 1
520519 99520519 1001 86380 86390 1
520548 99520548 1001 86380 86390 1
520267 99520267 1001 86380 86390 1
520136 99520136 1001 86380 86390 1
520101 99520101 1001 86380 86390 1
521350 99521350 1001 86380 86390 1
521264 99521264 1001 86380 86390 1
521200 99521200 1001 86380 86390 1
521111 99521111 1001 86380 86390 1
521073 99521073 1001 86380 86390 1
521074 99521074 1001 86380 86390 1
521219 99521219 1001 86380 86390 1
520875 99520875 1001 86380 86390 1
521018 99521018 1001 86380 86390 1
520942 99520942 1001 86380 86390 1
520866 99520866 1001 86380 86390 1
521477 99521477 1001 86380 86390 1
521574 99521574 1001 86380 86390 1
521587 99521587 1001 86380 86390 1
521666 99521666 1001 86380 86390 1
522164 99522164 1001 86380 86390 1
522115 99522115 1001 86380 86390 1
522289 99522289 1001 86380 86390 1
521721 99521721 1001 86380 86390 1
521851 99521851 1001 86380 86390 1
522357 99522357 1001 86380 86390 1
522310 99522310 1001 86380 86390 1
522492 99522492 1001 86380 86390 1
522312 99522312 1001 86380 86390 1
523068 99523068 1001 86380 86390 1
523060 99523060 1001 86380 86390 1
523051 99523051 1001 86380 86390 1
522924 99522924 1001 86380 86390 1
522718 99522718 1001 86380 86390 1
522761 99522761 1001 86380 86390 1
522891 99522891 1001 86380 86390 1
522653 99522653 1001 86380 86390 1
522634 99522634 1001 86380 86390 1
522545 99522545 1001 86380 86390 1
522598 99522598 1001 86380 86390 1
523157 99523157 1001 86380 86390 1
523158 99523158 1001 86380 86390 1
523211 99523211 1001 86380 86390 1
523252 99523252 1001 86380 86390 1
523123 99523123 1001 86380 86390 1
523779 99523779 1001 86380 86390 1
523609 99523609 1001 86380 86390 1
523644 99523644 1001 86380 86390 1
523441 99523441 1001 86380 86390 1
523442 99523442 1001 86380 86390 1
524149 99524149 1001 86380 86390 1
524103 99524103 1001 86380 86390 1
523947 99523947 1001 86380 86390 1
524718 99524718 1001 86380 86390 1
524734 99524734 1001 86380 86390 1
524473 99524473 1001 86380 86390 1
524409 99524409 1001 86380 86390 1
524554 99524554 1001 86380 86390 1
524400 99524400 1001 86380 86390 1
524388 99524388 1001 86380 86390 1
524456 99524456 1001 86380 86390 1
524509 99524509 1001 86380 86390 1
524284 99524284 1001 86380 86390 1
524155 99524155 1001 86380 86390 1
524182 99524182 1001 86380 86390 1
524249 99524249 1001 86380 86390 1
524277 99524277 1001 86380 86390 1
524924 99524924 1001 86380 86390 1
524772 99524772 1001 86380 86390 1
524967 99524967 1001 86380 86390 1
524867 99524867 1001 86380 86390 1
524973 99524973 1001 86380 86390 1
525437 99525437 1001 86380 86390 1
525239 99525239 1001 86380 86390 1
525359 99525359 1001 86380 86390 1
525348 99525348 1001 86380 86390 1
524990 99524990 1001 86380 86390 1
525098 99525098 1001 86380 86390 1
525139 99525139 1001 86380 86390 1
525791 99525791 1001 86380 86390 1
525611 99525611 1001 86380 86390 1
525719 99525719 1001 86380 86390 1
526274 99526274 1001 86380 86390 1
526288 99526288 1001 86380 86390 1
526304 99526304 1001 86380 86390 1
526344 99526344 1001 86380 86390 1
526357 99526357 1001 86380 86390 1
526254 99526254 1001 86380 86390 1
526187 99526187 1001 86380 86390 1
525893 99525893 1001 86380 86390 1
525935 99525935 1001 86380 86390 1
525910 99525910 1001 86380 86390 1
526446 99526446 1001 86380 86390 1
526485 99526485 1001 86380 86390 1
526539 99526539 1001 86380 86390 1
526531 99526531 1001 86380 86390 1
526480 99526480 1001 86380 86390 1
527049 99527049 1001 86380 86390 1
527205 99527205 1001 86380 86390 1
526853 99526853 1001 86380 86390 1
526869 99526869 1001 86380 86390 1
526856 99526856 1001 86380 86390 1
527016 99527016 1001 86380 86390 1
526689 99526689 1001 86380 86390 1
527329 99527329 1001 86380 86390 1
527318 99527318 1001 86380 86390 1
527424 99527424 1001 86380 86390 1
527452 99527452 1001 86380 86390 1
527897 99527897 1001 86380 86390 1
528015 99528015 1001 86380 86390 1
527729 99527729 1001 86380 86390 1
527795 99527795 1001 86380 86390 1
527757 99527757 1001 86380 86390 1
527770 99527770 1001 86380 86390 1
527788 99527788 1001 86380 86390 1
527853 99527853 1001 86380 86390 1
527547 99527547 1001 86380 86390 1
527577 99527577 1001 86380 86390 1
527501 99527501 1001 86380 86390 1
527502 99527502 1001 86380 86390 1
528178 99528178 1001 86380 86390 1
528824 99528824 1001 86380 86390 1
528396 99528396 1001 86380 86390 1
528345 99528345 1001 86380 86390 1
528488 99528488 1001 86380 86390 1
528464 99528464 1001 86380 86390 1
528325 99528325 1001 86380 86390 1
528431 99528431 1001 86380 86390 1
529006 99529006 1001 86380 86390 1
529088 99529088 1001 86380 86390 1
529677 99529677 1001 86380 86390 1
529696 99529696 1001 86380 86390 1
529582 99529582 1001 86380 86390 1
529357 99529357 1001 86380 86390 1
529452 99529452 1001 86380 86390 1
529108 99529108 1001 86380 86390 1
529191 99529191 1001 86380 86390 1
529841 99529841 1001 86380 86390 1
529737 99529737 1001 86380 86390 1
529896 99529896 1001 86380 86390 1
529742 99529742 1001 86380 86390 1
529771 99529771 1001 86380 86390 1
529862 99529862 1001 86380 86390 1
529929 99529929 1001 86380 86390 1
530353 99530353 1001 86380 86390 1
530496 99530496 1001 86380 86390 1
530538 99530538 1001 86380 86390 1
530336 99530336 1001 86380 86390 1
530315 99530315 1001 86380 86390 1
530330 99530330 1001 86380 86390 1
530343 99530343 1001 86380 86390 1
530306 99530306 1001 86380 86390 1
530177 99530177 1001 86380 86390 1
529984 99529984 1001 86380 86390 1
529965 99529965 1001 86380 86390 1
530082 99530082 1001 86380 86390 1
530134 99530134 1001 86380 86390 1
530123 99530123 1001 86380 86390 1
530007 99530007 1001 86380 86390 1
530046 99530046 1001 86380 86390 1
530554 99530554 1001 86380 86390 1
530659 99530659 1001 86380 86390 1
530700 99530700 1001 86380 86390 1
530752 99530752 1001 86380 86390 1
530727 99530727 1001 86380 86390 1
531264 99531264 1001 86380 86390 1
531242 99531242 1001 86380 86390 1
531218 99531218 1001 86380 86390 1
530996 99530996 1001 86380 86390 1
531055 99531055 1001 86380 86390 1
530888 99530888 1001 86380 86390 1
530773 99530773 1001 86380 86390 1
530816 99530816 1001 86380 86390 1
530874 99530874 1001 86380 86390 1
531558 99531558 1001 86380 86390 1
531470 99531470 1001 86380 86390 1
531523 99531523 1001 86380 86390 1
531435 99531435 1001 86380 86390 1
531401 99531401 1001 86380 86390 1
532027 99532027 1001 86380 86390 1
532171 99532171 1001 86380 86390 1
532032 99532032 1001 86380 86390 1
531936 99531936 1001 86380 86390 1
531853 99531853 1001 86380 86390 1
531879 99531879 1001 86380 86390 1
531817 99531817 1001 86380 86390 1
531783 99531783 1001 86380 86390 1
531655 99531655 1001 86380 86390 1
531681 99531681 1001 86380 86390 1
531617 99531617 1001 86380 86390 1
531647 99531647 1001 86380 86390 1
532267 99532267 1001 86380 86390 1
532359 99532359 1001 86380 86390 1
532322 99532322 1001 86380 86390 1
532221 99532221 1001 86380 86390 1
532403 99532403 1001 86380 86390 1
532395 99532395 1001 86380 86390 1
532995 99532995 1001 86380 86390 1
532878 99532878 1001 86380 86390 1
532969 99532969 1001 86380 86390 1
533001 99533001 1001 86380 86390 1
532933 99532933 1001 86380 86390 1
532985 99532985 1001 86380 86390 1
532976 99532976 1001 86380 86390 1
532725 99532725 1001 86380 86390 1
532423 99532423 1001 86380 86390 1
532575 99532575 1001 86380 86390 1
532601 99532601 1001 86380 86390 1
533174 99533174 1001 86380 86390 1
533152 99533152 1001 86380 86390 1
533170 99533170 1001 86380 86390 1
533678 99533678 1001 86380 86390 1
533798 99533798 1001 86380 86390 1
533775 99533775 1001 86380 86390 1
533817 99533817 1001 86380 86390 1
533805 99533805 1001 86380 86390 1
533754 99533754 1001 86380 86390 1
533539 99533539 1001 86380 86390 1
533450 99533450 1001 86380 86390 1
533534 99533534 1001 86380 86390 1
533303 99533303 1001 86380 86390 1
533421 99533421 1001 86380 86390 1
533336 99533336 1001 86380 86390 1
533987 99533987 1001 86380 86390 1
534004 99534004 1001 86380 86390 1
534057 99534057 1001 86380 86390 1
533876 99533876 1001 86380 86390 1
534531 99534531 1001 86380 86390 1
534508 99534508 1001 86380 86390 1
534539 99534539 1001 86380 86390 1
534565 99534565 1001 86380 86390 1
534312 99534312 1001 86380 86390 1
534443 99534443 1001 86380 86390 1
534444 99534444 1001 86380 86390 1
534342 99534342 1001 86380 86390 1
534207 99534207 1001 86380 86390 1
534160 99534160 1001 86380 86390 1
534832 99534832 1001 86380 86390 1
534861 99534861 1001 86380 86390 1
535394 99535394 1001 86380 86390 1
535399 99535399 1001 86380 86390 1
535312 99535312 1001 86380 86390 1
535149 99535149 1001 86380 86390 1
535203 99535203 1001 86380 86390 1
535075 99535075 1001 86380 86390 1
534935 99534935 1001 86380 86390 1
534952 99534952 1001 86380 86390 1
535637 99535637 1001 86380 86390 1
535663 99535663 1001 86380 86390 1
535639 99535639 1001 86380 86390 1
535659 99535659 1001 86380 86390 1
535543 99535543 1001 86380 86390 1
535557 99535557 1001 86380 86390 1
536309 99536309 1001 86380 86390 1
536176 99536176 1001 86380 86390 1
536325 99536325 1001 86380 86390 1
535962 99535962 1001 86380 86390 1
536078 99536078 1001 86380 86390 1
536121 99536121 1001 86380 86390 1
536023 99536023 1001 86380 86390 1
535762 99535762 1001 86380 86390 1
536376 99536376 1001 86380 86390 1
536483 99536483 1001 86380 86390 1
536965 99536965 1001 86380 86390 1
537082 99537082 1001 86380 86390 1
536776 99536776 1001 86380 86390 1
536777 99536777 1001 86380 86390 1
536765 99536765 1001 86380 86390 1
536722 99536722 1001 86380 86390 1
536554 99536554 1001 86380 86390 1
536658 99536658 1001 86380 86390 1
536634 99536634 1001 86380 86390 1
536688 99536688 1001 86380 86390 1
536678 99536678 1001 86380 86390 1
536691 99536691 1001 86380 86390 1
536693 99536693 1001 86380 86390 1
536668 99536668 1001 86380 86390 1
536591 99536591 1001 86380 86390 1
537172 99537172 1001 86380 86390 1
537292 99537292 1001 86380 86390 1
537336 99537336 1001 86380 86390 1
537246 99537246 1001 86380 86390 1
537235 99537235 1001 86380 86390 1
537898 99537898 1001 86380 86390 1
537924 99537924 1001 86380 86390 1
537944 99537944 1001 86380 86390 1
537593 99537593 1001 86380 86390 1
537775 99537775 1001 86380 86390 1
537369 99537369 1001 86380 86390 1
537373 99537373 1001 86380 86390 1
537404 99537404 1001 86380 86390 1
538076 99538076 1001 86380 86390 1
538041 99538041 1001 86380 86390 1
538813 99538813 1001 86380 86390 1
538705 99538705 1001 86380 86390 1
538654 99538654 1001 86380 86390 1
538492 99538492 1001 86380 86390 1
538505 99538505 1001 86380 86390 1
538509 99538509 1001 86380 86390 1
538499 99538499 1001 86380 86390 1
538542 99538542 1001 86380 86390 1
538530 99538530 1001 86380 86390 1
538236 99538236 1001 86380 86390 1
538250 99538250 1001 86380 86390 1
539005 99539005 1001 86380 86390 1
538853 99538853 1001 86380 86390 1
538932 99538932 1001 86380 86390 1
538911 99538911 1001 86380 86390 1
538887 99538887 1001 86380 86390 1
539525 99539525 1001 86380 86390 1
539480 99539480 1001 86380 86390 1
539587 99539587 1001 86380 86390 1
539511 99539511 1001 86380 86390 1
539833 99539833 1001 86380 86390 1
539707 99539707 1001 86380 86390 1
539797 99539797 1001 86380 86390 1
539642 99539642 1001 86380 86390 1
539786 99539786 1001 86380 86390 1
539839 99539839 1001 86380 86390 1
539788 99539788 1001 86380 86390 1
539830 99539830 1001 86380 86390 1
540335 99540335 1001 86380 86390 1
540297 99540297 1001 86380 86390 1
540464 99540464 1001 86380 86390 1
540121 99540121 1001 86380 86390 1
540255 99540255 1001 86380 86390 1
540256 99540256 1001 86380 86390 1
539962 99539962 1001 86380 86390 1
539938 99539938 1001 86380 86390 1
539994 99539994 1001 86380 86390 1
540039 99540039 1001 86380 86390 1
540515 99540515 1001 86380 86390 1
540555 99540555 1001 86380 86390 1
540506 99540506 1001 86380 86390 1
540514 99540514 1001 86380 86390 1
541196 99541196 1001 86380 86390 1
541050 99541050 1001 86380 86390 1
540989 99540989 1001 86380 86390 1
540964 99540964 1001 86380 86390 1
541055 99541055 1001 86380 86390 1
541072 99541072 1001 86380 86390 1
540815 99540815 1001 86380 86390 1
540700 99540700 1001 86380 86390 1
540785 99540785 1001 86380 86390 1
540839 99540839 1001 86380 86390 1
541329 99541329 1001 86380 86390 1
541398 99541398 1001 86380 86390 1
541296 99541296 1001 86380 86390 1
541349 99541349 1001 86380 86390 1
541299 99541299 1001 86380 86390 1
542029 99542029 1001 86380 86390 1
541809 99541809 1001 86380 86390 1
541748 99541748 1001 86380 86390 1
541830 99541830 1001 86380 86390 1
541563 99541563 1001 86380 86390 1
541695 99541695 1001 86380 86390 1
541556 99541556 1001 86380 86390 1
542254 99542254 1001 86380 86390 1
542755 99542755 1001 86380 86390 1
542747 99542747 1001 86380 86390 1
542622 99542622 1001 86380 86390 1
542645 99542645 1001 86380 86390 1
542609 99542609 1001 86380 86390 1
542479 99542479 1001 86380 86390 1
542404 99542404 1001 86380 86390 1
542984 99542984 1001 86380 86390 1
543139 99543139 1001 86380 86390 1
543093 99543093 1001 86380 86390 1
543132 99543132 1001 86380 86390 1
543120 99543120 1001 86380 86390 1
542978 99542978 1001 86380 86390 1
542965 99542965 1001 86380 86390 1
543108 99543108 1001 86380 86390 1
543579 99543579 1001 86380 86390 1
543582 99543582 1001 86380 86390 1
543573 99543573 1001 86380 86390 1
543760 99543760 1001 86380 86390 1
543587 99543587 1001 86380 86390 1
543576 99543576 1001 86380 86390 1
543731 99543731 1001 86380 86390 1
543371 99543371 1001 86380 86390 1
543554 99543554 1001 86380 86390 1
543516 99543516 1001 86380 86390 1
543542 99543542 1001 86380 86390 1
543253 99543253 1001 86380 86390 1
543296 99543296 1001 86380 86390 1
543194 99543194 1001 86380 86390 1
543337 99543337 1001 86380 86390 1
543356 99543356 1001 86380 86390 1
543860 99543860 1001 86380 86390 1
543886 99543886 1001 86380 86390 1
544525 99544525 1001 86380 86390 1
544527 99544527 1001 86380 86390 1
544556 99544556 1001 86380 86390 1
544347 99544347 1001 86380 86390 1
544363 99544363 1001 86380 86390 1
544659 99544659 1001 86380 86390 1
542647 1064 1002 27873 32244 1
400040 99400040 1001 86380 86390 1
400204 99400204 1001 86380 86390 1
400454 99400454 1001 86380 86390 1
400479 99400479 1001 86380 86390 1
400720 99400720 1001 86380 86390 1
400727 99400727 1001 86380 86390 1
400789 99400789 1001 86380 86390 1
400791 99400791 1001 86380 86390 1
400917 99400917 1001 86380 86390 1
401003 99401003 1001 86380 86390 1
401000 99401000 1001 86380 86390 1
401110 99401110 1001 86380 86390 1
401433 99401433 1001 86380 86390 1
401539 99401539 1001 86380 86390 1
401542 99401542 1001 86380 86390 1
401658 99401658 1001 86380 86390 1
401677 99401677 1001 86380 86390 1
402456 99402456 1001 86380 86390 1
402751 99402751 1001 86380 86390 1
402835 99402835 1001 86380 86390 1
402898 99402898 1001 86380 86390 1
403035 99403035 1001 86380 86390 1
403396 99403396 1001 86380 86390 1
403493 99403493 1001 86380 86390 1
403689 99403689 1001 86380 86390 1
403822 99403822 1001 86380 86390 1
403798 99403798 1001 86380 86390 1
403844 99403844 1001 86380 86390 1
403978 99403978 1001 86380 86390 1
404192 99404192 1001 86380 86390 1
404177 99404177 1001 86380 86390 1
404207 99404207 1001 86380 86390 1
404362 99404362 1001 86380 86390 1
404432 99404432 1001 86380 86390 1
404482 99404482 1001 86380 86390 1
404638 99404638 1001 86380 86390 1
404744 99404744 1001 86380 86390 1
404786 99404786 1001 86380 86390 1
404690 99404690 1001 86380 86390 1
404954 99404954 1001 86380 86390 1
405123 99405123 1001 86380 86390 1
405416 99405416 1001 86380 86390 1
405696 99405696 1001 86380 86390 1
406113 99406113 1001 86380 86390 1
406485 99406485 1001 86380 86390 1
406425 99406425 1001 86380 86390 1
406518 99406518 1001 86380 86390 1
406680 99406680 1001 86380 86390 1
406941 99406941 1001 86380 86390 1
406948 99406948 1001 86380 86390 1
406952 99406952 1001 86380 86390 1
406953 99406953 1001 86380 86390 1
407041 99407041 1001 86380 86390 1
407105 99407105 1001 86380 86390 1
407157 99407157 1001 86380 86390 1
407221 99407221 1001 86380 86390 1
407865 99407865 1001 86380 86390 1
408083 99408083 1001 86380 86390 1
408173 99408173 1001 86380 86390 1
408223 99408223 1001 86380 86390 1
408369 99408369 1001 86380 86390 1
408355 99408355 1001 86380 86390 1
408434 99408434 1001 86380 86390 1
408778 99408778 1001 86380 86390 1
408824 99408824 1001 86380 86390 1
409179 99409179 1001 86380 86390 1
409340 99409340 1001 86380 86390 1
409549 99409549 1001 86380 86390 1
409940 99409940 1001 86380 86390 1
410108 99410108 1001 86380 86390 1
410094 99410094 1001 86380 86390 1
410328 99410328 1001 86380 86390 1
410304 99410304 1001 86380 86390 1
410442 99410442 1001 86380 86390 1
410541 99410541 1001 86380 86390 1
410687 99410687 1001 86380 86390 1
410835 99410835 1001 86380 86390 1
410845 99410845 1001 86380 86390 1
410922 99410922 1001 86380 86390 1
411107 99411107 1001 86380 86390 1
411136 99411136 1001 86380 86390 1
411660 99411660 1001 86380 86390 1
411823 99411823 1001 86380 86390 1
411913 99411913 1001 86380 86390 1
411924 99411924 1001 86380 86390 1
412036 99412036 1001 86380 86390 1
412074 99412074 1001 86380 86390 1
412098 99412098 1001 86380 86390 1
412132 99412132 1001 86380 86390 1
412453 99412453 1001 86380 86390 1
412458 99412458 1001 86380 86390 1
413543 99413543 1001 86380 86390 1
413621 99413621 1001 86380 86390 1
413485 99413485 1001 86380 86390 1
413056 99413056 1001 86380 86390 1
413285 99413285 1001 86380 86390 1
412970 99412970 1001 86380 86390 1
412780 99412780 1001 86380 86390 1
412683 99412683 1001 86380 86390 1
413946 99413946 1001 86380 86390 1
413770 99413770 1001 86380 86390 1
413909 99413909 1001 86380 86390 1
413960 99413960 1001 86380 86390 1
415187 99415187 1001 86380 86390 1
415216 99415216 1001 86380 86390 1
415172 99415172 1001 86380 86390 1
415289 99415289 1001 86380 86390 1
414807 99414807 1001 86380 86390 1
414754 99414754 1001 86380 86390 1
414321 99414321 1001 86380 86390 1
414430 99414430 1001 86380 86390 1
414410 99414410 1001 86380 86390 1
415483 99415483 1001 86380 86390 1
415430 99415430 1001 86380 86390 1
416732 99416732 1001 86380 86390 1
416941 99416941 1001 86380 86390 1
416849 99416849 1001 86380 86390 1
416975 99416975 1001 86380 86390 1
416309 99416309 1001 86380 86390 1
415728 99415728 1001 86380 86390 1
416071 99416071 1001 86380 86390 1
417073 99417073 1001 86380 86390 1
416137 99416137 1001 86380 86390 1
417284 99417284 1001 86380 86390 1
417367 99417367 1001 86380 86390 1
417500 99417500 1001 86380 86390 1
417459 99417459 1001 86380 86390 1
417419 99417419 1001 86380 86390 1
418322 99418322 1001 86380 86390 1
418427 99418427 1001 86380 86390 1
418242 99418242 1001 86380 86390 1
417738 99417738 1001 86380 86390 1
417619 99417619 1001 86380 86390 1
417956 99417956 1001 86380 86390 1
419119 99419119 1001 86380 86390 1
418947 99418947 1001 86380 86390 1
420338 99420338 1001 86380 86390 1
420263 99420263 1001 86380 86390 1
420205 99420205 1001 86380 86390 1
420418 99420418 1001 86380 86390 1
419906 99419906 1001 86380 86390 1
419900 99419900 1001 86380 86390 1
419689 99419689 1001 86380 86390 1
419293 99419293 1001 86380 86390 1
419574 99419574 1001 86380 86390 1
420500 99420500 1001 86380 86390 1
420668 99420668 1001 86380 86390 1
421889 99421889 1001 86380 86390 1
421890 99421890 1001 86380 86390 1
421983 99421983 1001 86380 86390 1
422017 99422017 1001 86380 86390 1
422018 99422018 1001 86380 86390 1
421730 99421730 1001 86380 86390 1
421577 99421577 1001 86380 86390 1
421361 99421361 1001 86380 86390 1
421532 99421532 1001 86380 86390 1
421117 99421117 1001 86380 86390 1
421171 99421171 1001 86380 86390 1
421190 99421190 1001 86380 86390 1
422371 99422371 1001 86380 86390 1
423489 99423489 1001 86380 86390 1
423710 99423710 1001 86380 86390 1
423570 99423570 1001 86380 86390 1
423738 99423738 1001 86380 86390 1
423286 99423286 1001 86380 86390 1
423284 99423284 1001 86380 86390 1
422835 99422835 1001 86380 86390 1
422741 99422741 1001 86380 86390 1
422822 99422822 1001 86380 86390 1
422569 99422569 1001 86380 86390 1
423970 99423970 1001 86380 86390 1
423777 99423777 1001 86380 86390 1
424061 99424061 1001 86380 86390 1
425124 99425124 1001 86380 86390 1
425180 99425180 1001 86380 86390 1
425200 99425200 1001 86380 86390 1
425244 99425244 1001 86380 86390 1
424771 99424771 1001 86380 86390 1
424728 99424728 1001 86380 86390 1
424798 99424798 1001 86380 86390 1
424488 99424488 1001 86380 86390 1
424345 99424345 1001 86380 86390 1
424500 99424500 1001 86380 86390 1
424190 99424190 1001 86380 86390 1
424199 99424199 1001 86380 86390 1
424359 99424359 1001 86380 86390 1
424288 99424288 1001 86380 86390 1
424177 99424177 1001 86380 86390 1
425436 99425436 1001 86380 86390 1
425612 99425612 1001 86380 86390 1
425482 99425482 1001 86380 86390 1
425578 99425578 1001 86380 86390 1
425599 99425599 1001 86380 86390 1
425401 99425401 1001 86380 86390 1
426793 99426793 1001 86380 86390 1
427055 99427055 1001 86380 86390 1
426955 99426955 1001 86380 86390 1
426574 99426574 1001 86380 86390 1
426351 99426351 1001 86380 86390 1
426189 99426189 1001 86380 86390 1
426174 99426174 1001 86380 86390 1
427381 99427381 1001 86380 86390 1
427135 99427135 1001 86380 86390 1
428630 99428630 1001 86380 86390 1
428353 99428353 1001 86380 86390 1
428624 99428624 1001 86380 86390 1
428220 99428220 1001 86380 86390 1
427856 99427856 1001 86380 86390 1
427782 99427782 1001 86380 86390 1
427760 99427760 1001 86380 86390 1
428737 99428737 1001 86380 86390 1
429028 99429028 1001 86380 86390 1
430193 99430193 1001 86380 86390 1
430010 99430010 1001 86380 86390 1
429711 99429711 1001 86380 86390 1
429832 99429832 1001 86380 86390 1
429575 99429575 1001 86380 86390 1
429765 99429765 1001 86380 86390 1
429647 99429647 1001 86380 86390 1
429827 99429827 1001 86380 86390 1
429212 99429212 1001 86380 86390 1
429514 99429514 1001 86380 86390 1
430644 99430644 1001 86380 86390 1
430692 99430692 1001 86380 86390 1
431771 99431771 1001 86380 86390 1
431915 99431915 1001 86380 86390 1
431922 99431922 1001 86380 86390 1
432008 99432008 1001 86380 86390 1
431807 99431807 1001 86380 86390 1
431784 99431784 1001 86380 86390 1
431880 99431880 1001 86380 86390 1
431644 99431644 1001 86380 86390 1
431419 99431419 1001 86380 86390 1
431208 99431208 1001 86380 86390 1
431211 99431211 1001 86380 86390 1
431250 99431250 1001 86380 86390 1
432221 99432221 1001 86380 86390 1
432151 99432151 1001 86380 86390 1
432290 99432290 1001 86380 86390 1
432124 99432124 1001 86380 86390 1
432095 99432095 1001 86380 86390 1
432097 99432097 1001 86380 86390 1
432312 99432312 1001 86380 86390 1
432372 99432372 1001 86380 86390 1
432483 99432483 1001 86380 86390 1
433490 99433490 1001 86380 86390 1
433712 99433712 1001 86380 86390 1
433006 99433006 1001 86380 86390 1
433232 99433232 1001 86380 86390 1
432555 99432555 1001 86380 86390 1
432888 99432888 1001 86380 86390 1
433967 99433967 1001 86380 86390 1
433968 99433968 1001 86380 86390 1
433831 99433831 1001 86380 86390 1
433969 99433969 1001 86380 86390 1
435193 99435193 1001 86380 86390 1
435005 99435005 1001 86380 86390 1
434896 99434896 1001 86380 86390 1
434764 99434764 1001 86380 86390 1
434624 99434624 1001 86380 86390 1
434643 99434643 1001 86380 86390 1
434729 99434729 1001 86380 86390 1
435544 99435544 1001 86380 86390 1
435584 99435584 1001 86380 86390 1
436950 99436950 1001 86380 86390 1
436983 99436983 1001 86380 86390 1
436793 99436793 1001 86380 86390 1
436971 99436971 1001 86380 86390 1
436487 99436487 1001 86380 86390 1
436149 99436149 1001 86380 86390 1
436112 99436112 1001 86380 86390 1
300612 99300612 1001 86380 86390 1
300588 99300588 1001 86380 86390 1
300694 99300694 1001 86380 86390 1
300712 99300712 1001 86380 86390 1
300484 99300484 1001 86380 86390 1
300513 99300513 1001 86380 86390 1
300379 99300379 1001 86380 86390 1
300251 99300251 1001 86380 86390 1
300209 99300209 1001 86380 86390 1
300777 99300777 1001 86380 86390 1
300897 99300897 1001 86380 86390 1
300887 99300887 1001 86380 86390 1
300747 99300747 1001 86380 86390 1
301426 99301426 1001 86380 86390 1
301484 99301484 1001 86380 86390 1
301499 99301499 1001 86380 86390 1
301261 99301261 1001 86380 86390 1
301313 99301313 1001 86380 86390 1
301267 99301267 1001 86380 86390 1
301307 99301307 1001 86380 86390 1
301295 99301295 1001 86380 86390 1
301014 99301014 1001 86380 86390 1
301055 99301055 1001 86380 86390 1
301048 99301048 1001 86380 86390 1
301643 99301643 1001 86380 86390 1
301633 99301633 1001 86380 86390 1
301574 99301574 1001 86380 86390 1
302291 99302291 1001 86380 86390 1
302111 99302111 1001 86380 86390 1
301825 99301825 1001 86380 86390 1
301887 99301887 1001 86380 86390 1
302549 99302549 1001 86380 86390 1
302567 99302567 1001 86380 86390 1
302568 99302568 1001 86380 86390 1
302453 99302453 1001 86380 86390 1
303141 99303141 1001 86380 86390 1
302980 99302980 1001 86380 86390 1
302931 99302931 1001 86380 86390 1
302880 99302880 1001 86380 86390 1
302803 99302803 1001 86380 86390 1
302935 99302935 1001 86380 86390 1
302611 99302611 1001 86380 86390 1
302599 99302599 1001 86380 86390 1
302704 99302704 1001 86380 86390 1
302591 99302591 1001 86380 86390 1
303361 99303361 1001 86380 86390 1
303378 99303378 1001 86380 86390 1
303250 99303250 1001 86380 86390 1
303880 99303880 1001 86380 86390 1
303950 99303950 1001 86380 86390 1
303913 99303913 1001 86380 86390 1
303788 99303788 1001 86380 86390 1
303724 99303724 1001 86380 86390 1
303716 99303716 1001 86380 86390 1
303654 99303654 1001 86380 86390 1
303466 99303466 1001 86380 86390 1
303614 99303614 1001 86380 86390 1
304059 99304059 1001 86380 86390 1
304119 99304119 1001 86380 86390 1
304724 99304724 1001 86380 86390 1
304854 99304854 1001 86380 86390 1
304781 99304781 1001 86380 86390 1
304601 99304601 1001 86380 86390 1
304628 99304628 1001 86380 86390 1
304577 99304577 1001 86380 86390 1
304633 99304633 1001 86380 86390 1
304493 99304493 1001 86380 86390 1
304277 99304277 1001 86380 86390 1
304420 99304420 1001 86380 86390 1
304318 99304318 1001 86380 86390 1
304370 99304370 1001 86380 86390 1
304243 99304243 1001 86380 86390 1
305038 99305038 1001 86380 86390 1
305029 99305029 1001 86380 86390 1
305583 99305583 1001 86380 86390 1
305507 99305507 1001 86380 86390 1
305540 99305540 1001 86380 86390 1
305405 99305405 1001 86380 86390 1
305431 99305431 1001 86380 86390 1
305306 99305306 1001 86380 86390 1
305399 99305399 1001 86380 86390 1
305103 99305103 1001 86380 86390 1
305144 99305144 1001 86380 86390 1
305173 99305173 1001 86380 86390 1
305136 99305136 1001 86380 86390 1
305203 99305203 1001 86380 86390 1
305101 99305101 1001 86380 86390 1
500723 99500723 1001 86380 86390 1
500713 99500713 1001 86380 86390 1
500706 99500706 1001 86380 86390 1
500810 99500810 1001 86380 86390 1
500548 99500548 1001 86380 86390 1
500526 99500526 1001 86380 86390 1
500334 99500334 1001 86380 86390 1
500323 99500323 1001 86380 86390 1
500246 99500246 1001 86380 86390 1
500265 99500265 1001 86380 86390 1
500278 99500278 1001 86380 86390 1
500914 99500914 1001 86380 86390 1
500850 99500850 1001 86380 86390 1
500954 99500954 1001 86380 86390 1
500859 99500859 1001 86380 86390 1
500847 99500847 1001 86380 86390 1
500886 99500886 1001 86380 86390 1
501619 99501619 1001 86380 86390 1
501480 99501480 1001 86380 86390 1
501545 99501545 1001 86380 86390 1
501633 99501633 1001 86380 86390 1
501243 99501243 1001 86380 86390 1
501428 99501428 1001 86380 86390 1
501213 99501213 1001 86380 86390 1
501123 99501123 1001 86380 86390 1
501114 99501114 1001 86380 86390 1
501054 99501054 1001 86380 86390 1
501067 99501067 1001 86380 86390 1
501818 99501818 1001 86380 86390 1
501692 99501692 1001 86380 86390 1
501839 99501839 1001 86380 86390 1
502299 99502299 1001 86380 86390 1
502440 99502440 1001 86380 86390 1
502320 99502320 1001 86380 86390 1
502094 99502094 1001 86380 86390 1
502108 99502108 1001 86380 86390 1
502044 99502044 1001 86380 86390 1
502021 99502021 1001 86380 86390 1
501893 99501893 1001 86380 86390 1
501945 99501945 1001 86380 86390 1
502541 99502541 1001 86380 86390 1
502623 99502623 1001 86380 86390 1
502485 99502485 1001 86380 86390 1
503227 99503227 1001 86380 86390 1
503257 99503257 1001 86380 86390 1
503181 99503181 1001 86380 86390 1
503250 99503250 1001 86380 86390 1
502973 99502973 1001 86380 86390 1
503027 99503027 1001 86380 86390 1
503042 99503042 1001 86380 86390 1
502968 99502968 1001 86380 86390 1
503007 99503007 1001 86380 86390 1
502696 99502696 1001 86380 86390 1
502831 99502831 1001 86380 86390 1
502796 99502796 1001 86380 86390 1
502732 99502732 1001 86380 86390 1
503485 99503485 1001 86380 86390 1
503493 99503493 1001 86380 86390 1
504009 99504009 1001 86380 86390 1
503973 99503973 1001 86380 86390 1
503549 99503549 1001 86380 86390 1
503614 99503614 1001 86380 86390 1
503619 99503619 1001 86380 86390 1
503684 99503684 1001 86380 86390 1
503634 99503634 1001 86380 86390 1
503609 99503609 1001 86380 86390 1
503585 99503585 1001 86380 86390 1
504129 99504129 1001 86380 86390 1
504121 99504121 1001 86380 86390 1
504910 99504910 1001 86380 86390 1
504829 99504829 1001 86380 86390 1
504830 99504830 1001 86380 86390 1
504871 99504871 1001 86380 86390 1
504785 99504785 1001 86380 86390 1
504539 99504539 1001 86380 86390 1
504335 99504335 1001 86380 86390 1
504427 99504427 1001 86380 86390 1
504484 99504484 1001 86380 86390 1
504512 99504512 1001 86380 86390 1
504383 99504383 1001 86380 86390 1
505122 99505122 1001 86380 86390 1
504954 99504954 1001 86380 86390 1
505110 99505110 1001 86380 86390 1
505136 99505136 1001 86380 86390 1
505137 99505137 1001 86380 86390 1
505048 99505048 1001 86380 86390 1
505730 99505730 1001 86380 86390 1
505551 99505551 1001 86380 86390 1
505503 99505503 1001 86380 86390 1
505481 99505481 1001 86380 86390 1
505494 99505494 1001 86380 86390 1
505471 99505471 1001 86380 86390 1
505347 99505347 1001 86380 86390 1
505166 99505166 1001 86380 86390 1
505897 99505897 1001 86380 86390 1
505823 99505823 1001 86380 86390 1
505784 99505784 1001 86380 86390 1
506513 99506513 1001 86380 86390 1
506300 99506300 1001 86380 86390 1
506381 99506381 1001 86380 86390 1
506213 99506213 1001 86380 86390 1
506358 99506358 1001 86380 86390 1
506231 99506231 1001 86380 86390 1
505977 99505977 1001 86380 86390 1
506155 99506155 1001 86380 86390 1
506183 99506183 1001 86380 86390 1
506601 99506601 1001 86380 86390 1
506656 99506656 1001 86380 86390 1
506708 99506708 1001 86380 86390 1
507403 99507403 1001 86380 86390 1
507152 99507152 1001 86380 86390 1
507193 99507193 1001 86380 86390 1
507183 99507183 1001 86380 86390 1
507055 99507055 1001 86380 86390 1
506987 99506987 1001 86380 86390 1
507000 99507000 1001 86380 86390 1
506818 99506818 1001 86380 86390 1
507618 99507618 1001 86380 86390 1
507464 99507464 1001 86380 86390 1
507430 99507430 1001 86380 86390 1
508132 99508132 1001 86380 86390 1
508070 99508070 1001 86380 86390 1
508109 99508109 1001 86380 86390 1
508060 99508060 1001 86380 86390 1
508029 99508029 1001 86380 86390 1
508018 99508018 1001 86380 86390 1
507904 99507904 1001 86380 86390 1
508013 99508013 1001 86380 86390 1
507924 99507924 1001 86380 86390 1
507756 99507756 1001 86380 86390 1
507643 99507643 1001 86380 86390 1
507762 99507762 1001 86380 86390 1
507648 99507648 1001 86380 86390 1
508395 99508395 1001 86380 86390 1
508397 99508397 1001 86380 86390 1
508973 99508973 1001 86380 86390 1
508729 99508729 1001 86380 86390 1
508820 99508820 1001 86380 86390 1
508811 99508811 1001 86380 86390 1
508814 99508814 1001 86380 86390 1
508646 99508646 1001 86380 86390 1
509250 99509250 1001 86380 86390 1
509807 99509807 1001 86380 86390 1
509847 99509847 1001 86380 86390 1
509565 99509565 1001 86380 86390 1
509514 99509514 1001 86380 86390 1
509575 99509575 1001 86380 86390 1
509679 99509679 1001 86380 86390 1
509629 99509629 1001 86380 86390 1
509448 99509448 1001 86380 86390 1
509413 99509413 1001 86380 86390 1
509466 99509466 1001 86380 86390 1
510030 99510030 1001 86380 86390 1
510096 99510096 1001 86380 86390 1
509946 99509946 1001 86380 86390 1
510576 99510576 1001 86380 86390 1
510681 99510681 1001 86380 86390 1
510704 99510704 1001 86380 86390 1
510657 99510657 1001 86380 86390 1
510620 99510620 1001 86380 86390 1
510509 99510509 1001 86380 86390 1
510433 99510433 1001 86380 86390 1
510316 99510316 1001 86380 86390 1
510424 99510424 1001 86380 86390 1
510226 99510226 1001 86380 86390 1
510188 99510188 1001 86380 86390 1
510227 99510227 1001 86380 86390 1
510870 99510870 1001 86380 86390 1
510832 99510832 1001 86380 86390 1
510845 99510845 1001 86380 86390 1
510823 99510823 1001 86380 86390 1
510890 99510890 1001 86380 86390 1
511476 99511476 1001 86380 86390 1
511361 99511361 1001 86380 86390 1
511466 99511466 1001 86380 86390 1
511492 99511492 1001 86380 86390 1
511249 99511249 1001 86380 86390 1
510952 99510952 1001 86380 86390 1
511654 99511654 1001 86380 86390 1
511693 99511693 1001 86380 86390 1
511348 99511348 1001 86380 86390 1
511696 99511696 1001 86380 86390 1
512198 99512198 1001 86380 86390 1
512342 99512342 1001 86380 86390 1
512244 99512244 1001 86380 86390 1
512366 99512366 1001 86380 86390 1
512288 99512288 1001 86380 86390 1
512018 99512018 1001 86380 86390 1
511995 99511995 1001 86380 86390 1
511850 99511850 1001 86380 86390 1
511877 99511877 1001 86380 86390 1
512417 99512417 1001 86380 86390 1
512456 99512456 1001 86380 86390 1
512470 99512470 1001 86380 86390 1
512502 99512502 1001 86380 86390 1
513116 99513116 1001 86380 86390 1
513176 99513176 1001 86380 86390 1
513007 99513007 1001 86380 86390 1
513058 99513058 1001 86380 86390 1
513113 99513113 1001 86380 86390 1
513140 99513140 1001 86380 86390 1
512875 99512875 1001 86380 86390 1
512940 99512940 1001 86380 86390 1
512979 99512979 1001 86380 86390 1
512994 99512994 1001 86380 86390 1
512637 99512637 1001 86380 86390 1
512771 99512771 1001 86380 86390 1
513307 99513307 1001 86380 86390 1
513237 99513237 1001 86380 86390 1
513251 99513251 1001 86380 86390 1
514007 99514007 1001 86380 86390 1
513908 99513908 1001 86380 86390 1
513870 99513870 1001 86380 86390 1
514014 99514014 1001 86380 86390 1
513938 99513938 1001 86380 86390 1
513914 99513914 1001 86380 86390 1
513713 99513713 1001 86380 86390 1
513702 99513702 1001 86380 86390 1
513770 99513770 1001 86380 86390 1
513514 99513514 1001 86380 86390 1
513606 99513606 1001 86380 86390 1
513568 99513568 1001 86380 86390 1
513465 99513465 1001 86380 86390 1
513547 99513547 1001 86380 86390 1
513445 99513445 1001 86380 86390 1
513499 99513499 1001 86380 86390 1
514235 99514235 1001 86380 86390 1
514201 99514201 1001 86380 86390 1
514129 99514129 1001 86380 86390 1
514820 99514820 1001 86380 86390 1
514659 99514659 1001 86380 86390 1
514560 99514560 1001 86380 86390 1
514602 99514602 1001 86380 86390 1
514611 99514611 1001 86380 86390 1
514304 99514304 1001 86380 86390 1
514410 99514410 1001 86380 86390 1
514286 99514286 1001 86380 86390 1
514274 99514274 1001 86380 86390 1
514918 99514918 1001 86380 86390 1
514979 99514979 1001 86380 86390 1
515045 99515045 1001 86380 86390 1
515633 99515633 1001 86380 86390 1
515599 99515599 1001 86380 86390 1
515563 99515563 1001 86380 86390 1
515589 99515589 1001 86380 86390 1
515641 99515641 1001 86380 86390 1
515390 99515390 1001 86380 86390 1
515432 99515432 1001 86380 86390 1
515346 99515346 1001 86380 86390 1
515226 99515226 1001 86380 86390 1
515126 99515126 1001 86380 86390 1
515817 99515817 1001 86380 86390 1
515731 99515731 1001 86380 86390 1
516368 99516368 1001 86380 86390 1
516439 99516439 1001 86380 86390 1
516429 99516429 1001 86380 86390 1
516227 99516227 1001 86380 86390 1
516254 99516254 1001 86380 86390 1
516141 99516141 1001 86380 86390 1
516297 99516297 1001 86380 86390 1
516020 99516020 1001 86380 86390 1
515907 99515907 1001 86380 86390 1
516038 99516038 1001 86380 86390 1
515895 99515895 1001 86380 86390 1
515909 99515909 1001 86380 86390 1
516578 99516578 1001 86380 86390 1
516543 99516543 1001 86380 86390 1
516557 99516557 1001 86380 86390 1
517168 99517168 1001 86380 86390 1
517238 99517238 1001 86380 86390 1
516935 99516935 1001 86380 86390 1
516975 99516975 1001 86380 86390 1
517031 99517031 1001 86380 86390 1
517097 99517097 1001 86380 86390 1
517129 99517129 1001 86380 86390 1
516896 99516896 1001 86380 86390 1
516771 99516771 1001 86380 86390 1
516900 99516900 1001 86380 86390 1
516913 99516913 1001 86380 86390 1
517336 99517336 1001 86380 86390 1
517405 99517405 1001 86380 86390 1
517470 99517470 1001 86380 86390 1
518135 99518135 1001 86380 86390 1
518057 99518057 1001 86380 86390 1
517930 99517930 1001 86380 86390 1
517822 99517822 1001 86380 86390 1
517901 99517901 1001 86380 86390 1
517811 99517811 1001 86380 86390 1
517824 99517824 1001 86380 86390 1
517672 99517672 1001 86380 86390 1
517687 99517687 1001 86380 86390 1
517624 99517624 1001 86380 86390 1
517742 99517742 1001 86380 86390 1
517694 99517694 1001 86380 86390 1
518288 99518288 1001 86380 86390 1
518176 99518176 1001 86380 86390 1
518270 99518270 1001 86380 86390 1
518284 99518284 1001 86380 86390 1
518234 99518234 1001 86380 86390 1
518286 99518286 1001 86380 86390 1
518927 99518927 1001 86380 86390 1
518877 99518877 1001 86380 86390 1
518947 99518947 1001 86380 86390 1
518980 99518980 1001 86380 86390 1
518665 99518665 1001 86380 86390 1
518625 99518625 1001 86380 86390 1
518651 99518651 1001 86380 86390 1
518473 99518473 1001 86380 86390 1
518449 99518449 1001 86380 86390 1
518516 99518516 1001 86380 86390 1
519023 99519023 1001 86380 86390 1
519179 99519179 1001 86380 86390 1
519181 99519181 1001 86380 86390 1
519172 99519172 1001 86380 86390 1
519737 99519737 1001 86380 86390 1
519625 99519625 1001 86380 86390 1
519770 99519770 1001 86380 86390 1
519452 99519452 1001 86380 86390 1
519491 99519491 1001 86380 86390 1
519402 99519402 1001 86380 86390 1
519407 99519407 1001 86380 86390 1
519538 99519538 1001 86380 86390 1
519272 99519272 1001 86380 86390 1
519302 99519302 1001 86380 86390 1
520007 99520007 1001 86380 86390 1
520008 99520008 1001 86380 86390 1
519833 99519833 1001 86380 86390 1
520611 99520611 1001 86380 86390 1
520491 99520491 1001 86380 86390 1
520254 99520254 1001 86380 86390 1
520320 99520320 1001 86380 86390 1
520378 99520378 1001 86380 86390 1
520087 99520087 1001 86380 86390 1
520129 99520129 1001 86380 86390 1
520026 99520026 1001 86380 86390 1
520130 99520130 1001 86380 86390 1
520755 99520755 1001 86380 86390 1
520659 99520659 1001 86380 86390 1
520661 99520661 1001 86380 86390 1
521311 99521311 1001 86380 86390 1
521363 99521363 1001 86380 86390 1
521418 99521418 1001 86380 86390 1
521360 99521360 1001 86380 86390 1
520951 99520951 1001 86380 86390 1
520940 99520940 1001 86380 86390 1
520955 99520955 1001 86380 86390 1
521008 99521008 1001 86380 86390 1
521034 99521034 1001 86380 86390 1
520854 99520854 1001 86380 86390 1
521555 99521555 1001 86380 86390 1
521534 99521534 1001 86380 86390 1
522112 99522112 1001 86380 86390 1
522177 99522177 1001 86380 86390 1
522208 99522208 1001 86380 86390 1
522280 99522280 1001 86380 86390 1
521972 99521972 1001 86380 86390 1
521963 99521963 1001 86380 86390 1
521736 99521736 1001 86380 86390 1
521841 99521841 1001 86380 86390 1
521708 99521708 1001 86380 86390 1
522342 99522342 1001 86380 86390 1
522361 99522361 1001 86380 86390 1
522427 99522427 1001 86380 86390 1
522453 99522453 1001 86380 86390 1
522313 99522313 1001 86380 86390 1
522976 99522976 1001 86380 86390 1
523019 99523019 1001 86380 86390 1
522970 99522970 1001 86380 86390 1
523022 99523022 1001 86380 86390 1
523061 99523061 1001 86380 86390 1
522709 99522709 1001 86380 86390 1
522795 99522795 1001 86380 86390 1
522510 99522510 1001 86380 86390 1
522526 99522526 1001 86380 86390 1
522632 99522632 1001 86380 86390 1
522663 99522663 1001 86380 86390 1
522547 99522547 1001 86380 86390 1
523285 99523285 1001 86380 86390 1
523209 99523209 1001 86380 86390 1
523148 99523148 1001 86380 86390 1
523871 99523871 1001 86380 86390 1
523746 99523746 1001 86380 86390 1
523931 99523931 1001 86380 86390 1
523826 99523826 1001 86380 86390 1
523674 99523674 1001 86380 86390 1
523586 99523586 1001 86380 86390 1
523709 99523709 1001 86380 86390 1
523569 99523569 1001 86380 86390 1
523712 99523712 1001 86380 86390 1
523329 99523329 1001 86380 86390 1
523346 99523346 1001 86380 86390 1
523490 99523490 1001 86380 86390 1
523970 99523970 1001 86380 86390 1
524038 99524038 1001 86380 86390 1
524635 99524635 1001 86380 86390 1
524676 99524676 1001 86380 86390 1
524665 99524665 1001 86380 86390 1
524564 99524564 1001 86380 86390 1
524424 99524424 1001 86380 86390 1
524213 99524213 1001 86380 86390 1
524810 99524810 1001 86380 86390 1
524840 99524840 1001 86380 86390 1
525423 99525423 1001 86380 86390 1
525475 99525475 1001 86380 86390 1
525438 99525438 1001 86380 86390 1
525403 99525403 1001 86380 86390 1
525326 99525326 1001 86380 86390 1
525365 99525365 1001 86380 86390 1
525196 99525196 1001 86380 86390 1
525310 99525310 1001 86380 86390 1
525080 99525080 1001 86380 86390 1
525159 99525159 1001 86380 86390 1
525728 99525728 1001 86380 86390 1
525731 99525731 1001 86380 86390 1
525709 99525709 1001 86380 86390 1
526376 99526376 1001 86380 86390 1
526341 99526341 1001 86380 86390 1
526354 99526354 1001 86380 86390 1
526416 99526416 1001 86380 86390 1
526153 99526153 1001 86380 86390 1
526166 99526166 1001 86380 86390 1
526198 99526198 1001 86380 86390 1
525978 99525978 1001 86380 86390 1
525863 99525863 1001 86380 86390 1
525943 99525943 1001 86380 86390 1
526008 99526008 1001 86380 86390 1
526615 99526615 1001 86380 86390 1
526462 99526462 1001 86380 86390 1
526553 99526553 1001 86380 86390 1
526503 99526503 1001 86380 86390 1
526426 99526426 1001 86380 86390 1
527224 99527224 1001 86380 86390 1
527115 99527115 1001 86380 86390 1
527064 99527064 1001 86380 86390 1
526931 99526931 1001 86380 86390 1
526881 99526881 1001 86380 86390 1
527025 99527025 1001 86380 86390 1
526698 99526698 1001 86380 86390 1
526779 99526779 1001 86380 86390 1
527267 99527267 1001 86380 86390 1
527268 99527268 1001 86380 86390 1
527385 99527385 1001 86380 86390 1
527373 99527373 1001 86380 86390 1
527924 99527924 1001 86380 86390 1
528023 99528023 1001 86380 86390 1
527727 99527727 1001 86380 86390 1
527818 99527818 1001 86380 86390 1
527715 99527715 1001 86380 86390 1
527666 99527666 1001 86380 86390 1
527736 99527736 1001 86380 86390 1
527493 99527493 1001 86380 86390 1
527503 99527503 1001 86380 86390 1
527542 99527542 1001 86380 86390 1
528207 99528207 1001 86380 86390 1
528158 99528158 1001 86380 86390 1
528135 99528135 1001 86380 86390 1
528801 99528801 1001 86380 86390 1
528802 99528802 1001 86380 86390 1
528854 99528854 1001 86380 86390 1
528727 99528727 1001 86380 86390 1
528890 99528890 1001 86380 86390 1
528757 99528757 1001 86380 86390 1
528494 99528494 1001 86380 86390 1
528534 99528534 1001 86380 86390 1
528601 99528601 1001 86380 86390 1
528450 99528450 1001 86380 86390 1
528338 99528338 1001 86380 86390 1
528366 99528366 1001 86380 86390 1
528342 99528342 1001 86380 86390 1
528459 99528459 1001 86380 86390 1
529041 99529041 1001 86380 86390 1
528280 99528280 1001 86380 86390 1
528957 99528957 1001 86380 86390 1
529553 99529553 1001 86380 86390 1
529580 99529580 1001 86380 86390 1
529685 99529685 1001 86380 86390 1
529342 99529342 1001 86380 86390 1
529475 99529475 1001 86380 86390 1
529516 99529516 1001 86380 86390 1
529313 99529313 1001 86380 86390 1
529136 99529136 1001 86380 86390 1
529252 99529252 1001 86380 86390 1
529230 99529230 1001 86380 86390 1
529843 99529843 1001 86380 86390 1
529898 99529898 1001 86380 86390 1
529875 99529875 1001 86380 86390 1
529748 99529748 1001 86380 86390 1
530366 99530366 1001 86380 86390 1
530270 99530270 1001 86380 86390 1
530309 99530309 1001 86380 86390 1
530194 99530194 1001 86380 86390 1
530157 99530157 1001 86380 86390 1
530147 99530147 1001 86380 86390 1
530213 99530213 1001 86380 86390 1
530050 99530050 1001 86380 86390 1
530093 99530093 1001 86380 86390 1
530124 99530124 1001 86380 86390 1
530615 99530615 1001 86380 86390 1
530732 99530732 1001 86380 86390 1
530758 99530758 1001 86380 86390 1
530635 99530635 1001 86380 86390 1
530558 99530558 1001 86380 86390 1
530571 99530571 1001 86380 86390 1
530688 99530688 1001 86380 86390 1
531190 99531190 1001 86380 86390 1
531203 99531203 1001 86380 86390 1
531044 99531044 1001 86380 86390 1
530865 99530865 1001 86380 86390 1
530904 99530904 1001 86380 86390 1
530763 99530763 1001 86380 86390 1
530945 99530945 1001 86380 86390 1
530843 99530843 1001 86380 86390 1
530768 99530768 1001 86380 86390 1
531404 99531404 1001 86380 86390 1
531422 99531422 1001 86380 86390 1
531505 99531505 1001 86380 86390 1
532141 99532141 1001 86380 86390 1
532095 99532095 1001 86380 86390 1
532150 99532150 1001 86380 86390 1
531948 99531948 1001 86380 86390 1
531823 99531823 1001 86380 86390 1
531798 99531798 1001 86380 86390 1
531605 99531605 1001 86380 86390 1
532270 99532270 1001 86380 86390 1
532338 99532338 1001 86380 86390 1
533031 99533031 1001 86380 86390 1
532906 99532906 1001 86380 86390 1
532857 99532857 1001 86380 86390 1
532924 99532924 1001 86380 86390 1
532899 99532899 1001 86380 86390 1
532812 99532812 1001 86380 86390 1
532592 99532592 1001 86380 86390 1
532424 99532424 1001 86380 86390 1
532479 99532479 1001 86380 86390 1
532455 99532455 1001 86380 86390 1
533171 99533171 1001 86380 86390 1
533161 99533161 1001 86380 86390 1
533155 99533155 1001 86380 86390 1
533665 99533665 1001 86380 86390 1
533808 99533808 1001 86380 86390 1
533666 99533666 1001 86380 86390 1
533757 99533757 1001 86380 86390 1
533681 99533681 1001 86380 86390 1
533734 99533734 1001 86380 86390 1
533685 99533685 1001 86380 86390 1
533447 99533447 1001 86380 86390 1
533541 99533541 1001 86380 86390 1
533556 99533556 1001 86380 86390 1
533545 99533545 1001 86380 86390 1
533636 99533636 1001 86380 86390 1
533262 99533262 1001 86380 86390 1
533422 99533422 1001 86380 86390 1
533295 99533295 1001 86380 86390 1
533412 99533412 1001 86380 86390 1
533248 99533248 1001 86380 86390 1
534011 99534011 1001 86380 86390 1
533874 99533874 1001 86380 86390 1
534498 99534498 1001 86380 86390 1
534309 99534309 1001 86380 86390 1
534400 99534400 1001 86380 86390 1
534478 99534478 1001 86380 86390 1
534409 99534409 1001 86380 86390 1
534462 99534462 1001 86380 86390 1
534194 99534194 1001 86380 86390 1
534177 99534177 1001 86380 86390 1
534736 99534736 1001 86380 86390 1
534763 99534763 1001 86380 86390 1
534841 99534841 1001 86380 86390 1
534753 99534753 1001 86380 86390 1
535343 99535343 1001 86380 86390 1
535309 99535309 1001 86380 86390 1
535376 99535376 1001 86380 86390 1
535431 99535431 1001 86380 86390 1
535215 99535215 1001 86380 86390 1
535205 99535205 1001 86380 86390 1
535245 99535245 1001 86380 86390 1
535184 99535184 1001 86380 86390 1
535147 99535147 1001 86380 86390 1
535057 99535057 1001 86380 86390 1
535037 99535037 1001 86380 86390 1
535089 99535089 1001 86380 86390 1
535078 99535078 1001 86380 86390 1
534965 99534965 1001 86380 86390 1
535629 99535629 1001 86380 86390 1
536181 99536181 1001 86380 86390 1
536334 99536334 1001 86380 86390 1
536147 99536147 1001 86380 86390 1
536160 99536160 1001 86380 86390 1
536193 99536193 1001 86380 86390 1
536053 99536053 1001 86380 86390 1
536093 99536093 1001 86380 86390 1
536021 99536021 1001 86380 86390 1
535871 99535871 1001 86380 86390 1
535910 99535910 1001 86380 86390 1
536399 99536399 1001 86380 86390 1
536454 99536454 1001 86380 86390 1
536532 99536532 1001 86380 86390 1
536520 99536520 1001 86380 86390 1
536533 99536533 1001 86380 86390 1
536535 99536535 1001 86380 86390 1
537126 99537126 1001 86380 86390 1
537024 99537024 1001 86380 86390 1
537053 99537053 1001 86380 86390 1
537016 99537016 1001 86380 86390 1
537031 99537031 1001 86380 86390 1
536904 99536904 1001 86380 86390 1
536907 99536907 1001 86380 86390 1
536817 99536817 1001 86380 86390 1
536771 99536771 1001 86380 86390 1
536940 99536940 1001 86380 86390 1
536567 99536567 1001 86380 86390 1
536622 99536622 1001 86380 86390 1
536615 99536615 1001 86380 86390 1
536592 99536592 1001 86380 86390 1
537201 99537201 1001 86380 86390 1
537240 99537240 1001 86380 86390 1
537259 99537259 1001 86380 86390 1
537927 99537927 1001 86380 86390 1
537876 99537876 1001 86380 86390 1
537838 99537838 1001 86380 86390 1
537929 99537929 1001 86380 86390 1
537973 99537973 1001 86380 86390 1
537894 99537894 1001 86380 86390 1
537629 99537629 1001 86380 86390 1
537776 99537776 1001 86380 86390 1
537699 99537699 1001 86380 86390 1
537472 99537472 1001 86380 86390 1
537490 99537490 1001 86380 86390 1
537505 99537505 1001 86380 86390 1
537518 99537518 1001 86380 86390 1
537377 99537377 1001 86380 86390 1
538025 99538025 1001 86380 86390 1
538750 99538750 1001 86380 86390 1
538699 99538699 1001 86380 86390 1
538782 99538782 1001 86380 86390 1
538735 99538735 1001 86380 86390 1
538805 99538805 1001 86380 86390 1
538531 99538531 1001 86380 86390 1
538467 99538467 1001 86380 86390 1
538429 99538429 1001 86380 86390 1
538388 99538388 1001 86380 86390 1
538363 99538363 1001 86380 86390 1
538247 99538247 1001 86380 86390 1
538318 99538318 1001 86380 86390 1
538283 99538283 1001 86380 86390 1
538941 99538941 1001 86380 86390 1
538947 99538947 1001 86380 86390 1
538999 99538999 1001 86380 86390 1
539589 99539589 1001 86380 86390 1
539483 99539483 1001 86380 86390 1
539296 99539296 1001 86380 86390 1
539364 99539364 1001 86380 86390 1
539288 99539288 1001 86380 86390 1
539278 99539278 1001 86380 86390 1
539434 99539434 1001 86380 86390 1
539048 99539048 1001 86380 86390 1
539100 99539100 1001 86380 86390 1
539036 99539036 1001 86380 86390 1
539091 99539091 1001 86380 86390 1
539145 99539145 1001 86380 86390 1
539225 99539225 1001 86380 86390 1
539709 99539709 1001 86380 86390 1
540428 99540428 1001 86380 86390 1
540358 99540358 1001 86380 86390 1
540456 99540456 1001 86380 86390 1
540196 99540196 1001 86380 86390 1
540222 99540222 1001 86380 86390 1
540095 99540095 1001 86380 86390 1
540084 99540084 1001 86380 86390 1
540090 99540090 1001 86380 86390 1
540046 99540046 1001 86380 86390 1
540519 99540519 1001 86380 86390 1
540585 99540585 1001 86380 86390 1
540523 99540523 1001 86380 86390 1
540641 99540641 1001 86380 86390 1
540513 99540513 1001 86380 86390 1
541262 99541262 1001 86380 86390 1
541131 99541131 1001 86380 86390 1
541248 99541248 1001 86380 86390 1
541095 99541095 1001 86380 86390 1
540892 99540892 1001 86380 86390 1
540923 99540923 1001 86380 86390 1
540912 99540912 1001 86380 86390 1
540980 99540980 1001 86380 86390 1
541045 99541045 1001 86380 86390 1
540917 99540917 1001 86380 86390 1
540736 99540736 1001 86380 86390 1
541346 99541346 1001 86380 86390 1
541362 99541362 1001 86380 86390 1
541364 99541364 1001 86380 86390 1
541997 99541997 1001 86380 86390 1
541852 99541852 1001 86380 86390 1
541842 99541842 1001 86380 86390 1
541872 99541872 1001 86380 86390 1
541898 99541898 1001 86380 86390 1
541679 99541679 1001 86380 86390 1
541670 99541670 1001 86380 86390 1
542284 99542284 1001 86380 86390 1
542223 99542223 1001 86380 86390 1
542215 99542215 1001 86380 86390 1
542929 99542929 1001 86380 86390 1
542827 99542827 1001 86380 86390 1
542854 99542854 1001 86380 86390 1
542650 99542650 1001 86380 86390 1
542534 99542534 1001 86380 86390 1
542629 99542629 1001 86380 86390 1
542605 99542605 1001 86380 86390 1
542365 99542365 1001 86380 86390 1
542486 99542486 1001 86380 86390 1
543059 99543059 1001 86380 86390 1
543010 99543010 1001 86380 86390 1
543141 99543141 1001 86380 86390 1
543769 99543769 1001 86380 86390 1
543569 99543569 1001 86380 86390 1
543609 99543609 1001 86380 86390 1
543692 99543692 1001 86380 86390 1
543411 99543411 1001 86380 86390 1
543278 99543278 1001 86380 86390 1
543884 99543884 1001 86380 86390 1
543839 99543839 1001 86380 86390 1
543893 99543893 1001 86380 86390 1
544431 99544431 1001 86380 86390 1
544459 99544459 1001 86380 86390 1
544452 99544452 1001 86380 86390 1
544466 99544466 1001 86380 86390 1
544403 99544403 1001 86380 86390 1
544188 99544188 1001 86380 86390 1
544300 99544300 1001 86380 86390 1
544148 99544148 1001 86380 86390 1
543993 99543993 1001 86380 86390 1
544038 99544038 1001 86380 86390 1
544090 99544090 1001 86380 86390 1
544623 99544623 1001 86380 86390 1
544727 99544727 1001 86380 86390 1
544598 99544598 1001 86380 86390 1
423091 236 1001 76080 77517 1
405465 497 1001 28680 29097 1
500719 851 1002 30460 34818 1
517389 1008 1001 57789 58088 1
520144 614 1002 26726 33079 1
400000 99400000 1001 86380 86390 1
400179 99400179 1001 86380 86390 1
400376 99400376 1001 86380 86390 1
400510 99400510 1001 86380 86390 1
400661 99400661 1001 86380 86390 1
401012 99401012 1001 86380 86390 1
401257 99401257 1001 86380 86390 1
401195 99401195 1001 86380 86390 1
401469 99401469 1001 86380 86390 1
401578 99401578 1001 86380 86390 1
401579 99401579 1001 86380 86390 1
401663 99401663 1001 86380 86390 1
401650 99401650 1001 86380 86390 1
401871 99401871 1001 86380 86390 1
401902 99401902 1001 86380 86390 1
402233 99402233 1001 86380 86390 1
402363 99402363 1001 86380 86390 1
402475 99402475 1001 86380 86390 1
402392 99402392 1001 86380 86390 1
402710 99402710 1001 86380 86390 1
402718 99402718 1001 86380 86390 1
403185 99403185 1001 86380 86390 1
403249 99403249 1001 86380 86390 1
403228 99403228 1001 86380 86390 1
403357 99403357 1001 86380 86390 1
403445 99403445 1001 86380 86390 1
403792 99403792 1001 86380 86390 1
403963 99403963 1001 86380 86390 1
404044 99404044 1001 86380 86390 1
404238 99404238 1001 86380 86390 1
404187 99404187 1001 86380 86390 1
404334 99404334 1001 86380 86390 1
404404 99404404 1001 86380 86390 1
404542 99404542 1001 86380 86390 1
404560 99404560 1001 86380 86390 1
404561 99404561 1001 86380 86390 1
404654 99404654 1001 86380 86390 1
404670 99404670 1001 86380 86390 1
404856 99404856 1001 86380 86390 1
404824 99404824 1001 86380 86390 1
404942 99404942 1001 86380 86390 1
405095 99405095 1001 86380 86390 1
405183 99405183 1001 86380 86390 1
405125 99405125 1001 86380 86390 1
405197 99405197 1001 86380 86390 1
405390 99405390 1001 86380 86390 1
405535 99405535 1001 86380 86390 1
405550 99405550 1001 86380 86390 1
405642 99405642 1001 86380 86390 1
405652 99405652 1001 86380 86390 1
405846 99405846 1001 86380 86390 1
405973 99405973 1001 86380 86390 1
406031 99406031 1001 86380 86390 1
406326 99406326 1001 86380 86390 1
406630 99406630 1001 86380 86390 1
406660 99406660 1001 86380 86390 1
406895 99406895 1001 86380 86390 1
406853 99406853 1001 86380 86390 1
406859 99406859 1001 86380 86390 1
406946 99406946 1001 86380 86390 1
407022 99407022 1001 86380 86390 1
407224 99407224 1001 86380 86390 1
407278 99407278 1001 86380 86390 1
407323 99407323 1001 86380 86390 1
407366 99407366 1001 86380 86390 1
407615 99407615 1001 86380 86390 1
407662 99407662 1001 86380 86390 1
407876 99407876 1001 86380 86390 1
407962 99407962 1001 86380 86390 1
407968 99407968 1001 86380 86390 1
407994 99407994 1001 86380 86390 1
408037 99408037 1001 86380 86390 1
408198 99408198 1001 86380 86390 1
408178 99408178 1001 86380 86390 1
408277 99408277 1001 86380 86390 1
408258 99408258 1001 86380 86390 1
408333 99408333 1001 86380 86390 1
408456 99408456 1001 86380 86390 1
408496 99408496 1001 86380 86390 1
408848 99408848 1001 86380 86390 1
408944 99408944 1001 86380 86390 1
408951 99408951 1001 86380 86390 1
409285 99409285 1001 86380 86390 1
409354 99409354 1001 86380 86390 1
409725 99409725 1001 86380 86390 1
409891 99409891 1001 86380 86390 1
409857 99409857 1001 86380 86390 1
409838 99409838 1001 86380 86390 1
409973 99409973 1001 86380 86390 1
410065 99410065 1001 86380 86390 1
409994 99409994 1001 86380 86390 1
410207 99410207 1001 86380 86390 1
410114 99410114 1001 86380 86390 1
410322 99410322 1001 86380 86390 1
410439 99410439 1001 86380 86390 1
411062 99411062 1001 86380 86390 1
411119 99411119 1001 86380 86390 1
411440 99411440 1001 86380 86390 1
412065 99412065 1001 86380 86390 1
412311 99412311 1001 86380 86390 1
412474 99412474 1001 86380 86390 1
413353 99413353 1001 86380 86390 1
413671 99413671 1001 86380 86390 1
413561 99413561 1001 86380 86390 1
413490 99413490 1001 86380 86390 1
413213 99413213 1001 86380 86390 1
412907 99412907 1001 86380 86390 1
413246 99413246 1001 86380 86390 1
413077 99413077 1001 86380 86390 1
412843 99412843 1001 86380 86390 1
412657 99412657 1001 86380 86390 1
412877 99412877 1001 86380 86390 1
414044 99414044 1001 86380 86390 1
413934 99413934 1001 86380 86390 1
415241 99415241 1001 86380 86390 1
414947 99414947 1001 86380 86390 1
414973 99414973 1001 86380 86390 1
415124 99415124 1001 86380 86390 1
415008 99415008 1001 86380 86390 1
415070 99415070 1001 86380 86390 1
415294 99415294 1001 86380 86390 1
414640 99414640 1001 86380 86390 1
414597 99414597 1001 86380 86390 1
414665 99414665 1001 86380 86390 1
414273 99414273 1001 86380 86390 1
414205 99414205 1001 86380 86390 1
414219 99414219 1001 86380 86390 1
415478 99415478 1001 86380 86390 1
415535 99415535 1001 86380 86390 1
415383 99415383 1001 86380 86390 1
416884 99416884 1001 86380 86390 1
416703 99416703 1001 86380 86390 1
416643 99416643 1001 86380 86390 1
416820 99416820 1001 86380 86390 1
416668 99416668 1001 86380 86390 1
416146 99416146 1001 86380 86390 1
416488 99416488 1001 86380 86390 1
416338 99416338 1001 86380 86390 1
415989 99415989 1001 86380 86390 1
415878 99415878 1001 86380 86390 1
417495 99417495 1001 86380 86390 1
417571 99417571 1001 86380 86390 1
417538 99417538 1001 86380 86390 1
418433 99418433 1001 86380 86390 1
418461 99418461 1001 86380 86390 1
418510 99418510 1001 86380 86390 1
418718 99418718 1001 86380 86390 1
418519 99418519 1001 86380 86390 1
418422 99418422 1001 86380 86390 1
417716 99417716 1001 86380 86390 1
417695 99417695 1001 86380 86390 1
417954 99417954 1001 86380 86390 1
419197 99419197 1001 86380 86390 1
419009 99419009 1001 86380 86390 1
420077 99420077 1001 86380 86390 1
419667 99419667 1001 86380 86390 1
419676 99419676 1001 86380 86390 1
419949 99419949 1001 86380 86390 1
420011 99420011 1001 86380 86390 1
419743 99419743 1001 86380 86390 1
420054 99420054 1001 86380 86390 1
419409 99419409 1001 86380 86390 1
420787 99420787 1001 86380 86390 1
420794 99420794 1001 86380 86390 1
420826 99420826 1001 86380 86390 1
421920 99421920 1001 86380 86390 1
421944 99421944 1001 86380 86390 1
421969 99421969 1001 86380 86390 1
421401 99421401 1001 86380 86390 1
421507 99421507 1001 86380 86390 1
421549 99421549 1001 86380 86390 1
421570 99421570 1001 86380 86390 1
421623 99421623 1001 86380 86390 1
421519 99421519 1001 86380 86390 1
421520 99421520 1001 86380 86390 1
421499 99421499 1001 86380 86390 1
421291 99421291 1001 86380 86390 1
420937 99420937 1001 86380 86390 1
422197 99422197 1001 86380 86390 1
422251 99422251 1001 86380 86390 1
422409 99422409 1001 86380 86390 1
422515 99422515 1001 86380 86390 1
423625 99423625 1001 86380 86390 1
423703 99423703 1001 86380 86390 1
423278 99423278 1001 86380 86390 1
423053 99423053 1001 86380 86390 1
422572 99422572 1001 86380 86390 1
422561 99422561 1001 86380 86390 1
423878 99423878 1001 86380 86390 1
425246 99425246 1001 86380 86390 1
425087 99425087 1001 86380 86390 1
425371 99425371 1001 86380 86390 1
424879 99424879 1001 86380 86390 1
424813 99424813 1001 86380 86390 1
424438 99424438 1001 86380 86390 1
424296 99424296 1001 86380 86390 1
424414 99424414 1001 86380 86390 1
424383 99424383 1001 86380 86390 1
425639 99425639 1001 86380 86390 1
425396 99425396 1001 86380 86390 1
425792 99425792 1001 86380 86390 1
425524 99425524 1001 86380 86390 1
426702 99426702 1001 86380 86390 1
427115 99427115 1001 86380 86390 1
426544 99426544 1001 86380 86390 1
426285 99426285 1001 86380 86390 1
426253 99426253 1001 86380 86390 1
426099 99426099 1001 86380 86390 1
426029 99426029 1001 86380 86390 1
426111 99426111 1001 86380 86390 1
427257 99427257 1001 86380 86390 1
427315 99427315 1001 86380 86390 1
427119 99427119 1001 86380 86390 1
427271 99427271 1001 86380 86390 1
427127 99427127 1001 86380 86390 1
427383 99427383 1001 86380 86390 1
427367 99427367 1001 86380 86390 1
428401 99428401 1001 86380 86390 1
428553 99428553 1001 86380 86390 1
428582 99428582 1001 86380 86390 1
428282 99428282 1001 86380 86390 1
427692 99427692 1001 86380 86390 1
427770 99427770 1001 86380 86390 1
428905 99428905 1001 86380 86390 1
428941 99428941 1001 86380 86390 1
427921 99427921 1001 86380 86390 1
428943 99428943 1001 86380 86390 1
428789 99428789 1001 86380 86390 1
429974 99429974 1001 86380 86390 1
430158 99430158 1001 86380 86390 1
430089 99430089 1001 86380 86390 1
429586 99429586 1001 86380 86390 1
429615 99429615 1001 86380 86390 1
429671 99429671 1001 86380 86390 1
429891 99429891 1001 86380 86390 1
429411 99429411 1001 86380 86390 1
429300 99429300 1001 86380 86390 1
429312 99429312 1001 86380 86390 1
431696 99431696 1001 86380 86390 1
431311 99431311 1001 86380 86390 1
431383 99431383 1001 86380 86390 1
431493 99431493 1001 86380 86390 1
431615 99431615 1001 86380 86390 1
431366 99431366 1001 86380 86390 1
431238 99431238 1001 86380 86390 1
431171 99431171 1001 86380 86390 1
432081 99432081 1001 86380 86390 1
433518 99433518 1001 86380 86390 1
433588 99433588 1001 86380 86390 1
433577 99433577 1001 86380 86390 1
433134 99433134 1001 86380 86390 1
433316 99433316 1001 86380 86390 1
432909 99432909 1001 86380 86390 1
432959 99432959 1001 86380 86390 1
432981 99432981 1001 86380 86390 1
433067 99433067 1001 86380 86390 1
432826 99432826 1001 86380 86390 1
432608 99432608 1001 86380 86390 1
432538 99432538 1001 86380 86390 1
432621 99432621 1001 86380 86390 1
433880 99433880 1001 86380 86390 1
434021 99434021 1001 86380 86390 1
433866 99433866 1001 86380 86390 1
435260 99435260 1001 86380 86390 1
434651 99434651 1001 86380 86390 1
434199 99434199 1001 86380 86390 1
434260 99434260 1001 86380 86390 1
434523 99434523 1001 86380 86390 1
434572 99434572 1001 86380 86390 1
434388 99434388 1001 86380 86390 1
435757 99435757 1001 86380 86390 1
435597 99435597 1001 86380 86390 1
435476 99435476 1001 86380 86390 1
437046 99437046 1001 86380 86390 1
436895 99436895 1001 86380 86390 1
436897 99436897 1001 86380 86390 1
437095 99437095 1001 86380 86390 1
436772 99436772 1001 86380 86390 1
436843 99436843 1001 86380 86390 1
436821 99436821 1001 86380 86390 1
436975 99436975 1001 86380 86390 1
436470 99436470 1001 86380 86390 1
436666 99436666 1001 86380 86390 1
436368 99436368 1001 86380 86390 1
436394 99436394 1001 86380 86390 1
436356 99436356 1001 86380 86390 1
436137 99436137 1001 86380 86390 1
436081 99436081 1001 86380 86390 1
437219 99437219 1001 86380 86390 1
300657 99300657 1001 86380 86390 1
300672 99300672 1001 86380 86390 1
300354 99300354 1001 86380 86390 1
300395 99300395 1001 86380 86390 1
300384 99300384 1001 86380 86390 1
300385 99300385 1001 86380 86390 1
300515 99300515 1001 86380 86390 1
300224 99300224 1001 86380 86390 1
300283 99300283 1001 86380 86390 1
300170 99300170 1001 86380 86390 1
300821 99300821 1001 86380 86390 1
300839 99300839 1001 86380 86390 1
300840 99300840 1001 86380 86390 1
301206 99301206 1001 86380 86390 1
301246 99301246 1001 86380 86390 1
301237 99301237 1001 86380 86390 1
301291 99301291 1001 86380 86390 1
301077 99301077 1001 86380 86390 1
301029 99301029 1001 86380 86390 1
301019 99301019 1001 86380 86390 1
301710 99301710 1001 86380 86390 1
301582 99301582 1001 86380 86390 1
301558 99301558 1001 86380 86390 1
301627 99301627 1001 86380 86390 1
302264 99302264 1001 86380 86390 1
302137 99302137 1001 86380 86390 1
302024 99302024 1001 86380 86390 1
302053 99302053 1001 86380 86390 1
301774 99301774 1001 86380 86390 1
301910 99301910 1001 86380 86390 1
301849 99301849 1001 86380 86390 1
302533 99302533 1001 86380 86390 1
302546 99302546 1001 86380 86390 1
302451 99302451 1001 86380 86390 1
303168 99303168 1001 86380 86390 1
303179 99303179 1001 86380 86390 1
302956 99302956 1001 86380 86390 1
302652 99302652 1001 86380 86390 1
302718 99302718 1001 86380 86390 1
302732 99302732 1001 86380 86390 1
302681 99302681 1001 86380 86390 1
302699 99302699 1001 86380 86390 1
302687 99302687 1001 86380 86390 1
303257 99303257 1001 86380 86390 1
303315 99303315 1001 86380 86390 1
303225 99303225 1001 86380 86390 1
303906 99303906 1001 86380 86390 1
304018 99304018 1001 86380 86390 1
303990 99303990 1001 86380 86390 1
303903 99303903 1001 86380 86390 1
303638 99303638 1001 86380 86390 1
303691 99303691 1001 86380 86390 1
303810 99303810 1001 86380 86390 1
303708 99303708 1001 86380 86390 1
303464 99303464 1001 86380 86390 1
303427 99303427 1001 86380 86390 1
303572 99303572 1001 86380 86390 1
303534 99303534 1001 86380 86390 1
303549 99303549 1001 86380 86390 1
304136 99304136 1001 86380 86390 1
304214 99304214 1001 86380 86390 1
304177 99304177 1001 86380 86390 1
304190 99304190 1001 86380 86390 1
304035 99304035 1001 86380 86390 1
304194 99304194 1001 86380 86390 1
304722 99304722 1001 86380 86390 1
304751 99304751 1001 86380 86390 1
304739 99304739 1001 86380 86390 1
304701 99304701 1001 86380 86390 1
304553 99304553 1001 86380 86390 1
304595 99304595 1001 86380 86390 1
304369 99304369 1001 86380 86390 1
304428 99304428 1001 86380 86390 1
304949 99304949 1001 86380 86390 1
304994 99304994 1001 86380 86390 1
305033 99305033 1001 86380 86390 1
305021 99305021 1001 86380 86390 1
305484 99305484 1001 86380 86390 1
305606 99305606 1001 86380 86390 1
305285 99305285 1001 86380 86390 1
305274 99305274 1001 86380 86390 1
305379 99305379 1001 86380 86390 1
305322 99305322 1001 86380 86390 1
305182 99305182 1001 86380 86390 1
305118 99305118 1001 86380 86390 1
305238 99305238 1001 86380 86390 1
305096 99305096 1001 86380 86390 1
305076 99305076 1001 86380 86390 1
500025 99500025 1001 86380 86390 1
500112 99500112 1001 86380 86390 1
500190 99500190 1001 86380 86390 1
500781 99500781 1001 86380 86390 1
500610 99500610 1001 86380 86390 1
500688 99500688 1001 86380 86390 1
500616 99500616 1001 86380 86390 1
500746 99500746 1001 86380 86390 1
500619 99500619 1001 86380 86390 1
500546 99500546 1001 86380 86390 1
500523 99500523 1001 86380 86390 1
500472 99500472 1001 86380 86390 1
500513 99500513 1001 86380 86390 1
500436 99500436 1001 86380 86390 1
500221 99500221 1001 86380 86390 1
500858 99500858 1001 86380 86390 1
501488 99501488 1001 86380 86390 1
501616 99501616 1001 86380 86390 1
501534 99501534 1001 86380 86390 1
501305 99501305 1001 86380 86390 1
501322 99501322 1001 86380 86390 1
501336 99501336 1001 86380 86390 1
501141 99501141 1001 86380 86390 1
501077 99501077 1001 86380 86390 1
501743 99501743 1001 86380 86390 1
501685 99501685 1001 86380 86390 1
502337 99502337 1001 86380 86390 1
502338 99502338 1001 86380 86390 1
502265 99502265 1001 86380 86390 1
502347 99502347 1001 86380 86390 1
502170 99502170 1001 86380 86390 1
502196 99502196 1001 86380 86390 1
502248 99502248 1001 86380 86390 1
502107 99502107 1001 86380 86390 1
502055 99502055 1001 86380 86390 1
501846 99501846 1001 86380 86390 1
502053 99502053 1001 86380 86390 1
502634 99502634 1001 86380 86390 1
502549 99502549 1001 86380 86390 1
502550 99502550 1001 86380 86390 1
503145 99503145 1001 86380 86390 1
503147 99503147 1001 86380 86390 1
503031 99503031 1001 86380 86390 1
502839 99502839 1001 86380 86390 1
502788 99502788 1001 86380 86390 1
502830 99502830 1001 86380 86390 1
502780 99502780 1001 86380 86390 1
503372 99503372 1001 86380 86390 1
503451 99503451 1001 86380 86390 1
503335 99503335 1001 86380 86390 1
503441 99503441 1001 86380 86390 1
504044 99504044 1001 86380 86390 1
504115 99504115 1001 86380 86390 1
503975 99503975 1001 86380 86390 1
503787 99503787 1001 86380 86390 1
503856 99503856 1001 86380 86390 1
503741 99503741 1001 86380 86390 1
503522 99503522 1001 86380 86390 1
503523 99503523 1001 86380 86390 1
503537 99503537 1001 86380 86390 1
503591 99503591 1001 86380 86390 1
503571 99503571 1001 86380 86390 1
504193 99504193 1001 86380 86390 1
504181 99504181 1001 86380 86390 1
504313 99504313 1001 86380 86390 1
504240 99504240 1001 86380 86390 1
504165 99504165 1001 86380 86390 1
504790 99504790 1001 86380 86390 1
504917 99504917 1001 86380 86390 1
504847 99504847 1001 86380 86390 1
504533 99504533 1001 86380 86390 1
504564 99504564 1001 86380 86390 1
504388 99504388 1001 86380 86390 1
504444 99504444 1001 86380 86390 1
504526 99504526 1001 86380 86390 1
504451 99504451 1001 86380 86390 1
505011 99505011 1001 86380 86390 1
505038 99505038 1001 86380 86390 1
505056 99505056 1001 86380 86390 1
505602 99505602 1001 86380 86390 1
505642 99505642 1001 86380 86390 1
505581 99505581 1001 86380 86390 1
505749 99505749 1001 86380 86390 1
505635 99505635 1001 86380 86390 1
505389 99505389 1001 86380 86390 1
505441 99505441 1001 86380 86390 1
505457 99505457 1001 86380 86390 1
505420 99505420 1001 86380 86390 1
505189 99505189 1001 86380 86390 1
505202 99505202 1001 86380 86390 1
505285 99505285 1001 86380 86390 1
505159 99505159 1001 86380 86390 1
505315 99505315 1001 86380 86390 1
505834 99505834 1001 86380 86390 1
505837 99505837 1001 86380 86390 1
506403 99506403 1001 86380 86390 1
506487 99506487 1001 86380 86390 1
506299 99506299 1001 86380 86390 1
506279 99506279 1001 86380 86390 1
506268 99506268 1001 86380 86390 1
506307 99506307 1001 86380 86390 1
506244 99506244 1001 86380 86390 1
506309 99506309 1001 86380 86390 1
506170 99506170 1001 86380 86390 1
506064 99506064 1001 86380 86390 1
506129 99506129 1001 86380 86390 1
506787 99506787 1001 86380 86390 1
506623 99506623 1001 86380 86390 1
506782 99506782 1001 86380 86390 1
507280 99507280 1001 86380 86390 1
507309 99507309 1001 86380 86390 1
507279 99507279 1001 86380 86390 1
507040 99507040 1001 86380 86390 1
507079 99507079 1001 86380 86390 1
507032 99507032 1001 86380 86390 1
507008 99507008 1001 86380 86390 1
507459 99507459 1001 86380 86390 1
507550 99507550 1001 86380 86390 1
507616 99507616 1001 86380 86390 1
507475 99507475 1001 86380 86390 1
507595 99507595 1001 86380 86390 1
507572 99507572 1001 86380 86390 1
508148 99508148 1001 86380 86390 1
508228 99508228 1001 86380 86390 1
508126 99508126 1001 86380 86390 1
508192 99508192 1001 86380 86390 1
508063 99508063 1001 86380 86390 1
508237 99508237 1001 86380 86390 1
507840 99507840 1001 86380 86390 1
507944 99507944 1001 86380 86390 1
507823 99507823 1001 86380 86390 1
507828 99507828 1001 86380 86390 1
508300 99508300 1001 86380 86390 1
508343 99508343 1001 86380 86390 1
508358 99508358 1001 86380 86390 1
508410 99508410 1001 86380 86390 1
508372 99508372 1001 86380 86390 1
508985 99508985 1001 86380 86390 1
508877 99508877 1001 86380 86390 1
508740 99508740 1001 86380 86390 1
508799 99508799 1001 86380 86390 1
508673 99508673 1001 86380 86390 1
508518 99508518 1001 86380 86390 1
508572 99508572 1001 86380 86390 1
508632 99508632 1001 86380 86390 1
509125 99509125 1001 86380 86390 1
509220 99509220 1001 86380 86390 1
509246 99509246 1001 86380 86390 1
509105 99509105 1001 86380 86390 1
509094 99509094 1001 86380 86390 1
509871 99509871 1001 86380 86390 1
509764 99509764 1001 86380 86390 1
509796 99509796 1001 86380 86390 1
509898 99509898 1001 86380 86390 1
509631 99509631 1001 86380 86390 1
509528 99509528 1001 86380 86390 1
509685 99509685 1001 86380 86390 1
509583 99509583 1001 86380 86390 1
509637 99509637 1001 86380 86390 1
509367 99509367 1001 86380 86390 1
510068 99510068 1001 86380 86390 1
510082 99510082 1001 86380 86390 1
510005 99510005 1001 86380 86390 1
510653 99510653 1001 86380 86390 1
510630 99510630 1001 86380 86390 1
510713 99510713 1001 86380 86390 1
510436 99510436 1001 86380 86390 1
510425 99510425 1001 86380 86390 1
510451 99510451 1001 86380 86390 1
510762 99510762 1001 86380 86390 1
510814 99510814 1001 86380 86390 1
510844 99510844 1001 86380 86390 1
510883 99510883 1001 86380 86390 1
510922 99510922 1001 86380 86390 1
510910 99510910 1001 86380 86390 1
510911 99510911 1001 86380 86390 1
510848 99510848 1001 86380 86390 1
510798 99510798 1001 86380 86390 1
510825 99510825 1001 86380 86390 1
511385 99511385 1001 86380 86390 1
511545 99511545 1001 86380 86390 1
511182 99511182 1001 86380 86390 1
511299 99511299 1001 86380 86390 1
511300 99511300 1001 86380 86390 1
511327 99511327 1001 86380 86390 1
510983 99510983 1001 86380 86390 1
511023 99511023 1001 86380 86390 1
511116 99511116 1001 86380 86390 1
511084 99511084 1001 86380 86390 1
511137 99511137 1001 86380 86390 1
511712 99511712 1001 86380 86390 1
511623 99511623 1001 86380 86390 1
512239 99512239 1001 86380 86390 1
512330 99512330 1001 86380 86390 1
512185 99512185 1001 86380 86390 1
512162 99512162 1001 86380 86390 1
512065 99512065 1001 86380 86390 1
511965 99511965 1001 86380 86390 1
511893 99511893 1001 86380 86390 1
511907 99511907 1001 86380 86390 1
511933 99511933 1001 86380 86390 1
511766 99511766 1001 86380 86390 1
511886 99511886 1001 86380 86390 1
512405 99512405 1001 86380 86390 1
513066 99513066 1001 86380 86390 1
513029 99513029 1001 86380 86390 1
513134 99513134 1001 86380 86390 1
513008 99513008 1001 86380 86390 1
512986 99512986 1001 86380 86390 1
512911 99512911 1001 86380 86390 1
512989 99512989 1001 86380 86390 1
513384 99513384 1001 86380 86390 1
513737 99513737 1001 86380 86390 1
513704 99513704 1001 86380 86390 1
513578 99513578 1001 86380 86390 1
513412 99513412 1001 86380 86390 1
513608 99513608 1001 86380 86390 1
514222 99514222 1001 86380 86390 1
514211 99514211 1001 86380 86390 1
514165 99514165 1001 86380 86390 1
514195 99514195 1001 86380 86390 1
514783 99514783 1001 86380 86390 1
514732 99514732 1001 86380 86390 1
514837 99514837 1001 86380 86390 1
514639 99514639 1001 86380 86390 1
514471 99514471 1001 86380 86390 1
514474 99514474 1001 86380 86390 1
514629 99514629 1001 86380 86390 1
514495 99514495 1001 86380 86390 1
514322 99514322 1001 86380 86390 1
514931 99514931 1001 86380 86390 1
514996 99514996 1001 86380 86390 1
514893 99514893 1001 86380 86390 1
515062 99515062 1001 86380 86390 1
514653 99514653 1001 86380 86390 1
514968 99514968 1001 86380 86390 1
515600 99515600 1001 86380 86390 1
515671 99515671 1001 86380 86390 1
515487 99515487 1001 86380 86390 1
515677 99515677 1001 86380 86390 1
515644 99515644 1001 86380 86390 1
515441 99515441 1001 86380 86390 1
515380 99515380 1001 86380 86390 1
515108 99515108 1001 86380 86390 1
515162 99515162 1001 86380 86390 1
515086 99515086 1001 86380 86390 1
515696 99515696 1001 86380 86390 1
515699 99515699 1001 86380 86390 1
515805 99515805 1001 86380 86390 1
516464 99516464 1001 86380 86390 1
516493 99516493 1001 86380 86390 1
516415 99516415 1001 86380 86390 1
516505 99516505 1001 86380 86390 1
516286 99516286 1001 86380 86390 1
516034 99516034 1001 86380 86390 1
516047 99516047 1001 86380 86390 1
515958 99515958 1001 86380 86390 1
516662 99516662 1001 86380 86390 1
516675 99516675 1001 86380 86390 1
516680 99516680 1001 86380 86390 1
516604 99516604 1001 86380 86390 1
516542 99516542 1001 86380 86390 1
517284 99517284 1001 86380 86390 1
517239 99517239 1001 86380 86390 1
517252 99517252 1001 86380 86390 1
517279 99517279 1001 86380 86390 1
517014 99517014 1001 86380 86390 1
517095 99517095 1001 86380 86390 1
516941 99516941 1001 86380 86390 1
516980 99516980 1001 86380 86390 1
517008 99517008 1001 86380 86390 1
516753 99516753 1001 86380 86390 1
516821 99516821 1001 86380 86390 1
516867 99516867 1001 86380 86390 1
516856 99516856 1001 86380 86390 1
517359 99517359 1001 86380 86390 1
517375 99517375 1001 86380 86390 1
517378 99517378 1001 86380 86390 1
517420 99517420 1001 86380 86390 1
518128 99518128 1001 86380 86390 1
518034 99518034 1001 86380 86390 1
517983 99517983 1001 86380 86390 1
518016 99518016 1001 86380 86390 1
517921 99517921 1001 86380 86390 1
517767 99517767 1001 86380 86390 1
517923 99517923 1001 86380 86390 1
517902 99517902 1001 86380 86390 1
517716 99517716 1001 86380 86390 1
517562 99517562 1001 86380 86390 1
518239 99518239 1001 86380 86390 1
518345 99518345 1001 86380 86390 1
518229 99518229 1001 86380 86390 1
518268 99518268 1001 86380 86390 1
518165 99518165 1001 86380 86390 1
518361 99518361 1001 86380 86390 1
518220 99518220 1001 86380 86390 1
518846 99518846 1001 86380 86390 1
518836 99518836 1001 86380 86390 1
518903 99518903 1001 86380 86390 1
518865 99518865 1001 86380 86390 1
518744 99518744 1001 86380 86390 1
518603 99518603 1001 86380 86390 1
518630 99518630 1001 86380 86390 1
518696 99518696 1001 86380 86390 1
518620 99518620 1001 86380 86390 1
518688 99518688 1001 86380 86390 1
518371 99518371 1001 86380 86390 1
518502 99518502 1001 86380 86390 1
518464 99518464 1001 86380 86390 1
518529 99518529 1001 86380 86390 1
519166 99519166 1001 86380 86390 1
519157 99519157 1001 86380 86390 1
519151 99519151 1001 86380 86390 1
519698 99519698 1001 86380 86390 1
519690 99519690 1001 86380 86390 1
519798 99519798 1001 86380 86390 1
519430 99519430 1001 86380 86390 1
519410 99519410 1001 86380 86390 1
519391 99519391 1001 86380 86390 1
519354 99519354 1001 86380 86390 1
519356 99519356 1001 86380 86390 1
519292 99519292 1001 86380 86390 1
520504 99520504 1001 86380 86390 1
520530 99520530 1001 86380 86390 1
520558 99520558 1001 86380 86390 1
520344 99520344 1001 86380 86390 1
520384 99520384 1001 86380 86390 1
520346 99520346 1001 86380 86390 1
520360 99520360 1001 86380 86390 1
520138 99520138 1001 86380 86390 1
520168 99520168 1001 86380 86390 1
520145 99520145 1001 86380 86390 1
520806 99520806 1001 86380 86390 1
520641 99520641 1001 86380 86390 1
520644 99520644 1001 86380 86390 1
520671 99520671 1001 86380 86390 1
521389 99521389 1001 86380 86390 1
521466 99521466 1001 86380 86390 1
521309 99521309 1001 86380 86390 1
521142 99521142 1001 86380 86390 1
521258 99521258 1001 86380 86390 1
521117 99521117 1001 86380 86390 1
521246 99521246 1001 86380 86390 1
521002 99521002 1001 86380 86390 1
520954 99520954 1001 86380 86390 1
520956 99520956 1001 86380 86390 1
521012 99521012 1001 86380 86390 1
521478 99521478 1001 86380 86390 1
521564 99521564 1001 86380 86390 1
521629 99521629 1001 86380 86390 1
522154 99522154 1001 86380 86390 1
521931 99521931 1001 86380 86390 1
521880 99521880 1001 86380 86390 1
521882 99521882 1001 86380 86390 1
521897 99521897 1001 86380 86390 1
522054 99522054 1001 86380 86390 1
521980 99521980 1001 86380 86390 1
522020 99522020 1001 86380 86390 1
521843 99521843 1001 86380 86390 1
521740 99521740 1001 86380 86390 1
521807 99521807 1001 86380 86390 1
521731 99521731 1001 86380 86390 1
522349 99522349 1001 86380 86390 1
522963 99522963 1001 86380 86390 1
523008 99523008 1001 86380 86390 1
522944 99522944 1001 86380 86390 1
522957 99522957 1001 86380 86390 1
523014 99523014 1001 86380 86390 1
523053 99523053 1001 86380 86390 1
522810 99522810 1001 86380 86390 1
522708 99522708 1001 86380 86390 1
523231 99523231 1001 86380 86390 1
523246 99523246 1001 86380 86390 1
523188 99523188 1001 86380 86390 1
523254 99523254 1001 86380 86390 1
523308 99523308 1001 86380 86390 1
523926 99523926 1001 86380 86390 1
523478 99523478 1001 86380 86390 1
523325 99523325 1001 86380 86390 1
523444 99523444 1001 86380 86390 1
523433 99523433 1001 86380 86390 1
523511 99523511 1001 86380 86390 1
523330 99523330 1001 86380 86390 1
524048 99524048 1001 86380 86390 1
524061 99524061 1001 86380 86390 1
524036 99524036 1001 86380 86390 1
524077 99524077 1001 86380 86390 1
524042 99524042 1001 86380 86390 1
524642 99524642 1001 86380 86390 1
524769 99524769 1001 86380 86390 1
524758 99524758 1001 86380 86390 1
524499 99524499 1001 86380 86390 1
524505 99524505 1001 86380 86390 1
524346 99524346 1001 86380 86390 1
524258 99524258 1001 86380 86390 1
524329 99524329 1001 86380 86390 1
524161 99524161 1001 86380 86390 1
524940 99524940 1001 86380 86390 1
524863 99524863 1001 86380 86390 1
524777 99524777 1001 86380 86390 1
524908 99524908 1001 86380 86390 1
525456 99525456 1001 86380 86390 1
525534 99525534 1001 86380 86390 1
525536 99525536 1001 86380 86390 1
525397 99525397 1001 86380 86390 1
525515 99525515 1001 86380 86390 1
525425 99525425 1001 86380 86390 1
525340 99525340 1001 86380 86390 1
525315 99525315 1001 86380 86390 1
525200 99525200 1001 86380 86390 1
525257 99525257 1001 86380 86390 1
525205 99525205 1001 86380 86390 1
525284 99525284 1001 86380 86390 1
525260 99525260 1001 86380 86390 1
524979 99524979 1001 86380 86390 1
525606 99525606 1001 86380 86390 1
525633 99525633 1001 86380 86390 1
525788 99525788 1001 86380 86390 1
525612 99525612 1001 86380 86390 1
525653 99525653 1001 86380 86390 1
525695 99525695 1001 86380 86390 1
526222 99526222 1001 86380 86390 1
526235 99526235 1001 86380 86390 1
526409 99526409 1001 86380 86390 1
526368 99526368 1001 86380 86390 1
526214 99526214 1001 86380 86390 1
525999 99525999 1001 86380 86390 1
525922 99525922 1001 86380 86390 1
525845 99525845 1001 86380 86390 1
525874 99525874 1001 86380 86390 1
525876 99525876 1001 86380 86390 1
525839 99525839 1001 86380 86390 1
526617 99526617 1001 86380 86390 1
526519 99526519 1001 86380 86390 1
527087 99527087 1001 86380 86390 1
527102 99527102 1001 86380 86390 1
527008 99527008 1001 86380 86390 1
526796 99526796 1001 86380 86390 1
526809 99526809 1001 86380 86390 1
526740 99526740 1001 86380 86390 1
527440 99527440 1001 86380 86390 1
527325 99527325 1001 86380 86390 1
527288 99527288 1001 86380 86390 1
527900 99527900 1001 86380 86390 1
527939 99527939 1001 86380 86390 1
527941 99527941 1001 86380 86390 1
527810 99527810 1001 86380 86390 1
527707 99527707 1001 86380 86390 1
527824 99527824 1001 86380 86390 1
527571 99527571 1001 86380 86390 1
527650 99527650 1001 86380 86390 1
527458 99527458 1001 86380 86390 1
528262 99528262 1001 86380 86390 1
528776 99528776 1001 86380 86390 1
528782 99528782 1001 86380 86390 1
528493 99528493 1001 86380 86390 1
528611 99528611 1001 86380 86390 1
528651 99528651 1001 86380 86390 1
528283 99528283 1001 86380 86390 1
528296 99528296 1001 86380 86390 1
528298 99528298 1001 86380 86390 1
528442 99528442 1001 86380 86390 1
529015 99529015 1001 86380 86390 1
528990 99528990 1001 86380 86390 1
528978 99528978 1001 86380 86390 1
529035 99529035 1001 86380 86390 1
528987 99528987 1001 86380 86390 1
529565 99529565 1001 86380 86390 1
529617 99529617 1001 86380 86390 1
529392 99529392 1001 86380 86390 1
529515 99529515 1001 86380 86390 1
529387 99529387 1001 86380 86390 1
529478 99529478 1001 86380 86390 1
529468 99529468 1001 86380 86390 1
529133 99529133 1001 86380 86390 1
529212 99529212 1001 86380 86390 1
529190 99529190 1001 86380 86390 1
529157 99529157 1001 86380 86390 1
529880 99529880 1001 86380 86390 1
529855 99529855 1001 86380 86390 1
529881 99529881 1001 86380 86390 1
529882 99529882 1001 86380 86390 1
529923 99529923 1001 86380 86390 1
529820 99529820 1001 86380 86390 1
530532 99530532 1001 86380 86390 1
530357 99530357 1001 86380 86390 1
530543 99530543 1001 86380 86390 1
530272 99530272 1001 86380 86390 1
530280 99530280 1001 86380 86390 1
529958 99529958 1001 86380 86390 1
529988 99529988 1001 86380 86390 1
529991 99529991 1001 86380 86390 1
530574 99530574 1001 86380 86390 1
530756 99530756 1001 86380 86390 1
531334 99531334 1001 86380 86390 1
531257 99531257 1001 86380 86390 1
531157 99531157 1001 86380 86390 1
531067 99531067 1001 86380 86390 1
530824 99530824 1001 86380 86390 1
530841 99530841 1001 86380 86390 1
530899 99530899 1001 86380 86390 1
530759 99530759 1001 86380 86390 1
531408 99531408 1001 86380 86390 1
531447 99531447 1001 86380 86390 1
531552 99531552 1001 86380 86390 1
531462 99531462 1001 86380 86390 1
531517 99531517 1001 86380 86390 1
532167 99532167 1001 86380 86390 1
532202 99532202 1001 86380 86390 1
532129 99532129 1001 86380 86390 1
532057 99532057 1001 86380 86390 1
532192 99532192 1001 86380 86390 1
531962 99531962 1001 86380 86390 1
531938 99531938 1001 86380 86390 1
531808 99531808 1001 86380 86390 1
531888 99531888 1001 86380 86390 1
531945 99531945 1001 86380 86390 1
531722 99531722 1001 86380 86390 1
531738 99531738 1001 86380 86390 1
532361 99532361 1001 86380 86390 1
532377 99532377 1001 86380 86390 1
532391 99532391 1001 86380 86390 1
532864 99532864 1001 86380 86390 1
532866 99532866 1001 86380 86390 1
532886 99532886 1001 86380 86390 1
532938 99532938 1001 86380 86390 1
532966 99532966 1001 86380 86390 1
532624 99532624 1001 86380 86390 1
532597 99532597 1001 86380 86390 1
532561 99532561 1001 86380 86390 1
533201 99533201 1001 86380 86390 1
533065 99533065 1001 86380 86390 1
533104 99533104 1001 86380 86390 1
533157 99533157 1001 86380 86390 1
533183 99533183 1001 86380 86390 1
533755 99533755 1001 86380 86390 1
533722 99533722 1001 86380 86390 1
533630 99533630 1001 86380 86390 1
533555 99533555 1001 86380 86390 1
533611 99533611 1001 86380 86390 1
533368 99533368 1001 86380 86390 1
533391 99533391 1001 86380 86390 1
533919 99533919 1001 86380 86390 1
533971 99533971 1001 86380 86390 1
533959 99533959 1001 86380 86390 1
533445 99533445 1001 86380 86390 1
533913 99533913 1001 86380 86390 1
533863 99533863 1001 86380 86390 1
533982 99533982 1001 86380 86390 1
534633 99534633 1001 86380 86390 1
534589 99534589 1001 86380 86390 1
534670 99534670 1001 86380 86390 1
534420 99534420 1001 86380 86390 1
534446 99534446 1001 86380 86390 1
534293 99534293 1001 86380 86390 1
534464 99534464 1001 86380 86390 1
534196 99534196 1001 86380 86390 1
534185 99534185 1001 86380 86390 1
534250 99534250 1001 86380 86390 1
534238 99534238 1001 86380 86390 1
534084 99534084 1001 86380 86390 1
534072 99534072 1001 86380 86390 1
534797 99534797 1001 86380 86390 1
534888 99534888 1001 86380 86390 1
534882 99534882 1001 86380 86390 1
534846 99534846 1001 86380 86390 1
534757 99534757 1001 86380 86390 1
535460 99535460 1001 86380 86390 1
535253 99535253 1001 86380 86390 1
535167 99535167 1001 86380 86390 1
535106 99535106 1001 86380 86390 1
535058 99535058 1001 86380 86390 1
534945 99534945 1001 86380 86390 1
535519 99535519 1001 86380 86390 1
535603 99535603 1001 86380 86390 1
535552 99535552 1001 86380 86390 1
535579 99535579 1001 86380 86390 1
535660 99535660 1001 86380 86390 1
536184 99536184 1001 86380 86390 1
536040 99536040 1001 86380 86390 1
535944 99535944 1001 86380 86390 1
535744 99535744 1001 86380 86390 1
536541 99536541 1001 86380 86390 1
536459 99536459 1001 86380 86390 1
537044 99537044 1001 86380 86390 1
537109 99537109 1001 86380 86390 1
536780 99536780 1001 86380 86390 1
536923 99536923 1001 86380 86390 1
536760 99536760 1001 86380 86390 1
536737 99536737 1001 86380 86390 1
536686 99536686 1001 86380 86390 1
536547 99536547 1001 86380 86390 1
536734 99536734 1001 86380 86390 1
537187 99537187 1001 86380 86390 1
537862 99537862 1001 86380 86390 1
537940 99537940 1001 86380 86390 1
537981 99537981 1001 86380 86390 1
537617 99537617 1001 86380 86390 1
537760 99537760 1001 86380 86390 1
537752 99537752 1001 86380 86390 1
537766 99537766 1001 86380 86390 1
537624 99537624 1001 86380 86390 1
537626 99537626 1001 86380 86390 1
537408 99537408 1001 86380 86390 1
537539 99537539 1001 86380 86390 1
537402 99537402 1001 86380 86390 1
537570 99537570 1001 86380 86390 1
537456 99537456 1001 86380 86390 1
538193 99538193 1001 86380 86390 1
538630 99538630 1001 86380 86390 1
538541 99538541 1001 86380 86390 1
538331 99538331 1001 86380 86390 1
538992 99538992 1001 86380 86390 1
538920 99538920 1001 86380 86390 1
538986 99538986 1001 86380 86390 1
538844 99538844 1001 86380 86390 1
538834 99538834 1001 86380 86390 1
539564 99539564 1001 86380 86390 1
539626 99539626 1001 86380 86390 1
539510 99539510 1001 86380 86390 1
539384 99539384 1001 86380 86390 1
539282 99539282 1001 86380 86390 1
539258 99539258 1001 86380 86390 1
539728 99539728 1001 86380 86390 1
539665 99539665 1001 86380 86390 1
539682 99539682 1001 86380 86390 1
539803 99539803 1001 86380 86390 1
539700 99539700 1001 86380 86390 1
540418 99540418 1001 86380 86390 1
540201 99540201 1001 86380 86390 1
540076 99540076 1001 86380 86390 1
540129 99540129 1001 86380 86390 1
540117 99540117 1001 86380 86390 1
540182 99540182 1001 86380 86390 1
540483 99540483 1001 86380 86390 1
540538 99540538 1001 86380 86390 1
540617 99540617 1001 86380 86390 1
540566 99540566 1001 86380 86390 1
541090 99541090 1001 86380 86390 1
541245 99541245 1001 86380 86390 1
541212 99541212 1001 86380 86390 1
541189 99541189 1001 86380 86390 1
541241 99541241 1001 86380 86390 1
540999 99540999 1001 86380 86390 1
541047 99541047 1001 86380 86390 1
540754 99540754 1001 86380 86390 1
540832 99540832 1001 86380 86390 1
540836 99540836 1001 86380 86390 1
541328 99541328 1001 86380 86390 1
541421 99541421 1001 86380 86390 1
541403 99541403 1001 86380 86390 1
542089 99542089 1001 86380 86390 1
541970 99541970 1001 86380 86390 1
542075 99542075 1001 86380 86390 1
541825 99541825 1001 86380 86390 1
541834 99541834 1001 86380 86390 1
541641 99541641 1001 86380 86390 1
541552 99541552 1001 86380 86390 1
541527 99541527 1001 86380 86390 1
541683 99541683 1001 86380 86390 1
541697 99541697 1001 86380 86390 1
541674 99541674 1001 86380 86390 1
541534 99541534 1001 86380 86390 1
541508 99541508 1001 86380 86390 1
542207 99542207 1001 86380 86390 1
542131 99542131 1001 86380 86390 1
542184 99542184 1001 86380 86390 1
542125 99542125 1001 86380 86390 1
542870 99542870 1001 86380 86390 1
542933 99542933 1001 86380 86390 1
542789 99542789 1001 86380 86390 1
542661 99542661 1001 86380 86390 1
542677 99542677 1001 86380 86390 1
542724 99542724 1001 86380 86390 1
542407 99542407 1001 86380 86390 1
542329 99542329 1001 86380 86390 1
542348 99542348 1001 86380 86390 1
543052 99543052 1001 86380 86390 1
543656 99543656 1001 86380 86390 1
543696 99543696 1001 86380 86390 1
543747 99543747 1001 86380 86390 1
543611 99543611 1001 86380 86390 1
543756 99543756 1001 86380 86390 1
543678 99543678 1001 86380 86390 1
543601 99543601 1001 86380 86390 1
543577 99543577 1001 86380 86390 1
543462 99543462 1001 86380 86390 1
543310 99543310 1001 86380 86390 1
543958 99543958 1001 86380 86390 1
544564 99544564 1001 86380 86390 1
544578 99544578 1001 86380 86390 1
544391 99544391 1001 86380 86390 1
544373 99544373 1001 86380 86390 1
544207 99544207 1001 86380 86390 1
544313 99544313 1001 86380 86390 1
544160 99544160 1001 86380 86390 1
544007 99544007 1001 86380 86390 1
544114 99544114 1001 86380 86390 1
544050 99544050 1001 86380 86390 1
544625 99544625 1001 86380 86390 1
544613 99544613 1001 86380 86390 1
425149 514 1001 37560 40917 1
411135 900 1001 60420 63057 1
542647 1064 1002 53336 55909 1
400182 99400182 1001 86380 86390 1
400147 99400147 1001 86380 86390 1
401002 99401002 1001 86380 86390 1
400975 99400975 1001 86380 86390 1
401151 99401151 1001 86380 86390 1
401226 99401226 1001 86380 86390 1
401464 99401464 1001 86380 86390 1
401425 99401425 1001 86380 86390 1
401686 99401686 1001 86380 86390 1
401628 99401628 1001 86380 86390 1
401856 99401856 1001 86380 86390 1
402179 99402179 1001 86380 86390 1
402340 99402340 1001 86380 86390 1
402397 99402397 1001 86380 86390 1
402640 99402640 1001 86380 86390 1
402690 99402690 1001 86380 86390 1
402670 99402670 1001 86380 86390 1
402583 99402583 1001 86380 86390 1
402906 99402906 1001 86380 86390 1
402896 99402896 1001 86380 86390 1
403021 99403021 1001 86380 86390 1
402992 99402992 1001 86380 86390 1
403342 99403342 1001 86380 86390 1
403344 99403344 1001 86380 86390 1
403434 99403434 1001 86380 86390 1
403497 99403497 1001 86380 86390 1
403455 99403455 1001 86380 86390 1
403472 99403472 1001 86380 86390 1
403770 99403770 1001 86380 86390 1
403771 99403771 1001 86380 86390 1
403779 99403779 1001 86380 86390 1
403841 99403841 1001 86380 86390 1
403871 99403871 1001 86380 86390 1
403944 99403944 1001 86380 86390 1
404031 99404031 1001 86380 86390 1
403966 99403966 1001 86380 86390 1
404224 99404224 1001 86380 86390 1
404403 99404403 1001 86380 86390 1
404514 99404514 1001 86380 86390 1
405016 99405016 1001 86380 86390 1
405154 99405154 1001 86380 86390 1
405261 99405261 1001 86380 86390 1
405431 99405431 1001 86380 86390 1
405566 99405566 1001 86380 86390 1
405546 99405546 1001 86380 86390 1
405601 99405601 1001 86380 86390 1
405834 99405834 1001 86380 86390 1
405764 99405764 1001 86380 86390 1
405902 99405902 1001 86380 86390 1
406036 99406036 1001 86380 86390 1
405991 99405991 1001 86380 86390 1
406447 99406447 1001 86380 86390 1
406475 99406475 1001 86380 86390 1
406769 99406769 1001 86380 86390 1
406796 99406796 1001 86380 86390 1
406958 99406958 1001 86380 86390 1
407229 99407229 1001 86380 86390 1
407336 99407336 1001 86380 86390 1
407381 99407381 1001 86380 86390 1
407445 99407445 1001 86380 86390 1
407572 99407572 1001 86380 86390 1
407686 99407686 1001 86380 86390 1
407805 99407805 1001 86380 86390 1
407854 99407854 1001 86380 86390 1
408004 99408004 1001 86380 86390 1
408195 99408195 1001 86380 86390 1
408252 99408252 1001 86380 86390 1
408303 99408303 1001 86380 86390 1
408328 99408328 1001 86380 86390 1
408377 99408377 1001 86380 86390 1
408545 99408545 1001 86380 86390 1
408547 99408547 1001 86380 86390 1
408568 99408568 1001 86380 86390 1
408817 99408817 1001 86380 86390 1
408818 99408818 1001 86380 86390 1
408796 99408796 1001 86380 86390 1
408948 99408948 1001 86380 86390 1
408974 99408974 1001 86380 86390 1
408986 99408986 1001 86380 86390 1
409025 99409025 1001 86380 86390 1
409466 99409466 1001 86380 86390 1
409468 99409468 1001 86380 86390 1
409457 99409457 1001 86380 86390 1
409508 99409508 1001 86380 86390 1
409524 99409524 1001 86380 86390 1
409621 99409621 1001 86380 86390 1
409640 99409640 1001 86380 86390 1
409709 99409709 1001 86380 86390 1
410319 99410319 1001 86380 86390 1
410445 99410445 1001 86380 86390 1
410551 99410551 1001 86380 86390 1
410530 99410530 1001 86380 86390 1
410667 99410667 1001 86380 86390 1
410802 99410802 1001 86380 86390 1
410769 99410769 1001 86380 86390 1
410854 99410854 1001 86380 86390 1
410976 99410976 1001 86380 86390 1
411118 99411118 1001 86380 86390 1
411188 99411188 1001 86380 86390 1
411229 99411229 1001 86380 86390 1
411484 99411484 1001 86380 86390 1
411444 99411444 1001 86380 86390 1
411740 99411740 1001 86380 86390 1
411722 99411722 1001 86380 86390 1
411655 99411655 1001 86380 86390 1
411926 99411926 1001 86380 86390 1
412337 99412337 1001 86380 86390 1
412364 99412364 1001 86380 86390 1
413635 99413635 1001 86380 86390 1
413500 99413500 1001 86380 86390 1
413434 99413434 1001 86380 86390 1
413502 99413502 1001 86380 86390 1
413322 99413322 1001 86380 86390 1
413386 99413386 1001 86380 86390 1
413533 99413533 1001 86380 86390 1
413327 99413327 1001 86380 86390 1
412932 99412932 1001 86380 86390 1
413263 99413263 1001 86380 86390 1
412896 99412896 1001 86380 86390 1
413202 99413202 1001 86380 86390 1
413108 99413108 1001 86380 86390 1
412613 99412613 1001 86380 86390 1
412515 99412515 1001 86380 86390 1
412859 99412859 1001 86380 86390 1
413289 99413289 1001 86380 86390 1
413845 99413845 1001 86380 86390 1
414007 99414007 1001 86380 86390 1
414983 99414983 1001 86380 86390 1
414961 99414961 1001 86380 86390 1
414590 99414590 1001 86380 86390 1
414788 99414788 1001 86380 86390 1
414814 99414814 1001 86380 86390 1
414834 99414834 1001 86380 86390 1
415626 99415626 1001 86380 86390 1
415375 99415375 1001 86380 86390 1
416639 99416639 1001 86380 86390 1
416676 99416676 1001 86380 86390 1
416909 99416909 1001 86380 86390 1
416521 99416521 1001 86380 86390 1
416236 99416236 1001 86380 86390 1
416355 99416355 1001 86380 86390 1
416447 99416447 1001 86380 86390 1
416225 99416225 1001 86380 86390 1
416148 99416148 1001 86380 86390 1
416357 99416357 1001 86380 86390 1
416203 99416203 1001 86380 86390 1
415832 99415832 1001 86380 86390 1
415940 99415940 1001 86380 86390 1
417092 99417092 1001 86380 86390 1
417095 99417095 1001 86380 86390 1
417123 99417123 1001 86380 86390 1
417264 99417264 1001 86380 86390 1
417423 99417423 1001 86380 86390 1
418459 99418459 1001 86380 86390 1
418463 99418463 1001 86380 86390 1
418558 99418558 1001 86380 86390 1
418772 99418772 1001 86380 86390 1
418569 99418569 1001 86380 86390 1
418220 99418220 1001 86380 86390 1
418424 99418424 1001 86380 86390 1
418211 99418211 1001 86380 86390 1
418429 99418429 1001 86380 86390 1
418028 99418028 1001 86380 86390 1
417765 99417765 1001 86380 86390 1
417618 99417618 1001 86380 86390 1
417839 99417839 1001 86380 86390 1
418881 99418881 1001 86380 86390 1
419079 99419079 1001 86380 86390 1
418991 99418991 1001 86380 86390 1
420330 99420330 1001 86380 86390 1
420150 99420150 1001 86380 86390 1
420278 99420278 1001 86380 86390 1
420223 99420223 1001 86380 86390 1
420102 99420102 1001 86380 86390 1
420439 99420439 1001 86380 86390 1
420116 99420116 1001 86380 86390 1
419773 99419773 1001 86380 86390 1
420009 99420009 1001 86380 86390 1
419756 99419756 1001 86380 86390 1
420027 99420027 1001 86380 86390 1
419660 99419660 1001 86380 86390 1
419402 99419402 1001 86380 86390 1
419492 99419492 1001 86380 86390 1
419352 99419352 1001 86380 86390 1
419310 99419310 1001 86380 86390 1
420468 99420468 1001 86380 86390 1
420697 99420697 1001 86380 86390 1
420516 99420516 1001 86380 86390 1
420603 99420603 1001 86380 86390 1
420576 99420576 1001 86380 86390 1
421903 99421903 1001 86380 86390 1
422113 99422113 1001 86380 86390 1
421366 99421366 1001 86380 86390 1
421369 99421369 1001 86380 86390 1
421296 99421296 1001 86380 86390 1
421381 99421381 1001 86380 86390 1
421118 99421118 1001 86380 86390 1
421206 99421206 1001 86380 86390 1
421040 99421040 1001 86380 86390 1
420872 99420872 1001 86380 86390 1
420954 99420954 1001 86380 86390 1
422433 99422433 1001 86380 86390 1
422479 99422479 1001 86380 86390 1
422507 99422507 1001 86380 86390 1
423550 99423550 1001 86380 86390 1
423494 99423494 1001 86380 86390 1
423111 99423111 1001 86380 86390 1
423234 99423234 1001 86380 86390 1
422623 99422623 1001 86380 86390 1
424065 99424065 1001 86380 86390 1
424151 99424151 1001 86380 86390 1
423972 99423972 1001 86380 86390 1
425107 99425107 1001 86380 86390 1
425128 99425128 1001 86380 86390 1
425153 99425153 1001 86380 86390 1
425284 99425284 1001 86380 86390 1
424882 99424882 1001 86380 86390 1
424265 99424265 1001 86380 86390 1
424417 99424417 1001 86380 86390 1
424385 99424385 1001 86380 86390 1
425709 99425709 1001 86380 86390 1
425513 99425513 1001 86380 86390 1
425467 99425467 1001 86380 86390 1
427032 99427032 1001 86380 86390 1
427005 99427005 1001 86380 86390 1
426739 99426739 1001 86380 86390 1
427111 99427111 1001 86380 86390 1
426325 99426325 1001 86380 86390 1
426625 99426625 1001 86380 86390 1
426406 99426406 1001 86380 86390 1
426650 99426650 1001 86380 86390 1
426310 99426310 1001 86380 86390 1
425948 99425948 1001 86380 86390 1
427391 99427391 1001 86380 86390 1
427150 99427150 1001 86380 86390 1
427446 99427446 1001 86380 86390 1
427495 99427495 1001 86380 86390 1
428609 99428609 1001 86380 86390 1
428551 99428551 1001 86380 86390 1
428706 99428706 1001 86380 86390 1
428457 99428457 1001 86380 86390 1
428388 99428388 1001 86380 86390 1
428188 99428188 1001 86380 86390 1
428054 99428054 1001 86380 86390 1
428136 99428136 1001 86380 86390 1
427829 99427829 1001 86380 86390 1
429043 99429043 1001 86380 86390 1
429026 99429026 1001 86380 86390 1
428748 99428748 1001 86380 86390 1
428898 99428898 1001 86380 86390 1
429013 99429013 1001 86380 86390 1
430225 99430225 1001 86380 86390 1
429591 99429591 1001 86380 86390 1
429910 99429910 1001 86380 86390 1
429681 99429681 1001 86380 86390 1
429556 99429556 1001 86380 86390 1
429398 99429398 1001 86380 86390 1
429460 99429460 1001 86380 86390 1
430771 99430771 1001 86380 86390 1
430787 99430787 1001 86380 86390 1
432034 99432034 1001 86380 86390 1
431472 99431472 1001 86380 86390 1
431473 99431473 1001 86380 86390 1
431300 99431300 1001 86380 86390 1
431135 99431135 1001 86380 86390 1
431191 99431191 1001 86380 86390 1
432304 99432304 1001 86380 86390 1
432068 99432068 1001 86380 86390 1
432260 99432260 1001 86380 86390 1
433485 99433485 1001 86380 86390 1
433491 99433491 1001 86380 86390 1
433449 99433449 1001 86380 86390 1
433709 99433709 1001 86380 86390 1
433016 99433016 1001 86380 86390 1
433266 99433266 1001 86380 86390 1
432902 99432902 1001 86380 86390 1
433043 99433043 1001 86380 86390 1
433089 99433089 1001 86380 86390 1
432553 99432553 1001 86380 86390 1
432723 99432723 1001 86380 86390 1
432581 99432581 1001 86380 86390 1
432528 99432528 1001 86380 86390 1
432702 99432702 1001 86380 86390 1
432854 99432854 1001 86380 86390 1
432834 99432834 1001 86380 86390 1
432843 99432843 1001 86380 86390 1
432524 99432524 1001 86380 86390 1
433999 99433999 1001 86380 86390 1
434094 99434094 1001 86380 86390 1
433756 99433756 1001 86380 86390 1
433745 99433745 1001 86380 86390 1
435008 99435008 1001 86380 86390 1
435259 99435259 1001 86380 86390 1
435241 99435241 1001 86380 86390 1
434704 99434704 1001 86380 86390 1
434984 99434984 1001 86380 86390 1
434415 99434415 1001 86380 86390 1
434529 99434529 1001 86380 86390 1
435830 99435830 1001 86380 86390 1
435600 99435600 1001 86380 86390 1
435772 99435772 1001 86380 86390 1
435844 99435844 1001 86380 86390 1
435783 99435783 1001 86380 86390 1
436858 99436858 1001 86380 86390 1
436876 99436876 1001 86380 86390 1
436515 99436515 1001 86380 86390 1
436721 99436721 1001 86380 86390 1
436748 99436748 1001 86380 86390 1
435936 99435936 1001 86380 86390 1
436105 99436105 1001 86380 86390 1
437264 99437264 1001 86380 86390 1
437188 99437188 1001 86380 86390 1
300627 99300627 1001 86380 86390 1
300503 99300503 1001 86380 86390 1
300426 99300426 1001 86380 86390 1
300418 99300418 1001 86380 86390 1
300340 99300340 1001 86380 86390 1
300290 99300290 1001 86380 86390 1
300278 99300278 1001 86380 86390 1
300139 99300139 1001 86380 86390 1
300282 99300282 1001 86380 86390 1
300232 99300232 1001 86380 86390 1
300778 99300778 1001 86380 86390 1
300859 99300859 1001 86380 86390 1
300848 99300848 1001 86380 86390 1
301483 99301483 1001 86380 86390 1
301433 99301433 1001 86380 86390 1
301424 99301424 1001 86380 86390 1
301220 99301220 1001 86380 86390 1
301266 99301266 1001 86380 86390 1
301292 99301292 1001 86380 86390 1
300994 99300994 1001 86380 86390 1
301061 99301061 1001 86380 86390 1
301126 99301126 1001 86380 86390 1
301746 99301746 1001 86380 86390 1
301696 99301696 1001 86380 86390 1
301634 99301634 1001 86380 86390 1
301575 99301575 1001 86380 86390 1
302343 99302343 1001 86380 86390 1
302332 99302332 1001 86380 86390 1
302232 99302232 1001 86380 86390 1
302051 99302051 1001 86380 86390 1
302027 99302027 1001 86380 86390 1
302028 99302028 1001 86380 86390 1
301772 99301772 1001 86380 86390 1
301828 99301828 1001 86380 86390 1
301959 99301959 1001 86380 86390 1
301858 99301858 1001 86380 86390 1
301834 99301834 1001 86380 86390 1
302499 99302499 1001 86380 86390 1
302525 99302525 1001 86380 86390 1
302566 99302566 1001 86380 86390 1
303146 99303146 1001 86380 86390 1
302977 99302977 1001 86380 86390 1
302690 99302690 1001 86380 86390 1
303386 99303386 1001 86380 86390 1
303959 99303959 1001 86380 86390 1
303900 99303900 1001 86380 86390 1
304021 99304021 1001 86380 86390 1
304025 99304025 1001 86380 86390 1
303621 99303621 1001 86380 86390 1
303687 99303687 1001 86380 86390 1
303816 99303816 1001 86380 86390 1
303624 99303624 1001 86380 86390 1
303608 99303608 1001 86380 86390 1
303415 99303415 1001 86380 86390 1
303579 99303579 1001 86380 86390 1
304198 99304198 1001 86380 86390 1
304127 99304127 1001 86380 86390 1
304103 99304103 1001 86380 86390 1
304054 99304054 1001 86380 86390 1
304752 99304752 1001 86380 86390 1
304715 99304715 1001 86380 86390 1
304852 99304852 1001 86380 86390 1
304653 99304653 1001 86380 86390 1
304501 99304501 1001 86380 86390 1
304565 99304565 1001 86380 86390 1
304355 99304355 1001 86380 86390 1
304386 99304386 1001 86380 86390 1
304322 99304322 1001 86380 86390 1
304388 99304388 1001 86380 86390 1
304313 99304313 1001 86380 86390 1
304950 99304950 1001 86380 86390 1
304991 99304991 1001 86380 86390 1
304954 99304954 1001 86380 86390 1
304919 99304919 1001 86380 86390 1
305062 99305062 1001 86380 86390 1
305534 99305534 1001 86380 86390 1
305527 99305527 1001 86380 86390 1
305414 99305414 1001 86380 86390 1
305452 99305452 1001 86380 86390 1
305193 99305193 1001 86380 86390 1
305171 99305171 1001 86380 86390 1
305249 99305249 1001 86380 86390 1
305254 99305254 1001 86380 86390 1
305204 99305204 1001 86380 86390 1
500171 99500171 1001 86380 86390 1
500571 99500571 1001 86380 86390 1
500444 99500444 1001 86380 86390 1
500419 99500419 1001 86380 86390 1
500550 99500550 1001 86380 86390 1
500423 99500423 1001 86380 86390 1
500386 99500386 1001 86380 86390 1
500362 99500362 1001 86380 86390 1
500216 99500216 1001 86380 86390 1
500969 99500969 1001 86380 86390 1
500896 99500896 1001 86380 86390 1
500975 99500975 1001 86380 86390 1
501575 99501575 1001 86380 86390 1
501513 99501513 1001 86380 86390 1
501627 99501627 1001 86380 86390 1
501572 99501572 1001 86380 86390 1
501457 99501457 1001 86380 86390 1
501445 99501445 1001 86380 86390 1
501394 99501394 1001 86380 86390 1
501256 99501256 1001 86380 86390 1
501245 99501245 1001 86380 86390 1
501135 99501135 1001 86380 86390 1
501061 99501061 1001 86380 86390 1
501178 99501178 1001 86380 86390 1
501195 99501195 1001 86380 86390 1
501696 99501696 1001 86380 86390 1
502432 99502432 1001 86380 86390 1
502282 99502282 1001 86380 86390 1
502360 99502360 1001 86380 86390 1
502216 99502216 1001 86380 86390 1
502245 99502245 1001 86380 86390 1
502012 99502012 1001 86380 86390 1
501875 99501875 1001 86380 86390 1
501991 99501991 1001 86380 86390 1
501890 99501890 1001 86380 86390 1
502558 99502558 1001 86380 86390 1
502512 99502512 1001 86380 86390 1
503217 99503217 1001 86380 86390 1
503090 99503090 1001 86380 86390 1
503129 99503129 1001 86380 86390 1
503012 99503012 1001 86380 86390 1
503013 99503013 1001 86380 86390 1
503039 99503039 1001 86380 86390 1
502929 99502929 1001 86380 86390 1
502744 99502744 1001 86380 86390 1
502680 99502680 1001 86380 86390 1
503484 99503484 1001 86380 86390 1
503359 99503359 1001 86380 86390 1
503492 99503492 1001 86380 86390 1
503337 99503337 1001 86380 86390 1
503494 99503494 1001 86380 86390 1
504116 99504116 1001 86380 86390 1
503991 99503991 1001 86380 86390 1
503941 99503941 1001 86380 86390 1
504070 99504070 1001 86380 86390 1
503947 99503947 1001 86380 86390 1
504065 99504065 1001 86380 86390 1
503752 99503752 1001 86380 86390 1
503833 99503833 1001 86380 86390 1
503729 99503729 1001 86380 86390 1
503539 99503539 1001 86380 86390 1
503633 99503633 1001 86380 86390 1
503557 99503557 1001 86380 86390 1
503508 99503508 1001 86380 86390 1
504244 99504244 1001 86380 86390 1
504250 99504250 1001 86380 86390 1
504204 99504204 1001 86380 86390 1
504756 99504756 1001 86380 86390 1
504933 99504933 1001 86380 86390 1
504608 99504608 1001 86380 86390 1
504652 99504652 1001 86380 86390 1
504614 99504614 1001 86380 86390 1
504603 99504603 1001 86380 86390 1
504349 99504349 1001 86380 86390 1
504453 99504453 1001 86380 86390 1
504492 99504492 1001 86380 86390 1
504442 99504442 1001 86380 86390 1
505045 99505045 1001 86380 86390 1
505033 99505033 1001 86380 86390 1
505683 99505683 1001 86380 86390 1
505745 99505745 1001 86380 86390 1
505634 99505634 1001 86380 86390 1
505689 99505689 1001 86380 86390 1
505601 99505601 1001 86380 86390 1
505436 99505436 1001 86380 86390 1
505528 99505528 1001 86380 86390 1
505498 99505498 1001 86380 86390 1
505270 99505270 1001 86380 86390 1
505245 99505245 1001 86380 86390 1
505236 99505236 1001 86380 86390 1
505237 99505237 1001 86380 86390 1
505922 99505922 1001 86380 86390 1
505961 99505961 1001 86380 86390 1
505913 99505913 1001 86380 86390 1
505944 99505944 1001 86380 86390 1
505971 99505971 1001 86380 86390 1
506560 99506560 1001 86380 86390 1
506509 99506509 1001 86380 86390 1
506485 99506485 1001 86380 86390 1
506447 99506447 1001 86380 86390 1
506248 99506248 1001 86380 86390 1
506316 99506316 1001 86380 86390 1
506214 99506214 1001 86380 86390 1
506359 99506359 1001 86380 86390 1
506363 99506363 1001 86380 86390 1
506065 99506065 1001 86380 86390 1
506696 99506696 1001 86380 86390 1
506711 99506711 1001 86380 86390 1
506648 99506648 1001 86380 86390 1
506597 99506597 1001 86380 86390 1
506721 99506721 1001 86380 86390 1
507336 99507336 1001 86380 86390 1
507223 99507223 1001 86380 86390 1
507140 99507140 1001 86380 86390 1
507093 99507093 1001 86380 86390 1
507083 99507083 1001 86380 86390 1
506892 99506892 1001 86380 86390 1
507003 99507003 1001 86380 86390 1
506822 99506822 1001 86380 86390 1
507004 99507004 1001 86380 86390 1
506812 99506812 1001 86380 86390 1
507953 99507953 1001 86380 86390 1
507850 99507850 1001 86380 86390 1
507957 99507957 1001 86380 86390 1
507882 99507882 1001 86380 86390 1
508024 99508024 1001 86380 86390 1
507724 99507724 1001 86380 86390 1
507633 99507633 1001 86380 86390 1
508335 99508335 1001 86380 86390 1
508404 99508404 1001 86380 86390 1
508253 99508253 1001 86380 86390 1
508283 99508283 1001 86380 86390 1
508755 99508755 1001 86380 86390 1
508768 99508768 1001 86380 86390 1
508691 99508691 1001 86380 86390 1
508743 99508743 1001 86380 86390 1
508850 99508850 1001 86380 86390 1
508610 99508610 1001 86380 86390 1
508494 99508494 1001 86380 86390 1
508630 99508630 1001 86380 86390 1
508605 99508605 1001 86380 86390 1
509721 99509721 1001 86380 86390 1
509815 99509815 1001 86380 86390 1
509751 99509751 1001 86380 86390 1
509844 99509844 1001 86380 86390 1
509820 99509820 1001 86380 86390 1
509549 99509549 1001 86380 86390 1
509666 99509666 1001 86380 86390 1
509447 99509447 1001 86380 86390 1
509332 99509332 1001 86380 86390 1
509437 99509437 1001 86380 86390 1
509414 99509414 1001 86380 86390 1
509343 99509343 1001 86380 86390 1
510065 99510065 1001 86380 86390 1
510534 99510534 1001 86380 86390 1
510683 99510683 1001 86380 86390 1
510712 99510712 1001 86380 86390 1
510658 99510658 1001 86380 86390 1
510684 99510684 1001 86380 86390 1
510672 99510672 1001 86380 86390 1
510371 99510371 1001 86380 86390 1
510410 99510410 1001 86380 86390 1
510336 99510336 1001 86380 86390 1
510312 99510312 1001 86380 86390 1
510263 99510263 1001 86380 86390 1
510169 99510169 1001 86380 86390 1
510900 99510900 1001 86380 86390 1
510914 99510914 1001 86380 86390 1
511386 99511386 1001 86380 86390 1
511523 99511523 1001 86380 86390 1
511313 99511313 1001 86380 86390 1
511329 99511329 1001 86380 86390 1
511292 99511292 1001 86380 86390 1
511345 99511345 1001 86380 86390 1
511333 99511333 1001 86380 86390 1
510960 99510960 1001 86380 86390 1
511030 99511030 1001 86380 86390 1
510939 99510939 1001 86380 86390 1
511021 99511021 1001 86380 86390 1
511563 99511563 1001 86380 86390 1
512346 99512346 1001 86380 86390 1
512213 99512213 1001 86380 86390 1
512208 99512208 1001 86380 86390 1
512301 99512301 1001 86380 86390 1
512071 99512071 1001 86380 86390 1
512151 99512151 1001 86380 86390 1
511804 99511804 1001 86380 86390 1
513078 99513078 1001 86380 86390 1
513080 99513080 1001 86380 86390 1
513004 99513004 1001 86380 86390 1
513005 99513005 1001 86380 86390 1
512937 99512937 1001 86380 86390 1
512928 99512928 1001 86380 86390 1
512916 99512916 1001 86380 86390 1
512865 99512865 1001 86380 86390 1
512689 99512689 1001 86380 86390 1
512690 99512690 1001 86380 86390 1
512763 99512763 1001 86380 86390 1
513397 99513397 1001 86380 86390 1
513346 99513346 1001 86380 86390 1
513270 99513270 1001 86380 86390 1
513323 99513323 1001 86380 86390 1
513336 99513336 1001 86380 86390 1
513273 99513273 1001 86380 86390 1
513403 99513403 1001 86380 86390 1
513889 99513889 1001 86380 86390 1
513956 99513956 1001 86380 86390 1
514028 99514028 1001 86380 86390 1
513686 99513686 1001 86380 86390 1
513676 99513676 1001 86380 86390 1
513781 99513781 1001 86380 86390 1
513592 99513592 1001 86380 86390 1
513426 99513426 1001 86380 86390 1
514157 99514157 1001 86380 86390 1
514145 99514145 1001 86380 86390 1
514159 99514159 1001 86380 86390 1
514097 99514097 1001 86380 86390 1
514214 99514214 1001 86380 86390 1
514155 99514155 1001 86380 86390 1
514731 99514731 1001 86380 86390 1
514799 99514799 1001 86380 86390 1
514845 99514845 1001 86380 86390 1
514498 99514498 1001 86380 86390 1
514524 99514524 1001 86380 86390 1
514459 99514459 1001 86380 86390 1
514565 99514565 1001 86380 86390 1
514391 99514391 1001 86380 86390 1
514389 99514389 1001 86380 86390 1
514883 99514883 1001 86380 86390 1
515040 99515040 1001 86380 86390 1
515651 99515651 1001 86380 86390 1
515564 99515564 1001 86380 86390 1
515296 99515296 1001 86380 86390 1
515452 99515452 1001 86380 86390 1
515339 99515339 1001 86380 86390 1
515418 99515418 1001 86380 86390 1
515420 99515420 1001 86380 86390 1
515334 99515334 1001 86380 86390 1
515360 99515360 1001 86380 86390 1
515114 99515114 1001 86380 86390 1
515232 99515232 1001 86380 86390 1
515063 99515063 1001 86380 86390 1
515248 99515248 1001 86380 86390 1
515171 99515171 1001 86380 86390 1
515198 99515198 1001 86380 86390 1
515083 99515083 1001 86380 86390 1
515202 99515202 1001 86380 86390 1
515848 99515848 1001 86380 86390 1
515761 99515761 1001 86380 86390 1
515800 99515800 1001 86380 86390 1
515807 99515807 1001 86380 86390 1
516412 99516412 1001 86380 86390 1
516361 99516361 1001 86380 86390 1
516374 99516374 1001 86380 86390 1
516401 99516401 1001 86380 86390 1
516338 99516338 1001 86380 86390 1
516417 99516417 1001 86380 86390 1
516242 99516242 1001 86380 86390 1
516282 99516282 1001 86380 86390 1
516083 99516083 1001 86380 86390 1
515969 99515969 1001 86380 86390 1
515957 99515957 1001 86380 86390 1
516087 99516087 1001 86380 86390 1
516094 99516094 1001 86380 86390 1
516708 99516708 1001 86380 86390 1
516594 99516594 1001 86380 86390 1
516608 99516608 1001 86380 86390 1
517180 99517180 1001 86380 86390 1
516936 99516936 1001 86380 86390 1
517087 99517087 1001 86380 86390 1
516756 99516756 1001 86380 86390 1
516801 99516801 1001 86380 86390 1
518022 99518022 1001 86380 86390 1
518131 99518131 1001 86380 86390 1
518101 99518101 1001 86380 86390 1
517819 99517819 1001 86380 86390 1
517937 99517937 1001 86380 86390 1
517808 99517808 1001 86380 86390 1
517847 99517847 1001 86380 86390 1
517615 99517615 1001 86380 86390 1
518210 99518210 1001 86380 86390 1
518984 99518984 1001 86380 86390 1
518957 99518957 1001 86380 86390 1
518920 99518920 1001 86380 86390 1
518774 99518774 1001 86380 86390 1
518762 99518762 1001 86380 86390 1
518727 99518727 1001 86380 86390 1
518754 99518754 1001 86380 86390 1
518447 99518447 1001 86380 86390 1
518541 99518541 1001 86380 86390 1
519004 99519004 1001 86380 86390 1
519735 99519735 1001 86380 86390 1
519723 99519723 1001 86380 86390 1
519531 99519531 1001 86380 86390 1
519596 99519596 1001 86380 86390 1
519436 99519436 1001 86380 86390 1
519376 99519376 1001 86380 86390 1
519301 99519301 1001 86380 86390 1
519330 99519330 1001 86380 86390 1
519890 99519890 1001 86380 86390 1
519825 99519825 1001 86380 86390 1
519931 99519931 1001 86380 86390 1
519898 99519898 1001 86380 86390 1
519835 99519835 1001 86380 86390 1
520485 99520485 1001 86380 86390 1
520580 99520580 1001 86380 86390 1
520569 99520569 1001 86380 86390 1
520294 99520294 1001 86380 86390 1
520242 99520242 1001 86380 86390 1
520230 99520230 1001 86380 86390 1
520348 99520348 1001 86380 86390 1
520415 99520415 1001 86380 86390 1
520040 99520040 1001 86380 86390 1
520067 99520067 1001 86380 86390 1
520744 99520744 1001 86380 86390 1
520721 99520721 1001 86380 86390 1
520813 99520813 1001 86380 86390 1
520801 99520801 1001 86380 86390 1
520777 99520777 1001 86380 86390 1
520817 99520817 1001 86380 86390 1
521338 99521338 1001 86380 86390 1
521267 99521267 1001 86380 86390 1
521333 99521333 1001 86380 86390 1
521385 99521385 1001 86380 86390 1
521161 99521161 1001 86380 86390 1
521097 99521097 1001 86380 86390 1
521216 99521216 1001 86380 86390 1
520858 99520858 1001 86380 86390 1
520989 99520989 1001 86380 86390 1
520943 99520943 1001 86380 86390 1
521518 99521518 1001 86380 86390 1
521609 99521609 1001 86380 86390 1
521519 99521519 1001 86380 86390 1
521560 99521560 1001 86380 86390 1
522233 99522233 1001 86380 86390 1
522105 99522105 1001 86380 86390 1
522147 99522147 1001 86380 86390 1
522405 99522405 1001 86380 86390 1
522434 99522434 1001 86380 86390 1
522436 99522436 1001 86380 86390 1
522463 99522463 1001 86380 86390 1
522466 99522466 1001 86380 86390 1
522365 99522365 1001 86380 86390 1
523080 99523080 1001 86380 86390 1
522977 99522977 1001 86380 86390 1
523033 99523033 1001 86380 86390 1
522943 99522943 1001 86380 86390 1
522934 99522934 1001 86380 86390 1
523052 99523052 1001 86380 86390 1
522975 99522975 1001 86380 86390 1
522744 99522744 1001 86380 86390 1
522771 99522771 1001 86380 86390 1
522772 99522772 1001 86380 86390 1
522723 99522723 1001 86380 86390 1
522553 99522553 1001 86380 86390 1
522583 99522583 1001 86380 86390 1
522519 99522519 1001 86380 86390 1
523266 99523266 1001 86380 86390 1
523863 99523863 1001 86380 86390 1
523661 99523661 1001 86380 86390 1
523689 99523689 1001 86380 86390 1
523561 99523561 1001 86380 86390 1
523691 99523691 1001 86380 86390 1
523589 99523589 1001 86380 86390 1
523655 99523655 1001 86380 86390 1
523593 99523593 1001 86380 86390 1
523405 99523405 1001 86380 86390 1
523371 99523371 1001 86380 86390 1
524021 99524021 1001 86380 86390 1
524125 99524125 1001 86380 86390 1
523957 99523957 1001 86380 86390 1
524068 99524068 1001 86380 86390 1
524043 99524043 1001 86380 86390 1
524057 99524057 1001 86380 86390 1
524706 99524706 1001 86380 86390 1
524570 99524570 1001 86380 86390 1
524609 99524609 1001 86380 86390 1
524587 99524587 1001 86380 86390 1
524507 99524507 1001 86380 86390 1
524430 99524430 1001 86380 86390 1
524392 99524392 1001 86380 86390 1
524244 99524244 1001 86380 86390 1
524181 99524181 1001 86380 86390 1
524220 99524220 1001 86380 86390 1
524813 99524813 1001 86380 86390 1
525520 99525520 1001 86380 86390 1
525567 99525567 1001 86380 86390 1
525570 99525570 1001 86380 86390 1
525398 99525398 1001 86380 86390 1
525411 99525411 1001 86380 86390 1
525489 99525489 1001 86380 86390 1
525226 99525226 1001 86380 86390 1
525206 99525206 1001 86380 86390 1
525002 99525002 1001 86380 86390 1
525041 99525041 1001 86380 86390 1
525634 99525634 1001 86380 86390 1
525729 99525729 1001 86380 86390 1
525628 99525628 1001 86380 86390 1
525708 99525708 1001 86380 86390 1
525748 99525748 1001 86380 86390 1
526221 99526221 1001 86380 86390 1
526337 99526337 1001 86380 86390 1
526405 99526405 1001 86380 86390 1
526292 99526292 1001 86380 86390 1
526163 99526163 1001 86380 86390 1
525819 99525819 1001 86380 86390 1
525976 99525976 1001 86380 86390 1
525993 99525993 1001 86380 86390 1
526497 99526497 1001 86380 86390 1
526609 99526609 1001 86380 86390 1
526546 99526546 1001 86380 86390 1
527073 99527073 1001 86380 86390 1
527202 99527202 1001 86380 86390 1
527181 99527181 1001 86380 86390 1
527143 99527143 1001 86380 86390 1
527184 99527184 1001 86380 86390 1
526935 99526935 1001 86380 86390 1
526798 99526798 1001 86380 86390 1
526804 99526804 1001 86380 86390 1
527300 99527300 1001 86380 86390 1
527301 99527301 1001 86380 86390 1
527445 99527445 1001 86380 86390 1
527307 99527307 1001 86380 86390 1
527466 99527466 1001 86380 86390 1
527612 99527612 1001 86380 86390 1
527470 99527470 1001 86380 86390 1
527489 99527489 1001 86380 86390 1
527594 99527594 1001 86380 86390 1
527530 99527530 1001 86380 86390 1
527454 99527454 1001 86380 86390 1
528249 99528249 1001 86380 86390 1
528742 99528742 1001 86380 86390 1
528707 99528707 1001 86380 86390 1
528732 99528732 1001 86380 86390 1
528684 99528684 1001 86380 86390 1
528505 99528505 1001 86380 86390 1
528677 99528677 1001 86380 86390 1
528614 99528614 1001 86380 86390 1
528655 99528655 1001 86380 86390 1
528364 99528364 1001 86380 86390 1
528404 99528404 1001 86380 86390 1
528907 99528907 1001 86380 86390 1
529064 99529064 1001 86380 86390 1
529651 99529651 1001 86380 86390 1
529626 99529626 1001 86380 86390 1
529564 99529564 1001 86380 86390 1
529542 99529542 1001 86380 86390 1
529330 99529330 1001 86380 86390 1
529400 99529400 1001 86380 86390 1
529322 99529322 1001 86380 86390 1
529414 99529414 1001 86380 86390 1
529275 99529275 1001 86380 86390 1
529288 99529288 1001 86380 86390 1
529173 99529173 1001 86380 86390 1
529199 99529199 1001 86380 86390 1
529122 99529122 1001 86380 86390 1
529111 99529111 1001 86380 86390 1
529219 99529219 1001 86380 86390 1
529906 99529906 1001 86380 86390 1
529831 99529831 1001 86380 86390 1
529888 99529888 1001 86380 86390 1
529759 99529759 1001 86380 86390 1
529850 99529850 1001 86380 86390 1
529826 99529826 1001 86380 86390 1
529891 99529891 1001 86380 86390 1
530530 99530530 1001 86380 86390 1
530509 99530509 1001 86380 86390 1
530432 99530432 1001 86380 86390 1
530497 99530497 1001 86380 86390 1
530420 99530420 1001 86380 86390 1
530168 99530168 1001 86380 86390 1
530243 99530243 1001 86380 86390 1
530108 99530108 1001 86380 86390 1
530085 99530085 1001 86380 86390 1
530617 99530617 1001 86380 86390 1
530588 99530588 1001 86380 86390 1
530730 99530730 1001 86380 86390 1
531322 99531322 1001 86380 86390 1
531070 99531070 1001 86380 86390 1
530980 99530980 1001 86380 86390 1
531072 99531072 1001 86380 86390 1
531091 99531091 1001 86380 86390 1
531093 99531093 1001 86380 86390 1
530890 99530890 1001 86380 86390 1
530882 99530882 1001 86380 86390 1
530819 99530819 1001 86380 86390 1
530860 99530860 1001 86380 86390 1
531442 99531442 1001 86380 86390 1
531576 99531576 1001 86380 86390 1
531473 99531473 1001 86380 86390 1
531499 99531499 1001 86380 86390 1
531512 99531512 1001 86380 86390 1
531551 99531551 1001 86380 86390 1
531513 99531513 1001 86380 86390 1
531527 99531527 1001 86380 86390 1
531582 99531582 1001 86380 86390 1
532134 99532134 1001 86380 86390 1
532071 99532071 1001 86380 86390 1
532149 99532149 1001 86380 86390 1
532087 99532087 1001 86380 86390 1
531857 99531857 1001 86380 86390 1
531809 99531809 1001 86380 86390 1
531839 99531839 1001 86380 86390 1
531999 99531999 1001 86380 86390 1
531662 99531662 1001 86380 86390 1
531779 99531779 1001 86380 86390 1
531715 99531715 1001 86380 86390 1
531620 99531620 1001 86380 86390 1
531633 99531633 1001 86380 86390 1
531776 99531776 1001 86380 86390 1
532256 99532256 1001 86380 86390 1
532237 99532237 1001 86380 86390 1
532250 99532250 1001 86380 86390 1
532251 99532251 1001 86380 86390 1
532253 99532253 1001 86380 86390 1
532632 99532632 1001 86380 86390 1
532662 99532662 1001 86380 86390 1
532734 99532734 1001 86380 86390 1
532555 99532555 1001 86380 86390 1
532559 99532559 1001 86380 86390 1
532432 99532432 1001 86380 86390 1
532524 99532524 1001 86380 86390 1
533081 99533081 1001 86380 86390 1
533212 99533212 1001 86380 86390 1
533177 99533177 1001 86380 86390 1
533190 99533190 1001 86380 86390 1
533729 99533729 1001 86380 86390 1
533810 99533810 1001 86380 86390 1
533702 99533702 1001 86380 86390 1
533728 99533728 1001 86380 86390 1
533524 99533524 1001 86380 86390 1
533480 99533480 1001 86380 86390 1
533494 99533494 1001 86380 86390 1
533507 99533507 1001 86380 86390 1
533599 99533599 1001 86380 86390 1
533299 99533299 1001 86380 86390 1
533869 99533869 1001 86380 86390 1
534647 99534647 1001 86380 86390 1
534544 99534544 1001 86380 86390 1
534611 99534611 1001 86380 86390 1
534638 99534638 1001 86380 86390 1
534587 99534587 1001 86380 86390 1
534564 99534564 1001 86380 86390 1
534365 99534365 1001 86380 86390 1
534451 99534451 1001 86380 86390 1
534235 99534235 1001 86380 86390 1
534067 99534067 1001 86380 86390 1
534239 99534239 1001 86380 86390 1
534721 99534721 1001 86380 86390 1
535368 99535368 1001 86380 86390 1
535375 99535375 1001 86380 86390 1
535415 99535415 1001 86380 86390 1
535390 99535390 1001 86380 86390 1
535416 99535416 1001 86380 86390 1
535214 99535214 1001 86380 86390 1
535305 99535305 1001 86380 86390 1
535241 99535241 1001 86380 86390 1
535164 99535164 1001 86380 86390 1
535127 99535127 1001 86380 86390 1
535260 99535260 1001 86380 86390 1
535073 99535073 1001 86380 86390 1
534989 99534989 1001 86380 86390 1
535521 99535521 1001 86380 86390 1
535670 99535670 1001 86380 86390 1
536143 99536143 1001 86380 86390 1
536096 99536096 1001 86380 86390 1
536022 99536022 1001 86380 86390 1
535857 99535857 1001 86380 86390 1
535784 99535784 1001 86380 86390 1
535902 99535902 1001 86380 86390 1
535916 99535916 1001 86380 86390 1
535868 99535868 1001 86380 86390 1
536498 99536498 1001 86380 86390 1
536967 99536967 1001 86380 86390 1
536661 99536661 1001 86380 86390 1
536600 99536600 1001 86380 86390 1
536652 99536652 1001 86380 86390 1
536730 99536730 1001 86380 86390 1
536692 99536692 1001 86380 86390 1
537239 99537239 1001 86380 86390 1
537279 99537279 1001 86380 86390 1
537228 99537228 1001 86380 86390 1
537179 99537179 1001 86380 86390 1
537887 99537887 1001 86380 86390 1
537824 99537824 1001 86380 86390 1
537813 99537813 1001 86380 86390 1
537930 99537930 1001 86380 86390 1
537945 99537945 1001 86380 86390 1
537700 99537700 1001 86380 86390 1
537767 99537767 1001 86380 86390 1
537567 99537567 1001 86380 86390 1
537479 99537479 1001 86380 86390 1
537989 99537989 1001 86380 86390 1
538455 99538455 1001 86380 86390 1
538559 99538559 1001 86380 86390 1
538419 99538419 1001 86380 86390 1
538575 99538575 1001 86380 86390 1
538401 99538401 1001 86380 86390 1
538351 99538351 1001 86380 86390 1
538274 99538274 1001 86380 86390 1
538264 99538264 1001 86380 86390 1
538356 99538356 1001 86380 86390 1
538218 99538218 1001 86380 86390 1
538903 99538903 1001 86380 86390 1
538879 99538879 1001 86380 86390 1
539580 99539580 1001 86380 86390 1
539529 99539529 1001 86380 86390 1
539555 99539555 1001 86380 86390 1
539614 99539614 1001 86380 86390 1
539621 99539621 1001 86380 86390 1
539469 99539469 1001 86380 86390 1
539549 99539549 1001 86380 86390 1
539198 99539198 1001 86380 86390 1
539702 99539702 1001 86380 86390 1
539664 99539664 1001 86380 86390 1
539651 99539651 1001 86380 86390 1
539695 99539695 1001 86380 86390 1
539840 99539840 1001 86380 86390 1
540396 99540396 1001 86380 86390 1
540374 99540374 1001 86380 86390 1
539914 99539914 1001 86380 86390 1
539944 99539944 1001 86380 86390 1
539881 99539881 1001 86380 86390 1
539907 99539907 1001 86380 86390 1
540480 99540480 1001 86380 86390 1
540559 99540559 1001 86380 86390 1
540574 99540574 1001 86380 86390 1
541141 99541141 1001 86380 86390 1
541092 99541092 1001 86380 86390 1
541287 99541287 1001 86380 86390 1
541136 99541136 1001 86380 86390 1
541023 99541023 1001 86380 86390 1
540960 99540960 1001 86380 86390 1
540884 99540884 1001 86380 86390 1
540925 99540925 1001 86380 86390 1
541084 99541084 1001 86380 86390 1
540982 99540982 1001 86380 86390 1
540829 99540829 1001 86380 86390 1
540868 99540868 1001 86380 86390 1
540869 99540869 1001 86380 86390 1
540753 99540753 1001 86380 86390 1
540694 99540694 1001 86380 86390 1
540761 99540761 1001 86380 86390 1
541472 99541472 1001 86380 86390 1
541477 99541477 1001 86380 86390 1
541478 99541478 1001 86380 86390 1
542081 99542081 1001 86380 86390 1
542118 99542118 1001 86380 86390 1
542035 99542035 1001 86380 86390 1
541904 99541904 1001 86380 86390 1
541723 99541723 1001 86380 86390 1
541765 99541765 1001 86380 86390 1
542288 99542288 1001 86380 86390 1
542133 99542133 1001 86380 86390 1
542173 99542173 1001 86380 86390 1
542186 99542186 1001 86380 86390 1
542911 99542911 1001 86380 86390 1
542866 99542866 1001 86380 86390 1
542674 99542674 1001 86380 86390 1
542613 99542613 1001 86380 86390 1
542615 99542615 1001 86380 86390 1
542669 99542669 1001 86380 86390 1
542671 99542671 1001 86380 86390 1
542710 99542710 1001 86380 86390 1
542445 99542445 1001 86380 86390 1
542485 99542485 1001 86380 86390 1
542343 99542343 1001 86380 86390 1
542422 99542422 1001 86380 86390 1
542516 99542516 1001 86380 86390 1
543009 99543009 1001 86380 86390 1
543015 99543015 1001 86380 86390 1
543081 99543081 1001 86380 86390 1
543711 99543711 1001 86380 86390 1
543677 99543677 1001 86380 86390 1
543704 99543704 1001 86380 86390 1
543679 99543679 1001 86380 86390 1
543487 99543487 1001 86380 86390 1
543436 99543436 1001 86380 86390 1
543361 99543361 1001 86380 86390 1
543431 99543431 1001 86380 86390 1
543245 99543245 1001 86380 86390 1
543271 99543271 1001 86380 86390 1
543311 99543311 1001 86380 86390 1
543315 99543315 1001 86380 86390 1
543836 99543836 1001 86380 86390 1
543967 99543967 1001 86380 86390 1
543773 99543773 1001 86380 86390 1
543774 99543774 1001 86380 86390 1
543880 99543880 1001 86380 86390 1
543844 99543844 1001 86380 86390 1
543792 99543792 1001 86380 86390 1
544495 99544495 1001 86380 86390 1
544447 99544447 1001 86380 86390 1
544462 99544462 1001 86380 86390 1
544369 99544369 1001 86380 86390 1
544201 99544201 1001 86380 86390 1
544217 99544217 1001 86380 86390 1
544326 99544326 1001 86380 86390 1
544047 99544047 1001 86380 86390 1
544675 99544675 1001 86380 86390 1
544612 99544612 1001 86380 86390 1
403497 239 1001 73080 74277 1
537033 520 1001 61487 61586 1
400106 99400106 1001 86380 86390 1
400053 99400053 1001 86380 86390 1
400192 99400192 1001 86380 86390 1
400284 99400284 1001 86380 86390 1
400309 99400309 1001 86380 86390 1
400230 99400230 1001 86380 86390 1
400327 99400327 1001 86380 86390 1
400416 99400416 1001 86380 86390 1
400659 99400659 1001 86380 86390 1
400819 99400819 1001 86380 86390 1
400749 99400749 1001 86380 86390 1
400907 99400907 1001 86380 86390 1
401019 99401019 1001 86380 86390 1
401669 99401669 1001 86380 86390 1
401937 99401937 1001 86380 86390 1
401852 99401852 1001 86380 86390 1
402134 99402134 1001 86380 86390 1
402068 99402068 1001 86380 86390 1
402190 99402190 1001 86380 86390 1
402364 99402364 1001 86380 86390 1
402346 99402346 1001 86380 86390 1
402352 99402352 1001 86380 86390 1
402419 99402419 1001 86380 86390 1
402818 99402818 1001 86380 86390 1
402862 99402862 1001 86380 86390 1
402940 99402940 1001 86380 86390 1
403405 99403405 1001 86380 86390 1
403696 99403696 1001 86380 86390 1
403709 99403709 1001 86380 86390 1
403767 99403767 1001 86380 86390 1
403772 99403772 1001 86380 86390 1
404389 99404389 1001 86380 86390 1
404421 99404421 1001 86380 86390 1
404635 99404635 1001 86380 86390 1
405100 99405100 1001 86380 86390 1
405188 99405188 1001 86380 86390 1
405195 99405195 1001 86380 86390 1
405454 99405454 1001 86380 86390 1
405477 99405477 1001 86380 86390 1
405510 99405510 1001 86380 86390 1
405592 99405592 1001 86380 86390 1
405670 99405670 1001 86380 86390 1
405758 99405758 1001 86380 86390 1
405927 99405927 1001 86380 86390 1
405934 99405934 1001 86380 86390 1
406032 99406032 1001 86380 86390 1
406082 99406082 1001 86380 86390 1
406369 99406369 1001 86380 86390 1
406308 99406308 1001 86380 86390 1
406395 99406395 1001 86380 86390 1
406531 99406531 1001 86380 86390 1
406733 99406733 1001 86380 86390 1
406667 99406667 1001 86380 86390 1
406806 99406806 1001 86380 86390 1
406878 99406878 1001 86380 86390 1
407009 99407009 1001 86380 86390 1
407036 99407036 1001 86380 86390 1
407163 99407163 1001 86380 86390 1
407276 99407276 1001 86380 86390 1
407409 99407409 1001 86380 86390 1
407687 99407687 1001 86380 86390 1
407740 99407740 1001 86380 86390 1
407848 99407848 1001 86380 86390 1
408441 99408441 1001 86380 86390 1
408445 99408445 1001 86380 86390 1
408420 99408420 1001 86380 86390 1
408498 99408498 1001 86380 86390 1
408711 99408711 1001 86380 86390 1
409105 99409105 1001 86380 86390 1
409083 99409083 1001 86380 86390 1
409260 99409260 1001 86380 86390 1
409438 99409438 1001 86380 86390 1
409436 99409436 1001 86380 86390 1
409647 99409647 1001 86380 86390 1
409700 99409700 1001 86380 86390 1
410084 99410084 1001 86380 86390 1
410254 99410254 1001 86380 86390 1
410222 99410222 1001 86380 86390 1
410715 99410715 1001 86380 86390 1
410762 99410762 1001 86380 86390 1
410736 99410736 1001 86380 86390 1
410881 99410881 1001 86380 86390 1
411360 99411360 1001 86380 86390 1
411371 99411371 1001 86380 86390 1
411390 99411390 1001 86380 86390 1
411793 99411793 1001 86380 86390 1
412013 99412013 1001 86380 86390 1
412164 99412164 1001 86380 86390 1
413447 99413447 1001 86380 86390 1
413400 99413400 1001 86380 86390 1
413520 99413520 1001 86380 86390 1
413646 99413646 1001 86380 86390 1
413438 99413438 1001 86380 86390 1
413360 99413360 1001 86380 86390 1
413417 99413417 1001 86380 86390 1
413925 99413925 1001 86380 86390 1
414040 99414040 1001 86380 86390 1
415093 99415093 1001 86380 86390 1
415243 99415243 1001 86380 86390 1
415068 99415068 1001 86380 86390 1
415042 99415042 1001 86380 86390 1
414751 99414751 1001 86380 86390 1
414856 99414856 1001 86380 86390 1
414316 99414316 1001 86380 86390 1
414476 99414476 1001 86380 86390 1
415504 99415504 1001 86380 86390 1
415558 99415558 1001 86380 86390 1
416863 99416863 1001 86380 86390 1
416808 99416808 1001 86380 86390 1
416878 99416878 1001 86380 86390 1
416397 99416397 1001 86380 86390 1
416464 99416464 1001 86380 86390 1
416545 99416545 1001 86380 86390 1
415864 99415864 1001 86380 86390 1
415964 99415964 1001 86380 86390 1
415838 99415838 1001 86380 86390 1
415763 99415763 1001 86380 86390 1
417143 99417143 1001 86380 86390 1
417291 99417291 1001 86380 86390 1
417304 99417304 1001 86380 86390 1
417604 99417604 1001 86380 86390 1
417521 99417521 1001 86380 86390 1
418594 99418594 1001 86380 86390 1
418735 99418735 1001 86380 86390 1
418744 99418744 1001 86380 86390 1
418655 99418655 1001 86380 86390 1
418466 99418466 1001 86380 86390 1
418544 99418544 1001 86380 86390 1
418791 99418791 1001 86380 86390 1
418522 99418522 1001 86380 86390 1
418668 99418668 1001 86380 86390 1
418170 99418170 1001 86380 86390 1
418353 99418353 1001 86380 86390 1
417715 99417715 1001 86380 86390 1
417645 99417645 1001 86380 86390 1
417781 99417781 1001 86380 86390 1
417625 99417625 1001 86380 86390 1
417732 99417732 1001 86380 86390 1
418822 99418822 1001 86380 86390 1
419040 99419040 1001 86380 86390 1
419204 99419204 1001 86380 86390 1
420117 99420117 1001 86380 86390 1
420221 99420221 1001 86380 86390 1
419965 99419965 1001 86380 86390 1
419685 99419685 1001 86380 86390 1
419980 99419980 1001 86380 86390 1
419449 99419449 1001 86380 86390 1
420679 99420679 1001 86380 86390 1
420824 99420824 1001 86380 86390 1
420731 99420731 1001 86380 86390 1
421798 99421798 1001 86380 86390 1
422100 99422100 1001 86380 86390 1
421432 99421432 1001 86380 86390 1
421505 99421505 1001 86380 86390 1
421672 99421672 1001 86380 86390 1
421309 99421309 1001 86380 86390 1
421341 99421341 1001 86380 86390 1
421215 99421215 1001 86380 86390 1
420907 99420907 1001 86380 86390 1
422359 99422359 1001 86380 86390 1
422196 99422196 1001 86380 86390 1
422509 99422509 1001 86380 86390 1
422234 99422234 1001 86380 86390 1
422452 99422452 1001 86380 86390 1
423432 99423432 1001 86380 86390 1
423634 99423634 1001 86380 86390 1
423345 99423345 1001 86380 86390 1
423669 99423669 1001 86380 86390 1
422999 99422999 1001 86380 86390 1
422960 99422960 1001 86380 86390 1
422961 99422961 1001 86380 86390 1
423288 99423288 1001 86380 86390 1
423173 99423173 1001 86380 86390 1
422778 99422778 1001 86380 86390 1
422605 99422605 1001 86380 86390 1
422567 99422567 1001 86380 86390 1
423965 99423965 1001 86380 86390 1
423847 99423847 1001 86380 86390 1
423898 99423898 1001 86380 86390 1
423836 99423836 1001 86380 86390 1
425172 99425172 1001 86380 86390 1
425030 99425030 1001 86380 86390 1
425199 99425199 1001 86380 86390 1
425358 99425358 1001 86380 86390 1
424863 99424863 1001 86380 86390 1
424626 99424626 1001 86380 86390 1
424809 99424809 1001 86380 86390 1
424302 99424302 1001 86380 86390 1
424451 99424451 1001 86380 86390 1
425387 99425387 1001 86380 86390 1
425545 99425545 1001 86380 86390 1
425705 99425705 1001 86380 86390 1
425772 99425772 1001 86380 86390 1
427021 99427021 1001 86380 86390 1
426623 99426623 1001 86380 86390 1
426484 99426484 1001 86380 86390 1
426560 99426560 1001 86380 86390 1
426639 99426639 1001 86380 86390 1
426150 99426150 1001 86380 86390 1
425865 99425865 1001 86380 86390 1
425940 99425940 1001 86380 86390 1
426213 99426213 1001 86380 86390 1
426274 99426274 1001 86380 86390 1
427238 99427238 1001 86380 86390 1
427394 99427394 1001 86380 86390 1
427463 99427463 1001 86380 86390 1
426692 99426692 1001 86380 86390 1
427295 99427295 1001 86380 86390 1
427500 99427500 1001 86380 86390 1
428439 99428439 1001 86380 86390 1
428440 99428440 1001 86380 86390 1
428400 99428400 1001 86380 86390 1
428679 99428679 1001 86380 86390 1
428694 99428694 1001 86380 86390 1
428696 99428696 1001 86380 86390 1
428513 99428513 1001 86380 86390 1
428539 99428539 1001 86380 86390 1
427925 99427925 1001 86380 86390 1
428134 99428134 1001 86380 86390 1
427604 99427604 1001 86380 86390 1
427884 99427884 1001 86380 86390 1
427794 99427794 1001 86380 86390 1
429067 99429067 1001 86380 86390 1
428929 99428929 1001 86380 86390 1
430167 99430167 1001 86380 86390 1
430172 99430172 1001 86380 86390 1
430162 99430162 1001 86380 86390 1
429809 99429809 1001 86380 86390 1
429911 99429911 1001 86380 86390 1
429702 99429702 1001 86380 86390 1
429292 99429292 1001 86380 86390 1
429474 99429474 1001 86380 86390 1
429397 99429397 1001 86380 86390 1
429507 99429507 1001 86380 86390 1
429257 99429257 1001 86380 86390 1
429536 99429536 1001 86380 86390 1
430484 99430484 1001 86380 86390 1
430797 99430797 1001 86380 86390 1
430499 99430499 1001 86380 86390 1
431940 99431940 1001 86380 86390 1
431894 99431894 1001 86380 86390 1
431684 99431684 1001 86380 86390 1
431664 99431664 1001 86380 86390 1
431371 99431371 1001 86380 86390 1
431452 99431452 1001 86380 86390 1
431617 99431617 1001 86380 86390 1
431303 99431303 1001 86380 86390 1
431089 99431089 1001 86380 86390 1
430844 99430844 1001 86380 86390 1
430974 99430974 1001 86380 86390 1
431243 99431243 1001 86380 86390 1
430923 99430923 1001 86380 86390 1
430925 99430925 1001 86380 86390 1
432241 99432241 1001 86380 86390 1
432397 99432397 1001 86380 86390 1
433550 99433550 1001 86380 86390 1
433618 99433618 1001 86380 86390 1
433437 99433437 1001 86380 86390 1
433540 99433540 1001 86380 86390 1
433430 99433430 1001 86380 86390 1
432999 99432999 1001 86380 86390 1
433131 99433131 1001 86380 86390 1
432703 99432703 1001 86380 86390 1
432808 99432808 1001 86380 86390 1
432787 99432787 1001 86380 86390 1
433868 99433868 1001 86380 86390 1
433994 99433994 1001 86380 86390 1
435321 99435321 1001 86380 86390 1
435395 99435395 1001 86380 86390 1
435146 99435146 1001 86380 86390 1
434691 99434691 1001 86380 86390 1
434832 99434832 1001 86380 86390 1
434914 99434914 1001 86380 86390 1
434456 99434456 1001 86380 86390 1
434328 99434328 1001 86380 86390 1
434242 99434242 1001 86380 86390 1
434419 99434419 1001 86380 86390 1
435678 99435678 1001 86380 86390 1
435868 99435868 1001 86380 86390 1
435578 99435578 1001 86380 86390 1
435473 99435473 1001 86380 86390 1
435816 99435816 1001 86380 86390 1
436682 99436682 1001 86380 86390 1
436477 99436477 1001 86380 86390 1
436737 99436737 1001 86380 86390 1
436090 99436090 1001 86380 86390 1
436044 99436044 1001 86380 86390 1
436177 99436177 1001 86380 86390 1
435939 99435939 1001 86380 86390 1
300094 99300094 1001 86380 86390 1
437300 99437300 1001 86380 86390 1
437194 99437194 1001 86380 86390 1
437228 99437228 1001 86380 86390 1
300053 99300053 1001 86380 86390 1
437209 99437209 1001 86380 86390 1
300548 99300548 1001 86380 86390 1
300667 99300667 1001 86380 86390 1
300571 99300571 1001 86380 86390 1
300496 99300496 1001 86380 86390 1
300510 99300510 1001 86380 86390 1
300421 99300421 1001 86380 86390 1
300318 99300318 1001 86380 86390 1
300476 99300476 1001 86380 86390 1
300360 99300360 1001 86380 86390 1
300200 99300200 1001 86380 86390 1
300117 99300117 1001 86380 86390 1
300144 99300144 1001 86380 86390 1
300756 99300756 1001 86380 86390 1
300784 99300784 1001 86380 86390 1
300864 99300864 1001 86380 86390 1
300852 99300852 1001 86380 86390 1
301551 99301551 1001 86380 86390 1
301388 99301388 1001 86380 86390 1
301532 99301532 1001 86380 86390 1
301235 99301235 1001 86380 86390 1
301278 99301278 1001 86380 86390 1
301335 99301335 1001 86380 86390 1
301002 99301002 1001 86380 86390 1
301556 99301556 1001 86380 86390 1
302280 99302280 1001 86380 86390 1
302216 99302216 1001 86380 86390 1
302256 99302256 1001 86380 86390 1
302207 99302207 1001 86380 86390 1
302110 99302110 1001 86380 86390 1
302079 99302079 1001 86380 86390 1
302015 99302015 1001 86380 86390 1
302054 99302054 1001 86380 86390 1
302121 99302121 1001 86380 86390 1
301775 99301775 1001 86380 86390 1
301854 99301854 1001 86380 86390 1
301776 99301776 1001 86380 86390 1
301805 99301805 1001 86380 86390 1
301962 99301962 1001 86380 86390 1
301781 99301781 1001 86380 86390 1
302513 99302513 1001 86380 86390 1
302569 99302569 1001 86380 86390 1
303104 99303104 1001 86380 86390 1
303158 99303158 1001 86380 86390 1
303020 99303020 1001 86380 86390 1
303114 99303114 1001 86380 86390 1
303140 99303140 1001 86380 86390 1
303001 99303001 1001 86380 86390 1
302941 99302941 1001 86380 86390 1
302799 99302799 1001 86380 86390 1
302768 99302768 1001 86380 86390 1
302614 99302614 1001 86380 86390 1
302693 99302693 1001 86380 86390 1
302671 99302671 1001 86380 86390 1
303301 99303301 1001 86380 86390 1
303830 99303830 1001 86380 86390 1
303869 99303869 1001 86380 86390 1
303898 99303898 1001 86380 86390 1
303938 99303938 1001 86380 86390 1
303807 99303807 1001 86380 86390 1
303812 99303812 1001 86380 86390 1
303521 99303521 1001 86380 86390 1
303458 99303458 1001 86380 86390 1
303601 99303601 1001 86380 86390 1
303474 99303474 1001 86380 86390 1
304201 99304201 1001 86380 86390 1
304195 99304195 1001 86380 86390 1
304832 99304832 1001 86380 86390 1
304660 99304660 1001 86380 86390 1
304566 99304566 1001 86380 86390 1
304579 99304579 1001 86380 86390 1
304611 99304611 1001 86380 86390 1
304933 99304933 1001 86380 86390 1
304238 99304238 1001 86380 86390 1
304910 99304910 1001 86380 86390 1
305044 99305044 1001 86380 86390 1
304866 99304866 1001 86380 86390 1
305563 99305563 1001 86380 86390 1
305589 99305589 1001 86380 86390 1
305668 99305668 1001 86380 86390 1
305580 99305580 1001 86380 86390 1
305308 99305308 1001 86380 86390 1
305478 99305478 1001 86380 86390 1
305115 99305115 1001 86380 86390 1
305067 99305067 1001 86380 86390 1
500134 99500134 1001 86380 86390 1
500097 99500097 1001 86380 86390 1
305691 99305691 1001 86380 86390 1
500724 99500724 1001 86380 86390 1
500679 99500679 1001 86380 86390 1
500582 99500582 1001 86380 86390 1
500583 99500583 1001 86380 86390 1
500455 99500455 1001 86380 86390 1
500515 99500515 1001 86380 86390 1
500451 99500451 1001 86380 86390 1
500400 99500400 1001 86380 86390 1
500223 99500223 1001 86380 86390 1
500275 99500275 1001 86380 86390 1
500330 99500330 1001 86380 86390 1
500318 99500318 1001 86380 86390 1
500345 99500345 1001 86380 86390 1
500320 99500320 1001 86380 86390 1
500926 99500926 1001 86380 86390 1
500972 99500972 1001 86380 86390 1
500818 99500818 1001 86380 86390 1
501636 99501636 1001 86380 86390 1
501589 99501589 1001 86380 86390 1
501569 99501569 1001 86380 86390 1
501441 99501441 1001 86380 86390 1
501479 99501479 1001 86380 86390 1
501297 99501297 1001 86380 86390 1
501419 99501419 1001 86380 86390 1
501148 99501148 1001 86380 86390 1
501168 99501168 1001 86380 86390 1
501157 99501157 1001 86380 86390 1
502361 99502361 1001 86380 86390 1
502123 99502123 1001 86380 86390 1
502088 99502088 1001 86380 86390 1
502090 99502090 1001 86380 86390 1
501859 99501859 1001 86380 86390 1
501978 99501978 1001 86380 86390 1
501979 99501979 1001 86380 86390 1
501891 99501891 1001 86380 86390 1
502641 99502641 1001 86380 86390 1
503151 99503151 1001 86380 86390 1
503126 99503126 1001 86380 86390 1
502917 99502917 1001 86380 86390 1
502924 99502924 1001 86380 86390 1
502977 99502977 1001 86380 86390 1
502915 99502915 1001 86380 86390 1
502840 99502840 1001 86380 86390 1
502789 99502789 1001 86380 86390 1
502675 99502675 1001 86380 86390 1
502862 99502862 1001 86380 86390 1
503418 99503418 1001 86380 86390 1
503496 99503496 1001 86380 86390 1
504064 99504064 1001 86380 86390 1
503805 99503805 1001 86380 86390 1
503807 99503807 1001 86380 86390 1
503642 99503642 1001 86380 86390 1
503671 99503671 1001 86380 86390 1
504128 99504128 1001 86380 86390 1
504314 99504314 1001 86380 86390 1
504751 99504751 1001 86380 86390 1
504777 99504777 1001 86380 86390 1
504855 99504855 1001 86380 86390 1
504884 99504884 1001 86380 86390 1
504839 99504839 1001 86380 86390 1
504560 99504560 1001 86380 86390 1
504627 99504627 1001 86380 86390 1
504736 99504736 1001 86380 86390 1
504659 99504659 1001 86380 86390 1
504414 99504414 1001 86380 86390 1
504407 99504407 1001 86380 86390 1
504515 99504515 1001 86380 86390 1
504531 99504531 1001 86380 86390 1
505025 99505025 1001 86380 86390 1
505620 99505620 1001 86380 86390 1
505539 99505539 1001 86380 86390 1
505450 99505450 1001 86380 86390 1
505399 99505399 1001 86380 86390 1
505390 99505390 1001 86380 86390 1
505269 99505269 1001 86380 86390 1
505154 99505154 1001 86380 86390 1
505297 99505297 1001 86380 86390 1
505186 99505186 1001 86380 86390 1
505858 99505858 1001 86380 86390 1
506429 99506429 1001 86380 86390 1
506394 99506394 1001 86380 86390 1
506536 99506536 1001 86380 86390 1
506571 99506571 1001 86380 86390 1
506449 99506449 1001 86380 86390 1
506583 99506583 1001 86380 86390 1
506591 99506591 1001 86380 86390 1
506318 99506318 1001 86380 86390 1
506284 99506284 1001 86380 86390 1
506169 99506169 1001 86380 86390 1
506069 99506069 1001 86380 86390 1
506168 99506168 1001 86380 86390 1
506636 99506636 1001 86380 86390 1
506615 99506615 1001 86380 86390 1
507256 99507256 1001 86380 86390 1
507351 99507351 1001 86380 86390 1
507379 99507379 1001 86380 86390 1
507087 99507087 1001 86380 86390 1
507189 99507189 1001 86380 86390 1
507202 99507202 1001 86380 86390 1
506858 99506858 1001 86380 86390 1
506871 99506871 1001 86380 86390 1
507604 99507604 1001 86380 86390 1
507453 99507453 1001 86380 86390 1
507547 99507547 1001 86380 86390 1
508200 99508200 1001 86380 86390 1
508175 99508175 1001 86380 86390 1
508137 99508137 1001 86380 86390 1
508051 99508051 1001 86380 86390 1
507942 99507942 1001 86380 86390 1
507871 99507871 1001 86380 86390 1
507769 99507769 1001 86380 86390 1
508299 99508299 1001 86380 86390 1
508279 99508279 1001 86380 86390 1
508359 99508359 1001 86380 86390 1
508269 99508269 1001 86380 86390 1
508373 99508373 1001 86380 86390 1
509013 99509013 1001 86380 86390 1
508923 99508923 1001 86380 86390 1
508887 99508887 1001 86380 86390 1
508879 99508879 1001 86380 86390 1
508880 99508880 1001 86380 86390 1
508678 99508678 1001 86380 86390 1
508750 99508750 1001 86380 86390 1
508635 99508635 1001 86380 86390 1
508524 99508524 1001 86380 86390 1
509254 99509254 1001 86380 86390 1
509167 99509167 1001 86380 86390 1
509261 99509261 1001 86380 86390 1
509158 99509158 1001 86380 86390 1
509081 99509081 1001 86380 86390 1
509251 99509251 1001 86380 86390 1
509264 99509264 1001 86380 86390 1
509701 99509701 1001 86380 86390 1
509375 99509375 1001 86380 86390 1
509408 99509408 1001 86380 86390 1
509924 99509924 1001 86380 86390 1
510069 99510069 1001 86380 86390 1
509903 99509903 1001 86380 86390 1
510036 99510036 1001 86380 86390 1
510050 99510050 1001 86380 86390 1
510527 99510527 1001 86380 86390 1
510656 99510656 1001 86380 86390 1
510646 99510646 1001 86380 86390 1
510686 99510686 1001 86380 86390 1
510138 99510138 1001 86380 86390 1
510522 99510522 1001 86380 86390 1
510727 99510727 1001 86380 86390 1
510774 99510774 1001 86380 86390 1
511372 99511372 1001 86380 86390 1
511407 99511407 1001 86380 86390 1
511447 99511447 1001 86380 86390 1
511423 99511423 1001 86380 86390 1
511245 99511245 1001 86380 86390 1
511298 99511298 1001 86380 86390 1
511209 99511209 1001 86380 86390 1
510986 99510986 1001 86380 86390 1
511077 99511077 1001 86380 86390 1
511091 99511091 1001 86380 86390 1
511066 99511066 1001 86380 86390 1
511033 99511033 1001 86380 86390 1
511111 99511111 1001 86380 86390 1
511099 99511099 1001 86380 86390 1
511112 99511112 1001 86380 86390 1
511678 99511678 1001 86380 86390 1
512226 99512226 1001 86380 86390 1
512201 99512201 1001 86380 86390 1
512190 99512190 1001 86380 86390 1
512320 99512320 1001 86380 86390 1
512000 99512000 1001 86380 86390 1
512066 99512066 1001 86380 86390 1
511772 99511772 1001 86380 86390 1
511790 99511790 1001 86380 86390 1
511842 99511842 1001 86380 86390 1
511855 99511855 1001 86380 86390 1
512574 99512574 1001 86380 86390 1
512392 99512392 1001 86380 86390 1
512497 99512497 1001 86380 86390 1
512382 99512382 1001 86380 86390 1
513117 99513117 1001 86380 86390 1
513093 99513093 1001 86380 86390 1
513055 99513055 1001 86380 86390 1
513180 99513180 1001 86380 86390 1
513018 99513018 1001 86380 86390 1
512872 99512872 1001 86380 86390 1
512899 99512899 1001 86380 86390 1
512876 99512876 1001 86380 86390 1
512915 99512915 1001 86380 86390 1
512992 99512992 1001 86380 86390 1
512967 99512967 1001 86380 86390 1
512700 99512700 1001 86380 86390 1
512601 99512601 1001 86380 86390 1
512670 99512670 1001 86380 86390 1
513240 99513240 1001 86380 86390 1
513310 99513310 1001 86380 86390 1
513995 99513995 1001 86380 86390 1
513854 99513854 1001 86380 86390 1
513868 99513868 1001 86380 86390 1
513990 99513990 1001 86380 86390 1
513778 99513778 1001 86380 86390 1
513500 99513500 1001 86380 86390 1
513437 99513437 1001 86380 86390 1
513596 99513596 1001 86380 86390 1
513410 99513410 1001 86380 86390 1
514148 99514148 1001 86380 86390 1
514050 99514050 1001 86380 86390 1
514682 99514682 1001 86380 86390 1
514688 99514688 1001 86380 86390 1
514625 99514625 1001 86380 86390 1
514640 99514640 1001 86380 86390 1
514552 99514552 1001 86380 86390 1
514593 99514593 1001 86380 86390 1
514647 99514647 1001 86380 86390 1
514506 99514506 1001 86380 86390 1
514327 99514327 1001 86380 86390 1
514242 99514242 1001 86380 86390 1
514403 99514403 1001 86380 86390 1
514976 99514976 1001 86380 86390 1
514888 99514888 1001 86380 86390 1
515542 99515542 1001 86380 86390 1
515675 99515675 1001 86380 86390 1
515578 99515578 1001 86380 86390 1
515631 99515631 1001 86380 86390 1
515322 99515322 1001 86380 86390 1
515422 99515422 1001 86380 86390 1
515462 99515462 1001 86380 86390 1
515398 99515398 1001 86380 86390 1
515101 99515101 1001 86380 86390 1
515169 99515169 1001 86380 86390 1
515234 99515234 1001 86380 86390 1
515829 99515829 1001 86380 86390 1
515778 99515778 1001 86380 86390 1
515843 99515843 1001 86380 86390 1
516137 99516137 1001 86380 86390 1
516228 99516228 1001 86380 86390 1
516139 99516139 1001 86380 86390 1
516207 99516207 1001 86380 86390 1
515955 99515955 1001 86380 86390 1
515994 99515994 1001 86380 86390 1
515996 99515996 1001 86380 86390 1
515908 99515908 1001 86380 86390 1
515950 99515950 1001 86380 86390 1
516650 99516650 1001 86380 86390 1
516656 99516656 1001 86380 86390 1
516632 99516632 1001 86380 86390 1
517184 99517184 1001 86380 86390 1
517241 99517241 1001 86380 86390 1
517282 99517282 1001 86380 86390 1
517192 99517192 1001 86380 86390 1
517078 99517078 1001 86380 86390 1
517107 99517107 1001 86380 86390 1
516968 99516968 1001 86380 86390 1
517114 99517114 1001 86380 86390 1
517090 99517090 1001 86380 86390 1
516727 99516727 1001 86380 86390 1
516784 99516784 1001 86380 86390 1
516803 99516803 1001 86380 86390 1
517371 99517371 1001 86380 86390 1
517412 99517412 1001 86380 86390 1
517439 99517439 1001 86380 86390 1
517996 99517996 1001 86380 86390 1
518141 99518141 1001 86380 86390 1
518079 99518079 1001 86380 86390 1
518083 99518083 1001 86380 86390 1
517804 99517804 1001 86380 86390 1
517872 99517872 1001 86380 86390 1
517756 99517756 1001 86380 86390 1
517837 99517837 1001 86380 86390 1
517610 99517610 1001 86380 86390 1
517612 99517612 1001 86380 86390 1
517664 99517664 1001 86380 86390 1
517680 99517680 1001 86380 86390 1
517733 99517733 1001 86380 86390 1
518347 99518347 1001 86380 86390 1
518296 99518296 1001 86380 86390 1
518834 99518834 1001 86380 86390 1
518912 99518912 1001 86380 86390 1
518743 99518743 1001 86380 86390 1
518587 99518587 1001 86380 86390 1
518694 99518694 1001 86380 86390 1
518710 99518710 1001 86380 86390 1
518581 99518581 1001 86380 86390 1
518685 99518685 1001 86380 86390 1
518478 99518478 1001 86380 86390 1
518468 99518468 1001 86380 86390 1
519623 99519623 1001 86380 86390 1
519656 99519656 1001 86380 86390 1
519558 99519558 1001 86380 86390 1
519521 99519521 1001 86380 86390 1
519444 99519444 1001 86380 86390 1
519600 99519600 1001 86380 86390 1
519541 99519541 1001 86380 86390 1
519296 99519296 1001 86380 86390 1
519366 99519366 1001 86380 86390 1
519333 99519333 1001 86380 86390 1
519826 99519826 1001 86380 86390 1
519984 99519984 1001 86380 86390 1
520443 99520443 1001 86380 86390 1
520495 99520495 1001 86380 86390 1
520600 99520600 1001 86380 86390 1
520281 99520281 1001 86380 86390 1
520349 99520349 1001 86380 86390 1
520314 99520314 1001 86380 86390 1
520379 99520379 1001 86380 86390 1
520433 99520433 1001 86380 86390 1
520032 99520032 1001 86380 86390 1
520078 99520078 1001 86380 86390 1
520185 99520185 1001 86380 86390 1
520831 99520831 1001 86380 86390 1
520660 99520660 1001 86380 86390 1
521325 99521325 1001 86380 86390 1
521393 99521393 1001 86380 86390 1
521346 99521346 1001 86380 86390 1
521426 99521426 1001 86380 86390 1
521414 99521414 1001 86380 86390 1
521156 99521156 1001 86380 86390 1
520876 99520876 1001 86380 86390 1
521020 99521020 1001 86380 86390 1
520958 99520958 1001 86380 86390 1
521643 99521643 1001 86380 86390 1
522183 99522183 1001 86380 86390 1
521923 99521923 1001 86380 86390 1
521925 99521925 1001 86380 86390 1
521991 99521991 1001 86380 86390 1
521916 99521916 1001 86380 86390 1
521726 99521726 1001 86380 86390 1
521792 99521792 1001 86380 86390 1
521734 99521734 1001 86380 86390 1
521812 99521812 1001 86380 86390 1
522419 99522419 1001 86380 86390 1
522381 99522381 1001 86380 86390 1
522464 99522464 1001 86380 86390 1
522981 99522981 1001 86380 86390 1
522948 99522948 1001 86380 86390 1
522987 99522987 1001 86380 86390 1
523065 99523065 1001 86380 86390 1
522861 99522861 1001 86380 86390 1
522908 99522908 1001 86380 86390 1
522821 99522821 1001 86380 86390 1
522696 99522696 1001 86380 86390 1
522542 99522542 1001 86380 86390 1
522584 99522584 1001 86380 86390 1
523270 99523270 1001 86380 86390 1
523180 99523180 1001 86380 86390 1
523318 99523318 1001 86380 86390 1
523321 99523321 1001 86380 86390 1
523789 99523789 1001 86380 86390 1
523900 99523900 1001 86380 86390 1
523836 99523836 1001 86380 86390 1
523865 99523865 1001 86380 86390 1
523762 99523762 1001 86380 86390 1
523616 99523616 1001 86380 86390 1
523580 99523580 1001 86380 86390 1
523684 99523684 1001 86380 86390 1
523504 99523504 1001 86380 86390 1
523356 99523356 1001 86380 86390 1
523357 99523357 1001 86380 86390 1
523526 99523526 1001 86380 86390 1
523502 99523502 1001 86380 86390 1
524007 99524007 1001 86380 86390 1
523995 99523995 1001 86380 86390 1
524398 99524398 1001 86380 86390 1
524361 99524361 1001 86380 86390 1
524363 99524363 1001 86380 86390 1
524835 99524835 1001 86380 86390 1
524920 99524920 1001 86380 86390 1
524933 99524933 1001 86380 86390 1
525565 99525565 1001 86380 86390 1
525556 99525556 1001 86380 86390 1
525228 99525228 1001 86380 86390 1
525231 99525231 1001 86380 86390 1
525244 99525244 1001 86380 86390 1
525221 99525221 1001 86380 86390 1
525068 99525068 1001 86380 86390 1
525122 99525122 1001 86380 86390 1
525084 99525084 1001 86380 86390 1
524981 99524981 1001 86380 86390 1
525124 99525124 1001 86380 86390 1
525775 99525775 1001 86380 86390 1
525790 99525790 1001 86380 86390 1
525783 99525783 1001 86380 86390 1
526412 99526412 1001 86380 86390 1
526356 99526356 1001 86380 86390 1
526165 99526165 1001 86380 86390 1
526041 99526041 1001 86380 86390 1
525880 99525880 1001 86380 86390 1
525831 99525831 1001 86380 86390 1
525953 99525953 1001 86380 86390 1
526445 99526445 1001 86380 86390 1
526584 99526584 1001 86380 86390 1
527056 99527056 1001 86380 86390 1
527123 99527123 1001 86380 86390 1
527193 99527193 1001 86380 86390 1
527130 99527130 1001 86380 86390 1
526973 99526973 1001 86380 86390 1
526719 99526719 1001 86380 86390 1
526785 99526785 1001 86380 86390 1
526683 99526683 1001 86380 86390 1
526636 99526636 1001 86380 86390 1
526793 99526793 1001 86380 86390 1
527376 99527376 1001 86380 86390 1
527366 99527366 1001 86380 86390 1
527410 99527410 1001 86380 86390 1
527282 99527282 1001 86380 86390 1
527283 99527283 1001 86380 86390 1
528074 99528074 1001 86380 86390 1
528025 99528025 1001 86380 86390 1
527964 99527964 1001 86380 86390 1
527739 99527739 1001 86380 86390 1
527791 99527791 1001 86380 86390 1
527780 99527780 1001 86380 86390 1
527838 99527838 1001 86380 86390 1
527801 99527801 1001 86380 86390 1
527738 99527738 1001 86380 86390 1
527602 99527602 1001 86380 86390 1
527474 99527474 1001 86380 86390 1
527657 99527657 1001 86380 86390 1
528254 99528254 1001 86380 86390 1
528100 99528100 1001 86380 86390 1
528170 99528170 1001 86380 86390 1
528094 99528094 1001 86380 86390 1
528095 99528095 1001 86380 86390 1
528734 99528734 1001 86380 86390 1
528868 99528868 1001 86380 86390 1
528749 99528749 1001 86380 86390 1
528700 99528700 1001 86380 86390 1
528726 99528726 1001 86380 86390 1
528892 99528892 1001 86380 86390 1
528657 99528657 1001 86380 86390 1
528608 99528608 1001 86380 86390 1
528495 99528495 1001 86380 86390 1
528691 99528691 1001 86380 86390 1
528465 99528465 1001 86380 86390 1
528405 99528405 1001 86380 86390 1
528419 99528419 1001 86380 86390 1
529029 99529029 1001 86380 86390 1
528697 99528697 1001 86380 86390 1
529019 99529019 1001 86380 86390 1
528906 99528906 1001 86380 86390 1
529065 99529065 1001 86380 86390 1
529536 99529536 1001 86380 86390 1
529669 99529669 1001 86380 86390 1
529719 99529719 1001 86380 86390 1
529393 99529393 1001 86380 86390 1
529365 99529365 1001 86380 86390 1
529417 99529417 1001 86380 86390 1
529339 99529339 1001 86380 86390 1
529225 99529225 1001 86380 86390 1
529241 99529241 1001 86380 86390 1
529118 99529118 1001 86380 86390 1
529777 99529777 1001 86380 86390 1
529794 99529794 1001 86380 86390 1
529877 99529877 1001 86380 86390 1
529904 99529904 1001 86380 86390 1
530437 99530437 1001 86380 86390 1
530523 99530523 1001 86380 86390 1
530535 99530535 1001 86380 86390 1
530486 99530486 1001 86380 86390 1
530231 99530231 1001 86380 86390 1
530311 99530311 1001 86380 86390 1
530129 99530129 1001 86380 86390 1
529948 99529948 1001 86380 86390 1
530021 99530021 1001 86380 86390 1
530048 99530048 1001 86380 86390 1
530655 99530655 1001 86380 86390 1
530592 99530592 1001 86380 86390 1
530646 99530646 1001 86380 86390 1
530724 99530724 1001 86380 86390 1
530738 99530738 1001 86380 86390 1
530676 99530676 1001 86380 86390 1
530562 99530562 1001 86380 86390 1
531245 99531245 1001 86380 86390 1
531182 99531182 1001 86380 86390 1
531209 99531209 1001 86380 86390 1
531369 99531369 1001 86380 86390 1
531288 99531288 1001 86380 86390 1
531034 99531034 1001 86380 86390 1
530978 99530978 1001 86380 86390 1
531461 99531461 1001 86380 86390 1
531388 99531388 1001 86380 86390 1
531924 99531924 1001 86380 86390 1
531796 99531796 1001 86380 86390 1
531891 99531891 1001 86380 86390 1
531904 99531904 1001 86380 86390 1
531830 99531830 1001 86380 86390 1
531778 99531778 1001 86380 86390 1
532281 99532281 1001 86380 86390 1
532313 99532313 1001 86380 86390 1
532394 99532394 1001 86380 86390 1
532844 99532844 1001 86380 86390 1
532911 99532911 1001 86380 86390 1
532965 99532965 1001 86380 86390 1
532979 99532979 1001 86380 86390 1
532673 99532673 1001 86380 86390 1
532686 99532686 1001 86380 86390 1
532556 99532556 1001 86380 86390 1
533150 99533150 1001 86380 86390 1
533063 99533063 1001 86380 86390 1
533690 99533690 1001 86380 86390 1
533746 99533746 1001 86380 86390 1
533841 99533841 1001 86380 86390 1
533765 99533765 1001 86380 86390 1
533727 99533727 1001 86380 86390 1
533535 99533535 1001 86380 86390 1
533482 99533482 1001 86380 86390 1
533573 99533573 1001 86380 86390 1
533867 99533867 1001 86380 86390 1
533962 99533962 1001 86380 86390 1
534364 99534364 1001 86380 86390 1
534301 99534301 1001 86380 86390 1
534424 99534424 1001 86380 86390 1
534200 99534200 1001 86380 86390 1
534097 99534097 1001 86380 86390 1
534152 99534152 1001 86380 86390 1
534256 99534256 1001 86380 86390 1
534772 99534772 1001 86380 86390 1
534785 99534785 1001 86380 86390 1
534822 99534822 1001 86380 86390 1
534887 99534887 1001 86380 86390 1
535401 99535401 1001 86380 86390 1
535363 99535363 1001 86380 86390 1
535430 99535430 1001 86380 86390 1
535274 99535274 1001 86380 86390 1
535197 99535197 1001 86380 86390 1
534917 99534917 1001 86380 86390 1
534962 99534962 1001 86380 86390 1
535043 99535043 1001 86380 86390 1
535677 99535677 1001 86380 86390 1
535690 99535690 1001 86380 86390 1
535536 99535536 1001 86380 86390 1
535642 99535642 1001 86380 86390 1
536246 99536246 1001 86380 86390 1
536120 99536120 1001 86380 86390 1
535973 99535973 1001 86380 86390 1
535806 99535806 1001 86380 86390 1
535886 99535886 1001 86380 86390 1
535759 99535759 1001 86380 86390 1
535837 99535837 1001 86380 86390 1
535752 99535752 1001 86380 86390 1
536362 99536362 1001 86380 86390 1
536349 99536349 1001 86380 86390 1
536444 99536444 1001 86380 86390 1
536395 99536395 1001 86380 86390 1
536971 99536971 1001 86380 86390 1
536999 99536999 1001 86380 86390 1
537090 99537090 1001 86380 86390 1
536987 99536987 1001 86380 86390 1
537055 99537055 1001 86380 86390 1
536846 99536846 1001 86380 86390 1
536928 99536928 1001 86380 86390 1
536825 99536825 1001 86380 86390 1
536878 99536878 1001 86380 86390 1
536735 99536735 1001 86380 86390 1
536595 99536595 1001 86380 86390 1
536571 99536571 1001 86380 86390 1
536575 99536575 1001 86380 86390 1
537320 99537320 1001 86380 86390 1
537359 99537359 1001 86380 86390 1
537231 99537231 1001 86380 86390 1
537274 99537274 1001 86380 86390 1
537970 99537970 1001 86380 86390 1
537605 99537605 1001 86380 86390 1
537781 99537781 1001 86380 86390 1
537586 99537586 1001 86380 86390 1
537743 99537743 1001 86380 86390 1
537437 99537437 1001 86380 86390 1
537399 99537399 1001 86380 86390 1
537413 99537413 1001 86380 86390 1
537997 99537997 1001 86380 86390 1
538037 99538037 1001 86380 86390 1
538058 99538058 1001 86380 86390 1
538169 99538169 1001 86380 86390 1
538613 99538613 1001 86380 86390 1
538796 99538796 1001 86380 86390 1
538631 99538631 1001 86380 86390 1
538488 99538488 1001 86380 86390 1
538464 99538464 1001 86380 86390 1
538568 99538568 1001 86380 86390 1
538390 99538390 1001 86380 86390 1
538290 99538290 1001 86380 86390 1
538228 99538228 1001 86380 86390 1
538347 99538347 1001 86380 86390 1
538942 99538942 1001 86380 86390 1
538901 99538901 1001 86380 86390 1
539488 99539488 1001 86380 86390 1
539521 99539521 1001 86380 86390 1
539376 99539376 1001 86380 86390 1
539391 99539391 1001 86380 86390 1
539085 99539085 1001 86380 86390 1
539177 99539177 1001 86380 86390 1
539216 99539216 1001 86380 86390 1
539105 99539105 1001 86380 86390 1
539042 99539042 1001 86380 86390 1
539690 99539690 1001 86380 86390 1
539742 99539742 1001 86380 86390 1
539668 99539668 1001 86380 86390 1
539694 99539694 1001 86380 86390 1
539825 99539825 1001 86380 86390 1
539713 99539713 1001 86380 86390 1
540434 99540434 1001 86380 86390 1
540345 99540345 1001 86380 86390 1
540269 99540269 1001 86380 86390 1
540322 99540322 1001 86380 86390 1
540426 99540426 1001 86380 86390 1
540261 99540261 1001 86380 86390 1
540177 99540177 1001 86380 86390 1
539983 99539983 1001 86380 86390 1
539882 99539882 1001 86380 86390 1
540503 99540503 1001 86380 86390 1
541165 99541165 1001 86380 86390 1
541220 99541220 1001 86380 86390 1
541234 99541234 1001 86380 86390 1
541275 99541275 1001 86380 86390 1
541108 99541108 1001 86380 86390 1
541214 99541214 1001 86380 86390 1
541124 99541124 1001 86380 86390 1
540938 99540938 1001 86380 86390 1
540941 99540941 1001 86380 86390 1
540710 99540710 1001 86380 86390 1
540723 99540723 1001 86380 86390 1
540827 99540827 1001 86380 86390 1
540793 99540793 1001 86380 86390 1
541371 99541371 1001 86380 86390 1
541387 99541387 1001 86380 86390 1
541440 99541440 1001 86380 86390 1
542016 99542016 1001 86380 86390 1
541965 99541965 1001 86380 86390 1
542076 99542076 1001 86380 86390 1
541784 99541784 1001 86380 86390 1
541876 99541876 1001 86380 86390 1
541843 99541843 1001 86380 86390 1
541715 99541715 1001 86380 86390 1
541781 99541781 1001 86380 86390 1
541716 99541716 1001 86380 86390 1
541912 99541912 1001 86380 86390 1
541602 99541602 1001 86380 86390 1
541515 99541515 1001 86380 86390 1
542272 99542272 1001 86380 86390 1
542837 99542837 1001 86380 86390 1
542937 99542937 1001 86380 86390 1
542639 99542639 1001 86380 86390 1
542673 99542673 1001 86380 86390 1
542699 99542699 1001 86380 86390 1
542712 99542712 1001 86380 86390 1
542428 99542428 1001 86380 86390 1
542981 99542981 1001 86380 86390 1
542969 99542969 1001 86380 86390 1
543023 99543023 1001 86380 86390 1
543028 99543028 1001 86380 86390 1
543607 99543607 1001 86380 86390 1
543620 99543620 1001 86380 86390 1
543572 99543572 1001 86380 86390 1
543718 99543718 1001 86380 86390 1
543558 99543558 1001 86380 86390 1
543522 99543522 1001 86380 86390 1
543512 99543512 1001 86380 86390 1
543279 99543279 1001 86380 86390 1
543167 99543167 1001 86380 86390 1
543258 99543258 1001 86380 86390 1
543849 99543849 1001 86380 86390 1
544468 99544468 1001 86380 86390 1
544568 99544568 1001 86380 86390 1
544517 99544517 1001 86380 86390 1
544441 99544441 1001 86380 86390 1
544366 99544366 1001 86380 86390 1
544237 99544237 1001 86380 86390 1
544243 99544243 1001 86380 86390 1
544191 99544191 1001 86380 86390 1
544637 99544637 1001 86380 86390 1
429012 653 1001 36240 37377 1
508992 1000 1002 52166 56294 1
520141 675 1002 51174 61169 1
542785 487 1001 38723 39022 1
400259 99400259 1001 86380 86390 1
400255 99400255 1001 86380 86390 1
400330 99400330 1001 86380 86390 1
400573 99400573 1001 86380 86390 1
400601 99400601 1001 86380 86390 1
400663 99400663 1001 86380 86390 1
401008 99401008 1001 86380 86390 1
400942 99400942 1001 86380 86390 1
400999 99400999 1001 86380 86390 1
401276 99401276 1001 86380 86390 1
401417 99401417 1001 86380 86390 1
401449 99401449 1001 86380 86390 1
401575 99401575 1001 86380 86390 1
401505 99401505 1001 86380 86390 1
401515 99401515 1001 86380 86390 1
401906 99401906 1001 86380 86390 1
402047 99402047 1001 86380 86390 1
402028 99402028 1001 86380 86390 1
402285 99402285 1001 86380 86390 1
402728 99402728 1001 86380 86390 1
402872 99402872 1001 86380 86390 1
402815 99402815 1001 86380 86390 1
402897 99402897 1001 86380 86390 1
402972 99402972 1001 86380 86390 1
403335 99403335 1001 86380 86390 1
403612 99403612 1001 86380 86390 1
403680 99403680 1001 86380 86390 1
403854 99403854 1001 86380 86390 1
403951 99403951 1001 86380 86390 1
404290 99404290 1001 86380 86390 1
404448 99404448 1001 86380 86390 1
404545 99404545 1001 86380 86390 1
404622 99404622 1001 86380 86390 1
404748 99404748 1001 86380 86390 1
404752 99404752 1001 86380 86390 1
404760 99404760 1001 86380 86390 1
404894 99404894 1001 86380 86390 1
404788 99404788 1001 86380 86390 1
405039 99405039 1001 86380 86390 1
405290 99405290 1001 86380 86390 1
405406 99405406 1001 86380 86390 1
405473 99405473 1001 86380 86390 1
405506 99405506 1001 86380 86390 1
405627 99405627 1001 86380 86390 1
405686 99405686 1001 86380 86390 1
406030 99406030 1001 86380 86390 1
406140 99406140 1001 86380 86390 1
406116 99406116 1001 86380 86390 1
406207 99406207 1001 86380 86390 1
406319 99406319 1001 86380 86390 1
406330 99406330 1001 86380 86390 1
406312 99406312 1001 86380 86390 1
406591 99406591 1001 86380 86390 1
406852 99406852 1001 86380 86390 1
406912 99406912 1001 86380 86390 1
406866 99406866 1001 86380 86390 1
406980 99406980 1001 86380 86390 1
407838 99407838 1001 86380 86390 1
407967 99407967 1001 86380 86390 1
408164 99408164 1001 86380 86390 1
408126 99408126 1001 86380 86390 1
408290 99408290 1001 86380 86390 1
408371 99408371 1001 86380 86390 1
408580 99408580 1001 86380 86390 1
408875 99408875 1001 86380 86390 1
409259 99409259 1001 86380 86390 1
409330 99409330 1001 86380 86390 1
409358 99409358 1001 86380 86390 1
410101 99410101 1001 86380 86390 1
410015 99410015 1001 86380 86390 1
410382 99410382 1001 86380 86390 1
410461 99410461 1001 86380 86390 1
410488 99410488 1001 86380 86390 1
410609 99410609 1001 86380 86390 1
410731 99410731 1001 86380 86390 1
410935 99410935 1001 86380 86390 1
411084 99411084 1001 86380 86390 1
411157 99411157 1001 86380 86390 1
411236 99411236 1001 86380 86390 1
411224 99411224 1001 86380 86390 1
411420 99411420 1001 86380 86390 1
411695 99411695 1001 86380 86390 1
411664 99411664 1001 86380 86390 1
411777 99411777 1001 86380 86390 1
411883 99411883 1001 86380 86390 1
412042 99412042 1001 86380 86390 1
412277 99412277 1001 86380 86390 1
413619 99413619 1001 86380 86390 1
413410 99413410 1001 86380 86390 1
413538 99413538 1001 86380 86390 1
413000 99413000 1001 86380 86390 1
412485 99412485 1001 86380 86390 1
412623 99412623 1001 86380 86390 1
413839 99413839 1001 86380 86390 1
413954 99413954 1001 86380 86390 1
413788 99413788 1001 86380 86390 1
414101 99414101 1001 86380 86390 1
413749 99413749 1001 86380 86390 1
415295 99415295 1001 86380 86390 1
414962 99414962 1001 86380 86390 1
414853 99414853 1001 86380 86390 1
414488 99414488 1001 86380 86390 1
414132 99414132 1001 86380 86390 1
415632 99415632 1001 86380 86390 1
416819 99416819 1001 86380 86390 1
416769 99416769 1001 86380 86390 1
416724 99416724 1001 86380 86390 1
416549 99416549 1001 86380 86390 1
416401 99416401 1001 86380 86390 1
416267 99416267 1001 86380 86390 1
416248 99416248 1001 86380 86390 1
416341 99416341 1001 86380 86390 1
416230 99416230 1001 86380 86390 1
415858 99415858 1001 86380 86390 1
415815 99415815 1001 86380 86390 1
416022 99416022 1001 86380 86390 1
415941 99415941 1001 86380 86390 1
416000 99416000 1001 86380 86390 1
417289 99417289 1001 86380 86390 1
417003 99417003 1001 86380 86390 1
417181 99417181 1001 86380 86390 1
417265 99417265 1001 86380 86390 1
417525 99417525 1001 86380 86390 1
418474 99418474 1001 86380 86390 1
418768 99418768 1001 86380 86390 1
418517 99418517 1001 86380 86390 1
418448 99418448 1001 86380 86390 1
418545 99418545 1001 86380 86390 1
418711 99418711 1001 86380 86390 1
418082 99418082 1001 86380 86390 1
418072 99418072 1001 86380 86390 1
417664 99417664 1001 86380 86390 1
417753 99417753 1001 86380 86390 1
417986 99417986 1001 86380 86390 1
418916 99418916 1001 86380 86390 1
418966 99418966 1001 86380 86390 1
419017 99419017 1001 86380 86390 1
420387 99420387 1001 86380 86390 1
419292 99419292 1001 86380 86390 1
419466 99419466 1001 86380 86390 1
419330 99419330 1001 86380 86390 1
419400 99419400 1001 86380 86390 1
420474 99420474 1001 86380 86390 1
420552 99420552 1001 86380 86390 1
420475 99420475 1001 86380 86390 1
420682 99420682 1001 86380 86390 1
420663 99420663 1001 86380 86390 1
421938 99421938 1001 86380 86390 1
421776 99421776 1001 86380 86390 1
421846 99421846 1001 86380 86390 1
421784 99421784 1001 86380 86390 1
421632 99421632 1001 86380 86390 1
420987 99420987 1001 86380 86390 1
421099 99421099 1001 86380 86390 1
421212 99421212 1001 86380 86390 1
421095 99421095 1001 86380 86390 1
422277 99422277 1001 86380 86390 1
422125 99422125 1001 86380 86390 1
422495 99422495 1001 86380 86390 1
422136 99422136 1001 86380 86390 1
422214 99422214 1001 86380 86390 1
423677 99423677 1001 86380 86390 1
423722 99423722 1001 86380 86390 1
423329 99423329 1001 86380 86390 1
423012 99423012 1001 86380 86390 1
423282 99423282 1001 86380 86390 1
422677 99422677 1001 86380 86390 1
422853 99422853 1001 86380 86390 1
422789 99422789 1001 86380 86390 1
422898 99422898 1001 86380 86390 1
423937 99423937 1001 86380 86390 1
423853 99423853 1001 86380 86390 1
423762 99423762 1001 86380 86390 1
423960 99423960 1001 86380 86390 1
423981 99423981 1001 86380 86390 1
425334 99425334 1001 86380 86390 1
425036 99425036 1001 86380 86390 1
424755 99424755 1001 86380 86390 1
424790 99424790 1001 86380 86390 1
424589 99424589 1001 86380 86390 1
424205 99424205 1001 86380 86390 1
425505 99425505 1001 86380 86390 1
425700 99425700 1001 86380 86390 1
425814 99425814 1001 86380 86390 1
425791 99425791 1001 86380 86390 1
427060 99427060 1001 86380 86390 1
427085 99427085 1001 86380 86390 1
426784 99426784 1001 86380 86390 1
426809 99426809 1001 86380 86390 1
426713 99426713 1001 86380 86390 1
426286 99426286 1001 86380 86390 1
426458 99426458 1001 86380 86390 1
426413 99426413 1001 86380 86390 1
425879 99425879 1001 86380 86390 1
425979 99425979 1001 86380 86390 1
427529 99427529 1001 86380 86390 1
427157 99427157 1001 86380 86390 1
428550 99428550 1001 86380 86390 1
428138 99428138 1001 86380 86390 1
428216 99428216 1001 86380 86390 1
428197 99428197 1001 86380 86390 1
428270 99428270 1001 86380 86390 1
428247 99428247 1001 86380 86390 1
427629 99427629 1001 86380 86390 1
427845 99427845 1001 86380 86390 1
428849 99428849 1001 86380 86390 1
429012 99429012 1001 86380 86390 1
428807 99428807 1001 86380 86390 1
429963 99429963 1001 86380 86390 1
429994 99429994 1001 86380 86390 1
430336 99430336 1001 86380 86390 1
429619 99429619 1001 86380 86390 1
429608 99429608 1001 86380 86390 1
429393 99429393 1001 86380 86390 1
429205 99429205 1001 86380 86390 1
429515 99429515 1001 86380 86390 1
429407 99429407 1001 86380 86390 1
430795 99430795 1001 86380 86390 1
430527 99430527 1001 86380 86390 1
430688 99430688 1001 86380 86390 1
430785 99430785 1001 86380 86390 1
431863 99431863 1001 86380 86390 1
432014 99432014 1001 86380 86390 1
431927 99431927 1001 86380 86390 1
431333 99431333 1001 86380 86390 1
431295 99431295 1001 86380 86390 1
431274 99431274 1001 86380 86390 1
430868 99430868 1001 86380 86390 1
431180 99431180 1001 86380 86390 1
431047 99431047 1001 86380 86390 1
431140 99431140 1001 86380 86390 1
432428 99432428 1001 86380 86390 1
432479 99432479 1001 86380 86390 1
433549 99433549 1001 86380 86390 1
433726 99433726 1001 86380 86390 1
433419 99433419 1001 86380 86390 1
432946 99432946 1001 86380 86390 1
432928 99432928 1001 86380 86390 1
432696 99432696 1001 86380 86390 1
432775 99432775 1001 86380 86390 1
432823 99432823 1001 86380 86390 1
433779 99433779 1001 86380 86390 1
434114 99434114 1001 86380 86390 1
433838 99433838 1001 86380 86390 1
434128 99434128 1001 86380 86390 1
435052 99435052 1001 86380 86390 1
435214 99435214 1001 86380 86390 1
435042 99435042 1001 86380 86390 1
435085 99435085 1001 86380 86390 1
435271 99435271 1001 86380 86390 1
434870 99434870 1001 86380 86390 1
434719 99434719 1001 86380 86390 1
434978 99434978 1001 86380 86390 1
434467 99434467 1001 86380 86390 1
434228 99434228 1001 86380 86390 1
434215 99434215 1001 86380 86390 1
435643 99435643 1001 86380 86390 1
435786 99435786 1001 86380 86390 1
435553 99435553 1001 86380 86390 1
435839 99435839 1001 86380 86390 1
436521 99436521 1001 86380 86390 1
436602 99436602 1001 86380 86390 1
436555 99436555 1001 86380 86390 1
436376 99436376 1001 86380 86390 1
436378 99436378 1001 86380 86390 1
436262 99436262 1001 86380 86390 1
436269 99436269 1001 86380 86390 1
437223 99437223 1001 86380 86390 1
437174 99437174 1001 86380 86390 1
300012 99300012 1001 86380 86390 1
300725 99300725 1001 86380 86390 1
300528 99300528 1001 86380 86390 1
300592 99300592 1001 86380 86390 1
300342 99300342 1001 86380 86390 1
300425 99300425 1001 86380 86390 1
300477 99300477 1001 86380 86390 1
300325 99300325 1001 86380 86390 1
300365 99300365 1001 86380 86390 1
300263 99300263 1001 86380 86390 1
300121 99300121 1001 86380 86390 1
300204 99300204 1001 86380 86390 1
300221 99300221 1001 86380 86390 1
300758 99300758 1001 86380 86390 1
301425 99301425 1001 86380 86390 1
301477 99301477 1001 86380 86390 1
301357 99301357 1001 86380 86390 1
301544 99301544 1001 86380 86390 1
301274 99301274 1001 86380 86390 1
301331 99301331 1001 86380 86390 1
301137 99301137 1001 86380 86390 1
301635 99301635 1001 86380 86390 1
301674 99301674 1001 86380 86390 1
301649 99301649 1001 86380 86390 1
301652 99301652 1001 86380 86390 1
301601 99301601 1001 86380 86390 1
302229 99302229 1001 86380 86390 1
302217 99302217 1001 86380 86390 1
301993 99301993 1001 86380 86390 1
302035 99302035 1001 86380 86390 1
301908 99301908 1001 86380 86390 1
301935 99301935 1001 86380 86390 1
301807 99301807 1001 86380 86390 1
301900 99301900 1001 86380 86390 1
302540 99302540 1001 86380 86390 1
303060 99303060 1001 86380 86390 1
303195 99303195 1001 86380 86390 1
303090 99303090 1001 86380 86390 1
302807 99302807 1001 86380 86390 1
302976 99302976 1001 86380 86390 1
302837 99302837 1001 86380 86390 1
302893 99302893 1001 86380 86390 1
302679 99302679 1001 86380 86390 1
302759 99302759 1001 86380 86390 1
302738 99302738 1001 86380 86390 1
302791 99302791 1001 86380 86390 1
302636 99302636 1001 86380 86390 1
303334 99303334 1001 86380 86390 1
303207 99303207 1001 86380 86390 1
303753 99303753 1001 86380 86390 1
303630 99303630 1001 86380 86390 1
303696 99303696 1001 86380 86390 1
303418 99303418 1001 86380 86390 1
304176 99304176 1001 86380 86390 1
304088 99304088 1001 86380 86390 1
304220 99304220 1001 86380 86390 1
304118 99304118 1001 86380 86390 1
304717 99304717 1001 86380 86390 1
304795 99304795 1001 86380 86390 1
304763 99304763 1001 86380 86390 1
304677 99304677 1001 86380 86390 1
304690 99304690 1001 86380 86390 1
304510 99304510 1001 86380 86390 1
304617 99304617 1001 86380 86390 1
304504 99304504 1001 86380 86390 1
304649 99304649 1001 86380 86390 1
304270 99304270 1001 86380 86390 1
304257 99304257 1001 86380 86390 1
304897 99304897 1001 86380 86390 1
304899 99304899 1001 86380 86390 1
305057 99305057 1001 86380 86390 1
304890 99304890 1001 86380 86390 1
305623 99305623 1001 86380 86390 1
305526 99305526 1001 86380 86390 1
305604 99305604 1001 86380 86390 1
305678 99305678 1001 86380 86390 1
305378 99305378 1001 86380 86390 1
305301 99305301 1001 86380 86390 1
305437 99305437 1001 86380 86390 1
305233 99305233 1001 86380 86390 1
305268 99305268 1001 86380 86390 1
305139 99305139 1001 86380 86390 1
500048 99500048 1001 86380 86390 1
500170 99500170 1001 86380 86390 1
500164 99500164 1001 86380 86390 1
500725 99500725 1001 86380 86390 1
500639 99500639 1001 86380 86390 1
500796 99500796 1001 86380 86390 1
500542 99500542 1001 86380 86390 1
500602 99500602 1001 86380 86390 1
500863 99500863 1001 86380 86390 1
500997 99500997 1001 86380 86390 1
500861 99500861 1001 86380 86390 1
501440 99501440 1001 86380 86390 1
501334 99501334 1001 86380 86390 1
501387 99501387 1001 86380 86390 1
501233 99501233 1001 86380 86390 1
501403 99501403 1001 86380 86390 1
501432 99501432 1001 86380 86390 1
501060 99501060 1001 86380 86390 1
501177 99501177 1001 86380 86390 1
501094 99501094 1001 86380 86390 1
501804 99501804 1001 86380 86390 1
501717 99501717 1001 86380 86390 1
501824 99501824 1001 86380 86390 1
502288 99502288 1001 86380 86390 1
502280 99502280 1001 86380 86390 1
502386 99502386 1001 86380 86390 1
502283 99502283 1001 86380 86390 1
502131 99502131 1001 86380 86390 1
502209 99502209 1001 86380 86390 1
502098 99502098 1001 86380 86390 1
502215 99502215 1001 86380 86390 1
501923 99501923 1001 86380 86390 1
501937 99501937 1001 86380 86390 1
501912 99501912 1001 86380 86390 1
502574 99502574 1001 86380 86390 1
502628 99502628 1001 86380 86390 1
503214 99503214 1001 86380 86390 1
503240 99503240 1001 86380 86390 1
503254 99503254 1001 86380 86390 1
503155 99503155 1001 86380 86390 1
503169 99503169 1001 86380 86390 1
503121 99503121 1001 86380 86390 1
502947 99502947 1001 86380 86390 1
502922 99502922 1001 86380 86390 1
502962 99502962 1001 86380 86390 1
502965 99502965 1001 86380 86390 1
502978 99502978 1001 86380 86390 1
502890 99502890 1001 86380 86390 1
502709 99502709 1001 86380 86390 1
502851 99502851 1001 86380 86390 1
502726 99502726 1001 86380 86390 1
502703 99502703 1001 86380 86390 1
502837 99502837 1001 86380 86390 1
503456 99503456 1001 86380 86390 1
503328 99503328 1001 86380 86390 1
503470 99503470 1001 86380 86390 1
503343 99503343 1001 86380 86390 1
503304 99503304 1001 86380 86390 1
503449 99503449 1001 86380 86390 1
503476 99503476 1001 86380 86390 1
504090 99504090 1001 86380 86390 1
503928 99503928 1001 86380 86390 1
504032 99504032 1001 86380 86390 1
503956 99503956 1001 86380 86390 1
504052 99504052 1001 86380 86390 1
503886 99503886 1001 86380 86390 1
503757 99503757 1001 86380 86390 1
503855 99503855 1001 86380 86390 1
503894 99503894 1001 86380 86390 1
503779 99503779 1001 86380 86390 1
503870 99503870 1001 86380 86390 1
503562 99503562 1001 86380 86390 1
503648 99503648 1001 86380 86390 1
503687 99503687 1001 86380 86390 1
504298 99504298 1001 86380 86390 1
504841 99504841 1001 86380 86390 1
504885 99504885 1001 86380 86390 1
504744 99504744 1001 86380 86390 1
504926 99504926 1001 86380 86390 1
504824 99504824 1001 86380 86390 1
504532 99504532 1001 86380 86390 1
504681 99504681 1001 86380 86390 1
504406 99504406 1001 86380 86390 1
504408 99504408 1001 86380 86390 1
505117 99505117 1001 86380 86390 1
505067 99505067 1001 86380 86390 1
505081 99505081 1001 86380 86390 1
505658 99505658 1001 86380 86390 1
505572 99505572 1001 86380 86390 1
505638 99505638 1001 86380 86390 1
505517 99505517 1001 86380 86390 1
505546 99505546 1001 86380 86390 1
505150 99505150 1001 86380 86390 1
505243 99505243 1001 86380 86390 1
505192 99505192 1001 86380 86390 1
505351 99505351 1001 86380 86390 1
505169 99505169 1001 86380 86390 1
505792 99505792 1001 86380 86390 1
505833 99505833 1001 86380 86390 1
505357 99505357 1001 86380 86390 1
505816 99505816 1001 86380 86390 1
506441 99506441 1001 86380 86390 1
506480 99506480 1001 86380 86390 1
506551 99506551 1001 86380 86390 1
506517 99506517 1001 86380 86390 1
506530 99506530 1001 86380 86390 1
506593 99506593 1001 86380 86390 1
506338 99506338 1001 86380 86390 1
506289 99506289 1001 86380 86390 1
506382 99506382 1001 86380 86390 1
506104 99506104 1001 86380 86390 1
506054 99506054 1001 86380 86390 1
506058 99506058 1001 86380 86390 1
506085 99506085 1001 86380 86390 1
506050 99506050 1001 86380 86390 1
506765 99506765 1001 86380 86390 1
507422 99507422 1001 86380 86390 1
507298 99507298 1001 86380 86390 1
507275 99507275 1001 86380 86390 1
507415 99507415 1001 86380 86390 1
507042 99507042 1001 86380 86390 1
507120 99507120 1001 86380 86390 1
507197 99507197 1001 86380 86390 1
507147 99507147 1001 86380 86390 1
506895 99506895 1001 86380 86390 1
506962 99506962 1001 86380 86390 1
506875 99506875 1001 86380 86390 1
508236 99508236 1001 86380 86390 1
508104 99508104 1001 86380 86390 1
508042 99508042 1001 86380 86390 1
507783 99507783 1001 86380 86390 1
508364 99508364 1001 86380 86390 1
508353 99508353 1001 86380 86390 1
508276 99508276 1001 86380 86390 1
508255 99508255 1001 86380 86390 1
508959 99508959 1001 86380 86390 1
508911 99508911 1001 86380 86390 1
508981 99508981 1001 86380 86390 1
509072 99509072 1001 86380 86390 1
508674 99508674 1001 86380 86390 1
508665 99508665 1001 86380 86390 1
508672 99508672 1001 86380 86390 1
508547 99508547 1001 86380 86390 1
508586 99508586 1001 86380 86390 1
508604 99508604 1001 86380 86390 1
509228 99509228 1001 86380 86390 1
509180 99509180 1001 86380 86390 1
509208 99509208 1001 86380 86390 1
509740 99509740 1001 86380 86390 1
509728 99509728 1001 86380 86390 1
509886 99509886 1001 86380 86390 1
509848 99509848 1001 86380 86390 1
509567 99509567 1001 86380 86390 1
509542 99509542 1001 86380 86390 1
509568 99509568 1001 86380 86390 1
509661 99509661 1001 86380 86390 1
509689 99509689 1001 86380 86390 1
509692 99509692 1001 86380 86390 1
509429 99509429 1001 86380 86390 1
509328 99509328 1001 86380 86390 1
509995 99509995 1001 86380 86390 1
509970 99509970 1001 86380 86390 1
510617 99510617 1001 86380 86390 1
510648 99510648 1001 86380 86390 1
510584 99510584 1001 86380 86390 1
510502 99510502 1001 86380 86390 1
510131 99510131 1001 86380 86390 1
510262 99510262 1001 86380 86390 1
510801 99510801 1001 86380 86390 1
510763 99510763 1001 86380 86390 1
510881 99510881 1001 86380 86390 1
511411 99511411 1001 86380 86390 1
511390 99511390 1001 86380 86390 1
511366 99511366 1001 86380 86390 1
511419 99511419 1001 86380 86390 1
511368 99511368 1001 86380 86390 1
511356 99511356 1001 86380 86390 1
511171 99511171 1001 86380 86390 1
511224 99511224 1001 86380 86390 1
511342 99511342 1001 86380 86390 1
511062 99511062 1001 86380 86390 1
511129 99511129 1001 86380 86390 1
511013 99511013 1001 86380 86390 1
510962 99510962 1001 86380 86390 1
510994 99510994 1001 86380 86390 1
511588 99511588 1001 86380 86390 1
511706 99511706 1001 86380 86390 1
511694 99511694 1001 86380 86390 1
511734 99511734 1001 86380 86390 1
511688 99511688 1001 86380 86390 1
511572 99511572 1001 86380 86390 1
511689 99511689 1001 86380 86390 1
511741 99511741 1001 86380 86390 1
511755 99511755 1001 86380 86390 1
512341 99512341 1001 86380 86390 1
512214 99512214 1001 86380 86390 1
512280 99512280 1001 86380 86390 1
512356 99512356 1001 86380 86390 1
512325 99512325 1001 86380 86390 1
512044 99512044 1001 86380 86390 1
512148 99512148 1001 86380 86390 1
512006 99512006 1001 86380 86390 1
512149 99512149 1001 86380 86390 1
512064 99512064 1001 86380 86390 1
512498 99512498 1001 86380 86390 1
512514 99512514 1001 86380 86390 1
513171 99513171 1001 86380 86390 1
513044 99513044 1001 86380 86390 1
512809 99512809 1001 86380 86390 1
512889 99512889 1001 86380 86390 1
512995 99512995 1001 86380 86390 1
512866 99512866 1001 86380 86390 1
512627 99512627 1001 86380 86390 1
512605 99512605 1001 86380 86390 1
513266 99513266 1001 86380 86390 1
513402 99513402 1001 86380 86390 1
513235 99513235 1001 86380 86390 1
513261 99513261 1001 86380 86390 1
513405 99513405 1001 86380 86390 1
513942 99513942 1001 86380 86390 1
513982 99513982 1001 86380 86390 1
513983 99513983 1001 86380 86390 1
513747 99513747 1001 86380 86390 1
513670 99513670 1001 86380 86390 1
513711 99513711 1001 86380 86390 1
513705 99513705 1001 86380 86390 1
513504 99513504 1001 86380 86390 1
513599 99513599 1001 86380 86390 1
514124 99514124 1001 86380 86390 1
514164 99514164 1001 86380 86390 1
514178 99514178 1001 86380 86390 1
514154 99514154 1001 86380 86390 1
514827 99514827 1001 86380 86390 1
514775 99514775 1001 86380 86390 1
514607 99514607 1001 86380 86390 1
514620 99514620 1001 86380 86390 1
514431 99514431 1001 86380 86390 1
514384 99514384 1001 86380 86390 1
514282 99514282 1001 86380 86390 1
514271 99514271 1001 86380 86390 1
515012 99515012 1001 86380 86390 1
515013 99515013 1001 86380 86390 1
514899 99514899 1001 86380 86390 1
515587 99515587 1001 86380 86390 1
515451 99515451 1001 86380 86390 1
515410 99515410 1001 86380 86390 1
515450 99515450 1001 86380 86390 1
515256 99515256 1001 86380 86390 1
515142 99515142 1001 86380 86390 1
515194 99515194 1001 86380 86390 1
515173 99515173 1001 86380 86390 1
515212 99515212 1001 86380 86390 1
515888 99515888 1001 86380 86390 1
515865 99515865 1001 86380 86390 1
515840 99515840 1001 86380 86390 1
516480 99516480 1001 86380 86390 1
516425 99516425 1001 86380 86390 1
516111 99516111 1001 86380 86390 1
515968 99515968 1001 86380 86390 1
516623 99516623 1001 86380 86390 1
516541 99516541 1001 86380 86390 1
516544 99516544 1001 86380 86390 1
516570 99516570 1001 86380 86390 1
517309 99517309 1001 86380 86390 1
517315 99517315 1001 86380 86390 1
517293 99517293 1001 86380 86390 1
517295 99517295 1001 86380 86390 1
517119 99517119 1001 86380 86390 1
517050 99517050 1001 86380 86390 1
516818 99516818 1001 86380 86390 1
516883 99516883 1001 86380 86390 1
516767 99516767 1001 86380 86390 1
516833 99516833 1001 86380 86390 1
516758 99516758 1001 86380 86390 1
516719 99516719 1001 86380 86390 1
516876 99516876 1001 86380 86390 1
516804 99516804 1001 86380 86390 1
517463 99517463 1001 86380 86390 1
517515 99517515 1001 86380 86390 1
518091 99518091 1001 86380 86390 1
518055 99518055 1001 86380 86390 1
517828 99517828 1001 86380 86390 1
517946 99517946 1001 86380 86390 1
517951 99517951 1001 86380 86390 1
517954 99517954 1001 86380 86390 1
517748 99517748 1001 86380 86390 1
517723 99517723 1001 86380 86390 1
517635 99517635 1001 86380 86390 1
517693 99517693 1001 86380 86390 1
517720 99517720 1001 86380 86390 1
517957 99517957 1001 86380 86390 1
518282 99518282 1001 86380 86390 1
518207 99518207 1001 86380 86390 1
518168 99518168 1001 86380 86390 1
518324 99518324 1001 86380 86390 1
518849 99518849 1001 86380 86390 1
518962 99518962 1001 86380 86390 1
518905 99518905 1001 86380 86390 1
518843 99518843 1001 86380 86390 1
518771 99518771 1001 86380 86390 1
518681 99518681 1001 86380 86390 1
518763 99518763 1001 86380 86390 1
518497 99518497 1001 86380 86390 1
518446 99518446 1001 86380 86390 1
518459 99518459 1001 86380 86390 1
518395 99518395 1001 86380 86390 1
518489 99518489 1001 86380 86390 1
518414 99518414 1001 86380 86390 1
518428 99518428 1001 86380 86390 1
518494 99518494 1001 86380 86390 1
519077 99519077 1001 86380 86390 1
519142 99519142 1001 86380 86390 1
519093 99519093 1001 86380 86390 1
519057 99519057 1001 86380 86390 1
519637 99519637 1001 86380 86390 1
519638 99519638 1001 86380 86390 1
519668 99519668 1001 86380 86390 1
519560 99519560 1001 86380 86390 1
519486 99519486 1001 86380 86390 1
519409 99519409 1001 86380 86390 1
519488 99519488 1001 86380 86390 1
519305 99519305 1001 86380 86390 1
519268 99519268 1001 86380 86390 1
519358 99519358 1001 86380 86390 1
519307 99519307 1001 86380 86390 1
519243 99519243 1001 86380 86390 1
519940 99519940 1001 86380 86390 1
519903 99519903 1001 86380 86390 1
519848 99519848 1001 86380 86390 1
520553 99520553 1001 86380 86390 1
520489 99520489 1001 86380 86390 1
520408 99520408 1001 86380 86390 1
520387 99520387 1001 86380 86390 1
520097 99520097 1001 86380 86390 1
520218 99520218 1001 86380 86390 1
520691 99520691 1001 86380 86390 1
520769 99520769 1001 86380 86390 1
520812 99520812 1001 86380 86390 1
520698 99520698 1001 86380 86390 1
521432 99521432 1001 86380 86390 1
521289 99521289 1001 86380 86390 1
521265 99521265 1001 86380 86390 1
521279 99521279 1001 86380 86390 1
521446 99521446 1001 86380 86390 1
521105 99521105 1001 86380 86390 1
521144 99521144 1001 86380 86390 1
521173 99521173 1001 86380 86390 1
521060 99521060 1001 86380 86390 1
520847 99520847 1001 86380 86390 1
521619 99521619 1001 86380 86390 1
521658 99521658 1001 86380 86390 1
521262 99521262 1001 86380 86390 1
521505 99521505 1001 86380 86390 1
521611 99521611 1001 86380 86390 1
521586 99521586 1001 86380 86390 1
522117 99522117 1001 86380 86390 1
522109 99522109 1001 86380 86390 1
522021 99522021 1001 86380 86390 1
521996 99521996 1001 86380 86390 1
521919 99521919 1001 86380 86390 1
521888 99521888 1001 86380 86390 1
521803 99521803 1001 86380 86390 1
521842 99521842 1001 86380 86390 1
521817 99521817 1001 86380 86390 1
521780 99521780 1001 86380 86390 1
521834 99521834 1001 86380 86390 1
522376 99522376 1001 86380 86390 1
522928 99522928 1001 86380 86390 1
523091 99523091 1001 86380 86390 1
523024 99523024 1001 86380 86390 1
522961 99522961 1001 86380 86390 1
522770 99522770 1001 86380 86390 1
522803 99522803 1001 86380 86390 1
522753 99522753 1001 86380 86390 1
522656 99522656 1001 86380 86390 1
522566 99522566 1001 86380 86390 1
523183 99523183 1001 86380 86390 1
523314 99523314 1001 86380 86390 1
523291 99523291 1001 86380 86390 1
523943 99523943 1001 86380 86390 1
523623 99523623 1001 86380 86390 1
523708 99523708 1001 86380 86390 1
523432 99523432 1001 86380 86390 1
523408 99523408 1001 86380 86390 1
523411 99523411 1001 86380 86390 1
524115 99524115 1001 86380 86390 1
524143 99524143 1001 86380 86390 1
524079 99524079 1001 86380 86390 1
524069 99524069 1001 86380 86390 1
524742 99524742 1001 86380 86390 1
524697 99524697 1001 86380 86390 1
524597 99524597 1001 86380 86390 1
524415 99524415 1001 86380 86390 1
524377 99524377 1001 86380 86390 1
524445 99524445 1001 86380 86390 1
524322 99524322 1001 86380 86390 1
524300 99524300 1001 86380 86390 1
524238 99524238 1001 86380 86390 1
524878 99524878 1001 86380 86390 1
524880 99524880 1001 86380 86390 1
524868 99524868 1001 86380 86390 1
524895 99524895 1001 86380 86390 1
525560 99525560 1001 86380 86390 1
525435 99525435 1001 86380 86390 1
525504 99525504 1001 86380 86390 1
525280 99525280 1001 86380 86390 1
525162 99525162 1001 86380 86390 1
524983 99524983 1001 86380 86390 1
525181 99525181 1001 86380 86390 1
525117 99525117 1001 86380 86390 1
525632 99525632 1001 86380 86390 1
525645 99525645 1001 86380 86390 1
525727 99525727 1001 86380 86390 1
525683 99525683 1001 86380 86390 1
526295 99526295 1001 86380 86390 1
526321 99526321 1001 86380 86390 1
526347 99526347 1001 86380 86390 1
526364 99526364 1001 86380 86390 1
526302 99526302 1001 86380 86390 1
526329 99526329 1001 86380 86390 1
526239 99526239 1001 86380 86390 1
526043 99526043 1001 86380 86390 1
525932 99525932 1001 86380 86390 1
525945 99525945 1001 86380 86390 1
525812 99525812 1001 86380 86390 1
525864 99525864 1001 86380 86390 1
527164 99527164 1001 86380 86390 1
527230 99527230 1001 86380 86390 1
527239 99527239 1001 86380 86390 1
527208 99527208 1001 86380 86390 1
526890 99526890 1001 86380 86390 1
526997 99526997 1001 86380 86390 1
527027 99527027 1001 86380 86390 1
526659 99526659 1001 86380 86390 1
527285 99527285 1001 86380 86390 1
527339 99527339 1001 86380 86390 1
527925 99527925 1001 86380 86390 1
527891 99527891 1001 86380 86390 1
528063 99528063 1001 86380 86390 1
527767 99527767 1001 86380 86390 1
527748 99527748 1001 86380 86390 1
527560 99527560 1001 86380 86390 1
527511 99527511 1001 86380 86390 1
527550 99527550 1001 86380 86390 1
527615 99527615 1001 86380 86390 1
527604 99527604 1001 86380 86390 1
527488 99527488 1001 86380 86390 1
528111 99528111 1001 86380 86390 1
528187 99528187 1001 86380 86390 1
528239 99528239 1001 86380 86390 1
528739 99528739 1001 86380 86390 1
528797 99528797 1001 86380 86390 1
528617 99528617 1001 86380 86390 1
528592 99528592 1001 86380 86390 1
528627 99528627 1001 86380 86390 1
528321 99528321 1001 86380 86390 1
528282 99528282 1001 86380 86390 1
528477 99528477 1001 86380 86390 1
528299 99528299 1001 86380 86390 1
528418 99528418 1001 86380 86390 1
528343 99528343 1001 86380 86390 1
529014 99529014 1001 86380 86390 1
529053 99529053 1001 86380 86390 1
528953 99528953 1001 86380 86390 1
529058 99529058 1001 86380 86390 1
528970 99528970 1001 86380 86390 1
529561 99529561 1001 86380 86390 1
529665 99529665 1001 86380 86390 1
529527 99529527 1001 86380 86390 1
529721 99529721 1001 86380 86390 1
529354 99529354 1001 86380 86390 1
529382 99529382 1001 86380 86390 1
529463 99529463 1001 86380 86390 1
529476 99529476 1001 86380 86390 1
529301 99529301 1001 86380 86390 1
529245 99529245 1001 86380 86390 1
529860 99529860 1001 86380 86390 1
529863 99529863 1001 86380 86390 1
530464 99530464 1001 86380 86390 1
530416 99530416 1001 86380 86390 1
530172 99530172 1001 86380 86390 1
530151 99530151 1001 86380 86390 1
529989 99529989 1001 86380 86390 1
530096 99530096 1001 86380 86390 1
530138 99530138 1001 86380 86390 1
530686 99530686 1001 86380 86390 1
530664 99530664 1001 86380 86390 1
531290 99531290 1001 86380 86390 1
531177 99531177 1001 86380 86390 1
531355 99531355 1001 86380 86390 1
531098 99531098 1001 86380 86390 1
531001 99531001 1001 86380 86390 1
531016 99531016 1001 86380 86390 1
531030 99531030 1001 86380 86390 1
530901 99530901 1001 86380 86390 1
530870 99530870 1001 86380 86390 1
530935 99530935 1001 86380 86390 1
531471 99531471 1001 86380 86390 1
531436 99531436 1001 86380 86390 1
532013 99532013 1001 86380 86390 1
532078 99532078 1001 86380 86390 1
531692 99531692 1001 86380 86390 1
531711 99531711 1001 86380 86390 1
531752 99531752 1001 86380 86390 1
531609 99531609 1001 86380 86390 1
532228 99532228 1001 86380 86390 1
532387 99532387 1001 86380 86390 1
532206 99532206 1001 86380 86390 1
532393 99532393 1001 86380 86390 1
532408 99532408 1001 86380 86390 1
532971 99532971 1001 86380 86390 1
532897 99532897 1001 86380 86390 1
532860 99532860 1001 86380 86390 1
532792 99532792 1001 86380 86390 1
532689 99532689 1001 86380 86390 1
532691 99532691 1001 86380 86390 1
532756 99532756 1001 86380 86390 1
532719 99532719 1001 86380 86390 1
532772 99532772 1001 86380 86390 1
532785 99532785 1001 86380 86390 1
532516 99532516 1001 86380 86390 1
532572 99532572 1001 86380 86390 1
533145 99533145 1001 86380 86390 1
533236 99533236 1001 86380 86390 1
533198 99533198 1001 86380 86390 1
533083 99533083 1001 86380 86390 1
533060 99533060 1001 86380 86390 1
533207 99533207 1001 86380 86390 1
533233 99533233 1001 86380 86390 1
533795 99533795 1001 86380 86390 1
533797 99533797 1001 86380 86390 1
533682 99533682 1001 86380 86390 1
533448 99533448 1001 86380 86390 1
533646 99533646 1001 86380 86390 1
533466 99533466 1001 86380 86390 1
533624 99533624 1001 86380 86390 1
533358 99533358 1001 86380 86390 1
533269 99533269 1001 86380 86390 1
533386 99533386 1001 86380 86390 1
533352 99533352 1001 86380 86390 1
533958 99533958 1001 86380 86390 1
533934 99533934 1001 86380 86390 1
533969 99533969 1001 86380 86390 1
534021 99534021 1001 86380 86390 1
534608 99534608 1001 86380 86390 1
534523 99534523 1001 86380 86390 1
534642 99534642 1001 86380 86390 1
534630 99534630 1001 86380 86390 1
534430 99534430 1001 86380 86390 1
534477 99534477 1001 86380 86390 1
534157 99534157 1001 86380 86390 1
534210 99534210 1001 86380 86390 1
534100 99534100 1001 86380 86390 1
534875 99534875 1001 86380 86390 1
534865 99534865 1001 86380 86390 1
534829 99534829 1001 86380 86390 1
534804 99534804 1001 86380 86390 1
534717 99534717 1001 86380 86390 1
535351 99535351 1001 86380 86390 1
535206 99535206 1001 86380 86390 1
535087 99535087 1001 86380 86390 1
535077 99535077 1001 86380 86390 1
534896 99534896 1001 86380 86390 1
534900 99534900 1001 86380 86390 1
535712 99535712 1001 86380 86390 1
536196 99536196 1001 86380 86390 1
536039 99536039 1001 86380 86390 1
536127 99536127 1001 86380 86390 1
535805 99535805 1001 86380 86390 1
535873 99535873 1001 86380 86390 1
535774 99535774 1001 86380 86390 1
535740 99535740 1001 86380 86390 1
536462 99536462 1001 86380 86390 1
536530 99536530 1001 86380 86390 1
536482 99536482 1001 86380 86390 1
536537 99536537 1001 86380 86390 1
536382 99536382 1001 86380 86390 1
537131 99537131 1001 86380 86390 1
537064 99537064 1001 86380 86390 1
537013 99537013 1001 86380 86390 1
537140 99537140 1001 86380 86390 1
537094 99537094 1001 86380 86390 1
537045 99537045 1001 86380 86390 1
536789 99536789 1001 86380 86390 1
536909 99536909 1001 86380 86390 1
536939 99536939 1001 86380 86390 1
536759 99536759 1001 86380 86390 1
536609 99536609 1001 86380 86390 1
536629 99536629 1001 86380 86390 1
537301 99537301 1001 86380 86390 1
537290 99537290 1001 86380 86390 1
537266 99537266 1001 86380 86390 1
537360 99537360 1001 86380 86390 1
537361 99537361 1001 86380 86390 1
537836 99537836 1001 86380 86390 1
537903 99537903 1001 86380 86390 1
537815 99537815 1001 86380 86390 1
537931 99537931 1001 86380 86390 1
537723 99537723 1001 86380 86390 1
537625 99537625 1001 86380 86390 1
537565 99537565 1001 86380 86390 1
537502 99537502 1001 86380 86390 1
538049 99538049 1001 86380 86390 1
538011 99538011 1001 86380 86390 1
538066 99538066 1001 86380 86390 1
538794 99538794 1001 86380 86390 1
538757 99538757 1001 86380 86390 1
538793 99538793 1001 86380 86390 1
538771 99538771 1001 86380 86390 1
538810 99538810 1001 86380 86390 1
538523 99538523 1001 86380 86390 1
538528 99538528 1001 86380 86390 1
538452 99538452 1001 86380 86390 1
538556 99538556 1001 86380 86390 1
538569 99538569 1001 86380 86390 1
538248 99538248 1001 86380 86390 1
538329 99538329 1001 86380 86390 1
538360 99538360 1001 86380 86390 1
538876 99538876 1001 86380 86390 1
538959 99538959 1001 86380 86390 1
538817 99538817 1001 86380 86390 1
538922 99538922 1001 86380 86390 1
539473 99539473 1001 86380 86390 1
539538 99539538 1001 86380 86390 1
539610 99539610 1001 86380 86390 1
539451 99539451 1001 86380 86390 1
539504 99539504 1001 86380 86390 1
539630 99539630 1001 86380 86390 1
539331 99539331 1001 86380 86390 1
539284 99539284 1001 86380 86390 1
539312 99539312 1001 86380 86390 1
539026 99539026 1001 86380 86390 1
539082 99539082 1001 86380 86390 1
539745 99539745 1001 86380 86390 1
540436 99540436 1001 86380 86390 1
540304 99540304 1001 86380 86390 1
540383 99540383 1001 86380 86390 1
540397 99540397 1001 86380 86390 1
540451 99540451 1001 86380 86390 1
540310 99540310 1001 86380 86390 1
540226 99540226 1001 86380 86390 1
540073 99540073 1001 86380 86390 1
540166 99540166 1001 86380 86390 1
540128 99540128 1001 86380 86390 1
540130 99540130 1001 86380 86390 1
539978 99539978 1001 86380 86390 1
539991 99539991 1001 86380 86390 1
539982 99539982 1001 86380 86390 1
539879 99539879 1001 86380 86390 1
539867 99539867 1001 86380 86390 1
540541 99540541 1001 86380 86390 1
540655 99540655 1001 86380 86390 1
540631 99540631 1001 86380 86390 1
541114 99541114 1001 86380 86390 1
541036 99541036 1001 86380 86390 1
540976 99540976 1001 86380 86390 1
540757 99540757 1001 86380 86390 1
540849 99540849 1001 86380 86390 1
541355 99541355 1001 86380 86390 1
541433 99541433 1001 86380 86390 1
541318 99541318 1001 86380 86390 1
542038 99542038 1001 86380 86390 1
541798 99541798 1001 86380 86390 1
541815 99541815 1001 86380 86390 1
541778 99541778 1001 86380 86390 1
541578 99541578 1001 86380 86390 1
541631 99541631 1001 86380 86390 1
541657 99541657 1001 86380 86390 1
541623 99541623 1001 86380 86390 1
541703 99541703 1001 86380 86390 1
542285 99542285 1001 86380 86390 1
542197 99542197 1001 86380 86390 1
542282 99542282 1001 86380 86390 1
542764 99542764 1001 86380 86390 1
542844 99542844 1001 86380 86390 1
542927 99542927 1001 86380 86390 1
542746 99542746 1001 86380 86390 1
542862 99542862 1001 86380 86390 1
542824 99542824 1001 86380 86390 1
542892 99542892 1001 86380 86390 1
542730 99542730 1001 86380 86390 1
542588 99542588 1001 86380 86390 1
542655 99542655 1001 86380 86390 1
542540 99542540 1001 86380 86390 1
542506 99542506 1001 86380 86390 1
543020 99543020 1001 86380 86390 1
543113 99543113 1001 86380 86390 1
543114 99543114 1001 86380 86390 1
542972 99542972 1001 86380 86390 1
543115 99543115 1001 86380 86390 1
543128 99543128 1001 86380 86390 1
542948 99542948 1001 86380 86390 1
543002 99543002 1001 86380 86390 1
543632 99543632 1001 86380 86390 1
543475 99543475 1001 86380 86390 1
543527 99543527 1001 86380 86390 1
543465 99543465 1001 86380 86390 1
543521 99543521 1001 86380 86390 1
543305 99543305 1001 86380 86390 1
543247 99543247 1001 86380 86390 1
543299 99543299 1001 86380 86390 1
543198 99543198 1001 86380 86390 1
543302 99543302 1001 86380 86390 1
543971 99543971 1001 86380 86390 1
543819 99543819 1001 86380 86390 1
544406 99544406 1001 86380 86390 1
544542 99544542 1001 86380 86390 1
544519 99544519 1001 86380 86390 1
544276 99544276 1001 86380 86390 1
544189 99544189 1001 86380 86390 1
544295 99544295 1001 86380 86390 1
544125 99544125 1001 86380 86390 1
544062 99544062 1001 86380 86390 1
544012 99544012 1001 86380 86390 1
544715 99544715 1001 86380 86390 1
544618 99544618 1001 86380 86390 1
431068 538 1001 2940 3297 1
434281 383 1001 83640 83997 1
522957 868 1002 47823 57313 1
542654 941 1001 39571 39670 1
400187 99400187 1001 86380 86390 1
400227 99400227 1001 86380 86390 1
400258 99400258 1001 86380 86390 1
400354 99400354 1001 86380 86390 1
400339 99400339 1001 86380 86390 1
400367 99400367 1001 86380 86390 1
400349 99400349 1001 86380 86390 1
400426 99400426 1001 86380 86390 1
400709 99400709 1001 86380 86390 1
400802 99400802 1001 86380 86390 1
400868 99400868 1001 86380 86390 1
401544 99401544 1001 86380 86390 1
401552 99401552 1001 86380 86390 1
401702 99401702 1001 86380 86390 1
401731 99401731 1001 86380 86390 1
401769 99401769 1001 86380 86390 1
401821 99401821 1001 86380 86390 1
402223 99402223 1001 86380 86390 1
402336 99402336 1001 86380 86390 1
402343 99402343 1001 86380 86390 1
402666 99402666 1001 86380 86390 1
402863 99402863 1001 86380 86390 1
402935 99402935 1001 86380 86390 1
402965 99402965 1001 86380 86390 1
403011 99403011 1001 86380 86390 1
403322 99403322 1001 86380 86390 1
403698 99403698 1001 86380 86390 1
403823 99403823 1001 86380 86390 1
403776 99403776 1001 86380 86390 1
403836 99403836 1001 86380 86390 1
404071 99404071 1001 86380 86390 1
404474 99404474 1001 86380 86390 1
404423 99404423 1001 86380 86390 1
404379 99404379 1001 86380 86390 1
404634 99404634 1001 86380 86390 1
404597 99404597 1001 86380 86390 1
404753 99404753 1001 86380 86390 1
404806 99404806 1001 86380 86390 1
404943 99404943 1001 86380 86390 1
405191 99405191 1001 86380 86390 1
405832 99405832 1001 86380 86390 1
405882 99405882 1001 86380 86390 1
405895 99405895 1001 86380 86390 1
406235 99406235 1001 86380 86390 1
406401 99406401 1001 86380 86390 1
406854 99406854 1001 86380 86390 1
406979 99406979 1001 86380 86390 1
407003 99407003 1001 86380 86390 1
406981 99406981 1001 86380 86390 1
407045 99407045 1001 86380 86390 1
407172 99407172 1001 86380 86390 1
407577 99407577 1001 86380 86390 1
407733 99407733 1001 86380 86390 1
407756 99407756 1001 86380 86390 1
407742 99407742 1001 86380 86390 1
407703 99407703 1001 86380 86390 1
407830 99407830 1001 86380 86390 1
407811 99407811 1001 86380 86390 1
407790 99407790 1001 86380 86390 1
408079 99408079 1001 86380 86390 1
408387 99408387 1001 86380 86390 1
408389 99408389 1001 86380 86390 1
408429 99408429 1001 86380 86390 1
408603 99408603 1001 86380 86390 1
408604 99408604 1001 86380 86390 1
408598 99408598 1001 86380 86390 1
408666 99408666 1001 86380 86390 1
408659 99408659 1001 86380 86390 1
408827 99408827 1001 86380 86390 1
409028 99409028 1001 86380 86390 1
409249 99409249 1001 86380 86390 1
409501 99409501 1001 86380 86390 1
409611 99409611 1001 86380 86390 1
409711 99409711 1001 86380 86390 1
409797 99409797 1001 86380 86390 1
409824 99409824 1001 86380 86390 1
409808 99409808 1001 86380 86390 1
409927 99409927 1001 86380 86390 1
409957 99409957 1001 86380 86390 1
409911 99409911 1001 86380 86390 1
409965 99409965 1001 86380 86390 1
410232 99410232 1001 86380 86390 1
410243 99410243 1001 86380 86390 1
411068 99411068 1001 86380 86390 1
411187 99411187 1001 86380 86390 1
411259 99411259 1001 86380 86390 1
411301 99411301 1001 86380 86390 1
411456 99411456 1001 86380 86390 1
411468 99411468 1001 86380 86390 1
411746 99411746 1001 86380 86390 1
411846 99411846 1001 86380 86390 1
412170 99412170 1001 86380 86390 1
412314 99412314 1001 86380 86390 1
413419 99413419 1001 86380 86390 1
413491 99413491 1001 86380 86390 1
413647 99413647 1001 86380 86390 1
413527 99413527 1001 86380 86390 1
413416 99413416 1001 86380 86390 1
413690 99413690 1001 86380 86390 1
413260 99413260 1001 86380 86390 1
412960 99412960 1001 86380 86390 1
412969 99412969 1001 86380 86390 1
413287 99413287 1001 86380 86390 1
412827 99412827 1001 86380 86390 1
412881 99412881 1001 86380 86390 1
412838 99412838 1001 86380 86390 1
414013 99414013 1001 86380 86390 1
414997 99414997 1001 86380 86390 1
415028 99415028 1001 86380 86390 1
415136 99415136 1001 86380 86390 1
414567 99414567 1001 86380 86390 1
414507 99414507 1001 86380 86390 1
414721 99414721 1001 86380 86390 1
414833 99414833 1001 86380 86390 1
414404 99414404 1001 86380 86390 1
414186 99414186 1001 86380 86390 1
414195 99414195 1001 86380 86390 1
415712 99415712 1001 86380 86390 1
416747 99416747 1001 86380 86390 1
416187 99416187 1001 86380 86390 1
416228 99416228 1001 86380 86390 1
416135 99416135 1001 86380 86390 1
416033 99416033 1001 86380 86390 1
415935 99415935 1001 86380 86390 1
415816 99415816 1001 86380 86390 1
415869 99415869 1001 86380 86390 1
415939 99415939 1001 86380 86390 1
415842 99415842 1001 86380 86390 1
417356 99417356 1001 86380 86390 1
417368 99417368 1001 86380 86390 1
417563 99417563 1001 86380 86390 1
418574 99418574 1001 86380 86390 1
418681 99418681 1001 86380 86390 1
418722 99418722 1001 86380 86390 1
418175 99418175 1001 86380 86390 1
418080 99418080 1001 86380 86390 1
418221 99418221 1001 86380 86390 1
418085 99418085 1001 86380 86390 1
418040 99418040 1001 86380 86390 1
418258 99418258 1001 86380 86390 1
418172 99418172 1001 86380 86390 1
417769 99417769 1001 86380 86390 1
417942 99417942 1001 86380 86390 1
417777 99417777 1001 86380 86390 1
417835 99417835 1001 86380 86390 1
417883 99417883 1001 86380 86390 1
417627 99417627 1001 86380 86390 1
417989 99417989 1001 86380 86390 1
419074 99419074 1001 86380 86390 1
418864 99418864 1001 86380 86390 1
418837 99418837 1001 86380 86390 1
420424 99420424 1001 86380 86390 1
420268 99420268 1001 86380 86390 1
419724 99419724 1001 86380 86390 1
419968 99419968 1001 86380 86390 1
419919 99419919 1001 86380 86390 1
419988 99419988 1001 86380 86390 1
420015 99420015 1001 86380 86390 1
419964 99419964 1001 86380 86390 1
419537 99419537 1001 86380 86390 1
419519 99419519 1001 86380 86390 1
419328 99419328 1001 86380 86390 1
419289 99419289 1001 86380 86390 1
420610 99420610 1001 86380 86390 1
420675 99420675 1001 86380 86390 1
420783 99420783 1001 86380 86390 1
420764 99420764 1001 86380 86390 1
420462 99420462 1001 86380 86390 1
421814 99421814 1001 86380 86390 1
421926 99421926 1001 86380 86390 1
421718 99421718 1001 86380 86390 1
422012 99422012 1001 86380 86390 1
421951 99421951 1001 86380 86390 1
421378 99421378 1001 86380 86390 1
421467 99421467 1001 86380 86390 1
421561 99421561 1001 86380 86390 1
420867 99420867 1001 86380 86390 1
420906 99420906 1001 86380 86390 1
422178 99422178 1001 86380 86390 1
422341 99422341 1001 86380 86390 1
422188 99422188 1001 86380 86390 1
422380 99422380 1001 86380 86390 1
423367 99423367 1001 86380 86390 1
423653 99423653 1001 86380 86390 1
423491 99423491 1001 86380 86390 1
423328 99423328 1001 86380 86390 1
423475 99423475 1001 86380 86390 1
423243 99423243 1001 86380 86390 1
423191 99423191 1001 86380 86390 1
423039 99423039 1001 86380 86390 1
423121 99423121 1001 86380 86390 1
422806 99422806 1001 86380 86390 1
422859 99422859 1001 86380 86390 1
422669 99422669 1001 86380 86390 1
424070 99424070 1001 86380 86390 1
425047 99425047 1001 86380 86390 1
425274 99425274 1001 86380 86390 1
425321 99425321 1001 86380 86390 1
425103 99425103 1001 86380 86390 1
425383 99425383 1001 86380 86390 1
425176 99425176 1001 86380 86390 1
425018 99425018 1001 86380 86390 1
424667 99424667 1001 86380 86390 1
424645 99424645 1001 86380 86390 1
424511 99424511 1001 86380 86390 1
424381 99424381 1001 86380 86390 1
424174 99424174 1001 86380 86390 1
425800 99425800 1001 86380 86390 1
425672 99425672 1001 86380 86390 1
425596 99425596 1001 86380 86390 1
425768 99425768 1001 86380 86390 1
425421 99425421 1001 86380 86390 1
426928 99426928 1001 86380 86390 1
426831 99426831 1001 86380 86390 1
426970 99426970 1001 86380 86390 1
426595 99426595 1001 86380 86390 1
426305 99426305 1001 86380 86390 1
426490 99426490 1001 86380 86390 1
426336 99426336 1001 86380 86390 1
425864 99425864 1001 86380 86390 1
425898 99425898 1001 86380 86390 1
425873 99425873 1001 86380 86390 1
427395 99427395 1001 86380 86390 1
428453 99428453 1001 86380 86390 1
428211 99428211 1001 86380 86390 1
427975 99427975 1001 86380 86390 1
428102 99428102 1001 86380 86390 1
427551 99427551 1001 86380 86390 1
429126 99429126 1001 86380 86390 1
429158 99429158 1001 86380 86390 1
429159 99429159 1001 86380 86390 1
430208 99430208 1001 86380 86390 1
430118 99430118 1001 86380 86390 1
430344 99430344 1001 86380 86390 1
430129 99430129 1001 86380 86390 1
430360 99430360 1001 86380 86390 1
429770 99429770 1001 86380 86390 1
429853 99429853 1001 86380 86390 1
429231 99429231 1001 86380 86390 1
429337 99429337 1001 86380 86390 1
429384 99429384 1001 86380 86390 1
430488 99430488 1001 86380 86390 1
430593 99430593 1001 86380 86390 1
430449 99430449 1001 86380 86390 1
430652 99430652 1001 86380 86390 1
430545 99430545 1001 86380 86390 1
432049 99432049 1001 86380 86390 1
431798 99431798 1001 86380 86390 1
431678 99431678 1001 86380 86390 1
431816 99431816 1001 86380 86390 1
431398 99431398 1001 86380 86390 1
431561 99431561 1001 86380 86390 1
431434 99431434 1001 86380 86390 1
431468 99431468 1001 86380 86390 1
431448 99431448 1001 86380 86390 1
430896 99430896 1001 86380 86390 1
431139 99431139 1001 86380 86390 1
431058 99431058 1001 86380 86390 1
432426 99432426 1001 86380 86390 1
433581 99433581 1001 86380 86390 1
433663 99433663 1001 86380 86390 1
433553 99433553 1001 86380 86390 1
433641 99433641 1001 86380 86390 1
433589 99433589 1001 86380 86390 1
433646 99433646 1001 86380 86390 1
433386 99433386 1001 86380 86390 1
433239 99433239 1001 86380 86390 1
433163 99433163 1001 86380 86390 1
433080 99433080 1001 86380 86390 1
432954 99432954 1001 86380 86390 1
433233 99433233 1001 86380 86390 1
432494 99432494 1001 86380 86390 1
432673 99432673 1001 86380 86390 1
432776 99432776 1001 86380 86390 1
433818 99433818 1001 86380 86390 1
433771 99433771 1001 86380 86390 1
435365 99435365 1001 86380 86390 1
435329 99435329 1001 86380 86390 1
434855 99434855 1001 86380 86390 1
434402 99434402 1001 86380 86390 1
435795 99435795 1001 86380 86390 1
435465 99435465 1001 86380 86390 1
436824 99436824 1001 86380 86390 1
436366 99436366 1001 86380 86390 1
436428 99436428 1001 86380 86390 1
436647 99436647 1001 86380 86390 1
436050 99436050 1001 86380 86390 1
435996 99435996 1001 86380 86390 1
437259 99437259 1001 86380 86390 1
437301 99437301 1001 86380 86390 1
437325 99437325 1001 86380 86390 1
300666 99300666 1001 86380 86390 1
300527 99300527 1001 86380 86390 1
300542 99300542 1001 86380 86390 1
300555 99300555 1001 86380 86390 1
300572 99300572 1001 86380 86390 1
300474 99300474 1001 86380 86390 1
300489 99300489 1001 86380 86390 1
300303 99300303 1001 86380 86390 1
300244 99300244 1001 86380 86390 1
300740 99300740 1001 86380 86390 1
300913 99300913 1001 86380 86390 1
300810 99300810 1001 86380 86390 1
300823 99300823 1001 86380 86390 1
300876 99300876 1001 86380 86390 1
301361 99301361 1001 86380 86390 1
301519 99301519 1001 86380 86390 1
301523 99301523 1001 86380 86390 1
301508 99301508 1001 86380 86390 1
301380 99301380 1001 86380 86390 1
301393 99301393 1001 86380 86390 1
301325 99301325 1001 86380 86390 1
301222 99301222 1001 86380 86390 1
301315 99301315 1001 86380 86390 1
301230 99301230 1001 86380 86390 1
300988 99300988 1001 86380 86390 1
301028 99301028 1001 86380 86390 1
301070 99301070 1001 86380 86390 1
301071 99301071 1001 86380 86390 1
300958 99300958 1001 86380 86390 1
301568 99301568 1001 86380 86390 1
301685 99301685 1001 86380 86390 1
301737 99301737 1001 86380 86390 1
301648 99301648 1001 86380 86390 1
301661 99301661 1001 86380 86390 1
301625 99301625 1001 86380 86390 1
301731 99301731 1001 86380 86390 1
302242 99302242 1001 86380 86390 1
302283 99302283 1001 86380 86390 1
302326 99302326 1001 86380 86390 1
302185 99302185 1001 86380 86390 1
302275 99302275 1001 86380 86390 1
302091 99302091 1001 86380 86390 1
301878 99301878 1001 86380 86390 1
301806 99301806 1001 86380 86390 1
301835 99301835 1001 86380 86390 1
302435 99302435 1001 86380 86390 1
302539 99302539 1001 86380 86390 1
302544 99302544 1001 86380 86390 1
303166 99303166 1001 86380 86390 1
303102 99303102 1001 86380 86390 1
302796 99302796 1001 86380 86390 1
302865 99302865 1001 86380 86390 1
302805 99302805 1001 86380 86390 1
302844 99302844 1001 86380 86390 1
302769 99302769 1001 86380 86390 1
302680 99302680 1001 86380 86390 1
302609 99302609 1001 86380 86390 1
303891 99303891 1001 86380 86390 1
304029 99304029 1001 86380 86390 1
303949 99303949 1001 86380 86390 1
303964 99303964 1001 86380 86390 1
303711 99303711 1001 86380 86390 1
303712 99303712 1001 86380 86390 1
303751 99303751 1001 86380 86390 1
303634 99303634 1001 86380 86390 1
303792 99303792 1001 86380 86390 1
303581 99303581 1001 86380 86390 1
304185 99304185 1001 86380 86390 1
304152 99304152 1001 86380 86390 1
304090 99304090 1001 86380 86390 1
304659 99304659 1001 86380 86390 1
304839 99304839 1001 86380 86390 1
304726 99304726 1001 86380 86390 1
304741 99304741 1001 86380 86390 1
304460 99304460 1001 86380 86390 1
304509 99304509 1001 86380 86390 1
304329 99304329 1001 86380 86390 1
304438 99304438 1001 86380 86390 1
304400 99304400 1001 86380 86390 1
304928 99304928 1001 86380 86390 1
304893 99304893 1001 86380 86390 1
305023 99305023 1001 86380 86390 1
305648 99305648 1001 86380 86390 1
305578 99305578 1001 86380 86390 1
305607 99305607 1001 86380 86390 1
305455 99305455 1001 86380 86390 1
305284 99305284 1001 86380 86390 1
305219 99305219 1001 86380 86390 1
305094 99305094 1001 86380 86390 1
305127 99305127 1001 86380 86390 1
500040 99500040 1001 86380 86390 1
500183 99500183 1001 86380 86390 1
500675 99500675 1001 86380 86390 1
500664 99500664 1001 86380 86390 1
500617 99500617 1001 86380 86390 1
500498 99500498 1001 86380 86390 1
500538 99500538 1001 86380 86390 1
500202 99500202 1001 86380 86390 1
500828 99500828 1001 86380 86390 1
501538 99501538 1001 86380 86390 1
501618 99501618 1001 86380 86390 1
501620 99501620 1001 86380 86390 1
501308 99501308 1001 86380 86390 1
501323 99501323 1001 86380 86390 1
501392 99501392 1001 86380 86390 1
501225 99501225 1001 86380 86390 1
501020 99501020 1001 86380 86390 1
501208 99501208 1001 86380 86390 1
501040 99501040 1001 86380 86390 1
501120 99501120 1001 86380 86390 1
501832 99501832 1001 86380 86390 1
501691 99501691 1001 86380 86390 1
501736 99501736 1001 86380 86390 1
502263 99502263 1001 86380 86390 1
502266 99502266 1001 86380 86390 1
502106 99502106 1001 86380 86390 1
502081 99502081 1001 86380 86390 1
502255 99502255 1001 86380 86390 1
502074 99502074 1001 86380 86390 1
502025 99502025 1001 86380 86390 1
501862 99501862 1001 86380 86390 1
501956 99501956 1001 86380 86390 1
502553 99502553 1001 86380 86390 1
502528 99502528 1001 86380 86390 1
502554 99502554 1001 86380 86390 1
502551 99502551 1001 86380 86390 1
503234 99503234 1001 86380 86390 1
502982 99502982 1001 86380 86390 1
503026 99503026 1001 86380 86390 1
502898 99502898 1001 86380 86390 1
502722 99502722 1001 86380 86390 1
502791 99502791 1001 86380 86390 1
502806 99502806 1001 86380 86390 1
502860 99502860 1001 86380 86390 1
502733 99502733 1001 86380 86390 1
503409 99503409 1001 86380 86390 1
503462 99503462 1001 86380 86390 1
503982 99503982 1001 86380 86390 1
503727 99503727 1001 86380 86390 1
503806 99503806 1001 86380 86390 1
503584 99503584 1001 86380 86390 1
504274 99504274 1001 86380 86390 1
504759 99504759 1001 86380 86390 1
504565 99504565 1001 86380 86390 1
504567 99504567 1001 86380 86390 1
504367 99504367 1001 86380 86390 1
504487 99504487 1001 86380 86390 1
505097 99505097 1001 86380 86390 1
505055 99505055 1001 86380 86390 1
505762 99505762 1001 86380 86390 1
505717 99505717 1001 86380 86390 1
505705 99505705 1001 86380 86390 1
505461 99505461 1001 86380 86390 1
505464 99505464 1001 86380 86390 1
505453 99505453 1001 86380 86390 1
505391 99505391 1001 86380 86390 1
505432 99505432 1001 86380 86390 1
505407 99505407 1001 86380 86390 1
505330 99505330 1001 86380 86390 1
505331 99505331 1001 86380 86390 1
505167 99505167 1001 86380 86390 1
505314 99505314 1001 86380 86390 1
505149 99505149 1001 86380 86390 1
505906 99505906 1001 86380 86390 1
506431 99506431 1001 86380 86390 1
506436 99506436 1001 86380 86390 1
506402 99506402 1001 86380 86390 1
506199 99506199 1001 86380 86390 1
506202 99506202 1001 86380 86390 1
506336 99506336 1001 86380 86390 1
506143 99506143 1001 86380 86390 1
506084 99506084 1001 86380 86390 1
506021 99506021 1001 86380 86390 1
506075 99506075 1001 86380 86390 1
506101 99506101 1001 86380 86390 1
506154 99506154 1001 86380 86390 1
506701 99506701 1001 86380 86390 1
506599 99506599 1001 86380 86390 1
506668 99506668 1001 86380 86390 1
506734 99506734 1001 86380 86390 1
507014 99507014 1001 86380 86390 1
506975 99506975 1001 86380 86390 1
507484 99507484 1001 86380 86390 1
507579 99507579 1001 86380 86390 1
507492 99507492 1001 86380 86390 1
507455 99507455 1001 86380 86390 1
507912 99507912 1001 86380 86390 1
508400 99508400 1001 86380 86390 1
508336 99508336 1001 86380 86390 1
508278 99508278 1001 86380 86390 1
509044 99509044 1001 86380 86390 1
508893 99508893 1001 86380 86390 1
508856 99508856 1001 86380 86390 1
508522 99508522 1001 86380 86390 1
508562 99508562 1001 86380 86390 1
509203 99509203 1001 86380 86390 1
509114 99509114 1001 86380 86390 1
509206 99509206 1001 86380 86390 1
509245 99509245 1001 86380 86390 1
509838 99509838 1001 86380 86390 1
509875 99509875 1001 86380 86390 1
509878 99509878 1001 86380 86390 1
509518 99509518 1001 86380 86390 1
509493 99509493 1001 86380 86390 1
509688 99509688 1001 86380 86390 1
509535 99509535 1001 86380 86390 1
509603 99509603 1001 86380 86390 1
509295 99509295 1001 86380 86390 1
509290 99509290 1001 86380 86390 1
509949 99509949 1001 86380 86390 1
509962 99509962 1001 86380 86390 1
509965 99509965 1001 86380 86390 1
509927 99509927 1001 86380 86390 1
510049 99510049 1001 86380 86390 1
510575 99510575 1001 86380 86390 1
510717 99510717 1001 86380 86390 1
510372 99510372 1001 86380 86390 1
510281 99510281 1001 86380 86390 1
510272 99510272 1001 86380 86390 1
511406 99511406 1001 86380 86390 1
511499 99511499 1001 86380 86390 1
511397 99511397 1001 86380 86390 1
511269 99511269 1001 86380 86390 1
511324 99511324 1001 86380 86390 1
511161 99511161 1001 86380 86390 1
511242 99511242 1001 86380 86390 1
511004 99511004 1001 86380 86390 1
511679 99511679 1001 86380 86390 1
511683 99511683 1001 86380 86390 1
511722 99511722 1001 86380 86390 1
511580 99511580 1001 86380 86390 1
511725 99511725 1001 86380 86390 1
511585 99511585 1001 86380 86390 1
512211 99512211 1001 86380 86390 1
512306 99512306 1001 86380 86390 1
512296 99512296 1001 86380 86390 1
512298 99512298 1001 86380 86390 1
512222 99512222 1001 86380 86390 1
512063 99512063 1001 86380 86390 1
512092 99512092 1001 86380 86390 1
512455 99512455 1001 86380 86390 1
512380 99512380 1001 86380 86390 1
512525 99512525 1001 86380 86390 1
512540 99512540 1001 86380 86390 1
513070 99513070 1001 86380 86390 1
513098 99513098 1001 86380 86390 1
512612 99512612 1001 86380 86390 1
512762 99512762 1001 86380 86390 1
512750 99512750 1001 86380 86390 1
513255 99513255 1001 86380 86390 1
513320 99513320 1001 86380 86390 1
513377 99513377 1001 86380 86390 1
513287 99513287 1001 86380 86390 1
513330 99513330 1001 86380 86390 1
513830 99513830 1001 86380 86390 1
513749 99513749 1001 86380 86390 1
513700 99513700 1001 86380 86390 1
513636 99513636 1001 86380 86390 1
513798 99513798 1001 86380 86390 1
513617 99513617 1001 86380 86390 1
513478 99513478 1001 86380 86390 1
513530 99513530 1001 86380 86390 1
513479 99513479 1001 86380 86390 1
513427 99513427 1001 86380 86390 1
513597 99513597 1001 86380 86390 1
513471 99513471 1001 86380 86390 1
513498 99513498 1001 86380 86390 1
514105 99514105 1001 86380 86390 1
514189 99514189 1001 86380 86390 1
514139 99514139 1001 86380 86390 1
514769 99514769 1001 86380 86390 1
514669 99514669 1001 86380 86390 1
514815 99514815 1001 86380 86390 1
514712 99514712 1001 86380 86390 1
514347 99514347 1001 86380 86390 1
514297 99514297 1001 86380 86390 1
514881 99514881 1001 86380 86390 1
515028 99515028 1001 86380 86390 1
514912 99514912 1001 86380 86390 1
515043 99515043 1001 86380 86390 1
515681 99515681 1001 86380 86390 1
515530 99515530 1001 86380 86390 1
515609 99515609 1001 86380 86390 1
515412 99515412 1001 86380 86390 1
515273 99515273 1001 86380 86390 1
515430 99515430 1001 86380 86390 1
515291 99515291 1001 86380 86390 1
515476 99515476 1001 86380 86390 1
515217 99515217 1001 86380 86390 1
515218 99515218 1001 86380 86390 1
515245 99515245 1001 86380 86390 1
515798 99515798 1001 86380 86390 1
515742 99515742 1001 86380 86390 1
515704 99515704 1001 86380 86390 1
515718 99515718 1001 86380 86390 1
516458 99516458 1001 86380 86390 1
516381 99516381 1001 86380 86390 1
516431 99516431 1001 86380 86390 1
516280 99516280 1001 86380 86390 1
516133 99516133 1001 86380 86390 1
516186 99516186 1001 86380 86390 1
515980 99515980 1001 86380 86390 1
515993 99515993 1001 86380 86390 1
516060 99516060 1001 86380 86390 1
515894 99515894 1001 86380 86390 1
516039 99516039 1001 86380 86390 1
516016 99516016 1001 86380 86390 1
515939 99515939 1001 86380 86390 1
516567 99516567 1001 86380 86390 1
516516 99516516 1001 86380 86390 1
517335 99517335 1001 86380 86390 1
517267 99517267 1001 86380 86390 1
517152 99517152 1001 86380 86390 1
516944 99516944 1001 86380 86390 1
516958 99516958 1001 86380 86390 1
516895 99516895 1001 86380 86390 1
516754 99516754 1001 86380 86390 1
516728 99516728 1001 86380 86390 1
516814 99516814 1001 86380 86390 1
517416 99517416 1001 86380 86390 1
517417 99517417 1001 86380 86390 1
[truncated: 4,064,656 more chars]
