# Supplementary material for: Fast and near-optimal monitoring for healthcare acquired infection outbreaks
Source: PLoS Comput Biol. 2019 Sep 16;15(9):e1007284. doi: 10.1371/journal.pcbi.1007284 (PMC6762212; doi:10.1371/journal.pcbi.1007284)
Supplement: S2 Data — (ZIP) [file pcbi.1007284.s007.zip › MobilityLogs2/HAISE_Carilion_all_visits_day_115.txt]

#Person location Sublocation StartTime EndTime Type
400140 99400140 1001 86380 86390 1
400271 99400271 1001 86380 86390 1
400257 99400257 1001 86380 86390 1
400404 99400404 1001 86380 86390 1
400459 99400459 1001 86380 86390 1
400654 99400654 1001 86380 86390 1
400919 99400919 1001 86380 86390 1
401260 99401260 1001 86380 86390 1
401200 99401200 1001 86380 86390 1
401310 99401310 1001 86380 86390 1
401407 99401407 1001 86380 86390 1
401440 99401440 1001 86380 86390 1
401445 99401445 1001 86380 86390 1
401562 99401562 1001 86380 86390 1
401725 99401725 1001 86380 86390 1
401908 99401908 1001 86380 86390 1
401856 99401856 1001 86380 86390 1
401984 99401984 1001 86380 86390 1
402338 99402338 1001 86380 86390 1
402657 99402657 1001 86380 86390 1
402592 99402592 1001 86380 86390 1
402679 99402679 1001 86380 86390 1
402707 99402707 1001 86380 86390 1
402865 99402865 1001 86380 86390 1
402981 99402981 1001 86380 86390 1
403285 99403285 1001 86380 86390 1
403303 99403303 1001 86380 86390 1
403305 99403305 1001 86380 86390 1
403456 99403456 1001 86380 86390 1
403462 99403462 1001 86380 86390 1
403613 99403613 1001 86380 86390 1
403679 99403679 1001 86380 86390 1
403671 99403671 1001 86380 86390 1
403793 99403793 1001 86380 86390 1
403868 99403868 1001 86380 86390 1
404082 99404082 1001 86380 86390 1
404140 99404140 1001 86380 86390 1
403934 99403934 1001 86380 86390 1
404334 99404334 1001 86380 86390 1
404427 99404427 1001 86380 86390 1
404514 99404514 1001 86380 86390 1
404738 99404738 1001 86380 86390 1
404875 99404875 1001 86380 86390 1
404978 99404978 1001 86380 86390 1
405323 99405323 1001 86380 86390 1
405337 99405337 1001 86380 86390 1
405562 99405562 1001 86380 86390 1
405882 99405882 1001 86380 86390 1
405991 99405991 1001 86380 86390 1
406177 99406177 1001 86380 86390 1
406148 99406148 1001 86380 86390 1
406360 99406360 1001 86380 86390 1
406676 99406676 1001 86380 86390 1
406829 99406829 1001 86380 86390 1
407064 99407064 1001 86380 86390 1
407051 99407051 1001 86380 86390 1
407745 99407745 1001 86380 86390 1
408037 99408037 1001 86380 86390 1
408148 99408148 1001 86380 86390 1
408425 99408425 1001 86380 86390 1
408739 99408739 1001 86380 86390 1
408761 99408761 1001 86380 86390 1
408701 99408701 1001 86380 86390 1
408925 99408925 1001 86380 86390 1
409055 99409055 1001 86380 86390 1
409532 99409532 1001 86380 86390 1
409965 99409965 1001 86380 86390 1
410093 99410093 1001 86380 86390 1
410126 99410126 1001 86380 86390 1
410113 99410113 1001 86380 86390 1
410367 99410367 1001 86380 86390 1
410373 99410373 1001 86380 86390 1
410733 99410733 1001 86380 86390 1
410862 99410862 1001 86380 86390 1
411215 99411215 1001 86380 86390 1
411337 99411337 1001 86380 86390 1
411395 99411395 1001 86380 86390 1
411223 99411223 1001 86380 86390 1
411857 99411857 1001 86380 86390 1
413527 99413527 1001 86380 86390 1
413263 99413263 1001 86380 86390 1
412964 99412964 1001 86380 86390 1
412804 99412804 1001 86380 86390 1
412736 99412736 1001 86380 86390 1
413774 99413774 1001 86380 86390 1
415101 99415101 1001 86380 86390 1
414935 99414935 1001 86380 86390 1
415054 99415054 1001 86380 86390 1
415023 99415023 1001 86380 86390 1
415162 99415162 1001 86380 86390 1
414638 99414638 1001 86380 86390 1
414761 99414761 1001 86380 86390 1
414829 99414829 1001 86380 86390 1
414530 99414530 1001 86380 86390 1
414168 99414168 1001 86380 86390 1
414271 99414271 1001 86380 86390 1
415401 99415401 1001 86380 86390 1
415688 99415688 1001 86380 86390 1
415570 99415570 1001 86380 86390 1
416899 99416899 1001 86380 86390 1
416992 99416992 1001 86380 86390 1
416811 99416811 1001 86380 86390 1
416582 99416582 1001 86380 86390 1
416218 99416218 1001 86380 86390 1
416192 99416192 1001 86380 86390 1
416052 99416052 1001 86380 86390 1
416123 99416123 1001 86380 86390 1
416072 99416072 1001 86380 86390 1
417356 99417356 1001 86380 86390 1
417126 99417126 1001 86380 86390 1
417251 99417251 1001 86380 86390 1
417133 99417133 1001 86380 86390 1
417307 99417307 1001 86380 86390 1
417521 99417521 1001 86380 86390 1
417454 99417454 1001 86380 86390 1
417586 99417586 1001 86380 86390 1
418591 99418591 1001 86380 86390 1
418040 99418040 1001 86380 86390 1
418090 99418090 1001 86380 86390 1
418169 99418169 1001 86380 86390 1
418209 99418209 1001 86380 86390 1
418126 99418126 1001 86380 86390 1
418409 99418409 1001 86380 86390 1
418369 99418369 1001 86380 86390 1
418005 99418005 1001 86380 86390 1
418000 99418000 1001 86380 86390 1
418842 99418842 1001 86380 86390 1
418957 99418957 1001 86380 86390 1
420391 99420391 1001 86380 86390 1
420418 99420418 1001 86380 86390 1
420210 99420210 1001 86380 86390 1
419762 99419762 1001 86380 86390 1
420053 99420053 1001 86380 86390 1
419964 99419964 1001 86380 86390 1
419800 99419800 1001 86380 86390 1
419242 99419242 1001 86380 86390 1
419580 99419580 1001 86380 86390 1
419460 99419460 1001 86380 86390 1
419333 99419333 1001 86380 86390 1
419420 99419420 1001 86380 86390 1
420649 99420649 1001 86380 86390 1
420764 99420764 1001 86380 86390 1
421999 99421999 1001 86380 86390 1
422007 99422007 1001 86380 86390 1
421758 99421758 1001 86380 86390 1
421984 99421984 1001 86380 86390 1
421587 99421587 1001 86380 86390 1
421624 99421624 1001 86380 86390 1
421561 99421561 1001 86380 86390 1
421097 99421097 1001 86380 86390 1
421002 99421002 1001 86380 86390 1
421115 99421115 1001 86380 86390 1
420985 99420985 1001 86380 86390 1
420858 99420858 1001 86380 86390 1
422443 99422443 1001 86380 86390 1
422258 99422258 1001 86380 86390 1
422232 99422232 1001 86380 86390 1
422354 99422354 1001 86380 86390 1
423581 99423581 1001 86380 86390 1
423153 99423153 1001 86380 86390 1
423227 99423227 1001 86380 86390 1
423119 99423119 1001 86380 86390 1
422955 99422955 1001 86380 86390 1
423300 99423300 1001 86380 86390 1
424124 99424124 1001 86380 86390 1
423854 99423854 1001 86380 86390 1
424110 99424110 1001 86380 86390 1
425260 99425260 1001 86380 86390 1
425133 99425133 1001 86380 86390 1
425272 99425272 1001 86380 86390 1
424804 99424804 1001 86380 86390 1
424681 99424681 1001 86380 86390 1
424459 99424459 1001 86380 86390 1
424327 99424327 1001 86380 86390 1
424396 99424396 1001 86380 86390 1
424584 99424584 1001 86380 86390 1
424288 99424288 1001 86380 86390 1
425785 99425785 1001 86380 86390 1
426885 99426885 1001 86380 86390 1
426809 99426809 1001 86380 86390 1
426544 99426544 1001 86380 86390 1
426598 99426598 1001 86380 86390 1
426366 99426366 1001 86380 86390 1
426276 99426276 1001 86380 86390 1
427355 99427355 1001 86380 86390 1
427364 99427364 1001 86380 86390 1
427255 99427255 1001 86380 86390 1
427311 99427311 1001 86380 86390 1
428440 99428440 1001 86380 86390 1
428427 99428427 1001 86380 86390 1
428449 99428449 1001 86380 86390 1
428708 99428708 1001 86380 86390 1
428625 99428625 1001 86380 86390 1
428188 99428188 1001 86380 86390 1
427953 99427953 1001 86380 86390 1
428219 99428219 1001 86380 86390 1
427677 99427677 1001 86380 86390 1
427882 99427882 1001 86380 86390 1
427551 99427551 1001 86380 86390 1
429152 99429152 1001 86380 86390 1
429129 99429129 1001 86380 86390 1
429006 99429006 1001 86380 86390 1
428832 99428832 1001 86380 86390 1
429053 99429053 1001 86380 86390 1
428974 99428974 1001 86380 86390 1
429616 99429616 1001 86380 86390 1
429888 99429888 1001 86380 86390 1
429265 99429265 1001 86380 86390 1
429532 99429532 1001 86380 86390 1
429536 99429536 1001 86380 86390 1
430775 99430775 1001 86380 86390 1
430700 99430700 1001 86380 86390 1
431910 99431910 1001 86380 86390 1
431771 99431771 1001 86380 86390 1
431998 99431998 1001 86380 86390 1
432025 99432025 1001 86380 86390 1
431959 99431959 1001 86380 86390 1
431473 99431473 1001 86380 86390 1
431527 99431527 1001 86380 86390 1
430930 99430930 1001 86380 86390 1
431058 99431058 1001 86380 86390 1
432268 99432268 1001 86380 86390 1
432236 99432236 1001 86380 86390 1
433430 99433430 1001 86380 86390 1
433028 99433028 1001 86380 86390 1
433193 99433193 1001 86380 86390 1
433309 99433309 1001 86380 86390 1
433093 99433093 1001 86380 86390 1
433312 99433312 1001 86380 86390 1
432726 99432726 1001 86380 86390 1
432851 99432851 1001 86380 86390 1
432853 99432853 1001 86380 86390 1
432496 99432496 1001 86380 86390 1
432612 99432612 1001 86380 86390 1
432884 99432884 1001 86380 86390 1
432577 99432577 1001 86380 86390 1
433829 99433829 1001 86380 86390 1
433905 99433905 1001 86380 86390 1
433853 99433853 1001 86380 86390 1
435042 99435042 1001 86380 86390 1
435351 99435351 1001 86380 86390 1
434855 99434855 1001 86380 86390 1
434453 99434453 1001 86380 86390 1
434327 99434327 1001 86380 86390 1
434216 99434216 1001 86380 86390 1
435644 99435644 1001 86380 86390 1
435630 99435630 1001 86380 86390 1
435806 99435806 1001 86380 86390 1
435742 99435742 1001 86380 86390 1
435501 99435501 1001 86380 86390 1
435821 99435821 1001 86380 86390 1
437160 99437160 1001 86380 86390 1
437107 99437107 1001 86380 86390 1
436450 99436450 1001 86380 86390 1
436581 99436581 1001 86380 86390 1
436412 99436412 1001 86380 86390 1
436056 99436056 1001 86380 86390 1
436306 99436306 1001 86380 86390 1
436062 99436062 1001 86380 86390 1
300019 99300019 1001 86380 86390 1
437250 99437250 1001 86380 86390 1
437332 99437332 1001 86380 86390 1
300051 99300051 1001 86380 86390 1
437184 99437184 1001 86380 86390 1
300658 99300658 1001 86380 86390 1
300620 99300620 1001 86380 86390 1
300507 99300507 1001 86380 86390 1
300302 99300302 1001 86380 86390 1
300301 99300301 1001 86380 86390 1
300791 99300791 1001 86380 86390 1
300924 99300924 1001 86380 86390 1
300828 99300828 1001 86380 86390 1
301415 99301415 1001 86380 86390 1
301495 99301495 1001 86380 86390 1
301418 99301418 1001 86380 86390 1
301513 99301513 1001 86380 86390 1
301501 99301501 1001 86380 86390 1
301222 99301222 1001 86380 86390 1
301198 99301198 1001 86380 86390 1
301160 99301160 1001 86380 86390 1
301154 99301154 1001 86380 86390 1
301065 99301065 1001 86380 86390 1
301059 99301059 1001 86380 86390 1
301633 99301633 1001 86380 86390 1
301659 99301659 1001 86380 86390 1
301685 99301685 1001 86380 86390 1
302254 99302254 1001 86380 86390 1
302309 99302309 1001 86380 86390 1
302285 99302285 1001 86380 86390 1
302337 99302337 1001 86380 86390 1
302300 99302300 1001 86380 86390 1
302316 99302316 1001 86380 86390 1
302036 99302036 1001 86380 86390 1
302050 99302050 1001 86380 86390 1
302132 99302132 1001 86380 86390 1
302159 99302159 1001 86380 86390 1
302071 99302071 1001 86380 86390 1
301879 99301879 1001 86380 86390 1
301854 99301854 1001 86380 86390 1
302419 99302419 1001 86380 86390 1
302421 99302421 1001 86380 86390 1
302461 99302461 1001 86380 86390 1
302540 99302540 1001 86380 86390 1
303053 99303053 1001 86380 86390 1
303092 99303092 1001 86380 86390 1
303080 99303080 1001 86380 86390 1
303098 99303098 1001 86380 86390 1
303112 99303112 1001 86380 86390 1
303125 99303125 1001 86380 86390 1
303127 99303127 1001 86380 86390 1
303154 99303154 1001 86380 86390 1
302952 99302952 1001 86380 86390 1
302906 99302906 1001 86380 86390 1
302805 99302805 1001 86380 86390 1
303348 99303348 1001 86380 86390 1
303401 99303401 1001 86380 86390 1
303402 99303402 1001 86380 86390 1
303338 99303338 1001 86380 86390 1
303390 99303390 1001 86380 86390 1
303301 99303301 1001 86380 86390 1
303240 99303240 1001 86380 86390 1
303931 99303931 1001 86380 86390 1
304007 99304007 1001 86380 86390 1
303763 99303763 1001 86380 86390 1
303660 99303660 1001 86380 86390 1
303661 99303661 1001 86380 86390 1
303649 99303649 1001 86380 86390 1
303729 99303729 1001 86380 86390 1
303707 99303707 1001 86380 86390 1
303708 99303708 1001 86380 86390 1
303748 99303748 1001 86380 86390 1
303595 99303595 1001 86380 86390 1
303428 99303428 1001 86380 86390 1
303559 99303559 1001 86380 86390 1
303554 99303554 1001 86380 86390 1
304124 99304124 1001 86380 86390 1
304087 99304087 1001 86380 86390 1
304222 99304222 1001 86380 86390 1
304858 99304858 1001 86380 86390 1
304759 99304759 1001 86380 86390 1
304839 99304839 1001 86380 86390 1
304792 99304792 1001 86380 86390 1
304567 99304567 1001 86380 86390 1
304517 99304517 1001 86380 86390 1
304545 99304545 1001 86380 86390 1
304624 99304624 1001 86380 86390 1
304612 99304612 1001 86380 86390 1
304587 99304587 1001 86380 86390 1
304458 99304458 1001 86380 86390 1
304330 99304330 1001 86380 86390 1
304280 99304280 1001 86380 86390 1
304359 99304359 1001 86380 86390 1
304295 99304295 1001 86380 86390 1
305001 99305001 1001 86380 86390 1
304880 99304880 1001 86380 86390 1
305680 99305680 1001 86380 86390 1
305441 99305441 1001 86380 86390 1
305365 99305365 1001 86380 86390 1
305459 99305459 1001 86380 86390 1
305344 99305344 1001 86380 86390 1
305412 99305412 1001 86380 86390 1
305078 99305078 1001 86380 86390 1
500149 99500149 1001 86380 86390 1
500812 99500812 1001 86380 86390 1
500621 99500621 1001 86380 86390 1
500634 99500634 1001 86380 86390 1
500744 99500744 1001 86380 86390 1
500618 99500618 1001 86380 86390 1
500682 99500682 1001 86380 86390 1
500546 99500546 1001 86380 86390 1
500406 99500406 1001 86380 86390 1
500500 99500500 1001 86380 86390 1
500296 99500296 1001 86380 86390 1
500277 99500277 1001 86380 86390 1
500395 99500395 1001 86380 86390 1
500383 99500383 1001 86380 86390 1
500205 99500205 1001 86380 86390 1
500844 99500844 1001 86380 86390 1
500951 99500951 1001 86380 86390 1
501616 99501616 1001 86380 86390 1
501570 99501570 1001 86380 86390 1
501446 99501446 1001 86380 86390 1
501129 99501129 1001 86380 86390 1
501145 99501145 1001 86380 86390 1
501225 99501225 1001 86380 86390 1
501747 99501747 1001 86380 86390 1
501685 99501685 1001 86380 86390 1
502364 99502364 1001 86380 86390 1
502416 99502416 1001 86380 86390 1
502448 99502448 1001 86380 86390 1
502270 99502270 1001 86380 86390 1
502296 99502296 1001 86380 86390 1
502170 99502170 1001 86380 86390 1
502184 99502184 1001 86380 86390 1
502253 99502253 1001 86380 86390 1
502176 99502176 1001 86380 86390 1
502077 99502077 1001 86380 86390 1
502039 99502039 1001 86380 86390 1
502027 99502027 1001 86380 86390 1
501914 99501914 1001 86380 86390 1
502007 99502007 1001 86380 86390 1
501868 99501868 1001 86380 86390 1
502480 99502480 1001 86380 86390 1
502496 99502496 1001 86380 86390 1
503259 99503259 1001 86380 86390 1
503201 99503201 1001 86380 86390 1
503060 99503060 1001 86380 86390 1
502870 99502870 1001 86380 86390 1
503316 99503316 1001 86380 86390 1
503486 99503486 1001 86380 86390 1
503475 99503475 1001 86380 86390 1
503481 99503481 1001 86380 86390 1
504004 99504004 1001 86380 86390 1
503934 99503934 1001 86380 86390 1
503935 99503935 1001 86380 86390 1
503733 99503733 1001 86380 86390 1
503812 99503812 1001 86380 86390 1
503753 99503753 1001 86380 86390 1
503626 99503626 1001 86380 86390 1
503639 99503639 1001 86380 86390 1
504238 99504238 1001 86380 86390 1
504265 99504265 1001 86380 86390 1
504136 99504136 1001 86380 86390 1
504203 99504203 1001 86380 86390 1
504941 99504941 1001 86380 86390 1
504766 99504766 1001 86380 86390 1
504755 99504755 1001 86380 86390 1
504846 99504846 1001 86380 86390 1
504834 99504834 1001 86380 86390 1
504839 99504839 1001 86380 86390 1
504585 99504585 1001 86380 86390 1
504705 99504705 1001 86380 86390 1
504444 99504444 1001 86380 86390 1
504342 99504342 1001 86380 86390 1
504465 99504465 1001 86380 86390 1
505077 99505077 1001 86380 86390 1
505733 99505733 1001 86380 86390 1
505738 99505738 1001 86380 86390 1
505568 99505568 1001 86380 86390 1
505758 99505758 1001 86380 86390 1
505730 99505730 1001 86380 86390 1
505601 99505601 1001 86380 86390 1
505553 99505553 1001 86380 86390 1
505490 99505490 1001 86380 86390 1
505374 99505374 1001 86380 86390 1
505267 99505267 1001 86380 86390 1
505333 99505333 1001 86380 86390 1
505283 99505283 1001 86380 86390 1
505248 99505248 1001 86380 86390 1
505300 99505300 1001 86380 86390 1
505852 99505852 1001 86380 86390 1
505907 99505907 1001 86380 86390 1
506499 99506499 1001 86380 86390 1
506488 99506488 1001 86380 86390 1
506308 99506308 1001 86380 86390 1
506335 99506335 1001 86380 86390 1
506260 99506260 1001 86380 86390 1
506018 99506018 1001 86380 86390 1
506075 99506075 1001 86380 86390 1
506737 99506737 1001 86380 86390 1
506764 99506764 1001 86380 86390 1
506627 99506627 1001 86380 86390 1
506628 99506628 1001 86380 86390 1
506629 99506629 1001 86380 86390 1
507320 99507320 1001 86380 86390 1
507272 99507272 1001 86380 86390 1
507038 99507038 1001 86380 86390 1
507199 99507199 1001 86380 86390 1
506816 99506816 1001 86380 86390 1
507007 99507007 1001 86380 86390 1
506956 99506956 1001 86380 86390 1
507563 99507563 1001 86380 86390 1
507219 99507219 1001 86380 86390 1
507546 99507546 1001 86380 86390 1
508058 99508058 1001 86380 86390 1
508125 99508125 1001 86380 86390 1
507994 99507994 1001 86380 86390 1
508007 99508007 1001 86380 86390 1
507858 99507858 1001 86380 86390 1
507813 99507813 1001 86380 86390 1
507663 99507663 1001 86380 86390 1
508988 99508988 1001 86380 86390 1
508901 99508901 1001 86380 86390 1
508877 99508877 1001 86380 86390 1
509033 99509033 1001 86380 86390 1
508691 99508691 1001 86380 86390 1
508707 99508707 1001 86380 86390 1
508798 99508798 1001 86380 86390 1
508838 99508838 1001 86380 86390 1
508528 99508528 1001 86380 86390 1
509188 99509188 1001 86380 86390 1
509215 99509215 1001 86380 86390 1
509826 99509826 1001 86380 86390 1
509777 99509777 1001 86380 86390 1
509831 99509831 1001 86380 86390 1
509754 99509754 1001 86380 86390 1
509742 99509742 1001 86380 86390 1
509569 99509569 1001 86380 86390 1
509621 99509621 1001 86380 86390 1
509643 99509643 1001 86380 86390 1
509425 99509425 1001 86380 86390 1
509401 99509401 1001 86380 86390 1
509441 99509441 1001 86380 86390 1
509443 99509443 1001 86380 86390 1
509317 99509317 1001 86380 86390 1
510693 99510693 1001 86380 86390 1
510654 99510654 1001 86380 86390 1
510564 99510564 1001 86380 86390 1
510577 99510577 1001 86380 86390 1
510594 99510594 1001 86380 86390 1
510509 99510509 1001 86380 86390 1
510413 99510413 1001 86380 86390 1
510363 99510363 1001 86380 86390 1
510415 99510415 1001 86380 86390 1
510443 99510443 1001 86380 86390 1
510793 99510793 1001 86380 86390 1
510820 99510820 1001 86380 86390 1
510814 99510814 1001 86380 86390 1
511362 99511362 1001 86380 86390 1
511179 99511179 1001 86380 86390 1
511206 99511206 1001 86380 86390 1
511178 99511178 1001 86380 86390 1
511027 99511027 1001 86380 86390 1
511040 99511040 1001 86380 86390 1
511020 99511020 1001 86380 86390 1
512254 99512254 1001 86380 86390 1
512355 99512355 1001 86380 86390 1
512308 99512308 1001 86380 86390 1
512219 99512219 1001 86380 86390 1
512323 99512323 1001 86380 86390 1
512168 99512168 1001 86380 86390 1
512014 99512014 1001 86380 86390 1
511778 99511778 1001 86380 86390 1
512560 99512560 1001 86380 86390 1
511967 99511967 1001 86380 86390 1
512458 99512458 1001 86380 86390 1
512576 99512576 1001 86380 86390 1
512540 99512540 1001 86380 86390 1
512385 99512385 1001 86380 86390 1
512542 99512542 1001 86380 86390 1
513023 99513023 1001 86380 86390 1
512900 99512900 1001 86380 86390 1
512688 99512688 1001 86380 86390 1
512754 99512754 1001 86380 86390 1
512669 99512669 1001 86380 86390 1
512671 99512671 1001 86380 86390 1
513350 99513350 1001 86380 86390 1
513379 99513379 1001 86380 86390 1
514001 99514001 1001 86380 86390 1
513831 99513831 1001 86380 86390 1
514019 99514019 1001 86380 86390 1
513941 99513941 1001 86380 86390 1
513711 99513711 1001 86380 86390 1
513648 99513648 1001 86380 86390 1
513714 99513714 1001 86380 86390 1
513781 99513781 1001 86380 86390 1
513627 99513627 1001 86380 86390 1
513680 99513680 1001 86380 86390 1
513464 99513464 1001 86380 86390 1
514215 99514215 1001 86380 86390 1
514101 99514101 1001 86380 86390 1
514181 99514181 1001 86380 86390 1
514039 99514039 1001 86380 86390 1
514680 99514680 1001 86380 86390 1
514735 99514735 1001 86380 86390 1
514751 99514751 1001 86380 86390 1
514640 99514640 1001 86380 86390 1
514463 99514463 1001 86380 86390 1
514478 99514478 1001 86380 86390 1
514611 99514611 1001 86380 86390 1
514302 99514302 1001 86380 86390 1
514423 99514423 1001 86380 86390 1
514287 99514287 1001 86380 86390 1
514972 99514972 1001 86380 86390 1
514869 99514869 1001 86380 86390 1
514860 99514860 1001 86380 86390 1
515684 99515684 1001 86380 86390 1
515572 99515572 1001 86380 86390 1
515484 99515484 1001 86380 86390 1
515549 99515549 1001 86380 86390 1
515626 99515626 1001 86380 86390 1
515365 99515365 1001 86380 86390 1
515316 99515316 1001 86380 86390 1
515787 99515787 1001 86380 86390 1
515725 99515725 1001 86380 86390 1
515881 99515881 1001 86380 86390 1
515704 99515704 1001 86380 86390 1
516356 99516356 1001 86380 86390 1
516366 99516366 1001 86380 86390 1
516471 99516471 1001 86380 86390 1
516207 99516207 1001 86380 86390 1
516259 99516259 1001 86380 86390 1
516234 99516234 1001 86380 86390 1
515943 99515943 1001 86380 86390 1
515907 99515907 1001 86380 86390 1
515973 99515973 1001 86380 86390 1
516026 99516026 1001 86380 86390 1
516587 99516587 1001 86380 86390 1
516589 99516589 1001 86380 86390 1
516645 99516645 1001 86380 86390 1
517135 99517135 1001 86380 86390 1
517232 99517232 1001 86380 86390 1
517027 99517027 1001 86380 86390 1
516989 99516989 1001 86380 86390 1
517128 99517128 1001 86380 86390 1
517091 99517091 1001 86380 86390 1
516948 99516948 1001 86380 86390 1
516845 99516845 1001 86380 86390 1
516769 99516769 1001 86380 86390 1
516795 99516795 1001 86380 86390 1
516760 99516760 1001 86380 86390 1
516764 99516764 1001 86380 86390 1
516855 99516855 1001 86380 86390 1
516738 99516738 1001 86380 86390 1
516817 99516817 1001 86380 86390 1
517399 99517399 1001 86380 86390 1
517388 99517388 1001 86380 86390 1
517972 99517972 1001 86380 86390 1
517814 99517814 1001 86380 86390 1
517879 99517879 1001 86380 86390 1
517908 99517908 1001 86380 86390 1
517872 99517872 1001 86380 86390 1
517808 99517808 1001 86380 86390 1
517835 99517835 1001 86380 86390 1
517636 99517636 1001 86380 86390 1
517641 99517641 1001 86380 86390 1
517565 99517565 1001 86380 86390 1
517618 99517618 1001 86380 86390 1
517644 99517644 1001 86380 86390 1
518319 99518319 1001 86380 86390 1
518336 99518336 1001 86380 86390 1
518811 99518811 1001 86380 86390 1
518904 99518904 1001 86380 86390 1
518790 99518790 1001 86380 86390 1
518945 99518945 1001 86380 86390 1
518396 99518396 1001 86380 86390 1
518534 99518534 1001 86380 86390 1
519691 99519691 1001 86380 86390 1
519799 99519799 1001 86380 86390 1
519644 99519644 1001 86380 86390 1
519492 99519492 1001 86380 86390 1
519433 99519433 1001 86380 86390 1
519299 99519299 1001 86380 86390 1
519330 99519330 1001 86380 86390 1
519343 99519343 1001 86380 86390 1
519292 99519292 1001 86380 86390 1
520482 99520482 1001 86380 86390 1
520403 99520403 1001 86380 86390 1
520278 99520278 1001 86380 86390 1
520127 99520127 1001 86380 86390 1
520207 99520207 1001 86380 86390 1
520169 99520169 1001 86380 86390 1
520209 99520209 1001 86380 86390 1
520654 99520654 1001 86380 86390 1
520825 99520825 1001 86380 86390 1
520838 99520838 1001 86380 86390 1
520844 99520844 1001 86380 86390 1
521299 99521299 1001 86380 86390 1
521429 99521429 1001 86380 86390 1
521265 99521265 1001 86380 86390 1
521441 99521441 1001 86380 86390 1
521248 99521248 1001 86380 86390 1
521189 99521189 1001 86380 86390 1
520878 99520878 1001 86380 86390 1
521013 99521013 1001 86380 86390 1
521556 99521556 1001 86380 86390 1
521649 99521649 1001 86380 86390 1
521497 99521497 1001 86380 86390 1
522262 99522262 1001 86380 86390 1
522159 99522159 1001 86380 86390 1
522134 99522134 1001 86380 86390 1
521900 99521900 1001 86380 86390 1
522030 99522030 1001 86380 86390 1
522084 99522084 1001 86380 86390 1
521890 99521890 1001 86380 86390 1
521762 99521762 1001 86380 86390 1
521782 99521782 1001 86380 86390 1
521821 99521821 1001 86380 86390 1
521877 99521877 1001 86380 86390 1
522490 99522490 1001 86380 86390 1
522296 99522296 1001 86380 86390 1
522351 99522351 1001 86380 86390 1
522364 99522364 1001 86380 86390 1
523089 99523089 1001 86380 86390 1
522959 99522959 1001 86380 86390 1
523054 99523054 1001 86380 86390 1
522732 99522732 1001 86380 86390 1
522672 99522672 1001 86380 86390 1
522625 99522625 1001 86380 86390 1
523131 99523131 1001 86380 86390 1
523159 99523159 1001 86380 86390 1
523241 99523241 1001 86380 86390 1
523768 99523768 1001 86380 86390 1
523884 99523884 1001 86380 86390 1
523914 99523914 1001 86380 86390 1
523814 99523814 1001 86380 86390 1
523751 99523751 1001 86380 86390 1
523558 99523558 1001 86380 86390 1
523561 99523561 1001 86380 86390 1
523732 99523732 1001 86380 86390 1
523735 99523735 1001 86380 86390 1
523595 99523595 1001 86380 86390 1
523403 99523403 1001 86380 86390 1
523444 99523444 1001 86380 86390 1
523406 99523406 1001 86380 86390 1
523342 99523342 1001 86380 86390 1
523333 99523333 1001 86380 86390 1
524125 99524125 1001 86380 86390 1
524056 99524056 1001 86380 86390 1
524631 99524631 1001 86380 86390 1
524505 99524505 1001 86380 86390 1
524545 99524545 1001 86380 86390 1
524417 99524417 1001 86380 86390 1
524430 99524430 1001 86380 86390 1
524538 99524538 1001 86380 86390 1
524229 99524229 1001 86380 86390 1
524333 99524333 1001 86380 86390 1
524273 99524273 1001 86380 86390 1
524264 99524264 1001 86380 86390 1
524803 99524803 1001 86380 86390 1
524921 99524921 1001 86380 86390 1
524831 99524831 1001 86380 86390 1
525430 99525430 1001 86380 86390 1
525469 99525469 1001 86380 86390 1
525432 99525432 1001 86380 86390 1
525476 99525476 1001 86380 86390 1
525516 99525516 1001 86380 86390 1
525588 99525588 1001 86380 86390 1
525327 99525327 1001 86380 86390 1
525318 99525318 1001 86380 86390 1
525281 99525281 1001 86380 86390 1
525359 99525359 1001 86380 86390 1
525297 99525297 1001 86380 86390 1
525365 99525365 1001 86380 86390 1
525031 99525031 1001 86380 86390 1
525070 99525070 1001 86380 86390 1
524979 99524979 1001 86380 86390 1
525169 99525169 1001 86380 86390 1
525157 99525157 1001 86380 86390 1
524988 99524988 1001 86380 86390 1
525702 99525702 1001 86380 86390 1
525613 99525613 1001 86380 86390 1
526243 99526243 1001 86380 86390 1
526267 99526267 1001 86380 86390 1
526280 99526280 1001 86380 86390 1
526157 99526157 1001 86380 86390 1
526071 99526071 1001 86380 86390 1
526007 99526007 1001 86380 86390 1
526498 99526498 1001 86380 86390 1
526455 99526455 1001 86380 86390 1
527216 99527216 1001 86380 86390 1
527141 99527141 1001 86380 86390 1
526914 99526914 1001 86380 86390 1
526720 99526720 1001 86380 86390 1
526812 99526812 1001 86380 86390 1
526712 99526712 1001 86380 86390 1
526740 99526740 1001 86380 86390 1
526795 99526795 1001 86380 86390 1
526718 99526718 1001 86380 86390 1
527324 99527324 1001 86380 86390 1
527287 99527287 1001 86380 86390 1
527380 99527380 1001 86380 86390 1
527394 99527394 1001 86380 86390 1
527420 99527420 1001 86380 86390 1
527421 99527421 1001 86380 86390 1
527401 99527401 1001 86380 86390 1
527909 99527909 1001 86380 86390 1
528000 99528000 1001 86380 86390 1
528003 99528003 1001 86380 86390 1
528058 99528058 1001 86380 86390 1
527929 99527929 1001 86380 86390 1
527983 99527983 1001 86380 86390 1
527871 99527871 1001 86380 86390 1
527677 99527677 1001 86380 86390 1
527788 99527788 1001 86380 86390 1
527765 99527765 1001 86380 86390 1
527572 99527572 1001 86380 86390 1
527513 99527513 1001 86380 86390 1
528113 99528113 1001 86380 86390 1
528278 99528278 1001 86380 86390 1
528711 99528711 1001 86380 86390 1
528842 99528842 1001 86380 86390 1
528804 99528804 1001 86380 86390 1
528753 99528753 1001 86380 86390 1
528781 99528781 1001 86380 86390 1
528807 99528807 1001 86380 86390 1
528756 99528756 1001 86380 86390 1
528808 99528808 1001 86380 86390 1
528862 99528862 1001 86380 86390 1
528759 99528759 1001 86380 86390 1
528515 99528515 1001 86380 86390 1
528659 99528659 1001 86380 86390 1
528560 99528560 1001 86380 86390 1
528625 99528625 1001 86380 86390 1
528286 99528286 1001 86380 86390 1
528352 99528352 1001 86380 86390 1
528292 99528292 1001 86380 86390 1
529073 99529073 1001 86380 86390 1
529036 99529036 1001 86380 86390 1
529563 99529563 1001 86380 86390 1
529710 99529710 1001 86380 86390 1
529444 99529444 1001 86380 86390 1
529517 99529517 1001 86380 86390 1
529453 99529453 1001 86380 86390 1
529482 99529482 1001 86380 86390 1
529172 99529172 1001 86380 86390 1
529198 99529198 1001 86380 86390 1
529234 99529234 1001 86380 86390 1
529811 99529811 1001 86380 86390 1
530509 99530509 1001 86380 86390 1
530311 99530311 1001 86380 86390 1
530275 99530275 1001 86380 86390 1
530264 99530264 1001 86380 86390 1
530147 99530147 1001 86380 86390 1
530293 99530293 1001 86380 86390 1
530320 99530320 1001 86380 86390 1
530062 99530062 1001 86380 86390 1
530050 99530050 1001 86380 86390 1
530118 99530118 1001 86380 86390 1
530041 99530041 1001 86380 86390 1
529980 99529980 1001 86380 86390 1
530112 99530112 1001 86380 86390 1
530696 99530696 1001 86380 86390 1
530749 99530749 1001 86380 86390 1
531292 99531292 1001 86380 86390 1
531061 99531061 1001 86380 86390 1
530974 99530974 1001 86380 86390 1
531030 99531030 1001 86380 86390 1
530928 99530928 1001 86380 86390 1
530937 99530937 1001 86380 86390 1
530769 99530769 1001 86380 86390 1
531393 99531393 1001 86380 86390 1
531485 99531485 1001 86380 86390 1
531487 99531487 1001 86380 86390 1
531396 99531396 1001 86380 86390 1
531505 99531505 1001 86380 86390 1
531583 99531583 1001 86380 86390 1
532175 99532175 1001 86380 86390 1
532151 99532151 1001 86380 86390 1
531991 99531991 1001 86380 86390 1
531780 99531780 1001 86380 86390 1
531668 99531668 1001 86380 86390 1
531733 99531733 1001 86380 86390 1
531683 99531683 1001 86380 86390 1
532273 99532273 1001 86380 86390 1
532227 99532227 1001 86380 86390 1
532241 99532241 1001 86380 86390 1
532959 99532959 1001 86380 86390 1
532924 99532924 1001 86380 86390 1
532951 99532951 1001 86380 86390 1
532713 99532713 1001 86380 86390 1
532624 99532624 1001 86380 86390 1
532717 99532717 1001 86380 86390 1
532719 99532719 1001 86380 86390 1
532709 99532709 1001 86380 86390 1
532414 99532414 1001 86380 86390 1
532454 99532454 1001 86380 86390 1
533042 99533042 1001 86380 86390 1
533212 99533212 1001 86380 86390 1
533065 99533065 1001 86380 86390 1
533234 99533234 1001 86380 86390 1
533131 99533131 1001 86380 86390 1
533170 99533170 1001 86380 86390 1
533459 99533459 1001 86380 86390 1
533617 99533617 1001 86380 86390 1
533528 99533528 1001 86380 86390 1
533582 99533582 1001 86380 86390 1
533383 99533383 1001 86380 86390 1
533310 99533310 1001 86380 86390 1
533403 99533403 1001 86380 86390 1
533919 99533919 1001 86380 86390 1
533984 99533984 1001 86380 86390 1
534649 99534649 1001 86380 86390 1
534663 99534663 1001 86380 86390 1
534414 99534414 1001 86380 86390 1
534351 99534351 1001 86380 86390 1
534277 99534277 1001 86380 86390 1
534451 99534451 1001 86380 86390 1
534167 99534167 1001 86380 86390 1
534194 99534194 1001 86380 86390 1
534104 99534104 1001 86380 86390 1
534132 99534132 1001 86380 86390 1
534223 99534223 1001 86380 86390 1
534253 99534253 1001 86380 86390 1
534216 99534216 1001 86380 86390 1
534074 99534074 1001 86380 86390 1
534722 99534722 1001 86380 86390 1
534714 99534714 1001 86380 86390 1
534728 99534728 1001 86380 86390 1
534846 99534846 1001 86380 86390 1
534849 99534849 1001 86380 86390 1
535307 99535307 1001 86380 86390 1
535386 99535386 1001 86380 86390 1
535496 99535496 1001 86380 86390 1
535353 99535353 1001 86380 86390 1
535501 99535501 1001 86380 86390 1
535432 99535432 1001 86380 86390 1
535507 99535507 1001 86380 86390 1
535292 99535292 1001 86380 86390 1
535176 99535176 1001 86380 86390 1
535202 99535202 1001 86380 86390 1
535126 99535126 1001 86380 86390 1
535205 99535205 1001 86380 86390 1
535303 99535303 1001 86380 86390 1
535083 99535083 1001 86380 86390 1
535625 99535625 1001 86380 86390 1
535517 99535517 1001 86380 86390 1
536158 99536158 1001 86380 86390 1
536303 99536303 1001 86380 86390 1
536327 99536327 1001 86380 86390 1
536284 99536284 1001 86380 86390 1
535979 99535979 1001 86380 86390 1
536060 99536060 1001 86380 86390 1
536049 99536049 1001 86380 86390 1
536052 99536052 1001 86380 86390 1
535807 99535807 1001 86380 86390 1
535873 99535873 1001 86380 86390 1
535849 99535849 1001 86380 86390 1
535721 99535721 1001 86380 86390 1
535892 99535892 1001 86380 86390 1
535789 99535789 1001 86380 86390 1
536494 99536494 1001 86380 86390 1
536461 99536461 1001 86380 86390 1
537133 99537133 1001 86380 86390 1
537116 99537116 1001 86380 86390 1
537151 99537151 1001 86380 86390 1
537044 99537044 1001 86380 86390 1
537046 99537046 1001 86380 86390 1
536896 99536896 1001 86380 86390 1
536924 99536924 1001 86380 86390 1
536835 99536835 1001 86380 86390 1
536889 99536889 1001 86380 86390 1
536840 99536840 1001 86380 86390 1
536645 99536645 1001 86380 86390 1
536684 99536684 1001 86380 86390 1
536646 99536646 1001 86380 86390 1
536717 99536717 1001 86380 86390 1
536680 99536680 1001 86380 86390 1
537289 99537289 1001 86380 86390 1
537194 99537194 1001 86380 86390 1
537168 99537168 1001 86380 86390 1
537364 99537364 1001 86380 86390 1
537886 99537886 1001 86380 86390 1
537850 99537850 1001 86380 86390 1
537826 99537826 1001 86380 86390 1
537978 99537978 1001 86380 86390 1
537538 99537538 1001 86380 86390 1
537501 99537501 1001 86380 86390 1
537514 99537514 1001 86380 86390 1
537482 99537482 1001 86380 86390 1
537393 99537393 1001 86380 86390 1
538051 99538051 1001 86380 86390 1
538145 99538145 1001 86380 86390 1
538149 99538149 1001 86380 86390 1
538663 99538663 1001 86380 86390 1
538677 99538677 1001 86380 86390 1
538690 99538690 1001 86380 86390 1
538724 99538724 1001 86380 86390 1
538558 99538558 1001 86380 86390 1
538496 99538496 1001 86380 86390 1
538263 99538263 1001 86380 86390 1
538242 99538242 1001 86380 86390 1
538400 99538400 1001 86380 86390 1
538929 99538929 1001 86380 86390 1
539012 99539012 1001 86380 86390 1
538901 99538901 1001 86380 86390 1
539543 99539543 1001 86380 86390 1
539544 99539544 1001 86380 86390 1
539534 99539534 1001 86380 86390 1
539306 99539306 1001 86380 86390 1
539319 99539319 1001 86380 86390 1
539152 99539152 1001 86380 86390 1
539174 99539174 1001 86380 86390 1
539755 99539755 1001 86380 86390 1
539758 99539758 1001 86380 86390 1
540339 99540339 1001 86380 86390 1
540391 99540391 1001 86380 86390 1
540289 99540289 1001 86380 86390 1
540407 99540407 1001 86380 86390 1
540281 99540281 1001 86380 86390 1
540385 99540385 1001 86380 86390 1
540296 99540296 1001 86380 86390 1
540399 99540399 1001 86380 86390 1
540458 99540458 1001 86380 86390 1
540068 99540068 1001 86380 86390 1
540255 99540255 1001 86380 86390 1
540076 99540076 1001 86380 86390 1
540041 99540041 1001 86380 86390 1
539957 99539957 1001 86380 86390 1
539881 99539881 1001 86380 86390 1
539933 99539933 1001 86380 86390 1
540012 99540012 1001 86380 86390 1
539884 99539884 1001 86380 86390 1
540568 99540568 1001 86380 86390 1
540531 99540531 1001 86380 86390 1
540498 99540498 1001 86380 86390 1
540472 99540472 1001 86380 86390 1
541101 99541101 1001 86380 86390 1
541233 99541233 1001 86380 86390 1
541171 99541171 1001 86380 86390 1
541216 99541216 1001 86380 86390 1
541025 99541025 1001 86380 86390 1
540954 99540954 1001 86380 86390 1
540890 99540890 1001 86380 86390 1
540698 99540698 1001 86380 86390 1
540714 99540714 1001 86380 86390 1
540852 99540852 1001 86380 86390 1
541298 99541298 1001 86380 86390 1
542119 99542119 1001 86380 86390 1
541969 99541969 1001 86380 86390 1
542091 99542091 1001 86380 86390 1
541838 99541838 1001 86380 86390 1
541621 99541621 1001 86380 86390 1
541585 99541585 1001 86380 86390 1
542184 99542184 1001 86380 86390 1
542315 99542315 1001 86380 86390 1
542282 99542282 1001 86380 86390 1
542862 99542862 1001 86380 86390 1
542785 99542785 1001 86380 86390 1
542880 99542880 1001 86380 86390 1
542816 99542816 1001 86380 86390 1
542651 99542651 1001 86380 86390 1
542402 99542402 1001 86380 86390 1
542410 99542410 1001 86380 86390 1
542438 99542438 1001 86380 86390 1
542994 99542994 1001 86380 86390 1
543046 99543046 1001 86380 86390 1
543034 99543034 1001 86380 86390 1
543022 99543022 1001 86380 86390 1
543023 99543023 1001 86380 86390 1
543117 99543117 1001 86380 86390 1
543617 99543617 1001 86380 86390 1
543630 99543630 1001 86380 86390 1
543770 99543770 1001 86380 86390 1
543646 99543646 1001 86380 86390 1
543689 99543689 1001 86380 86390 1
543602 99543602 1001 86380 86390 1
543763 99543763 1001 86380 86390 1
543528 99543528 1001 86380 86390 1
543518 99543518 1001 86380 86390 1
543363 99543363 1001 86380 86390 1
543316 99543316 1001 86380 86390 1
543318 99543318 1001 86380 86390 1
543782 99543782 1001 86380 86390 1
543849 99543849 1001 86380 86390 1
543784 99543784 1001 86380 86390 1
543970 99543970 1001 86380 86390 1
544461 99544461 1001 86380 86390 1
544558 99544558 1001 86380 86390 1
544354 99544354 1001 86380 86390 1
544059 99544059 1001 86380 86390 1
544138 99544138 1001 86380 86390 1
544010 99544010 1001 86380 86390 1
544115 99544115 1001 86380 86390 1
544622 99544622 1001 86380 86390 1
544651 99544651 1001 86380 86390 1
544708 99544708 1001 86380 86390 1
517369 1118 1002 62717 62774 1
520129 1058 1002 56501 57416 1
400537 99400537 1001 86380 86390 1
400543 99400543 1001 86380 86390 1
400555 99400555 1001 86380 86390 1
400902 99400902 1001 86380 86390 1
400883 99400883 1001 86380 86390 1
401009 99401009 1001 86380 86390 1
401117 99401117 1001 86380 86390 1
401053 99401053 1001 86380 86390 1
401240 99401240 1001 86380 86390 1
401335 99401335 1001 86380 86390 1
401448 99401448 1001 86380 86390 1
401515 99401515 1001 86380 86390 1
401830 99401830 1001 86380 86390 1
401974 99401974 1001 86380 86390 1
402012 99402012 1001 86380 86390 1
402070 99402070 1001 86380 86390 1
402072 99402072 1001 86380 86390 1
402222 99402222 1001 86380 86390 1
402206 99402206 1001 86380 86390 1
402765 99402765 1001 86380 86390 1
402824 99402824 1001 86380 86390 1
402888 99402888 1001 86380 86390 1
402932 99402932 1001 86380 86390 1
402990 99402990 1001 86380 86390 1
402892 99402892 1001 86380 86390 1
403015 99403015 1001 86380 86390 1
403306 99403306 1001 86380 86390 1
403380 99403380 1001 86380 86390 1
403384 99403384 1001 86380 86390 1
403610 99403610 1001 86380 86390 1
403711 99403711 1001 86380 86390 1
403696 99403696 1001 86380 86390 1
403741 99403741 1001 86380 86390 1
403911 99403911 1001 86380 86390 1
404018 99404018 1001 86380 86390 1
404074 99404074 1001 86380 86390 1
404181 99404181 1001 86380 86390 1
404259 99404259 1001 86380 86390 1
404429 99404429 1001 86380 86390 1
404757 99404757 1001 86380 86390 1
404988 99404988 1001 86380 86390 1
405288 99405288 1001 86380 86390 1
405330 99405330 1001 86380 86390 1
405414 99405414 1001 86380 86390 1
405674 99405674 1001 86380 86390 1
405821 99405821 1001 86380 86390 1
405780 99405780 1001 86380 86390 1
406034 99406034 1001 86380 86390 1
406171 99406171 1001 86380 86390 1
406279 99406279 1001 86380 86390 1
406204 99406204 1001 86380 86390 1
406384 99406384 1001 86380 86390 1
406428 99406428 1001 86380 86390 1
406664 99406664 1001 86380 86390 1
406776 99406776 1001 86380 86390 1
406869 99406869 1001 86380 86390 1
407059 99407059 1001 86380 86390 1
407158 99407158 1001 86380 86390 1
407772 99407772 1001 86380 86390 1
408083 99408083 1001 86380 86390 1
407997 99407997 1001 86380 86390 1
408076 99408076 1001 86380 86390 1
408340 99408340 1001 86380 86390 1
408706 99408706 1001 86380 86390 1
408863 99408863 1001 86380 86390 1
408790 99408790 1001 86380 86390 1
408935 99408935 1001 86380 86390 1
408981 99408981 1001 86380 86390 1
409140 99409140 1001 86380 86390 1
409333 99409333 1001 86380 86390 1
409451 99409451 1001 86380 86390 1
409437 99409437 1001 86380 86390 1
409806 99409806 1001 86380 86390 1
410160 99410160 1001 86380 86390 1
410272 99410272 1001 86380 86390 1
410244 99410244 1001 86380 86390 1
410474 99410474 1001 86380 86390 1
410582 99410582 1001 86380 86390 1
410587 99410587 1001 86380 86390 1
410646 99410646 1001 86380 86390 1
410766 99410766 1001 86380 86390 1
410730 99410730 1001 86380 86390 1
411098 99411098 1001 86380 86390 1
411021 99411021 1001 86380 86390 1
411615 99411615 1001 86380 86390 1
411723 99411723 1001 86380 86390 1
412095 99412095 1001 86380 86390 1
412325 99412325 1001 86380 86390 1
413475 99413475 1001 86380 86390 1
413546 99413546 1001 86380 86390 1
413694 99413694 1001 86380 86390 1
412911 99412911 1001 86380 86390 1
412960 99412960 1001 86380 86390 1
413274 99413274 1001 86380 86390 1
412484 99412484 1001 86380 86390 1
412756 99412756 1001 86380 86390 1
412677 99412677 1001 86380 86390 1
412652 99412652 1001 86380 86390 1
412540 99412540 1001 86380 86390 1
412602 99412602 1001 86380 86390 1
413834 99413834 1001 86380 86390 1
413929 99413929 1001 86380 86390 1
413957 99413957 1001 86380 86390 1
413830 99413830 1001 86380 86390 1
414057 99414057 1001 86380 86390 1
415116 99415116 1001 86380 86390 1
415192 99415192 1001 86380 86390 1
414744 99414744 1001 86380 86390 1
414911 99414911 1001 86380 86390 1
414834 99414834 1001 86380 86390 1
414176 99414176 1001 86380 86390 1
414381 99414381 1001 86380 86390 1
414154 99414154 1001 86380 86390 1
414270 99414270 1001 86380 86390 1
415373 99415373 1001 86380 86390 1
415711 99415711 1001 86380 86390 1
415694 99415694 1001 86380 86390 1
415363 99415363 1001 86380 86390 1
416861 99416861 1001 86380 86390 1
416321 99416321 1001 86380 86390 1
416499 99416499 1001 86380 86390 1
416306 99416306 1001 86380 86390 1
416174 99416174 1001 86380 86390 1
415908 99415908 1001 86380 86390 1
416035 99416035 1001 86380 86390 1
417314 99417314 1001 86380 86390 1
417101 99417101 1001 86380 86390 1
417470 99417470 1001 86380 86390 1
417504 99417504 1001 86380 86390 1
417420 99417420 1001 86380 86390 1
418747 99418747 1001 86380 86390 1
418513 99418513 1001 86380 86390 1
418657 99418657 1001 86380 86390 1
418703 99418703 1001 86380 86390 1
418609 99418609 1001 86380 86390 1
418218 99418218 1001 86380 86390 1
418278 99418278 1001 86380 86390 1
418313 99418313 1001 86380 86390 1
418056 99418056 1001 86380 86390 1
417795 99417795 1001 86380 86390 1
417870 99417870 1001 86380 86390 1
417753 99417753 1001 86380 86390 1
418013 99418013 1001 86380 86390 1
418826 99418826 1001 86380 86390 1
418830 99418830 1001 86380 86390 1
418837 99418837 1001 86380 86390 1
419186 99419186 1001 86380 86390 1
419017 99419017 1001 86380 86390 1
420382 99420382 1001 86380 86390 1
420229 99420229 1001 86380 86390 1
420421 99420421 1001 86380 86390 1
419632 99419632 1001 86380 86390 1
419876 99419876 1001 86380 86390 1
419770 99419770 1001 86380 86390 1
419237 99419237 1001 86380 86390 1
419295 99419295 1001 86380 86390 1
419496 99419496 1001 86380 86390 1
419329 99419329 1001 86380 86390 1
419478 99419478 1001 86380 86390 1
420576 99420576 1001 86380 86390 1
421941 99421941 1001 86380 86390 1
421795 99421795 1001 86380 86390 1
422043 99422043 1001 86380 86390 1
421818 99421818 1001 86380 86390 1
421929 99421929 1001 86380 86390 1
421769 99421769 1001 86380 86390 1
421456 99421456 1001 86380 86390 1
421441 99421441 1001 86380 86390 1
421560 99421560 1001 86380 86390 1
421190 99421190 1001 86380 86390 1
420949 99420949 1001 86380 86390 1
421196 99421196 1001 86380 86390 1
421138 99421138 1001 86380 86390 1
421201 99421201 1001 86380 86390 1
420890 99420890 1001 86380 86390 1
422194 99422194 1001 86380 86390 1
422219 99422219 1001 86380 86390 1
422207 99422207 1001 86380 86390 1
422498 99422498 1001 86380 86390 1
422381 99422381 1001 86380 86390 1
423750 99423750 1001 86380 86390 1
423693 99423693 1001 86380 86390 1
423402 99423402 1001 86380 86390 1
422982 99422982 1001 86380 86390 1
422984 99422984 1001 86380 86390 1
423033 99423033 1001 86380 86390 1
423112 99423112 1001 86380 86390 1
422966 99422966 1001 86380 86390 1
423022 99423022 1001 86380 86390 1
422637 99422637 1001 86380 86390 1
423985 99423985 1001 86380 86390 1
423797 99423797 1001 86380 86390 1
424103 99424103 1001 86380 86390 1
423800 99423800 1001 86380 86390 1
425288 99425288 1001 86380 86390 1
425080 99425080 1001 86380 86390 1
424829 99424829 1001 86380 86390 1
424998 99424998 1001 86380 86390 1
424839 99424839 1001 86380 86390 1
424609 99424609 1001 86380 86390 1
424262 99424262 1001 86380 86390 1
424348 99424348 1001 86380 86390 1
424576 99424576 1001 86380 86390 1
425782 99425782 1001 86380 86390 1
425670 99425670 1001 86380 86390 1
425517 99425517 1001 86380 86390 1
425672 99425672 1001 86380 86390 1
425529 99425529 1001 86380 86390 1
427003 99427003 1001 86380 86390 1
427049 99427049 1001 86380 86390 1
426800 99426800 1001 86380 86390 1
427025 99427025 1001 86380 86390 1
427002 99427002 1001 86380 86390 1
426323 99426323 1001 86380 86390 1
426278 99426278 1001 86380 86390 1
426413 99426413 1001 86380 86390 1
426316 99426316 1001 86380 86390 1
426292 99426292 1001 86380 86390 1
426319 99426319 1001 86380 86390 1
426190 99426190 1001 86380 86390 1
425896 99425896 1001 86380 86390 1
426232 99426232 1001 86380 86390 1
426144 99426144 1001 86380 86390 1
426182 99426182 1001 86380 86390 1
427462 99427462 1001 86380 86390 1
427321 99427321 1001 86380 86390 1
427387 99427387 1001 86380 86390 1
428615 99428615 1001 86380 86390 1
428352 99428352 1001 86380 86390 1
428628 99428628 1001 86380 86390 1
427993 99427993 1001 86380 86390 1
427575 99427575 1001 86380 86390 1
427657 99427657 1001 86380 86390 1
427670 99427670 1001 86380 86390 1
427919 99427919 1001 86380 86390 1
429085 99429085 1001 86380 86390 1
428983 99428983 1001 86380 86390 1
430192 99430192 1001 86380 86390 1
430328 99430328 1001 86380 86390 1
429733 99429733 1001 86380 86390 1
429805 99429805 1001 86380 86390 1
429808 99429808 1001 86380 86390 1
429782 99429782 1001 86380 86390 1
429641 99429641 1001 86380 86390 1
429335 99429335 1001 86380 86390 1
429535 99429535 1001 86380 86390 1
429455 99429455 1001 86380 86390 1
429283 99429283 1001 86380 86390 1
430771 99430771 1001 86380 86390 1
430741 99430741 1001 86380 86390 1
430745 99430745 1001 86380 86390 1
430518 99430518 1001 86380 86390 1
431712 99431712 1001 86380 86390 1
431674 99431674 1001 86380 86390 1
431677 99431677 1001 86380 86390 1
431363 99431363 1001 86380 86390 1
431573 99431573 1001 86380 86390 1
431445 99431445 1001 86380 86390 1
431282 99431282 1001 86380 86390 1
430830 99430830 1001 86380 86390 1
431103 99431103 1001 86380 86390 1
430995 99430995 1001 86380 86390 1
433726 99433726 1001 86380 86390 1
433002 99433002 1001 86380 86390 1
432957 99432957 1001 86380 86390 1
432659 99432659 1001 86380 86390 1
432524 99432524 1001 86380 86390 1
434039 99434039 1001 86380 86390 1
433927 99433927 1001 86380 86390 1
434059 99434059 1001 86380 86390 1
435154 99435154 1001 86380 86390 1
435339 99435339 1001 86380 86390 1
435402 99435402 1001 86380 86390 1
435148 99435148 1001 86380 86390 1
434681 99434681 1001 86380 86390 1
434689 99434689 1001 86380 86390 1
434876 99434876 1001 86380 86390 1
434608 99434608 1001 86380 86390 1
434611 99434611 1001 86380 86390 1
434396 99434396 1001 86380 86390 1
434590 99434590 1001 86380 86390 1
434564 99434564 1001 86380 86390 1
434395 99434395 1001 86380 86390 1
435576 99435576 1001 86380 86390 1
435552 99435552 1001 86380 86390 1
435662 99435662 1001 86380 86390 1
435841 99435841 1001 86380 86390 1
435620 99435620 1001 86380 86390 1
435887 99435887 1001 86380 86390 1
437032 99437032 1001 86380 86390 1
436773 99436773 1001 86380 86390 1
436846 99436846 1001 86380 86390 1
436462 99436462 1001 86380 86390 1
436515 99436515 1001 86380 86390 1
436563 99436563 1001 86380 86390 1
436214 99436214 1001 86380 86390 1
436195 99436195 1001 86380 86390 1
436216 99436216 1001 86380 86390 1
436100 99436100 1001 86380 86390 1
435921 99435921 1001 86380 86390 1
300020 99300020 1001 86380 86390 1
437176 99437176 1001 86380 86390 1
300102 99300102 1001 86380 86390 1
300015 99300015 1001 86380 86390 1
300653 99300653 1001 86380 86390 1
300529 99300529 1001 86380 86390 1
300541 99300541 1001 86380 86390 1
300569 99300569 1001 86380 86390 1
300572 99300572 1001 86380 86390 1
300663 99300663 1001 86380 86390 1
300506 99300506 1001 86380 86390 1
300367 99300367 1001 86380 86390 1
300286 99300286 1001 86380 86390 1
300812 99300812 1001 86380 86390 1
301432 99301432 1001 86380 86390 1
301488 99301488 1001 86380 86390 1
301385 99301385 1001 86380 86390 1
301463 99301463 1001 86380 86390 1
301451 99301451 1001 86380 86390 1
301207 99301207 1001 86380 86390 1
301219 99301219 1001 86380 86390 1
301271 99301271 1001 86380 86390 1
300949 99300949 1001 86380 86390 1
301134 99301134 1001 86380 86390 1
301062 99301062 1001 86380 86390 1
301708 99301708 1001 86380 86390 1
301715 99301715 1001 86380 86390 1
301693 99301693 1001 86380 86390 1
302205 99302205 1001 86380 86390 1
302157 99302157 1001 86380 86390 1
301800 99301800 1001 86380 86390 1
302496 99302496 1001 86380 86390 1
302471 99302471 1001 86380 86390 1
302177 99302177 1001 86380 86390 1
302499 99302499 1001 86380 86390 1
302387 99302387 1001 86380 86390 1
303144 99303144 1001 86380 86390 1
303029 99303029 1001 86380 86390 1
302991 99302991 1001 86380 86390 1
302941 99302941 1001 86380 86390 1
302853 99302853 1001 86380 86390 1
302619 99302619 1001 86380 86390 1
302659 99302659 1001 86380 86390 1
303261 99303261 1001 86380 86390 1
303937 99303937 1001 86380 86390 1
303951 99303951 1001 86380 86390 1
304024 99304024 1001 86380 86390 1
303956 99303956 1001 86380 86390 1
303689 99303689 1001 86380 86390 1
303743 99303743 1001 86380 86390 1
303759 99303759 1001 86380 86390 1
303722 99303722 1001 86380 86390 1
303530 99303530 1001 86380 86390 1
303582 99303582 1001 86380 86390 1
303585 99303585 1001 86380 86390 1
303541 99303541 1001 86380 86390 1
304183 99304183 1001 86380 86390 1
304745 99304745 1001 86380 86390 1
304842 99304842 1001 86380 86390 1
304655 99304655 1001 86380 86390 1
304606 99304606 1001 86380 86390 1
304494 99304494 1001 86380 86390 1
304441 99304441 1001 86380 86390 1
304260 99304260 1001 86380 86390 1
304935 99304935 1001 86380 86390 1
304871 99304871 1001 86380 86390 1
305053 99305053 1001 86380 86390 1
304900 99304900 1001 86380 86390 1
304952 99304952 1001 86380 86390 1
305004 99305004 1001 86380 86390 1
304943 99304943 1001 86380 86390 1
305021 99305021 1001 86380 86390 1
305525 99305525 1001 86380 86390 1
305552 99305552 1001 86380 86390 1
305683 99305683 1001 86380 86390 1
305390 99305390 1001 86380 86390 1
305341 99305341 1001 86380 86390 1
305277 99305277 1001 86380 86390 1
305297 99305297 1001 86380 86390 1
305238 99305238 1001 86380 86390 1
305082 99305082 1001 86380 86390 1
305187 99305187 1001 86380 86390 1
305179 99305179 1001 86380 86390 1
305218 99305218 1001 86380 86390 1
500750 99500750 1001 86380 86390 1
500705 99500705 1001 86380 86390 1
500770 99500770 1001 86380 86390 1
500642 99500642 1001 86380 86390 1
500684 99500684 1001 86380 86390 1
500584 99500584 1001 86380 86390 1
500597 99500597 1001 86380 86390 1
500548 99500548 1001 86380 86390 1
500536 99500536 1001 86380 86390 1
500551 99500551 1001 86380 86390 1
500577 99500577 1001 86380 86390 1
500409 99500409 1001 86380 86390 1
500387 99500387 1001 86380 86390 1
500224 99500224 1001 86380 86390 1
500839 99500839 1001 86380 86390 1
500865 99500865 1001 86380 86390 1
501514 99501514 1001 86380 86390 1
501335 99501335 1001 86380 86390 1
501245 99501245 1001 86380 86390 1
501327 99501327 1001 86380 86390 1
501315 99501315 1001 86380 86390 1
501328 99501328 1001 86380 86390 1
501020 99501020 1001 86380 86390 1
501191 99501191 1001 86380 86390 1
501067 99501067 1001 86380 86390 1
501029 99501029 1001 86380 86390 1
501792 99501792 1001 86380 86390 1
501436 99501436 1001 86380 86390 1
501709 99501709 1001 86380 86390 1
501775 99501775 1001 86380 86390 1
502380 99502380 1001 86380 86390 1
502410 99502410 1001 86380 86390 1
502174 99502174 1001 86380 86390 1
502085 99502085 1001 86380 86390 1
502111 99502111 1001 86380 86390 1
502167 99502167 1001 86380 86390 1
502232 99502232 1001 86380 86390 1
502014 99502014 1001 86380 86390 1
502029 99502029 1001 86380 86390 1
501889 99501889 1001 86380 86390 1
501880 99501880 1001 86380 86390 1
501895 99501895 1001 86380 86390 1
502661 99502661 1001 86380 86390 1
502538 99502538 1001 86380 86390 1
503218 99503218 1001 86380 86390 1
503271 99503271 1001 86380 86390 1
503106 99503106 1001 86380 86390 1
502884 99502884 1001 86380 86390 1
502989 99502989 1001 86380 86390 1
502890 99502890 1001 86380 86390 1
502854 99502854 1001 86380 86390 1
502862 99502862 1001 86380 86390 1
502851 99502851 1001 86380 86390 1
503406 99503406 1001 86380 86390 1
503476 99503476 1001 86380 86390 1
503490 99503490 1001 86380 86390 1
503348 99503348 1001 86380 86390 1
503324 99503324 1001 86380 86390 1
504060 99504060 1001 86380 86390 1
504036 99504036 1001 86380 86390 1
504049 99504049 1001 86380 86390 1
503891 99503891 1001 86380 86390 1
503711 99503711 1001 86380 86390 1
503873 99503873 1001 86380 86390 1
503615 99503615 1001 86380 86390 1
503694 99503694 1001 86380 86390 1
503555 99503555 1001 86380 86390 1
503647 99503647 1001 86380 86390 1
503701 99503701 1001 86380 86390 1
503522 99503522 1001 86380 86390 1
504182 99504182 1001 86380 86390 1
504236 99504236 1001 86380 86390 1
504175 99504175 1001 86380 86390 1
504151 99504151 1001 86380 86390 1
504231 99504231 1001 86380 86390 1
504818 99504818 1001 86380 86390 1
504910 99504910 1001 86380 86390 1
504780 99504780 1001 86380 86390 1
504809 99504809 1001 86380 86390 1
504887 99504887 1001 86380 86390 1
504800 99504800 1001 86380 86390 1
504600 99504600 1001 86380 86390 1
504617 99504617 1001 86380 86390 1
504734 99504734 1001 86380 86390 1
504381 99504381 1001 86380 86390 1
504484 99504484 1001 86380 86390 1
505019 99505019 1001 86380 86390 1
505149 99505149 1001 86380 86390 1
505012 99505012 1001 86380 86390 1
505076 99505076 1001 86380 86390 1
504947 99504947 1001 86380 86390 1
505147 99505147 1001 86380 86390 1
505616 99505616 1001 86380 86390 1
505740 99505740 1001 86380 86390 1
505570 99505570 1001 86380 86390 1
505687 99505687 1001 86380 86390 1
505760 99505760 1001 86380 86390 1
505613 99505613 1001 86380 86390 1
505765 99505765 1001 86380 86390 1
505667 99505667 1001 86380 86390 1
505410 99505410 1001 86380 86390 1
505445 99505445 1001 86380 86390 1
505473 99505473 1001 86380 86390 1
505962 99505962 1001 86380 86390 1
506559 99506559 1001 86380 86390 1
506561 99506561 1001 86380 86390 1
506466 99506466 1001 86380 86390 1
506213 99506213 1001 86380 86390 1
506387 99506387 1001 86380 86390 1
506105 99506105 1001 86380 86390 1
505986 99505986 1001 86380 86390 1
506181 99506181 1001 86380 86390 1
506675 99506675 1001 86380 86390 1
506753 99506753 1001 86380 86390 1
506611 99506611 1001 86380 86390 1
507394 99507394 1001 86380 86390 1
507054 99507054 1001 86380 86390 1
507147 99507147 1001 86380 86390 1
507173 99507173 1001 86380 86390 1
506935 99506935 1001 86380 86390 1
507004 99507004 1001 86380 86390 1
507533 99507533 1001 86380 86390 1
507443 99507443 1001 86380 86390 1
507561 99507561 1001 86380 86390 1
507838 99507838 1001 86380 86390 1
507996 99507996 1001 86380 86390 1
508025 99508025 1001 86380 86390 1
507975 99507975 1001 86380 86390 1
507885 99507885 1001 86380 86390 1
507762 99507762 1001 86380 86390 1
507660 99507660 1001 86380 86390 1
507805 99507805 1001 86380 86390 1
508440 99508440 1001 86380 86390 1
508311 99508311 1001 86380 86390 1
508259 99508259 1001 86380 86390 1
508351 99508351 1001 86380 86390 1
508300 99508300 1001 86380 86390 1
508352 99508352 1001 86380 86390 1
508331 99508331 1001 86380 86390 1
508908 99508908 1001 86380 86390 1
508982 99508982 1001 86380 86390 1
508601 99508601 1001 86380 86390 1
508527 99508527 1001 86380 86390 1
509177 99509177 1001 86380 86390 1
509154 99509154 1001 86380 86390 1
509155 99509155 1001 86380 86390 1
509827 99509827 1001 86380 86390 1
509859 99509859 1001 86380 86390 1
509808 99509808 1001 86380 86390 1
509862 99509862 1001 86380 86390 1
509670 99509670 1001 86380 86390 1
509519 99509519 1001 86380 86390 1
509560 99509560 1001 86380 86390 1
509691 99509691 1001 86380 86390 1
509589 99509589 1001 86380 86390 1
509656 99509656 1001 86380 86390 1
510095 99510095 1001 86380 86390 1
510047 99510047 1001 86380 86390 1
509947 99509947 1001 86380 86390 1
510548 99510548 1001 86380 86390 1
510695 99510695 1001 86380 86390 1
510563 99510563 1001 86380 86390 1
510629 99510629 1001 86380 86390 1
510595 99510595 1001 86380 86390 1
510457 99510457 1001 86380 86390 1
510439 99510439 1001 86380 86390 1
510336 99510336 1001 86380 86390 1
510507 99510507 1001 86380 86390 1
510872 99510872 1001 86380 86390 1
510782 99510782 1001 86380 86390 1
511449 99511449 1001 86380 86390 1
511148 99511148 1001 86380 86390 1
511214 99511214 1001 86380 86390 1
511306 99511306 1001 86380 86390 1
510989 99510989 1001 86380 86390 1
511134 99511134 1001 86380 86390 1
511087 99511087 1001 86380 86390 1
511578 99511578 1001 86380 86390 1
511684 99511684 1001 86380 86390 1
511736 99511736 1001 86380 86390 1
511686 99511686 1001 86380 86390 1
511704 99511704 1001 86380 86390 1
512196 99512196 1001 86380 86390 1
512098 99512098 1001 86380 86390 1
512062 99512062 1001 86380 86390 1
512158 99512158 1001 86380 86390 1
511803 99511803 1001 86380 86390 1
512584 99512584 1001 86380 86390 1
512522 99512522 1001 86380 86390 1
512420 99512420 1001 86380 86390 1
512473 99512473 1001 86380 86390 1
512486 99512486 1001 86380 86390 1
512503 99512503 1001 86380 86390 1
513146 99513146 1001 86380 86390 1
513181 99513181 1001 86380 86390 1
512834 99512834 1001 86380 86390 1
512887 99512887 1001 86380 86390 1
512919 99512919 1001 86380 86390 1
512802 99512802 1001 86380 86390 1
512592 99512592 1001 86380 86390 1
513241 99513241 1001 86380 86390 1
513402 99513402 1001 86380 86390 1
513364 99513364 1001 86380 86390 1
513300 99513300 1001 86380 86390 1
513249 99513249 1001 86380 86390 1
513949 99513949 1001 86380 86390 1
513975 99513975 1001 86380 86390 1
514025 99514025 1001 86380 86390 1
514027 99514027 1001 86380 86390 1
513646 99513646 1001 86380 86390 1
513713 99513713 1001 86380 86390 1
513782 99513782 1001 86380 86390 1
513528 99513528 1001 86380 86390 1
513414 99513414 1001 86380 86390 1
514184 99514184 1001 86380 86390 1
514186 99514186 1001 86380 86390 1
514163 99514163 1001 86380 86390 1
514166 99514166 1001 86380 86390 1
514744 99514744 1001 86380 86390 1
514774 99514774 1001 86380 86390 1
514814 99514814 1001 86380 86390 1
514791 99514791 1001 86380 86390 1
514472 99514472 1001 86380 86390 1
514485 99514485 1001 86380 86390 1
514460 99514460 1001 86380 86390 1
514340 99514340 1001 86380 86390 1
514393 99514393 1001 86380 86390 1
514241 99514241 1001 86380 86390 1
514984 99514984 1001 86380 86390 1
514921 99514921 1001 86380 86390 1
515039 99515039 1001 86380 86390 1
514871 99514871 1001 86380 86390 1
514887 99514887 1001 86380 86390 1
514903 99514903 1001 86380 86390 1
515550 99515550 1001 86380 86390 1
515439 99515439 1001 86380 86390 1
515368 99515368 1001 86380 86390 1
515383 99515383 1001 86380 86390 1
515089 99515089 1001 86380 86390 1
515199 99515199 1001 86380 86390 1
515150 99515150 1001 86380 86390 1
515152 99515152 1001 86380 86390 1
515838 99515838 1001 86380 86390 1
515749 99515749 1001 86380 86390 1
515789 99515789 1001 86380 86390 1
515712 99515712 1001 86380 86390 1
515821 99515821 1001 86380 86390 1
516449 99516449 1001 86380 86390 1
516326 99516326 1001 86380 86390 1
516378 99516378 1001 86380 86390 1
516130 99516130 1001 86380 86390 1
516286 99516286 1001 86380 86390 1
516108 99516108 1001 86380 86390 1
515993 99515993 1001 86380 86390 1
515983 99515983 1001 86380 86390 1
515971 99515971 1001 86380 86390 1
515936 99515936 1001 86380 86390 1
516093 99516093 1001 86380 86390 1
516585 99516585 1001 86380 86390 1
516575 99516575 1001 86380 86390 1
516640 99516640 1001 86380 86390 1
516709 99516709 1001 86380 86390 1
516620 99516620 1001 86380 86390 1
517248 99517248 1001 86380 86390 1
517193 99517193 1001 86380 86390 1
517155 99517155 1001 86380 86390 1
517019 99517019 1001 86380 86390 1
517096 99517096 1001 86380 86390 1
517008 99517008 1001 86380 86390 1
517074 99517074 1001 86380 86390 1
516783 99516783 1001 86380 86390 1
516745 99516745 1001 86380 86390 1
516748 99516748 1001 86380 86390 1
516776 99516776 1001 86380 86390 1
517457 99517457 1001 86380 86390 1
517368 99517368 1001 86380 86390 1
518090 99518090 1001 86380 86390 1
518146 99518146 1001 86380 86390 1
517907 99517907 1001 86380 86390 1
517778 99517778 1001 86380 86390 1
517912 99517912 1001 86380 86390 1
517594 99517594 1001 86380 86390 1
517572 99517572 1001 86380 86390 1
517730 99517730 1001 86380 86390 1
517653 99517653 1001 86380 86390 1
517746 99517746 1001 86380 86390 1
518342 99518342 1001 86380 86390 1
518200 99518200 1001 86380 86390 1
518201 99518201 1001 86380 86390 1
518255 99518255 1001 86380 86390 1
518320 99518320 1001 86380 86390 1
518308 99518308 1001 86380 86390 1
518826 99518826 1001 86380 86390 1
518898 99518898 1001 86380 86390 1
518693 99518693 1001 86380 86390 1
518774 99518774 1001 86380 86390 1
518713 99518713 1001 86380 86390 1
518636 99518636 1001 86380 86390 1
518584 99518584 1001 86380 86390 1
518768 99518768 1001 86380 86390 1
518525 99518525 1001 86380 86390 1
518385 99518385 1001 86380 86390 1
518438 99518438 1001 86380 86390 1
518528 99518528 1001 86380 86390 1
518542 99518542 1001 86380 86390 1
518465 99518465 1001 86380 86390 1
518454 99518454 1001 86380 86390 1
518405 99518405 1001 86380 86390 1
518379 99518379 1001 86380 86390 1
519148 99519148 1001 86380 86390 1
519140 99519140 1001 86380 86390 1
519744 99519744 1001 86380 86390 1
519795 99519795 1001 86380 86390 1
519693 99519693 1001 86380 86390 1
519746 99519746 1001 86380 86390 1
519810 99519810 1001 86380 86390 1
519460 99519460 1001 86380 86390 1
519451 99519451 1001 86380 86390 1
519313 99519313 1001 86380 86390 1
519202 99519202 1001 86380 86390 1
519216 99519216 1001 86380 86390 1
519217 99519217 1001 86380 86390 1
519348 99519348 1001 86380 86390 1
519850 99519850 1001 86380 86390 1
519833 99519833 1001 86380 86390 1
519873 99519873 1001 86380 86390 1
520492 99520492 1001 86380 86390 1
520629 99520629 1001 86380 86390 1
520497 99520497 1001 86380 86390 1
520257 99520257 1001 86380 86390 1
520356 99520356 1001 86380 86390 1
520097 99520097 1001 86380 86390 1
520140 99520140 1001 86380 86390 1
520653 99520653 1001 86380 86390 1
520760 99520760 1001 86380 86390 1
520723 99520723 1001 86380 86390 1
520646 99520646 1001 86380 86390 1
520804 99520804 1001 86380 86390 1
521341 99521341 1001 86380 86390 1
521410 99521410 1001 86380 86390 1
521333 99521333 1001 86380 86390 1
521213 99521213 1001 86380 86390 1
521240 99521240 1001 86380 86390 1
521243 99521243 1001 86380 86390 1
521114 99521114 1001 86380 86390 1
521143 99521143 1001 86380 86390 1
520885 99520885 1001 86380 86390 1
520939 99520939 1001 86380 86390 1
520982 99520982 1001 86380 86390 1
520996 99520996 1001 86380 86390 1
520945 99520945 1001 86380 86390 1
520895 99520895 1001 86380 86390 1
521012 99521012 1001 86380 86390 1
521620 99521620 1001 86380 86390 1
521637 99521637 1001 86380 86390 1
522178 99522178 1001 86380 86390 1
522260 99522260 1001 86380 86390 1
522092 99522092 1001 86380 86390 1
522118 99522118 1001 86380 86390 1
522183 99522183 1001 86380 86390 1
522087 99522087 1001 86380 86390 1
521756 99521756 1001 86380 86390 1
521759 99521759 1001 86380 86390 1
521761 99521761 1001 86380 86390 1
522317 99522317 1001 86380 86390 1
522463 99522463 1001 86380 86390 1
522360 99522360 1001 86380 86390 1
522965 99522965 1001 86380 86390 1
522943 99522943 1001 86380 86390 1
523060 99523060 1001 86380 86390 1
523111 99523111 1001 86380 86390 1
522798 99522798 1001 86380 86390 1
522852 99522852 1001 86380 86390 1
522878 99522878 1001 86380 86390 1
522739 99522739 1001 86380 86390 1
522843 99522843 1001 86380 86390 1
522754 99522754 1001 86380 86390 1
522896 99522896 1001 86380 86390 1
522768 99522768 1001 86380 86390 1
522531 99522531 1001 86380 86390 1
522505 99522505 1001 86380 86390 1
522638 99522638 1001 86380 86390 1
523133 99523133 1001 86380 86390 1
523793 99523793 1001 86380 86390 1
523925 99523925 1001 86380 86390 1
523838 99523838 1001 86380 86390 1
523851 99523851 1001 86380 86390 1
523705 99523705 1001 86380 86390 1
523621 99523621 1001 86380 86390 1
523712 99523712 1001 86380 86390 1
523330 99523330 1001 86380 86390 1
524040 99524040 1001 86380 86390 1
524622 99524622 1001 86380 86390 1
524648 99524648 1001 86380 86390 1
524613 99524613 1001 86380 86390 1
524502 99524502 1001 86380 86390 1
524492 99524492 1001 86380 86390 1
524429 99524429 1001 86380 86390 1
524308 99524308 1001 86380 86390 1
524213 99524213 1001 86380 86390 1
524840 99524840 1001 86380 86390 1
524959 99524959 1001 86380 86390 1
525446 99525446 1001 86380 86390 1
525582 99525582 1001 86380 86390 1
525439 99525439 1001 86380 86390 1
525368 99525368 1001 86380 86390 1
525386 99525386 1001 86380 86390 1
525017 99525017 1001 86380 86390 1
525161 99525161 1001 86380 86390 1
525089 99525089 1001 86380 86390 1
525777 99525777 1001 86380 86390 1
526308 99526308 1001 86380 86390 1
526222 99526222 1001 86380 86390 1
526290 99526290 1001 86380 86390 1
526316 99526316 1001 86380 86390 1
526065 99526065 1001 86380 86390 1
525873 99525873 1001 86380 86390 1
527095 99527095 1001 86380 86390 1
527213 99527213 1001 86380 86390 1
527185 99527185 1001 86380 86390 1
526932 99526932 1001 86380 86390 1
526693 99526693 1001 86380 86390 1
526823 99526823 1001 86380 86390 1
526761 99526761 1001 86380 86390 1
526647 99526647 1001 86380 86390 1
526726 99526726 1001 86380 86390 1
527252 99527252 1001 86380 86390 1
527449 99527449 1001 86380 86390 1
527321 99527321 1001 86380 86390 1
527347 99527347 1001 86380 86390 1
527908 99527908 1001 86380 86390 1
528025 99528025 1001 86380 86390 1
527898 99527898 1001 86380 86390 1
527979 99527979 1001 86380 86390 1
527956 99527956 1001 86380 86390 1
527857 99527857 1001 86380 86390 1
527742 99527742 1001 86380 86390 1
527783 99527783 1001 86380 86390 1
527835 99527835 1001 86380 86390 1
527532 99527532 1001 86380 86390 1
527571 99527571 1001 86380 86390 1
527535 99527535 1001 86380 86390 1
527588 99527588 1001 86380 86390 1
528195 99528195 1001 86380 86390 1
528227 99528227 1001 86380 86390 1
528750 99528750 1001 86380 86390 1
528534 99528534 1001 86380 86390 1
528411 99528411 1001 86380 86390 1
528476 99528476 1001 86380 86390 1
528321 99528321 1001 86380 86390 1
528402 99528402 1001 86380 86390 1
528338 99528338 1001 86380 86390 1
528443 99528443 1001 86380 86390 1
528418 99528418 1001 86380 86390 1
529045 99529045 1001 86380 86390 1
529059 99529059 1001 86380 86390 1
528971 99528971 1001 86380 86390 1
529677 99529677 1001 86380 86390 1
529603 99529603 1001 86380 86390 1
529673 99529673 1001 86380 86390 1
529689 99529689 1001 86380 86390 1
529724 99529724 1001 86380 86390 1
529523 99529523 1001 86380 86390 1
529395 99529395 1001 86380 86390 1
529345 99529345 1001 86380 86390 1
529501 99529501 1001 86380 86390 1
529365 99529365 1001 86380 86390 1
529278 99529278 1001 86380 86390 1
529230 99529230 1001 86380 86390 1
529310 99529310 1001 86380 86390 1
529800 99529800 1001 86380 86390 1
530456 99530456 1001 86380 86390 1
530486 99530486 1001 86380 86390 1
530246 99530246 1001 86380 86390 1
530325 99530325 1001 86380 86390 1
530099 99530099 1001 86380 86390 1
529957 99529957 1001 86380 86390 1
530747 99530747 1001 86380 86390 1
530594 99530594 1001 86380 86390 1
530585 99530585 1001 86380 86390 1
530599 99530599 1001 86380 86390 1
530729 99530729 1001 86380 86390 1
531241 99531241 1001 86380 86390 1
530811 99530811 1001 86380 86390 1
530927 99530927 1001 86380 86390 1
530966 99530966 1001 86380 86390 1
530839 99530839 1001 86380 86390 1
530853 99530853 1001 86380 86390 1
530882 99530882 1001 86380 86390 1
530908 99530908 1001 86380 86390 1
530780 99530780 1001 86380 86390 1
530794 99530794 1001 86380 86390 1
531534 99531534 1001 86380 86390 1
531561 99531561 1001 86380 86390 1
531512 99531512 1001 86380 86390 1
531428 99531428 1001 86380 86390 1
532169 99532169 1001 86380 86390 1
532041 99532041 1001 86380 86390 1
532094 99532094 1001 86380 86390 1
532133 99532133 1001 86380 86390 1
532178 99532178 1001 86380 86390 1
532006 99532006 1001 86380 86390 1
532128 99532128 1001 86380 86390 1
531879 99531879 1001 86380 86390 1
531590 99531590 1001 86380 86390 1
531773 99531773 1001 86380 86390 1
531711 99531711 1001 86380 86390 1
531701 99531701 1001 86380 86390 1
532405 99532405 1001 86380 86390 1
532368 99532368 1001 86380 86390 1
532382 99532382 1001 86380 86390 1
533029 99533029 1001 86380 86390 1
532866 99532866 1001 86380 86390 1
532905 99532905 1001 86380 86390 1
532932 99532932 1001 86380 86390 1
532988 99532988 1001 86380 86390 1
532693 99532693 1001 86380 86390 1
532446 99532446 1001 86380 86390 1
533176 99533176 1001 86380 86390 1
533679 99533679 1001 86380 86390 1
533657 99533657 1001 86380 86390 1
533664 99533664 1001 86380 86390 1
533575 99533575 1001 86380 86390 1
533627 99533627 1001 86380 86390 1
533514 99533514 1001 86380 86390 1
533608 99533608 1001 86380 86390 1
533483 99533483 1001 86380 86390 1
533574 99533574 1001 86380 86390 1
533371 99533371 1001 86380 86390 1
533348 99533348 1001 86380 86390 1
533862 99533862 1001 86380 86390 1
533875 99533875 1001 86380 86390 1
534556 99534556 1001 86380 86390 1
534610 99534610 1001 86380 86390 1
534512 99534512 1001 86380 86390 1
534670 99534670 1001 86380 86390 1
534671 99534671 1001 86380 86390 1
534592 99534592 1001 86380 86390 1
534580 99534580 1001 86380 86390 1
534428 99534428 1001 86380 86390 1
534275 99534275 1001 86380 86390 1
534470 99534470 1001 86380 86390 1
534189 99534189 1001 86380 86390 1
534228 99534228 1001 86380 86390 1
534153 99534153 1001 86380 86390 1
534805 99534805 1001 86380 86390 1
534729 99534729 1001 86380 86390 1
534795 99534795 1001 86380 86390 1
534823 99534823 1001 86380 86390 1
535358 99535358 1001 86380 86390 1
535490 99535490 1001 86380 86390 1
535324 99535324 1001 86380 86390 1
535223 99535223 1001 86380 86390 1
535136 99535136 1001 86380 86390 1
534968 99534968 1001 86380 86390 1
534919 99534919 1001 86380 86390 1
535065 99535065 1001 86380 86390 1
534924 99534924 1001 86380 86390 1
535018 99535018 1001 86380 86390 1
535643 99535643 1001 86380 86390 1
535633 99535633 1001 86380 86390 1
536221 99536221 1001 86380 86390 1
536304 99536304 1001 86380 86390 1
536148 99536148 1001 86380 86390 1
536267 99536267 1001 86380 86390 1
536139 99536139 1001 86380 86390 1
536178 99536178 1001 86380 86390 1
536332 99536332 1001 86380 86390 1
535956 99535956 1001 86380 86390 1
536125 99536125 1001 86380 86390 1
535758 99535758 1001 86380 86390 1
535797 99535797 1001 86380 86390 1
535764 99535764 1001 86380 86390 1
535922 99535922 1001 86380 86390 1
536466 99536466 1001 86380 86390 1
536404 99536404 1001 86380 86390 1
536483 99536483 1001 86380 86390 1
536527 99536527 1001 86380 86390 1
536960 99536960 1001 86380 86390 1
536964 99536964 1001 86380 86390 1
536842 99536842 1001 86380 86390 1
536821 99536821 1001 86380 86390 1
536809 99536809 1001 86380 86390 1
536941 99536941 1001 86380 86390 1
536878 99536878 1001 86380 86390 1
536626 99536626 1001 86380 86390 1
536562 99536562 1001 86380 86390 1
536696 99536696 1001 86380 86390 1
537280 99537280 1001 86380 86390 1
537951 99537951 1001 86380 86390 1
537853 99537853 1001 86380 86390 1
537667 99537667 1001 86380 86390 1
537589 99537589 1001 86380 86390 1
537591 99537591 1001 86380 86390 1
537673 99537673 1001 86380 86390 1
537743 99537743 1001 86380 86390 1
537555 99537555 1001 86380 86390 1
537439 99537439 1001 86380 86390 1
537458 99537458 1001 86380 86390 1
538049 99538049 1001 86380 86390 1
538072 99538072 1001 86380 86390 1
538101 99538101 1001 86380 86390 1
538192 99538192 1001 86380 86390 1
538180 99538180 1001 86380 86390 1
538720 99538720 1001 86380 86390 1
538644 99538644 1001 86380 86390 1
538196 99538196 1001 86380 86390 1
538367 99538367 1001 86380 86390 1
538214 99538214 1001 86380 86390 1
538232 99538232 1001 86380 86390 1
538866 99538866 1001 86380 86390 1
538856 99538856 1001 86380 86390 1
538938 99538938 1001 86380 86390 1
539005 99539005 1001 86380 86390 1
539605 99539605 1001 86380 86390 1
539320 99539320 1001 86380 86390 1
539243 99539243 1001 86380 86390 1
539425 99539425 1001 86380 86390 1
539383 99539383 1001 86380 86390 1
539103 99539103 1001 86380 86390 1
539155 99539155 1001 86380 86390 1
539698 99539698 1001 86380 86390 1
539803 99539803 1001 86380 86390 1
539779 99539779 1001 86380 86390 1
540341 99540341 1001 86380 86390 1
540394 99540394 1001 86380 86390 1
540439 99540439 1001 86380 86390 1
540271 99540271 1001 86380 86390 1
540350 99540350 1001 86380 86390 1
540138 99540138 1001 86380 86390 1
539898 99539898 1001 86380 86390 1
539911 99539911 1001 86380 86390 1
539965 99539965 1001 86380 86390 1
539877 99539877 1001 86380 86390 1
539903 99539903 1001 86380 86390 1
539878 99539878 1001 86380 86390 1
540263 99540263 1001 86380 86390 1
540573 99540573 1001 86380 86390 1
540554 99540554 1001 86380 86390 1
541140 99541140 1001 86380 86390 1
541172 99541172 1001 86380 86390 1
541100 99541100 1001 86380 86390 1
541203 99541203 1001 86380 86390 1
541012 99541012 1001 86380 86390 1
540990 99540990 1001 86380 86390 1
540966 99540966 1001 86380 86390 1
540982 99540982 1001 86380 86390 1
540689 99540689 1001 86380 86390 1
540704 99540704 1001 86380 86390 1
540799 99540799 1001 86380 86390 1
541325 99541325 1001 86380 86390 1
542098 99542098 1001 86380 86390 1
541998 99541998 1001 86380 86390 1
541925 99541925 1001 86380 86390 1
541786 99541786 1001 86380 86390 1
541892 99541892 1001 86380 86390 1
541750 99541750 1001 86380 86390 1
541873 99541873 1001 86380 86390 1
541886 99541886 1001 86380 86390 1
541822 99541822 1001 86380 86390 1
541539 99541539 1001 86380 86390 1
541608 99541608 1001 86380 86390 1
541507 99541507 1001 86380 86390 1
541586 99541586 1001 86380 86390 1
542189 99542189 1001 86380 86390 1
542231 99542231 1001 86380 86390 1
542180 99542180 1001 86380 86390 1
542909 99542909 1001 86380 86390 1
542891 99542891 1001 86380 86390 1
542727 99542727 1001 86380 86390 1
542626 99542626 1001 86380 86390 1
542575 99542575 1001 86380 86390 1
542705 99542705 1001 86380 86390 1
542579 99542579 1001 86380 86390 1
542605 99542605 1001 86380 86390 1
542420 99542420 1001 86380 86390 1
542360 99542360 1001 86380 86390 1
542388 99542388 1001 86380 86390 1
543053 99543053 1001 86380 86390 1
543055 99543055 1001 86380 86390 1
543591 99543591 1001 86380 86390 1
543687 99543687 1001 86380 86390 1
543749 99543749 1001 86380 86390 1
543649 99543649 1001 86380 86390 1
543438 99543438 1001 86380 86390 1
543167 99543167 1001 86380 86390 1
543207 99543207 1001 86380 86390 1
543247 99543247 1001 86380 86390 1
543240 99543240 1001 86380 86390 1
543799 99543799 1001 86380 86390 1
543877 99543877 1001 86380 86390 1
543852 99543852 1001 86380 86390 1
543920 99543920 1001 86380 86390 1
544470 99544470 1001 86380 86390 1
544569 99544569 1001 86380 86390 1
544397 99544397 1001 86380 86390 1
544531 99544531 1001 86380 86390 1
544428 99544428 1001 86380 86390 1
544263 99544263 1001 86380 86390 1
544018 99544018 1001 86380 86390 1
544098 99544098 1001 86380 86390 1
544166 99544166 1001 86380 86390 1
544015 99544015 1001 86380 86390 1
544621 99544621 1001 86380 86390 1
544685 99544685 1001 86380 86390 1
425492 1104 1001 44640 49617 1
511843 1010 1001 29545 29844 1
520145 614 1002 29663 36829 1
523047 603 1002 55280 62082 1
531416 853 1001 51994 52293 1
525761 698 1002 35707 37044 1
539831 610 1001 33408 33707 1
400158 99400158 1001 86380 86390 1
400579 99400579 1001 86380 86390 1
400657 99400657 1001 86380 86390 1
400745 99400745 1001 86380 86390 1
400941 99400941 1001 86380 86390 1
401176 99401176 1001 86380 86390 1
401332 99401332 1001 86380 86390 1
401484 99401484 1001 86380 86390 1
401455 99401455 1001 86380 86390 1
401527 99401527 1001 86380 86390 1
401831 99401831 1001 86380 86390 1
401778 99401778 1001 86380 86390 1
402093 99402093 1001 86380 86390 1
402219 99402219 1001 86380 86390 1
402317 99402317 1001 86380 86390 1
402422 99402422 1001 86380 86390 1
402499 99402499 1001 86380 86390 1
402662 99402662 1001 86380 86390 1
402741 99402741 1001 86380 86390 1
402732 99402732 1001 86380 86390 1
402896 99402896 1001 86380 86390 1
403014 99403014 1001 86380 86390 1
403148 99403148 1001 86380 86390 1
403282 99403282 1001 86380 86390 1
403209 99403209 1001 86380 86390 1
403526 99403526 1001 86380 86390 1
403582 99403582 1001 86380 86390 1
403602 99403602 1001 86380 86390 1
403923 99403923 1001 86380 86390 1
404137 99404137 1001 86380 86390 1
404211 99404211 1001 86380 86390 1
404419 99404419 1001 86380 86390 1
404482 99404482 1001 86380 86390 1
404385 99404385 1001 86380 86390 1
404387 99404387 1001 86380 86390 1
404670 99404670 1001 86380 86390 1
404718 99404718 1001 86380 86390 1
404868 99404868 1001 86380 86390 1
404923 99404923 1001 86380 86390 1
404960 99404960 1001 86380 86390 1
405225 99405225 1001 86380 86390 1
405346 99405346 1001 86380 86390 1
405423 99405423 1001 86380 86390 1
405516 99405516 1001 86380 86390 1
405677 99405677 1001 86380 86390 1
405864 99405864 1001 86380 86390 1
405953 99405953 1001 86380 86390 1
406054 99406054 1001 86380 86390 1
406122 99406122 1001 86380 86390 1
406108 99406108 1001 86380 86390 1
406185 99406185 1001 86380 86390 1
406714 99406714 1001 86380 86390 1
406634 99406634 1001 86380 86390 1
406670 99406670 1001 86380 86390 1
406902 99406902 1001 86380 86390 1
406930 99406930 1001 86380 86390 1
406932 99406932 1001 86380 86390 1
406907 99406907 1001 86380 86390 1
406866 99406866 1001 86380 86390 1
406867 99406867 1001 86380 86390 1
407410 99407410 1001 86380 86390 1
407669 99407669 1001 86380 86390 1
407670 99407670 1001 86380 86390 1
407682 99407682 1001 86380 86390 1
407686 99407686 1001 86380 86390 1
407752 99407752 1001 86380 86390 1
407798 99407798 1001 86380 86390 1
407857 99407857 1001 86380 86390 1
407988 99407988 1001 86380 86390 1
407896 99407896 1001 86380 86390 1
408306 99408306 1001 86380 86390 1
408634 99408634 1001 86380 86390 1
409114 99409114 1001 86380 86390 1
409117 99409117 1001 86380 86390 1
409254 99409254 1001 86380 86390 1
409271 99409271 1001 86380 86390 1
409330 99409330 1001 86380 86390 1
409366 99409366 1001 86380 86390 1
409472 99409472 1001 86380 86390 1
409506 99409506 1001 86380 86390 1
409772 99409772 1001 86380 86390 1
409756 99409756 1001 86380 86390 1
409738 99409738 1001 86380 86390 1
409812 99409812 1001 86380 86390 1
409853 99409853 1001 86380 86390 1
409947 99409947 1001 86380 86390 1
410182 99410182 1001 86380 86390 1
410191 99410191 1001 86380 86390 1
410480 99410480 1001 86380 86390 1
410602 99410602 1001 86380 86390 1
410536 99410536 1001 86380 86390 1
410995 99410995 1001 86380 86390 1
411172 99411172 1001 86380 86390 1
411133 99411133 1001 86380 86390 1
411272 99411272 1001 86380 86390 1
411347 99411347 1001 86380 86390 1
411491 99411491 1001 86380 86390 1
411537 99411537 1001 86380 86390 1
411898 99411898 1001 86380 86390 1
412441 99412441 1001 86380 86390 1
412311 99412311 1001 86380 86390 1
413403 99413403 1001 86380 86390 1
413664 99413664 1001 86380 86390 1
413214 99413214 1001 86380 86390 1
413142 99413142 1001 86380 86390 1
412941 99412941 1001 86380 86390 1
412895 99412895 1001 86380 86390 1
412780 99412780 1001 86380 86390 1
412679 99412679 1001 86380 86390 1
413970 99413970 1001 86380 86390 1
415132 99415132 1001 86380 86390 1
415093 99415093 1001 86380 86390 1
414766 99414766 1001 86380 86390 1
414693 99414693 1001 86380 86390 1
414670 99414670 1001 86380 86390 1
414838 99414838 1001 86380 86390 1
414177 99414177 1001 86380 86390 1
414437 99414437 1001 86380 86390 1
414307 99414307 1001 86380 86390 1
414196 99414196 1001 86380 86390 1
415689 99415689 1001 86380 86390 1
416911 99416911 1001 86380 86390 1
416849 99416849 1001 86380 86390 1
416620 99416620 1001 86380 86390 1
416254 99416254 1001 86380 86390 1
416185 99416185 1001 86380 86390 1
416398 99416398 1001 86380 86390 1
416487 99416487 1001 86380 86390 1
416572 99416572 1001 86380 86390 1
416546 99416546 1001 86380 86390 1
416055 99416055 1001 86380 86390 1
415839 99415839 1001 86380 86390 1
416107 99416107 1001 86380 86390 1
417028 99417028 1001 86380 86390 1
417054 99417054 1001 86380 86390 1
417129 99417129 1001 86380 86390 1
417545 99417545 1001 86380 86390 1
418801 99418801 1001 86380 86390 1
418655 99418655 1001 86380 86390 1
418443 99418443 1001 86380 86390 1
418711 99418711 1001 86380 86390 1
418474 99418474 1001 86380 86390 1
418078 99418078 1001 86380 86390 1
418087 99418087 1001 86380 86390 1
418229 99418229 1001 86380 86390 1
418184 99418184 1001 86380 86390 1
418065 99418065 1001 86380 86390 1
417714 99417714 1001 86380 86390 1
417613 99417613 1001 86380 86390 1
417643 99417643 1001 86380 86390 1
417879 99417879 1001 86380 86390 1
417935 99417935 1001 86380 86390 1
419057 99419057 1001 86380 86390 1
419202 99419202 1001 86380 86390 1
418926 99418926 1001 86380 86390 1
420446 99420446 1001 86380 86390 1
420288 99420288 1001 86380 86390 1
420414 99420414 1001 86380 86390 1
420036 99420036 1001 86380 86390 1
419667 99419667 1001 86380 86390 1
419811 99419811 1001 86380 86390 1
419791 99419791 1001 86380 86390 1
419715 99419715 1001 86380 86390 1
419250 99419250 1001 86380 86390 1
420678 99420678 1001 86380 86390 1
420480 99420480 1001 86380 86390 1
420559 99420559 1001 86380 86390 1
420463 99420463 1001 86380 86390 1
422004 99422004 1001 86380 86390 1
421787 99421787 1001 86380 86390 1
421805 99421805 1001 86380 86390 1
421912 99421912 1001 86380 86390 1
421826 99421826 1001 86380 86390 1
421993 99421993 1001 86380 86390 1
421372 99421372 1001 86380 86390 1
421529 99421529 1001 86380 86390 1
420922 99420922 1001 86380 86390 1
421155 99421155 1001 86380 86390 1
421246 99421246 1001 86380 86390 1
422476 99422476 1001 86380 86390 1
423535 99423535 1001 86380 86390 1
423163 99423163 1001 86380 86390 1
423122 99423122 1001 86380 86390 1
422551 99422551 1001 86380 86390 1
422915 99422915 1001 86380 86390 1
422643 99422643 1001 86380 86390 1
422548 99422548 1001 86380 86390 1
424109 99424109 1001 86380 86390 1
423960 99423960 1001 86380 86390 1
425008 99425008 1001 86380 86390 1
425227 99425227 1001 86380 86390 1
425271 99425271 1001 86380 86390 1
425296 99425296 1001 86380 86390 1
425372 99425372 1001 86380 86390 1
424710 99424710 1001 86380 86390 1
424796 99424796 1001 86380 86390 1
424256 99424256 1001 86380 86390 1
424234 99424234 1001 86380 86390 1
425632 99425632 1001 86380 86390 1
425744 99425744 1001 86380 86390 1
425611 99425611 1001 86380 86390 1
425478 99425478 1001 86380 86390 1
427117 99427117 1001 86380 86390 1
426983 99426983 1001 86380 86390 1
426996 99426996 1001 86380 86390 1
427074 99427074 1001 86380 86390 1
426890 99426890 1001 86380 86390 1
426412 99426412 1001 86380 86390 1
425888 99425888 1001 86380 86390 1
425913 99425913 1001 86380 86390 1
426189 99426189 1001 86380 86390 1
425951 99425951 1001 86380 86390 1
427483 99427483 1001 86380 86390 1
426697 99426697 1001 86380 86390 1
428593 99428593 1001 86380 86390 1
428456 99428456 1001 86380 86390 1
428562 99428562 1001 86380 86390 1
428363 99428363 1001 86380 86390 1
428145 99428145 1001 86380 86390 1
428025 99428025 1001 86380 86390 1
427653 99427653 1001 86380 86390 1
427824 99427824 1001 86380 86390 1
427660 99427660 1001 86380 86390 1
427644 99427644 1001 86380 86390 1
427848 99427848 1001 86380 86390 1
428761 99428761 1001 86380 86390 1
429052 99429052 1001 86380 86390 1
428855 99428855 1001 86380 86390 1
428929 99428929 1001 86380 86390 1
428774 99428774 1001 86380 86390 1
430069 99430069 1001 86380 86390 1
430097 99430097 1001 86380 86390 1
430247 99430247 1001 86380 86390 1
430153 99430153 1001 86380 86390 1
430174 99430174 1001 86380 86390 1
430040 99430040 1001 86380 86390 1
430162 99430162 1001 86380 86390 1
429829 99429829 1001 86380 86390 1
429633 99429633 1001 86380 86390 1
429758 99429758 1001 86380 86390 1
429792 99429792 1001 86380 86390 1
429702 99429702 1001 86380 86390 1
429496 99429496 1001 86380 86390 1
429345 99429345 1001 86380 86390 1
429434 99429434 1001 86380 86390 1
429397 99429397 1001 86380 86390 1
429353 99429353 1001 86380 86390 1
429308 99429308 1001 86380 86390 1
430704 99430704 1001 86380 86390 1
429961 99429961 1001 86380 86390 1
430744 99430744 1001 86380 86390 1
430782 99430782 1001 86380 86390 1
430569 99430569 1001 86380 86390 1
431917 99431917 1001 86380 86390 1
431655 99431655 1001 86380 86390 1
431667 99431667 1001 86380 86390 1
432048 99432048 1001 86380 86390 1
431358 99431358 1001 86380 86390 1
431412 99431412 1001 86380 86390 1
431576 99431576 1001 86380 86390 1
430845 99430845 1001 86380 86390 1
431242 99431242 1001 86380 86390 1
430874 99430874 1001 86380 86390 1
431112 99431112 1001 86380 86390 1
432174 99432174 1001 86380 86390 1
432189 99432189 1001 86380 86390 1
433670 99433670 1001 86380 86390 1
433449 99433449 1001 86380 86390 1
433357 99433357 1001 86380 86390 1
432953 99432953 1001 86380 86390 1
433980 99433980 1001 86380 86390 1
434082 99434082 1001 86380 86390 1
434088 99434088 1001 86380 86390 1
434113 99434113 1001 86380 86390 1
435311 99435311 1001 86380 86390 1
434918 99434918 1001 86380 86390 1
434783 99434783 1001 86380 86390 1
434537 99434537 1001 86380 86390 1
434172 99434172 1001 86380 86390 1
434186 99434186 1001 86380 86390 1
434311 99434311 1001 86380 86390 1
435645 99435645 1001 86380 86390 1
435868 99435868 1001 86380 86390 1
435713 99435713 1001 86380 86390 1
435851 99435851 1001 86380 86390 1
437106 99437106 1001 86380 86390 1
437143 99437143 1001 86380 86390 1
436564 99436564 1001 86380 86390 1
436528 99436528 1001 86380 86390 1
436172 99436172 1001 86380 86390 1
436110 99436110 1001 86380 86390 1
436149 99436149 1001 86380 86390 1
436066 99436066 1001 86380 86390 1
300043 99300043 1001 86380 86390 1
437267 99437267 1001 86380 86390 1
437196 99437196 1001 86380 86390 1
300077 99300077 1001 86380 86390 1
300103 99300103 1001 86380 86390 1
300000 99300000 1001 86380 86390 1
300014 99300014 1001 86380 86390 1
300435 99300435 1001 86380 86390 1
300411 99300411 1001 86380 86390 1
300323 99300323 1001 86380 86390 1
300522 99300522 1001 86380 86390 1
300254 99300254 1001 86380 86390 1
300178 99300178 1001 86380 86390 1
300295 99300295 1001 86380 86390 1
300197 99300197 1001 86380 86390 1
300803 99300803 1001 86380 86390 1
301491 99301491 1001 86380 86390 1
301421 99301421 1001 86380 86390 1
301435 99301435 1001 86380 86390 1
301424 99301424 1001 86380 86390 1
301373 99301373 1001 86380 86390 1
301259 99301259 1001 86380 86390 1
301275 99301275 1001 86380 86390 1
301162 99301162 1001 86380 86390 1
301593 99301593 1001 86380 86390 1
301687 99301687 1001 86380 86390 1
302186 99302186 1001 86380 86390 1
302341 99302341 1001 86380 86390 1
301996 99301996 1001 86380 86390 1
302166 99302166 1001 86380 86390 1
302091 99302091 1001 86380 86390 1
301790 99301790 1001 86380 86390 1
301922 99301922 1001 86380 86390 1
301807 99301807 1001 86380 86390 1
301940 99301940 1001 86380 86390 1
301863 99301863 1001 86380 86390 1
302526 99302526 1001 86380 86390 1
302503 99302503 1001 86380 86390 1
303007 99303007 1001 86380 86390 1
303009 99303009 1001 86380 86390 1
303035 99303035 1001 86380 86390 1
303202 99303202 1001 86380 86390 1
302898 99302898 1001 86380 86390 1
302937 99302937 1001 86380 86390 1
302887 99302887 1001 86380 86390 1
302902 99302902 1001 86380 86390 1
302798 99302798 1001 86380 86390 1
302959 99302959 1001 86380 86390 1
302921 99302921 1001 86380 86390 1
302771 99302771 1001 86380 86390 1
302784 99302784 1001 86380 86390 1
302735 99302735 1001 86380 86390 1
302713 99302713 1001 86380 86390 1
302675 99302675 1001 86380 86390 1
303405 99303405 1001 86380 86390 1
303291 99303291 1001 86380 86390 1
303331 99303331 1001 86380 86390 1
303346 99303346 1001 86380 86390 1
303995 99303995 1001 86380 86390 1
303754 99303754 1001 86380 86390 1
303824 99303824 1001 86380 86390 1
303658 99303658 1001 86380 86390 1
303468 99303468 1001 86380 86390 1
303561 99303561 1001 86380 86390 1
304057 99304057 1001 86380 86390 1
304083 99304083 1001 86380 86390 1
304116 99304116 1001 86380 86390 1
304705 99304705 1001 86380 86390 1
304718 99304718 1001 86380 86390 1
304681 99304681 1001 86380 86390 1
304798 99304798 1001 86380 86390 1
304845 99304845 1001 86380 86390 1
304536 99304536 1001 86380 86390 1
304316 99304316 1001 86380 86390 1
304368 99304368 1001 86380 86390 1
304383 99304383 1001 86380 86390 1
304365 99304365 1001 86380 86390 1
305051 99305051 1001 86380 86390 1
305014 99305014 1001 86380 86390 1
304872 99304872 1001 86380 86390 1
305622 99305622 1001 86380 86390 1
305309 99305309 1001 86380 86390 1
305440 99305440 1001 86380 86390 1
500166 99500166 1001 86380 86390 1
500161 99500161 1001 86380 86390 1
500700 99500700 1001 86380 86390 1
500780 99500780 1001 86380 86390 1
500797 99500797 1001 86380 86390 1
500801 99500801 1001 86380 86390 1
500811 99500811 1001 86380 86390 1
500569 99500569 1001 86380 86390 1
500573 99500573 1001 86380 86390 1
500590 99500590 1001 86380 86390 1
500410 99500410 1001 86380 86390 1
500592 99500592 1001 86380 86390 1
500310 99500310 1001 86380 86390 1
500207 99500207 1001 86380 86390 1
500339 99500339 1001 86380 86390 1
500210 99500210 1001 86380 86390 1
500301 99500301 1001 86380 86390 1
500368 99500368 1001 86380 86390 1
500306 99500306 1001 86380 86390 1
500255 99500255 1001 86380 86390 1
500320 99500320 1001 86380 86390 1
500892 99500892 1001 86380 86390 1
500849 99500849 1001 86380 86390 1
501468 99501468 1001 86380 86390 1
501548 99501548 1001 86380 86390 1
501214 99501214 1001 86380 86390 1
501041 99501041 1001 86380 86390 1
501831 99501831 1001 86380 86390 1
501834 99501834 1001 86380 86390 1
501760 99501760 1001 86380 86390 1
501672 99501672 1001 86380 86390 1
502325 99502325 1001 86380 86390 1
502442 99502442 1001 86380 86390 1
502335 99502335 1001 86380 86390 1
502120 99502120 1001 86380 86390 1
502224 99502224 1001 86380 86390 1
502254 99502254 1001 86380 86390 1
502164 99502164 1001 86380 86390 1
501986 99501986 1001 86380 86390 1
502054 99502054 1001 86380 86390 1
503189 99503189 1001 86380 86390 1
503292 99503292 1001 86380 86390 1
503222 99503222 1001 86380 86390 1
503197 99503197 1001 86380 86390 1
503096 99503096 1001 86380 86390 1
503049 99503049 1001 86380 86390 1
502953 99502953 1001 86380 86390 1
502869 99502869 1001 86380 86390 1
502720 99502720 1001 86380 86390 1
503343 99503343 1001 86380 86390 1
503430 99503430 1001 86380 86390 1
504115 99504115 1001 86380 86390 1
504017 99504017 1001 86380 86390 1
504056 99504056 1001 86380 86390 1
504092 99504092 1001 86380 86390 1
504037 99504037 1001 86380 86390 1
503835 99503835 1001 86380 86390 1
503913 99503913 1001 86380 86390 1
503866 99503866 1001 86380 86390 1
503869 99503869 1001 86380 86390 1
503529 99503529 1001 86380 86390 1
503517 99503517 1001 86380 86390 1
504209 99504209 1001 86380 86390 1
504134 99504134 1001 86380 86390 1
504148 99504148 1001 86380 86390 1
504255 99504255 1001 86380 86390 1
504320 99504320 1001 86380 86390 1
504165 99504165 1001 86380 86390 1
504760 99504760 1001 86380 86390 1
504675 99504675 1001 86380 86390 1
504591 99504591 1001 86380 86390 1
504620 99504620 1001 86380 86390 1
504440 99504440 1001 86380 86390 1
504491 99504491 1001 86380 86390 1
504955 99504955 1001 86380 86390 1
505111 99505111 1001 86380 86390 1
505129 99505129 1001 86380 86390 1
504950 99504950 1001 86380 86390 1
505629 99505629 1001 86380 86390 1
505642 99505642 1001 86380 86390 1
505606 99505606 1001 86380 86390 1
505752 99505752 1001 86380 86390 1
505461 99505461 1001 86380 86390 1
505372 99505372 1001 86380 86390 1
505362 99505362 1001 86380 86390 1
505405 99505405 1001 86380 86390 1
505268 99505268 1001 86380 86390 1
505327 99505327 1001 86380 86390 1
505820 99505820 1001 86380 86390 1
505772 99505772 1001 86380 86390 1
505877 99505877 1001 86380 86390 1
505817 99505817 1001 86380 86390 1
505869 99505869 1001 86380 86390 1
505934 99505934 1001 86380 86390 1
506430 99506430 1001 86380 86390 1
506523 99506523 1001 86380 86390 1
506447 99506447 1001 86380 86390 1
506501 99506501 1001 86380 86390 1
506255 99506255 1001 86380 86390 1
506294 99506294 1001 86380 86390 1
506273 99506273 1001 86380 86390 1
506114 99506114 1001 86380 86390 1
506141 99506141 1001 86380 86390 1
506154 99506154 1001 86380 86390 1
506693 99506693 1001 86380 86390 1
507378 99507378 1001 86380 86390 1
507081 99507081 1001 86380 86390 1
507056 99507056 1001 86380 86390 1
507087 99507087 1001 86380 86390 1
506984 99506984 1001 86380 86390 1
507010 99507010 1001 86380 86390 1
506908 99506908 1001 86380 86390 1
506861 99506861 1001 86380 86390 1
506839 99506839 1001 86380 86390 1
506802 99506802 1001 86380 86390 1
507621 99507621 1001 86380 86390 1
507610 99507610 1001 86380 86390 1
508083 99508083 1001 86380 86390 1
508144 99508144 1001 86380 86390 1
508209 99508209 1001 86380 86390 1
508093 99508093 1001 86380 86390 1
507904 99507904 1001 86380 86390 1
507658 99507658 1001 86380 86390 1
507685 99507685 1001 86380 86390 1
507763 99507763 1001 86380 86390 1
508378 99508378 1001 86380 86390 1
508271 99508271 1001 86380 86390 1
508960 99508960 1001 86380 86390 1
508836 99508836 1001 86380 86390 1
508695 99508695 1001 86380 86390 1
508777 99508777 1001 86380 86390 1
508559 99508559 1001 86380 86390 1
508455 99508455 1001 86380 86390 1
508465 99508465 1001 86380 86390 1
509227 99509227 1001 86380 86390 1
509125 99509125 1001 86380 86390 1
509216 99509216 1001 86380 86390 1
509103 99509103 1001 86380 86390 1
509157 99509157 1001 86380 86390 1
509120 99509120 1001 86380 86390 1
509211 99509211 1001 86380 86390 1
509674 99509674 1001 86380 86390 1
509649 99509649 1001 86380 86390 1
509547 99509547 1001 86380 86390 1
509692 99509692 1001 86380 86390 1
509385 99509385 1001 86380 86390 1
509324 99509324 1001 86380 86390 1
509454 99509454 1001 86380 86390 1
509429 99509429 1001 86380 86390 1
509457 99509457 1001 86380 86390 1
509408 99509408 1001 86380 86390 1
509421 99509421 1001 86380 86390 1
510080 99510080 1001 86380 86390 1
509983 99509983 1001 86380 86390 1
510101 99510101 1001 86380 86390 1
510708 99510708 1001 86380 86390 1
510555 99510555 1001 86380 86390 1
510545 99510545 1001 86380 86390 1
510485 99510485 1001 86380 86390 1
510389 99510389 1001 86380 86390 1
510455 99510455 1001 86380 86390 1
510250 99510250 1001 86380 86390 1
510860 99510860 1001 86380 86390 1
510812 99510812 1001 86380 86390 1
510826 99510826 1001 86380 86390 1
511428 99511428 1001 86380 86390 1
511416 99511416 1001 86380 86390 1
511506 99511506 1001 86380 86390 1
511497 99511497 1001 86380 86390 1
511407 99511407 1001 86380 86390 1
511498 99511498 1001 86380 86390 1
511182 99511182 1001 86380 86390 1
511212 99511212 1001 86380 86390 1
511187 99511187 1001 86380 86390 1
511215 99511215 1001 86380 86390 1
511268 99511268 1001 86380 86390 1
511000 99511000 1001 86380 86390 1
510935 99510935 1001 86380 86390 1
511131 99511131 1001 86380 86390 1
511096 99511096 1001 86380 86390 1
510994 99510994 1001 86380 86390 1
511734 99511734 1001 86380 86390 1
511349 99511349 1001 86380 86390 1
511649 99511649 1001 86380 86390 1
512317 99512317 1001 86380 86390 1
512202 99512202 1001 86380 86390 1
512293 99512293 1001 86380 86390 1
512097 99512097 1001 86380 86390 1
512007 99512007 1001 86380 86390 1
511919 99511919 1001 86380 86390 1
512441 99512441 1001 86380 86390 1
512462 99512462 1001 86380 86390 1
513052 99513052 1001 86380 86390 1
513079 99513079 1001 86380 86390 1
513055 99513055 1001 86380 86390 1
513109 99513109 1001 86380 86390 1
513009 99513009 1001 86380 86390 1
513128 99513128 1001 86380 86390 1
512975 99512975 1001 86380 86390 1
512921 99512921 1001 86380 86390 1
512934 99512934 1001 86380 86390 1
512597 99512597 1001 86380 86390 1
512732 99512732 1001 86380 86390 1
512746 99512746 1001 86380 86390 1
512593 99512593 1001 86380 86390 1
513242 99513242 1001 86380 86390 1
513232 99513232 1001 86380 86390 1
513235 99513235 1001 86380 86390 1
513916 99513916 1001 86380 86390 1
514002 99514002 1001 86380 86390 1
513977 99513977 1001 86380 86390 1
513876 99513876 1001 86380 86390 1
513902 99513902 1001 86380 86390 1
513766 99513766 1001 86380 86390 1
513729 99513729 1001 86380 86390 1
513759 99513759 1001 86380 86390 1
513466 99513466 1001 86380 86390 1
513431 99513431 1001 86380 86390 1
513484 99513484 1001 86380 86390 1
513537 99513537 1001 86380 86390 1
513602 99513602 1001 86380 86390 1
513590 99513590 1001 86380 86390 1
513578 99513578 1001 86380 86390 1
514044 99514044 1001 86380 86390 1
514174 99514174 1001 86380 86390 1
514048 99514048 1001 86380 86390 1
514768 99514768 1001 86380 86390 1
514828 99514828 1001 86380 86390 1
514758 99514758 1001 86380 86390 1
514695 99514695 1001 86380 86390 1
514834 99514834 1001 86380 86390 1
514764 99514764 1001 86380 86390 1
514846 99514846 1001 86380 86390 1
514561 99514561 1001 86380 86390 1
514523 99514523 1001 86380 86390 1
514538 99514538 1001 86380 86390 1
514578 99514578 1001 86380 86390 1
514530 99514530 1001 86380 86390 1
514586 99514586 1001 86380 86390 1
514368 99514368 1001 86380 86390 1
514335 99514335 1001 86380 86390 1
514401 99514401 1001 86380 86390 1
514441 99514441 1001 86380 86390 1
514248 99514248 1001 86380 86390 1
514997 99514997 1001 86380 86390 1
514978 99514978 1001 86380 86390 1
515492 99515492 1001 86380 86390 1
515611 99515611 1001 86380 86390 1
515496 99515496 1001 86380 86390 1
515312 99515312 1001 86380 86390 1
515391 99515391 1001 86380 86390 1
515329 99515329 1001 86380 86390 1
515206 99515206 1001 86380 86390 1
515208 99515208 1001 86380 86390 1
515785 99515785 1001 86380 86390 1
515799 99515799 1001 86380 86390 1
515709 99515709 1001 86380 86390 1
515842 99515842 1001 86380 86390 1
515883 99515883 1001 86380 86390 1
515767 99515767 1001 86380 86390 1
515794 99515794 1001 86380 86390 1
515717 99515717 1001 86380 86390 1
515730 99515730 1001 86380 86390 1
515796 99515796 1001 86380 86390 1
516394 99516394 1001 86380 86390 1
516409 99516409 1001 86380 86390 1
516385 99516385 1001 86380 86390 1
516373 99516373 1001 86380 86390 1
516363 99516363 1001 86380 86390 1
516340 99516340 1001 86380 86390 1
516150 99516150 1001 86380 86390 1
516189 99516189 1001 86380 86390 1
516208 99516208 1001 86380 86390 1
516063 99516063 1001 86380 86390 1
516030 99516030 1001 86380 86390 1
516663 99516663 1001 86380 86390 1
516306 99516306 1001 86380 86390 1
516580 99516580 1001 86380 86390 1
516571 99516571 1001 86380 86390 1
517225 99517225 1001 86380 86390 1
517266 99517266 1001 86380 86390 1
517180 99517180 1001 86380 86390 1
517334 99517334 1001 86380 86390 1
517102 99517102 1001 86380 86390 1
517000 99517000 1001 86380 86390 1
516819 99516819 1001 86380 86390 1
516846 99516846 1001 86380 86390 1
516872 99516872 1001 86380 86390 1
516743 99516743 1001 86380 86390 1
516724 99516724 1001 86380 86390 1
517450 99517450 1001 86380 86390 1
517533 99517533 1001 86380 86390 1
517497 99517497 1001 86380 86390 1
517965 99517965 1001 86380 86390 1
517854 99517854 1001 86380 86390 1
517934 99517934 1001 86380 86390 1
517925 99517925 1001 86380 86390 1
517811 99517811 1001 86380 86390 1
517864 99517864 1001 86380 86390 1
517654 99517654 1001 86380 86390 1
517680 99517680 1001 86380 86390 1
517616 99517616 1001 86380 86390 1
517617 99517617 1001 86380 86390 1
517708 99517708 1001 86380 86390 1
518356 99518356 1001 86380 86390 1
518318 99518318 1001 86380 86390 1
518233 99518233 1001 86380 86390 1
518195 99518195 1001 86380 86390 1
518951 99518951 1001 86380 86390 1
518902 99518902 1001 86380 86390 1
518803 99518803 1001 86380 86390 1
518881 99518881 1001 86380 86390 1
518793 99518793 1001 86380 86390 1
518667 99518667 1001 86380 86390 1
518738 99518738 1001 86380 86390 1
518494 99518494 1001 86380 86390 1
518521 99518521 1001 86380 86390 1
519025 99519025 1001 86380 86390 1
519092 99519092 1001 86380 86390 1
519036 99519036 1001 86380 86390 1
519813 99519813 1001 86380 86390 1
519652 99519652 1001 86380 86390 1
519484 99519484 1001 86380 86390 1
519461 99519461 1001 86380 86390 1
519363 99519363 1001 86380 86390 1
519201 99519201 1001 86380 86390 1
519896 99519896 1001 86380 86390 1
519900 99519900 1001 86380 86390 1
519992 99519992 1001 86380 86390 1
520502 99520502 1001 86380 86390 1
520493 99520493 1001 86380 86390 1
520533 99520533 1001 86380 86390 1
520634 99520634 1001 86380 86390 1
520321 99520321 1001 86380 86390 1
520230 99520230 1001 86380 86390 1
520323 99520323 1001 86380 86390 1
520388 99520388 1001 86380 86390 1
520315 99520315 1001 86380 86390 1
520072 99520072 1001 86380 86390 1
520069 99520069 1001 86380 86390 1
520650 99520650 1001 86380 86390 1
520704 99520704 1001 86380 86390 1
520684 99520684 1001 86380 86390 1
520750 99520750 1001 86380 86390 1
520712 99520712 1001 86380 86390 1
521405 99521405 1001 86380 86390 1
521369 99521369 1001 86380 86390 1
521347 99521347 1001 86380 86390 1
521425 99521425 1001 86380 86390 1
521457 99521457 1001 86380 86390 1
521413 99521413 1001 86380 86390 1
521349 99521349 1001 86380 86390 1
521183 99521183 1001 86380 86390 1
521188 99521188 1001 86380 86390 1
521077 99521077 1001 86380 86390 1
520993 99520993 1001 86380 86390 1
520877 99520877 1001 86380 86390 1
520870 99520870 1001 86380 86390 1
521541 99521541 1001 86380 86390 1
521646 99521646 1001 86380 86390 1
522268 99522268 1001 86380 86390 1
522148 99522148 1001 86380 86390 1
522123 99522123 1001 86380 86390 1
522239 99522239 1001 86380 86390 1
521924 99521924 1001 86380 86390 1
521867 99521867 1001 86380 86390 1
521842 99521842 1001 86380 86390 1
521708 99521708 1001 86380 86390 1
522394 99522394 1001 86380 86390 1
522435 99522435 1001 86380 86390 1
522428 99522428 1001 86380 86390 1
522956 99522956 1001 86380 86390 1
522811 99522811 1001 86380 86390 1
522793 99522793 1001 86380 86390 1
522795 99522795 1001 86380 86390 1
522757 99522757 1001 86380 86390 1
522538 99522538 1001 86380 86390 1
522577 99522577 1001 86380 86390 1
522566 99522566 1001 86380 86390 1
522696 99522696 1001 86380 86390 1
522632 99522632 1001 86380 86390 1
522516 99522516 1001 86380 86390 1
522557 99522557 1001 86380 86390 1
522701 99522701 1001 86380 86390 1
523199 99523199 1001 86380 86390 1
523316 99523316 1001 86380 86390 1
523240 99523240 1001 86380 86390 1
523124 99523124 1001 86380 86390 1
523944 99523944 1001 86380 86390 1
523870 99523870 1001 86380 86390 1
523808 99523808 1001 86380 86390 1
523926 99523926 1001 86380 86390 1
523721 99523721 1001 86380 86390 1
523671 99523671 1001 86380 86390 1
523497 99523497 1001 86380 86390 1
523359 99523359 1001 86380 86390 1
524141 99524141 1001 86380 86390 1
523947 99523947 1001 86380 86390 1
523986 99523986 1001 86380 86390 1
524029 99524029 1001 86380 86390 1
524699 99524699 1001 86380 86390 1
524611 99524611 1001 86380 86390 1
524587 99524587 1001 86380 86390 1
524614 99524614 1001 86380 86390 1
524602 99524602 1001 86380 86390 1
524466 99524466 1001 86380 86390 1
524469 99524469 1001 86380 86390 1
524548 99524548 1001 86380 86390 1
524241 99524241 1001 86380 86390 1
524203 99524203 1001 86380 86390 1
524300 99524300 1001 86380 86390 1
524188 99524188 1001 86380 86390 1
524781 99524781 1001 86380 86390 1
524875 99524875 1001 86380 86390 1
524907 99524907 1001 86380 86390 1
524923 99524923 1001 86380 86390 1
525534 99525534 1001 86380 86390 1
525400 99525400 1001 86380 86390 1
525592 99525592 1001 86380 86390 1
525367 99525367 1001 86380 86390 1
525320 99525320 1001 86380 86390 1
525323 99525323 1001 86380 86390 1
525095 99525095 1001 86380 86390 1
525033 99525033 1001 86380 86390 1
525078 99525078 1001 86380 86390 1
525711 99525711 1001 86380 86390 1
525648 99525648 1001 86380 86390 1
525675 99525675 1001 86380 86390 1
525766 99525766 1001 86380 86390 1
525694 99525694 1001 86380 86390 1
526295 99526295 1001 86380 86390 1
526301 99526301 1001 86380 86390 1
526367 99526367 1001 86380 86390 1
526305 99526305 1001 86380 86390 1
526333 99526333 1001 86380 86390 1
526092 99526092 1001 86380 86390 1
525836 99525836 1001 86380 86390 1
525902 99525902 1001 86380 86390 1
526499 99526499 1001 86380 86390 1
526554 99526554 1001 86380 86390 1
526597 99526597 1001 86380 86390 1
526572 99526572 1001 86380 86390 1
526624 99526624 1001 86380 86390 1
527230 99527230 1001 86380 86390 1
526992 99526992 1001 86380 86390 1
527020 99527020 1001 86380 86390 1
527023 99527023 1001 86380 86390 1
526669 99526669 1001 86380 86390 1
526708 99526708 1001 86380 86390 1
526715 99526715 1001 86380 86390 1
526690 99526690 1001 86380 86390 1
527311 99527311 1001 86380 86390 1
527436 99527436 1001 86380 86390 1
527296 99527296 1001 86380 86390 1
527400 99527400 1001 86380 86390 1
527349 99527349 1001 86380 86390 1
527889 99527889 1001 86380 86390 1
527904 99527904 1001 86380 86390 1
527893 99527893 1001 86380 86390 1
527906 99527906 1001 86380 86390 1
527741 99527741 1001 86380 86390 1
527758 99527758 1001 86380 86390 1
527681 99527681 1001 86380 86390 1
527685 99527685 1001 86380 86390 1
527687 99527687 1001 86380 86390 1
527480 99527480 1001 86380 86390 1
527558 99527558 1001 86380 86390 1
527650 99527650 1001 86380 86390 1
528114 99528114 1001 86380 86390 1
528259 99528259 1001 86380 86390 1
528092 99528092 1001 86380 86390 1
528705 99528705 1001 86380 86390 1
528895 99528895 1001 86380 86390 1
528675 99528675 1001 86380 86390 1
528572 99528572 1001 86380 86390 1
528535 99528535 1001 86380 86390 1
528692 99528692 1001 86380 86390 1
528668 99528668 1001 86380 86390 1
528552 99528552 1001 86380 86390 1
528451 99528451 1001 86380 86390 1
528302 99528302 1001 86380 86390 1
528316 99528316 1001 86380 86390 1
528381 99528381 1001 86380 86390 1
529107 99529107 1001 86380 86390 1
528992 99528992 1001 86380 86390 1
529096 99529096 1001 86380 86390 1
529060 99529060 1001 86380 86390 1
529601 99529601 1001 86380 86390 1
529541 99529541 1001 86380 86390 1
529522 99529522 1001 86380 86390 1
529471 99529471 1001 86380 86390 1
529394 99529394 1001 86380 86390 1
529461 99529461 1001 86380 86390 1
529410 99529410 1001 86380 86390 1
529257 99529257 1001 86380 86390 1
529245 99529245 1001 86380 86390 1
529808 99529808 1001 86380 86390 1
529848 99529848 1001 86380 86390 1
530537 99530537 1001 86380 86390 1
530149 99530149 1001 86380 86390 1
530215 99530215 1001 86380 86390 1
530203 99530203 1001 86380 86390 1
529998 99529998 1001 86380 86390 1
530026 99530026 1001 86380 86390 1
530108 99530108 1001 86380 86390 1
530136 99530136 1001 86380 86390 1
530033 99530033 1001 86380 86390 1
530048 99530048 1001 86380 86390 1
530631 99530631 1001 86380 86390 1
530697 99530697 1001 86380 86390 1
530649 99530649 1001 86380 86390 1
530640 99530640 1001 86380 86390 1
530602 99530602 1001 86380 86390 1
531303 99531303 1001 86380 86390 1
531294 99531294 1001 86380 86390 1
531270 99531270 1001 86380 86390 1
531184 99531184 1001 86380 86390 1
531059 99531059 1001 86380 86390 1
531152 99531152 1001 86380 86390 1
530970 99530970 1001 86380 86390 1
531128 99531128 1001 86380 86390 1
531017 99531017 1001 86380 86390 1
530991 99530991 1001 86380 86390 1
530915 99530915 1001 86380 86390 1
530800 99530800 1001 86380 86390 1
530960 99530960 1001 86380 86390 1
530857 99530857 1001 86380 86390 1
531547 99531547 1001 86380 86390 1
531464 99531464 1001 86380 86390 1
531401 99531401 1001 86380 86390 1
532146 99532146 1001 86380 86390 1
532010 99532010 1001 86380 86390 1
532126 99532126 1001 86380 86390 1
531964 99531964 1001 86380 86390 1
531867 99531867 1001 86380 86390 1
531895 99531895 1001 86380 86390 1
531665 99531665 1001 86380 86390 1
531735 99531735 1001 86380 86390 1
531739 99531739 1001 86380 86390 1
532411 99532411 1001 86380 86390 1
532334 99532334 1001 86380 86390 1
532386 99532386 1001 86380 86390 1
532302 99532302 1001 86380 86390 1
532406 99532406 1001 86380 86390 1
532356 99532356 1001 86380 86390 1
532856 99532856 1001 86380 86390 1
532873 99532873 1001 86380 86390 1
532646 99532646 1001 86380 86390 1
532690 99532690 1001 86380 86390 1
532707 99532707 1001 86380 86390 1
532567 99532567 1001 86380 86390 1
532503 99532503 1001 86380 86390 1
532504 99532504 1001 86380 86390 1
532481 99532481 1001 86380 86390 1
532559 99532559 1001 86380 86390 1
532524 99532524 1001 86380 86390 1
532564 99532564 1001 86380 86390 1
533146 99533146 1001 86380 86390 1
532412 99532412 1001 86380 86390 1
532828 99532828 1001 86380 86390 1
533047 99533047 1001 86380 86390 1
533216 99533216 1001 86380 86390 1
533153 99533153 1001 86380 86390 1
533117 99533117 1001 86380 86390 1
533756 99533756 1001 86380 86390 1
533762 99533762 1001 86380 86390 1
533699 99533699 1001 86380 86390 1
533676 99533676 1001 86380 86390 1
533856 99533856 1001 86380 86390 1
533690 99533690 1001 86380 86390 1
533562 99533562 1001 86380 86390 1
533447 99533447 1001 86380 86390 1
533308 99533308 1001 86380 86390 1
533963 99533963 1001 86380 86390 1
533952 99533952 1001 86380 86390 1
534035 99534035 1001 86380 86390 1
534061 99534061 1001 86380 86390 1
534624 99534624 1001 86380 86390 1
534642 99534642 1001 86380 86390 1
534566 99534566 1001 86380 86390 1
534328 99534328 1001 86380 86390 1
534382 99534382 1001 86380 86390 1
534474 99534474 1001 86380 86390 1
534410 99534410 1001 86380 86390 1
534232 99534232 1001 86380 86390 1
534204 99534204 1001 86380 86390 1
534257 99534257 1001 86380 86390 1
534863 99534863 1001 86380 86390 1
534773 99534773 1001 86380 86390 1
534709 99534709 1001 86380 86390 1
534735 99534735 1001 86380 86390 1
534713 99534713 1001 86380 86390 1
534778 99534778 1001 86380 86390 1
535330 99535330 1001 86380 86390 1
535331 99535331 1001 86380 86390 1
535485 99535485 1001 86380 86390 1
535488 99535488 1001 86380 86390 1
535388 99535388 1001 86380 86390 1
535503 99535503 1001 86380 86390 1
535197 99535197 1001 86380 86390 1
534993 99534993 1001 86380 86390 1
535021 99535021 1001 86380 86390 1
534973 99534973 1001 86380 86390 1
534897 99534897 1001 86380 86390 1
534989 99534989 1001 86380 86390 1
535586 99535586 1001 86380 86390 1
535690 99535690 1001 86380 86390 1
535522 99535522 1001 86380 86390 1
535704 99535704 1001 86380 86390 1
535642 99535642 1001 86380 86390 1
535568 99535568 1001 86380 86390 1
536160 99536160 1001 86380 86390 1
536238 99536238 1001 86380 86390 1
536214 99536214 1001 86380 86390 1
536244 99536244 1001 86380 86390 1
535959 99535959 1001 86380 86390 1
535846 99535846 1001 86380 86390 1
535744 99535744 1001 86380 86390 1
535801 99535801 1001 86380 86390 1
535879 99535879 1001 86380 86390 1
535752 99535752 1001 86380 86390 1
535753 99535753 1001 86380 86390 1
536983 99536983 1001 86380 86390 1
537100 99537100 1001 86380 86390 1
537126 99537126 1001 86380 86390 1
537127 99537127 1001 86380 86390 1
536998 99536998 1001 86380 86390 1
537000 99537000 1001 86380 86390 1
537152 99537152 1001 86380 86390 1
536871 99536871 1001 86380 86390 1
536913 99536913 1001 86380 86390 1
536633 99536633 1001 86380 86390 1
536647 99536647 1001 86380 86390 1
536689 99536689 1001 86380 86390 1
536716 99536716 1001 86380 86390 1
536618 99536618 1001 86380 86390 1
537319 99537319 1001 86380 86390 1
537335 99537335 1001 86380 86390 1
537258 99537258 1001 86380 86390 1
537849 99537849 1001 86380 86390 1
537928 99537928 1001 86380 86390 1
537891 99537891 1001 86380 86390 1
537905 99537905 1001 86380 86390 1
537883 99537883 1001 86380 86390 1
537733 99537733 1001 86380 86390 1
537726 99537726 1001 86380 86390 1
537637 99537637 1001 86380 86390 1
537500 99537500 1001 86380 86390 1
537452 99537452 1001 86380 86390 1
537574 99537574 1001 86380 86390 1
538013 99538013 1001 86380 86390 1
538156 99538156 1001 86380 86390 1
538118 99538118 1001 86380 86390 1
538171 99538171 1001 86380 86390 1
538635 99538635 1001 86380 86390 1
538730 99538730 1001 86380 86390 1
538695 99538695 1001 86380 86390 1
538697 99538697 1001 86380 86390 1
538468 99538468 1001 86380 86390 1
538473 99538473 1001 86380 86390 1
538298 99538298 1001 86380 86390 1
538273 99538273 1001 86380 86390 1
538391 99538391 1001 86380 86390 1
538277 99538277 1001 86380 86390 1
538333 99538333 1001 86380 86390 1
538243 99538243 1001 86380 86390 1
539016 99539016 1001 86380 86390 1
539593 99539593 1001 86380 86390 1
539453 99539453 1001 86380 86390 1
539587 99539587 1001 86380 86390 1
539285 99539285 1001 86380 86390 1
539239 99539239 1001 86380 86390 1
539210 99539210 1001 86380 86390 1
539781 99539781 1001 86380 86390 1
539694 99539694 1001 86380 86390 1
539721 99539721 1001 86380 86390 1
540357 99540357 1001 86380 86390 1
540168 99540168 1001 86380 86390 1
540130 99540130 1001 86380 86390 1
540261 99540261 1001 86380 86390 1
539953 99539953 1001 86380 86390 1
539868 99539868 1001 86380 86390 1
540026 99540026 1001 86380 86390 1
539949 99539949 1001 86380 86390 1
540507 99540507 1001 86380 86390 1
541115 99541115 1001 86380 86390 1
541186 99541186 1001 86380 86390 1
541225 99541225 1001 86380 86390 1
541238 99541238 1001 86380 86390 1
541000 99541000 1001 86380 86390 1
541002 99541002 1001 86380 86390 1
541044 99541044 1001 86380 86390 1
540703 99540703 1001 86380 86390 1
540692 99540692 1001 86380 86390 1
540784 99540784 1001 86380 86390 1
540684 99540684 1001 86380 86390 1
541297 99541297 1001 86380 86390 1
541326 99541326 1001 86380 86390 1
541300 99541300 1001 86380 86390 1
541341 99541341 1001 86380 86390 1
541432 99541432 1001 86380 86390 1
542057 99542057 1001 86380 86390 1
542095 99542095 1001 86380 86390 1
542024 99542024 1001 86380 86390 1
542001 99542001 1001 86380 86390 1
541791 99541791 1001 86380 86390 1
541845 99541845 1001 86380 86390 1
541859 99541859 1001 86380 86390 1
541591 99541591 1001 86380 86390 1
541516 99541516 1001 86380 86390 1
541599 99541599 1001 86380 86390 1
542195 99542195 1001 86380 86390 1
542227 99542227 1001 86380 86390 1
542318 99542318 1001 86380 86390 1
542166 99542166 1001 86380 86390 1
542308 99542308 1001 86380 86390 1
542219 99542219 1001 86380 86390 1
542856 99542856 1001 86380 86390 1
542933 99542933 1001 86380 86390 1
542788 99542788 1001 86380 86390 1
542827 99542827 1001 86380 86390 1
542939 99542939 1001 86380 86390 1
542697 99542697 1001 86380 86390 1
542738 99542738 1001 86380 86390 1
542472 99542472 1001 86380 86390 1
542382 99542382 1001 86380 86390 1
542383 99542383 1001 86380 86390 1
543007 99543007 1001 86380 86390 1
542997 99542997 1001 86380 86390 1
543141 99543141 1001 86380 86390 1
542962 99542962 1001 86380 86390 1
543607 99543607 1001 86380 86390 1
543700 99543700 1001 86380 86390 1
543666 99543666 1001 86380 86390 1
543764 99543764 1001 86380 86390 1
543515 99543515 1001 86380 86390 1
543504 99543504 1001 86380 86390 1
543402 99543402 1001 86380 86390 1
543546 99543546 1001 86380 86390 1
543456 99543456 1001 86380 86390 1
543378 99543378 1001 86380 86390 1
543562 99543562 1001 86380 86390 1
543190 99543190 1001 86380 86390 1
543242 99543242 1001 86380 86390 1
543219 99543219 1001 86380 86390 1
543285 99543285 1001 86380 86390 1
543261 99543261 1001 86380 86390 1
543210 99543210 1001 86380 86390 1
543960 99543960 1001 86380 86390 1
543974 99543974 1001 86380 86390 1
544543 99544543 1001 86380 86390 1
544190 99544190 1001 86380 86390 1
544218 99544218 1001 86380 86390 1
544336 99544336 1001 86380 86390 1
544108 99544108 1001 86380 86390 1
544074 99544074 1001 86380 86390 1
544101 99544101 1001 86380 86390 1
543984 99543984 1001 86380 86390 1
543987 99543987 1001 86380 86390 1
544673 99544673 1001 86380 86390 1
544670 99544670 1001 86380 86390 1
408641 1216 1001 53460 60657 1
528577 849 1001 61712 62011 1
400026 99400026 1001 86380 86390 1
400105 99400105 1001 86380 86390 1
400063 99400063 1001 86380 86390 1
400218 99400218 1001 86380 86390 1
400320 99400320 1001 86380 86390 1
400295 99400295 1001 86380 86390 1
400392 99400392 1001 86380 86390 1
400461 99400461 1001 86380 86390 1
400964 99400964 1001 86380 86390 1
401250 99401250 1001 86380 86390 1
401289 99401289 1001 86380 86390 1
401466 99401466 1001 86380 86390 1
401368 99401368 1001 86380 86390 1
401840 99401840 1001 86380 86390 1
401902 99401902 1001 86380 86390 1
402020 99402020 1001 86380 86390 1
402106 99402106 1001 86380 86390 1
402112 99402112 1001 86380 86390 1
402117 99402117 1001 86380 86390 1
402561 99402561 1001 86380 86390 1
402670 99402670 1001 86380 86390 1
402613 99402613 1001 86380 86390 1
402863 99402863 1001 86380 86390 1
403095 99403095 1001 86380 86390 1
403401 99403401 1001 86380 86390 1
403595 99403595 1001 86380 86390 1
403586 99403586 1001 86380 86390 1
403806 99403806 1001 86380 86390 1
403855 99403855 1001 86380 86390 1
404104 99404104 1001 86380 86390 1
404053 99404053 1001 86380 86390 1
404062 99404062 1001 86380 86390 1
404275 99404275 1001 86380 86390 1
404287 99404287 1001 86380 86390 1
404856 99404856 1001 86380 86390 1
404793 99404793 1001 86380 86390 1
405088 99405088 1001 86380 86390 1
405199 99405199 1001 86380 86390 1
405236 99405236 1001 86380 86390 1
405308 99405308 1001 86380 86390 1
405273 99405273 1001 86380 86390 1
405421 99405421 1001 86380 86390 1
405436 99405436 1001 86380 86390 1
405580 99405580 1001 86380 86390 1
405507 99405507 1001 86380 86390 1
405625 99405625 1001 86380 86390 1
405753 99405753 1001 86380 86390 1
405739 99405739 1001 86380 86390 1
405694 99405694 1001 86380 86390 1
405968 99405968 1001 86380 86390 1
406102 99406102 1001 86380 86390 1
406135 99406135 1001 86380 86390 1
406359 99406359 1001 86380 86390 1
406625 99406625 1001 86380 86390 1
406743 99406743 1001 86380 86390 1
407100 99407100 1001 86380 86390 1
407184 99407184 1001 86380 86390 1
407626 99407626 1001 86380 86390 1
407729 99407729 1001 86380 86390 1
407758 99407758 1001 86380 86390 1
408145 99408145 1001 86380 86390 1
408173 99408173 1001 86380 86390 1
408243 99408243 1001 86380 86390 1
408527 99408527 1001 86380 86390 1
408471 99408471 1001 86380 86390 1
408559 99408559 1001 86380 86390 1
408687 99408687 1001 86380 86390 1
409354 99409354 1001 86380 86390 1
409447 99409447 1001 86380 86390 1
409596 99409596 1001 86380 86390 1
409529 99409529 1001 86380 86390 1
409817 99409817 1001 86380 86390 1
409940 99409940 1001 86380 86390 1
409919 99409919 1001 86380 86390 1
410059 99410059 1001 86380 86390 1
410152 99410152 1001 86380 86390 1
410254 99410254 1001 86380 86390 1
410349 99410349 1001 86380 86390 1
410458 99410458 1001 86380 86390 1
410463 99410463 1001 86380 86390 1
411236 99411236 1001 86380 86390 1
411344 99411344 1001 86380 86390 1
411522 99411522 1001 86380 86390 1
411558 99411558 1001 86380 86390 1
411622 99411622 1001 86380 86390 1
411740 99411740 1001 86380 86390 1
411804 99411804 1001 86380 86390 1
411910 99411910 1001 86380 86390 1
411950 99411950 1001 86380 86390 1
412223 99412223 1001 86380 86390 1
412252 99412252 1001 86380 86390 1
412329 99412329 1001 86380 86390 1
412336 99412336 1001 86380 86390 1
413627 99413627 1001 86380 86390 1
413382 99413382 1001 86380 86390 1
413390 99413390 1001 86380 86390 1
413278 99413278 1001 86380 86390 1
413077 99413077 1001 86380 86390 1
413768 99413768 1001 86380 86390 1
415171 99415171 1001 86380 86390 1
414850 99414850 1001 86380 86390 1
414856 99414856 1001 86380 86390 1
414585 99414585 1001 86380 86390 1
414245 99414245 1001 86380 86390 1
415336 99415336 1001 86380 86390 1
415389 99415389 1001 86380 86390 1
415405 99415405 1001 86380 86390 1
416471 99416471 1001 86380 86390 1
416101 99416101 1001 86380 86390 1
415978 99415978 1001 86380 86390 1
417236 99417236 1001 86380 86390 1
417147 99417147 1001 86380 86390 1
417223 99417223 1001 86380 86390 1
417250 99417250 1001 86380 86390 1
417519 99417519 1001 86380 86390 1
417499 99417499 1001 86380 86390 1
417435 99417435 1001 86380 86390 1
418709 99418709 1001 86380 86390 1
418710 99418710 1001 86380 86390 1
418784 99418784 1001 86380 86390 1
418792 99418792 1001 86380 86390 1
418391 99418391 1001 86380 86390 1
417893 99417893 1001 86380 86390 1
417683 99417683 1001 86380 86390 1
417692 99417692 1001 86380 86390 1
417727 99417727 1001 86380 86390 1
419199 99419199 1001 86380 86390 1
418865 99418865 1001 86380 86390 1
420278 99420278 1001 86380 86390 1
420143 99420143 1001 86380 86390 1
420164 99420164 1001 86380 86390 1
420325 99420325 1001 86380 86390 1
420074 99420074 1001 86380 86390 1
420432 99420432 1001 86380 86390 1
420024 99420024 1001 86380 86390 1
419963 99419963 1001 86380 86390 1
419546 99419546 1001 86380 86390 1
419309 99419309 1001 86380 86390 1
419487 99419487 1001 86380 86390 1
419373 99419373 1001 86380 86390 1
420691 99420691 1001 86380 86390 1
422102 99422102 1001 86380 86390 1
421858 99421858 1001 86380 86390 1
421585 99421585 1001 86380 86390 1
421582 99421582 1001 86380 86390 1
421039 99421039 1001 86380 86390 1
420859 99420859 1001 86380 86390 1
420866 99420866 1001 86380 86390 1
420902 99420902 1001 86380 86390 1
421252 99421252 1001 86380 86390 1
422486 99422486 1001 86380 86390 1
422253 99422253 1001 86380 86390 1
422317 99422317 1001 86380 86390 1
422319 99422319 1001 86380 86390 1
422324 99422324 1001 86380 86390 1
422454 99422454 1001 86380 86390 1
423412 99423412 1001 86380 86390 1
423557 99423557 1001 86380 86390 1
423317 99423317 1001 86380 86390 1
423618 99423618 1001 86380 86390 1
423424 99423424 1001 86380 86390 1
423009 99423009 1001 86380 86390 1
422993 99422993 1001 86380 86390 1
423189 99423189 1001 86380 86390 1
422859 99422859 1001 86380 86390 1
422662 99422662 1001 86380 86390 1
422615 99422615 1001 86380 86390 1
422677 99422677 1001 86380 86390 1
422903 99422903 1001 86380 86390 1
422550 99422550 1001 86380 86390 1
423966 99423966 1001 86380 86390 1
423780 99423780 1001 86380 86390 1
425220 99425220 1001 86380 86390 1
425276 99425276 1001 86380 86390 1
425341 99425341 1001 86380 86390 1
425238 99425238 1001 86380 86390 1
425289 99425289 1001 86380 86390 1
424787 99424787 1001 86380 86390 1
424243 99424243 1001 86380 86390 1
424399 99424399 1001 86380 86390 1
424304 99424304 1001 86380 86390 1
424403 99424403 1001 86380 86390 1
424285 99424285 1001 86380 86390 1
424589 99424589 1001 86380 86390 1
425647 99425647 1001 86380 86390 1
425401 99425401 1001 86380 86390 1
426446 99426446 1001 86380 86390 1
426490 99426490 1001 86380 86390 1
426079 99426079 1001 86380 86390 1
426237 99426237 1001 86380 86390 1
427418 99427418 1001 86380 86390 1
427180 99427180 1001 86380 86390 1
427184 99427184 1001 86380 86390 1
428646 99428646 1001 86380 86390 1
428014 99428014 1001 86380 86390 1
428270 99428270 1001 86380 86390 1
428271 99428271 1001 86380 86390 1
427732 99427732 1001 86380 86390 1
427707 99427707 1001 86380 86390 1
427905 99427905 1001 86380 86390 1
429154 99429154 1001 86380 86390 1
427922 99427922 1001 86380 86390 1
429132 99429132 1001 86380 86390 1
429136 99429136 1001 86380 86390 1
428930 99428930 1001 86380 86390 1
429145 99429145 1001 86380 86390 1
430122 99430122 1001 86380 86390 1
430335 99430335 1001 86380 86390 1
430199 99430199 1001 86380 86390 1
430141 99430141 1001 86380 86390 1
429824 99429824 1001 86380 86390 1
429827 99429827 1001 86380 86390 1
429179 99429179 1001 86380 86390 1
429402 99429402 1001 86380 86390 1
429358 99429358 1001 86380 86390 1
429560 99429560 1001 86380 86390 1
430634 99430634 1001 86380 86390 1
430616 99430616 1001 86380 86390 1
431828 99431828 1001 86380 86390 1
431807 99431807 1001 86380 86390 1
431981 99431981 1001 86380 86390 1
431246 99431246 1001 86380 86390 1
431234 99431234 1001 86380 86390 1
432350 99432350 1001 86380 86390 1
432279 99432279 1001 86380 86390 1
433635 99433635 1001 86380 86390 1
433657 99433657 1001 86380 86390 1
433620 99433620 1001 86380 86390 1
433356 99433356 1001 86380 86390 1
433545 99433545 1001 86380 86390 1
433268 99433268 1001 86380 86390 1
433138 99433138 1001 86380 86390 1
433192 99433192 1001 86380 86390 1
433272 99433272 1001 86380 86390 1
433227 99433227 1001 86380 86390 1
432960 99432960 1001 86380 86390 1
432830 99432830 1001 86380 86390 1
432630 99432630 1001 86380 86390 1
432757 99432757 1001 86380 86390 1
432654 99432654 1001 86380 86390 1
432514 99432514 1001 86380 86390 1
433881 99433881 1001 86380 86390 1
434007 99434007 1001 86380 86390 1
434030 99434030 1001 86380 86390 1
435162 99435162 1001 86380 86390 1
435201 99435201 1001 86380 86390 1
435332 99435332 1001 86380 86390 1
435176 99435176 1001 86380 86390 1
434643 99434643 1001 86380 86390 1
434656 99434656 1001 86380 86390 1
434532 99434532 1001 86380 86390 1
434269 99434269 1001 86380 86390 1
434414 99434414 1001 86380 86390 1
434248 99434248 1001 86380 86390 1
434587 99434587 1001 86380 86390 1
435457 99435457 1001 86380 86390 1
435723 99435723 1001 86380 86390 1
436952 99436952 1001 86380 86390 1
436761 99436761 1001 86380 86390 1
436859 99436859 1001 86380 86390 1
436812 99436812 1001 86380 86390 1
436970 99436970 1001 86380 86390 1
437133 99437133 1001 86380 86390 1
436913 99436913 1001 86380 86390 1
436705 99436705 1001 86380 86390 1
436730 99436730 1001 86380 86390 1
436425 99436425 1001 86380 86390 1
436370 99436370 1001 86380 86390 1
436745 99436745 1001 86380 86390 1
436748 99436748 1001 86380 86390 1
436128 99436128 1001 86380 86390 1
436265 99436265 1001 86380 86390 1
436312 99436312 1001 86380 86390 1
435962 99435962 1001 86380 86390 1
435939 99435939 1001 86380 86390 1
436026 99436026 1001 86380 86390 1
437349 99437349 1001 86380 86390 1
300007 99300007 1001 86380 86390 1
437277 99437277 1001 86380 86390 1
300717 99300717 1001 86380 86390 1
300675 99300675 1001 86380 86390 1
300407 99300407 1001 86380 86390 1
300358 99300358 1001 86380 86390 1
300437 99300437 1001 86380 86390 1
300514 99300514 1001 86380 86390 1
300335 99300335 1001 86380 86390 1
300432 99300432 1001 86380 86390 1
300276 99300276 1001 86380 86390 1
300264 99300264 1001 86380 86390 1
300227 99300227 1001 86380 86390 1
300211 99300211 1001 86380 86390 1
300869 99300869 1001 86380 86390 1
300900 99300900 1001 86380 86390 1
300797 99300797 1001 86380 86390 1
300918 99300918 1001 86380 86390 1
301555 99301555 1001 86380 86390 1
301311 99301311 1001 86380 86390 1
301347 99301347 1001 86380 86390 1
301205 99301205 1001 86380 86390 1
300967 99300967 1001 86380 86390 1
301123 99301123 1001 86380 86390 1
300954 99300954 1001 86380 86390 1
301007 99301007 1001 86380 86390 1
300969 99300969 1001 86380 86390 1
301037 99301037 1001 86380 86390 1
301713 99301713 1001 86380 86390 1
301702 99301702 1001 86380 86390 1
301561 99301561 1001 86380 86390 1
301653 99301653 1001 86380 86390 1
301694 99301694 1001 86380 86390 1
302178 99302178 1001 86380 86390 1
302218 99302218 1001 86380 86390 1
302297 99302297 1001 86380 86390 1
302246 99302246 1001 86380 86390 1
302370 99302370 1001 86380 86390 1
302099 99302099 1001 86380 86390 1
301974 99301974 1001 86380 86390 1
302056 99302056 1001 86380 86390 1
302070 99302070 1001 86380 86390 1
301763 99301763 1001 86380 86390 1
301805 99301805 1001 86380 86390 1
302495 99302495 1001 86380 86390 1
302508 99302508 1001 86380 86390 1
302576 99302576 1001 86380 86390 1
302410 99302410 1001 86380 86390 1
302401 99302401 1001 86380 86390 1
303034 99303034 1001 86380 86390 1
303190 99303190 1001 86380 86390 1
303002 99303002 1001 86380 86390 1
302965 99302965 1001 86380 86390 1
302794 99302794 1001 86380 86390 1
302787 99302787 1001 86380 86390 1
302751 99302751 1001 86380 86390 1
303377 99303377 1001 86380 86390 1
303962 99303962 1001 86380 86390 1
303975 99303975 1001 86380 86390 1
303915 99303915 1001 86380 86390 1
303686 99303686 1001 86380 86390 1
303807 99303807 1001 86380 86390 1
303745 99303745 1001 86380 86390 1
303560 99303560 1001 86380 86390 1
303587 99303587 1001 86380 86390 1
303615 99303615 1001 86380 86390 1
304092 99304092 1001 86380 86390 1
304119 99304119 1001 86380 86390 1
304830 99304830 1001 86380 86390 1
304750 99304750 1001 86380 86390 1
304776 99304776 1001 86380 86390 1
304849 99304849 1001 86380 86390 1
304511 99304511 1001 86380 86390 1
304589 99304589 1001 86380 86390 1
304578 99304578 1001 86380 86390 1
304514 99304514 1001 86380 86390 1
304548 99304548 1001 86380 86390 1
304264 99304264 1001 86380 86390 1
304241 99304241 1001 86380 86390 1
304334 99304334 1001 86380 86390 1
304413 99304413 1001 86380 86390 1
304963 99304963 1001 86380 86390 1
305015 99305015 1001 86380 86390 1
305056 99305056 1001 86380 86390 1
304892 99304892 1001 86380 86390 1
304866 99304866 1001 86380 86390 1
304958 99304958 1001 86380 86390 1
305558 99305558 1001 86380 86390 1
305638 99305638 1001 86380 86390 1
305644 99305644 1001 86380 86390 1
305353 99305353 1001 86380 86390 1
305393 99305393 1001 86380 86390 1
305156 99305156 1001 86380 86390 1
305170 99305170 1001 86380 86390 1
305190 99305190 1001 86380 86390 1
305205 99305205 1001 86380 86390 1
305244 99305244 1001 86380 86390 1
305232 99305232 1001 86380 86390 1
500039 99500039 1001 86380 86390 1
500687 99500687 1001 86380 86390 1
500762 99500762 1001 86380 86390 1
500479 99500479 1001 86380 86390 1
500408 99500408 1001 86380 86390 1
500475 99500475 1001 86380 86390 1
500424 99500424 1001 86380 86390 1
500438 99500438 1001 86380 86390 1
500439 99500439 1001 86380 86390 1
500208 99500208 1001 86380 86390 1
500223 99500223 1001 86380 86390 1
500291 99500291 1001 86380 86390 1
500292 99500292 1001 86380 86390 1
500840 99500840 1001 86380 86390 1
500815 99500815 1001 86380 86390 1
500908 99500908 1001 86380 86390 1
500991 99500991 1001 86380 86390 1
501589 99501589 1001 86380 86390 1
501592 99501592 1001 86380 86390 1
501555 99501555 1001 86380 86390 1
501455 99501455 1001 86380 86390 1
501508 99501508 1001 86380 86390 1
501279 99501279 1001 86380 86390 1
501292 99501292 1001 86380 86390 1
501308 99501308 1001 86380 86390 1
501243 99501243 1001 86380 86390 1
501288 99501288 1001 86380 86390 1
501187 99501187 1001 86380 86390 1
501176 99501176 1001 86380 86390 1
501087 99501087 1001 86380 86390 1
501203 99501203 1001 86380 86390 1
501702 99501702 1001 86380 86390 1
501810 99501810 1001 86380 86390 1
501800 99501800 1001 86380 86390 1
501645 99501645 1001 86380 86390 1
501710 99501710 1001 86380 86390 1
501763 99501763 1001 86380 86390 1
501816 99501816 1001 86380 86390 1
502434 99502434 1001 86380 86390 1
502288 99502288 1001 86380 86390 1
502451 99502451 1001 86380 86390 1
502034 99502034 1001 86380 86390 1
502476 99502476 1001 86380 86390 1
502504 99502504 1001 86380 86390 1
502530 99502530 1001 86380 86390 1
502531 99502531 1001 86380 86390 1
502521 99502521 1001 86380 86390 1
502573 99502573 1001 86380 86390 1
502586 99502586 1001 86380 86390 1
503279 99503279 1001 86380 86390 1
502899 99502899 1001 86380 86390 1
502965 99502965 1001 86380 86390 1
503085 99503085 1001 86380 86390 1
502879 99502879 1001 86380 86390 1
502740 99502740 1001 86380 86390 1
503384 99503384 1001 86380 86390 1
503413 99503413 1001 86380 86390 1
503314 99503314 1001 86380 86390 1
504043 99504043 1001 86380 86390 1
503771 99503771 1001 86380 86390 1
503901 99503901 1001 86380 86390 1
503841 99503841 1001 86380 86390 1
503538 99503538 1001 86380 86390 1
503662 99503662 1001 86380 86390 1
503613 99503613 1001 86380 86390 1
504272 99504272 1001 86380 86390 1
504282 99504282 1001 86380 86390 1
504872 99504872 1001 86380 86390 1
504920 99504920 1001 86380 86390 1
504813 99504813 1001 86380 86390 1
504853 99504853 1001 86380 86390 1
504854 99504854 1001 86380 86390 1
504654 99504654 1001 86380 86390 1
504454 99504454 1001 86380 86390 1
504435 99504435 1001 86380 86390 1
504517 99504517 1001 86380 86390 1
505007 99505007 1001 86380 86390 1
504740 99504740 1001 86380 86390 1
504988 99504988 1001 86380 86390 1
505663 99505663 1001 86380 86390 1
505706 99505706 1001 86380 86390 1
505368 99505368 1001 86380 86390 1
505276 99505276 1001 86380 86390 1
505880 99505880 1001 86380 86390 1
505842 99505842 1001 86380 86390 1
505935 99505935 1001 86380 86390 1
506483 99506483 1001 86380 86390 1
506582 99506582 1001 86380 86390 1
506440 99506440 1001 86380 86390 1
506479 99506479 1001 86380 86390 1
506506 99506506 1001 86380 86390 1
506313 99506313 1001 86380 86390 1
506379 99506379 1001 86380 86390 1
506188 99506188 1001 86380 86390 1
506383 99506383 1001 86380 86390 1
506233 99506233 1001 86380 86390 1
506178 99506178 1001 86380 86390 1
506010 99506010 1001 86380 86390 1
506719 99506719 1001 86380 86390 1
506797 99506797 1001 86380 86390 1
506681 99506681 1001 86380 86390 1
507333 99507333 1001 86380 86390 1
507295 99507295 1001 86380 86390 1
507257 99507257 1001 86380 86390 1
507234 99507234 1001 86380 86390 1
507338 99507338 1001 86380 86390 1
507364 99507364 1001 86380 86390 1
507367 99507367 1001 86380 86390 1
507410 99507410 1001 86380 86390 1
507384 99507384 1001 86380 86390 1
507129 99507129 1001 86380 86390 1
507197 99507197 1001 86380 86390 1
507176 99507176 1001 86380 86390 1
506840 99506840 1001 86380 86390 1
506983 99506983 1001 86380 86390 1
506893 99506893 1001 86380 86390 1
506864 99506864 1001 86380 86390 1
506968 99506968 1001 86380 86390 1
507487 99507487 1001 86380 86390 1
507559 99507559 1001 86380 86390 1
507430 99507430 1001 86380 86390 1
507600 99507600 1001 86380 86390 1
508249 99508249 1001 86380 86390 1
508060 99508060 1001 86380 86390 1
508053 99508053 1001 86380 86390 1
508131 99508131 1001 86380 86390 1
508170 99508170 1001 86380 86390 1
508018 99508018 1001 86380 86390 1
507980 99507980 1001 86380 86390 1
507903 99507903 1001 86380 86390 1
507634 99507634 1001 86380 86390 1
507765 99507765 1001 86380 86390 1
507820 99507820 1001 86380 86390 1
508350 99508350 1001 86380 86390 1
508418 99508418 1001 86380 86390 1
508393 99508393 1001 86380 86390 1
508896 99508896 1001 86380 86390 1
509045 99509045 1001 86380 86390 1
508990 99508990 1001 86380 86390 1
509052 99509052 1001 86380 86390 1
508842 99508842 1001 86380 86390 1
508596 99508596 1001 86380 86390 1
508481 99508481 1001 86380 86390 1
508628 99508628 1001 86380 86390 1
508460 99508460 1001 86380 86390 1
508542 99508542 1001 86380 86390 1
508646 99508646 1001 86380 86390 1
508569 99508569 1001 86380 86390 1
509180 99509180 1001 86380 86390 1
509238 99509238 1001 86380 86390 1
509793 99509793 1001 86380 86390 1
509794 99509794 1001 86380 86390 1
509758 99509758 1001 86380 86390 1
509771 99509771 1001 86380 86390 1
509540 99509540 1001 86380 86390 1
509659 99509659 1001 86380 86390 1
509531 99509531 1001 86380 86390 1
509572 99509572 1001 86380 86390 1
509689 99509689 1001 86380 86390 1
509436 99509436 1001 86380 86390 1
509416 99509416 1001 86380 86390 1
509339 99509339 1001 86380 86390 1
509368 99509368 1001 86380 86390 1
509433 99509433 1001 86380 86390 1
509937 99509937 1001 86380 86390 1
510028 99510028 1001 86380 86390 1
509928 99509928 1001 86380 86390 1
509943 99509943 1001 86380 86390 1
510698 99510698 1001 86380 86390 1
510715 99510715 1001 86380 86390 1
510380 99510380 1001 86380 86390 1
510433 99510433 1001 86380 86390 1
510498 99510498 1001 86380 86390 1
510499 99510499 1001 86380 86390 1
510411 99510411 1001 86380 86390 1
510438 99510438 1001 86380 86390 1
510400 99510400 1001 86380 86390 1
510365 99510365 1001 86380 86390 1
510144 99510144 1001 86380 86390 1
510815 99510815 1001 86380 86390 1
510738 99510738 1001 86380 86390 1
510910 99510910 1001 86380 86390 1
510924 99510924 1001 86380 86390 1
510840 99510840 1001 86380 86390 1
511413 99511413 1001 86380 86390 1
511466 99511466 1001 86380 86390 1
511482 99511482 1001 86380 86390 1
511532 99511532 1001 86380 86390 1
511158 99511158 1001 86380 86390 1
511263 99511263 1001 86380 86390 1
511317 99511317 1001 86380 86390 1
511103 99511103 1001 86380 86390 1
511120 99511120 1001 86380 86390 1
511701 99511701 1001 86380 86390 1
511740 99511740 1001 86380 86390 1
511587 99511587 1001 86380 86390 1
511665 99511665 1001 86380 86390 1
511562 99511562 1001 86380 86390 1
512264 99512264 1001 86380 86390 1
512368 99512368 1001 86380 86390 1
512289 99512289 1001 86380 86390 1
512006 99512006 1001 86380 86390 1
512138 99512138 1001 86380 86390 1
512025 99512025 1001 86380 86390 1
511976 99511976 1001 86380 86390 1
512132 99512132 1001 86380 86390 1
511978 99511978 1001 86380 86390 1
511762 99511762 1001 86380 86390 1
511906 99511906 1001 86380 86390 1
511870 99511870 1001 86380 86390 1
511898 99511898 1001 86380 86390 1
512407 99512407 1001 86380 86390 1
512414 99512414 1001 86380 86390 1
513144 99513144 1001 86380 86390 1
513016 99513016 1001 86380 86390 1
513159 99513159 1001 86380 86390 1
513008 99513008 1001 86380 86390 1
513047 99513047 1001 86380 86390 1
513166 99513166 1001 86380 86390 1
512615 99512615 1001 86380 86390 1
512658 99512658 1001 86380 86390 1
512606 99512606 1001 86380 86390 1
512699 99512699 1001 86380 86390 1
512790 99512790 1001 86380 86390 1
513282 99513282 1001 86380 86390 1
513287 99513287 1001 86380 86390 1
513251 99513251 1001 86380 86390 1
513921 99513921 1001 86380 86390 1
513913 99513913 1001 86380 86390 1
514024 99514024 1001 86380 86390 1
513735 99513735 1001 86380 86390 1
513736 99513736 1001 86380 86390 1
513718 99513718 1001 86380 86390 1
513534 99513534 1001 86380 86390 1
513470 99513470 1001 86380 86390 1
513615 99513615 1001 86380 86390 1
514070 99514070 1001 86380 86390 1
514050 99514050 1001 86380 86390 1
514745 99514745 1001 86380 86390 1
514771 99514771 1001 86380 86390 1
514723 99514723 1001 86380 86390 1
514618 99514618 1001 86380 86390 1
514632 99514632 1001 86380 86390 1
514508 99514508 1001 86380 86390 1
514347 99514347 1001 86380 86390 1
514309 99514309 1001 86380 86390 1
514404 99514404 1001 86380 86390 1
514906 99514906 1001 86380 86390 1
514932 99514932 1001 86380 86390 1
514947 99514947 1001 86380 86390 1
515532 99515532 1001 86380 86390 1
515546 99515546 1001 86380 86390 1
515553 99515553 1001 86380 86390 1
515515 99515515 1001 86380 86390 1
515347 99515347 1001 86380 86390 1
515234 99515234 1001 86380 86390 1
515235 99515235 1001 86380 86390 1
515070 99515070 1001 86380 86390 1
515269 99515269 1001 86380 86390 1
515812 99515812 1001 86380 86390 1
515853 99515853 1001 86380 86390 1
515751 99515751 1001 86380 86390 1
515835 99515835 1001 86380 86390 1
515874 99515874 1001 86380 86390 1
516383 99516383 1001 86380 86390 1
516333 99516333 1001 86380 86390 1
516439 99516439 1001 86380 86390 1
516428 99516428 1001 86380 86390 1
516497 99516497 1001 86380 86390 1
516176 99516176 1001 86380 86390 1
516099 99516099 1001 86380 86390 1
516212 99516212 1001 86380 86390 1
515915 99515915 1001 86380 86390 1
515946 99515946 1001 86380 86390 1
516680 99516680 1001 86380 86390 1
517290 99517290 1001 86380 86390 1
517041 99517041 1001 86380 86390 1
517017 99517017 1001 86380 86390 1
516859 99516859 1001 86380 86390 1
516824 99516824 1001 86380 86390 1
516902 99516902 1001 86380 86390 1
517385 99517385 1001 86380 86390 1
518037 99518037 1001 86380 86390 1
518052 99518052 1001 86380 86390 1
518142 99518142 1001 86380 86390 1
518015 99518015 1001 86380 86390 1
517802 99517802 1001 86380 86390 1
517919 99517919 1001 86380 86390 1
517570 99517570 1001 86380 86390 1
517558 99517558 1001 86380 86390 1
517590 99517590 1001 86380 86390 1
517747 99517747 1001 86380 86390 1
518315 99518315 1001 86380 86390 1
518358 99518358 1001 86380 86390 1
518219 99518219 1001 86380 86390 1
518924 99518924 1001 86380 86390 1
518823 99518823 1001 86380 86390 1
518607 99518607 1001 86380 86390 1
518763 99518763 1001 86380 86390 1
518740 99518740 1001 86380 86390 1
518702 99518702 1001 86380 86390 1
518372 99518372 1001 86380 86390 1
518390 99518390 1001 86380 86390 1
518418 99518418 1001 86380 86390 1
519013 99519013 1001 86380 86390 1
519142 99519142 1001 86380 86390 1
519079 99519079 1001 86380 86390 1
519136 99519136 1001 86380 86390 1
518996 99518996 1001 86380 86390 1
519414 99519414 1001 86380 86390 1
519456 99519456 1001 86380 86390 1
519551 99519551 1001 86380 86390 1
519464 99519464 1001 86380 86390 1
519309 99519309 1001 86380 86390 1
519999 99519999 1001 86380 86390 1
519860 99519860 1001 86380 86390 1
520018 99520018 1001 86380 86390 1
520488 99520488 1001 86380 86390 1
520615 99520615 1001 86380 86390 1
520619 99520619 1001 86380 86390 1
520636 99520636 1001 86380 86390 1
520397 99520397 1001 86380 86390 1
520136 99520136 1001 86380 86390 1
520087 99520087 1001 86380 86390 1
520211 99520211 1001 86380 86390 1
520083 99520083 1001 86380 86390 1
520843 99520843 1001 86380 86390 1
521416 99521416 1001 86380 86390 1
521365 99521365 1001 86380 86390 1
521294 99521294 1001 86380 86390 1
521172 99521172 1001 86380 86390 1
521086 99521086 1001 86380 86390 1
521218 99521218 1001 86380 86390 1
520884 99520884 1001 86380 86390 1
520962 99520962 1001 86380 86390 1
521015 99521015 1001 86380 86390 1
521031 99521031 1001 86380 86390 1
520928 99520928 1001 86380 86390 1
521046 99521046 1001 86380 86390 1
520866 99520866 1001 86380 86390 1
520960 99520960 1001 86380 86390 1
521478 99521478 1001 86380 86390 1
521263 99521263 1001 86380 86390 1
521468 99521468 1001 86380 86390 1
521510 99521510 1001 86380 86390 1
521592 99521592 1001 86380 86390 1
522218 99522218 1001 86380 86390 1
522264 99522264 1001 86380 86390 1
522283 99522283 1001 86380 86390 1
521936 99521936 1001 86380 86390 1
522029 99522029 1001 86380 86390 1
522043 99522043 1001 86380 86390 1
521980 99521980 1001 86380 86390 1
521955 99521955 1001 86380 86390 1
521982 99521982 1001 86380 86390 1
521854 99521854 1001 86380 86390 1
521725 99521725 1001 86380 86390 1
521856 99521856 1001 86380 86390 1
521795 99521795 1001 86380 86390 1
521744 99521744 1001 86380 86390 1
522367 99522367 1001 86380 86390 1
522497 99522497 1001 86380 86390 1
522345 99522345 1001 86380 86390 1
522405 99522405 1001 86380 86390 1
522483 99522483 1001 86380 86390 1
523003 99523003 1001 86380 86390 1
523117 99523117 1001 86380 86390 1
523073 99523073 1001 86380 86390 1
523022 99523022 1001 86380 86390 1
523050 99523050 1001 86380 86390 1
522749 99522749 1001 86380 86390 1
522845 99522845 1001 86380 86390 1
522897 99522897 1001 86380 86390 1
522615 99522615 1001 86380 86390 1
522553 99522553 1001 86380 86390 1
522532 99522532 1001 86380 86390 1
523250 99523250 1001 86380 86390 1
523186 99523186 1001 86380 86390 1
523163 99523163 1001 86380 86390 1
523281 99523281 1001 86380 86390 1
523855 99523855 1001 86380 86390 1
523754 99523754 1001 86380 86390 1
523757 99523757 1001 86380 86390 1
523799 99523799 1001 86380 86390 1
523774 99523774 1001 86380 86390 1
523800 99523800 1001 86380 86390 1
523840 99523840 1001 86380 86390 1
523675 99523675 1001 86380 86390 1
523548 99523548 1001 86380 86390 1
523707 99523707 1001 86380 86390 1
523552 99523552 1001 86380 86390 1
523608 99523608 1001 86380 86390 1
523532 99523532 1001 86380 86390 1
523508 99523508 1001 86380 86390 1
523405 99523405 1001 86380 86390 1
523522 99523522 1001 86380 86390 1
523344 99523344 1001 86380 86390 1
524028 99524028 1001 86380 86390 1
524707 99524707 1001 86380 86390 1
524740 99524740 1001 86380 86390 1
524686 99524686 1001 86380 86390 1
524750 99524750 1001 86380 86390 1
524753 99524753 1001 86380 86390 1
524641 99524641 1001 86380 86390 1
524541 99524541 1001 86380 86390 1
524307 99524307 1001 86380 86390 1
524356 99524356 1001 86380 86390 1
524976 99524976 1001 86380 86390 1
524837 99524837 1001 86380 86390 1
524904 99524904 1001 86380 86390 1
525416 99525416 1001 86380 86390 1
525316 99525316 1001 86380 86390 1
525192 99525192 1001 86380 86390 1
525018 99525018 1001 86380 86390 1
525006 99525006 1001 86380 86390 1
525110 99525110 1001 86380 86390 1
525149 99525149 1001 86380 86390 1
525086 99525086 1001 86380 86390 1
525139 99525139 1001 86380 86390 1
525166 99525166 1001 86380 86390 1
525116 99525116 1001 86380 86390 1
525801 99525801 1001 86380 86390 1
525701 99525701 1001 86380 86390 1
525781 99525781 1001 86380 86390 1
526238 99526238 1001 86380 86390 1
526355 99526355 1001 86380 86390 1
526229 99526229 1001 86380 86390 1
526384 99526384 1001 86380 86390 1
526128 99526128 1001 86380 86390 1
526212 99526212 1001 86380 86390 1
526175 99526175 1001 86380 86390 1
526124 99526124 1001 86380 86390 1
526073 99526073 1001 86380 86390 1
526215 99526215 1001 86380 86390 1
525947 99525947 1001 86380 86390 1
526001 99526001 1001 86380 86390 1
525825 99525825 1001 86380 86390 1
525981 99525981 1001 86380 86390 1
526576 99526576 1001 86380 86390 1
526535 99526535 1001 86380 86390 1
526471 99526471 1001 86380 86390 1
527150 99527150 1001 86380 86390 1
526954 99526954 1001 86380 86390 1
526877 99526877 1001 86380 86390 1
526873 99526873 1001 86380 86390 1
526824 99526824 1001 86380 86390 1
526645 99526645 1001 86380 86390 1
526673 99526673 1001 86380 86390 1
526713 99526713 1001 86380 86390 1
526689 99526689 1001 86380 86390 1
526744 99526744 1001 86380 86390 1
527262 99527262 1001 86380 86390 1
527342 99527342 1001 86380 86390 1
527343 99527343 1001 86380 86390 1
527408 99527408 1001 86380 86390 1
527986 99527986 1001 86380 86390 1
527935 99527935 1001 86380 86390 1
527730 99527730 1001 86380 86390 1
527795 99527795 1001 86380 86390 1
527711 99527711 1001 86380 86390 1
527673 99527673 1001 86380 86390 1
527855 99527855 1001 86380 86390 1
527791 99527791 1001 86380 86390 1
527459 99527459 1001 86380 86390 1
527531 99527531 1001 86380 86390 1
528166 99528166 1001 86380 86390 1
528168 99528168 1001 86380 86390 1
528121 99528121 1001 86380 86390 1
528135 99528135 1001 86380 86390 1
528803 99528803 1001 86380 86390 1
528792 99528792 1001 86380 86390 1
528439 99528439 1001 86380 86390 1
528472 99528472 1001 86380 86390 1
528408 99528408 1001 86380 86390 1
528448 99528448 1001 86380 86390 1
529081 99529081 1001 86380 86390 1
528984 99528984 1001 86380 86390 1
529457 99529457 1001 86380 86390 1
529317 99529317 1001 86380 86390 1
529109 99529109 1001 86380 86390 1
529270 99529270 1001 86380 86390 1
529309 99529309 1001 86380 86390 1
529818 99529818 1001 86380 86390 1
529831 99529831 1001 86380 86390 1
529316 99529316 1001 86380 86390 1
529912 99529912 1001 86380 86390 1
529759 99529759 1001 86380 86390 1
530439 99530439 1001 86380 86390 1
530531 99530531 1001 86380 86390 1
530223 99530223 1001 86380 86390 1
530231 99530231 1001 86380 86390 1
529974 99529974 1001 86380 86390 1
530046 99530046 1001 86380 86390 1
530618 99530618 1001 86380 86390 1
530754 99530754 1001 86380 86390 1
530677 99530677 1001 86380 86390 1
530652 99530652 1001 86380 86390 1
531252 99531252 1001 86380 86390 1
531214 99531214 1001 86380 86390 1
531324 99531324 1001 86380 86390 1
531137 99531137 1001 86380 86390 1
531165 99531165 1001 86380 86390 1
530791 99530791 1001 86380 86390 1
531558 99531558 1001 86380 86390 1
531390 99531390 1001 86380 86390 1
531548 99531548 1001 86380 86390 1
531445 99531445 1001 86380 86390 1
531449 99531449 1001 86380 86390 1
532130 99532130 1001 86380 86390 1
532143 99532143 1001 86380 86390 1
532096 99532096 1001 86380 86390 1
531956 99531956 1001 86380 86390 1
531931 99531931 1001 86380 86390 1
531841 99531841 1001 86380 86390 1
532237 99532237 1001 86380 86390 1
532917 99532917 1001 86380 86390 1
532927 99532927 1001 86380 86390 1
532648 99532648 1001 86380 86390 1
532794 99532794 1001 86380 86390 1
532720 99532720 1001 86380 86390 1
532611 99532611 1001 86380 86390 1
533707 99533707 1001 86380 86390 1
533837 99533837 1001 86380 86390 1
533563 99533563 1001 86380 86390 1
533474 99533474 1001 86380 86390 1
533590 99533590 1001 86380 86390 1
533448 99533448 1001 86380 86390 1
533553 99533553 1001 86380 86390 1
533480 99533480 1001 86380 86390 1
533328 99533328 1001 86380 86390 1
533341 99533341 1001 86380 86390 1
533415 99533415 1001 86380 86390 1
533939 99533939 1001 86380 86390 1
533992 99533992 1001 86380 86390 1
534033 99534033 1001 86380 86390 1
534585 99534585 1001 86380 86390 1
534408 99534408 1001 86380 86390 1
534396 99534396 1001 86380 86390 1
534222 99534222 1001 86380 86390 1
534094 99534094 1001 86380 86390 1
534073 99534073 1001 86380 86390 1
534889 99534889 1001 86380 86390 1
534867 99534867 1001 86380 86390 1
534712 99534712 1001 86380 86390 1
534816 99534816 1001 86380 86390 1
534705 99534705 1001 86380 86390 1
534706 99534706 1001 86380 86390 1
535417 99535417 1001 86380 86390 1
535392 99535392 1001 86380 86390 1
535418 99535418 1001 86380 86390 1
535208 99535208 1001 86380 86390 1
535131 99535131 1001 86380 86390 1
535239 99535239 1001 86380 86390 1
535006 99535006 1001 86380 86390 1
534929 99534929 1001 86380 86390 1
534930 99534930 1001 86380 86390 1
535094 99535094 1001 86380 86390 1
535524 99535524 1001 86380 86390 1
535582 99535582 1001 86380 86390 1
536027 99536027 1001 86380 86390 1
535926 99535926 1001 86380 86390 1
536038 99536038 1001 86380 86390 1
536129 99536129 1001 86380 86390 1
535871 99535871 1001 86380 86390 1
535910 99535910 1001 86380 86390 1
535794 99535794 1001 86380 86390 1
535808 99535808 1001 86380 86390 1
535874 99535874 1001 86380 86390 1
535824 99535824 1001 86380 86390 1
535722 99535722 1001 86380 86390 1
535828 99535828 1001 86380 86390 1
536489 99536489 1001 86380 86390 1
536338 99536338 1001 86380 86390 1
536470 99536470 1001 86380 86390 1
536484 99536484 1001 86380 86390 1
537161 99537161 1001 86380 86390 1
537059 99537059 1001 86380 86390 1
536790 99536790 1001 86380 86390 1
536756 99536756 1001 86380 86390 1
536770 99536770 1001 86380 86390 1
536864 99536864 1001 86380 86390 1
536653 99536653 1001 86380 86390 1
537169 99537169 1001 86380 86390 1
537235 99537235 1001 86380 86390 1
537365 99537365 1001 86380 86390 1
537327 99537327 1001 86380 86390 1
537808 99537808 1001 86380 86390 1
537875 99537875 1001 86380 86390 1
537842 99537842 1001 86380 86390 1
537896 99537896 1001 86380 86390 1
537923 99537923 1001 86380 86390 1
537783 99537783 1001 86380 86390 1
537722 99537722 1001 86380 86390 1
537620 99537620 1001 86380 86390 1
537698 99537698 1001 86380 86390 1
537725 99537725 1001 86380 86390 1
537596 99537596 1001 86380 86390 1
537585 99537585 1001 86380 86390 1
537704 99537704 1001 86380 86390 1
537588 99537588 1001 86380 86390 1
537413 99537413 1001 86380 86390 1
537388 99537388 1001 86380 86390 1
538091 99538091 1001 86380 86390 1
538170 99538170 1001 86380 86390 1
538738 99538738 1001 86380 86390 1
538785 99538785 1001 86380 86390 1
538719 99538719 1001 86380 86390 1
538759 99538759 1001 86380 86390 1
538801 99538801 1001 86380 86390 1
538547 99538547 1001 86380 86390 1
538486 99538486 1001 86380 86390 1
538413 99538413 1001 86380 86390 1
538286 99538286 1001 86380 86390 1
538249 99538249 1001 86380 86390 1
538304 99538304 1001 86380 86390 1
538227 99538227 1001 86380 86390 1
538332 99538332 1001 86380 86390 1
538891 99538891 1001 86380 86390 1
538904 99538904 1001 86380 86390 1
538195 99538195 1001 86380 86390 1
538905 99538905 1001 86380 86390 1
538899 99538899 1001 86380 86390 1
538965 99538965 1001 86380 86390 1
539556 99539556 1001 86380 86390 1
539493 99539493 1001 86380 86390 1
539260 99539260 1001 86380 86390 1
539300 99539300 1001 86380 86390 1
539078 99539078 1001 86380 86390 1
539130 99539130 1001 86380 86390 1
539225 99539225 1001 86380 86390 1
539709 99539709 1001 86380 86390 1
539724 99539724 1001 86380 86390 1
539816 99539816 1001 86380 86390 1
540301 99540301 1001 86380 86390 1
540467 99540467 1001 86380 86390 1
540319 99540319 1001 86380 86390 1
540335 99540335 1001 86380 86390 1
540363 99540363 1001 86380 86390 1
540090 99540090 1001 86380 86390 1
540234 99540234 1001 86380 86390 1
540209 99540209 1001 86380 86390 1
540222 99540222 1001 86380 86390 1
540037 99540037 1001 86380 86390 1
540027 99540027 1001 86380 86390 1
540491 99540491 1001 86380 86390 1
540662 99540662 1001 86380 86390 1
540511 99540511 1001 86380 86390 1
541258 99541258 1001 86380 86390 1
541099 99541099 1001 86380 86390 1
541112 99541112 1001 86380 86390 1
540999 99540999 1001 86380 86390 1
540948 99540948 1001 86380 86390 1
540896 99540896 1001 86380 86390 1
540936 99540936 1001 86380 86390 1
541067 99541067 1001 86380 86390 1
541017 99541017 1001 86380 86390 1
540888 99540888 1001 86380 86390 1
540841 99540841 1001 86380 86390 1
540687 99540687 1001 86380 86390 1
540792 99540792 1001 86380 86390 1
540819 99540819 1001 86380 86390 1
540718 99540718 1001 86380 86390 1
540759 99540759 1001 86380 86390 1
540775 99540775 1001 86380 86390 1
541855 99541855 1001 86380 86390 1
541756 99541756 1001 86380 86390 1
541569 99541569 1001 86380 86390 1
541622 99541622 1001 86380 86390 1
542317 99542317 1001 86380 86390 1
542295 99542295 1001 86380 86390 1
542322 99542322 1001 86380 86390 1
542896 99542896 1001 86380 86390 1
542769 99542769 1001 86380 86390 1
542773 99542773 1001 86380 86390 1
542931 99542931 1001 86380 86390 1
542442 99542442 1001 86380 86390 1
542326 99542326 1001 86380 86390 1
542523 99542523 1001 86380 86390 1
543061 99543061 1001 86380 86390 1
542972 99542972 1001 86380 86390 1
543063 99543063 1001 86380 86390 1
542947 99542947 1001 86380 86390 1
543748 99543748 1001 86380 86390 1
543467 99543467 1001 86380 86390 1
543533 99543533 1001 86380 86390 1
543306 99543306 1001 86380 86390 1
543171 99543171 1001 86380 86390 1
543185 99543185 1001 86380 86390 1
543963 99543963 1001 86380 86390 1
543972 99543972 1001 86380 86390 1
544496 99544496 1001 86380 86390 1
544427 99544427 1001 86380 86390 1
544544 99544544 1001 86380 86390 1
544442 99544442 1001 86380 86390 1
544594 99544594 1001 86380 86390 1
544199 99544199 1001 86380 86390 1
544265 99544265 1001 86380 86390 1
544304 99544304 1001 86380 86390 1
544305 99544305 1001 86380 86390 1
544319 99544319 1001 86380 86390 1
544349 99544349 1001 86380 86390 1
544004 99544004 1001 86380 86390 1
544069 99544069 1001 86380 86390 1
544072 99544072 1001 86380 86390 1
544116 99544116 1001 86380 86390 1
544691 99544691 1001 86380 86390 1
544697 99544697 1001 86380 86390 1
544672 99544672 1001 86380 86390 1
411215 676 1001 67500 83759 1
500760 1120 1002 25712 26154 1
500792 602 1001 25326 25625 1
514486 600 1001 59069 59368 1
534232 961 1001 70428 70727 1
400002 99400002 1001 86380 86390 1
400103 99400103 1001 86380 86390 1
400203 99400203 1001 86380 86390 1
400326 99400326 1001 86380 86390 1
400496 99400496 1001 86380 86390 1
400909 99400909 1001 86380 86390 1
401087 99401087 1001 86380 86390 1
401263 99401263 1001 86380 86390 1
401662 99401662 1001 86380 86390 1
401821 99401821 1001 86380 86390 1
401896 99401896 1001 86380 86390 1
402002 99402002 1001 86380 86390 1
402235 99402235 1001 86380 86390 1
402190 99402190 1001 86380 86390 1
402251 99402251 1001 86380 86390 1
402214 99402214 1001 86380 86390 1
402471 99402471 1001 86380 86390 1
402396 99402396 1001 86380 86390 1
402461 99402461 1001 86380 86390 1
402276 99402276 1001 86380 86390 1
402462 99402462 1001 86380 86390 1
402569 99402569 1001 86380 86390 1
402655 99402655 1001 86380 86390 1
402818 99402818 1001 86380 86390 1
402811 99402811 1001 86380 86390 1
403048 99403048 1001 86380 86390 1
403003 99403003 1001 86380 86390 1
403116 99403116 1001 86380 86390 1
403097 99403097 1001 86380 86390 1
403445 99403445 1001 86380 86390 1
403396 99403396 1001 86380 86390 1
403581 99403581 1001 86380 86390 1
403584 99403584 1001 86380 86390 1
403907 99403907 1001 86380 86390 1
403928 99403928 1001 86380 86390 1
403946 99403946 1001 86380 86390 1
404122 99404122 1001 86380 86390 1
404266 99404266 1001 86380 86390 1
404340 99404340 1001 86380 86390 1
404618 99404618 1001 86380 86390 1
404588 99404588 1001 86380 86390 1
404902 99404902 1001 86380 86390 1
404824 99404824 1001 86380 86390 1
405002 99405002 1001 86380 86390 1
404956 99404956 1001 86380 86390 1
405100 99405100 1001 86380 86390 1
405210 99405210 1001 86380 86390 1
405200 99405200 1001 86380 86390 1
405476 99405476 1001 86380 86390 1
405441 99405441 1001 86380 86390 1
405606 99405606 1001 86380 86390 1
405714 99405714 1001 86380 86390 1
405962 99405962 1001 86380 86390 1
406012 99406012 1001 86380 86390 1
406123 99406123 1001 86380 86390 1
406227 99406227 1001 86380 86390 1
406231 99406231 1001 86380 86390 1
406728 99406728 1001 86380 86390 1
406722 99406722 1001 86380 86390 1
406775 99406775 1001 86380 86390 1
407017 99407017 1001 86380 86390 1
407262 99407262 1001 86380 86390 1
407361 99407361 1001 86380 86390 1
407882 99407882 1001 86380 86390 1
407968 99407968 1001 86380 86390 1
407991 99407991 1001 86380 86390 1
408204 99408204 1001 86380 86390 1
408621 99408621 1001 86380 86390 1
408795 99408795 1001 86380 86390 1
408974 99408974 1001 86380 86390 1
408950 99408950 1001 86380 86390 1
408986 99408986 1001 86380 86390 1
409005 99409005 1001 86380 86390 1
409123 99409123 1001 86380 86390 1
409284 99409284 1001 86380 86390 1
409518 99409518 1001 86380 86390 1
409571 99409571 1001 86380 86390 1
409855 99409855 1001 86380 86390 1
409824 99409824 1001 86380 86390 1
410279 99410279 1001 86380 86390 1
410594 99410594 1001 86380 86390 1
410553 99410553 1001 86380 86390 1
410528 99410528 1001 86380 86390 1
410556 99410556 1001 86380 86390 1
410511 99410511 1001 86380 86390 1
410771 99410771 1001 86380 86390 1
410884 99410884 1001 86380 86390 1
411144 99411144 1001 86380 86390 1
411116 99411116 1001 86380 86390 1
411310 99411310 1001 86380 86390 1
411651 99411651 1001 86380 86390 1
411710 99411710 1001 86380 86390 1
411694 99411694 1001 86380 86390 1
411954 99411954 1001 86380 86390 1
411929 99411929 1001 86380 86390 1
411862 99411862 1001 86380 86390 1
412154 99412154 1001 86380 86390 1
412453 99412453 1001 86380 86390 1
412462 99412462 1001 86380 86390 1
413618 99413618 1001 86380 86390 1
413338 99413338 1001 86380 86390 1
413428 99413428 1001 86380 86390 1
413613 99413613 1001 86380 86390 1
413466 99413466 1001 86380 86390 1
413333 99413333 1001 86380 86390 1
413061 99413061 1001 86380 86390 1
413148 99413148 1001 86380 86390 1
412944 99412944 1001 86380 86390 1
412904 99412904 1001 86380 86390 1
412508 99412508 1001 86380 86390 1
412623 99412623 1001 86380 86390 1
412491 99412491 1001 86380 86390 1
412661 99412661 1001 86380 86390 1
413883 99413883 1001 86380 86390 1
413962 99413962 1001 86380 86390 1
414947 99414947 1001 86380 86390 1
415080 99415080 1001 86380 86390 1
415070 99415070 1001 86380 86390 1
414961 99414961 1001 86380 86390 1
414945 99414945 1001 86380 86390 1
414273 99414273 1001 86380 86390 1
415681 99415681 1001 86380 86390 1
416636 99416636 1001 86380 86390 1
416865 99416865 1001 86380 86390 1
416795 99416795 1001 86380 86390 1
416663 99416663 1001 86380 86390 1
416493 99416493 1001 86380 86390 1
416289 99416289 1001 86380 86390 1
416555 99416555 1001 86380 86390 1
415937 99415937 1001 86380 86390 1
416015 99416015 1001 86380 86390 1
415727 99415727 1001 86380 86390 1
415766 99415766 1001 86380 86390 1
417318 99417318 1001 86380 86390 1
417245 99417245 1001 86380 86390 1
417106 99417106 1001 86380 86390 1
417042 99417042 1001 86380 86390 1
417450 99417450 1001 86380 86390 1
418489 99418489 1001 86380 86390 1
418171 99418171 1001 86380 86390 1
418265 99418265 1001 86380 86390 1
417978 99417978 1001 86380 86390 1
417646 99417646 1001 86380 86390 1
417625 99417625 1001 86380 86390 1
417762 99417762 1001 86380 86390 1
419161 99419161 1001 86380 86390 1
419105 99419105 1001 86380 86390 1
418828 99418828 1001 86380 86390 1
418989 99418989 1001 86380 86390 1
418813 99418813 1001 86380 86390 1
419071 99419071 1001 86380 86390 1
420160 99420160 1001 86380 86390 1
420415 99420415 1001 86380 86390 1
420273 99420273 1001 86380 86390 1
419724 99419724 1001 86380 86390 1
419886 99419886 1001 86380 86390 1
419987 99419987 1001 86380 86390 1
419925 99419925 1001 86380 86390 1
419893 99419893 1001 86380 86390 1
419756 99419756 1001 86380 86390 1
420049 99420049 1001 86380 86390 1
419980 99419980 1001 86380 86390 1
420620 99420620 1001 86380 86390 1
420793 99420793 1001 86380 86390 1
420471 99420471 1001 86380 86390 1
420642 99420642 1001 86380 86390 1
421794 99421794 1001 86380 86390 1
422037 99422037 1001 86380 86390 1
422078 99422078 1001 86380 86390 1
421395 99421395 1001 86380 86390 1
421360 99421360 1001 86380 86390 1
421603 99421603 1001 86380 86390 1
421197 99421197 1001 86380 86390 1
422277 99422277 1001 86380 86390 1
422446 99422446 1001 86380 86390 1
422517 99422517 1001 86380 86390 1
422130 99422130 1001 86380 86390 1
423689 99423689 1001 86380 86390 1
423517 99423517 1001 86380 86390 1
423610 99423610 1001 86380 86390 1
423449 99423449 1001 86380 86390 1
423521 99423521 1001 86380 86390 1
423722 99423722 1001 86380 86390 1
423484 99423484 1001 86380 86390 1
422992 99422992 1001 86380 86390 1
422657 99422657 1001 86380 86390 1
422579 99422579 1001 86380 86390 1
422668 99422668 1001 86380 86390 1
424091 99424091 1001 86380 86390 1
423865 99423865 1001 86380 86390 1
423883 99423883 1001 86380 86390 1
425302 99425302 1001 86380 86390 1
425111 99425111 1001 86380 86390 1
425114 99425114 1001 86380 86390 1
425243 99425243 1001 86380 86390 1
424935 99424935 1001 86380 86390 1
424651 99424651 1001 86380 86390 1
424722 99424722 1001 86380 86390 1
424658 99424658 1001 86380 86390 1
424488 99424488 1001 86380 86390 1
425776 99425776 1001 86380 86390 1
425524 99425524 1001 86380 86390 1
427005 99427005 1001 86380 86390 1
426876 99426876 1001 86380 86390 1
426344 99426344 1001 86380 86390 1
426427 99426427 1001 86380 86390 1
426647 99426647 1001 86380 86390 1
426454 99426454 1001 86380 86390 1
426443 99426443 1001 86380 86390 1
425968 99425968 1001 86380 86390 1
425973 99425973 1001 86380 86390 1
426235 99426235 1001 86380 86390 1
425879 99425879 1001 86380 86390 1
427316 99427316 1001 86380 86390 1
427419 99427419 1001 86380 86390 1
427424 99427424 1001 86380 86390 1
428377 99428377 1001 86380 86390 1
428438 99428438 1001 86380 86390 1
428260 99428260 1001 86380 86390 1
428330 99428330 1001 86380 86390 1
428022 99428022 1001 86380 86390 1
427968 99427968 1001 86380 86390 1
427906 99427906 1001 86380 86390 1
427784 99427784 1001 86380 86390 1
427907 99427907 1001 86380 86390 1
427699 99427699 1001 86380 86390 1
427673 99427673 1001 86380 86390 1
427573 99427573 1001 86380 86390 1
428802 99428802 1001 86380 86390 1
429123 99429123 1001 86380 86390 1
430307 99430307 1001 86380 86390 1
430119 99430119 1001 86380 86390 1
429971 99429971 1001 86380 86390 1
429729 99429729 1001 86380 86390 1
429409 99429409 1001 86380 86390 1
429277 99429277 1001 86380 86390 1
429212 99429212 1001 86380 86390 1
429336 99429336 1001 86380 86390 1
429214 99429214 1001 86380 86390 1
429427 99429427 1001 86380 86390 1
430613 99430613 1001 86380 86390 1
430686 99430686 1001 86380 86390 1
430713 99430713 1001 86380 86390 1
430394 99430394 1001 86380 86390 1
431976 99431976 1001 86380 86390 1
431503 99431503 1001 86380 86390 1
431359 99431359 1001 86380 86390 1
431628 99431628 1001 86380 86390 1
431629 99431629 1001 86380 86390 1
431293 99431293 1001 86380 86390 1
431620 99431620 1001 86380 86390 1
431471 99431471 1001 86380 86390 1
431397 99431397 1001 86380 86390 1
431005 99431005 1001 86380 86390 1
431175 99431175 1001 86380 86390 1
432288 99432288 1001 86380 86390 1
432379 99432379 1001 86380 86390 1
432434 99432434 1001 86380 86390 1
432130 99432130 1001 86380 86390 1
432933 99432933 1001 86380 86390 1
433107 99433107 1001 86380 86390 1
432980 99432980 1001 86380 86390 1
432674 99432674 1001 86380 86390 1
432675 99432675 1001 86380 86390 1
432738 99432738 1001 86380 86390 1
432872 99432872 1001 86380 86390 1
432714 99432714 1001 86380 86390 1
433786 99433786 1001 86380 86390 1
435315 99435315 1001 86380 86390 1
435036 99435036 1001 86380 86390 1
435005 99435005 1001 86380 86390 1
435111 99435111 1001 86380 86390 1
435020 99435020 1001 86380 86390 1
435356 99435356 1001 86380 86390 1
434931 99434931 1001 86380 86390 1
434798 99434798 1001 86380 86390 1
434839 99434839 1001 86380 86390 1
434563 99434563 1001 86380 86390 1
434306 99434306 1001 86380 86390 1
435574 99435574 1001 86380 86390 1
435763 99435763 1001 86380 86390 1
437079 99437079 1001 86380 86390 1
437054 99437054 1001 86380 86390 1
436734 99436734 1001 86380 86390 1
436428 99436428 1001 86380 86390 1
436434 99436434 1001 86380 86390 1
436137 99436137 1001 86380 86390 1
435925 99435925 1001 86380 86390 1
300006 99300006 1001 86380 86390 1
300086 99300086 1001 86380 86390 1
300074 99300074 1001 86380 86390 1
437253 99437253 1001 86380 86390 1
300693 99300693 1001 86380 86390 1
300530 99300530 1001 86380 86390 1
300716 99300716 1001 86380 86390 1
300368 99300368 1001 86380 86390 1
300369 99300369 1001 86380 86390 1
300500 99300500 1001 86380 86390 1
300513 99300513 1001 86380 86390 1
300490 99300490 1001 86380 86390 1
300303 99300303 1001 86380 86390 1
300240 99300240 1001 86380 86390 1
300179 99300179 1001 86380 86390 1
300219 99300219 1001 86380 86390 1
300288 99300288 1001 86380 86390 1
300778 99300778 1001 86380 86390 1
300767 99300767 1001 86380 86390 1
300806 99300806 1001 86380 86390 1
301408 99301408 1001 86380 86390 1
301550 99301550 1001 86380 86390 1
301194 99301194 1001 86380 86390 1
301210 99301210 1001 86380 86390 1
301230 99301230 1001 86380 86390 1
301153 99301153 1001 86380 86390 1
301080 99301080 1001 86380 86390 1
301113 99301113 1001 86380 86390 1
301101 99301101 1001 86380 86390 1
301606 99301606 1001 86380 86390 1
301648 99301648 1001 86380 86390 1
301718 99301718 1001 86380 86390 1
302207 99302207 1001 86380 86390 1
302299 99302299 1001 86380 86390 1
302210 99302210 1001 86380 86390 1
302377 99302377 1001 86380 86390 1
302126 99302126 1001 86380 86390 1
302120 99302120 1001 86380 86390 1
302172 99302172 1001 86380 86390 1
301787 99301787 1001 86380 86390 1
301798 99301798 1001 86380 86390 1
302473 99302473 1001 86380 86390 1
302557 99302557 1001 86380 86390 1
303157 99303157 1001 86380 86390 1
302911 99302911 1001 86380 86390 1
302890 99302890 1001 86380 86390 1
302960 99302960 1001 86380 86390 1
302690 99302690 1001 86380 86390 1
302785 99302785 1001 86380 86390 1
302632 99302632 1001 86380 86390 1
303310 99303310 1001 86380 86390 1
303406 99303406 1001 86380 86390 1
304005 99304005 1001 86380 86390 1
303642 99303642 1001 86380 86390 1
303749 99303749 1001 86380 86390 1
303570 99303570 1001 86380 86390 1
303574 99303574 1001 86380 86390 1
303433 99303433 1001 86380 86390 1
303618 99303618 1001 86380 86390 1
304134 99304134 1001 86380 86390 1
304123 99304123 1001 86380 86390 1
304178 99304178 1001 86380 86390 1
304153 99304153 1001 86380 86390 1
304117 99304117 1001 86380 86390 1
304120 99304120 1001 86380 86390 1
304815 99304815 1001 86380 86390 1
304738 99304738 1001 86380 86390 1
304739 99304739 1001 86380 86390 1
304480 99304480 1001 86380 86390 1
304649 99304649 1001 86380 86390 1
304546 99304546 1001 86380 86390 1
304472 99304472 1001 86380 86390 1
304356 99304356 1001 86380 86390 1
304344 99304344 1001 86380 86390 1
304240 99304240 1001 86380 86390 1
304358 99304358 1001 86380 86390 1
305013 99305013 1001 86380 86390 1
305034 99305034 1001 86380 86390 1
305637 99305637 1001 86380 86390 1
305499 99305499 1001 86380 86390 1
305605 99305605 1001 86380 86390 1
305677 99305677 1001 86380 86390 1
305468 99305468 1001 86380 86390 1
305471 99305471 1001 86380 86390 1
305410 99305410 1001 86380 86390 1
305281 99305281 1001 86380 86390 1
305373 99305373 1001 86380 86390 1
305387 99305387 1001 86380 86390 1
305349 99305349 1001 86380 86390 1
305132 99305132 1001 86380 86390 1
305172 99305172 1001 86380 86390 1
305151 99305151 1001 86380 86390 1
305177 99305177 1001 86380 86390 1
305166 99305166 1001 86380 86390 1
500024 99500024 1001 86380 86390 1
500102 99500102 1001 86380 86390 1
305696 99305696 1001 86380 86390 1
500065 99500065 1001 86380 86390 1
500043 99500043 1001 86380 86390 1
500033 99500033 1001 86380 86390 1
500190 99500190 1001 86380 86390 1
500704 99500704 1001 86380 86390 1
500694 99500694 1001 86380 86390 1
500433 99500433 1001 86380 86390 1
500434 99500434 1001 86380 86390 1
500503 99500503 1001 86380 86390 1
500425 99500425 1001 86380 86390 1
500363 99500363 1001 86380 86390 1
500381 99500381 1001 86380 86390 1
500213 99500213 1001 86380 86390 1
500384 99500384 1001 86380 86390 1
500916 99500916 1001 86380 86390 1
500899 99500899 1001 86380 86390 1
500938 99500938 1001 86380 86390 1
501525 99501525 1001 86380 86390 1
501591 99501591 1001 86380 86390 1
501489 99501489 1001 86380 86390 1
501502 99501502 1001 86380 86390 1
501523 99501523 1001 86380 86390 1
501266 99501266 1001 86380 86390 1
501305 99501305 1001 86380 86390 1
501382 99501382 1001 86380 86390 1
501385 99501385 1001 86380 86390 1
501321 99501321 1001 86380 86390 1
501231 99501231 1001 86380 86390 1
501338 99501338 1001 86380 86390 1
501367 99501367 1001 86380 86390 1
501355 99501355 1001 86380 86390 1
501135 99501135 1001 86380 86390 1
501084 99501084 1001 86380 86390 1
501206 99501206 1001 86380 86390 1
501142 99501142 1001 86380 86390 1
501092 99501092 1001 86380 86390 1
501223 99501223 1001 86380 86390 1
501677 99501677 1001 86380 86390 1
501665 99501665 1001 86380 86390 1
501743 99501743 1001 86380 86390 1
501680 99501680 1001 86380 86390 1
502299 99502299 1001 86380 86390 1
502465 99502465 1001 86380 86390 1
502378 99502378 1001 86380 86390 1
502265 99502265 1001 86380 86390 1
502306 99502306 1001 86380 86390 1
502297 99502297 1001 86380 86390 1
502106 99502106 1001 86380 86390 1
502055 99502055 1001 86380 86390 1
502166 99502166 1001 86380 86390 1
502078 99502078 1001 86380 86390 1
501941 99501941 1001 86380 86390 1
501892 99501892 1001 86380 86390 1
503165 99503165 1001 86380 86390 1
503231 99503231 1001 86380 86390 1
503277 99503277 1001 86380 86390 1
503276 99503276 1001 86380 86390 1
502883 99502883 1001 86380 86390 1
503072 99503072 1001 86380 86390 1
502815 99502815 1001 86380 86390 1
502822 99502822 1001 86380 86390 1
502848 99502848 1001 86380 86390 1
503362 99503362 1001 86380 86390 1
503375 99503375 1001 86380 86390 1
503938 99503938 1001 86380 86390 1
504003 99504003 1001 86380 86390 1
504008 99504008 1001 86380 86390 1
504014 99504014 1001 86380 86390 1
503750 99503750 1001 86380 86390 1
503776 99503776 1001 86380 86390 1
503727 99503727 1001 86380 86390 1
503499 99503499 1001 86380 86390 1
503658 99503658 1001 86380 86390 1
503571 99503571 1001 86380 86390 1
503547 99503547 1001 86380 86390 1
503691 99503691 1001 86380 86390 1
504297 99504297 1001 86380 86390 1
504301 99504301 1001 86380 86390 1
504256 99504256 1001 86380 86390 1
504140 99504140 1001 86380 86390 1
504860 99504860 1001 86380 86390 1
504717 99504717 1001 86380 86390 1
504576 99504576 1001 86380 86390 1
504616 99504616 1001 86380 86390 1
504670 99504670 1001 86380 86390 1
504735 99504735 1001 86380 86390 1
504672 99504672 1001 86380 86390 1
504353 99504353 1001 86380 86390 1
504418 99504418 1001 86380 86390 1
504341 99504341 1001 86380 86390 1
504524 99504524 1001 86380 86390 1
504410 99504410 1001 86380 86390 1
504476 99504476 1001 86380 86390 1
504400 99504400 1001 86380 86390 1
505126 99505126 1001 86380 86390 1
505700 99505700 1001 86380 86390 1
505754 99505754 1001 86380 86390 1
505677 99505677 1001 86380 86390 1
505691 99505691 1001 86380 86390 1
505768 99505768 1001 86380 86390 1
505373 99505373 1001 86380 86390 1
505533 99505533 1001 86380 86390 1
505456 99505456 1001 86380 86390 1
505395 99505395 1001 86380 86390 1
505203 99505203 1001 86380 86390 1
505348 99505348 1001 86380 86390 1
505914 99505914 1001 86380 86390 1
505825 99505825 1001 86380 86390 1
505892 99505892 1001 86380 86390 1
505818 99505818 1001 86380 86390 1
505961 99505961 1001 86380 86390 1
506457 99506457 1001 86380 86390 1
506566 99506566 1001 86380 86390 1
506527 99506527 1001 86380 86390 1
506414 99506414 1001 86380 86390 1
506326 99506326 1001 86380 86390 1
506314 99506314 1001 86380 86390 1
506277 99506277 1001 86380 86390 1
506203 99506203 1001 86380 86390 1
506309 99506309 1001 86380 86390 1
506029 99506029 1001 86380 86390 1
506055 99506055 1001 86380 86390 1
506176 99506176 1001 86380 86390 1
506086 99506086 1001 86380 86390 1
506130 99506130 1001 86380 86390 1
506767 99506767 1001 86380 86390 1
506678 99506678 1001 86380 86390 1
506604 99506604 1001 86380 86390 1
506721 99506721 1001 86380 86390 1
506644 99506644 1001 86380 86390 1
507408 99507408 1001 86380 86390 1
507316 99507316 1001 86380 86390 1
507266 99507266 1001 86380 86390 1
507039 99507039 1001 86380 86390 1
507068 99507068 1001 86380 86390 1
507074 99507074 1001 86380 86390 1
506914 99506914 1001 86380 86390 1
506982 99506982 1001 86380 86390 1
507588 99507588 1001 86380 86390 1
507446 99507446 1001 86380 86390 1
507537 99507537 1001 86380 86390 1
507426 99507426 1001 86380 86390 1
507544 99507544 1001 86380 86390 1
508068 99508068 1001 86380 86390 1
508194 99508194 1001 86380 86390 1
508143 99508143 1001 86380 86390 1
508156 99508156 1001 86380 86390 1
508171 99508171 1001 86380 86390 1
507869 99507869 1001 86380 86390 1
508038 99508038 1001 86380 86390 1
508013 99508013 1001 86380 86390 1
507725 99507725 1001 86380 86390 1
507743 99507743 1001 86380 86390 1
508301 99508301 1001 86380 86390 1
508340 99508340 1001 86380 86390 1
509015 99509015 1001 86380 86390 1
508926 99508926 1001 86380 86390 1
508915 99508915 1001 86380 86390 1
508665 99508665 1001 86380 86390 1
508732 99508732 1001 86380 86390 1
508685 99508685 1001 86380 86390 1
508616 99508616 1001 86380 86390 1
508871 99508871 1001 86380 86390 1
509089 99509089 1001 86380 86390 1
509119 99509119 1001 86380 86390 1
509235 99509235 1001 86380 86390 1
509773 99509773 1001 86380 86390 1
509901 99509901 1001 86380 86390 1
509872 99509872 1001 86380 86390 1
509894 99509894 1001 86380 86390 1
509660 99509660 1001 86380 86390 1
509518 99509518 1001 86380 86390 1
509600 99509600 1001 86380 86390 1
509466 99509466 1001 86380 86390 1
509473 99509473 1001 86380 86390 1
510092 99510092 1001 86380 86390 1
510071 99510071 1001 86380 86390 1
510036 99510036 1001 86380 86390 1
510639 99510639 1001 86380 86390 1
510718 99510718 1001 86380 86390 1
510393 99510393 1001 86380 86390 1
510351 99510351 1001 86380 86390 1
510468 99510468 1001 86380 86390 1
510150 99510150 1001 86380 86390 1
510127 99510127 1001 86380 86390 1
510209 99510209 1001 86380 86390 1
510830 99510830 1001 86380 86390 1
510844 99510844 1001 86380 86390 1
510848 99510848 1001 86380 86390 1
510825 99510825 1001 86380 86390 1
511517 99511517 1001 86380 86390 1
511442 99511442 1001 86380 86390 1
511420 99511420 1001 86380 86390 1
511434 99511434 1001 86380 86390 1
511512 99511512 1001 86380 86390 1
511288 99511288 1001 86380 86390 1
511186 99511186 1001 86380 86390 1
511304 99511304 1001 86380 86390 1
511164 99511164 1001 86380 86390 1
511093 99511093 1001 86380 86390 1
511083 99511083 1001 86380 86390 1
511022 99511022 1001 86380 86390 1
511616 99511616 1001 86380 86390 1
511700 99511700 1001 86380 86390 1
511753 99511753 1001 86380 86390 1
512345 99512345 1001 86380 86390 1
512188 99512188 1001 86380 86390 1
512253 99512253 1001 86380 86390 1
512306 99512306 1001 86380 86390 1
512181 99512181 1001 86380 86390 1
511973 99511973 1001 86380 86390 1
511784 99511784 1001 86380 86390 1
511824 99511824 1001 86380 86390 1
511840 99511840 1001 86380 86390 1
511853 99511853 1001 86380 86390 1
511844 99511844 1001 86380 86390 1
511768 99511768 1001 86380 86390 1
511782 99511782 1001 86380 86390 1
511886 99511886 1001 86380 86390 1
512431 99512431 1001 86380 86390 1
512548 99512548 1001 86380 86390 1
512432 99512432 1001 86380 86390 1
513025 99513025 1001 86380 86390 1
513200 99513200 1001 86380 86390 1
512741 99512741 1001 86380 86390 1
513294 99513294 1001 86380 86390 1
513284 99513284 1001 86380 86390 1
513391 99513391 1001 86380 86390 1
513315 99513315 1001 86380 86390 1
513407 99513407 1001 86380 86390 1
513854 99513854 1001 86380 86390 1
513934 99513934 1001 86380 86390 1
513960 99513960 1001 86380 86390 1
513923 99513923 1001 86380 86390 1
514018 99514018 1001 86380 86390 1
513836 99513836 1001 86380 86390 1
513665 99513665 1001 86380 86390 1
513721 99513721 1001 86380 86390 1
513572 99513572 1001 86380 86390 1
513548 99513548 1001 86380 86390 1
513600 99513600 1001 86380 86390 1
513498 99513498 1001 86380 86390 1
513576 99513576 1001 86380 86390 1
514112 99514112 1001 86380 86390 1
514049 99514049 1001 86380 86390 1
514064 99514064 1001 86380 86390 1
514843 99514843 1001 86380 86390 1
514725 99514725 1001 86380 86390 1
514854 99514854 1001 86380 86390 1
514636 99514636 1001 86380 86390 1
514388 99514388 1001 86380 86390 1
515040 99515040 1001 86380 86390 1
515007 99515007 1001 86380 86390 1
515620 99515620 1001 86380 86390 1
515576 99515576 1001 86380 86390 1
515672 99515672 1001 86380 86390 1
515479 99515479 1001 86380 86390 1
515377 99515377 1001 86380 86390 1
515291 99515291 1001 86380 86390 1
515345 99515345 1001 86380 86390 1
515143 99515143 1001 86380 86390 1
515119 99515119 1001 86380 86390 1
515814 99515814 1001 86380 86390 1
515790 99515790 1001 86380 86390 1
515809 99515809 1001 86380 86390 1
515705 99515705 1001 86380 86390 1
516355 99516355 1001 86380 86390 1
516509 99516509 1001 86380 86390 1
516339 99516339 1001 86380 86390 1
516151 99516151 1001 86380 86390 1
516283 99516283 1001 86380 86390 1
516117 99516117 1001 86380 86390 1
516249 99516249 1001 86380 86390 1
516200 99516200 1001 86380 86390 1
515944 99515944 1001 86380 86390 1
516039 99516039 1001 86380 86390 1
515949 99515949 1001 86380 86390 1
516606 99516606 1001 86380 86390 1
516619 99516619 1001 86380 86390 1
516632 99516632 1001 86380 86390 1
517259 99517259 1001 86380 86390 1
517300 99517300 1001 86380 86390 1
517171 99517171 1001 86380 86390 1
517223 99517223 1001 86380 86390 1
517201 99517201 1001 86380 86390 1
517240 99517240 1001 86380 86390 1
516941 99516941 1001 86380 86390 1
517058 99517058 1001 86380 86390 1
516994 99516994 1001 86380 86390 1
517361 99517361 1001 86380 86390 1
517536 99517536 1001 86380 86390 1
517472 99517472 1001 86380 86390 1
518113 99518113 1001 86380 86390 1
517971 99517971 1001 86380 86390 1
517966 99517966 1001 86380 86390 1
517841 99517841 1001 86380 86390 1
517948 99517948 1001 86380 86390 1
517858 99517858 1001 86380 86390 1
517761 99517761 1001 86380 86390 1
517648 99517648 1001 86380 86390 1
517675 99517675 1001 86380 86390 1
517637 99517637 1001 86380 86390 1
517679 99517679 1001 86380 86390 1
517745 99517745 1001 86380 86390 1
517720 99517720 1001 86380 86390 1
518341 99518341 1001 86380 86390 1
518277 99518277 1001 86380 86390 1
518207 99518207 1001 86380 86390 1
518286 99518286 1001 86380 86390 1
518850 99518850 1001 86380 86390 1
518930 99518930 1001 86380 86390 1
518581 99518581 1001 86380 86390 1
518637 99518637 1001 86380 86390 1
518599 99518599 1001 86380 86390 1
518540 99518540 1001 86380 86390 1
518503 99518503 1001 86380 86390 1
518570 99518570 1001 86380 86390 1
518545 99518545 1001 86380 86390 1
519026 99519026 1001 86380 86390 1
519159 99519159 1001 86380 86390 1
519135 99519135 1001 86380 86390 1
519126 99519126 1001 86380 86390 1
519700 99519700 1001 86380 86390 1
519663 99519663 1001 86380 86390 1
519756 99519756 1001 86380 86390 1
519616 99519616 1001 86380 86390 1
519807 99519807 1001 86380 86390 1
519633 99519633 1001 86380 86390 1
519584 99519584 1001 86380 86390 1
519457 99519457 1001 86380 86390 1
519242 99519242 1001 86380 86390 1
519373 99519373 1001 86380 86390 1
519980 99519980 1001 86380 86390 1
519194 99519194 1001 86380 86390 1
519402 99519402 1001 86380 86390 1
519846 99519846 1001 86380 86390 1
519886 99519886 1001 86380 86390 1
520015 99520015 1001 86380 86390 1
519874 99519874 1001 86380 86390 1
519875 99519875 1001 86380 86390 1
520464 99520464 1001 86380 86390 1
520633 99520633 1001 86380 86390 1
520409 99520409 1001 86380 86390 1
520281 99520281 1001 86380 86390 1
520398 99520398 1001 86380 86390 1
520350 99520350 1001 86380 86390 1
520260 99520260 1001 86380 86390 1
520303 99520303 1001 86380 86390 1
520152 99520152 1001 86380 86390 1
520080 99520080 1001 86380 86390 1
520649 99520649 1001 86380 86390 1
521437 99521437 1001 86380 86390 1
521442 99521442 1001 86380 86390 1
521373 99521373 1001 86380 86390 1
521362 99521362 1001 86380 86390 1
521184 99521184 1001 86380 86390 1
521203 99521203 1001 86380 86390 1
521156 99521156 1001 86380 86390 1
520913 99520913 1001 86380 86390 1
520849 99520849 1001 86380 86390 1
521671 99521671 1001 86380 86390 1
521543 99521543 1001 86380 86390 1
522112 99522112 1001 86380 86390 1
522230 99522230 1001 86380 86390 1
522232 99522232 1001 86380 86390 1
522288 99522288 1001 86380 86390 1
521886 99521886 1001 86380 86390 1
521814 99521814 1001 86380 86390 1
521699 99521699 1001 86380 86390 1
521765 99521765 1001 86380 86390 1
521778 99521778 1001 86380 86390 1
521702 99521702 1001 86380 86390 1
521715 99521715 1001 86380 86390 1
521845 99521845 1001 86380 86390 1
522393 99522393 1001 86380 86390 1
522424 99522424 1001 86380 86390 1
522363 99522363 1001 86380 86390 1
522990 99522990 1001 86380 86390 1
523119 99523119 1001 86380 86390 1
523034 99523034 1001 86380 86390 1
522933 99522933 1001 86380 86390 1
522767 99522767 1001 86380 86390 1
522565 99522565 1001 86380 86390 1
522697 99522697 1001 86380 86390 1
522503 99522503 1001 86380 86390 1
522543 99522543 1001 86380 86390 1
523245 99523245 1001 86380 86390 1
523221 99523221 1001 86380 86390 1
523198 99523198 1001 86380 86390 1
523237 99523237 1001 86380 86390 1
523279 99523279 1001 86380 86390 1
523192 99523192 1001 86380 86390 1
523807 99523807 1001 86380 86390 1
523783 99523783 1001 86380 86390 1
523931 99523931 1001 86380 86390 1
523411 99523411 1001 86380 86390 1
523996 99523996 1001 86380 86390 1
524119 99524119 1001 86380 86390 1
524673 99524673 1001 86380 86390 1
524714 99524714 1001 86380 86390 1
524598 99524598 1001 86380 86390 1
524404 99524404 1001 86380 86390 1
524202 99524202 1001 86380 86390 1
524301 99524301 1001 86380 86390 1
525190 99525190 1001 86380 86390 1
525333 99525333 1001 86380 86390 1
525258 99525258 1001 86380 86390 1
525390 99525390 1001 86380 86390 1
525058 99525058 1001 86380 86390 1
525125 99525125 1001 86380 86390 1
525700 99525700 1001 86380 86390 1
525793 99525793 1001 86380 86390 1
525693 99525693 1001 86380 86390 1
525745 99525745 1001 86380 86390 1
525758 99525758 1001 86380 86390 1
526309 99526309 1001 86380 86390 1
526348 99526348 1001 86380 86390 1
526302 99526302 1001 86380 86390 1
526254 99526254 1001 86380 86390 1
526358 99526358 1001 86380 86390 1
526063 99526063 1001 86380 86390 1
526064 99526064 1001 86380 86390 1
526209 99526209 1001 86380 86390 1
526028 99526028 1001 86380 86390 1
526047 99526047 1001 86380 86390 1
525906 99525906 1001 86380 86390 1
525950 99525950 1001 86380 86390 1
526602 99526602 1001 86380 86390 1
526585 99526585 1001 86380 86390 1
527137 99527137 1001 86380 86390 1
527064 99527064 1001 86380 86390 1
527119 99527119 1001 86380 86390 1
526866 99526866 1001 86380 86390 1
526858 99526858 1001 86380 86390 1
527029 99527029 1001 86380 86390 1
526644 99526644 1001 86380 86390 1
526697 99526697 1001 86380 86390 1
526663 99526663 1001 86380 86390 1
526783 99526783 1001 86380 86390 1
527445 99527445 1001 86380 86390 1
528013 99528013 1001 86380 86390 1
528029 99528029 1001 86380 86390 1
528063 99528063 1001 86380 86390 1
527957 99527957 1001 86380 86390 1
528023 99528023 1001 86380 86390 1
527824 99527824 1001 86380 86390 1
527816 99527816 1001 86380 86390 1
527482 99527482 1001 86380 86390 1
527634 99527634 1001 86380 86390 1
527570 99527570 1001 86380 86390 1
528086 99528086 1001 86380 86390 1
528156 99528156 1001 86380 86390 1
528145 99528145 1001 86380 86390 1
528709 99528709 1001 86380 86390 1
528841 99528841 1001 86380 86390 1
528806 99528806 1001 86380 86390 1
528519 99528519 1001 86380 86390 1
528639 99528639 1001 86380 86390 1
528679 99528679 1001 86380 86390 1
528565 99528565 1001 86380 86390 1
528295 99528295 1001 86380 86390 1
528361 99528361 1001 86380 86390 1
528417 99528417 1001 86380 86390 1
529069 99529069 1001 86380 86390 1
529728 99529728 1001 86380 86390 1
529598 99529598 1001 86380 86390 1
529332 99529332 1001 86380 86390 1
529468 99529468 1001 86380 86390 1
529507 99529507 1001 86380 86390 1
529430 99529430 1001 86380 86390 1
529122 99529122 1001 86380 86390 1
529293 99529293 1001 86380 86390 1
529802 99529802 1001 86380 86390 1
529807 99529807 1001 86380 86390 1
529746 99529746 1001 86380 86390 1
530503 99530503 1001 86380 86390 1
530491 99530491 1001 86380 86390 1
530479 99530479 1001 86380 86390 1
530353 99530353 1001 86380 86390 1
530548 99530548 1001 86380 86390 1
530232 99530232 1001 86380 86390 1
530259 99530259 1001 86380 86390 1
530182 99530182 1001 86380 86390 1
530287 99530287 1001 86380 86390 1
530128 99530128 1001 86380 86390 1
530025 99530025 1001 86380 86390 1
530002 99530002 1001 86380 86390 1
530017 99530017 1001 86380 86390 1
530035 99530035 1001 86380 86390 1
530642 99530642 1001 86380 86390 1
530584 99530584 1001 86380 86390 1
531329 99531329 1001 86380 86390 1
531306 99531306 1001 86380 86390 1
531230 99531230 1001 86380 86390 1
531083 99531083 1001 86380 86390 1
530785 99530785 1001 86380 86390 1
530934 99530934 1001 86380 86390 1
530808 99530808 1001 86380 86390 1
531566 99531566 1001 86380 86390 1
531398 99531398 1001 86380 86390 1
531580 99531580 1001 86380 86390 1
531518 99531518 1001 86380 86390 1
532008 99532008 1001 86380 86390 1
531998 99531998 1001 86380 86390 1
531627 99531627 1001 86380 86390 1
531712 99531712 1001 86380 86390 1
532235 99532235 1001 86380 86390 1
532392 99532392 1001 86380 86390 1
532395 99532395 1001 86380 86390 1
532344 99532344 1001 86380 86390 1
532897 99532897 1001 86380 86390 1
532749 99532749 1001 86380 86390 1
532686 99532686 1001 86380 86390 1
532651 99532651 1001 86380 86390 1
532652 99532652 1001 86380 86390 1
532825 99532825 1001 86380 86390 1
532491 99532491 1001 86380 86390 1
532583 99532583 1001 86380 86390 1
532455 99532455 1001 86380 86390 1
532513 99532513 1001 86380 86390 1
533172 99533172 1001 86380 86390 1
533099 99533099 1001 86380 86390 1
533151 99533151 1001 86380 86390 1
533102 99533102 1001 86380 86390 1
533219 99533219 1001 86380 86390 1
533171 99533171 1001 86380 86390 1
533655 99533655 1001 86380 86390 1
533733 99533733 1001 86380 86390 1
533759 99533759 1001 86380 86390 1
533773 99533773 1001 86380 86390 1
533836 99533836 1001 86380 86390 1
533838 99533838 1001 86380 86390 1
533671 99533671 1001 86380 86390 1
533806 99533806 1001 86380 86390 1
533550 99533550 1001 86380 86390 1
533487 99533487 1001 86380 86390 1
533616 99533616 1001 86380 86390 1
533453 99533453 1001 86380 86390 1
533571 99533571 1001 86380 86390 1
533559 99533559 1001 86380 86390 1
533495 99533495 1001 86380 86390 1
533600 99533600 1001 86380 86390 1
533423 99533423 1001 86380 86390 1
533282 99533282 1001 86380 86390 1
533295 99533295 1001 86380 86390 1
533417 99533417 1001 86380 86390 1
533859 99533859 1001 86380 86390 1
533917 99533917 1001 86380 86390 1
533997 99533997 1001 86380 86390 1
534530 99534530 1001 86380 86390 1
534552 99534552 1001 86380 86390 1
534619 99534619 1001 86380 86390 1
534491 99534491 1001 86380 86390 1
534555 99534555 1001 86380 86390 1
534594 99534594 1001 86380 86390 1
534633 99534633 1001 86380 86390 1
534301 99534301 1001 86380 86390 1
534314 99534314 1001 86380 86390 1
534340 99534340 1001 86380 86390 1
534398 99534398 1001 86380 86390 1
534400 99534400 1001 86380 86390 1
534091 99534091 1001 86380 86390 1
534208 99534208 1001 86380 86390 1
534172 99534172 1001 86380 86390 1
534147 99534147 1001 86380 86390 1
534069 99534069 1001 86380 86390 1
534762 99534762 1001 86380 86390 1
534779 99534779 1001 86380 86390 1
534717 99534717 1001 86380 86390 1
535421 99535421 1001 86380 86390 1
535350 99535350 1001 86380 86390 1
535390 99535390 1001 86380 86390 1
535502 99535502 1001 86380 86390 1
535137 99535137 1001 86380 86390 1
535139 99535139 1001 86380 86390 1
535233 99535233 1001 86380 86390 1
535261 99535261 1001 86380 86390 1
535304 99535304 1001 86380 86390 1
534916 99534916 1001 86380 86390 1
534994 99534994 1001 86380 86390 1
535060 99535060 1001 86380 86390 1
535028 99535028 1001 86380 86390 1
534953 99534953 1001 86380 86390 1
534979 99534979 1001 86380 86390 1
535562 99535562 1001 86380 86390 1
536183 99536183 1001 86380 86390 1
536224 99536224 1001 86380 86390 1
536138 99536138 1001 86380 86390 1
536243 99536243 1001 86380 86390 1
536504 99536504 1001 86380 86390 1
536532 99536532 1001 86380 86390 1
536403 99536403 1001 86380 86390 1
536352 99536352 1001 86380 86390 1
536500 99536500 1001 86380 86390 1
536982 99536982 1001 86380 86390 1
537011 99537011 1001 86380 86390 1
537159 99537159 1001 86380 86390 1
536829 99536829 1001 86380 86390 1
536856 99536856 1001 86380 86390 1
536810 99536810 1001 86380 86390 1
536798 99536798 1001 86380 86390 1
536627 99536627 1001 86380 86390 1
537203 99537203 1001 86380 86390 1
537242 99537242 1001 86380 86390 1
537334 99537334 1001 86380 86390 1
537347 99537347 1001 86380 86390 1
537247 99537247 1001 86380 86390 1
537953 99537953 1001 86380 86390 1
537789 99537789 1001 86380 86390 1
537967 99537967 1001 86380 86390 1
537433 99537433 1001 86380 86390 1
537488 99537488 1001 86380 86390 1
537527 99537527 1001 86380 86390 1
537385 99537385 1001 86380 86390 1
537515 99537515 1001 86380 86390 1
537414 99537414 1001 86380 86390 1
537415 99537415 1001 86380 86390 1
537428 99537428 1001 86380 86390 1
537429 99537429 1001 86380 86390 1
537546 99537546 1001 86380 86390 1
537378 99537378 1001 86380 86390 1
538024 99538024 1001 86380 86390 1
538065 99538065 1001 86380 86390 1
538175 99538175 1001 86380 86390 1
538641 99538641 1001 86380 86390 1
538809 99538809 1001 86380 86390 1
538441 99538441 1001 86380 86390 1
538592 99538592 1001 86380 86390 1
538225 99538225 1001 86380 86390 1
538217 99538217 1001 86380 86390 1
538893 99538893 1001 86380 86390 1
538945 99538945 1001 86380 86390 1
538858 99538858 1001 86380 86390 1
539582 99539582 1001 86380 86390 1
539625 99539625 1001 86380 86390 1
539410 99539410 1001 86380 86390 1
539426 99539426 1001 86380 86390 1
539433 99539433 1001 86380 86390 1
539109 99539109 1001 86380 86390 1
539757 99539757 1001 86380 86390 1
539681 99539681 1001 86380 86390 1
539642 99539642 1001 86380 86390 1
539778 99539778 1001 86380 86390 1
540343 99540343 1001 86380 86390 1
540460 99540460 1001 86380 86390 1
540120 99540120 1001 86380 86390 1
540242 99540242 1001 86380 86390 1
540157 99540157 1001 86380 86390 1
539927 99539927 1001 86380 86390 1
539853 99539853 1001 86380 86390 1
539986 99539986 1001 86380 86390 1
539910 99539910 1001 86380 86390 1
540544 99540544 1001 86380 86390 1
540985 99540985 1001 86380 86390 1
541035 99541035 1001 86380 86390 1
540685 99540685 1001 86380 86390 1
540701 99540701 1001 86380 86390 1
540832 99540832 1001 86380 86390 1
540677 99540677 1001 86380 86390 1
540691 99540691 1001 86380 86390 1
540862 99540862 1001 86380 86390 1
540734 99540734 1001 86380 86390 1
540881 99540881 1001 86380 86390 1
541477 99541477 1001 86380 86390 1
541428 99541428 1001 86380 86390 1
541403 99541403 1001 86380 86390 1
542023 99542023 1001 86380 86390 1
541946 99541946 1001 86380 86390 1
541924 99541924 1001 86380 86390 1
542055 99542055 1001 86380 86390 1
541863 99541863 1001 86380 86390 1
541825 99541825 1001 86380 86390 1
541864 99541864 1001 86380 86390 1
541841 99541841 1001 86380 86390 1
541910 99541910 1001 86380 86390 1
541618 99541618 1001 86380 86390 1
541638 99541638 1001 86380 86390 1
542301 99542301 1001 86380 86390 1
542122 99542122 1001 86380 86390 1
542217 99542217 1001 86380 86390 1
542910 99542910 1001 86380 86390 1
542781 99542781 1001 86380 86390 1
542809 99542809 1001 86380 86390 1
542771 99542771 1001 86380 86390 1
542602 99542602 1001 86380 86390 1
542591 99542591 1001 86380 86390 1
542695 99542695 1001 86380 86390 1
542723 99542723 1001 86380 86390 1
542389 99542389 1001 86380 86390 1
542473 99542473 1001 86380 86390 1
542331 99542331 1001 86380 86390 1
542526 99542526 1001 86380 86390 1
542996 99542996 1001 86380 86390 1
543088 99543088 1001 86380 86390 1
543130 99543130 1001 86380 86390 1
543097 99543097 1001 86380 86390 1
543744 99543744 1001 86380 86390 1
543584 99543584 1001 86380 86390 1
543650 99543650 1001 86380 86390 1
543373 99543373 1001 86380 86390 1
543506 99543506 1001 86380 86390 1
543500 99543500 1001 86380 86390 1
543228 99543228 1001 86380 86390 1
543299 99543299 1001 86380 86390 1
543222 99543222 1001 86380 86390 1
543302 99543302 1001 86380 86390 1
543328 99543328 1001 86380 86390 1
543173 99543173 1001 86380 86390 1
543954 99543954 1001 86380 86390 1
543892 99543892 1001 86380 86390 1
543908 99543908 1001 86380 86390 1
543793 99543793 1001 86380 86390 1
544535 99544535 1001 86380 86390 1
544425 99544425 1001 86380 86390 1
544380 99544380 1001 86380 86390 1
544255 99544255 1001 86380 86390 1
544268 99544268 1001 86380 86390 1
544348 99544348 1001 86380 86390 1
544050 99544050 1001 86380 86390 1
544143 99544143 1001 86380 86390 1
544066 99544066 1001 86380 86390 1
544616 99544616 1001 86380 86390 1
434890 1140 1001 53880 55557 1
408768 348 1001 66840 68277 1
433233 950 1001 32040 32517 1
537024 666 1002 55176 57074 1
400179 99400179 1001 86380 86390 1
400282 99400282 1001 86380 86390 1
400260 99400260 1001 86380 86390 1
400285 99400285 1001 86380 86390 1
400332 99400332 1001 86380 86390 1
400405 99400405 1001 86380 86390 1
400504 99400504 1001 86380 86390 1
400472 99400472 1001 86380 86390 1
400709 99400709 1001 86380 86390 1
400675 99400675 1001 86380 86390 1
400873 99400873 1001 86380 86390 1
401078 99401078 1001 86380 86390 1
401140 99401140 1001 86380 86390 1
401697 99401697 1001 86380 86390 1
401805 99401805 1001 86380 86390 1
401855 99401855 1001 86380 86390 1
402062 99402062 1001 86380 86390 1
402171 99402171 1001 86380 86390 1
402465 99402465 1001 86380 86390 1
402394 99402394 1001 86380 86390 1
402630 99402630 1001 86380 86390 1
402684 99402684 1001 86380 86390 1
402596 99402596 1001 86380 86390 1
402600 99402600 1001 86380 86390 1
402586 99402586 1001 86380 86390 1
403115 99403115 1001 86380 86390 1
403150 99403150 1001 86380 86390 1
403222 99403222 1001 86380 86390 1
403385 99403385 1001 86380 86390 1
403728 99403728 1001 86380 86390 1
403638 99403638 1001 86380 86390 1
403817 99403817 1001 86380 86390 1
403755 99403755 1001 86380 86390 1
404097 99404097 1001 86380 86390 1
404231 99404231 1001 86380 86390 1
404423 99404423 1001 86380 86390 1
404476 99404476 1001 86380 86390 1
404571 99404571 1001 86380 86390 1
404669 99404669 1001 86380 86390 1
404857 99404857 1001 86380 86390 1
404944 99404944 1001 86380 86390 1
405049 99405049 1001 86380 86390 1
405269 99405269 1001 86380 86390 1
405368 99405368 1001 86380 86390 1
405445 99405445 1001 86380 86390 1
405582 99405582 1001 86380 86390 1
405574 99405574 1001 86380 86390 1
405601 99405601 1001 86380 86390 1
405891 99405891 1001 86380 86390 1
405938 99405938 1001 86380 86390 1
406132 99406132 1001 86380 86390 1
406282 99406282 1001 86380 86390 1
406331 99406331 1001 86380 86390 1
406450 99406450 1001 86380 86390 1
406403 99406403 1001 86380 86390 1
406404 99406404 1001 86380 86390 1
406772 99406772 1001 86380 86390 1
407316 99407316 1001 86380 86390 1
407360 99407360 1001 86380 86390 1
407371 99407371 1001 86380 86390 1
407496 99407496 1001 86380 86390 1
407692 99407692 1001 86380 86390 1
407921 99407921 1001 86380 86390 1
407938 99407938 1001 86380 86390 1
408517 99408517 1001 86380 86390 1
408568 99408568 1001 86380 86390 1
408599 99408599 1001 86380 86390 1
408755 99408755 1001 86380 86390 1
408886 99408886 1001 86380 86390 1
408905 99408905 1001 86380 86390 1
409051 99409051 1001 86380 86390 1
409037 99409037 1001 86380 86390 1
409339 99409339 1001 86380 86390 1
409495 99409495 1001 86380 86390 1
409531 99409531 1001 86380 86390 1
409615 99409615 1001 86380 86390 1
409670 99409670 1001 86380 86390 1
410298 99410298 1001 86380 86390 1
410342 99410342 1001 86380 86390 1
410305 99410305 1001 86380 86390 1
410460 99410460 1001 86380 86390 1
410515 99410515 1001 86380 86390 1
410784 99410784 1001 86380 86390 1
410855 99410855 1001 86380 86390 1
410931 99410931 1001 86380 86390 1
410997 99410997 1001 86380 86390 1
411074 99411074 1001 86380 86390 1
411051 99411051 1001 86380 86390 1
411474 99411474 1001 86380 86390 1
411529 99411529 1001 86380 86390 1
411730 99411730 1001 86380 86390 1
412076 99412076 1001 86380 86390 1
412152 99412152 1001 86380 86390 1
412220 99412220 1001 86380 86390 1
412363 99412363 1001 86380 86390 1
412429 99412429 1001 86380 86390 1
412431 99412431 1001 86380 86390 1
413456 99413456 1001 86380 86390 1
413341 99413341 1001 86380 86390 1
413113 99413113 1001 86380 86390 1
413245 99413245 1001 86380 86390 1
413018 99413018 1001 86380 86390 1
413247 99413247 1001 86380 86390 1
412900 99412900 1001 86380 86390 1
412901 99412901 1001 86380 86390 1
412707 99412707 1001 86380 86390 1
412659 99412659 1001 86380 86390 1
412495 99412495 1001 86380 86390 1
414048 99414048 1001 86380 86390 1
414009 99414009 1001 86380 86390 1
415008 99415008 1001 86380 86390 1
415068 99415068 1001 86380 86390 1
415071 99415071 1001 86380 86390 1
415072 99415072 1001 86380 86390 1
415137 99415137 1001 86380 86390 1
414992 99414992 1001 86380 86390 1
415074 99415074 1001 86380 86390 1
414575 99414575 1001 86380 86390 1
414889 99414889 1001 86380 86390 1
414158 99414158 1001 86380 86390 1
415671 99415671 1001 86380 86390 1
415529 99415529 1001 86380 86390 1
415472 99415472 1001 86380 86390 1
416941 99416941 1001 86380 86390 1
416744 99416744 1001 86380 86390 1
416769 99416769 1001 86380 86390 1
416977 99416977 1001 86380 86390 1
416369 99416369 1001 86380 86390 1
416168 99416168 1001 86380 86390 1
416579 99416579 1001 86380 86390 1
415980 99415980 1001 86380 86390 1
416076 99416076 1001 86380 86390 1
417353 99417353 1001 86380 86390 1
417047 99417047 1001 86380 86390 1
417573 99417573 1001 86380 86390 1
417523 99417523 1001 86380 86390 1
417604 99417604 1001 86380 86390 1
418477 99418477 1001 86380 86390 1
418519 99418519 1001 86380 86390 1
418167 99418167 1001 86380 86390 1
418152 99418152 1001 86380 86390 1
417849 99417849 1001 86380 86390 1
417638 99417638 1001 86380 86390 1
417715 99417715 1001 86380 86390 1
417942 99417942 1001 86380 86390 1
419130 99419130 1001 86380 86390 1
418843 99418843 1001 86380 86390 1
420174 99420174 1001 86380 86390 1
420381 99420381 1001 86380 86390 1
420067 99420067 1001 86380 86390 1
420161 99420161 1001 86380 86390 1
420075 99420075 1001 86380 86390 1
419746 99419746 1001 86380 86390 1
419984 99419984 1001 86380 86390 1
420051 99420051 1001 86380 86390 1
419414 99419414 1001 86380 86390 1
419284 99419284 1001 86380 86390 1
419622 99419622 1001 86380 86390 1
420564 99420564 1001 86380 86390 1
420683 99420683 1001 86380 86390 1
420760 99420760 1001 86380 86390 1
421539 99421539 1001 86380 86390 1
421439 99421439 1001 86380 86390 1
421484 99421484 1001 86380 86390 1
421647 99421647 1001 86380 86390 1
421302 99421302 1001 86380 86390 1
421443 99421443 1001 86380 86390 1
420841 99420841 1001 86380 86390 1
421200 99421200 1001 86380 86390 1
422162 99422162 1001 86380 86390 1
422299 99422299 1001 86380 86390 1
423628 99423628 1001 86380 86390 1
423519 99423519 1001 86380 86390 1
423635 99423635 1001 86380 86390 1
423600 99423600 1001 86380 86390 1
422969 99422969 1001 86380 86390 1
423104 99423104 1001 86380 86390 1
422534 99422534 1001 86380 86390 1
422669 99422669 1001 86380 86390 1
424118 99424118 1001 86380 86390 1
423994 99423994 1001 86380 86390 1
425326 99425326 1001 86380 86390 1
425340 99425340 1001 86380 86390 1
424915 99424915 1001 86380 86390 1
424923 99424923 1001 86380 86390 1
424466 99424466 1001 86380 86390 1
424383 99424383 1001 86380 86390 1
424523 99424523 1001 86380 86390 1
425559 99425559 1001 86380 86390 1
425710 99425710 1001 86380 86390 1
425804 99425804 1001 86380 86390 1
425639 99425639 1001 86380 86390 1
425540 99425540 1001 86380 86390 1
425417 99425417 1001 86380 86390 1
425396 99425396 1001 86380 86390 1
426923 99426923 1001 86380 86390 1
426829 99426829 1001 86380 86390 1
427086 99427086 1001 86380 86390 1
426578 99426578 1001 86380 86390 1
426458 99426458 1001 86380 86390 1
426440 99426440 1001 86380 86390 1
425946 99425946 1001 86380 86390 1
426077 99426077 1001 86380 86390 1
425932 99425932 1001 86380 86390 1
427258 99427258 1001 86380 86390 1
427372 99427372 1001 86380 86390 1
428566 99428566 1001 86380 86390 1
428350 99428350 1001 86380 86390 1
428552 99428552 1001 86380 86390 1
428727 99428727 1001 86380 86390 1
427924 99427924 1001 86380 86390 1
428181 99428181 1001 86380 86390 1
427629 99427629 1001 86380 86390 1
427605 99427605 1001 86380 86390 1
427647 99427647 1001 86380 86390 1
430375 99430375 1001 86380 86390 1
430046 99430046 1001 86380 86390 1
429884 99429884 1001 86380 86390 1
429523 99429523 1001 86380 86390 1
429508 99429508 1001 86380 86390 1
429425 99429425 1001 86380 86390 1
429460 99429460 1001 86380 86390 1
429195 99429195 1001 86380 86390 1
430783 99430783 1001 86380 86390 1
430522 99430522 1001 86380 86390 1
430731 99430731 1001 86380 86390 1
431742 99431742 1001 86380 86390 1
431707 99431707 1001 86380 86390 1
431357 99431357 1001 86380 86390 1
431360 99431360 1001 86380 86390 1
431423 99431423 1001 86380 86390 1
430950 99430950 1001 86380 86390 1
430854 99430854 1001 86380 86390 1
430932 99430932 1001 86380 86390 1
430906 99430906 1001 86380 86390 1
432345 99432345 1001 86380 86390 1
433411 99433411 1001 86380 86390 1
433437 99433437 1001 86380 86390 1
433469 99433469 1001 86380 86390 1
433071 99433071 1001 86380 86390 1
433297 99433297 1001 86380 86390 1
432938 99432938 1001 86380 86390 1
433154 99433154 1001 86380 86390 1
433188 99433188 1001 86380 86390 1
432898 99432898 1001 86380 86390 1
432493 99432493 1001 86380 86390 1
432798 99432798 1001 86380 86390 1
432838 99432838 1001 86380 86390 1
433936 99433936 1001 86380 86390 1
434094 99434094 1001 86380 86390 1
434013 99434013 1001 86380 86390 1
435238 99435238 1001 86380 86390 1
434970 99434970 1001 86380 86390 1
434873 99434873 1001 86380 86390 1
434627 99434627 1001 86380 86390 1
434652 99434652 1001 86380 86390 1
434217 99434217 1001 86380 86390 1
434241 99434241 1001 86380 86390 1
434221 99434221 1001 86380 86390 1
435896 99435896 1001 86380 86390 1
435867 99435867 1001 86380 86390 1
436554 99436554 1001 86380 86390 1
436602 99436602 1001 86380 86390 1
436297 99436297 1001 86380 86390 1
435945 99435945 1001 86380 86390 1
437272 99437272 1001 86380 86390 1
300073 99300073 1001 86380 86390 1
437248 99437248 1001 86380 86390 1
437255 99437255 1001 86380 86390 1
300502 99300502 1001 86380 86390 1
300125 99300125 1001 86380 86390 1
300170 99300170 1001 86380 86390 1
300223 99300223 1001 86380 86390 1
300796 99300796 1001 86380 86390 1
300848 99300848 1001 86380 86390 1
301410 99301410 1001 86380 86390 1
301489 99301489 1001 86380 86390 1
301502 99301502 1001 86380 86390 1
301169 99301169 1001 86380 86390 1
301340 99301340 1001 86380 86390 1
301187 99301187 1001 86380 86390 1
301278 99301278 1001 86380 86390 1
301204 99301204 1001 86380 86390 1
300964 99300964 1001 86380 86390 1
300940 99300940 1001 86380 86390 1
301085 99301085 1001 86380 86390 1
301098 99301098 1001 86380 86390 1
301074 99301074 1001 86380 86390 1
301669 99301669 1001 86380 86390 1
301760 99301760 1001 86380 86390 1
301657 99301657 1001 86380 86390 1
301738 99301738 1001 86380 86390 1
302321 99302321 1001 86380 86390 1
302232 99302232 1001 86380 86390 1
302248 99302248 1001 86380 86390 1
302010 99302010 1001 86380 86390 1
302030 99302030 1001 86380 86390 1
302121 99302121 1001 86380 86390 1
301817 99301817 1001 86380 86390 1
301844 99301844 1001 86380 86390 1
301783 99301783 1001 86380 86390 1
303206 99303206 1001 86380 86390 1
303004 99303004 1001 86380 86390 1
303011 99303011 1001 86380 86390 1
303062 99303062 1001 86380 86390 1
303051 99303051 1001 86380 86390 1
302925 99302925 1001 86380 86390 1
302949 99302949 1001 86380 86390 1
302665 99302665 1001 86380 86390 1
302618 99302618 1001 86380 86390 1
302765 99302765 1001 86380 86390 1
303234 99303234 1001 86380 86390 1
303391 99303391 1001 86380 86390 1
303278 99303278 1001 86380 86390 1
303383 99303383 1001 86380 86390 1
303385 99303385 1001 86380 86390 1
304011 99304011 1001 86380 86390 1
303901 99303901 1001 86380 86390 1
303622 99303622 1001 86380 86390 1
303664 99303664 1001 86380 86390 1
303704 99303704 1001 86380 86390 1
303782 99303782 1001 86380 86390 1
303721 99303721 1001 86380 86390 1
303573 99303573 1001 86380 86390 1
303537 99303537 1001 86380 86390 1
303566 99303566 1001 86380 86390 1
304161 99304161 1001 86380 86390 1
304200 99304200 1001 86380 86390 1
304169 99304169 1001 86380 86390 1
304209 99304209 1001 86380 86390 1
304198 99304198 1001 86380 86390 1
304591 99304591 1001 86380 86390 1
304462 99304462 1001 86380 86390 1
304592 99304592 1001 86380 86390 1
304452 99304452 1001 86380 86390 1
304459 99304459 1001 86380 86390 1
304938 99304938 1001 86380 86390 1
304945 99304945 1001 86380 86390 1
305011 99305011 1001 86380 86390 1
305050 99305050 1001 86380 86390 1
305557 99305557 1001 86380 86390 1
305520 99305520 1001 86380 86390 1
305381 99305381 1001 86380 86390 1
305143 99305143 1001 86380 86390 1
305106 99305106 1001 86380 86390 1
305261 99305261 1001 86380 86390 1
305147 99305147 1001 86380 86390 1
305072 99305072 1001 86380 86390 1
500037 99500037 1001 86380 86390 1
500078 99500078 1001 86380 86390 1
500133 99500133 1001 86380 86390 1
500082 99500082 1001 86380 86390 1
500032 99500032 1001 86380 86390 1
500728 99500728 1001 86380 86390 1
500664 99500664 1001 86380 86390 1
500743 99500743 1001 86380 86390 1
500720 99500720 1001 86380 86390 1
500583 99500583 1001 86380 86390 1
500585 99500585 1001 86380 86390 1
500482 99500482 1001 86380 86390 1
500606 99500606 1001 86380 86390 1
500465 99500465 1001 86380 86390 1
500581 99500581 1001 86380 86390 1
500336 99500336 1001 86380 86390 1
500298 99500298 1001 86380 86390 1
500330 99500330 1001 86380 86390 1
500253 99500253 1001 86380 86390 1
500228 99500228 1001 86380 86390 1
500333 99500333 1001 86380 86390 1
500398 99500398 1001 86380 86390 1
500875 99500875 1001 86380 86390 1
500997 99500997 1001 86380 86390 1
500986 99500986 1001 86380 86390 1
500962 99500962 1001 86380 86390 1
500950 99500950 1001 86380 86390 1
500821 99500821 1001 86380 86390 1
501546 99501546 1001 86380 86390 1
501360 99501360 1001 86380 86390 1
501232 99501232 1001 86380 86390 1
501297 99501297 1001 86380 86390 1
501311 99501311 1001 86380 86390 1
501197 99501197 1001 86380 86390 1
501766 99501766 1001 86380 86390 1
501795 99501795 1001 86380 86390 1
501654 99501654 1001 86380 86390 1
501759 99501759 1001 86380 86390 1
501798 99501798 1001 86380 86390 1
501712 99501712 1001 86380 86390 1
502324 99502324 1001 86380 86390 1
502339 99502339 1001 86380 86390 1
502289 99502289 1001 86380 86390 1
502277 99502277 1001 86380 86390 1
502459 99502459 1001 86380 86390 1
502349 99502349 1001 86380 86390 1
502388 99502388 1001 86380 86390 1
502205 99502205 1001 86380 86390 1
502233 99502233 1001 86380 86390 1
502053 99502053 1001 86380 86390 1
501989 99501989 1001 86380 86390 1
501850 99501850 1001 86380 86390 1
501980 99501980 1001 86380 86390 1
501996 99501996 1001 86380 86390 1
502594 99502594 1001 86380 86390 1
502523 99502523 1001 86380 86390 1
502629 99502629 1001 86380 86390 1
502474 99502474 1001 86380 86390 1
503202 99503202 1001 86380 86390 1
503289 99503289 1001 86380 86390 1
503125 99503125 1001 86380 86390 1
503094 99503094 1001 86380 86390 1
503135 99503135 1001 86380 86390 1
503039 99503039 1001 86380 86390 1
503052 99503052 1001 86380 86390 1
502896 99502896 1001 86380 86390 1
502924 99502924 1001 86380 86390 1
502952 99502952 1001 86380 86390 1
503030 99503030 1001 86380 86390 1
502956 99502956 1001 86380 86390 1
502686 99502686 1001 86380 86390 1
502812 99502812 1001 86380 86390 1
503457 99503457 1001 86380 86390 1
503494 99503494 1001 86380 86390 1
503915 99503915 1001 86380 86390 1
504072 99504072 1001 86380 86390 1
503845 99503845 1001 86380 86390 1
503670 99503670 1001 86380 86390 1
503633 99503633 1001 86380 86390 1
504194 99504194 1001 86380 86390 1
504132 99504132 1001 86380 86390 1
504173 99504173 1001 86380 86390 1
504189 99504189 1001 86380 86390 1
504268 99504268 1001 86380 86390 1
504191 99504191 1001 86380 86390 1
504205 99504205 1001 86380 86390 1
504925 99504925 1001 86380 86390 1
504774 99504774 1001 86380 86390 1
504937 99504937 1001 86380 86390 1
504533 99504533 1001 86380 86390 1
504573 99504573 1001 86380 86390 1
504577 99504577 1001 86380 86390 1
504673 99504673 1001 86380 86390 1
504378 99504378 1001 86380 86390 1
504331 99504331 1001 86380 86390 1
504332 99504332 1001 86380 86390 1
504490 99504490 1001 86380 86390 1
505078 99505078 1001 86380 86390 1
505591 99505591 1001 86380 86390 1
505689 99505689 1001 86380 86390 1
505506 99505506 1001 86380 86390 1
505507 99505507 1001 86380 86390 1
505381 99505381 1001 86380 86390 1
505235 99505235 1001 86380 86390 1
505251 99505251 1001 86380 86390 1
505851 99505851 1001 86380 86390 1
505843 99505843 1001 86380 86390 1
505960 99505960 1001 86380 86390 1
506450 99506450 1001 86380 86390 1
506289 99506289 1001 86380 86390 1
506329 99506329 1001 86380 86390 1
506342 99506342 1001 86380 86390 1
506369 99506369 1001 86380 86390 1
506230 99506230 1001 86380 86390 1
506299 99506299 1001 86380 86390 1
506076 99506076 1001 86380 86390 1
506781 99506781 1001 86380 86390 1
506757 99506757 1001 86380 86390 1
506745 99506745 1001 86380 86390 1
507297 99507297 1001 86380 86390 1
507249 99507249 1001 86380 86390 1
507084 99507084 1001 86380 86390 1
506964 99506964 1001 86380 86390 1
506928 99506928 1001 86380 86390 1
506878 99506878 1001 86380 86390 1
506904 99506904 1001 86380 86390 1
506930 99506930 1001 86380 86390 1
507008 99507008 1001 86380 86390 1
507472 99507472 1001 86380 86390 1
507604 99507604 1001 86380 86390 1
507501 99507501 1001 86380 86390 1
508173 99508173 1001 86380 86390 1
508217 99508217 1001 86380 86390 1
508220 99508220 1001 86380 86390 1
507970 99507970 1001 86380 86390 1
508026 99508026 1001 86380 86390 1
507989 99507989 1001 86380 86390 1
507939 99507939 1001 86380 86390 1
507812 99507812 1001 86380 86390 1
508415 99508415 1001 86380 86390 1
508304 99508304 1001 86380 86390 1
508400 99508400 1001 86380 86390 1
508439 99508439 1001 86380 86390 1
508961 99508961 1001 86380 86390 1
509069 99509069 1001 86380 86390 1
508741 99508741 1001 86380 86390 1
508858 99508858 1001 86380 86390 1
508746 99508746 1001 86380 86390 1
508684 99508684 1001 86380 86390 1
508724 99508724 1001 86380 86390 1
508776 99508776 1001 86380 86390 1
508496 99508496 1001 86380 86390 1
509106 99509106 1001 86380 86390 1
509197 99509197 1001 86380 86390 1
509276 99509276 1001 86380 86390 1
509815 99509815 1001 86380 86390 1
509890 99509890 1001 86380 86390 1
509505 99509505 1001 86380 86390 1
509590 99509590 1001 86380 86390 1
509353 99509353 1001 86380 86390 1
509995 99509995 1001 86380 86390 1
509970 99509970 1001 86380 86390 1
510689 99510689 1001 86380 86390 1
510560 99510560 1001 86380 86390 1
510530 99510530 1001 86380 86390 1
510722 99510722 1001 86380 86390 1
510355 99510355 1001 86380 86390 1
510454 99510454 1001 86380 86390 1
510442 99510442 1001 86380 86390 1
510521 99510521 1001 86380 86390 1
510841 99510841 1001 86380 86390 1
510837 99510837 1001 86380 86390 1
510788 99510788 1001 86380 86390 1
511527 99511527 1001 86380 86390 1
511535 99511535 1001 86380 86390 1
511370 99511370 1001 86380 86390 1
511423 99511423 1001 86380 86390 1
511176 99511176 1001 86380 86390 1
511091 99511091 1001 86380 86390 1
511130 99511130 1001 86380 86390 1
511106 99511106 1001 86380 86390 1
511019 99511019 1001 86380 86390 1
511731 99511731 1001 86380 86390 1
511757 99511757 1001 86380 86390 1
512297 99512297 1001 86380 86390 1
512057 99512057 1001 86380 86390 1
511993 99511993 1001 86380 86390 1
512024 99512024 1001 86380 86390 1
511999 99511999 1001 86380 86390 1
512016 99512016 1001 86380 86390 1
511797 99511797 1001 86380 86390 1
511903 99511903 1001 86380 86390 1
511801 99511801 1001 86380 86390 1
511905 99511905 1001 86380 86390 1
511867 99511867 1001 86380 86390 1
511959 99511959 1001 86380 86390 1
511900 99511900 1001 86380 86390 1
512175 99512175 1001 86380 86390 1
512436 99512436 1001 86380 86390 1
512527 99512527 1001 86380 86390 1
513077 99513077 1001 86380 86390 1
513091 99513091 1001 86380 86390 1
512936 99512936 1001 86380 86390 1
512963 99512963 1001 86380 86390 1
512825 99512825 1001 86380 86390 1
512842 99512842 1001 86380 86390 1
512643 99512643 1001 86380 86390 1
512712 99512712 1001 86380 86390 1
513271 99513271 1001 86380 86390 1
513208 99513208 1001 86380 86390 1
513223 99513223 1001 86380 86390 1
513341 99513341 1001 86380 86390 1
514009 99514009 1001 86380 86390 1
513910 99513910 1001 86380 86390 1
513652 99513652 1001 86380 86390 1
513654 99513654 1001 86380 86390 1
513657 99513657 1001 86380 86390 1
513501 99513501 1001 86380 86390 1
513607 99513607 1001 86380 86390 1
513467 99513467 1001 86380 86390 1
513519 99513519 1001 86380 86390 1
514748 99514748 1001 86380 86390 1
514602 99514602 1001 86380 86390 1
514316 99514316 1001 86380 86390 1
514242 99514242 1001 86380 86390 1
514243 99514243 1001 86380 86390 1
514985 99514985 1001 86380 86390 1
514956 99514956 1001 86380 86390 1
514918 99514918 1001 86380 86390 1
515547 99515547 1001 86380 86390 1
515629 99515629 1001 86380 86390 1
515567 99515567 1001 86380 86390 1
515275 99515275 1001 86380 86390 1
515332 99515332 1001 86380 86390 1
515462 99515462 1001 86380 86390 1
515333 99515333 1001 86380 86390 1
515281 99515281 1001 86380 86390 1
515335 99515335 1001 86380 86390 1
515231 99515231 1001 86380 86390 1
515196 99515196 1001 86380 86390 1
515186 99515186 1001 86380 86390 1
515823 99515823 1001 86380 86390 1
515707 99515707 1001 86380 86390 1
515772 99515772 1001 86380 86390 1
515801 99515801 1001 86380 86390 1
515845 99515845 1001 86380 86390 1
515770 99515770 1001 86380 86390 1
516395 99516395 1001 86380 86390 1
516322 99516322 1001 86380 86390 1
516414 99516414 1001 86380 86390 1
516441 99516441 1001 86380 86390 1
516243 99516243 1001 86380 86390 1
516219 99516219 1001 86380 86390 1
516031 99516031 1001 86380 86390 1
516024 99516024 1001 86380 86390 1
516050 99516050 1001 86380 86390 1
516014 99516014 1001 86380 86390 1
516094 99516094 1001 86380 86390 1
516625 99516625 1001 86380 86390 1
515890 99515890 1001 86380 86390 1
517277 99517277 1001 86380 86390 1
517241 99517241 1001 86380 86390 1
516978 99516978 1001 86380 86390 1
517021 99517021 1001 86380 86390 1
517076 99517076 1001 86380 86390 1
516999 99516999 1001 86380 86390 1
516833 99516833 1001 86380 86390 1
516912 99516912 1001 86380 86390 1
516887 99516887 1001 86380 86390 1
516797 99516797 1001 86380 86390 1
516798 99516798 1001 86380 86390 1
516869 99516869 1001 86380 86390 1
517491 99517491 1001 86380 86390 1
517364 99517364 1001 86380 86390 1
517407 99517407 1001 86380 86390 1
517395 99517395 1001 86380 86390 1
517986 99517986 1001 86380 86390 1
517999 99517999 1001 86380 86390 1
518032 99518032 1001 86380 86390 1
518158 99518158 1001 86380 86390 1
517751 99517751 1001 86380 86390 1
517843 99517843 1001 86380 86390 1
517883 99517883 1001 86380 86390 1
517821 99517821 1001 86380 86390 1
517797 99517797 1001 86380 86390 1
517862 99517862 1001 86380 86390 1
517928 99517928 1001 86380 86390 1
517800 99517800 1001 86380 86390 1
517878 99517878 1001 86380 86390 1
517684 99517684 1001 86380 86390 1
517556 99517556 1001 86380 86390 1
517584 99517584 1001 86380 86390 1
517689 99517689 1001 86380 86390 1
518213 99518213 1001 86380 86390 1
518166 99518166 1001 86380 86390 1
518821 99518821 1001 86380 86390 1
518942 99518942 1001 86380 86390 1
518829 99518829 1001 86380 86390 1
518668 99518668 1001 86380 86390 1
518647 99518647 1001 86380 86390 1
518639 99518639 1001 86380 86390 1
518421 99518421 1001 86380 86390 1
519184 99519184 1001 86380 86390 1
519099 99519099 1001 86380 86390 1
519726 99519726 1001 86380 86390 1
519623 99519623 1001 86380 86390 1
519683 99519683 1001 86380 86390 1
519723 99519723 1001 86380 86390 1
519454 99519454 1001 86380 86390 1
519545 99519545 1001 86380 86390 1
519546 99519546 1001 86380 86390 1
519572 99519572 1001 86380 86390 1
519495 99519495 1001 86380 86390 1
519573 99519573 1001 86380 86390 1
519500 99519500 1001 86380 86390 1
519255 99519255 1001 86380 86390 1
519838 99519838 1001 86380 86390 1
519976 99519976 1001 86380 86390 1
519966 99519966 1001 86380 86390 1
520439 99520439 1001 86380 86390 1
520479 99520479 1001 86380 86390 1
520557 99520557 1001 86380 86390 1
520442 99520442 1001 86380 86390 1
520601 99520601 1001 86380 86390 1
520576 99520576 1001 86380 86390 1
520436 99520436 1001 86380 86390 1
520342 99520342 1001 86380 86390 1
520215 99520215 1001 86380 86390 1
520052 99520052 1001 86380 86390 1
520054 99520054 1001 86380 86390 1
520667 99520667 1001 86380 86390 1
520790 99520790 1001 86380 86390 1
521274 99521274 1001 86380 86390 1
521431 99521431 1001 86380 86390 1
521366 99521366 1001 86380 86390 1
521264 99521264 1001 86380 86390 1
521134 99521134 1001 86380 86390 1
521254 99521254 1001 86380 86390 1
520900 99520900 1001 86380 86390 1
520864 99520864 1001 86380 86390 1
521636 99521636 1001 86380 86390 1
521618 99521618 1001 86380 86390 1
522190 99522190 1001 86380 86390 1
522208 99522208 1001 86380 86390 1
522272 99522272 1001 86380 86390 1
522273 99522273 1001 86380 86390 1
522099 99522099 1001 86380 86390 1
522228 99522228 1001 86380 86390 1
522010 99522010 1001 86380 86390 1
521999 99521999 1001 86380 86390 1
522057 99522057 1001 86380 86390 1
521902 99521902 1001 86380 86390 1
521853 99521853 1001 86380 86390 1
521822 99521822 1001 86380 86390 1
522354 99522354 1001 86380 86390 1
522437 99522437 1001 86380 86390 1
522348 99522348 1001 86380 86390 1
522361 99522361 1001 86380 86390 1
522926 99522926 1001 86380 86390 1
522941 99522941 1001 86380 86390 1
523045 99523045 1001 86380 86390 1
522784 99522784 1001 86380 86390 1
522785 99522785 1001 86380 86390 1
522876 99522876 1001 86380 86390 1
522838 99522838 1001 86380 86390 1
522905 99522905 1001 86380 86390 1
522755 99522755 1001 86380 86390 1
522822 99522822 1001 86380 86390 1
522603 99522603 1001 86380 86390 1
522659 99522659 1001 86380 86390 1
522609 99522609 1001 86380 86390 1
522648 99522648 1001 86380 86390 1
522665 99522665 1001 86380 86390 1
523271 99523271 1001 86380 86390 1
523292 99523292 1001 86380 86390 1
523138 99523138 1001 86380 86390 1
523835 99523835 1001 86380 86390 1
523758 99523758 1001 86380 86390 1
523573 99523573 1001 86380 86390 1
523640 99523640 1001 86380 86390 1
523466 99523466 1001 86380 86390 1
523415 99523415 1001 86380 86390 1
523468 99523468 1001 86380 86390 1
523470 99523470 1001 86380 86390 1
523355 99523355 1001 86380 86390 1
523408 99523408 1001 86380 86390 1
523421 99523421 1001 86380 86390 1
523995 99523995 1001 86380 86390 1
524629 99524629 1001 86380 86390 1
524655 99524655 1001 86380 86390 1
524739 99524739 1001 86380 86390 1
524565 99524565 1001 86380 86390 1
524378 99524378 1001 86380 86390 1
524323 99524323 1001 86380 86390 1
524209 99524209 1001 86380 86390 1
524823 99524823 1001 86380 86390 1
524789 99524789 1001 86380 86390 1
525550 99525550 1001 86380 86390 1
525429 99525429 1001 86380 86390 1
525348 99525348 1001 86380 86390 1
525300 99525300 1001 86380 86390 1
525044 99525044 1001 86380 86390 1
525062 99525062 1001 86380 86390 1
525024 99525024 1001 86380 86390 1
525634 99525634 1001 86380 86390 1
525717 99525717 1001 86380 86390 1
526389 99526389 1001 86380 86390 1
526376 99526376 1001 86380 86390 1
526253 99526253 1001 86380 86390 1
526088 99526088 1001 86380 86390 1
526037 99526037 1001 86380 86390 1
526026 99526026 1001 86380 86390 1
525903 99525903 1001 86380 86390 1
525996 99525996 1001 86380 86390 1
526578 99526578 1001 86380 86390 1
526553 99526553 1001 86380 86390 1
526505 99526505 1001 86380 86390 1
527147 99527147 1001 86380 86390 1
527222 99527222 1001 86380 86390 1
526694 99526694 1001 86380 86390 1
526656 99526656 1001 86380 86390 1
527405 99527405 1001 86380 86390 1
527437 99527437 1001 86380 86390 1
528002 99528002 1001 86380 86390 1
527731 99527731 1001 86380 86390 1
527710 99527710 1001 86380 86390 1
527868 99527868 1001 86380 86390 1
527507 99527507 1001 86380 86390 1
527559 99527559 1001 86380 86390 1
527500 99527500 1001 86380 86390 1
527526 99527526 1001 86380 86390 1
527514 99527514 1001 86380 86390 1
528280 99528280 1001 86380 86390 1
528191 99528191 1001 86380 86390 1
528262 99528262 1001 86380 86390 1
528214 99528214 1001 86380 86390 1
528725 99528725 1001 86380 86390 1
528836 99528836 1001 86380 86390 1
528529 99528529 1001 86380 86390 1
528610 99528610 1001 86380 86390 1
528521 99528521 1001 86380 86390 1
528549 99528549 1001 86380 86390 1
528640 99528640 1001 86380 86390 1
528603 99528603 1001 86380 86390 1
528390 99528390 1001 86380 86390 1
528314 99528314 1001 86380 86390 1
528304 99528304 1001 86380 86390 1
528318 99528318 1001 86380 86390 1
529032 99529032 1001 86380 86390 1
528920 99528920 1001 86380 86390 1
528908 99528908 1001 86380 86390 1
529039 99529039 1001 86380 86390 1
529718 99529718 1001 86380 86390 1
529329 99529329 1001 86380 86390 1
529492 99529492 1001 86380 86390 1
529353 99529353 1001 86380 86390 1
529147 99529147 1001 86380 86390 1
529261 99529261 1001 86380 86390 1
529754 99529754 1001 86380 86390 1
529769 99529769 1001 86380 86390 1
529886 99529886 1001 86380 86390 1
530452 99530452 1001 86380 86390 1
530431 99530431 1001 86380 86390 1
530359 99530359 1001 86380 86390 1
530221 99530221 1001 86380 86390 1
530254 99530254 1001 86380 86390 1
530166 99530166 1001 86380 86390 1
529972 99529972 1001 86380 86390 1
529948 99529948 1001 86380 86390 1
530001 99530001 1001 86380 86390 1
530111 99530111 1001 86380 86390 1
530021 99530021 1001 86380 86390 1
529970 99529970 1001 86380 86390 1
530619 99530619 1001 86380 86390 1
530557 99530557 1001 86380 86390 1
530716 99530716 1001 86380 86390 1
531218 99531218 1001 86380 86390 1
530973 99530973 1001 86380 86390 1
530975 99530975 1001 86380 86390 1
530989 99530989 1001 86380 86390 1
530798 99530798 1001 86380 86390 1
530864 99530864 1001 86380 86390 1
530761 99530761 1001 86380 86390 1
531460 99531460 1001 86380 86390 1
532118 99532118 1001 86380 86390 1
531911 99531911 1001 86380 86390 1
531951 99531951 1001 86380 86390 1
531809 99531809 1001 86380 86390 1
531919 99531919 1001 86380 86390 1
531743 99531743 1001 86380 86390 1
531772 99531772 1001 86380 86390 1
532231 99532231 1001 86380 86390 1
532234 99532234 1001 86380 86390 1
532377 99532377 1001 86380 86390 1
532222 99532222 1001 86380 86390 1
532649 99532649 1001 86380 86390 1
532666 99532666 1001 86380 86390 1
532669 99532669 1001 86380 86390 1
532735 99532735 1001 86380 86390 1
532492 99532492 1001 86380 86390 1
532484 99532484 1001 86380 86390 1
532549 99532549 1001 86380 86390 1
533201 99533201 1001 86380 86390 1
533796 99533796 1001 86380 86390 1
533725 99533725 1001 86380 86390 1
533781 99533781 1001 86380 86390 1
533510 99533510 1001 86380 86390 1
533541 99533541 1001 86380 86390 1
533464 99533464 1001 86380 86390 1
533304 99533304 1001 86380 86390 1
533437 99533437 1001 86380 86390 1
533427 99533427 1001 86380 86390 1
533972 99533972 1001 86380 86390 1
533900 99533900 1001 86380 86390 1
533876 99533876 1001 86380 86390 1
533957 99533957 1001 86380 86390 1
534625 99534625 1001 86380 86390 1
534484 99534484 1001 86380 86390 1
534467 99534467 1001 86380 86390 1
534468 99534468 1001 86380 86390 1
534421 99534421 1001 86380 86390 1
534333 99534333 1001 86380 86390 1
534424 99534424 1001 86380 86390 1
534464 99534464 1001 86380 86390 1
534180 99534180 1001 86380 86390 1
534271 99534271 1001 86380 86390 1
534171 99534171 1001 86380 86390 1
534122 99534122 1001 86380 86390 1
534215 99534215 1001 86380 86390 1
534724 99534724 1001 86380 86390 1
534777 99534777 1001 86380 86390 1
534768 99534768 1001 86380 86390 1
535426 99535426 1001 86380 86390 1
535143 99535143 1001 86380 86390 1
534983 99534983 1001 86380 86390 1
535050 99535050 1001 86380 86390 1
534988 99534988 1001 86380 86390 1
535707 99535707 1001 86380 86390 1
535712 99535712 1001 86380 86390 1
536311 99536311 1001 86380 86390 1
536153 99536153 1001 86380 86390 1
536259 99536259 1001 86380 86390 1
536002 99536002 1001 86380 86390 1
536080 99536080 1001 86380 86390 1
536021 99536021 1001 86380 86390 1
536090 99536090 1001 86380 86390 1
535743 99535743 1001 86380 86390 1
535854 99535854 1001 86380 86390 1
535817 99535817 1001 86380 86390 1
535883 99535883 1001 86380 86390 1
536541 99536541 1001 86380 86390 1
536360 99536360 1001 86380 86390 1
536353 99536353 1001 86380 86390 1
536434 99536434 1001 86380 86390 1
536460 99536460 1001 86380 86390 1
537014 99537014 1001 86380 86390 1
537107 99537107 1001 86380 86390 1
536928 99536928 1001 86380 86390 1
536699 99536699 1001 86380 86390 1
536730 99536730 1001 86380 86390 1
536732 99536732 1001 86380 86390 1
536619 99536619 1001 86380 86390 1
537186 99537186 1001 86380 86390 1
537179 99537179 1001 86380 86390 1
537245 99537245 1001 86380 86390 1
537222 99537222 1001 86380 86390 1
537913 99537913 1001 86380 86390 1
537955 99537955 1001 86380 86390 1
537922 99537922 1001 86380 86390 1
537820 99537820 1001 86380 86390 1
537911 99537911 1001 86380 86390 1
537732 99537732 1001 86380 86390 1
537604 99537604 1001 86380 86390 1
537717 99537717 1001 86380 86390 1
537523 99537523 1001 86380 86390 1
537475 99537475 1001 86380 86390 1
537505 99537505 1001 86380 86390 1
538178 99538178 1001 86380 86390 1
538797 99538797 1001 86380 86390 1
538573 99538573 1001 86380 86390 1
538449 99538449 1001 86380 86390 1
538414 99538414 1001 86380 86390 1
538272 99538272 1001 86380 86390 1
538315 99538315 1001 86380 86390 1
538371 99538371 1001 86380 86390 1
538980 99538980 1001 86380 86390 1
538955 99538955 1001 86380 86390 1
538995 99538995 1001 86380 86390 1
538830 99538830 1001 86380 86390 1
538897 99538897 1001 86380 86390 1
539579 99539579 1001 86380 86390 1
539594 99539594 1001 86380 86390 1
539522 99539522 1001 86380 86390 1
539537 99539537 1001 86380 86390 1
539230 99539230 1001 86380 86390 1
539387 99539387 1001 86380 86390 1
539388 99539388 1001 86380 86390 1
539298 99539298 1001 86380 86390 1
539394 99539394 1001 86380 86390 1
539153 99539153 1001 86380 86390 1
539079 99539079 1001 86380 86390 1
539158 99539158 1001 86380 86390 1
539031 99539031 1001 86380 86390 1
539786 99539786 1001 86380 86390 1
540342 99540342 1001 86380 86390 1
540397 99540397 1001 86380 86390 1
540295 99540295 1001 86380 86390 1
540454 99540454 1001 86380 86390 1
540086 99540086 1001 86380 86390 1
540023 99540023 1001 86380 86390 1
539869 99539869 1001 86380 86390 1
540468 99540468 1001 86380 86390 1
541090 99541090 1001 86380 86390 1
541206 99541206 1001 86380 86390 1
541116 99541116 1001 86380 86390 1
541221 99541221 1001 86380 86390 1
541271 99541271 1001 86380 86390 1
541237 99541237 1001 86380 86390 1
541097 99541097 1001 86380 86390 1
541280 99541280 1001 86380 86390 1
541253 99541253 1001 86380 86390 1
541286 99541286 1001 86380 86390 1
541242 99541242 1001 86380 86390 1
540946 99540946 1001 86380 86390 1
540883 99540883 1001 86380 86390 1
541045 99541045 1001 86380 86390 1
540889 99540889 1001 86380 86390 1
540994 99540994 1001 86380 86390 1
540855 99540855 1001 86380 86390 1
540850 99540850 1001 86380 86390 1
541395 99541395 1001 86380 86390 1
541408 99541408 1001 86380 86390 1
541336 99541336 1001 86380 86390 1
541479 99541479 1001 86380 86390 1
541328 99541328 1001 86380 86390 1
541981 99541981 1001 86380 86390 1
541957 99541957 1001 86380 86390 1
542066 99542066 1001 86380 86390 1
542117 99542117 1001 86380 86390 1
541851 99541851 1001 86380 86390 1
541743 99541743 1001 86380 86390 1
541782 99541782 1001 86380 86390 1
541603 99541603 1001 86380 86390 1
541632 99541632 1001 86380 86390 1
541594 99541594 1001 86380 86390 1
542190 99542190 1001 86380 86390 1
542755 99542755 1001 86380 86390 1
542885 99542885 1001 86380 86390 1
542758 99542758 1001 86380 86390 1
542786 99542786 1001 86380 86390 1
542943 99542943 1001 86380 86390 1
542675 99542675 1001 86380 86390 1
542614 99542614 1001 86380 86390 1
542430 99542430 1001 86380 86390 1
542508 99542508 1001 86380 86390 1
542408 99542408 1001 86380 86390 1
542371 99542371 1001 86380 86390 1
542384 99542384 1001 86380 86390 1
542401 99542401 1001 86380 86390 1
542466 99542466 1001 86380 86390 1
542981 99542981 1001 86380 86390 1
543142 99543142 1001 86380 86390 1
542987 99542987 1001 86380 86390 1
542988 99542988 1001 86380 86390 1
543054 99543054 1001 86380 86390 1
543722 99543722 1001 86380 86390 1
543739 99543739 1001 86380 86390 1
543772 99543772 1001 86380 86390 1
543675 99543675 1001 86380 86390 1
543754 99543754 1001 86380 86390 1
543730 99543730 1001 86380 86390 1
543540 99543540 1001 86380 86390 1
543464 99543464 1001 86380 86390 1
543548 99543548 1001 86380 86390 1
543394 99543394 1001 86380 86390 1
543473 99543473 1001 86380 86390 1
543200 99543200 1001 86380 86390 1
543214 99543214 1001 86380 86390 1
543944 99543944 1001 86380 86390 1
544498 99544498 1001 86380 86390 1
544583 99544583 1001 86380 86390 1
544289 99544289 1001 86380 86390 1
544301 99544301 1001 86380 86390 1
544728 99544728 1001 86380 86390 1
519501 1213 1001 59233 59532 1
517321 968 1001 26902 27202 1
520124 807 1002 63293 67344 1
528558 1043 1002 57642 59648 1
528616 870 1002 55622 58694 1
400086 99400086 1001 86380 86390 1
400452 99400452 1001 86380 86390 1
400755 99400755 1001 86380 86390 1
400766 99400766 1001 86380 86390 1
400735 99400735 1001 86380 86390 1
401002 99401002 1001 86380 86390 1
401105 99401105 1001 86380 86390 1
401142 99401142 1001 86380 86390 1
401377 99401377 1001 86380 86390 1
401884 99401884 1001 86380 86390 1
401960 99401960 1001 86380 86390 1
402055 99402055 1001 86380 86390 1
402110 99402110 1001 86380 86390 1
402104 99402104 1001 86380 86390 1
402336 99402336 1001 86380 86390 1
403149 99403149 1001 86380 86390 1
403437 99403437 1001 86380 86390 1
403495 99403495 1001 86380 86390 1
403708 99403708 1001 86380 86390 1
403925 99403925 1001 86380 86390 1
403944 99403944 1001 86380 86390 1
404111 99404111 1001 86380 86390 1
404068 99404068 1001 86380 86390 1
404222 99404222 1001 86380 86390 1
404302 99404302 1001 86380 86390 1
404341 99404341 1001 86380 86390 1
404411 99404411 1001 86380 86390 1
404659 99404659 1001 86380 86390 1
404747 99404747 1001 86380 86390 1
404750 99404750 1001 86380 86390 1
404887 99404887 1001 86380 86390 1
404918 99404918 1001 86380 86390 1
405015 99405015 1001 86380 86390 1
405188 99405188 1001 86380 86390 1
405382 99405382 1001 86380 86390 1
405316 99405316 1001 86380 86390 1
405645 99405645 1001 86380 86390 1
405738 99405738 1001 86380 86390 1
405773 99405773 1001 86380 86390 1
406212 99406212 1001 86380 86390 1
406287 99406287 1001 86380 86390 1
406693 99406693 1001 86380 86390 1
406946 99406946 1001 86380 86390 1
407134 99407134 1001 86380 86390 1
407190 99407190 1001 86380 86390 1
407252 99407252 1001 86380 86390 1
407427 99407427 1001 86380 86390 1
407712 99407712 1001 86380 86390 1
407678 99407678 1001 86380 86390 1
408345 99408345 1001 86380 86390 1
408400 99408400 1001 86380 86390 1
408642 99408642 1001 86380 86390 1
408810 99408810 1001 86380 86390 1
408769 99408769 1001 86380 86390 1
409071 99409071 1001 86380 86390 1
409126 99409126 1001 86380 86390 1
409237 99409237 1001 86380 86390 1
409241 99409241 1001 86380 86390 1
409361 99409361 1001 86380 86390 1
409341 99409341 1001 86380 86390 1
409414 99409414 1001 86380 86390 1
409589 99409589 1001 86380 86390 1
409525 99409525 1001 86380 86390 1
409637 99409637 1001 86380 86390 1
409695 99409695 1001 86380 86390 1
409797 99409797 1001 86380 86390 1
409810 99409810 1001 86380 86390 1
410022 99410022 1001 86380 86390 1
410239 99410239 1001 86380 86390 1
410290 99410290 1001 86380 86390 1
410393 99410393 1001 86380 86390 1
410417 99410417 1001 86380 86390 1
410423 99410423 1001 86380 86390 1
410539 99410539 1001 86380 86390 1
410516 99410516 1001 86380 86390 1
410786 99410786 1001 86380 86390 1
410782 99410782 1001 86380 86390 1
410825 99410825 1001 86380 86390 1
410949 99410949 1001 86380 86390 1
410937 99410937 1001 86380 86390 1
410968 99410968 1001 86380 86390 1
411182 99411182 1001 86380 86390 1
411138 99411138 1001 86380 86390 1
411291 99411291 1001 86380 86390 1
411370 99411370 1001 86380 86390 1
411664 99411664 1001 86380 86390 1
411856 99411856 1001 86380 86390 1
411835 99411835 1001 86380 86390 1
411790 99411790 1001 86380 86390 1
411917 99411917 1001 86380 86390 1
411900 99411900 1001 86380 86390 1
412092 99412092 1001 86380 86390 1
412231 99412231 1001 86380 86390 1
412378 99412378 1001 86380 86390 1
412415 99412415 1001 86380 86390 1
413473 99413473 1001 86380 86390 1
413356 99413356 1001 86380 86390 1
413307 99413307 1001 86380 86390 1
412699 99412699 1001 86380 86390 1
413835 99413835 1001 86380 86390 1
414014 99414014 1001 86380 86390 1
413701 99413701 1001 86380 86390 1
415076 99415076 1001 86380 86390 1
415268 99415268 1001 86380 86390 1
415090 99415090 1001 86380 86390 1
415110 99415110 1001 86380 86390 1
414567 99414567 1001 86380 86390 1
414508 99414508 1001 86380 86390 1
414826 99414826 1001 86380 86390 1
414577 99414577 1001 86380 86390 1
414750 99414750 1001 86380 86390 1
414526 99414526 1001 86380 86390 1
414699 99414699 1001 86380 86390 1
414833 99414833 1001 86380 86390 1
414142 99414142 1001 86380 86390 1
414207 99414207 1001 86380 86390 1
414234 99414234 1001 86380 86390 1
414438 99414438 1001 86380 86390 1
414236 99414236 1001 86380 86390 1
414155 99414155 1001 86380 86390 1
415720 99415720 1001 86380 86390 1
415581 99415581 1001 86380 86390 1
415561 99415561 1001 86380 86390 1
415598 99415598 1001 86380 86390 1
416932 99416932 1001 86380 86390 1
416952 99416952 1001 86380 86390 1
416799 99416799 1001 86380 86390 1
416871 99416871 1001 86380 86390 1
416896 99416896 1001 86380 86390 1
416994 99416994 1001 86380 86390 1
416363 99416363 1001 86380 86390 1
415915 99415915 1001 86380 86390 1
415970 99415970 1001 86380 86390 1
416071 99416071 1001 86380 86390 1
415943 99415943 1001 86380 86390 1
415926 99415926 1001 86380 86390 1
417309 99417309 1001 86380 86390 1
417402 99417402 1001 86380 86390 1
417339 99417339 1001 86380 86390 1
417059 99417059 1001 86380 86390 1
417347 99417347 1001 86380 86390 1
417605 99417605 1001 86380 86390 1
417456 99417456 1001 86380 86390 1
417534 99417534 1001 86380 86390 1
418597 99418597 1001 86380 86390 1
418554 99418554 1001 86380 86390 1
418653 99418653 1001 86380 86390 1
418706 99418706 1001 86380 86390 1
418334 99418334 1001 86380 86390 1
418389 99418389 1001 86380 86390 1
418059 99418059 1001 86380 86390 1
418291 99418291 1001 86380 86390 1
417738 99417738 1001 86380 86390 1
417716 99417716 1001 86380 86390 1
418023 99418023 1001 86380 86390 1
418873 99418873 1001 86380 86390 1
419055 99419055 1001 86380 86390 1
419040 99419040 1001 86380 86390 1
418870 99418870 1001 86380 86390 1
419046 99419046 1001 86380 86390 1
420135 99420135 1001 86380 86390 1
419942 99419942 1001 86380 86390 1
419652 99419652 1001 86380 86390 1
419352 99419352 1001 86380 86390 1
419220 99419220 1001 86380 86390 1
420769 99420769 1001 86380 86390 1
420552 99420552 1001 86380 86390 1
420638 99420638 1001 86380 86390 1
420610 99420610 1001 86380 86390 1
421820 99421820 1001 86380 86390 1
421873 99421873 1001 86380 86390 1
421809 99421809 1001 86380 86390 1
421267 99421267 1001 86380 86390 1
421486 99421486 1001 86380 86390 1
421466 99421466 1001 86380 86390 1
421178 99421178 1001 86380 86390 1
421071 99421071 1001 86380 86390 1
422341 99422341 1001 86380 86390 1
422371 99422371 1001 86380 86390 1
422181 99422181 1001 86380 86390 1
422396 99422396 1001 86380 86390 1
422499 99422499 1001 86380 86390 1
423433 99423433 1001 86380 86390 1
423658 99423658 1001 86380 86390 1
423664 99423664 1001 86380 86390 1
423475 99423475 1001 86380 86390 1
423458 99423458 1001 86380 86390 1
423007 99423007 1001 86380 86390 1
423120 99423120 1001 86380 86390 1
423083 99423083 1001 86380 86390 1
422751 99422751 1001 86380 86390 1
423995 99423995 1001 86380 86390 1
423981 99423981 1001 86380 86390 1
424145 99424145 1001 86380 86390 1
423817 99423817 1001 86380 86390 1
425205 99425205 1001 86380 86390 1
425313 99425313 1001 86380 86390 1
425317 99425317 1001 86380 86390 1
425165 99425165 1001 86380 86390 1
425189 99425189 1001 86380 86390 1
425147 99425147 1001 86380 86390 1
424899 99424899 1001 86380 86390 1
424292 99424292 1001 86380 86390 1
424561 99424561 1001 86380 86390 1
424439 99424439 1001 86380 86390 1
424385 99424385 1001 86380 86390 1
425506 99425506 1001 86380 86390 1
425818 99425818 1001 86380 86390 1
426709 99426709 1001 86380 86390 1
426861 99426861 1001 86380 86390 1
426152 99426152 1001 86380 86390 1
426258 99426258 1001 86380 86390 1
427157 99427157 1001 86380 86390 1
428390 99428390 1001 86380 86390 1
428257 99428257 1001 86380 86390 1
428284 99428284 1001 86380 86390 1
428242 99428242 1001 86380 86390 1
428331 99428331 1001 86380 86390 1
427995 99427995 1001 86380 86390 1
428118 99428118 1001 86380 86390 1
427901 99427901 1001 86380 86390 1
427719 99427719 1001 86380 86390 1
427893 99427893 1001 86380 86390 1
428917 99428917 1001 86380 86390 1
428918 99428918 1001 86380 86390 1
429108 99429108 1001 86380 86390 1
428904 99428904 1001 86380 86390 1
430020 99430020 1001 86380 86390 1
430246 99430246 1001 86380 86390 1
430082 99430082 1001 86380 86390 1
430357 99430357 1001 86380 86390 1
430190 99430190 1001 86380 86390 1
429697 99429697 1001 86380 86390 1
429644 99429644 1001 86380 86390 1
429828 99429828 1001 86380 86390 1
429410 99429410 1001 86380 86390 1
429352 99429352 1001 86380 86390 1
429493 99429493 1001 86380 86390 1
429365 99429365 1001 86380 86390 1
429465 99429465 1001 86380 86390 1
430464 99430464 1001 86380 86390 1
431870 99431870 1001 86380 86390 1
431702 99431702 1001 86380 86390 1
431381 99431381 1001 86380 86390 1
431068 99431068 1001 86380 86390 1
431157 99431157 1001 86380 86390 1
432407 99432407 1001 86380 86390 1
432380 99432380 1001 86380 86390 1
432443 99432443 1001 86380 86390 1
432213 99432213 1001 86380 86390 1
433241 99433241 1001 86380 86390 1
433216 99433216 1001 86380 86390 1
432972 99432972 1001 86380 86390 1
433304 99433304 1001 86380 86390 1
433208 99433208 1001 86380 86390 1
432578 99432578 1001 86380 86390 1
432498 99432498 1001 86380 86390 1
433754 99433754 1001 86380 86390 1
434044 99434044 1001 86380 86390 1
433990 99433990 1001 86380 86390 1
434106 99434106 1001 86380 86390 1
433995 99433995 1001 86380 86390 1
434871 99434871 1001 86380 86390 1
434897 99434897 1001 86380 86390 1
434607 99434607 1001 86380 86390 1
434693 99434693 1001 86380 86390 1
434726 99434726 1001 86380 86390 1
434612 99434612 1001 86380 86390 1
434319 99434319 1001 86380 86390 1
434290 99434290 1001 86380 86390 1
434459 99434459 1001 86380 86390 1
434149 99434149 1001 86380 86390 1
434417 99434417 1001 86380 86390 1
434197 99434197 1001 86380 86390 1
435795 99435795 1001 86380 86390 1
435462 99435462 1001 86380 86390 1
435465 99435465 1001 86380 86390 1
435636 99435636 1001 86380 86390 1
437078 99437078 1001 86380 86390 1
436986 99436986 1001 86380 86390 1
436790 99436790 1001 86380 86390 1
437065 99437065 1001 86380 86390 1
436666 99436666 1001 86380 86390 1
436738 99436738 1001 86380 86390 1
436404 99436404 1001 86380 86390 1
436467 99436467 1001 86380 86390 1
436621 99436621 1001 86380 86390 1
436072 99436072 1001 86380 86390 1
300069 99300069 1001 86380 86390 1
300108 99300108 1001 86380 86390 1
300033 99300033 1001 86380 86390 1
437229 99437229 1001 86380 86390 1
300527 99300527 1001 86380 86390 1
300714 99300714 1001 86380 86390 1
300608 99300608 1001 86380 86390 1
300673 99300673 1001 86380 86390 1
300624 99300624 1001 86380 86390 1
300370 99300370 1001 86380 86390 1
300463 99300463 1001 86380 86390 1
300451 99300451 1001 86380 86390 1
300361 99300361 1001 86380 86390 1
300413 99300413 1001 86380 86390 1
300465 99300465 1001 86380 86390 1
300279 99300279 1001 86380 86390 1
300180 99300180 1001 86380 86390 1
300234 99300234 1001 86380 86390 1
300183 99300183 1001 86380 86390 1
300739 99300739 1001 86380 86390 1
300889 99300889 1001 86380 86390 1
300931 99300931 1001 86380 86390 1
300749 99300749 1001 86380 86390 1
301486 99301486 1001 86380 86390 1
301294 99301294 1001 86380 86390 1
301108 99301108 1001 86380 86390 1
301087 99301087 1001 86380 86390 1
301696 99301696 1001 86380 86390 1
301580 99301580 1001 86380 86390 1
301601 99301601 1001 86380 86390 1
302293 99302293 1001 86380 86390 1
302294 99302294 1001 86380 86390 1
302356 99302356 1001 86380 86390 1
302296 99302296 1001 86380 86390 1
302284 99302284 1001 86380 86390 1
302323 99302323 1001 86380 86390 1
302311 99302311 1001 86380 86390 1
302277 99302277 1001 86380 86390 1
302200 99302200 1001 86380 86390 1
301997 99301997 1001 86380 86390 1
301998 99301998 1001 86380 86390 1
302169 99302169 1001 86380 86390 1
302015 99302015 1001 86380 86390 1
302158 99302158 1001 86380 86390 1
302032 99302032 1001 86380 86390 1
301980 99301980 1001 86380 86390 1
301917 99301917 1001 86380 86390 1
301789 99301789 1001 86380 86390 1
301846 99301846 1001 86380 86390 1
301874 99301874 1001 86380 86390 1
301913 99301913 1001 86380 86390 1
302536 99302536 1001 86380 86390 1
302433 99302433 1001 86380 86390 1
302465 99302465 1001 86380 86390 1
303093 99303093 1001 86380 86390 1
303036 99303036 1001 86380 86390 1
303101 99303101 1001 86380 86390 1
302878 99302878 1001 86380 86390 1
302627 99302627 1001 86380 86390 1
302722 99302722 1001 86380 86390 1
302736 99302736 1001 86380 86390 1
302620 99302620 1001 86380 86390 1
302738 99302738 1001 86380 86390 1
302624 99302624 1001 86380 86390 1
303389 99303389 1001 86380 86390 1
303341 99303341 1001 86380 86390 1
303380 99303380 1001 86380 86390 1
303293 99303293 1001 86380 86390 1
303358 99303358 1001 86380 86390 1
303976 99303976 1001 86380 86390 1
304012 99304012 1001 86380 86390 1
304014 99304014 1001 86380 86390 1
303874 99303874 1001 86380 86390 1
303790 99303790 1001 86380 86390 1
303769 99303769 1001 86380 86390 1
303693 99303693 1001 86380 86390 1
303694 99303694 1001 86380 86390 1
303610 99303610 1001 86380 86390 1
303444 99303444 1001 86380 86390 1
304234 99304234 1001 86380 86390 1
304184 99304184 1001 86380 86390 1
304856 99304856 1001 86380 86390 1
304859 99304859 1001 86380 86390 1
304797 99304797 1001 86380 86390 1
304791 99304791 1001 86380 86390 1
304843 99304843 1001 86380 86390 1
304648 99304648 1001 86380 86390 1
304625 99304625 1001 86380 86390 1
304355 99304355 1001 86380 86390 1
304267 99304267 1001 86380 86390 1
304275 99304275 1001 86380 86390 1
304978 99304978 1001 86380 86390 1
305598 99305598 1001 86380 86390 1
305654 99305654 1001 86380 86390 1
305614 99305614 1001 86380 86390 1
305404 99305404 1001 86380 86390 1
305289 99305289 1001 86380 86390 1
305100 99305100 1001 86380 86390 1
305126 99305126 1001 86380 86390 1
305140 99305140 1001 86380 86390 1
500175 99500175 1001 86380 86390 1
500675 99500675 1001 86380 86390 1
500677 99500677 1001 86380 86390 1
500769 99500769 1001 86380 86390 1
500668 99500668 1001 86380 86390 1
500620 99500620 1001 86380 86390 1
500658 99500658 1001 86380 86390 1
500749 99500749 1001 86380 86390 1
500520 99500520 1001 86380 86390 1
500538 99500538 1001 86380 86390 1
500605 99500605 1001 86380 86390 1
500358 99500358 1001 86380 86390 1
500817 99500817 1001 86380 86390 1
500974 99500974 1001 86380 86390 1
500832 99500832 1001 86380 86390 1
501550 99501550 1001 86380 86390 1
501488 99501488 1001 86380 86390 1
501578 99501578 1001 86380 86390 1
501493 99501493 1001 86380 86390 1
501347 99501347 1001 86380 86390 1
501399 99501399 1001 86380 86390 1
501352 99501352 1001 86380 86390 1
501238 99501238 1001 86380 86390 1
501033 99501033 1001 86380 86390 1
501022 99501022 1001 86380 86390 1
501128 99501128 1001 86380 86390 1
501052 99501052 1001 86380 86390 1
501173 99501173 1001 86380 86390 1
501755 99501755 1001 86380 86390 1
501744 99501744 1001 86380 86390 1
501732 99501732 1001 86380 86390 1
501748 99501748 1001 86380 86390 1
501658 99501658 1001 86380 86390 1
501815 99501815 1001 86380 86390 1
502432 99502432 1001 86380 86390 1
502278 99502278 1001 86380 86390 1
502292 99502292 1001 86380 86390 1
502162 99502162 1001 86380 86390 1
502124 99502124 1001 86380 86390 1
502073 99502073 1001 86380 86390 1
502231 99502231 1001 86380 86390 1
502154 99502154 1001 86380 86390 1
501976 99501976 1001 86380 86390 1
501991 99501991 1001 86380 86390 1
502044 99502044 1001 86380 86390 1
502611 99502611 1001 86380 86390 1
502667 99502667 1001 86380 86390 1
502565 99502565 1001 86380 86390 1
503116 99503116 1001 86380 86390 1
503220 99503220 1001 86380 86390 1
503234 99503234 1001 86380 86390 1
503282 99503282 1001 86380 86390 1
502909 99502909 1001 86380 86390 1
503000 99503000 1001 86380 86390 1
502710 99502710 1001 86380 86390 1
502701 99502701 1001 86380 86390 1
502845 99502845 1001 86380 86390 1
502680 99502680 1001 86380 86390 1
503470 99503470 1001 86380 86390 1
503448 99503448 1001 86380 86390 1
503299 99503299 1001 86380 86390 1
504088 99504088 1001 86380 86390 1
503981 99503981 1001 86380 86390 1
503982 99503982 1001 86380 86390 1
504110 99504110 1001 86380 86390 1
503975 99503975 1001 86380 86390 1
503710 99503710 1001 86380 86390 1
503857 99503857 1001 86380 86390 1
503820 99503820 1001 86380 86390 1
503594 99503594 1001 86380 86390 1
503557 99503557 1001 86380 86390 1
504139 99504139 1001 86380 86390 1
504778 99504778 1001 86380 86390 1
504743 99504743 1001 86380 86390 1
504669 99504669 1001 86380 86390 1
504712 99504712 1001 86380 86390 1
504505 99504505 1001 86380 86390 1
504363 99504363 1001 86380 86390 1
504351 99504351 1001 86380 86390 1
504346 99504346 1001 86380 86390 1
504983 99504983 1001 86380 86390 1
505116 99505116 1001 86380 86390 1
505383 99505383 1001 86380 86390 1
505389 99505389 1001 86380 86390 1
505243 99505243 1001 86380 86390 1
505295 99505295 1001 86380 86390 1
505153 99505153 1001 86380 86390 1
505180 99505180 1001 86380 86390 1
505181 99505181 1001 86380 86390 1
505155 99505155 1001 86380 86390 1
505341 99505341 1001 86380 86390 1
505342 99505342 1001 86380 86390 1
505187 99505187 1001 86380 86390 1
505874 99505874 1001 86380 86390 1
505878 99505878 1001 86380 86390 1
506473 99506473 1001 86380 86390 1
506571 99506571 1001 86380 86390 1
506435 99506435 1001 86380 86390 1
506214 99506214 1001 86380 86390 1
506295 99506295 1001 86380 86390 1
506338 99506338 1001 86380 86390 1
506157 99506157 1001 86380 86390 1
506108 99506108 1001 86380 86390 1
506161 99506161 1001 86380 86390 1
506059 99506059 1001 86380 86390 1
505996 99505996 1001 86380 86390 1
506165 99506165 1001 86380 86390 1
506658 99506658 1001 86380 86390 1
506672 99506672 1001 86380 86390 1
506612 99506612 1001 86380 86390 1
506744 99506744 1001 86380 86390 1
507230 99507230 1001 86380 86390 1
507271 99507271 1001 86380 86390 1
507328 99507328 1001 86380 86390 1
507290 99507290 1001 86380 86390 1
507114 99507114 1001 86380 86390 1
507050 99507050 1001 86380 86390 1
507143 99507143 1001 86380 86390 1
506829 99506829 1001 86380 86390 1
506985 99506985 1001 86380 86390 1
506832 99506832 1001 86380 86390 1
506833 99506833 1001 86380 86390 1
507500 99507500 1001 86380 86390 1
507530 99507530 1001 86380 86390 1
507457 99507457 1001 86380 86390 1
507574 99507574 1001 86380 86390 1
508123 99508123 1001 86380 86390 1
508098 99508098 1001 86380 86390 1
507984 99507984 1001 86380 86390 1
507898 99507898 1001 86380 86390 1
507860 99507860 1001 86380 86390 1
507726 99507726 1001 86380 86390 1
508453 99508453 1001 86380 86390 1
508299 99508299 1001 86380 86390 1
508267 99508267 1001 86380 86390 1
508293 99508293 1001 86380 86390 1
508931 99508931 1001 86380 86390 1
508709 99508709 1001 86380 86390 1
508650 99508650 1001 86380 86390 1
508565 99508565 1001 86380 86390 1
508591 99508591 1001 86380 86390 1
508566 99508566 1001 86380 86390 1
509152 99509152 1001 86380 86390 1
509869 99509869 1001 86380 86390 1
509819 99509819 1001 86380 86390 1
509619 99509619 1001 86380 86390 1
509549 99509549 1001 86380 86390 1
509511 99509511 1001 86380 86390 1
509309 99509309 1001 86380 86390 1
509365 99509365 1001 86380 86390 1
509935 99509935 1001 86380 86390 1
510694 99510694 1001 86380 86390 1
510617 99510617 1001 86380 86390 1
510649 99510649 1001 86380 86390 1
510366 99510366 1001 86380 86390 1
510379 99510379 1001 86380 86390 1
510431 99510431 1001 86380 86390 1
510322 99510322 1001 86380 86390 1
510453 99510453 1001 86380 86390 1
510337 99510337 1001 86380 86390 1
510211 99510211 1001 86380 86390 1
510265 99510265 1001 86380 86390 1
510137 99510137 1001 86380 86390 1
510293 99510293 1001 86380 86390 1
510231 99510231 1001 86380 86390 1
510885 99510885 1001 86380 86390 1
510901 99510901 1001 86380 86390 1
510891 99510891 1001 86380 86390 1
511529 99511529 1001 86380 86390 1
511456 99511456 1001 86380 86390 1
511470 99511470 1001 86380 86390 1
511540 99511540 1001 86380 86390 1
511194 99511194 1001 86380 86390 1
511157 99511157 1001 86380 86390 1
510985 99510985 1001 86380 86390 1
511069 99511069 1001 86380 86390 1
511109 99511109 1001 86380 86390 1
511656 99511656 1001 86380 86390 1
511708 99511708 1001 86380 86390 1
511621 99511621 1001 86380 86390 1
511647 99511647 1001 86380 86390 1
511713 99511713 1001 86380 86390 1
511688 99511688 1001 86380 86390 1
512343 99512343 1001 86380 86390 1
512329 99512329 1001 86380 86390 1
512189 99512189 1001 86380 86390 1
512295 99512295 1001 86380 86390 1
512285 99512285 1001 86380 86390 1
512366 99512366 1001 86380 86390 1
512374 99512374 1001 86380 86390 1
512302 99512302 1001 86380 86390 1
512045 99512045 1001 86380 86390 1
512113 99512113 1001 86380 86390 1
512037 99512037 1001 86380 86390 1
512120 99512120 1001 86380 86390 1
512159 99512159 1001 86380 86390 1
512017 99512017 1001 86380 86390 1
511941 99511941 1001 86380 86390 1
511896 99511896 1001 86380 86390 1
511767 99511767 1001 86380 86390 1
512389 99512389 1001 86380 86390 1
512536 99512536 1001 86380 86390 1
512568 99512568 1001 86380 86390 1
512465 99512465 1001 86380 86390 1
513202 99513202 1001 86380 86390 1
513175 99513175 1001 86380 86390 1
513182 99513182 1001 86380 86390 1
512845 99512845 1001 86380 86390 1
512962 99512962 1001 86380 86390 1
512899 99512899 1001 86380 86390 1
512938 99512938 1001 86380 86390 1
512969 99512969 1001 86380 86390 1
512607 99512607 1001 86380 86390 1
512595 99512595 1001 86380 86390 1
512686 99512686 1001 86380 86390 1
513313 99513313 1001 86380 86390 1
513862 99513862 1001 86380 86390 1
514029 99514029 1001 86380 86390 1
513658 99513658 1001 86380 86390 1
513777 99513777 1001 86380 86390 1
513752 99513752 1001 86380 86390 1
513662 99513662 1001 86380 86390 1
513651 99513651 1001 86380 86390 1
513798 99513798 1001 86380 86390 1
513480 99513480 1001 86380 86390 1
514164 99514164 1001 86380 86390 1
514127 99514127 1001 86380 86390 1
514141 99514141 1001 86380 86390 1
514090 99514090 1001 86380 86390 1
514066 99514066 1001 86380 86390 1
514705 99514705 1001 86380 86390 1
514557 99514557 1001 86380 86390 1
514454 99514454 1001 86380 86390 1
514545 99514545 1001 86380 86390 1
514315 99514315 1001 86380 86390 1
515571 99515571 1001 86380 86390 1
515613 99515613 1001 86380 86390 1
515563 99515563 1001 86380 86390 1
515674 99515674 1001 86380 86390 1
515502 99515502 1001 86380 86390 1
515355 99515355 1001 86380 86390 1
515408 99515408 1001 86380 86390 1
515361 99515361 1001 86380 86390 1
515077 99515077 1001 86380 86390 1
515204 99515204 1001 86380 86390 1
515875 99515875 1001 86380 86390 1
515762 99515762 1001 86380 86390 1
515828 99515828 1001 86380 86390 1
515686 99515686 1001 86380 86390 1
515819 99515819 1001 86380 86390 1
516433 99516433 1001 86380 86390 1
516403 99516403 1001 86380 86390 1
516230 99516230 1001 86380 86390 1
516115 99516115 1001 86380 86390 1
516044 99516044 1001 86380 86390 1
516049 99516049 1001 86380 86390 1
515939 99515939 1001 86380 86390 1
516560 99516560 1001 86380 86390 1
516660 99516660 1001 86380 86390 1
517199 99517199 1001 86380 86390 1
517140 99517140 1001 86380 86390 1
517053 99517053 1001 86380 86390 1
517043 99517043 1001 86380 86390 1
516971 99516971 1001 86380 86390 1
516997 99516997 1001 86380 86390 1
517062 99517062 1001 86380 86390 1
517114 99517114 1001 86380 86390 1
517037 99517037 1001 86380 86390 1
517116 99517116 1001 86380 86390 1
516871 99516871 1001 86380 86390 1
516923 99516923 1001 86380 86390 1
516836 99516836 1001 86380 86390 1
516842 99516842 1001 86380 86390 1
516894 99516894 1001 86380 86390 1
516830 99516830 1001 86380 86390 1
517476 99517476 1001 86380 86390 1
517349 99517349 1001 86380 86390 1
517366 99517366 1001 86380 86390 1
517354 99517354 1001 86380 86390 1
517524 99517524 1001 86380 86390 1
517963 99517963 1001 86380 86390 1
517779 99517779 1001 86380 86390 1
517889 99517889 1001 86380 86390 1
517773 99517773 1001 86380 86390 1
517671 99517671 1001 86380 86390 1
517614 99517614 1001 86380 86390 1
517615 99517615 1001 86380 86390 1
517958 99517958 1001 86380 86390 1
518310 99518310 1001 86380 86390 1
518285 99518285 1001 86380 86390 1
518988 99518988 1001 86380 86390 1
518679 99518679 1001 86380 86390 1
518710 99518710 1001 86380 86390 1
518596 99518596 1001 86380 86390 1
518611 99518611 1001 86380 86390 1
518716 99518716 1001 86380 86390 1
518691 99518691 1001 86380 86390 1
518461 99518461 1001 86380 86390 1
519102 99519102 1001 86380 86390 1
519032 99519032 1001 86380 86390 1
519100 99519100 1001 86380 86390 1
519648 99519648 1001 86380 86390 1
519687 99519687 1001 86380 86390 1
519679 99519679 1001 86380 86390 1
519655 99519655 1001 86380 86390 1
519583 99519583 1001 86380 86390 1
519559 99519559 1001 86380 86390 1
519335 99519335 1001 86380 86390 1
519958 99519958 1001 86380 86390 1
519847 99519847 1001 86380 86390 1
520499 99520499 1001 86380 86390 1
520637 99520637 1001 86380 86390 1
520566 99520566 1001 86380 86390 1
520614 99520614 1001 86380 86390 1
520345 99520345 1001 86380 86390 1
520358 99520358 1001 86380 86390 1
520256 99520256 1001 86380 86390 1
520045 99520045 1001 86380 86390 1
520059 99520059 1001 86380 86390 1
520177 99520177 1001 86380 86390 1
520023 99520023 1001 86380 86390 1
520194 99520194 1001 86380 86390 1
520693 99520693 1001 86380 86390 1
521270 99521270 1001 86380 86390 1
521458 99521458 1001 86380 86390 1
521428 99521428 1001 86380 86390 1
521160 99521160 1001 86380 86390 1
521066 99521066 1001 86380 86390 1
521040 99521040 1001 86380 86390 1
520911 99520911 1001 86380 86390 1
520966 99520966 1001 86380 86390 1
520903 99520903 1001 86380 86390 1
520929 99520929 1001 86380 86390 1
520905 99520905 1001 86380 86390 1
521035 99521035 1001 86380 86390 1
520881 99520881 1001 86380 86390 1
521039 99521039 1001 86380 86390 1
521489 99521489 1001 86380 86390 1
520846 99520846 1001 86380 86390 1
522167 99522167 1001 86380 86390 1
522188 99522188 1001 86380 86390 1
522026 99522026 1001 86380 86390 1
522053 99522053 1001 86380 86390 1
521968 99521968 1001 86380 86390 1
521844 99521844 1001 86380 86390 1
521851 99521851 1001 86380 86390 1
522406 99522406 1001 86380 86390 1
522445 99522445 1001 86380 86390 1
522449 99522449 1001 86380 86390 1
523081 99523081 1001 86380 86390 1
523043 99523043 1001 86380 86390 1
523033 99523033 1001 86380 86390 1
522957 99522957 1001 86380 86390 1
522932 99522932 1001 86380 86390 1
522934 99522934 1001 86380 86390 1
523105 99523105 1001 86380 86390 1
522799 99522799 1001 86380 86390 1
522740 99522740 1001 86380 86390 1
522898 99522898 1001 86380 86390 1
522628 99522628 1001 86380 86390 1
522639 99522639 1001 86380 86390 1
523832 99523832 1001 86380 86390 1
523809 99523809 1001 86380 86390 1
523900 99523900 1001 86380 86390 1
523880 99523880 1001 86380 86390 1
523726 99523726 1001 86380 86390 1
523612 99523612 1001 86380 86390 1
523720 99523720 1001 86380 86390 1
523431 99523431 1001 86380 86390 1
524118 99524118 1001 86380 86390 1
524144 99524144 1001 86380 86390 1
524044 99524044 1001 86380 86390 1
524743 99524743 1001 86380 86390 1
524661 99524661 1001 86380 86390 1
524625 99524625 1001 86380 86390 1
524704 99524704 1001 86380 86390 1
524467 99524467 1001 86380 86390 1
524507 99524507 1001 86380 86390 1
524471 99524471 1001 86380 86390 1
524345 99524345 1001 86380 86390 1
524278 99524278 1001 86380 86390 1
524870 99524870 1001 86380 86390 1
525471 99525471 1001 86380 86390 1
525423 99525423 1001 86380 86390 1
525555 99525555 1001 86380 86390 1
525557 99525557 1001 86380 86390 1
525372 99525372 1001 86380 86390 1
525351 99525351 1001 86380 86390 1
525137 99525137 1001 86380 86390 1
525129 99525129 1001 86380 86390 1
525641 99525641 1001 86380 86390 1
525773 99525773 1001 86380 86390 1
526363 99526363 1001 86380 86390 1
526403 99526403 1001 86380 86390 1
526250 99526250 1001 86380 86390 1
526107 99526107 1001 86380 86390 1
526134 99526134 1001 86380 86390 1
526138 99526138 1001 86380 86390 1
526048 99526048 1001 86380 86390 1
525937 99525937 1001 86380 86390 1
525990 99525990 1001 86380 86390 1
525879 99525879 1001 86380 86390 1
526474 99526474 1001 86380 86390 1
526558 99526558 1001 86380 86390 1
526611 99526611 1001 86380 86390 1
527202 99527202 1001 86380 86390 1
527061 99527061 1001 86380 86390 1
527228 99527228 1001 86380 86390 1
527063 99527063 1001 86380 86390 1
527054 99527054 1001 86380 86390 1
526907 99526907 1001 86380 86390 1
527002 99527002 1001 86380 86390 1
526938 99526938 1001 86380 86390 1
526797 99526797 1001 86380 86390 1
527251 99527251 1001 86380 86390 1
527291 99527291 1001 86380 86390 1
527434 99527434 1001 86380 86390 1
527332 99527332 1001 86380 86390 1
528076 99528076 1001 86380 86390 1
527768 99527768 1001 86380 86390 1
527694 99527694 1001 86380 86390 1
527813 99527813 1001 86380 86390 1
527775 99527775 1001 86380 86390 1
527496 99527496 1001 86380 86390 1
527625 99527625 1001 86380 86390 1
527642 99527642 1001 86380 86390 1
527490 99527490 1001 86380 86390 1
527647 99527647 1001 86380 86390 1
528245 99528245 1001 86380 86390 1
528095 99528095 1001 86380 86390 1
528161 99528161 1001 86380 86390 1
528865 99528865 1001 86380 86390 1
528703 99528703 1001 86380 86390 1
528850 99528850 1001 86380 86390 1
528689 99528689 1001 86380 86390 1
528654 99528654 1001 86380 86390 1
528353 99528353 1001 86380 86390 1
528369 99528369 1001 86380 86390 1
529094 99529094 1001 86380 86390 1
529074 99529074 1001 86380 86390 1
529537 99529537 1001 86380 86390 1
529698 99529698 1001 86380 86390 1
529680 99529680 1001 86380 86390 1
529617 99529617 1001 86380 86390 1
529663 99529663 1001 86380 86390 1
529448 99529448 1001 86380 86390 1
529450 99529450 1001 86380 86390 1
529337 99529337 1001 86380 86390 1
529415 99529415 1001 86380 86390 1
529467 99529467 1001 86380 86390 1
529377 99529377 1001 86380 86390 1
529429 99529429 1001 86380 86390 1
529456 99529456 1001 86380 86390 1
529262 99529262 1001 86380 86390 1
529195 99529195 1001 86380 86390 1
529753 99529753 1001 86380 86390 1
529795 99529795 1001 86380 86390 1
529864 99529864 1001 86380 86390 1
529866 99529866 1001 86380 86390 1
530415 99530415 1001 86380 86390 1
530391 99530391 1001 86380 86390 1
530297 99530297 1001 86380 86390 1
530172 99530172 1001 86380 86390 1
530213 99530213 1001 86380 86390 1
530011 99530011 1001 86380 86390 1
530020 99530020 1001 86380 86390 1
530672 99530672 1001 86380 86390 1
531238 99531238 1001 86380 86390 1
531310 99531310 1001 86380 86390 1
531195 99531195 1001 86380 86390 1
531298 99531298 1001 86380 86390 1
531113 99531113 1001 86380 86390 1
530986 99530986 1001 86380 86390 1
531135 99531135 1001 86380 86390 1
530838 99530838 1001 86380 86390 1
530840 99530840 1001 86380 86390 1
530789 99530789 1001 86380 86390 1
530766 99530766 1001 86380 86390 1
530793 99530793 1001 86380 86390 1
531429 99531429 1001 86380 86390 1
531532 99531532 1001 86380 86390 1
531420 99531420 1001 86380 86390 1
531467 99531467 1001 86380 86390 1
532071 99532071 1001 86380 86390 1
532060 99532060 1001 86380 86390 1
531927 99531927 1001 86380 86390 1
531906 99531906 1001 86380 86390 1
531771 99531771 1001 86380 86390 1
531737 99531737 1001 86380 86390 1
531686 99531686 1001 86380 86390 1
532244 99532244 1001 86380 86390 1
532400 99532400 1001 86380 86390 1
532262 99532262 1001 86380 86390 1
532291 99532291 1001 86380 86390 1
532266 99532266 1001 86380 86390 1
532840 99532840 1001 86380 86390 1
532944 99532944 1001 86380 86390 1
532846 99532846 1001 86380 86390 1
532992 99532992 1001 86380 86390 1
532723 99532723 1001 86380 86390 1
532780 99532780 1001 86380 86390 1
532703 99532703 1001 86380 86390 1
532781 99532781 1001 86380 86390 1
532502 99532502 1001 86380 86390 1
532614 99532614 1001 86380 86390 1
533211 99533211 1001 86380 86390 1
533062 99533062 1001 86380 86390 1
533209 99533209 1001 86380 86390 1
533808 99533808 1001 86380 86390 1
533696 99533696 1001 86380 86390 1
533697 99533697 1001 86380 86390 1
533750 99533750 1001 86380 86390 1
533753 99533753 1001 86380 86390 1
533452 99533452 1001 86380 86390 1
533518 99533518 1001 86380 86390 1
533455 99533455 1001 86380 86390 1
533316 99533316 1001 86380 86390 1
533241 99533241 1001 86380 86390 1
533411 99533411 1001 86380 86390 1
534042 99534042 1001 86380 86390 1
533978 99533978 1001 86380 86390 1
534559 99534559 1001 86380 86390 1
534404 99534404 1001 86380 86390 1
534422 99534422 1001 86380 86390 1
534358 99534358 1001 86380 86390 1
534347 99534347 1001 86380 86390 1
534412 99534412 1001 86380 86390 1
534093 99534093 1001 86380 86390 1
534240 99534240 1001 86380 86390 1
535403 99535403 1001 86380 86390 1
535339 99535339 1001 86380 86390 1
535504 99535504 1001 86380 86390 1
535446 99535446 1001 86380 86390 1
535293 99535293 1001 86380 86390 1
535121 99535121 1001 86380 86390 1
534980 99534980 1001 86380 86390 1
534898 99534898 1001 86380 86390 1
535068 99535068 1001 86380 86390 1
535070 99535070 1001 86380 86390 1
535686 99535686 1001 86380 86390 1
536286 99536286 1001 86380 86390 1
536226 99536226 1001 86380 86390 1
536240 99536240 1001 86380 86390 1
536323 99536323 1001 86380 86390 1
536106 99536106 1001 86380 86390 1
535761 99535761 1001 86380 86390 1
535802 99535802 1001 86380 86390 1
536441 99536441 1001 86380 86390 1
536495 99536495 1001 86380 86390 1
536379 99536379 1001 86380 86390 1
537134 99537134 1001 86380 86390 1
536963 99536963 1001 86380 86390 1
537082 99537082 1001 86380 86390 1
536894 99536894 1001 86380 86390 1
536852 99536852 1001 86380 86390 1
536865 99536865 1001 86380 86390 1
536621 99536621 1001 86380 86390 1
536571 99536571 1001 86380 86390 1
536656 99536656 1001 86380 86390 1
536565 99536565 1001 86380 86390 1
537367 99537367 1001 86380 86390 1
537216 99537216 1001 86380 86390 1
537206 99537206 1001 86380 86390 1
537945 99537945 1001 86380 86390 1
537983 99537983 1001 86380 86390 1
537615 99537615 1001 86380 86390 1
537581 99537581 1001 86380 86390 1
537718 99537718 1001 86380 86390 1
537564 99537564 1001 86380 86390 1
537372 99537372 1001 86380 86390 1
537531 99537531 1001 86380 86390 1
537557 99537557 1001 86380 86390 1
537377 99537377 1001 86380 86390 1
537455 99537455 1001 86380 86390 1
537520 99537520 1001 86380 86390 1
537483 99537483 1001 86380 86390 1
537997 99537997 1001 86380 86390 1
538053 99538053 1001 86380 86390 1
538033 99538033 1001 86380 86390 1
538155 99538155 1001 86380 86390 1
538120 99538120 1001 86380 86390 1
538189 99538189 1001 86380 86390 1
538706 99538706 1001 86380 86390 1
538512 99538512 1001 86380 86390 1
538603 99538603 1001 86380 86390 1
538423 99538423 1001 86380 86390 1
538505 99538505 1001 86380 86390 1
538570 99538570 1001 86380 86390 1
538350 99538350 1001 86380 86390 1
538271 99538271 1001 86380 86390 1
538930 99538930 1001 86380 86390 1
538822 99538822 1001 86380 86390 1
538875 99538875 1001 86380 86390 1
539452 99539452 1001 86380 86390 1
539583 99539583 1001 86380 86390 1
539629 99539629 1001 86380 86390 1
539047 99539047 1001 86380 86390 1
539076 99539076 1001 86380 86390 1
539040 99539040 1001 86380 86390 1
539159 99539159 1001 86380 86390 1
539678 99539678 1001 86380 86390 1
539756 99539756 1001 86380 86390 1
539806 99539806 1001 86380 86390 1
540418 99540418 1001 86380 86390 1
540410 99540410 1001 86380 86390 1
540187 99540187 1001 86380 86390 1
540240 99540240 1001 86380 86390 1
539885 99539885 1001 86380 86390 1
539874 99539874 1001 86380 86390 1
539915 99539915 1001 86380 86390 1
539941 99539941 1001 86380 86390 1
539954 99539954 1001 86380 86390 1
539943 99539943 1001 86380 86390 1
539934 99539934 1001 86380 86390 1
540545 99540545 1001 86380 86390 1
541220 99541220 1001 86380 86390 1
541265 99541265 1001 86380 86390 1
540978 99540978 1001 86380 86390 1
541030 99541030 1001 86380 86390 1
541043 99541043 1001 86380 86390 1
541048 99541048 1001 86380 86390 1
541061 99541061 1001 86380 86390 1
540711 99540711 1001 86380 86390 1
541381 99541381 1001 86380 86390 1
541410 99541410 1001 86380 86390 1
541475 99541475 1001 86380 86390 1
541450 99541450 1001 86380 86390 1
541327 99541327 1001 86380 86390 1
541982 99541982 1001 86380 86390 1
542029 99542029 1001 86380 86390 1
541758 99541758 1001 86380 86390 1
541811 99541811 1001 86380 86390 1
541861 99541861 1001 86380 86390 1
541590 99541590 1001 86380 86390 1
541619 99541619 1001 86380 86390 1
541677 99541677 1001 86380 86390 1
541509 99541509 1001 86380 86390 1
542168 99542168 1001 86380 86390 1
542278 99542278 1001 86380 86390 1
542279 99542279 1001 86380 86390 1
542757 99542757 1001 86380 86390 1
542936 99542936 1001 86380 86390 1
542687 99542687 1001 86380 86390 1
542356 99542356 1001 86380 86390 1
542503 99542503 1001 86380 86390 1
542529 99542529 1001 86380 86390 1
543129 99543129 1001 86380 86390 1
543735 99543735 1001 86380 86390 1
543673 99543673 1001 86380 86390 1
543613 99543613 1001 86380 86390 1
543558 99543558 1001 86380 86390 1
543455 99543455 1001 86380 86390 1
543444 99543444 1001 86380 86390 1
543436 99543436 1001 86380 86390 1
543811 99543811 1001 86380 86390 1
544456 99544456 1001 86380 86390 1
544485 99544485 1001 86380 86390 1
544559 99544559 1001 86380 86390 1
544386 99544386 1001 86380 86390 1
544376 99544376 1001 86380 86390 1
544195 99544195 1001 86380 86390 1
544222 99544222 1001 86380 86390 1
544058 99544058 1001 86380 86390 1
544000 99544000 1001 86380 86390 1
544641 99544641 1001 86380 86390 1
508965 1055 1002 44871 48997 1
531416 853 1002 52304 63870 1
400017 99400017 1001 86380 86390 1
400003 99400003 1001 86380 86390 1
400259 99400259 1001 86380 86390 1
400264 99400264 1001 86380 86390 1
400333 99400333 1001 86380 86390 1
400399 99400399 1001 86380 86390 1
400433 99400433 1001 86380 86390 1
400518 99400518 1001 86380 86390 1
400753 99400753 1001 86380 86390 1
400733 99400733 1001 86380 86390 1
400801 99400801 1001 86380 86390 1
400950 99400950 1001 86380 86390 1
401072 99401072 1001 86380 86390 1
401276 99401276 1001 86380 86390 1
401374 99401374 1001 86380 86390 1
401410 99401410 1001 86380 86390 1
401482 99401482 1001 86380 86390 1
401367 99401367 1001 86380 86390 1
401744 99401744 1001 86380 86390 1
401900 99401900 1001 86380 86390 1
401847 99401847 1001 86380 86390 1
401970 99401970 1001 86380 86390 1
402773 99402773 1001 86380 86390 1
402847 99402847 1001 86380 86390 1
403322 99403322 1001 86380 86390 1
403438 99403438 1001 86380 86390 1
403719 99403719 1001 86380 86390 1
403726 99403726 1001 86380 86390 1
403825 99403825 1001 86380 86390 1
404015 99404015 1001 86380 86390 1
404115 99404115 1001 86380 86390 1
404061 99404061 1001 86380 86390 1
404404 99404404 1001 86380 86390 1
404582 99404582 1001 86380 86390 1
404974 99404974 1001 86380 86390 1
405092 99405092 1001 86380 86390 1
405163 99405163 1001 86380 86390 1
405194 99405194 1001 86380 86390 1
405175 99405175 1001 86380 86390 1
405297 99405297 1001 86380 86390 1
405658 99405658 1001 86380 86390 1
405761 99405761 1001 86380 86390 1
405967 99405967 1001 86380 86390 1
406472 99406472 1001 86380 86390 1
406417 99406417 1001 86380 86390 1
406777 99406777 1001 86380 86390 1
406852 99406852 1001 86380 86390 1
406889 99406889 1001 86380 86390 1
406956 99406956 1001 86380 86390 1
407208 99407208 1001 86380 86390 1
407187 99407187 1001 86380 86390 1
407315 99407315 1001 86380 86390 1
407419 99407419 1001 86380 86390 1
407657 99407657 1001 86380 86390 1
407721 99407721 1001 86380 86390 1
407927 99407927 1001 86380 86390 1
407992 99407992 1001 86380 86390 1
408164 99408164 1001 86380 86390 1
408294 99408294 1001 86380 86390 1
408295 99408295 1001 86380 86390 1
408269 99408269 1001 86380 86390 1
408320 99408320 1001 86380 86390 1
408316 99408316 1001 86380 86390 1
408420 99408420 1001 86380 86390 1
408457 99408457 1001 86380 86390 1
408627 99408627 1001 86380 86390 1
408756 99408756 1001 86380 86390 1
408702 99408702 1001 86380 86390 1
408977 99408977 1001 86380 86390 1
409151 99409151 1001 86380 86390 1
409185 99409185 1001 86380 86390 1
409210 99409210 1001 86380 86390 1
409452 99409452 1001 86380 86390 1
409561 99409561 1001 86380 86390 1
409580 99409580 1001 86380 86390 1
409774 99409774 1001 86380 86390 1
409811 99409811 1001 86380 86390 1
409983 99409983 1001 86380 86390 1
410060 99410060 1001 86380 86390 1
410094 99410094 1001 86380 86390 1
410134 99410134 1001 86380 86390 1
410269 99410269 1001 86380 86390 1
410408 99410408 1001 86380 86390 1
410722 99410722 1001 86380 86390 1
410941 99410941 1001 86380 86390 1
411112 99411112 1001 86380 86390 1
411546 99411546 1001 86380 86390 1
411656 99411656 1001 86380 86390 1
411932 99411932 1001 86380 86390 1
412149 99412149 1001 86380 86390 1
412348 99412348 1001 86380 86390 1
413019 99413019 1001 86380 86390 1
413151 99413151 1001 86380 86390 1
412619 99412619 1001 86380 86390 1
412486 99412486 1001 86380 86390 1
412536 99412536 1001 86380 86390 1
412537 99412537 1001 86380 86390 1
412680 99412680 1001 86380 86390 1
412705 99412705 1001 86380 86390 1
412496 99412496 1001 86380 86390 1
412543 99412543 1001 86380 86390 1
413840 99413840 1001 86380 86390 1
413707 99413707 1001 86380 86390 1
414107 99414107 1001 86380 86390 1
414511 99414511 1001 86380 86390 1
414543 99414543 1001 86380 86390 1
414715 99414715 1001 86380 86390 1
414696 99414696 1001 86380 86390 1
414430 99414430 1001 86380 86390 1
414408 99414408 1001 86380 86390 1
415440 99415440 1001 86380 86390 1
416860 99416860 1001 86380 86390 1
416715 99416715 1001 86380 86390 1
416600 99416600 1001 86380 86390 1
416472 99416472 1001 86380 86390 1
416527 99416527 1001 86380 86390 1
416305 99416305 1001 86380 86390 1
416509 99416509 1001 86380 86390 1
416463 99416463 1001 86380 86390 1
415723 99415723 1001 86380 86390 1
415788 99415788 1001 86380 86390 1
415874 99415874 1001 86380 86390 1
417183 99417183 1001 86380 86390 1
417366 99417366 1001 86380 86390 1
417562 99417562 1001 86380 86390 1
417516 99417516 1001 86380 86390 1
418620 99418620 1001 86380 86390 1
418558 99418558 1001 86380 86390 1
418712 99418712 1001 86380 86390 1
418257 99418257 1001 86380 86390 1
418402 99418402 1001 86380 86390 1
417917 99417917 1001 86380 86390 1
417926 99417926 1001 86380 86390 1
417836 99417836 1001 86380 86390 1
418027 99418027 1001 86380 86390 1
417915 99417915 1001 86380 86390 1
420277 99420277 1001 86380 86390 1
420063 99420063 1001 86380 86390 1
420422 99420422 1001 86380 86390 1
420167 99420167 1001 86380 86390 1
420440 99420440 1001 86380 86390 1
419939 99419939 1001 86380 86390 1
419253 99419253 1001 86380 86390 1
419464 99419464 1001 86380 86390 1
419265 99419265 1001 86380 86390 1
420570 99420570 1001 86380 86390 1
420680 99420680 1001 86380 86390 1
421346 99421346 1001 86380 86390 1
421681 99421681 1001 86380 86390 1
421420 99421420 1001 86380 86390 1
421426 99421426 1001 86380 86390 1
420899 99420899 1001 86380 86390 1
421111 99421111 1001 86380 86390 1
422405 99422405 1001 86380 86390 1
422251 99422251 1001 86380 86390 1
422407 99422407 1001 86380 86390 1
422394 99422394 1001 86380 86390 1
422296 99422296 1001 86380 86390 1
422470 99422470 1001 86380 86390 1
422298 99422298 1001 86380 86390 1
423547 99423547 1001 86380 86390 1
423513 99423513 1001 86380 86390 1
423337 99423337 1001 86380 86390 1
423491 99423491 1001 86380 86390 1
423668 99423668 1001 86380 86390 1
423431 99423431 1001 86380 86390 1
423571 99423571 1001 86380 86390 1
422945 99422945 1001 86380 86390 1
423038 99423038 1001 86380 86390 1
423296 99423296 1001 86380 86390 1
422723 99422723 1001 86380 86390 1
422780 99422780 1001 86380 86390 1
422835 99422835 1001 86380 86390 1
422702 99422702 1001 86380 86390 1
422640 99422640 1001 86380 86390 1
422622 99422622 1001 86380 86390 1
424099 99424099 1001 86380 86390 1
425181 99425181 1001 86380 86390 1
425286 99425286 1001 86380 86390 1
424866 99424866 1001 86380 86390 1
424973 99424973 1001 86380 86390 1
424690 99424690 1001 86380 86390 1
424919 99424919 1001 86380 86390 1
425000 99425000 1001 86380 86390 1
424799 99424799 1001 86380 86390 1
424438 99424438 1001 86380 86390 1
424155 99424155 1001 86380 86390 1
424558 99424558 1001 86380 86390 1
425444 99425444 1001 86380 86390 1
425778 99425778 1001 86380 86390 1
425750 99425750 1001 86380 86390 1
426842 99426842 1001 86380 86390 1
427034 99427034 1001 86380 86390 1
427016 99427016 1001 86380 86390 1
426756 99426756 1001 86380 86390 1
426941 99426941 1001 86380 86390 1
426409 99426409 1001 86380 86390 1
426461 99426461 1001 86380 86390 1
426318 99426318 1001 86380 86390 1
426642 99426642 1001 86380 86390 1
425940 99425940 1001 86380 86390 1
426195 99426195 1001 86380 86390 1
425886 99425886 1001 86380 86390 1
427374 99427374 1001 86380 86390 1
427241 99427241 1001 86380 86390 1
427397 99427397 1001 86380 86390 1
427425 99427425 1001 86380 86390 1
427196 99427196 1001 86380 86390 1
428717 99428717 1001 86380 86390 1
428511 99428511 1001 86380 86390 1
428732 99428732 1001 86380 86390 1
428163 99428163 1001 86380 86390 1
428174 99428174 1001 86380 86390 1
428107 99428107 1001 86380 86390 1
427654 99427654 1001 86380 86390 1
427624 99427624 1001 86380 86390 1
428970 99428970 1001 86380 86390 1
428947 99428947 1001 86380 86390 1
429064 99429064 1001 86380 86390 1
429963 99429963 1001 86380 86390 1
430196 99430196 1001 86380 86390 1
430010 99430010 1001 86380 86390 1
429875 99429875 1001 86380 86390 1
429708 99429708 1001 86380 86390 1
429573 99429573 1001 86380 86390 1
429797 99429797 1001 86380 86390 1
429209 99429209 1001 86380 86390 1
429492 99429492 1001 86380 86390 1
429515 99429515 1001 86380 86390 1
429385 99429385 1001 86380 86390 1
430584 99430584 1001 86380 86390 1
430720 99430720 1001 86380 86390 1
432033 99432033 1001 86380 86390 1
431928 99431928 1001 86380 86390 1
431352 99431352 1001 86380 86390 1
431477 99431477 1001 86380 86390 1
431434 99431434 1001 86380 86390 1
431465 99431465 1001 86380 86390 1
431322 99431322 1001 86380 86390 1
431325 99431325 1001 86380 86390 1
430844 99430844 1001 86380 86390 1
431032 99431032 1001 86380 86390 1
430855 99430855 1001 86380 86390 1
430992 99430992 1001 86380 86390 1
432151 99432151 1001 86380 86390 1
432095 99432095 1001 86380 86390 1
432225 99432225 1001 86380 86390 1
432128 99432128 1001 86380 86390 1
432319 99432319 1001 86380 86390 1
432115 99432115 1001 86380 86390 1
433253 99433253 1001 86380 86390 1
433307 99433307 1001 86380 86390 1
432928 99432928 1001 86380 86390 1
432944 99432944 1001 86380 86390 1
432634 99432634 1001 86380 86390 1
432816 99432816 1001 86380 86390 1
432789 99432789 1001 86380 86390 1
433967 99433967 1001 86380 86390 1
433752 99433752 1001 86380 86390 1
435217 99435217 1001 86380 86390 1
435330 99435330 1001 86380 86390 1
434471 99434471 1001 86380 86390 1
434431 99434431 1001 86380 86390 1
434358 99434358 1001 86380 86390 1
434449 99434449 1001 86380 86390 1
434509 99434509 1001 86380 86390 1
435802 99435802 1001 86380 86390 1
435688 99435688 1001 86380 86390 1
436897 99436897 1001 86380 86390 1
436898 99436898 1001 86380 86390 1
436840 99436840 1001 86380 86390 1
436815 99436815 1001 86380 86390 1
436975 99436975 1001 86380 86390 1
436460 99436460 1001 86380 86390 1
436464 99436464 1001 86380 86390 1
436721 99436721 1001 86380 86390 1
436544 99436544 1001 86380 86390 1
436591 99436591 1001 86380 86390 1
436174 99436174 1001 86380 86390 1
436325 99436325 1001 86380 86390 1
436050 99436050 1001 86380 86390 1
436206 99436206 1001 86380 86390 1
436029 99436029 1001 86380 86390 1
300046 99300046 1001 86380 86390 1
437209 99437209 1001 86380 86390 1
300093 99300093 1001 86380 86390 1
300643 99300643 1001 86380 86390 1
300708 99300708 1001 86380 86390 1
300534 99300534 1001 86380 86390 1
300377 99300377 1001 86380 86390 1
300444 99300444 1001 86380 86390 1
300406 99300406 1001 86380 86390 1
300277 99300277 1001 86380 86390 1
300305 99300305 1001 86380 86390 1
300154 99300154 1001 86380 86390 1
300146 99300146 1001 86380 86390 1
301494 99301494 1001 86380 86390 1
301354 99301354 1001 86380 86390 1
301497 99301497 1001 86380 86390 1
301472 99301472 1001 86380 86390 1
301438 99301438 1001 86380 86390 1
301301 99301301 1001 86380 86390 1
301281 99301281 1001 86380 86390 1
301141 99301141 1001 86380 86390 1
301001 99301001 1001 86380 86390 1
301107 99301107 1001 86380 86390 1
301122 99301122 1001 86380 86390 1
300946 99300946 1001 86380 86390 1
302368 99302368 1001 86380 86390 1
302085 99302085 1001 86380 86390 1
301967 99301967 1001 86380 86390 1
301804 99301804 1001 86380 86390 1
301823 99301823 1001 86380 86390 1
302516 99302516 1001 86380 86390 1
302581 99302581 1001 86380 86390 1
302569 99302569 1001 86380 86390 1
302570 99302570 1001 86380 86390 1
303082 99303082 1001 86380 86390 1
303147 99303147 1001 86380 86390 1
303193 99303193 1001 86380 86390 1
302848 99302848 1001 86380 86390 1
302817 99302817 1001 86380 86390 1
302973 99302973 1001 86380 86390 1
302727 99302727 1001 86380 86390 1
303282 99303282 1001 86380 86390 1
303270 99303270 1001 86380 86390 1
303392 99303392 1001 86380 86390 1
303276 99303276 1001 86380 86390 1
303934 99303934 1001 86380 86390 1
303974 99303974 1001 86380 86390 1
303897 99303897 1001 86380 86390 1
304010 99304010 1001 86380 86390 1
303982 99303982 1001 86380 86390 1
303637 99303637 1001 86380 86390 1
303719 99303719 1001 86380 86390 1
303669 99303669 1001 86380 86390 1
303581 99303581 1001 86380 86390 1
303469 99303469 1001 86380 86390 1
303603 99303603 1001 86380 86390 1
304206 99304206 1001 86380 86390 1
304770 99304770 1001 86380 86390 1
304736 99304736 1001 86380 86390 1
304643 99304643 1001 86380 86390 1
304646 99304646 1001 86380 86390 1
304609 99304609 1001 86380 86390 1
304610 99304610 1001 86380 86390 1
304573 99304573 1001 86380 86390 1
304510 99304510 1001 86380 86390 1
304290 99304290 1001 86380 86390 1
304265 99304265 1001 86380 86390 1
304243 99304243 1001 86380 86390 1
304883 99304883 1001 86380 86390 1
304923 99304923 1001 86380 86390 1
304907 99304907 1001 86380 86390 1
305575 99305575 1001 86380 86390 1
305564 99305564 1001 86380 86390 1
305577 99305577 1001 86380 86390 1
305380 99305380 1001 86380 86390 1
305355 99305355 1001 86380 86390 1
305220 99305220 1001 86380 86390 1
305234 99305234 1001 86380 86390 1
305213 99305213 1001 86380 86390 1
305070 99305070 1001 86380 86390 1
305149 99305149 1001 86380 86390 1
305266 99305266 1001 86380 86390 1
500050 99500050 1001 86380 86390 1
500106 99500106 1001 86380 86390 1
500057 99500057 1001 86380 86390 1
500686 99500686 1001 86380 86390 1
500622 99500622 1001 86380 86390 1
500693 99500693 1001 86380 86390 1
500506 99500506 1001 86380 86390 1
500533 99500533 1001 86380 86390 1
500445 99500445 1001 86380 86390 1
500576 99500576 1001 86380 86390 1
500335 99500335 1001 86380 86390 1
500271 99500271 1001 86380 86390 1
500367 99500367 1001 86380 86390 1
500229 99500229 1001 86380 86390 1
500864 99500864 1001 86380 86390 1
500968 99500968 1001 86380 86390 1
500828 99500828 1001 86380 86390 1
501015 99501015 1001 86380 86390 1
500833 99500833 1001 86380 86390 1
501477 99501477 1001 86380 86390 1
501274 99501274 1001 86380 86390 1
501356 99501356 1001 86380 86390 1
501433 99501433 1001 86380 86390 1
501080 99501080 1001 86380 86390 1
501836 99501836 1001 86380 86390 1
501777 99501777 1001 86380 86390 1
502273 99502273 1001 86380 86390 1
502341 99502341 1001 86380 86390 1
502183 99502183 1001 86380 86390 1
502235 99502235 1001 86380 86390 1
502145 99502145 1001 86380 86390 1
502211 99502211 1001 86380 86390 1
502122 99502122 1001 86380 86390 1
502187 99502187 1001 86380 86390 1
502244 99502244 1001 86380 86390 1
501978 99501978 1001 86380 86390 1
501861 99501861 1001 86380 86390 1
501902 99501902 1001 86380 86390 1
501968 99501968 1001 86380 86390 1
501930 99501930 1001 86380 86390 1
502478 99502478 1001 86380 86390 1
502544 99502544 1001 86380 86390 1
502559 99502559 1001 86380 86390 1
503275 99503275 1001 86380 86390 1
503134 99503134 1001 86380 86390 1
503225 99503225 1001 86380 86390 1
503070 99503070 1001 86380 86390 1
503071 99503071 1001 86380 86390 1
502802 99502802 1001 86380 86390 1
502742 99502742 1001 86380 86390 1
503393 99503393 1001 86380 86390 1
503373 99503373 1001 86380 86390 1
503491 99503491 1001 86380 86390 1
503404 99503404 1001 86380 86390 1
503353 99503353 1001 86380 86390 1
504044 99504044 1001 86380 86390 1
504048 99504048 1001 86380 86390 1
503830 99503830 1001 86380 86390 1
503597 99503597 1001 86380 86390 1
503652 99503652 1001 86380 86390 1
504259 99504259 1001 86380 86390 1
504156 99504156 1001 86380 86390 1
504183 99504183 1001 86380 86390 1
504210 99504210 1001 86380 86390 1
504242 99504242 1001 86380 86390 1
504204 99504204 1001 86380 86390 1
504833 99504833 1001 86380 86390 1
504940 99504940 1001 86380 86390 1
504667 99504667 1001 86380 86390 1
504736 99504736 1001 86380 86390 1
504441 99504441 1001 86380 86390 1
504361 99504361 1001 86380 86390 1
505098 99505098 1001 86380 86390 1
504953 99504953 1001 86380 86390 1
505605 99505605 1001 86380 86390 1
505723 99505723 1001 86380 86390 1
505648 99505648 1001 86380 86390 1
505761 99505761 1001 86380 86390 1
505704 99505704 1001 86380 86390 1
505390 99505390 1001 86380 86390 1
505458 99505458 1001 86380 86390 1
505346 99505346 1001 86380 86390 1
505179 99505179 1001 86380 86390 1
505192 99505192 1001 86380 86390 1
505221 99505221 1001 86380 86390 1
505222 99505222 1001 86380 86390 1
505314 99505314 1001 86380 86390 1
505158 99505158 1001 86380 86390 1
506482 99506482 1001 86380 86390 1
506248 99506248 1001 86380 86390 1
506365 99506365 1001 86380 86390 1
506204 99506204 1001 86380 86390 1
506042 99506042 1001 86380 86390 1
506150 99506150 1001 86380 86390 1
505998 99505998 1001 86380 86390 1
506687 99506687 1001 86380 86390 1
506752 99506752 1001 86380 86390 1
506728 99506728 1001 86380 86390 1
507340 99507340 1001 86380 86390 1
507250 99507250 1001 86380 86390 1
507381 99507381 1001 86380 86390 1
507090 99507090 1001 86380 86390 1
506897 99506897 1001 86380 86390 1
506940 99506940 1001 86380 86390 1
506967 99506967 1001 86380 86390 1
507525 99507525 1001 86380 86390 1
507583 99507583 1001 86380 86390 1
508213 99508213 1001 86380 86390 1
508109 99508109 1001 86380 86390 1
508165 99508165 1001 86380 86390 1
507927 99507927 1001 86380 86390 1
508011 99508011 1001 86380 86390 1
508040 99508040 1001 86380 86390 1
507656 99507656 1001 86380 86390 1
507647 99507647 1001 86380 86390 1
507778 99507778 1001 86380 86390 1
507637 99507637 1001 86380 86390 1
508377 99508377 1001 86380 86390 1
508898 99508898 1001 86380 86390 1
508978 99508978 1001 86380 86390 1
508945 99508945 1001 86380 86390 1
508753 99508753 1001 86380 86390 1
508730 99508730 1001 86380 86390 1
508863 99508863 1001 86380 86390 1
508674 99508674 1001 86380 86390 1
508479 99508479 1001 86380 86390 1
509246 99509246 1001 86380 86390 1
509117 99509117 1001 86380 86390 1
509156 99509156 1001 86380 86390 1
509198 99509198 1001 86380 86390 1
509761 99509761 1001 86380 86390 1
509698 99509698 1001 86380 86390 1
509883 99509883 1001 86380 86390 1
509644 99509644 1001 86380 86390 1
509622 99509622 1001 86380 86390 1
509573 99509573 1001 86380 86390 1
509638 99509638 1001 86380 86390 1
509614 99509614 1001 86380 86390 1
509513 99509513 1001 86380 86390 1
509428 99509428 1001 86380 86390 1
509364 99509364 1001 86380 86390 1
510061 99510061 1001 86380 86390 1
510670 99510670 1001 86380 86390 1
510569 99510569 1001 86380 86390 1
510472 99510472 1001 86380 86390 1
510395 99510395 1001 86380 86390 1
510321 99510321 1001 86380 86390 1
510469 99510469 1001 86380 86390 1
510300 99510300 1001 86380 86390 1
510236 99510236 1001 86380 86390 1
510187 99510187 1001 86380 86390 1
510149 99510149 1001 86380 86390 1
510180 99510180 1001 86380 86390 1
510208 99510208 1001 86380 86390 1
510843 99510843 1001 86380 86390 1
510908 99510908 1001 86380 86390 1
510857 99510857 1001 86380 86390 1
510898 99510898 1001 86380 86390 1
511467 99511467 1001 86380 86390 1
511430 99511430 1001 86380 86390 1
511392 99511392 1001 86380 86390 1
511219 99511219 1001 86380 86390 1
511169 99511169 1001 86380 86390 1
511174 99511174 1001 86380 86390 1
511227 99511227 1001 86380 86390 1
511228 99511228 1001 86380 86390 1
511242 99511242 1001 86380 86390 1
510958 99510958 1001 86380 86390 1
511128 99511128 1001 86380 86390 1
511058 99511058 1001 86380 86390 1
511007 99511007 1001 86380 86390 1
511060 99511060 1001 86380 86390 1
511735 99511735 1001 86380 86390 1
511566 99511566 1001 86380 86390 1
512304 99512304 1001 86380 86390 1
512282 99512282 1001 86380 86390 1
512310 99512310 1001 86380 86390 1
512263 99512263 1001 86380 86390 1
511982 99511982 1001 86380 86390 1
512099 99512099 1001 86380 86390 1
512053 99512053 1001 86380 86390 1
511946 99511946 1001 86380 86390 1
511834 99511834 1001 86380 86390 1
512395 99512395 1001 86380 86390 1
512423 99512423 1001 86380 86390 1
512489 99512489 1001 86380 86390 1
512556 99512556 1001 86380 86390 1
512466 99512466 1001 86380 86390 1
513031 99513031 1001 86380 86390 1
513086 99513086 1001 86380 86390 1
512833 99512833 1001 86380 86390 1
512864 99512864 1001 86380 86390 1
512878 99512878 1001 86380 86390 1
512612 99512612 1001 86380 86390 1
512782 99512782 1001 86380 86390 1
512775 99512775 1001 86380 86390 1
513323 99513323 1001 86380 86390 1
513349 99513349 1001 86380 86390 1
513351 99513351 1001 86380 86390 1
513852 99513852 1001 86380 86390 1
513853 99513853 1001 86380 86390 1
513992 99513992 1001 86380 86390 1
514028 99514028 1001 86380 86390 1
513625 99513625 1001 86380 86390 1
513668 99513668 1001 86380 86390 1
513471 99513471 1001 86380 86390 1
514123 99514123 1001 86380 86390 1
514060 99514060 1001 86380 86390 1
514168 99514168 1001 86380 86390 1
514787 99514787 1001 86380 86390 1
514565 99514565 1001 86380 86390 1
514493 99514493 1001 86380 86390 1
514651 99514651 1001 86380 86390 1
514371 99514371 1001 86380 86390 1
514425 99514425 1001 86380 86390 1
515036 99515036 1001 86380 86390 1
514933 99514933 1001 86380 86390 1
514954 99514954 1001 86380 86390 1
514983 99514983 1001 86380 86390 1
515595 99515595 1001 86380 86390 1
515683 99515683 1001 86380 86390 1
515585 99515585 1001 86380 86390 1
515562 99515562 1001 86380 86390 1
515645 99515645 1001 86380 86390 1
515286 99515286 1001 86380 86390 1
515417 99515417 1001 86380 86390 1
515354 99515354 1001 86380 86390 1
515292 99515292 1001 86380 86390 1
515280 99515280 1001 86380 86390 1
515359 99515359 1001 86380 86390 1
515197 99515197 1001 86380 86390 1
515250 99515250 1001 86380 86390 1
515148 99515148 1001 86380 86390 1
515125 99515125 1001 86380 86390 1
515685 99515685 1001 86380 86390 1
515884 99515884 1001 86380 86390 1
516410 99516410 1001 86380 86390 1
516488 99516488 1001 86380 86390 1
516490 99516490 1001 86380 86390 1
516191 99516191 1001 86380 86390 1
516296 99516296 1001 86380 86390 1
516220 99516220 1001 86380 86390 1
515958 99515958 1001 86380 86390 1
516665 99516665 1001 86380 86390 1
516647 99516647 1001 86380 86390 1
516609 99516609 1001 86380 86390 1
517246 99517246 1001 86380 86390 1
517196 99517196 1001 86380 86390 1
517309 99517309 1001 86380 86390 1
517318 99517318 1001 86380 86390 1
517229 99517229 1001 86380 86390 1
517244 99517244 1001 86380 86390 1
517081 99517081 1001 86380 86390 1
517124 99517124 1001 86380 86390 1
516880 99516880 1001 86380 86390 1
516857 99516857 1001 86380 86390 1
517441 99517441 1001 86380 86390 1
517378 99517378 1001 86380 86390 1
517535 99517535 1001 86380 86390 1
517341 99517341 1001 86380 86390 1
517964 99517964 1001 86380 86390 1
517828 99517828 1001 86380 86390 1
517924 99517924 1001 86380 86390 1
517785 99517785 1001 86380 86390 1
517645 99517645 1001 86380 86390 1
517697 99517697 1001 86380 86390 1
517685 99517685 1001 86380 86390 1
517699 99517699 1001 86380 86390 1
517635 99517635 1001 86380 86390 1
517692 99517692 1001 86380 86390 1
518188 99518188 1001 86380 86390 1
518227 99518227 1001 86380 86390 1
518331 99518331 1001 86380 86390 1
518191 99518191 1001 86380 86390 1
518208 99518208 1001 86380 86390 1
518918 99518918 1001 86380 86390 1
518934 99518934 1001 86380 86390 1
518641 99518641 1001 86380 86390 1
518747 99518747 1001 86380 86390 1
518751 99518751 1001 86380 86390 1
518622 99518622 1001 86380 86390 1
518661 99518661 1001 86380 86390 1
518752 99518752 1001 86380 86390 1
518484 99518484 1001 86380 86390 1
518486 99518486 1001 86380 86390 1
519051 99519051 1001 86380 86390 1
519064 99519064 1001 86380 86390 1
519117 99519117 1001 86380 86390 1
519015 99519015 1001 86380 86390 1
519107 99519107 1001 86380 86390 1
519125 99519125 1001 86380 86390 1
519153 99519153 1001 86380 86390 1
519716 99519716 1001 86380 86390 1
519788 99519788 1001 86380 86390 1
519629 99519629 1001 86380 86390 1
519775 99519775 1001 86380 86390 1
519453 99519453 1001 86380 86390 1
519404 99519404 1001 86380 86390 1
519912 99519912 1001 86380 86390 1
520564 99520564 1001 86380 86390 1
520532 99520532 1001 86380 86390 1
520597 99520597 1001 86380 86390 1
520445 99520445 1001 86380 86390 1
520360 99520360 1001 86380 86390 1
520088 99520088 1001 86380 86390 1
520082 99520082 1001 86380 86390 1
520147 99520147 1001 86380 86390 1
520714 99520714 1001 86380 86390 1
521290 99521290 1001 86380 86390 1
521344 99521344 1001 86380 86390 1
521337 99521337 1001 86380 86390 1
521171 99521171 1001 86380 86390 1
521237 99521237 1001 86380 86390 1
521148 99521148 1001 86380 86390 1
521103 99521103 1001 86380 86390 1
521029 99521029 1001 86380 86390 1
521477 99521477 1001 86380 86390 1
521560 99521560 1001 86380 86390 1
521487 99521487 1001 86380 86390 1
521604 99521604 1001 86380 86390 1
522113 99522113 1001 86380 86390 1
522103 99522103 1001 86380 86390 1
522223 99522223 1001 86380 86390 1
522137 99522137 1001 86380 86390 1
521958 99521958 1001 86380 86390 1
521910 99521910 1001 86380 86390 1
521930 99521930 1001 86380 86390 1
521801 99521801 1001 86380 86390 1
521793 99521793 1001 86380 86390 1
521734 99521734 1001 86380 86390 1
521709 99521709 1001 86380 86390 1
522486 99522486 1001 86380 86390 1
522448 99522448 1001 86380 86390 1
522397 99522397 1001 86380 86390 1
523063 99523063 1001 86380 86390 1
522975 99522975 1001 86380 86390 1
522913 99522913 1001 86380 86390 1
522868 99522868 1001 86380 86390 1
522741 99522741 1001 86380 86390 1
522885 99522885 1001 86380 86390 1
522513 99522513 1001 86380 86390 1
522644 99522644 1001 86380 86390 1
522517 99522517 1001 86380 86390 1
523222 99523222 1001 86380 86390 1
523180 99523180 1001 86380 86390 1
523829 99523829 1001 86380 86390 1
523767 99523767 1001 86380 86390 1
523862 99523862 1001 86380 86390 1
523652 99523652 1001 86380 86390 1
523442 99523442 1001 86380 86390 1
523462 99523462 1001 86380 86390 1
524033 99524033 1001 86380 86390 1
524041 99524041 1001 86380 86390 1
524093 99524093 1001 86380 86390 1
523952 99523952 1001 86380 86390 1
524618 99524618 1001 86380 86390 1
524741 99524741 1001 86380 86390 1
524582 99524582 1001 86380 86390 1
524560 99524560 1001 86380 86390 1
524550 99524550 1001 86380 86390 1
524242 99524242 1001 86380 86390 1
524182 99524182 1001 86380 86390 1
524185 99524185 1001 86380 86390 1
524291 99524291 1001 86380 86390 1
524937 99524937 1001 86380 86390 1
525549 99525549 1001 86380 86390 1
525498 99525498 1001 86380 86390 1
525490 99525490 1001 86380 86390 1
525556 99525556 1001 86380 86390 1
525763 99525763 1001 86380 86390 1
525780 99525780 1001 86380 86390 1
525644 99525644 1001 86380 86390 1
525749 99525749 1001 86380 86390 1
526271 99526271 1001 86380 86390 1
526261 99526261 1001 86380 86390 1
526329 99526329 1001 86380 86390 1
526062 99526062 1001 86380 86390 1
526132 99526132 1001 86380 86390 1
526042 99526042 1001 86380 86390 1
525841 99525841 1001 86380 86390 1
525816 99525816 1001 86380 86390 1
525909 99525909 1001 86380 86390 1
525991 99525991 1001 86380 86390 1
526487 99526487 1001 86380 86390 1
526596 99526596 1001 86380 86390 1
526429 99526429 1001 86380 86390 1
526575 99526575 1001 86380 86390 1
526614 99526614 1001 86380 86390 1
527115 99527115 1001 86380 86390 1
527197 99527197 1001 86380 86390 1
527019 99527019 1001 86380 86390 1
526851 99526851 1001 86380 86390 1
526843 99526843 1001 86380 86390 1
526924 99526924 1001 86380 86390 1
526861 99526861 1001 86380 86390 1
526631 99526631 1001 86380 86390 1
526678 99526678 1001 86380 86390 1
526796 99526796 1001 86380 86390 1
527338 99527338 1001 86380 86390 1
527429 99527429 1001 86380 86390 1
527369 99527369 1001 86380 86390 1
527451 99527451 1001 86380 86390 1
527270 99527270 1001 86380 86390 1
527987 99527987 1001 86380 86390 1
528047 99528047 1001 86380 86390 1
528033 99528033 1001 86380 86390 1
527714 99527714 1001 86380 86390 1
527797 99527797 1001 86380 86390 1
527708 99527708 1001 86380 86390 1
527812 99527812 1001 86380 86390 1
527787 99527787 1001 86380 86390 1
527867 99527867 1001 86380 86390 1
527638 99527638 1001 86380 86390 1
527640 99527640 1001 86380 86390 1
528203 99528203 1001 86380 86390 1
528152 99528152 1001 86380 86390 1
528233 99528233 1001 86380 86390 1
528263 99528263 1001 86380 86390 1
528108 99528108 1001 86380 86390 1
528872 99528872 1001 86380 86390 1
528828 99528828 1001 86380 86390 1
528873 99528873 1001 86380 86390 1
528877 99528877 1001 86380 86390 1
528849 99528849 1001 86380 86390 1
528863 99528863 1001 86380 86390 1
528622 99528622 1001 86380 86390 1
528373 99528373 1001 86380 86390 1
528310 99528310 1001 86380 86390 1
528388 99528388 1001 86380 86390 1
528313 99528313 1001 86380 86390 1
528365 99528365 1001 86380 86390 1
528419 99528419 1001 86380 86390 1
528342 99528342 1001 86380 86390 1
529023 99529023 1001 86380 86390 1
528949 99528949 1001 86380 86390 1
529560 99529560 1001 86380 86390 1
529696 99529696 1001 86380 86390 1
529525 99529525 1001 86380 86390 1
529707 99529707 1001 86380 86390 1
529684 99529684 1001 86380 86390 1
529512 99529512 1001 86380 86390 1
529396 99529396 1001 86380 86390 1
529324 99529324 1001 86380 86390 1
529390 99529390 1001 86380 86390 1
529219 99529219 1001 86380 86390 1
529287 99529287 1001 86380 86390 1
529845 99529845 1001 86380 86390 1
529839 99529839 1001 86380 86390 1
530426 99530426 1001 86380 86390 1
530360 99530360 1001 86380 86390 1
530193 99530193 1001 86380 86390 1
530201 99530201 1001 86380 86390 1
530064 99530064 1001 86380 86390 1
530053 99530053 1001 86380 86390 1
530067 99530067 1001 86380 86390 1
529941 99529941 1001 86380 86390 1
530753 99530753 1001 86380 86390 1
531240 99531240 1001 86380 86390 1
531254 99531254 1001 86380 86390 1
531178 99531178 1001 86380 86390 1
530954 99530954 1001 86380 86390 1
530841 99530841 1001 86380 86390 1
530765 99530765 1001 86380 86390 1
530822 99530822 1001 86380 86390 1
531533 99531533 1001 86380 86390 1
531391 99531391 1001 86380 86390 1
531564 99531564 1001 86380 86390 1
531439 99531439 1001 86380 86390 1
532005 99532005 1001 86380 86390 1
532150 99532150 1001 86380 86390 1
532075 99532075 1001 86380 86390 1
531893 99531893 1001 86380 86390 1
531960 99531960 1001 86380 86390 1
531680 99531680 1001 86380 86390 1
531602 99531602 1001 86380 86390 1
531721 99531721 1001 86380 86390 1
531593 99531593 1001 86380 86390 1
532281 99532281 1001 86380 86390 1
532307 99532307 1001 86380 86390 1
532282 99532282 1001 86380 86390 1
532383 99532383 1001 86380 86390 1
532960 99532960 1001 86380 86390 1
532935 99532935 1001 86380 86390 1
532872 99532872 1001 86380 86390 1
532913 99532913 1001 86380 86390 1
532915 99532915 1001 86380 86390 1
532877 99532877 1001 86380 86390 1
532691 99532691 1001 86380 86390 1
532731 99532731 1001 86380 86390 1
532826 99532826 1001 86380 86390 1
532443 99532443 1001 86380 86390 1
532536 99532536 1001 86380 86390 1
533213 99533213 1001 86380 86390 1
533169 99533169 1001 86380 86390 1
533821 99533821 1001 86380 86390 1
533706 99533706 1001 86380 86390 1
533787 99533787 1001 86380 86390 1
533803 99533803 1001 86380 86390 1
533254 99533254 1001 86380 86390 1
533268 99533268 1001 86380 86390 1
534037 99534037 1001 86380 86390 1
533953 99533953 1001 86380 86390 1
534044 99534044 1001 86380 86390 1
533967 99533967 1001 86380 86390 1
534521 99534521 1001 86380 86390 1
534656 99534656 1001 86380 86390 1
534525 99534525 1001 86380 86390 1
534515 99534515 1001 86380 86390 1
534430 99534430 1001 86380 86390 1
534361 99534361 1001 86380 86390 1
534220 99534220 1001 86380 86390 1
534196 99534196 1001 86380 86390 1
534786 99534786 1001 86380 86390 1
534710 99534710 1001 86380 86390 1
535308 99535308 1001 86380 86390 1
535500 99535500 1001 86380 86390 1
535299 99535299 1001 86380 86390 1
535046 99535046 1001 86380 86390 1
534960 99534960 1001 86380 86390 1
534987 99534987 1001 86380 86390 1
535626 99535626 1001 86380 86390 1
535628 99535628 1001 86380 86390 1
535636 99535636 1001 86380 86390 1
536309 99536309 1001 86380 86390 1
536239 99536239 1001 86380 86390 1
536218 99536218 1001 86380 86390 1
536285 99536285 1001 86380 86390 1
535951 99535951 1001 86380 86390 1
535977 99535977 1001 86380 86390 1
536058 99536058 1001 86380 86390 1
536114 99536114 1001 86380 86390 1
535934 99535934 1001 86380 86390 1
535832 99535832 1001 86380 86390 1
535912 99535912 1001 86380 86390 1
535810 99535810 1001 86380 86390 1
535734 99535734 1001 86380 86390 1
536473 99536473 1001 86380 86390 1
537023 99537023 1001 86380 86390 1
536988 99536988 1001 86380 86390 1
537144 99537144 1001 86380 86390 1
537029 99537029 1001 86380 86390 1
537018 99537018 1001 86380 86390 1
536931 99536931 1001 86380 86390 1
536914 99536914 1001 86380 86390 1
536704 99536704 1001 86380 86390 1
536552 99536552 1001 86380 86390 1
537306 99537306 1001 86380 86390 1
537260 99537260 1001 86380 86390 1
537209 99537209 1001 86380 86390 1
537881 99537881 1001 86380 86390 1
537910 99537910 1001 86380 86390 1
537770 99537770 1001 86380 86390 1
537760 99537760 1001 86380 86390 1
537614 99537614 1001 86380 86390 1
537692 99537692 1001 86380 86390 1
537473 99537473 1001 86380 86390 1
537466 99537466 1001 86380 86390 1
537522 99537522 1001 86380 86390 1
538045 99538045 1001 86380 86390 1
538123 99538123 1001 86380 86390 1
538625 99538625 1001 86380 86390 1
538653 99538653 1001 86380 86390 1
538617 99538617 1001 86380 86390 1
538683 99538683 1001 86380 86390 1
538710 99538710 1001 86380 86390 1
538404 99538404 1001 86380 86390 1
538448 99538448 1001 86380 86390 1
538451 99538451 1001 86380 86390 1
538503 99538503 1001 86380 86390 1
538583 99538583 1001 86380 86390 1
538302 99538302 1001 86380 86390 1
538281 99538281 1001 86380 86390 1
538927 99538927 1001 86380 86390 1
538902 99538902 1001 86380 86390 1
539577 99539577 1001 86380 86390 1
539581 99539581 1001 86380 86390 1
539521 99539521 1001 86380 86390 1
539548 99539548 1001 86380 86390 1
539346 99539346 1001 86380 86390 1
539363 99539363 1001 86380 86390 1
539248 99539248 1001 86380 86390 1
539393 99539393 1001 86380 86390 1
539250 99539250 1001 86380 86390 1
539344 99539344 1001 86380 86390 1
539154 99539154 1001 86380 86390 1
539041 99539041 1001 86380 86390 1
539772 99539772 1001 86380 86390 1
539699 99539699 1001 86380 86390 1
539829 99539829 1001 86380 86390 1
540374 99540374 1001 86380 86390 1
540094 99540094 1001 86380 86390 1
540089 99540089 1001 86380 86390 1
540194 99540194 1001 86380 86390 1
539873 99539873 1001 86380 86390 1
539886 99539886 1001 86380 86390 1
540033 99540033 1001 86380 86390 1
539893 99539893 1001 86380 86390 1
539908 99539908 1001 86380 86390 1
540546 99540546 1001 86380 86390 1
540586 99540586 1001 86380 86390 1
540653 99540653 1001 86380 86390 1
541260 99541260 1001 86380 86390 1
541248 99541248 1001 86380 86390 1
541108 99541108 1001 86380 86390 1
540973 99540973 1001 86380 86390 1
541004 99541004 1001 86380 86390 1
540827 99540827 1001 86380 86390 1
541329 99541329 1001 86380 86390 1
541434 99541434 1001 86380 86390 1
541440 99541440 1001 86380 86390 1
541365 99541365 1001 86380 86390 1
542089 99542089 1001 86380 86390 1
541866 99541866 1001 86380 86390 1
541737 99541737 1001 86380 86390 1
541669 99541669 1001 86380 86390 1
541607 99541607 1001 86380 86390 1
541633 99541633 1001 86380 86390 1
541698 99541698 1001 86380 86390 1
541663 99541663 1001 86380 86390 1
541534 99541534 1001 86380 86390 1
542311 99542311 1001 86380 86390 1
542132 99542132 1001 86380 86390 1
542264 99542264 1001 86380 86390 1
542203 99542203 1001 86380 86390 1
542125 99542125 1001 86380 86390 1
542756 99542756 1001 86380 86390 1
542796 99542796 1001 86380 86390 1
542749 99542749 1001 86380 86390 1
542536 99542536 1001 86380 86390 1
542628 99542628 1001 86380 86390 1
542592 99542592 1001 86380 86390 1
542709 99542709 1001 86380 86390 1
542351 99542351 1001 86380 86390 1
542443 99542443 1001 86380 86390 1
542497 99542497 1001 86380 86390 1
542424 99542424 1001 86380 86390 1
543049 99543049 1001 86380 86390 1
543107 99543107 1001 86380 86390 1
543083 99543083 1001 86380 86390 1
543657 99543657 1001 86380 86390 1
543742 99543742 1001 86380 86390 1
543741 99543741 1001 86380 86390 1
543505 99543505 1001 86380 86390 1
543520 99543520 1001 86380 86390 1
543377 99543377 1001 86380 86390 1
543512 99543512 1001 86380 86390 1
543152 99543152 1001 86380 86390 1
543153 99543153 1001 86380 86390 1
543290 99543290 1001 86380 86390 1
543952 99543952 1001 86380 86390 1
543814 99543814 1001 86380 86390 1
544534 99544534 1001 86380 86390 1
544472 99544472 1001 86380 86390 1
544399 99544399 1001 86380 86390 1
544478 99544478 1001 86380 86390 1
544415 99544415 1001 86380 86390 1
544196 99544196 1001 86380 86390 1
544121 99544121 1001 86380 86390 1
544032 99544032 1001 86380 86390 1
544060 99544060 1001 86380 86390 1
544049 99544049 1001 86380 86390 1
544679 99544679 1001 86380 86390 1
433298 221 1001 39600 40137 1
503611 823 1001 66325 66624 1
523009 661 1001 46643 46942 1
534158 473 1001 55084 55383 1
400006 99400006 1001 86380 86390 1
400121 99400121 1001 86380 86390 1
400078 99400078 1001 86380 86390 1
400055 99400055 1001 86380 86390 1
400247 99400247 1001 86380 86390 1
400390 99400390 1001 86380 86390 1
400345 99400345 1001 86380 86390 1
400462 99400462 1001 86380 86390 1
400415 99400415 1001 86380 86390 1
400420 99400420 1001 86380 86390 1
400625 99400625 1001 86380 86390 1
400635 99400635 1001 86380 86390 1
400677 99400677 1001 86380 86390 1
400680 99400680 1001 86380 86390 1
400933 99400933 1001 86380 86390 1
401444 99401444 1001 86380 86390 1
401625 99401625 1001 86380 86390 1
401733 99401733 1001 86380 86390 1
401892 99401892 1001 86380 86390 1
401991 99401991 1001 86380 86390 1
402075 99402075 1001 86380 86390 1
402113 99402113 1001 86380 86390 1
402192 99402192 1001 86380 86390 1
402363 99402363 1001 86380 86390 1
402296 99402296 1001 86380 86390 1
402475 99402475 1001 86380 86390 1
402433 99402433 1001 86380 86390 1
402549 99402549 1001 86380 86390 1
402501 99402501 1001 86380 86390 1
402659 99402659 1001 86380 86390 1
402666 99402666 1001 86380 86390 1
402767 99402767 1001 86380 86390 1
403057 99403057 1001 86380 86390 1
403225 99403225 1001 86380 86390 1
403533 99403533 1001 86380 86390 1
403599 99403599 1001 86380 86390 1
403624 99403624 1001 86380 86390 1
403823 99403823 1001 86380 86390 1
403869 99403869 1001 86380 86390 1
404161 99404161 1001 86380 86390 1
404154 99404154 1001 86380 86390 1
404320 99404320 1001 86380 86390 1
404553 99404553 1001 86380 86390 1
404643 99404643 1001 86380 86390 1
404634 99404634 1001 86380 86390 1
404751 99404751 1001 86380 86390 1
404864 99404864 1001 86380 86390 1
404895 99404895 1001 86380 86390 1
404954 99404954 1001 86380 86390 1
404926 99404926 1001 86380 86390 1
405072 99405072 1001 86380 86390 1
405193 99405193 1001 86380 86390 1
405211 99405211 1001 86380 86390 1
405362 99405362 1001 86380 86390 1
405764 99405764 1001 86380 86390 1
405885 99405885 1001 86380 86390 1
406088 99406088 1001 86380 86390 1
406110 99406110 1001 86380 86390 1
406252 99406252 1001 86380 86390 1
406575 99406575 1001 86380 86390 1
406708 99406708 1001 86380 86390 1
406731 99406731 1001 86380 86390 1
407079 99407079 1001 86380 86390 1
407382 99407382 1001 86380 86390 1
407661 99407661 1001 86380 86390 1
407637 99407637 1001 86380 86390 1
407600 99407600 1001 86380 86390 1
407865 99407865 1001 86380 86390 1
407770 99407770 1001 86380 86390 1
407905 99407905 1001 86380 86390 1
407965 99407965 1001 86380 86390 1
408369 99408369 1001 86380 86390 1
408380 99408380 1001 86380 86390 1
408846 99408846 1001 86380 86390 1
409116 99409116 1001 86380 86390 1
409256 99409256 1001 86380 86390 1
409249 99409249 1001 86380 86390 1
409476 99409476 1001 86380 86390 1
409586 99409586 1001 86380 86390 1
409558 99409558 1001 86380 86390 1
409800 99409800 1001 86380 86390 1
409892 99409892 1001 86380 86390 1
409888 99409888 1001 86380 86390 1
409863 99409863 1001 86380 86390 1
409974 99409974 1001 86380 86390 1
409957 99409957 1001 86380 86390 1
410133 99410133 1001 86380 86390 1
410303 99410303 1001 86380 86390 1
410411 99410411 1001 86380 86390 1
410601 99410601 1001 86380 86390 1
410621 99410621 1001 86380 86390 1
410845 99410845 1001 86380 86390 1
410886 99410886 1001 86380 86390 1
411086 99411086 1001 86380 86390 1
411465 99411465 1001 86380 86390 1
411782 99411782 1001 86380 86390 1
412042 99412042 1001 86380 86390 1
412058 99412058 1001 86380 86390 1
412146 99412146 1001 86380 86390 1
412103 99412103 1001 86380 86390 1
412131 99412131 1001 86380 86390 1
412198 99412198 1001 86380 86390 1
412277 99412277 1001 86380 86390 1
412258 99412258 1001 86380 86390 1
412396 99412396 1001 86380 86390 1
412352 99412352 1001 86380 86390 1
413500 99413500 1001 86380 86390 1
413161 99413161 1001 86380 86390 1
412959 99412959 1001 86380 86390 1
413171 99413171 1001 86380 86390 1
413096 99413096 1001 86380 86390 1
413288 99413288 1001 86380 86390 1
412631 99412631 1001 86380 86390 1
413781 99413781 1001 86380 86390 1
413785 99413785 1001 86380 86390 1
413879 99413879 1001 86380 86390 1
413779 99413779 1001 86380 86390 1
415259 99415259 1001 86380 86390 1
414929 99414929 1001 86380 86390 1
415019 99415019 1001 86380 86390 1
414657 99414657 1001 86380 86390 1
414648 99414648 1001 86380 86390 1
414817 99414817 1001 86380 86390 1
414407 99414407 1001 86380 86390 1
415501 99415501 1001 86380 86390 1
415703 99415703 1001 86380 86390 1
415399 99415399 1001 86380 86390 1
415323 99415323 1001 86380 86390 1
415519 99415519 1001 86380 86390 1
415541 99415541 1001 86380 86390 1
415716 99415716 1001 86380 86390 1
416640 99416640 1001 86380 86390 1
416590 99416590 1001 86380 86390 1
416745 99416745 1001 86380 86390 1
416963 99416963 1001 86380 86390 1
416666 99416666 1001 86380 86390 1
416832 99416832 1001 86380 86390 1
416191 99416191 1001 86380 86390 1
416294 99416294 1001 86380 86390 1
416423 99416423 1001 86380 86390 1
416148 99416148 1001 86380 86390 1
416269 99416269 1001 86380 86390 1
416228 99416228 1001 86380 86390 1
416313 99416313 1001 86380 86390 1
416513 99416513 1001 86380 86390 1
415869 99415869 1001 86380 86390 1
415767 99415767 1001 86380 86390 1
415876 99415876 1001 86380 86390 1
417142 99417142 1001 86380 86390 1
417360 99417360 1001 86380 86390 1
417060 99417060 1001 86380 86390 1
417427 99417427 1001 86380 86390 1
417455 99417455 1001 86380 86390 1
418755 99418755 1001 86380 86390 1
418255 99418255 1001 86380 86390 1
418263 99418263 1001 86380 86390 1
417677 99417677 1001 86380 86390 1
418002 99418002 1001 86380 86390 1
417730 99417730 1001 86380 86390 1
418975 99418975 1001 86380 86390 1
419204 99419204 1001 86380 86390 1
418839 99418839 1001 86380 86390 1
418903 99418903 1001 86380 86390 1
418978 99418978 1001 86380 86390 1
420319 99420319 1001 86380 86390 1
420343 99420343 1001 86380 86390 1
420372 99420372 1001 86380 86390 1
419773 99419773 1001 86380 86390 1
419860 99419860 1001 86380 86390 1
419843 99419843 1001 86380 86390 1
419844 99419844 1001 86380 86390 1
420030 99420030 1001 86380 86390 1
419565 99419565 1001 86380 86390 1
419324 99419324 1001 86380 86390 1
419554 99419554 1001 86380 86390 1
419227 99419227 1001 86380 86390 1
420549 99420549 1001 86380 86390 1
420700 99420700 1001 86380 86390 1
420524 99420524 1001 86380 86390 1
421871 99421871 1001 86380 86390 1
421937 99421937 1001 86380 86390 1
421146 99421146 1001 86380 86390 1
421005 99421005 1001 86380 86390 1
421084 99421084 1001 86380 86390 1
422322 99422322 1001 86380 86390 1
422235 99422235 1001 86380 86390 1
422216 99422216 1001 86380 86390 1
423576 99423576 1001 86380 86390 1
423736 99423736 1001 86380 86390 1
422678 99422678 1001 86380 86390 1
422798 99422798 1001 86380 86390 1
422788 99422788 1001 86380 86390 1
422618 99422618 1001 86380 86390 1
423770 99423770 1001 86380 86390 1
423880 99423880 1001 86380 86390 1
425303 99425303 1001 86380 86390 1
425259 99425259 1001 86380 86390 1
424913 99424913 1001 86380 86390 1
425775 99425775 1001 86380 86390 1
425664 99425664 1001 86380 86390 1
427012 99427012 1001 86380 86390 1
426954 99426954 1001 86380 86390 1
426993 99426993 1001 86380 86390 1
426781 99426781 1001 86380 86390 1
427094 99427094 1001 86380 86390 1
426397 99426397 1001 86380 86390 1
426382 99426382 1001 86380 86390 1
426429 99426429 1001 86380 86390 1
426572 99426572 1001 86380 86390 1
426343 99426343 1001 86380 86390 1
426393 99426393 1001 86380 86390 1
426119 99426119 1001 86380 86390 1
425995 99425995 1001 86380 86390 1
426210 99426210 1001 86380 86390 1
425937 99425937 1001 86380 86390 1
425864 99425864 1001 86380 86390 1
427368 99427368 1001 86380 86390 1
428450 99428450 1001 86380 86390 1
428515 99428515 1001 86380 86390 1
428137 99428137 1001 86380 86390 1
427535 99427535 1001 86380 86390 1
427618 99427618 1001 86380 86390 1
427818 99427818 1001 86380 86390 1
428878 99428878 1001 86380 86390 1
430356 99430356 1001 86380 86390 1
429804 99429804 1001 86380 86390 1
429858 99429858 1001 86380 86390 1
429937 99429937 1001 86380 86390 1
429585 99429585 1001 86380 86390 1
429241 99429241 1001 86380 86390 1
429349 99429349 1001 86380 86390 1
429260 99429260 1001 86380 86390 1
429282 99429282 1001 86380 86390 1
429514 99429514 1001 86380 86390 1
430502 99430502 1001 86380 86390 1
430555 99430555 1001 86380 86390 1
430593 99430593 1001 86380 86390 1
430412 99430412 1001 86380 86390 1
431923 99431923 1001 86380 86390 1
431880 99431880 1001 86380 86390 1
431789 99431789 1001 86380 86390 1
431403 99431403 1001 86380 86390 1
431613 99431613 1001 86380 86390 1
431614 99431614 1001 86380 86390 1
431148 99431148 1001 86380 86390 1
430956 99430956 1001 86380 86390 1
432270 99432270 1001 86380 86390 1
432332 99432332 1001 86380 86390 1
432393 99432393 1001 86380 86390 1
432199 99432199 1001 86380 86390 1
432427 99432427 1001 86380 86390 1
433733 99433733 1001 86380 86390 1
433671 99433671 1001 86380 86390 1
433572 99433572 1001 86380 86390 1
433083 99433083 1001 86380 86390 1
433169 99433169 1001 86380 86390 1
433086 99433086 1001 86380 86390 1
433285 99433285 1001 86380 86390 1
432527 99432527 1001 86380 86390 1
432762 99432762 1001 86380 86390 1
432894 99432894 1001 86380 86390 1
433749 99433749 1001 86380 86390 1
433982 99433982 1001 86380 86390 1
434033 99434033 1001 86380 86390 1
435037 99435037 1001 86380 86390 1
435416 99435416 1001 86380 86390 1
434658 99434658 1001 86380 86390 1
434646 99434646 1001 86380 86390 1
434635 99434635 1001 86380 86390 1
434481 99434481 1001 86380 86390 1
435627 99435627 1001 86380 86390 1
435831 99435831 1001 86380 86390 1
435785 99435785 1001 86380 86390 1
436980 99436980 1001 86380 86390 1
437057 99437057 1001 86380 86390 1
436999 99436999 1001 86380 86390 1
437039 99437039 1001 86380 86390 1
436371 99436371 1001 86380 86390 1
436376 99436376 1001 86380 86390 1
436359 99436359 1001 86380 86390 1
436586 99436586 1001 86380 86390 1
436324 99436324 1001 86380 86390 1
436046 99436046 1001 86380 86390 1
435966 99435966 1001 86380 86390 1
436162 99436162 1001 86380 86390 1
436287 99436287 1001 86380 86390 1
300042 99300042 1001 86380 86390 1
437320 99437320 1001 86380 86390 1
300557 99300557 1001 86380 86390 1
300609 99300609 1001 86380 86390 1
300498 99300498 1001 86380 86390 1
300398 99300398 1001 86380 86390 1
300426 99300426 1001 86380 86390 1
300441 99300441 1001 86380 86390 1
300495 99300495 1001 86380 86390 1
300353 99300353 1001 86380 86390 1
300263 99300263 1001 86380 86390 1
300269 99300269 1001 86380 86390 1
300282 99300282 1001 86380 86390 1
300911 99300911 1001 86380 86390 1
300877 99300877 1001 86380 86390 1
301442 99301442 1001 86380 86390 1
301481 99301481 1001 86380 86390 1
301528 99301528 1001 86380 86390 1
301225 99301225 1001 86380 86390 1
301177 99301177 1001 86380 86390 1
301180 99301180 1001 86380 86390 1
300961 99300961 1001 86380 86390 1
301052 99301052 1001 86380 86390 1
301091 99301091 1001 86380 86390 1
301104 99301104 1001 86380 86390 1
301050 99301050 1001 86380 86390 1
301707 99301707 1001 86380 86390 1
301682 99301682 1001 86380 86390 1
301754 99301754 1001 86380 86390 1
302234 99302234 1001 86380 86390 1
302152 99302152 1001 86380 86390 1
302076 99302076 1001 86380 86390 1
301890 99301890 1001 86380 86390 1
301871 99301871 1001 86380 86390 1
301897 99301897 1001 86380 86390 1
301859 99301859 1001 86380 86390 1
303105 99303105 1001 86380 86390 1
303070 99303070 1001 86380 86390 1
303097 99303097 1001 86380 86390 1
303103 99303103 1001 86380 86390 1
302822 99302822 1001 86380 86390 1
302836 99302836 1001 86380 86390 1
302881 99302881 1001 86380 86390 1
302666 99302666 1001 86380 86390 1
303386 99303386 1001 86380 86390 1
303264 99303264 1001 86380 86390 1
303397 99303397 1001 86380 86390 1
303909 99303909 1001 86380 86390 1
303964 99303964 1001 86380 86390 1
303952 99303952 1001 86380 86390 1
303672 99303672 1001 86380 86390 1
303653 99303653 1001 86380 86390 1
303491 99303491 1001 86380 86390 1
303418 99303418 1001 86380 86390 1
303601 99303601 1001 86380 86390 1
303500 99303500 1001 86380 86390 1
304186 99304186 1001 86380 86390 1
304110 99304110 1001 86380 86390 1
304185 99304185 1001 86380 86390 1
304055 99304055 1001 86380 86390 1
304686 99304686 1001 86380 86390 1
304676 99304676 1001 86380 86390 1
304769 99304769 1001 86380 86390 1
304501 99304501 1001 86380 86390 1
304489 99304489 1001 86380 86390 1
304516 99304516 1001 86380 86390 1
304529 99304529 1001 86380 86390 1
304585 99304585 1001 86380 86390 1
304561 99304561 1001 86380 86390 1
304342 99304342 1001 86380 86390 1
304385 99304385 1001 86380 86390 1
304427 99304427 1001 86380 86390 1
304312 99304312 1001 86380 86390 1
304249 99304249 1001 86380 86390 1
304964 99304964 1001 86380 86390 1
304902 99304902 1001 86380 86390 1
305057 99305057 1001 86380 86390 1
304969 99304969 1001 86380 86390 1
305636 99305636 1001 86380 86390 1
305554 99305554 1001 86380 86390 1
305555 99305555 1001 86380 86390 1
305415 99305415 1001 86380 86390 1
305307 99305307 1001 86380 86390 1
305462 99305462 1001 86380 86390 1
305464 99305464 1001 86380 86390 1
305263 99305263 1001 86380 86390 1
305128 99305128 1001 86380 86390 1
500011 99500011 1001 86380 86390 1
500172 99500172 1001 86380 86390 1
500124 99500124 1001 86380 86390 1
500541 99500541 1001 86380 86390 1
500232 99500232 1001 86380 86390 1
500272 99500272 1001 86380 86390 1
500391 99500391 1001 86380 86390 1
501009 99501009 1001 86380 86390 1
500959 99500959 1001 86380 86390 1
500921 99500921 1001 86380 86390 1
500952 99500952 1001 86380 86390 1
501459 99501459 1001 86380 86390 1
501625 99501625 1001 86380 86390 1
501326 99501326 1001 86380 86390 1
501226 99501226 1001 86380 86390 1
501188 99501188 1001 86380 86390 1
501060 99501060 1001 86380 86390 1
501089 99501089 1001 86380 86390 1
501028 99501028 1001 86380 86390 1
501095 99501095 1001 86380 86390 1
501827 99501827 1001 86380 86390 1
502436 99502436 1001 86380 86390 1
502367 99502367 1001 86380 86390 1
502372 99502372 1001 86380 86390 1
502413 99502413 1001 86380 86390 1
502426 99502426 1001 86380 86390 1
502464 99502464 1001 86380 86390 1
502427 99502427 1001 86380 86390 1
502081 99502081 1001 86380 86390 1
502094 99502094 1001 86380 86390 1
502082 99502082 1001 86380 86390 1
502173 99502173 1001 86380 86390 1
502212 99502212 1001 86380 86390 1
502148 99502148 1001 86380 86390 1
502200 99502200 1001 86380 86390 1
502163 99502163 1001 86380 86390 1
502143 99502143 1001 86380 86390 1
502195 99502195 1001 86380 86390 1
501846 99501846 1001 86380 86390 1
502525 99502525 1001 86380 86390 1
502487 99502487 1001 86380 86390 1
503254 99503254 1001 86380 86390 1
503164 99503164 1001 86380 86390 1
503191 99503191 1001 86380 86390 1
503210 99503210 1001 86380 86390 1
503252 99503252 1001 86380 86390 1
503061 99503061 1001 86380 86390 1
502984 99502984 1001 86380 86390 1
502962 99502962 1001 86380 86390 1
503014 99503014 1001 86380 86390 1
502673 99502673 1001 86380 86390 1
502704 99502704 1001 86380 86390 1
502743 99502743 1001 86380 86390 1
502834 99502834 1001 86380 86390 1
502823 99502823 1001 86380 86390 1
502681 99502681 1001 86380 86390 1
502773 99502773 1001 86380 86390 1
502813 99502813 1001 86380 86390 1
503435 99503435 1001 86380 86390 1
503310 99503310 1001 86380 86390 1
503415 99503415 1001 86380 86390 1
503956 99503956 1001 86380 86390 1
504050 99504050 1001 86380 86390 1
504038 99504038 1001 86380 86390 1
504026 99504026 1001 86380 86390 1
503863 99503863 1001 86380 86390 1
503788 99503788 1001 86380 86390 1
503704 99503704 1001 86380 86390 1
503628 99503628 1001 86380 86390 1
503552 99503552 1001 86380 86390 1
503593 99503593 1001 86380 86390 1
503696 99503696 1001 86380 86390 1
503684 99503684 1001 86380 86390 1
503646 99503646 1001 86380 86390 1
503534 99503534 1001 86380 86390 1
504128 99504128 1001 86380 86390 1
504310 99504310 1001 86380 86390 1
504911 99504911 1001 86380 86390 1
504742 99504742 1001 86380 86390 1
504820 99504820 1001 86380 86390 1
504758 99504758 1001 86380 86390 1
504826 99504826 1001 86380 86390 1
504674 99504674 1001 86380 86390 1
504636 99504636 1001 86380 86390 1
504612 99504612 1001 86380 86390 1
504562 99504562 1001 86380 86390 1
504536 99504536 1001 86380 86390 1
504682 99504682 1001 86380 86390 1
504542 99504542 1001 86380 86390 1
504447 99504447 1001 86380 86390 1
504370 99504370 1001 86380 86390 1
504372 99504372 1001 86380 86390 1
504488 99504488 1001 86380 86390 1
504528 99504528 1001 86380 86390 1
505002 99505002 1001 86380 86390 1
505003 99505003 1001 86380 86390 1
505710 99505710 1001 86380 86390 1
505680 99505680 1001 86380 86390 1
505424 99505424 1001 86380 86390 1
505359 99505359 1001 86380 86390 1
505519 99505519 1001 86380 86390 1
505482 99505482 1001 86380 86390 1
505379 99505379 1001 86380 86390 1
505524 99505524 1001 86380 86390 1
505382 99505382 1001 86380 86390 1
505175 99505175 1001 86380 86390 1
505230 99505230 1001 86380 86390 1
505335 99505335 1001 86380 86390 1
505183 99505183 1001 86380 86390 1
505898 99505898 1001 86380 86390 1
505912 99505912 1001 86380 86390 1
505926 99505926 1001 86380 86390 1
505837 99505837 1001 86380 86390 1
505841 99505841 1001 86380 86390 1
506524 99506524 1001 86380 86390 1
506396 99506396 1001 86380 86390 1
506278 99506278 1001 86380 86390 1
506201 99506201 1001 86380 86390 1
506324 99506324 1001 86380 86390 1
506724 99506724 1001 86380 86390 1
506795 99506795 1001 86380 86390 1
506722 99506722 1001 86380 86390 1
507246 99507246 1001 86380 86390 1
507352 99507352 1001 86380 86390 1
507405 99507405 1001 86380 86390 1
507052 99507052 1001 86380 86390 1
507135 99507135 1001 86380 86390 1
507073 99507073 1001 86380 86390 1
506885 99506885 1001 86380 86390 1
506835 99506835 1001 86380 86390 1
506951 99506951 1001 86380 86390 1
506851 99506851 1001 86380 86390 1
507549 99507549 1001 86380 86390 1
507614 99507614 1001 86380 86390 1
507488 99507488 1001 86380 86390 1
507503 99507503 1001 86380 86390 1
507482 99507482 1001 86380 86390 1
507432 99507432 1001 86380 86390 1
508199 99508199 1001 86380 86390 1
508071 99508071 1001 86380 86390 1
508091 99508091 1001 86380 86390 1
508105 99508105 1001 86380 86390 1
508002 99508002 1001 86380 86390 1
507887 99507887 1001 86380 86390 1
507772 99507772 1001 86380 86390 1
507773 99507773 1001 86380 86390 1
507789 99507789 1001 86380 86390 1
507727 99507727 1001 86380 86390 1
508376 99508376 1001 86380 86390 1
508394 99508394 1001 86380 86390 1
508359 99508359 1001 86380 86390 1
508451 99508451 1001 86380 86390 1
509018 99509018 1001 86380 86390 1
508892 99508892 1001 86380 86390 1
508918 99508918 1001 86380 86390 1
508846 99508846 1001 86380 86390 1
508717 99508717 1001 86380 86390 1
508861 99508861 1001 86380 86390 1
508563 99508563 1001 86380 86390 1
508464 99508464 1001 86380 86390 1
509203 99509203 1001 86380 86390 1
509204 99509204 1001 86380 86390 1
509219 99509219 1001 86380 86390 1
509133 99509133 1001 86380 86390 1
509134 99509134 1001 86380 86390 1
509110 99509110 1001 86380 86390 1
509760 99509760 1001 86380 86390 1
509735 99509735 1001 86380 86390 1
509817 99509817 1001 86380 86390 1
509681 99509681 1001 86380 86390 1
509451 99509451 1001 86380 86390 1
509363 99509363 1001 86380 86390 1
509367 99509367 1001 86380 86390 1
510031 99510031 1001 86380 86390 1
510062 99510062 1001 86380 86390 1
510065 99510065 1001 86380 86390 1
510600 99510600 1001 86380 86390 1
510666 99510666 1001 86380 86390 1
510648 99510648 1001 86380 86390 1
510408 99510408 1001 86380 86390 1
510264 99510264 1001 86380 86390 1
510268 99510268 1001 86380 86390 1
510116 99510116 1001 86380 86390 1
510182 99510182 1001 86380 86390 1
510759 99510759 1001 86380 86390 1
510888 99510888 1001 86380 86390 1
511550 99511550 1001 86380 86390 1
511445 99511445 1001 86380 86390 1
511300 99511300 1001 86380 86390 1
511289 99511289 1001 86380 86390 1
511150 99511150 1001 86380 86390 1
511177 99511177 1001 86380 86390 1
511345 99511345 1001 86380 86390 1
511012 99511012 1001 86380 86390 1
510951 99510951 1001 86380 86390 1
510992 99510992 1001 86380 86390 1
511031 99511031 1001 86380 86390 1
511628 99511628 1001 86380 86390 1
511693 99511693 1001 86380 86390 1
511643 99511643 1001 86380 86390 1
511672 99511672 1001 86380 86390 1
511711 99511711 1001 86380 86390 1
511674 99511674 1001 86380 86390 1
511687 99511687 1001 86380 86390 1
511571 99511571 1001 86380 86390 1
511588 99511588 1001 86380 86390 1
512032 99512032 1001 86380 86390 1
512129 99512129 1001 86380 86390 1
511957 99511957 1001 86380 86390 1
512445 99512445 1001 86380 86390 1
512421 99512421 1001 86380 86390 1
512410 99512410 1001 86380 86390 1
513044 99513044 1001 86380 86390 1
512902 99512902 1001 86380 86390 1
512892 99512892 1001 86380 86390 1
512918 99512918 1001 86380 86390 1
512906 99512906 1001 86380 86390 1
512702 99512702 1001 86380 86390 1
512711 99512711 1001 86380 86390 1
513359 99513359 1001 86380 86390 1
513259 99513259 1001 86380 86390 1
513405 99513405 1001 86380 86390 1
513276 99513276 1001 86380 86390 1
513318 99513318 1001 86380 86390 1
513981 99513981 1001 86380 86390 1
513958 99513958 1001 86380 86390 1
513857 99513857 1001 86380 86390 1
513800 99513800 1001 86380 86390 1
513790 99513790 1001 86380 86390 1
513744 99513744 1001 86380 86390 1
513682 99513682 1001 86380 86390 1
513514 99513514 1001 86380 86390 1
513559 99513559 1001 86380 86390 1
513599 99513599 1001 86380 86390 1
514159 99514159 1001 86380 86390 1
514085 99514085 1001 86380 86390 1
514075 99514075 1001 86380 86390 1
514169 99514169 1001 86380 86390 1
514157 99514157 1001 86380 86390 1
514222 99514222 1001 86380 86390 1
514730 99514730 1001 86380 86390 1
514799 99514799 1001 86380 86390 1
514832 99514832 1001 86380 86390 1
514840 99514840 1001 86380 86390 1
514661 99514661 1001 86380 86390 1
514676 99514676 1001 86380 86390 1
514484 99514484 1001 86380 86390 1
514566 99514566 1001 86380 86390 1
514583 99514583 1001 86380 86390 1
514257 99514257 1001 86380 86390 1
514348 99514348 1001 86380 86390 1
514400 99514400 1001 86380 86390 1
514390 99514390 1001 86380 86390 1
515030 99515030 1001 86380 86390 1
515031 99515031 1001 86380 86390 1
515542 99515542 1001 86380 86390 1
515509 99515509 1001 86380 86390 1
515342 99515342 1001 86380 86390 1
515385 99515385 1001 86380 86390 1
515322 99515322 1001 86380 86390 1
515270 99515270 1001 86380 86390 1
515066 99515066 1001 86380 86390 1
515236 99515236 1001 86380 86390 1
515797 99515797 1001 86380 86390 1
515760 99515760 1001 86380 86390 1
515480 99515480 1001 86380 86390 1
515743 99515743 1001 86380 86390 1
516464 99516464 1001 86380 86390 1
516402 99516402 1001 86380 86390 1
516415 99516415 1001 86380 86390 1
516325 99516325 1001 86380 86390 1
516351 99516351 1001 86380 86390 1
516442 99516442 1001 86380 86390 1
516455 99516455 1001 86380 86390 1
516327 99516327 1001 86380 86390 1
516235 99516235 1001 86380 86390 1
516020 99516020 1001 86380 86390 1
516073 99516073 1001 86380 86390 1
515921 99515921 1001 86380 86390 1
515979 99515979 1001 86380 86390 1
516689 99516689 1001 86380 86390 1
516553 99516553 1001 86380 86390 1
516528 99516528 1001 86380 86390 1
517221 99517221 1001 86380 86390 1
517148 99517148 1001 86380 86390 1
517187 99517187 1001 86380 86390 1
517227 99517227 1001 86380 86390 1
516937 99516937 1001 86380 86390 1
516939 99516939 1001 86380 86390 1
516968 99516968 1001 86380 86390 1
517010 99517010 1001 86380 86390 1
517065 99517065 1001 86380 86390 1
516799 99516799 1001 86380 86390 1
516854 99516854 1001 86380 86390 1
516725 99516725 1001 86380 86390 1
516792 99516792 1001 86380 86390 1
517488 99517488 1001 86380 86390 1
517541 99517541 1001 86380 86390 1
517525 99517525 1001 86380 86390 1
518038 99518038 1001 86380 86390 1
517788 99517788 1001 86380 86390 1
517842 99517842 1001 86380 86390 1
517805 99517805 1001 86380 86390 1
517891 99517891 1001 86380 86390 1
517606 99517606 1001 86380 86390 1
517581 99517581 1001 86380 86390 1
517629 99517629 1001 86380 86390 1
518306 99518306 1001 86380 86390 1
518271 99518271 1001 86380 86390 1
518847 99518847 1001 86380 86390 1
518877 99518877 1001 86380 86390 1
518936 99518936 1001 86380 86390 1
518682 99518682 1001 86380 86390 1
518775 99518775 1001 86380 86390 1
518440 99518440 1001 86380 86390 1
519119 99519119 1001 86380 86390 1
519132 99519132 1001 86380 86390 1
518994 99518994 1001 86380 86390 1
519009 99519009 1001 86380 86390 1
519139 99519139 1001 86380 86390 1
519651 99519651 1001 86380 86390 1
519617 99519617 1001 86380 86390 1
519427 99519427 1001 86380 86390 1
519599 99519599 1001 86380 86390 1
519423 99519423 1001 86380 86390 1
519209 99519209 1001 86380 86390 1
519243 99519243 1001 86380 86390 1
519372 99519372 1001 86380 86390 1
519955 99519955 1001 86380 86390 1
519974 99519974 1001 86380 86390 1
520486 99520486 1001 86380 86390 1
520616 99520616 1001 86380 86390 1
520618 99520618 1001 86380 86390 1
520454 99520454 1001 86380 86390 1
520511 99520511 1001 86380 86390 1
520422 99520422 1001 86380 86390 1
520280 99520280 1001 86380 86390 1
520311 99520311 1001 86380 86390 1
520433 99520433 1001 86380 86390 1
520201 99520201 1001 86380 86390 1
520086 99520086 1001 86380 86390 1
520218 99520218 1001 86380 86390 1
520078 99520078 1001 86380 86390 1
520817 99520817 1001 86380 86390 1
521407 99521407 1001 86380 86390 1
521119 99521119 1001 86380 86390 1
521120 99521120 1001 86380 86390 1
521129 99521129 1001 86380 86390 1
521065 99521065 1001 86380 86390 1
520938 99520938 1001 86380 86390 1
520946 99520946 1001 86380 86390 1
521610 99521610 1001 86380 86390 1
521653 99521653 1001 86380 86390 1
521474 99521474 1001 86380 86390 1
522256 99522256 1001 86380 86390 1
522233 99522233 1001 86380 86390 1
522277 99522277 1001 86380 86390 1
521919 99521919 1001 86380 86390 1
521989 99521989 1001 86380 86390 1
522041 99522041 1001 86380 86390 1
522003 99522003 1001 86380 86390 1
521940 99521940 1001 86380 86390 1
522072 99522072 1001 86380 86390 1
521754 99521754 1001 86380 86390 1
521743 99521743 1001 86380 86390 1
521837 99521837 1001 86380 86390 1
521825 99521825 1001 86380 86390 1
521710 99521710 1001 86380 86390 1
522439 99522439 1001 86380 86390 1
522452 99522452 1001 86380 86390 1
522392 99522392 1001 86380 86390 1
522993 99522993 1001 86380 86390 1
522879 99522879 1001 86380 86390 1
522892 99522892 1001 86380 86390 1
522794 99522794 1001 86380 86390 1
522594 99522594 1001 86380 86390 1
522534 99522534 1001 86380 86390 1
523226 99523226 1001 86380 86390 1
523881 99523881 1001 86380 86390 1
523887 99523887 1001 86380 86390 1
523571 99523571 1001 86380 86390 1
523637 99523637 1001 86380 86390 1
523625 99523625 1001 86380 86390 1
523666 99523666 1001 86380 86390 1
523706 99523706 1001 86380 86390 1
523483 99523483 1001 86380 86390 1
523445 99523445 1001 86380 86390 1
524063 99524063 1001 86380 86390 1
524064 99524064 1001 86380 86390 1
524142 99524142 1001 86380 86390 1
524095 99524095 1001 86380 86390 1
524070 99524070 1001 86380 86390 1
524006 99524006 1001 86380 86390 1
524770 99524770 1001 86380 86390 1
524744 99524744 1001 86380 86390 1
524571 99524571 1001 86380 86390 1
524384 99524384 1001 86380 86390 1
524414 99524414 1001 86380 86390 1
524558 99524558 1001 86380 86390 1
524534 99524534 1001 86380 86390 1
524353 99524353 1001 86380 86390 1
524317 99524317 1001 86380 86390 1
524174 99524174 1001 86380 86390 1
524887 99524887 1001 86380 86390 1
524888 99524888 1001 86380 86390 1
524902 99524902 1001 86380 86390 1
524865 99524865 1001 86380 86390 1
524970 99524970 1001 86380 86390 1
524972 99524972 1001 86380 86390 1
525482 99525482 1001 86380 86390 1
525459 99525459 1001 86380 86390 1
525529 99525529 1001 86380 86390 1
525379 99525379 1001 86380 86390 1
525199 99525199 1001 86380 86390 1
525279 99525279 1001 86380 86390 1
525344 99525344 1001 86380 86390 1
525241 99525241 1001 86380 86390 1
525306 99525306 1001 86380 86390 1
525384 99525384 1001 86380 86390 1
525043 99525043 1001 86380 86390 1
525147 99525147 1001 86380 86390 1
525140 99525140 1001 86380 86390 1
525090 99525090 1001 86380 86390 1
525771 99525771 1001 86380 86390 1
525602 99525602 1001 86380 86390 1
525735 99525735 1001 86380 86390 1
526349 99526349 1001 86380 86390 1
526377 99526377 1001 86380 86390 1
526399 99526399 1001 86380 86390 1
526255 99526255 1001 86380 86390 1
526094 99526094 1001 86380 86390 1
525997 99525997 1001 86380 86390 1
525859 99525859 1001 86380 86390 1
525963 99525963 1001 86380 86390 1
525938 99525938 1001 86380 86390 1
525940 99525940 1001 86380 86390 1
525944 99525944 1001 86380 86390 1
526557 99526557 1001 86380 86390 1
526609 99526609 1001 86380 86390 1
526430 99526430 1001 86380 86390 1
526601 99526601 1001 86380 86390 1
527121 99527121 1001 86380 86390 1
527223 99527223 1001 86380 86390 1
527120 99527120 1001 86380 86390 1
526943 99526943 1001 86380 86390 1
526641 99526641 1001 86380 86390 1
526725 99526725 1001 86380 86390 1
526808 99526808 1001 86380 86390 1
527308 99527308 1001 86380 86390 1
527939 99527939 1001 86380 86390 1
527917 99527917 1001 86380 86390 1
527944 99527944 1001 86380 86390 1
527546 99527546 1001 86380 86390 1
527626 99527626 1001 86380 86390 1
527567 99527567 1001 86380 86390 1
527556 99527556 1001 86380 86390 1
528164 99528164 1001 86380 86390 1
528205 99528205 1001 86380 86390 1
528130 99528130 1001 86380 86390 1
528732 99528732 1001 86380 86390 1
528595 99528595 1001 86380 86390 1
528637 99528637 1001 86380 86390 1
528574 99528574 1001 86380 86390 1
528354 99528354 1001 86380 86390 1
528331 99528331 1001 86380 86390 1
528966 99528966 1001 86380 86390 1
529037 99529037 1001 86380 86390 1
529574 99529574 1001 86380 86390 1
529587 99529587 1001 86380 86390 1
529540 99529540 1001 86380 86390 1
529717 99529717 1001 86380 86390 1
529572 99529572 1001 86380 86390 1
529134 99529134 1001 86380 86390 1
529203 99529203 1001 86380 86390 1
529130 99529130 1001 86380 86390 1
529730 99529730 1001 86380 86390 1
529747 99529747 1001 86380 86390 1
530361 99530361 1001 86380 86390 1
530554 99530554 1001 86380 86390 1
530529 99530529 1001 86380 86390 1
530530 99530530 1001 86380 86390 1
530457 99530457 1001 86380 86390 1
530498 99530498 1001 86380 86390 1
530542 99530542 1001 86380 86390 1
530500 99530500 1001 86380 86390 1
530449 99530449 1001 86380 86390 1
530372 99530372 1001 86380 86390 1
530298 99530298 1001 86380 86390 1
530190 99530190 1001 86380 86390 1
530075 99530075 1001 86380 86390 1
530038 99530038 1001 86380 86390 1
530096 99530096 1001 86380 86390 1
530072 99530072 1001 86380 86390 1
530580 99530580 1001 86380 86390 1
530586 99530586 1001 86380 86390 1
531200 99531200 1001 86380 86390 1
531340 99531340 1001 86380 86390 1
531037 99531037 1001 86380 86390 1
531013 99531013 1001 86380 86390 1
531014 99531014 1001 86380 86390 1
530992 99530992 1001 86380 86390 1
530957 99530957 1001 86380 86390 1
530869 99530869 1001 86380 86390 1
531571 99531571 1001 86380 86390 1
531573 99531573 1001 86380 86390 1
531418 99531418 1001 86380 86390 1
531523 99531523 1001 86380 86390 1
531437 99531437 1001 86380 86390 1
532116 99532116 1001 86380 86390 1
532004 99532004 1001 86380 86390 1
532138 99532138 1001 86380 86390 1
532001 99532001 1001 86380 86390 1
531905 99531905 1001 86380 86390 1
531677 99531677 1001 86380 86390 1
531760 99531760 1001 86380 86390 1
531660 99531660 1001 86380 86390 1
531674 99531674 1001 86380 86390 1
532295 99532295 1001 86380 86390 1
532340 99532340 1001 86380 86390 1
532925 99532925 1001 86380 86390 1
532862 99532862 1001 86380 86390 1
532791 99532791 1001 86380 86390 1
532820 99532820 1001 86380 86390 1
532743 99532743 1001 86380 86390 1
532479 99532479 1001 86380 86390 1
532520 99532520 1001 86380 86390 1
532431 99532431 1001 86380 86390 1
533110 99533110 1001 86380 86390 1
533202 99533202 1001 86380 86390 1
533090 99533090 1001 86380 86390 1
533666 99533666 1001 86380 86390 1
533770 99533770 1001 86380 86390 1
533724 99533724 1001 86380 86390 1
533689 99533689 1001 86380 86390 1
533471 99533471 1001 86380 86390 1
533610 99533610 1001 86380 86390 1
533535 99533535 1001 86380 86390 1
533439 99533439 1001 86380 86390 1
533440 99533440 1001 86380 86390 1
533311 99533311 1001 86380 86390 1
534492 99534492 1001 86380 86390 1
534647 99534647 1001 86380 86390 1
534655 99534655 1001 86380 86390 1
534498 99534498 1001 86380 86390 1
534643 99534643 1001 86380 86390 1
534568 99534568 1001 86380 86390 1
534375 99534375 1001 86380 86390 1
534339 99534339 1001 86380 86390 1
534452 99534452 1001 86380 86390 1
534259 99534259 1001 86380 86390 1
534161 99534161 1001 86380 86390 1
534137 99534137 1001 86380 86390 1
534112 99534112 1001 86380 86390 1
534873 99534873 1001 86380 86390 1
535345 99535345 1001 86380 86390 1
535477 99535477 1001 86380 86390 1
535424 99535424 1001 86380 86390 1
535413 99535413 1001 86380 86390 1
535195 99535195 1001 86380 86390 1
535052 99535052 1001 86380 86390 1
534950 99534950 1001 86380 86390 1
535638 99535638 1001 86380 86390 1
535657 99535657 1001 86380 86390 1
536231 99536231 1001 86380 86390 1
535961 99535961 1001 86380 86390 1
535809 99535809 1001 86380 86390 1
535876 99535876 1001 86380 86390 1
535813 99535813 1001 86380 86390 1
535844 99535844 1001 86380 86390 1
535857 99535857 1001 86380 86390 1
536517 99536517 1001 86380 86390 1
537056 99537056 1001 86380 86390 1
537007 99537007 1001 86380 86390 1
537085 99537085 1001 86380 86390 1
536937 99536937 1001 86380 86390 1
536916 99536916 1001 86380 86390 1
536930 99536930 1001 86380 86390 1
536956 99536956 1001 86380 86390 1
536659 99536659 1001 86380 86390 1
536711 99536711 1001 86380 86390 1
536700 99536700 1001 86380 86390 1
536715 99536715 1001 86380 86390 1
536638 99536638 1001 86380 86390 1
536720 99536720 1001 86380 86390 1
537329 99537329 1001 86380 86390 1
537281 99537281 1001 86380 86390 1
537786 99537786 1001 86380 86390 1
537812 99537812 1001 86380 86390 1
537857 99537857 1001 86380 86390 1
537909 99537909 1001 86380 86390 1
537579 99537579 1001 86380 86390 1
537741 99537741 1001 86380 86390 1
537665 99537665 1001 86380 86390 1
537371 99537371 1001 86380 86390 1
537442 99537442 1001 86380 86390 1
537443 99537443 1001 86380 86390 1
537392 99537392 1001 86380 86390 1
538099 99538099 1001 86380 86390 1
538726 99538726 1001 86380 86390 1
538626 99538626 1001 86380 86390 1
538742 99538742 1001 86380 86390 1
538721 99538721 1001 86380 86390 1
538671 99538671 1001 86380 86390 1
538595 99538595 1001 86380 86390 1
538363 99538363 1001 86380 86390 1
538299 99538299 1001 86380 86390 1
538328 99538328 1001 86380 86390 1
538303 99538303 1001 86380 86390 1
538331 99538331 1001 86380 86390 1
538219 99538219 1001 86380 86390 1
538823 99538823 1001 86380 86390 1
539439 99539439 1001 86380 86390 1
539255 99539255 1001 86380 86390 1
539274 99539274 1001 86380 86390 1
539417 99539417 1001 86380 86390 1
539366 99539366 1001 86380 86390 1
539392 99539392 1001 86380 86390 1
539432 99539432 1001 86380 86390 1
539291 99539291 1001 86380 86390 1
539073 99539073 1001 86380 86390 1
539141 99539141 1001 86380 86390 1
539068 99539068 1001 86380 86390 1
539704 99539704 1001 86380 86390 1
539769 99539769 1001 86380 86390 1
539733 99539733 1001 86380 86390 1
539671 99539671 1001 86380 86390 1
539830 99539830 1001 86380 86390 1
540403 99540403 1001 86380 86390 1
540276 99540276 1001 86380 86390 1
540173 99540173 1001 86380 86390 1
540252 99540252 1001 86380 86390 1
540104 99540104 1001 86380 86390 1
540196 99540196 1001 86380 86390 1
539994 99539994 1001 86380 86390 1
541205 99541205 1001 86380 86390 1
541263 99541263 1001 86380 86390 1
541183 99541183 1001 86380 86390 1
541213 99541213 1001 86380 86390 1
541285 99541285 1001 86380 86390 1
541177 99541177 1001 86380 86390 1
540965 99540965 1001 86380 86390 1
540991 99540991 1001 86380 86390 1
541018 99541018 1001 86380 86390 1
540803 99540803 1001 86380 86390 1
540726 99540726 1001 86380 86390 1
540783 99540783 1001 86380 86390 1
540877 99540877 1001 86380 86390 1
541486 99541486 1001 86380 86390 1
541467 99541467 1001 86380 86390 1
541378 99541378 1001 86380 86390 1
541302 99541302 1001 86380 86390 1
542092 99542092 1001 86380 86390 1
541985 99541985 1001 86380 86390 1
541975 99541975 1001 86380 86390 1
542040 99542040 1001 86380 86390 1
541735 99541735 1001 86380 86390 1
541537 99541537 1001 86380 86390 1
541612 99541612 1001 86380 86390 1
542131 99542131 1001 86380 86390 1
542237 99542237 1001 86380 86390 1
542238 99542238 1001 86380 86390 1
542309 99542309 1001 86380 86390 1
542859 99542859 1001 86380 86390 1
542760 99542760 1001 86380 86390 1
542838 99542838 1001 86380 86390 1
542774 99542774 1001 86380 86390 1
542603 99542603 1001 86380 86390 1
542660 99542660 1001 86380 86390 1
542556 99542556 1001 86380 86390 1
542454 99542454 1001 86380 86390 1
542364 99542364 1001 86380 86390 1
542393 99542393 1001 86380 86390 1
542436 99542436 1001 86380 86390 1
542385 99542385 1001 86380 86390 1
542346 99542346 1001 86380 86390 1
542374 99542374 1001 86380 86390 1
542350 99542350 1001 86380 86390 1
542973 99542973 1001 86380 86390 1
543014 99543014 1001 86380 86390 1
543017 99543017 1001 86380 86390 1
542967 99542967 1001 86380 86390 1
543757 99543757 1001 86380 86390 1
543600 99543600 1001 86380 86390 1
543640 99543640 1001 86380 86390 1
543420 99543420 1001 86380 86390 1
543446 99543446 1001 86380 86390 1
543421 99543421 1001 86380 86390 1
543434 99543434 1001 86380 86390 1
543447 99543447 1001 86380 86390 1
543291 99543291 1001 86380 86390 1
543162 99543162 1001 86380 86390 1
543887 99543887 1001 86380 86390 1
543862 99543862 1001 86380 86390 1
543890 99543890 1001 86380 86390 1
543895 99543895 1001 86380 86390 1
543805 99543805 1001 86380 86390 1
543844 99543844 1001 86380 86390 1
544483 99544483 1001 86380 86390 1
544562 99544562 1001 86380 86390 1
544458 99544458 1001 86380 86390 1
544448 99544448 1001 86380 86390 1
544575 99544575 1001 86380 86390 1
544507 99544507 1001 86380 86390 1
544330 99544330 1001 86380 86390 1
544235 99544235 1001 86380 86390 1
544084 99544084 1001 86380 86390 1
544179 99544179 1001 86380 86390 1
544619 99544619 1001 86380 86390 1
426187 320 1001 41340 41697 1
522912 613 1002 33172 44756 1
528587 1039 1002 49211 49860 1
539847 1068 1001 68156 68455 1
400092 99400092 1001 86380 86390 1
400279 99400279 1001 86380 86390 1
400258 99400258 1001 86380 86390 1
401054 99401054 1001 86380 86390 1
401206 99401206 1001 86380 86390 1
401525 99401525 1001 86380 86390 1
401764 99401764 1001 86380 86390 1
401949 99401949 1001 86380 86390 1
402077 99402077 1001 86380 86390 1
402115 99402115 1001 86380 86390 1
402177 99402177 1001 86380 86390 1
402343 99402343 1001 86380 86390 1
402334 99402334 1001 86380 86390 1
402454 99402454 1001 86380 86390 1
402903 99402903 1001 86380 86390 1
403201 99403201 1001 86380 86390 1
403288 99403288 1001 86380 86390 1
403434 99403434 1001 86380 86390 1
403381 99403381 1001 86380 86390 1
403440 99403440 1001 86380 86390 1
403678 99403678 1001 86380 86390 1
403694 99403694 1001 86380 86390 1
404139 99404139 1001 86380 86390 1
404249 99404249 1001 86380 86390 1
404338 99404338 1001 86380 86390 1
404455 99404455 1001 86380 86390 1
404774 99404774 1001 86380 86390 1
404790 99404790 1001 86380 86390 1
404798 99404798 1001 86380 86390 1
404987 99404987 1001 86380 86390 1
405364 99405364 1001 86380 86390 1
405662 99405662 1001 86380 86390 1
405700 99405700 1001 86380 86390 1
405775 99405775 1001 86380 86390 1
406075 99406075 1001 86380 86390 1
406163 99406163 1001 86380 86390 1
406214 99406214 1001 86380 86390 1
406546 99406546 1001 86380 86390 1
406500 99406500 1001 86380 86390 1
406681 99406681 1001 86380 86390 1
406633 99406633 1001 86380 86390 1
406782 99406782 1001 86380 86390 1
407010 99407010 1001 86380 86390 1
407073 99407073 1001 86380 86390 1
407415 99407415 1001 86380 86390 1
407417 99407417 1001 86380 86390 1
407402 99407402 1001 86380 86390 1
407459 99407459 1001 86380 86390 1
407488 99407488 1001 86380 86390 1
407572 99407572 1001 86380 86390 1
407619 99407619 1001 86380 86390 1
407708 99407708 1001 86380 86390 1
407971 99407971 1001 86380 86390 1
408049 99408049 1001 86380 86390 1
408026 99408026 1001 86380 86390 1
408167 99408167 1001 86380 86390 1
408494 99408494 1001 86380 86390 1
408717 99408717 1001 86380 86390 1
408729 99408729 1001 86380 86390 1
408780 99408780 1001 86380 86390 1
408788 99408788 1001 86380 86390 1
409133 99409133 1001 86380 86390 1
409296 99409296 1001 86380 86390 1
409250 99409250 1001 86380 86390 1
409385 99409385 1001 86380 86390 1
409516 99409516 1001 86380 86390 1
409649 99409649 1001 86380 86390 1
409954 99409954 1001 86380 86390 1
409942 99409942 1001 86380 86390 1
410054 99410054 1001 86380 86390 1
410180 99410180 1001 86380 86390 1
410198 99410198 1001 86380 86390 1
410496 99410496 1001 86380 86390 1
410475 99410475 1001 86380 86390 1
410609 99410609 1001 86380 86390 1
410787 99410787 1001 86380 86390 1
410791 99410791 1001 86380 86390 1
410889 99410889 1001 86380 86390 1
411173 99411173 1001 86380 86390 1
411304 99411304 1001 86380 86390 1
411392 99411392 1001 86380 86390 1
411342 99411342 1001 86380 86390 1
411326 99411326 1001 86380 86390 1
411488 99411488 1001 86380 86390 1
411427 99411427 1001 86380 86390 1
411794 99411794 1001 86380 86390 1
411825 99411825 1001 86380 86390 1
411842 99411842 1001 86380 86390 1
413402 99413402 1001 86380 86390 1
413435 99413435 1001 86380 86390 1
413028 99413028 1001 86380 86390 1
412639 99412639 1001 86380 86390 1
412501 99412501 1001 86380 86390 1
412666 99412666 1001 86380 86390 1
412788 99412788 1001 86380 86390 1
412607 99412607 1001 86380 86390 1
412820 99412820 1001 86380 86390 1
413986 99413986 1001 86380 86390 1
414020 99414020 1001 86380 86390 1
414112 99414112 1001 86380 86390 1
413920 99413920 1001 86380 86390 1
415033 99415033 1001 86380 86390 1
415007 99415007 1001 86380 86390 1
415063 99415063 1001 86380 86390 1
414932 99414932 1001 86380 86390 1
415085 99415085 1001 86380 86390 1
415289 99415289 1001 86380 86390 1
414985 99414985 1001 86380 86390 1
414863 99414863 1001 86380 86390 1
414593 99414593 1001 86380 86390 1
414618 99414618 1001 86380 86390 1
414161 99414161 1001 86380 86390 1
414452 99414452 1001 86380 86390 1
414120 99414120 1001 86380 86390 1
414143 99414143 1001 86380 86390 1
414305 99414305 1001 86380 86390 1
414193 99414193 1001 86380 86390 1
414352 99414352 1001 86380 86390 1
415452 99415452 1001 86380 86390 1
415667 99415667 1001 86380 86390 1
416609 99416609 1001 86380 86390 1
416950 99416950 1001 86380 86390 1
416844 99416844 1001 86380 86390 1
416870 99416870 1001 86380 86390 1
416747 99416747 1001 86380 86390 1
416607 99416607 1001 86380 86390 1
416856 99416856 1001 86380 86390 1
416219 99416219 1001 86380 86390 1
416238 99416238 1001 86380 86390 1
416483 99416483 1001 86380 86390 1
415777 99415777 1001 86380 86390 1
415882 99415882 1001 86380 86390 1
415810 99415810 1001 86380 86390 1
415905 99415905 1001 86380 86390 1
416098 99416098 1001 86380 86390 1
416031 99416031 1001 86380 86390 1
416079 99416079 1001 86380 86390 1
417483 99417483 1001 86380 86390 1
417531 99417531 1001 86380 86390 1
418800 99418800 1001 86380 86390 1
418731 99418731 1001 86380 86390 1
418532 99418532 1001 86380 86390 1
418735 99418735 1001 86380 86390 1
418681 99418681 1001 86380 86390 1
418761 99418761 1001 86380 86390 1
418594 99418594 1001 86380 86390 1
418058 99418058 1001 86380 86390 1
418062 99418062 1001 86380 86390 1
418349 99418349 1001 86380 86390 1
418211 99418211 1001 86380 86390 1
417916 99417916 1001 86380 86390 1
417623 99417623 1001 86380 86390 1
417933 99417933 1001 86380 86390 1
419076 99419076 1001 86380 86390 1
419165 99419165 1001 86380 86390 1
419032 99419032 1001 86380 86390 1
418914 99418914 1001 86380 86390 1
419008 99419008 1001 86380 86390 1
419174 99419174 1001 86380 86390 1
419966 99419966 1001 86380 86390 1
419642 99419642 1001 86380 86390 1
419525 99419525 1001 86380 86390 1
419529 99419529 1001 86380 86390 1
419442 99419442 1001 86380 86390 1
419312 99419312 1001 86380 86390 1
420710 99420710 1001 86380 86390 1
420679 99420679 1001 86380 86390 1
420725 99420725 1001 86380 86390 1
420688 99420688 1001 86380 86390 1
420462 99420462 1001 86380 86390 1
421913 99421913 1001 86380 86390 1
421393 99421393 1001 86380 86390 1
421296 99421296 1001 86380 86390 1
421298 99421298 1001 86380 86390 1
421648 99421648 1001 86380 86390 1
421313 99421313 1001 86380 86390 1
421213 99421213 1001 86380 86390 1
421191 99421191 1001 86380 86390 1
420956 99420956 1001 86380 86390 1
421096 99421096 1001 86380 86390 1
421228 99421228 1001 86380 86390 1
422488 99422488 1001 86380 86390 1
422124 99422124 1001 86380 86390 1
423395 99423395 1001 86380 86390 1
423198 99423198 1001 86380 86390 1
423068 99423068 1001 86380 86390 1
423214 99423214 1001 86380 86390 1
422703 99422703 1001 86380 86390 1
422917 99422917 1001 86380 86390 1
422671 99422671 1001 86380 86390 1
422569 99422569 1001 86380 86390 1
424017 99424017 1001 86380 86390 1
423951 99423951 1001 86380 86390 1
423895 99423895 1001 86380 86390 1
424055 99424055 1001 86380 86390 1
424115 99424115 1001 86380 86390 1
425158 99425158 1001 86380 86390 1
425346 99425346 1001 86380 86390 1
425268 99425268 1001 86380 86390 1
425369 99425369 1001 86380 86390 1
425101 99425101 1001 86380 86390 1
424675 99424675 1001 86380 86390 1
424740 99424740 1001 86380 86390 1
424604 99424604 1001 86380 86390 1
424640 99424640 1001 86380 86390 1
424203 99424203 1001 86380 86390 1
424290 99424290 1001 86380 86390 1
424154 99424154 1001 86380 86390 1
425446 99425446 1001 86380 86390 1
425596 99425596 1001 86380 86390 1
425625 99425625 1001 86380 86390 1
425470 99425470 1001 86380 86390 1
426888 99426888 1001 86380 86390 1
426621 99426621 1001 86380 86390 1
426457 99426457 1001 86380 86390 1
426566 99426566 1001 86380 86390 1
426414 99426414 1001 86380 86390 1
425917 99425917 1001 86380 86390 1
426051 99426051 1001 86380 86390 1
426167 99426167 1001 86380 86390 1
426241 99426241 1001 86380 86390 1
427402 99427402 1001 86380 86390 1
428701 99428701 1001 86380 86390 1
428483 99428483 1001 86380 86390 1
428721 99428721 1001 86380 86390 1
427974 99427974 1001 86380 86390 1
428128 99428128 1001 86380 86390 1
428050 99428050 1001 86380 86390 1
428152 99428152 1001 86380 86390 1
427735 99427735 1001 86380 86390 1
427606 99427606 1001 86380 86390 1
427671 99427671 1001 86380 86390 1
427746 99427746 1001 86380 86390 1
427596 99427596 1001 86380 86390 1
428942 99428942 1001 86380 86390 1
429079 99429079 1001 86380 86390 1
429028 99429028 1001 86380 86390 1
429124 99429124 1001 86380 86390 1
429973 99429973 1001 86380 86390 1
430111 99430111 1001 86380 86390 1
429904 99429904 1001 86380 86390 1
429919 99429919 1001 86380 86390 1
430505 99430505 1001 86380 86390 1
431895 99431895 1001 86380 86390 1
431430 99431430 1001 86380 86390 1
431535 99431535 1001 86380 86390 1
431510 99431510 1001 86380 86390 1
430921 99430921 1001 86380 86390 1
430851 99430851 1001 86380 86390 1
431154 99431154 1001 86380 86390 1
430832 99430832 1001 86380 86390 1
431074 99431074 1001 86380 86390 1
430945 99430945 1001 86380 86390 1
432241 99432241 1001 86380 86390 1
432251 99432251 1001 86380 86390 1
432158 99432158 1001 86380 86390 1
432161 99432161 1001 86380 86390 1
432233 99432233 1001 86380 86390 1
432483 99432483 1001 86380 86390 1
432373 99432373 1001 86380 86390 1
433364 99433364 1001 86380 86390 1
433587 99433587 1001 86380 86390 1
433645 99433645 1001 86380 86390 1
433717 99433717 1001 86380 86390 1
433409 99433409 1001 86380 86390 1
433196 99433196 1001 86380 86390 1
432939 99432939 1001 86380 86390 1
432920 99432920 1001 86380 86390 1
433095 99433095 1001 86380 86390 1
432849 99432849 1001 86380 86390 1
434109 99434109 1001 86380 86390 1
435114 99435114 1001 86380 86390 1
434887 99434887 1001 86380 86390 1
434615 99434615 1001 86380 86390 1
434383 99434383 1001 86380 86390 1
434553 99434553 1001 86380 86390 1
435622 99435622 1001 86380 86390 1
435824 99435824 1001 86380 86390 1
435719 99435719 1001 86380 86390 1
435504 99435504 1001 86380 86390 1
436518 99436518 1001 86380 86390 1
436547 99436547 1001 86380 86390 1
436441 99436441 1001 86380 86390 1
436097 99436097 1001 86380 86390 1
436291 99436291 1001 86380 86390 1
436169 99436169 1001 86380 86390 1
435989 99435989 1001 86380 86390 1
436022 99436022 1001 86380 86390 1
436302 99436302 1001 86380 86390 1
436002 99436002 1001 86380 86390 1
436119 99436119 1001 86380 86390 1
300070 99300070 1001 86380 86390 1
300601 99300601 1001 86380 86390 1
300578 99300578 1001 86380 86390 1
300703 99300703 1001 86380 86390 1
300634 99300634 1001 86380 86390 1
300433 99300433 1001 86380 86390 1
300383 99300383 1001 86380 86390 1
300519 99300519 1001 86380 86390 1
300176 99300176 1001 86380 86390 1
300230 99300230 1001 86380 86390 1
300770 99300770 1001 86380 86390 1
300800 99300800 1001 86380 86390 1
300852 99300852 1001 86380 86390 1
300790 99300790 1001 86380 86390 1
301427 99301427 1001 86380 86390 1
301378 99301378 1001 86380 86390 1
301456 99301456 1001 86380 86390 1
301536 99301536 1001 86380 86390 1
301539 99301539 1001 86380 86390 1
301247 99301247 1001 86380 86390 1
301279 99301279 1001 86380 86390 1
301318 99301318 1001 86380 86390 1
301280 99301280 1001 86380 86390 1
300999 99300999 1001 86380 86390 1
301042 99301042 1001 86380 86390 1
302330 99302330 1001 86380 86390 1
302240 99302240 1001 86380 86390 1
302260 99302260 1001 86380 86390 1
302235 99302235 1001 86380 86390 1
302021 99302021 1001 86380 86390 1
302060 99302060 1001 86380 86390 1
302068 99302068 1001 86380 86390 1
302136 99302136 1001 86380 86390 1
301864 99301864 1001 86380 86390 1
301866 99301866 1001 86380 86390 1
301880 99301880 1001 86380 86390 1
301873 99301873 1001 86380 86390 1
302548 99302548 1001 86380 86390 1
302523 99302523 1001 86380 86390 1
302579 99302579 1001 86380 86390 1
302414 99302414 1001 86380 86390 1
302467 99302467 1001 86380 86390 1
303169 99303169 1001 86380 86390 1
303158 99303158 1001 86380 86390 1
303068 99303068 1001 86380 86390 1
303146 99303146 1001 86380 86390 1
303186 99303186 1001 86380 86390 1
303191 99303191 1001 86380 86390 1
302813 99302813 1001 86380 86390 1
302879 99302879 1001 86380 86390 1
302984 99302984 1001 86380 86390 1
302972 99302972 1001 86380 86390 1
302626 99302626 1001 86380 86390 1
302683 99302683 1001 86380 86390 1
302688 99302688 1001 86380 86390 1
302767 99302767 1001 86380 86390 1
303233 99303233 1001 86380 86390 1
303316 99303316 1001 86380 86390 1
303294 99303294 1001 86380 86390 1
303970 99303970 1001 86380 86390 1
303963 99303963 1001 86380 86390 1
303939 99303939 1001 86380 86390 1
303875 99303875 1001 86380 86390 1
303953 99303953 1001 86380 86390 1
303968 99303968 1001 86380 86390 1
303969 99303969 1001 86380 86390 1
303751 99303751 1001 86380 86390 1
303607 99303607 1001 86380 86390 1
303430 99303430 1001 86380 86390 1
303434 99303434 1001 86380 86390 1
303565 99303565 1001 86380 86390 1
303501 99303501 1001 86380 86390 1
304060 99304060 1001 86380 86390 1
304679 99304679 1001 86380 86390 1
304809 99304809 1001 86380 86390 1
304829 99304829 1001 86380 86390 1
304806 99304806 1001 86380 86390 1
304641 99304641 1001 86380 86390 1
304538 99304538 1001 86380 86390 1
304468 99304468 1001 86380 86390 1
304897 99304897 1001 86380 86390 1
304940 99304940 1001 86380 86390 1
304890 99304890 1001 86380 86390 1
304919 99304919 1001 86380 86390 1
305493 99305493 1001 86380 86390 1
305625 99305625 1001 86380 86390 1
305580 99305580 1001 86380 86390 1
305368 99305368 1001 86380 86390 1
305447 99305447 1001 86380 86390 1
305461 99305461 1001 86380 86390 1
305424 99305424 1001 86380 86390 1
305451 99305451 1001 86380 86390 1
305335 99305335 1001 86380 86390 1
305374 99305374 1001 86380 86390 1
305237 99305237 1001 86380 86390 1
305134 99305134 1001 86380 86390 1
500191 99500191 1001 86380 86390 1
500711 99500711 1001 86380 86390 1
500647 99500647 1001 86380 86390 1
500623 99500623 1001 86380 86390 1
500741 99500741 1001 86380 86390 1
500638 99500638 1001 86380 86390 1
500626 99500626 1001 86380 86390 1
500640 99500640 1001 86380 86390 1
500794 99500794 1001 86380 86390 1
500721 99500721 1001 86380 86390 1
500547 99500547 1001 86380 86390 1
500498 99500498 1001 86380 86390 1
500568 99500568 1001 86380 86390 1
500220 99500220 1001 86380 86390 1
500246 99500246 1001 86380 86390 1
500235 99500235 1001 86380 86390 1
500274 99500274 1001 86380 86390 1
500851 99500851 1001 86380 86390 1
500942 99500942 1001 86380 86390 1
500906 99500906 1001 86380 86390 1
500907 99500907 1001 86380 86390 1
500835 99500835 1001 86380 86390 1
501447 99501447 1001 86380 86390 1
501604 99501604 1001 86380 86390 1
501475 99501475 1001 86380 86390 1
501464 99501464 1001 86380 86390 1
501581 99501581 1001 86380 86390 1
501622 99501622 1001 86380 86390 1
501572 99501572 1001 86380 86390 1
501387 99501387 1001 86380 86390 1
501416 99501416 1001 86380 86390 1
501174 99501174 1001 86380 86390 1
501126 99501126 1001 86380 86390 1
501143 99501143 1001 86380 86390 1
501208 99501208 1001 86380 86390 1
501196 99501196 1001 86380 86390 1
501782 99501782 1001 86380 86390 1
501809 99501809 1001 86380 86390 1
501659 99501659 1001 86380 86390 1
501687 99501687 1001 86380 86390 1
501739 99501739 1001 86380 86390 1
502363 99502363 1001 86380 86390 1
502392 99502392 1001 86380 86390 1
502441 99502441 1001 86380 86390 1
502240 99502240 1001 86380 86390 1
502112 99502112 1001 86380 86390 1
501897 99501897 1001 86380 86390 1
501965 99501965 1001 86380 86390 1
501888 99501888 1001 86380 86390 1
501954 99501954 1001 86380 86390 1
502529 99502529 1001 86380 86390 1
502542 99502542 1001 86380 86390 1
502543 99502543 1001 86380 86390 1
502505 99502505 1001 86380 86390 1
502558 99502558 1001 86380 86390 1
502574 99502574 1001 86380 86390 1
502630 99502630 1001 86380 86390 1
502514 99502514 1001 86380 86390 1
503151 99503151 1001 86380 86390 1
503104 99503104 1001 86380 86390 1
503269 99503269 1001 86380 86390 1
503108 99503108 1001 86380 86390 1
503283 99503283 1001 86380 86390 1
502994 99502994 1001 86380 86390 1
502749 99502749 1001 86380 86390 1
502878 99502878 1001 86380 86390 1
502853 99502853 1001 86380 86390 1
502876 99502876 1001 86380 86390 1
503381 99503381 1001 86380 86390 1
503421 99503421 1001 86380 86390 1
503321 99503321 1001 86380 86390 1
503347 99503347 1001 86380 86390 1
503399 99503399 1001 86380 86390 1
503926 99503926 1001 86380 86390 1
503986 99503986 1001 86380 86390 1
503840 99503840 1001 86380 86390 1
503729 99503729 1001 86380 86390 1
503692 99503692 1001 86380 86390 1
504208 99504208 1001 86380 86390 1
504157 99504157 1001 86380 86390 1
504302 99504302 1001 86380 86390 1
504161 99504161 1001 86380 86390 1
504266 99504266 1001 86380 86390 1
504202 99504202 1001 86380 86390 1
504124 99504124 1001 86380 86390 1
504908 99504908 1001 86380 86390 1
504830 99504830 1001 86380 86390 1
504792 99504792 1001 86380 86390 1
504929 99504929 1001 86380 86390 1
504786 99504786 1001 86380 86390 1
504902 99504902 1001 86380 86390 1
504655 99504655 1001 86380 86390 1
504414 99504414 1001 86380 86390 1
504394 99504394 1001 86380 86390 1
504511 99504511 1001 86380 86390 1
504343 99504343 1001 86380 86390 1
504489 99504489 1001 86380 86390 1
505046 99505046 1001 86380 86390 1
505141 99505141 1001 86380 86390 1
505117 99505117 1001 86380 86390 1
505041 99505041 1001 86380 86390 1
504951 99504951 1001 86380 86390 1
505083 99505083 1001 86380 86390 1
505729 99505729 1001 86380 86390 1
505575 99505575 1001 86380 86390 1
505429 99505429 1001 86380 86390 1
505520 99505520 1001 86380 86390 1
505355 99505355 1001 86380 86390 1
505936 99505936 1001 86380 86390 1
505965 99505965 1001 86380 86390 1
505868 99505868 1001 86380 86390 1
505857 99505857 1001 86380 86390 1
506417 99506417 1001 86380 86390 1
506596 99506596 1001 86380 86390 1
506496 99506496 1001 86380 86390 1
506445 99506445 1001 86380 86390 1
506433 99506433 1001 86380 86390 1
506274 99506274 1001 86380 86390 1
506380 99506380 1001 86380 86390 1
506373 99506373 1001 86380 86390 1
506175 99506175 1001 86380 86390 1
506046 99506046 1001 86380 86390 1
506012 99506012 1001 86380 86390 1
506025 99506025 1001 86380 86390 1
506117 99506117 1001 86380 86390 1
506660 99506660 1001 86380 86390 1
506614 99506614 1001 86380 86390 1
506692 99506692 1001 86380 86390 1
506656 99506656 1001 86380 86390 1
507222 99507222 1001 86380 86390 1
507225 99507225 1001 86380 86390 1
507293 99507293 1001 86380 86390 1
507191 99507191 1001 86380 86390 1
507182 99507182 1001 86380 86390 1
507058 99507058 1001 86380 86390 1
507215 99507215 1001 86380 86390 1
507463 99507463 1001 86380 86390 1
507478 99507478 1001 86380 86390 1
507531 99507531 1001 86380 86390 1
507445 99507445 1001 86380 86390 1
508126 99508126 1001 86380 86390 1
508233 99508233 1001 86380 86390 1
508092 99508092 1001 86380 86390 1
508145 99508145 1001 86380 86390 1
508158 99508158 1001 86380 86390 1
508184 99508184 1001 86380 86390 1
508034 99508034 1001 86380 86390 1
507873 99507873 1001 86380 86390 1
507798 99507798 1001 86380 86390 1
507659 99507659 1001 86380 86390 1
507648 99507648 1001 86380 86390 1
508280 99508280 1001 86380 86390 1
508371 99508371 1001 86380 86390 1
508424 99508424 1001 86380 86390 1
508347 99508347 1001 86380 86390 1
508925 99508925 1001 86380 86390 1
508997 99508997 1001 86380 86390 1
508796 99508796 1001 86380 86390 1
508736 99508736 1001 86380 86390 1
508840 99508840 1001 86380 86390 1
508868 99508868 1001 86380 86390 1
508520 99508520 1001 86380 86390 1
508495 99508495 1001 86380 86390 1
508551 99508551 1001 86380 86390 1
508555 99508555 1001 86380 86390 1
508620 99508620 1001 86380 86390 1
509244 99509244 1001 86380 86390 1
509257 99509257 1001 86380 86390 1
509193 99509193 1001 86380 86390 1
509271 99509271 1001 86380 86390 1
509766 99509766 1001 86380 86390 1
509770 99509770 1001 86380 86390 1
509592 99509592 1001 86380 86390 1
509683 99509683 1001 86380 86390 1
509583 99509583 1001 86380 86390 1
509571 99509571 1001 86380 86390 1
509495 99509495 1001 86380 86390 1
509678 99509678 1001 86380 86390 1
509374 99509374 1001 86380 86390 1
509328 99509328 1001 86380 86390 1
509914 99509914 1001 86380 86390 1
509985 99509985 1001 86380 86390 1
510078 99510078 1001 86380 86390 1
509909 99509909 1001 86380 86390 1
510587 99510587 1001 86380 86390 1
510652 99510652 1001 86380 86390 1
510614 99510614 1001 86380 86390 1
510317 99510317 1001 86380 86390 1
510475 99510475 1001 86380 86390 1
510350 99510350 1001 86380 86390 1
510161 99510161 1001 86380 86390 1
510255 99510255 1001 86380 86390 1
510233 99510233 1001 86380 86390 1
510854 99510854 1001 86380 86390 1
510895 99510895 1001 86380 86390 1
510911 99510911 1001 86380 86390 1
510913 99510913 1001 86380 86390 1
510758 99510758 1001 86380 86390 1
510784 99510784 1001 86380 86390 1
510800 99510800 1001 86380 86390 1
511491 99511491 1001 86380 86390 1
511235 99511235 1001 86380 86390 1
511172 99511172 1001 86380 86390 1
511318 99511318 1001 86380 86390 1
511333 99511333 1001 86380 86390 1
511038 99511038 1001 86380 86390 1
510939 99510939 1001 86380 86390 1
511137 99511137 1001 86380 86390 1
511629 99511629 1001 86380 86390 1
511650 99511650 1001 86380 86390 1
512221 99512221 1001 86380 86390 1
512184 99512184 1001 86380 86390 1
512288 99512288 1001 86380 86390 1
512153 99512153 1001 86380 86390 1
511929 99511929 1001 86380 86390 1
512505 99512505 1001 86380 86390 1
513158 99513158 1001 86380 86390 1
513120 99513120 1001 86380 86390 1
513134 99513134 1001 86380 86390 1
512977 99512977 1001 86380 86390 1
512972 99512972 1001 86380 86390 1
512591 99512591 1001 86380 86390 1
512672 99512672 1001 86380 86390 1
513339 99513339 1001 86380 86390 1
514031 99514031 1001 86380 86390 1
514026 99514026 1001 86380 86390 1
513888 99513888 1001 86380 86390 1
513813 99513813 1001 86380 86390 1
513621 99513621 1001 86380 86390 1
513678 99513678 1001 86380 86390 1
513691 99513691 1001 86380 86390 1
513488 99513488 1001 86380 86390 1
513606 99513606 1001 86380 86390 1
513453 99513453 1001 86380 86390 1
513509 99513509 1001 86380 86390 1
514126 99514126 1001 86380 86390 1
514665 99514665 1001 86380 86390 1
514844 99514844 1001 86380 86390 1
514752 99514752 1001 86380 86390 1
514753 99514753 1001 86380 86390 1
514511 99514511 1001 86380 86390 1
514540 99514540 1001 86380 86390 1
514432 99514432 1001 86380 86390 1
514438 99514438 1001 86380 86390 1
514337 99514337 1001 86380 86390 1
515037 99515037 1001 86380 86390 1
514961 99514961 1001 86380 86390 1
514964 99514964 1001 86380 86390 1
515042 99515042 1001 86380 86390 1
514916 99514916 1001 86380 86390 1
515481 99515481 1001 86380 86390 1
515560 99515560 1001 86380 86390 1
515403 99515403 1001 86380 86390 1
515295 99515295 1001 86380 86390 1
515104 99515104 1001 86380 86390 1
515198 99515198 1001 86380 86390 1
515815 99515815 1001 86380 86390 1
515765 99515765 1001 86380 86390 1
516447 99516447 1001 86380 86390 1
516311 99516311 1001 86380 86390 1
516498 99516498 1001 86380 86390 1
516233 99516233 1001 86380 86390 1
516147 99516147 1001 86380 86390 1
516187 99516187 1001 86380 86390 1
516252 99516252 1001 86380 86390 1
515967 99515967 1001 86380 86390 1
515904 99515904 1001 86380 86390 1
515947 99515947 1001 86380 86390 1
516012 99516012 1001 86380 86390 1
516013 99516013 1001 86380 86390 1
516065 99516065 1001 86380 86390 1
516078 99516078 1001 86380 86390 1
516676 99516676 1001 86380 86390 1
516666 99516666 1001 86380 86390 1
517106 99517106 1001 86380 86390 1
517004 99517004 1001 86380 86390 1
516992 99516992 1001 86380 86390 1
516759 99516759 1001 86380 86390 1
516914 99516914 1001 86380 86390 1
516720 99516720 1001 86380 86390 1
516878 99516878 1001 86380 86390 1
516801 99516801 1001 86380 86390 1
517518 99517518 1001 86380 86390 1
517369 99517369 1001 86380 86390 1
517475 99517475 1001 86380 86390 1
518021 99518021 1001 86380 86390 1
518091 99518091 1001 86380 86390 1
517975 99517975 1001 86380 86390 1
518042 99518042 1001 86380 86390 1
518153 99518153 1001 86380 86390 1
517851 99517851 1001 86380 86390 1
517711 99517711 1001 86380 86390 1
517624 99517624 1001 86380 86390 1
517664 99517664 1001 86380 86390 1
517577 99517577 1001 86380 86390 1
517695 99517695 1001 86380 86390 1
518327 99518327 1001 86380 86390 1
518985 99518985 1001 86380 86390 1
518987 99518987 1001 86380 86390 1
518861 99518861 1001 86380 86390 1
518943 99518943 1001 86380 86390 1
518867 99518867 1001 86380 86390 1
518870 99518870 1001 86380 86390 1
518948 99518948 1001 86380 86390 1
518632 99518632 1001 86380 86390 1
518723 99518723 1001 86380 86390 1
518595 99518595 1001 86380 86390 1
518383 99518383 1001 86380 86390 1
518467 99518467 1001 86380 86390 1
519076 99519076 1001 86380 86390 1
519043 99519043 1001 86380 86390 1
519069 99519069 1001 86380 86390 1
519764 99519764 1001 86380 86390 1
519717 99519717 1001 86380 86390 1
519681 99519681 1001 86380 86390 1
519645 99519645 1001 86380 86390 1
519698 99519698 1001 86380 86390 1
519235 99519235 1001 86380 86390 1
519210 99519210 1001 86380 86390 1
519250 99519250 1001 86380 86390 1
519329 99519329 1001 86380 86390 1
519293 99519293 1001 86380 86390 1
519385 99519385 1001 86380 86390 1
519204 99519204 1001 86380 86390 1
519918 99519918 1001 86380 86390 1
519970 99519970 1001 86380 86390 1
519828 99519828 1001 86380 86390 1
519973 99519973 1001 86380 86390 1
519859 99519859 1001 86380 86390 1
519937 99519937 1001 86380 86390 1
519989 99519989 1001 86380 86390 1
520500 99520500 1001 86380 86390 1
520527 99520527 1001 86380 86390 1
520490 99520490 1001 86380 86390 1
520349 99520349 1001 86380 86390 1
520354 99520354 1001 86380 86390 1
520182 99520182 1001 86380 86390 1
520053 99520053 1001 86380 86390 1
520674 99520674 1001 86380 86390 1
521393 99521393 1001 86380 86390 1
521409 99521409 1001 86380 86390 1
521269 99521269 1001 86380 86390 1
521386 99521386 1001 86380 86390 1
521081 99521081 1001 86380 86390 1
521201 99521201 1001 86380 86390 1
521163 99521163 1001 86380 86390 1
521229 99521229 1001 86380 86390 1
521141 99521141 1001 86380 86390 1
521624 99521624 1001 86380 86390 1
521472 99521472 1001 86380 86390 1
522164 99522164 1001 86380 86390 1
522091 99522091 1001 86380 86390 1
522009 99522009 1001 86380 86390 1
522011 99522011 1001 86380 86390 1
521913 99521913 1001 86380 86390 1
522056 99522056 1001 86380 86390 1
522006 99522006 1001 86380 86390 1
521675 99521675 1001 86380 86390 1
521770 99521770 1001 86380 86390 1
522381 99522381 1001 86380 86390 1
522462 99522462 1001 86380 86390 1
522550 99522550 1001 86380 86390 1
522552 99522552 1001 86380 86390 1
522530 99522530 1001 86380 86390 1
522673 99522673 1001 86380 86390 1
522649 99522649 1001 86380 86390 1
522546 99522546 1001 86380 86390 1
522536 99522536 1001 86380 86390 1
523301 99523301 1001 86380 86390 1
523263 99523263 1001 86380 86390 1
523318 99523318 1001 86380 86390 1
523293 99523293 1001 86380 86390 1
523257 99523257 1001 86380 86390 1
523128 99523128 1001 86380 86390 1
523779 99523779 1001 86380 86390 1
523879 99523879 1001 86380 86390 1
523906 99523906 1001 86380 86390 1
523629 99523629 1001 86380 86390 1
523581 99523581 1001 86380 86390 1
523699 99523699 1001 86380 86390 1
523557 99523557 1001 86380 86390 1
523484 99523484 1001 86380 86390 1
523358 99523358 1001 86380 86390 1
523514 99523514 1001 86380 86390 1
524034 99524034 1001 86380 86390 1
523997 99523997 1001 86380 86390 1
524075 99524075 1001 86380 86390 1
523965 99523965 1001 86380 86390 1
524581 99524581 1001 86380 86390 1
524624 99524624 1001 86380 86390 1
524574 99524574 1001 86380 86390 1
524651 99524651 1001 86380 86390 1
524437 99524437 1001 86380 86390 1
524454 99524454 1001 86380 86390 1
524557 99524557 1001 86380 86390 1
524206 99524206 1001 86380 86390 1
524286 99524286 1001 86380 86390 1
524314 99524314 1001 86380 86390 1
524843 99524843 1001 86380 86390 1
525542 99525542 1001 86380 86390 1
525543 99525543 1001 86380 86390 1
525158 99525158 1001 86380 86390 1
525056 99525056 1001 86380 86390 1
525121 99525121 1001 86380 86390 1
525174 99525174 1001 86380 86390 1
525059 99525059 1001 86380 86390 1
525112 99525112 1001 86380 86390 1
525180 99525180 1001 86380 86390 1
525168 99525168 1001 86380 86390 1
525118 99525118 1001 86380 86390 1
525617 99525617 1001 86380 86390 1
526296 99526296 1001 86380 86390 1
526404 99526404 1001 86380 86390 1
526278 99526278 1001 86380 86390 1
526121 99526121 1001 86380 86390 1
526109 99526109 1001 86380 86390 1
526137 99526137 1001 86380 86390 1
526112 99526112 1001 86380 86390 1
526125 99526125 1001 86380 86390 1
525828 99525828 1001 86380 86390 1
526615 99526615 1001 86380 86390 1
526439 99526439 1001 86380 86390 1
526569 99526569 1001 86380 86390 1
526545 99526545 1001 86380 86390 1
527070 99527070 1001 86380 86390 1
526942 99526942 1001 86380 86390 1
526997 99526997 1001 86380 86390 1
526973 99526973 1001 86380 86390 1
526909 99526909 1001 86380 86390 1
526802 99526802 1001 86380 86390 1
526629 99526629 1001 86380 86390 1
527432 99527432 1001 86380 86390 1
527438 99527438 1001 86380 86390 1
527895 99527895 1001 86380 86390 1
527934 99527934 1001 86380 86390 1
528030 99528030 1001 86380 86390 1
527907 99527907 1001 86380 86390 1
527766 99527766 1001 86380 86390 1
527665 99527665 1001 86380 86390 1
527839 99527839 1001 86380 86390 1
527561 99527561 1001 86380 86390 1
527541 99527541 1001 86380 86390 1
527594 99527594 1001 86380 86390 1
528177 99528177 1001 86380 86390 1
528232 99528232 1001 86380 86390 1
528159 99528159 1001 86380 86390 1
528199 99528199 1001 86380 86390 1
528188 99528188 1001 86380 86390 1
528752 99528752 1001 86380 86390 1
528793 99528793 1001 86380 86390 1
528794 99528794 1001 86380 86390 1
528859 99528859 1001 86380 86390 1
528743 99528743 1001 86380 86390 1
528796 99528796 1001 86380 86390 1
528809 99528809 1001 86380 86390 1
528605 99528605 1001 86380 86390 1
528696 99528696 1001 86380 86390 1
528556 99528556 1001 86380 86390 1
528582 99528582 1001 86380 86390 1
528609 99528609 1001 86380 86390 1
528495 99528495 1001 86380 86390 1
528627 99528627 1001 86380 86390 1
528693 99528693 1001 86380 86390 1
528499 99528499 1001 86380 86390 1
528669 99528669 1001 86380 86390 1
528359 99528359 1001 86380 86390 1
528481 99528481 1001 86380 86390 1
528482 99528482 1001 86380 86390 1
528407 99528407 1001 86380 86390 1
529106 99529106 1001 86380 86390 1
528905 99528905 1001 86380 86390 1
528945 99528945 1001 86380 86390 1
529586 99529586 1001 86380 86390 1
529454 99529454 1001 86380 86390 1
529226 99529226 1001 86380 86390 1
529136 99529136 1001 86380 86390 1
529149 99529149 1001 86380 86390 1
529142 99529142 1001 86380 86390 1
529246 99529246 1001 86380 86390 1
529857 99529857 1001 86380 86390 1
529780 99529780 1001 86380 86390 1
529758 99529758 1001 86380 86390 1
529825 99529825 1001 86380 86390 1
530477 99530477 1001 86380 86390 1
530523 99530523 1001 86380 86390 1
530527 99530527 1001 86380 86390 1
530515 99530515 1001 86380 86390 1
530349 99530349 1001 86380 86390 1
530300 99530300 1001 86380 86390 1
530326 99530326 1001 86380 86390 1
530288 99530288 1001 86380 86390 1
530303 99530303 1001 86380 86390 1
530280 99530280 1001 86380 86390 1
530076 99530076 1001 86380 86390 1
530121 99530121 1001 86380 86390 1
529939 99529939 1001 86380 86390 1
529952 99529952 1001 86380 86390 1
529995 99529995 1001 86380 86390 1
530023 99530023 1001 86380 86390 1
530721 99530721 1001 86380 86390 1
531213 99531213 1001 86380 86390 1
531331 99531331 1001 86380 86390 1
531368 99531368 1001 86380 86390 1
531199 99531199 1001 86380 86390 1
530987 99530987 1001 86380 86390 1
531081 99531081 1001 86380 86390 1
531121 99531121 1001 86380 86390 1
531173 99531173 1001 86380 86390 1
530918 99530918 1001 86380 86390 1
530944 99530944 1001 86380 86390 1
530855 99530855 1001 86380 86390 1
530820 99530820 1001 86380 86390 1
530952 99530952 1001 86380 86390 1
531578 99531578 1001 86380 86390 1
532079 99532079 1001 86380 86390 1
532056 99532056 1001 86380 86390 1
532083 99532083 1001 86380 86390 1
532098 99532098 1001 86380 86390 1
532191 99532191 1001 86380 86390 1
532048 99532048 1001 86380 86390 1
531828 99531828 1001 86380 86390 1
531973 99531973 1001 86380 86390 1
531999 99531999 1001 86380 86390 1
531805 99531805 1001 86380 86390 1
531663 99531663 1001 86380 86390 1
531639 99531639 1001 86380 86390 1
531722 99531722 1001 86380 86390 1
532833 99532833 1001 86380 86390 1
532738 99532738 1001 86380 86390 1
532689 99532689 1001 86380 86390 1
532769 99532769 1001 86380 86390 1
532797 99532797 1001 86380 86390 1
532607 99532607 1001 86380 86390 1
533142 99533142 1001 86380 86390 1
533145 99533145 1001 86380 86390 1
533691 99533691 1001 86380 86390 1
533795 99533795 1001 86380 86390 1
533809 99533809 1001 86380 86390 1
533785 99533785 1001 86380 86390 1
533831 99533831 1001 86380 86390 1
533461 99533461 1001 86380 86390 1
533456 99533456 1001 86380 86390 1
533638 99533638 1001 86380 86390 1
533496 99533496 1001 86380 86390 1
533509 99533509 1001 86380 86390 1
533306 99533306 1001 86380 86390 1
533333 99533333 1001 86380 86390 1
533350 99533350 1001 86380 86390 1
534057 99534057 1001 86380 86390 1
533866 99533866 1001 86380 86390 1
534049 99534049 1001 86380 86390 1
534482 99534482 1001 86380 86390 1
534588 99534588 1001 86380 86390 1
534444 99534444 1001 86380 86390 1
534319 99534319 1001 86380 86390 1
534321 99534321 1001 86380 86390 1
534425 99534425 1001 86380 86390 1
534131 99534131 1001 86380 86390 1
534199 99534199 1001 86380 86390 1
534241 99534241 1001 86380 86390 1
534100 99534100 1001 86380 86390 1
534230 99534230 1001 86380 86390 1
534718 99534718 1001 86380 86390 1
534847 99534847 1001 86380 86390 1
535318 99535318 1001 86380 86390 1
535498 99535498 1001 86380 86390 1
535231 99535231 1001 86380 86390 1
535141 99535141 1001 86380 86390 1
535116 99535116 1001 86380 86390 1
534997 99534997 1001 86380 86390 1
535017 99535017 1001 86380 86390 1
535616 99535616 1001 86380 86390 1
535513 99535513 1001 86380 86390 1
536120 99536120 1001 86380 86390 1
536095 99536095 1001 86380 86390 1
536108 99536108 1001 86380 86390 1
535980 99535980 1001 86380 86390 1
536046 99536046 1001 86380 86390 1
535930 99535930 1001 86380 86390 1
535822 99535822 1001 86380 86390 1
536385 99536385 1001 86380 86390 1
536533 99536533 1001 86380 86390 1
536408 99536408 1001 86380 86390 1
536474 99536474 1001 86380 86390 1
536987 99536987 1001 86380 86390 1
537019 99537019 1001 86380 86390 1
536841 99536841 1001 86380 86390 1
536868 99536868 1001 86380 86390 1
536819 99536819 1001 86380 86390 1
536915 99536915 1001 86380 86390 1
536650 99536650 1001 86380 86390 1
536590 99536590 1001 86380 86390 1
537263 99537263 1001 86380 86390 1
537294 99537294 1001 86380 86390 1
537348 99537348 1001 86380 86390 1
537259 99537259 1001 86380 86390 1
537337 99537337 1001 86380 86390 1
537299 99537299 1001 86380 86390 1
537352 99537352 1001 86380 86390 1
537952 99537952 1001 86380 86390 1
537960 99537960 1001 86380 86390 1
537892 99537892 1001 86380 86390 1
537845 99537845 1001 86380 86390 1
537642 99537642 1001 86380 86390 1
537611 99537611 1001 86380 86390 1
537423 99537423 1001 86380 86390 1
537453 99537453 1001 86380 86390 1
538085 99538085 1001 86380 86390 1
538179 99538179 1001 86380 86390 1
538103 99538103 1001 86380 86390 1
538769 99538769 1001 86380 86390 1
538627 99538627 1001 86380 86390 1
538628 99538628 1001 86380 86390 1
538480 99538480 1001 86380 86390 1
538519 99538519 1001 86380 86390 1
538571 99538571 1001 86380 86390 1
538470 99538470 1001 86380 86390 1
538418 99538418 1001 86380 86390 1
538523 99538523 1001 86380 86390 1
538580 99538580 1001 86380 86390 1
538440 99538440 1001 86380 86390 1
538609 99538609 1001 86380 86390 1
538266 99538266 1001 86380 86390 1
538969 99538969 1001 86380 86390 1
538958 99538958 1001 86380 86390 1
538913 99538913 1001 86380 86390 1
538824 99538824 1001 86380 86390 1
539466 99539466 1001 86380 86390 1
539480 99539480 1001 86380 86390 1
539599 99539599 1001 86380 86390 1
539523 99539523 1001 86380 86390 1
539499 99539499 1001 86380 86390 1
539269 99539269 1001 86380 86390 1
539286 99539286 1001 86380 86390 1
539352 99539352 1001 86380 86390 1
539278 99539278 1001 86380 86390 1
539101 99539101 1001 86380 86390 1
539090 99539090 1001 86380 86390 1
539129 99539129 1001 86380 86390 1
539667 99539667 1001 86380 86390 1
540288 99540288 1001 86380 86390 1
540359 99540359 1001 86380 86390 1
540270 99540270 1001 86380 86390 1
540387 99540387 1001 86380 86390 1
540310 99540310 1001 86380 86390 1
540324 99540324 1001 86380 86390 1
540249 99540249 1001 86380 86390 1
540081 99540081 1001 86380 86390 1
540115 99540115 1001 86380 86390 1
540035 99540035 1001 86380 86390 1
540025 99540025 1001 86380 86390 1
540609 99540609 1001 86380 86390 1
540599 99540599 1001 86380 86390 1
540499 99540499 1001 86380 86390 1
540552 99540552 1001 86380 86390 1
541230 99541230 1001 86380 86390 1
541244 99541244 1001 86380 86390 1
541234 99541234 1001 86380 86390 1
541250 99541250 1001 86380 86390 1
541278 99541278 1001 86380 86390 1
541134 99541134 1001 86380 86390 1
540960 99540960 1001 86380 86390 1
540974 99540974 1001 86380 86390 1
540928 99540928 1001 86380 86390 1
541046 99541046 1001 86380 86390 1
540983 99540983 1001 86380 86390 1
540782 99540782 1001 86380 86390 1
540679 99540679 1001 86380 86390 1
540835 99540835 1001 86380 86390 1
540771 99540771 1001 86380 86390 1
540733 99540733 1001 86380 86390 1
540773 99540773 1001 86380 86390 1
540682 99540682 1001 86380 86390 1
541316 99541316 1001 86380 86390 1
541321 99541321 1001 86380 86390 1
541412 99541412 1001 86380 86390 1
541391 99541391 1001 86380 86390 1
542022 99542022 1001 86380 86390 1
541708 99541708 1001 86380 86390 1
541815 99541815 1001 86380 86390 1
541803 99541803 1001 86380 86390 1
541907 99541907 1001 86380 86390 1
541681 99541681 1001 86380 86390 1
541657 99541657 1001 86380 86390 1
541535 99541535 1001 86380 86390 1
542172 99542172 1001 86380 86390 1
542806 99542806 1001 86380 86390 1
542702 99542702 1001 86380 86390 1
542634 99542634 1001 86380 86390 1
542726 99542726 1001 86380 86390 1
542379 99542379 1001 86380 86390 1
542512 99542512 1001 86380 86390 1
542398 99542398 1001 86380 86390 1
542361 99542361 1001 86380 86390 1
543008 99543008 1001 86380 86390 1
543120 99543120 1001 86380 86390 1
542993 99542993 1001 86380 86390 1
543743 99543743 1001 86380 86390 1
543493 99543493 1001 86380 86390 1
543509 99543509 1001 86380 86390 1
543536 99543536 1001 86380 86390 1
543563 99543563 1001 86380 86390 1
543551 99543551 1001 86380 86390 1
543564 99543564 1001 86380 86390 1
543351 99543351 1001 86380 86390 1
543277 99543277 1001 86380 86390 1
543859 99543859 1001 86380 86390 1
543930 99543930 1001 86380 86390 1
544406 99544406 1001 86380 86390 1
544411 99544411 1001 86380 86390 1
544453 99544453 1001 86380 86390 1
544379 99544379 1001 86380 86390 1
544229 99544229 1001 86380 86390 1
544320 99544320 1001 86380 86390 1
544295 99544295 1001 86380 86390 1
544193 99544193 1001 86380 86390 1
544275 99544275 1001 86380 86390 1
544106 99544106 1001 86380 86390 1
544110 99544110 1001 86380 86390 1
544155 99544155 1001 86380 86390 1
544041 99544041 1001 86380 86390 1
544054 99544054 1001 86380 86390 1
544682 99544682 1001 86380 86390 1
544735 99544735 1001 86380 86390 1
544671 99544671 1001 86380 86390 1
417459 509 1001 44040 44577 1
509044 941 1002 53345 54674 1
514486 600 1002 59379 61071 1
514524 469 1002 62277 66828 1
400157 99400157 1001 86380 86390 1
400367 99400367 1001 86380 86390 1
400327 99400327 1001 86380 86390 1
400514 99400514 1001 86380 86390 1
400596 99400596 1001 86380 86390 1
400720 99400720 1001 86380 86390 1
401248 99401248 1001 86380 86390 1
401393 99401393 1001 86380 86390 1
401732 99401732 1001 86380 86390 1
401978 99401978 1001 86380 86390 1
402210 99402210 1001 86380 86390 1
402574 99402574 1001 86380 86390 1
402730 99402730 1001 86380 86390 1
402718 99402718 1001 86380 86390 1
402854 99402854 1001 86380 86390 1
402785 99402785 1001 86380 86390 1
402917 99402917 1001 86380 86390 1
403250 99403250 1001 86380 86390 1
403400 99403400 1001 86380 86390 1
403769 99403769 1001 86380 86390 1
404110 99404110 1001 86380 86390 1
404069 99404069 1001 86380 86390 1
404227 99404227 1001 86380 86390 1
404276 99404276 1001 86380 86390 1
404512 99404512 1001 86380 86390 1
404678 99404678 1001 86380 86390 1
404786 99404786 1001 86380 86390 1
404900 99404900 1001 86380 86390 1
405077 99405077 1001 86380 86390 1
405080 99405080 1001 86380 86390 1
405618 99405618 1001 86380 86390 1
405709 99405709 1001 86380 86390 1
405740 99405740 1001 86380 86390 1
405949 99405949 1001 86380 86390 1
405951 99405951 1001 86380 86390 1
406078 99406078 1001 86380 86390 1
406017 99406017 1001 86380 86390 1
406154 99406154 1001 86380 86390 1
406369 99406369 1001 86380 86390 1
406418 99406418 1001 86380 86390 1
406679 99406679 1001 86380 86390 1
406683 99406683 1001 86380 86390 1
406668 99406668 1001 86380 86390 1
406796 99406796 1001 86380 86390 1
406868 99406868 1001 86380 86390 1
406906 99406906 1001 86380 86390 1
406913 99406913 1001 86380 86390 1
406957 99406957 1001 86380 86390 1
407319 99407319 1001 86380 86390 1
407294 99407294 1001 86380 86390 1
407479 99407479 1001 86380 86390 1
407630 99407630 1001 86380 86390 1
408063 99408063 1001 86380 86390 1
408208 99408208 1001 86380 86390 1
408157 99408157 1001 86380 86390 1
408241 99408241 1001 86380 86390 1
408370 99408370 1001 86380 86390 1
408357 99408357 1001 86380 86390 1
408492 99408492 1001 86380 86390 1
408743 99408743 1001 86380 86390 1
408864 99408864 1001 86380 86390 1
408960 99408960 1001 86380 86390 1
409500 99409500 1001 86380 86390 1
409577 99409577 1001 86380 86390 1
409881 99409881 1001 86380 86390 1
409787 99409787 1001 86380 86390 1
409842 99409842 1001 86380 86390 1
410012 99410012 1001 86380 86390 1
410111 99410111 1001 86380 86390 1
409992 99409992 1001 86380 86390 1
410514 99410514 1001 86380 86390 1
410696 99410696 1001 86380 86390 1
410741 99410741 1001 86380 86390 1
410806 99410806 1001 86380 86390 1
410744 99410744 1001 86380 86390 1
410883 99410883 1001 86380 86390 1
410975 99410975 1001 86380 86390 1
411062 99411062 1001 86380 86390 1
411091 99411091 1001 86380 86390 1
411313 99411313 1001 86380 86390 1
411394 99411394 1001 86380 86390 1
411426 99411426 1001 86380 86390 1
411874 99411874 1001 86380 86390 1
412436 99412436 1001 86380 86390 1
413591 99413591 1001 86380 86390 1
413339 99413339 1001 86380 86390 1
413550 99413550 1001 86380 86390 1
413649 99413649 1001 86380 86390 1
413552 99413552 1001 86380 86390 1
413010 99413010 1001 86380 86390 1
413015 99413015 1001 86380 86390 1
412981 99412981 1001 86380 86390 1
412802 99412802 1001 86380 86390 1
412726 99412726 1001 86380 86390 1
412814 99412814 1001 86380 86390 1
412632 99412632 1001 86380 86390 1
413889 99413889 1001 86380 86390 1
413930 99413930 1001 86380 86390 1
413961 99413961 1001 86380 86390 1
415317 99415317 1001 86380 86390 1
415118 99415118 1001 86380 86390 1
415058 99415058 1001 86380 86390 1
415122 99415122 1001 86380 86390 1
415196 99415196 1001 86380 86390 1
414674 99414674 1001 86380 86390 1
414922 99414922 1001 86380 86390 1
414895 99414895 1001 86380 86390 1
414779 99414779 1001 86380 86390 1
414746 99414746 1001 86380 86390 1
414134 99414134 1001 86380 86390 1
415699 99415699 1001 86380 86390 1
415647 99415647 1001 86380 86390 1
415641 99415641 1001 86380 86390 1
416725 99416725 1001 86380 86390 1
416142 99416142 1001 86380 86390 1
416224 99416224 1001 86380 86390 1
415816 99415816 1001 86380 86390 1
416040 99416040 1001 86380 86390 1
415891 99415891 1001 86380 86390 1
416004 99416004 1001 86380 86390 1
417233 99417233 1001 86380 86390 1
417468 99417468 1001 86380 86390 1
417569 99417569 1001 86380 86390 1
418486 99418486 1001 86380 86390 1
418683 99418683 1001 86380 86390 1
418783 99418783 1001 86380 86390 1
418724 99418724 1001 86380 86390 1
418668 99418668 1001 86380 86390 1
418039 99418039 1001 86380 86390 1
418206 99418206 1001 86380 86390 1
418068 99418068 1001 86380 86390 1
417944 99417944 1001 86380 86390 1
417899 99417899 1001 86380 86390 1
418981 99418981 1001 86380 86390 1
419137 99419137 1001 86380 86390 1
419066 99419066 1001 86380 86390 1
420068 99420068 1001 86380 86390 1
419786 99419786 1001 86380 86390 1
419683 99419683 1001 86380 86390 1
419741 99419741 1001 86380 86390 1
419794 99419794 1001 86380 86390 1
419999 99419999 1001 86380 86390 1
419356 99419356 1001 86380 86390 1
421839 99421839 1001 86380 86390 1
422117 99422117 1001 86380 86390 1
421933 99421933 1001 86380 86390 1
421915 99421915 1001 86380 86390 1
421886 99421886 1001 86380 86390 1
421683 99421683 1001 86380 86390 1
421611 99421611 1001 86380 86390 1
420918 99420918 1001 86380 86390 1
420976 99420976 1001 86380 86390 1
421021 99421021 1001 86380 86390 1
421057 99421057 1001 86380 86390 1
422149 99422149 1001 86380 86390 1
422335 99422335 1001 86380 86390 1
422203 99422203 1001 86380 86390 1
422230 99422230 1001 86380 86390 1
422427 99422427 1001 86380 86390 1
423677 99423677 1001 86380 86390 1
423492 99423492 1001 86380 86390 1
423698 99423698 1001 86380 86390 1
423738 99423738 1001 86380 86390 1
423650 99423650 1001 86380 86390 1
423055 99423055 1001 86380 86390 1
423219 99423219 1001 86380 86390 1
423095 99423095 1001 86380 86390 1
423015 99423015 1001 86380 86390 1
422546 99422546 1001 86380 86390 1
424035 99424035 1001 86380 86390 1
423825 99423825 1001 86380 86390 1
423792 99423792 1001 86380 86390 1
425358 99425358 1001 86380 86390 1
424905 99424905 1001 86380 86390 1
424761 99424761 1001 86380 86390 1
424726 99424726 1001 86380 86390 1
424532 99424532 1001 86380 86390 1
424526 99424526 1001 86380 86390 1
425450 99425450 1001 86380 86390 1
425520 99425520 1001 86380 86390 1
425774 99425774 1001 86380 86390 1
426764 99426764 1001 86380 86390 1
426895 99426895 1001 86380 86390 1
426729 99426729 1001 86380 86390 1
426776 99426776 1001 86380 86390 1
426789 99426789 1001 86380 86390 1
426526 99426526 1001 86380 86390 1
426456 99426456 1001 86380 86390 1
426518 99426518 1001 86380 86390 1
425905 99425905 1001 86380 86390 1
425858 99425858 1001 86380 86390 1
427268 99427268 1001 86380 86390 1
427122 99427122 1001 86380 86390 1
428391 99428391 1001 86380 86390 1
428656 99428656 1001 86380 86390 1
428093 99428093 1001 86380 86390 1
427943 99427943 1001 86380 86390 1
428228 99428228 1001 86380 86390 1
428337 99428337 1001 86380 86390 1
427745 99427745 1001 86380 86390 1
428934 99428934 1001 86380 86390 1
430103 99430103 1001 86380 86390 1
430181 99430181 1001 86380 86390 1
430286 99430286 1001 86380 86390 1
430092 99430092 1001 86380 86390 1
429721 99429721 1001 86380 86390 1
429704 99429704 1001 86380 86390 1
429954 99429954 1001 86380 86390 1
429180 99429180 1001 86380 86390 1
429183 99429183 1001 86380 86390 1
429356 99429356 1001 86380 86390 1
430549 99430549 1001 86380 86390 1
430404 99430404 1001 86380 86390 1
430449 99430449 1001 86380 86390 1
430818 99430818 1001 86380 86390 1
431844 99431844 1001 86380 86390 1
431433 99431433 1001 86380 86390 1
431496 99431496 1001 86380 86390 1
430980 99430980 1001 86380 86390 1
431215 99431215 1001 86380 86390 1
431048 99431048 1001 86380 86390 1
431078 99431078 1001 86380 86390 1
432473 99432473 1001 86380 86390 1
432067 99432067 1001 86380 86390 1
432308 99432308 1001 86380 86390 1
432485 99432485 1001 86380 86390 1
433260 99433260 1001 86380 86390 1
433092 99433092 1001 86380 86390 1
433235 99433235 1001 86380 86390 1
432829 99432829 1001 86380 86390 1
432562 99432562 1001 86380 86390 1
432743 99432743 1001 86380 86390 1
433945 99433945 1001 86380 86390 1
434125 99434125 1001 86380 86390 1
433900 99433900 1001 86380 86390 1
434035 99434035 1001 86380 86390 1
435423 99435423 1001 86380 86390 1
435428 99435428 1001 86380 86390 1
434817 99434817 1001 86380 86390 1
434895 99434895 1001 86380 86390 1
434825 99434825 1001 86380 86390 1
434971 99434971 1001 86380 86390 1
434958 99434958 1001 86380 86390 1
434809 99434809 1001 86380 86390 1
434187 99434187 1001 86380 86390 1
434531 99434531 1001 86380 86390 1
435677 99435677 1001 86380 86390 1
435515 99435515 1001 86380 86390 1
435656 99435656 1001 86380 86390 1
435712 99435712 1001 86380 86390 1
435735 99435735 1001 86380 86390 1
435879 99435879 1001 86380 86390 1
435882 99435882 1001 86380 86390 1
435564 99435564 1001 86380 86390 1
436873 99436873 1001 86380 86390 1
436992 99436992 1001 86380 86390 1
436948 99436948 1001 86380 86390 1
436795 99436795 1001 86380 86390 1
436493 99436493 1001 86380 86390 1
436568 99436568 1001 86380 86390 1
436713 99436713 1001 86380 86390 1
436463 99436463 1001 86380 86390 1
436696 99436696 1001 86380 86390 1
436702 99436702 1001 86380 86390 1
435936 99435936 1001 86380 86390 1
435963 99435963 1001 86380 86390 1
436183 99436183 1001 86380 86390 1
300021 99300021 1001 86380 86390 1
300067 99300067 1001 86380 86390 1
300626 99300626 1001 86380 86390 1
300707 99300707 1001 86380 86390 1
300687 99300687 1001 86380 86390 1
300459 99300459 1001 86380 86390 1
300364 99300364 1001 86380 86390 1
300482 99300482 1001 86380 86390 1
300457 99300457 1001 86380 86390 1
300126 99300126 1001 86380 86390 1
300273 99300273 1001 86380 86390 1
300210 99300210 1001 86380 86390 1
300829 99300829 1001 86380 86390 1
301552 99301552 1001 86380 86390 1
301522 99301522 1001 86380 86390 1
301365 99301365 1001 86380 86390 1
301404 99301404 1001 86380 86390 1
301367 99301367 1001 86380 86390 1
301407 99301407 1001 86380 86390 1
301201 99301201 1001 86380 86390 1
301245 99301245 1001 86380 86390 1
301002 99301002 1001 86380 86390 1
300977 99300977 1001 86380 86390 1
300978 99300978 1001 86380 86390 1
301111 99301111 1001 86380 86390 1
301009 99301009 1001 86380 86390 1
301644 99301644 1001 86380 86390 1
301595 99301595 1001 86380 86390 1
301742 99301742 1001 86380 86390 1
302331 99302331 1001 86380 86390 1
302190 99302190 1001 86380 86390 1
302256 99302256 1001 86380 86390 1
302334 99302334 1001 86380 86390 1
302137 99302137 1001 86380 86390 1
302151 99302151 1001 86380 86390 1
302067 99302067 1001 86380 86390 1
301822 99301822 1001 86380 86390 1
301888 99301888 1001 86380 86390 1
302489 99302489 1001 86380 86390 1
302505 99302505 1001 86380 86390 1
303156 99303156 1001 86380 86390 1
303133 99303133 1001 86380 86390 1
303161 99303161 1001 86380 86390 1
303089 99303089 1001 86380 86390 1
302866 99302866 1001 86380 86390 1
302996 99302996 1001 86380 86390 1
302868 99302868 1001 86380 86390 1
302933 99302933 1001 86380 86390 1
302858 99302858 1001 86380 86390 1
302601 99302601 1001 86380 86390 1
302669 99302669 1001 86380 86390 1
303323 99303323 1001 86380 86390 1
303220 99303220 1001 86380 86390 1
303326 99303326 1001 86380 86390 1
303275 99303275 1001 86380 86390 1
303379 99303379 1001 86380 86390 1
303238 99303238 1001 86380 86390 1
303723 99303723 1001 86380 86390 1
303575 99303575 1001 86380 86390 1
303538 99303538 1001 86380 86390 1
303488 99303488 1001 86380 86390 1
304148 99304148 1001 86380 86390 1
304139 99304139 1001 86380 86390 1
304191 99304191 1001 86380 86390 1
304207 99304207 1001 86380 86390 1
304051 99304051 1001 86380 86390 1
304130 99304130 1001 86380 86390 1
304741 99304741 1001 86380 86390 1
304603 99304603 1001 86380 86390 1
304644 99304644 1001 86380 86390 1
304469 99304469 1001 86380 86390 1
304286 99304286 1001 86380 86390 1
304870 99304870 1001 86380 86390 1
304239 99304239 1001 86380 86390 1
304891 99304891 1001 86380 86390 1
305616 99305616 1001 86380 86390 1
305569 99305569 1001 86380 86390 1
305472 99305472 1001 86380 86390 1
305291 99305291 1001 86380 86390 1
305475 99305475 1001 86380 86390 1
305476 99305476 1001 86380 86390 1
305295 99305295 1001 86380 86390 1
305165 99305165 1001 86380 86390 1
305270 99305270 1001 86380 86390 1
500042 99500042 1001 86380 86390 1
500019 99500019 1001 86380 86390 1
500072 99500072 1001 86380 86390 1
500765 99500765 1001 86380 86390 1
500782 99500782 1001 86380 86390 1
500454 99500454 1001 86380 86390 1
500534 99500534 1001 86380 86390 1
500560 99500560 1001 86380 86390 1
500574 99500574 1001 86380 86390 1
500432 99500432 1001 86380 86390 1
500504 99500504 1001 86380 86390 1
500332 99500332 1001 86380 86390 1
501016 99501016 1001 86380 86390 1
501585 99501585 1001 86380 86390 1
501422 99501422 1001 86380 86390 1
501361 99501361 1001 86380 86390 1
501432 99501432 1001 86380 86390 1
501122 99501122 1001 86380 86390 1
501179 99501179 1001 86380 86390 1
501077 99501077 1001 86380 86390 1
501768 99501768 1001 86380 86390 1
501756 99501756 1001 86380 86390 1
501652 99501652 1001 86380 86390 1
501656 99501656 1001 86380 86390 1
502440 99502440 1001 86380 86390 1
502421 99502421 1001 86380 86390 1
502383 99502383 1001 86380 86390 1
502374 99502374 1001 86380 86390 1
502090 99502090 1001 86380 86390 1
502026 99502026 1001 86380 86390 1
501937 99501937 1001 86380 86390 1
502030 99502030 1001 86380 86390 1
502018 99502018 1001 86380 86390 1
501967 99501967 1001 86380 86390 1
501893 99501893 1001 86380 86390 1
501867 99501867 1001 86380 86390 1
502596 99502596 1001 86380 86390 1
502494 99502494 1001 86380 86390 1
502628 99502628 1001 86380 86390 1
503166 99503166 1001 86380 86390 1
503170 99503170 1001 86380 86390 1
503274 99503274 1001 86380 86390 1
502889 99502889 1001 86380 86390 1
502793 99502793 1001 86380 86390 1
502758 99502758 1001 86380 86390 1
502785 99502785 1001 86380 86390 1
502863 99502863 1001 86380 86390 1
502877 99502877 1001 86380 86390 1
502787 99502787 1001 86380 86390 1
503483 99503483 1001 86380 86390 1
503458 99503458 1001 86380 86390 1
503394 99503394 1001 86380 86390 1
503330 99503330 1001 86380 86390 1
503331 99503331 1001 86380 86390 1
503378 99503378 1001 86380 86390 1
504076 99504076 1001 86380 86390 1
503837 99503837 1001 86380 86390 1
503905 99503905 1001 86380 86390 1
503881 99503881 1001 86380 86390 1
503766 99503766 1001 86380 86390 1
503550 99503550 1001 86380 86390 1
503642 99503642 1001 86380 86390 1
503618 99503618 1001 86380 86390 1
504254 99504254 1001 86380 86390 1
504767 99504767 1001 86380 86390 1
504871 99504871 1001 86380 86390 1
504898 99504898 1001 86380 86390 1
504626 99504626 1001 86380 86390 1
504693 99504693 1001 86380 86390 1
504579 99504579 1001 86380 86390 1
504645 99504645 1001 86380 86390 1
504494 99504494 1001 86380 86390 1
504365 99504365 1001 86380 86390 1
504405 99504405 1001 86380 86390 1
504354 99504354 1001 86380 86390 1
504959 99504959 1001 86380 86390 1
505069 99505069 1001 86380 86390 1
505669 99505669 1001 86380 86390 1
505708 99505708 1001 86380 86390 1
505644 99505644 1001 86380 86390 1
505696 99505696 1001 86380 86390 1
505384 99505384 1001 86380 86390 1
505438 99505438 1001 86380 86390 1
505292 99505292 1001 86380 86390 1
505194 99505194 1001 86380 86390 1
505200 99505200 1001 86380 86390 1
505330 99505330 1001 86380 86390 1
505865 99505865 1001 86380 86390 1
505957 99505957 1001 86380 86390 1
506469 99506469 1001 86380 86390 1
506444 99506444 1001 86380 86390 1
506574 99506574 1001 86380 86390 1
506448 99506448 1001 86380 86390 1
506556 99506556 1001 86380 86390 1
506243 99506243 1001 86380 86390 1
506359 99506359 1001 86380 86390 1
506194 99506194 1001 86380 86390 1
506286 99506286 1001 86380 86390 1
506093 99506093 1001 86380 86390 1
506133 99506133 1001 86380 86390 1
505987 99505987 1001 86380 86390 1
506723 99506723 1001 86380 86390 1
506791 99506791 1001 86380 86390 1
506669 99506669 1001 86380 86390 1
507421 99507421 1001 86380 86390 1
507387 99507387 1001 86380 86390 1
507231 99507231 1001 86380 86390 1
507350 99507350 1001 86380 86390 1
507305 99507305 1001 86380 86390 1
507115 99507115 1001 86380 86390 1
507141 99507141 1001 86380 86390 1
507040 99507040 1001 86380 86390 1
507086 99507086 1001 86380 86390 1
506973 99506973 1001 86380 86390 1
506988 99506988 1001 86380 86390 1
506837 99506837 1001 86380 86390 1
507448 99507448 1001 86380 86390 1
507568 99507568 1001 86380 86390 1
507429 99507429 1001 86380 86390 1
508102 99508102 1001 86380 86390 1
508237 99508237 1001 86380 86390 1
508183 99508183 1001 86380 86390 1
508210 99508210 1001 86380 86390 1
508019 99508019 1001 86380 86390 1
507890 99507890 1001 86380 86390 1
507945 99507945 1001 86380 86390 1
507883 99507883 1001 86380 86390 1
508041 99508041 1001 86380 86390 1
507718 99507718 1001 86380 86390 1
507706 99507706 1001 86380 86390 1
507738 99507738 1001 86380 86390 1
507649 99507649 1001 86380 86390 1
507794 99507794 1001 86380 86390 1
508328 99508328 1001 86380 86390 1
508264 99508264 1001 86380 86390 1
508422 99508422 1001 86380 86390 1
508358 99508358 1001 86380 86390 1
508436 99508436 1001 86380 86390 1
508333 99508333 1001 86380 86390 1
508385 99508385 1001 86380 86390 1
508411 99508411 1001 86380 86390 1
508283 99508283 1001 86380 86390 1
508962 99508962 1001 86380 86390 1
508976 99508976 1001 86380 86390 1
508989 99508989 1001 86380 86390 1
509056 99509056 1001 86380 86390 1
508942 99508942 1001 86380 86390 1
508792 99508792 1001 86380 86390 1
508769 99508769 1001 86380 86390 1
508519 99508519 1001 86380 86390 1
508484 99508484 1001 86380 86390 1
508550 99508550 1001 86380 86390 1
508641 99508641 1001 86380 86390 1
508463 99508463 1001 86380 86390 1
509254 99509254 1001 86380 86390 1
509100 99509100 1001 86380 86390 1
509114 99509114 1001 86380 86390 1
509153 99509153 1001 86380 86390 1
509102 99509102 1001 86380 86390 1
509730 99509730 1001 86380 86390 1
509718 99509718 1001 86380 86390 1
509673 99509673 1001 86380 86390 1
509617 99509617 1001 86380 86390 1
509321 99509321 1001 86380 86390 1
509387 99509387 1001 86380 86390 1
509323 99509323 1001 86380 86390 1
509979 99509979 1001 86380 86390 1
509905 99509905 1001 86380 86390 1
510599 99510599 1001 86380 86390 1
510727 99510727 1001 86380 86390 1
510669 99510669 1001 86380 86390 1
510713 99510713 1001 86380 86390 1
510635 99510635 1001 86380 86390 1
510466 99510466 1001 86380 86390 1
510145 99510145 1001 86380 86390 1
510160 99510160 1001 86380 86390 1
510215 99510215 1001 86380 86390 1
510232 99510232 1001 86380 86390 1
510271 99510271 1001 86380 86390 1
510221 99510221 1001 86380 86390 1
510831 99510831 1001 86380 86390 1
511553 99511553 1001 86380 86390 1
511505 99511505 1001 86380 86390 1
511218 99511218 1001 86380 86390 1
511283 99511283 1001 86380 86390 1
511335 99511335 1001 86380 86390 1
511039 99511039 1001 86380 86390 1
510956 99510956 1001 86380 86390 1
511612 99511612 1001 86380 86390 1
511703 99511703 1001 86380 86390 1
512298 99512298 1001 86380 86390 1
512135 99512135 1001 86380 86390 1
512049 99512049 1001 86380 86390 1
512028 99512028 1001 86380 86390 1
511891 99511891 1001 86380 86390 1
511939 99511939 1001 86380 86390 1
512455 99512455 1001 86380 86390 1
512531 99512531 1001 86380 86390 1
513116 99513116 1001 86380 86390 1
513118 99513118 1001 86380 86390 1
512862 99512862 1001 86380 86390 1
512914 99512914 1001 86380 86390 1
512829 99512829 1001 86380 86390 1
512946 99512946 1001 86380 86390 1
512804 99512804 1001 86380 86390 1
512640 99512640 1001 86380 86390 1
512679 99512679 1001 86380 86390 1
512594 99512594 1001 86380 86390 1
513410 99513410 1001 86380 86390 1
513372 99513372 1001 86380 86390 1
513321 99513321 1001 86380 86390 1
513361 99513361 1001 86380 86390 1
513336 99513336 1001 86380 86390 1
513312 99513312 1001 86380 86390 1
513261 99513261 1001 86380 86390 1
513985 99513985 1001 86380 86390 1
513843 99513843 1001 86380 86390 1
513848 99513848 1001 86380 86390 1
513567 99513567 1001 86380 86390 1
513524 99513524 1001 86380 86390 1
513513 99513513 1001 86380 86390 1
514042 99514042 1001 86380 86390 1
514116 99514116 1001 86380 86390 1
514091 99514091 1001 86380 86390 1
514105 99514105 1001 86380 86390 1
514769 99514769 1001 86380 86390 1
514783 99514783 1001 86380 86390 1
514646 99514646 1001 86380 86390 1
514407 99514407 1001 86380 86390 1
514395 99514395 1001 86380 86390 1
514409 99514409 1001 86380 86390 1
514324 99514324 1001 86380 86390 1
514859 99514859 1001 86380 86390 1
514891 99514891 1001 86380 86390 1
515531 99515531 1001 86380 86390 1
515511 99515511 1001 86380 86390 1
515442 99515442 1001 86380 86390 1
515346 99515346 1001 86380 86390 1
515373 99515373 1001 86380 86390 1
515091 99515091 1001 86380 86390 1
515223 99515223 1001 86380 86390 1
515163 99515163 1001 86380 86390 1
515862 99515862 1001 86380 86390 1
515869 99515869 1001 86380 86390 1
515859 99515859 1001 86380 86390 1
516379 99516379 1001 86380 86390 1
516162 99516162 1001 86380 86390 1
516113 99516113 1001 86380 86390 1
516289 99516289 1001 86380 86390 1
516303 99516303 1001 86380 86390 1
515982 99515982 1001 86380 86390 1
516075 99516075 1001 86380 86390 1
516511 99516511 1001 86380 86390 1
517233 99517233 1001 86380 86390 1
517211 99517211 1001 86380 86390 1
517014 99517014 1001 86380 86390 1
516929 99516929 1001 86380 86390 1
516886 99516886 1001 86380 86390 1
516746 99516746 1001 86380 86390 1
517449 99517449 1001 86380 86390 1
517920 99517920 1001 86380 86390 1
517754 99517754 1001 86380 86390 1
517847 99517847 1001 86380 86390 1
517874 99517874 1001 86380 86390 1
[truncated: 4,091,126 more chars]
