# Supplementary material for: Fast and near-optimal monitoring for healthcare acquired infection outbreaks
Source: PLoS Comput Biol. 2019 Sep 16;15(9):e1007284. doi: 10.1371/journal.pcbi.1007284 (PMC6762212; doi:10.1371/journal.pcbi.1007284)
Supplement: S2 Data — (ZIP) [file pcbi.1007284.s007.zip › MobilityLogs2/HAISE_Carilion_all_visits_day_116.txt]

#Person location Sublocation StartTime EndTime Type
427347 761 1001 60300 66597 1
511783 810 1001 66220 66519 1
400027 99400027 1001 86380 86390 1
400009 99400009 1001 86380 86390 1
400405 99400405 1001 86380 86390 1
400345 99400345 1001 86380 86390 1
400370 99400370 1001 86380 86390 1
400459 99400459 1001 86380 86390 1
400565 99400565 1001 86380 86390 1
400555 99400555 1001 86380 86390 1
400581 99400581 1001 86380 86390 1
400778 99400778 1001 86380 86390 1
400832 99400832 1001 86380 86390 1
400987 99400987 1001 86380 86390 1
401281 99401281 1001 86380 86390 1
401751 99401751 1001 86380 86390 1
401938 99401938 1001 86380 86390 1
402018 99402018 1001 86380 86390 1
402021 99402021 1001 86380 86390 1
402058 99402058 1001 86380 86390 1
401966 99401966 1001 86380 86390 1
402247 99402247 1001 86380 86390 1
402284 99402284 1001 86380 86390 1
402382 99402382 1001 86380 86390 1
402384 99402384 1001 86380 86390 1
402549 99402549 1001 86380 86390 1
402612 99402612 1001 86380 86390 1
402622 99402622 1001 86380 86390 1
402716 99402716 1001 86380 86390 1
403079 99403079 1001 86380 86390 1
402995 99402995 1001 86380 86390 1
403201 99403201 1001 86380 86390 1
403589 99403589 1001 86380 86390 1
403702 99403702 1001 86380 86390 1
403667 99403667 1001 86380 86390 1
403741 99403741 1001 86380 86390 1
403966 99403966 1001 86380 86390 1
404157 99404157 1001 86380 86390 1
404464 99404464 1001 86380 86390 1
404678 99404678 1001 86380 86390 1
404689 99404689 1001 86380 86390 1
405350 99405350 1001 86380 86390 1
405664 99405664 1001 86380 86390 1
405655 99405655 1001 86380 86390 1
405755 99405755 1001 86380 86390 1
405780 99405780 1001 86380 86390 1
405950 99405950 1001 86380 86390 1
405958 99405958 1001 86380 86390 1
406123 99406123 1001 86380 86390 1
406155 99406155 1001 86380 86390 1
406213 99406213 1001 86380 86390 1
406555 99406555 1001 86380 86390 1
406683 99406683 1001 86380 86390 1
406836 99406836 1001 86380 86390 1
406739 99406739 1001 86380 86390 1
406820 99406820 1001 86380 86390 1
406741 99406741 1001 86380 86390 1
406925 99406925 1001 86380 86390 1
406846 99406846 1001 86380 86390 1
407105 99407105 1001 86380 86390 1
407152 99407152 1001 86380 86390 1
407165 99407165 1001 86380 86390 1
407264 99407264 1001 86380 86390 1
407248 99407248 1001 86380 86390 1
407375 99407375 1001 86380 86390 1
407872 99407872 1001 86380 86390 1
407957 99407957 1001 86380 86390 1
408071 99408071 1001 86380 86390 1
408148 99408148 1001 86380 86390 1
408102 99408102 1001 86380 86390 1
408265 99408265 1001 86380 86390 1
408353 99408353 1001 86380 86390 1
408375 99408375 1001 86380 86390 1
408516 99408516 1001 86380 86390 1
408830 99408830 1001 86380 86390 1
408817 99408817 1001 86380 86390 1
408997 99408997 1001 86380 86390 1
409179 99409179 1001 86380 86390 1
409437 99409437 1001 86380 86390 1
409689 99409689 1001 86380 86390 1
409699 99409699 1001 86380 86390 1
409969 99409969 1001 86380 86390 1
410269 99410269 1001 86380 86390 1
410442 99410442 1001 86380 86390 1
410880 99410880 1001 86380 86390 1
410983 99410983 1001 86380 86390 1
411074 99411074 1001 86380 86390 1
411059 99411059 1001 86380 86390 1
411244 99411244 1001 86380 86390 1
411942 99411942 1001 86380 86390 1
411932 99411932 1001 86380 86390 1
412277 99412277 1001 86380 86390 1
412477 99412477 1001 86380 86390 1
412433 99412433 1001 86380 86390 1
413302 99413302 1001 86380 86390 1
413669 99413669 1001 86380 86390 1
413362 99413362 1001 86380 86390 1
413183 99413183 1001 86380 86390 1
413020 99413020 1001 86380 86390 1
412640 99412640 1001 86380 86390 1
412510 99412510 1001 86380 86390 1
412741 99412741 1001 86380 86390 1
413805 99413805 1001 86380 86390 1
413290 99413290 1001 86380 86390 1
413774 99413774 1001 86380 86390 1
413830 99413830 1001 86380 86390 1
415142 99415142 1001 86380 86390 1
415124 99415124 1001 86380 86390 1
415196 99415196 1001 86380 86390 1
415014 99415014 1001 86380 86390 1
414991 99414991 1001 86380 86390 1
414741 99414741 1001 86380 86390 1
414846 99414846 1001 86380 86390 1
414690 99414690 1001 86380 86390 1
414905 99414905 1001 86380 86390 1
414334 99414334 1001 86380 86390 1
414270 99414270 1001 86380 86390 1
415622 99415622 1001 86380 86390 1
415553 99415553 1001 86380 86390 1
416813 99416813 1001 86380 86390 1
416615 99416615 1001 86380 86390 1
416870 99416870 1001 86380 86390 1
416891 99416891 1001 86380 86390 1
416744 99416744 1001 86380 86390 1
416963 99416963 1001 86380 86390 1
416749 99416749 1001 86380 86390 1
416325 99416325 1001 86380 86390 1
416229 99416229 1001 86380 86390 1
416212 99416212 1001 86380 86390 1
415900 99415900 1001 86380 86390 1
417484 99417484 1001 86380 86390 1
418620 99418620 1001 86380 86390 1
418432 99418432 1001 86380 86390 1
418039 99418039 1001 86380 86390 1
418064 99418064 1001 86380 86390 1
417936 99417936 1001 86380 86390 1
418881 99418881 1001 86380 86390 1
419144 99419144 1001 86380 86390 1
419181 99419181 1001 86380 86390 1
418948 99418948 1001 86380 86390 1
418949 99418949 1001 86380 86390 1
420150 99420150 1001 86380 86390 1
420368 99420368 1001 86380 86390 1
420327 99420327 1001 86380 86390 1
419966 99419966 1001 86380 86390 1
419794 99419794 1001 86380 86390 1
419935 99419935 1001 86380 86390 1
419237 99419237 1001 86380 86390 1
419429 99419429 1001 86380 86390 1
419578 99419578 1001 86380 86390 1
419279 99419279 1001 86380 86390 1
419419 99419419 1001 86380 86390 1
420708 99420708 1001 86380 86390 1
420703 99420703 1001 86380 86390 1
420642 99420642 1001 86380 86390 1
421866 99421866 1001 86380 86390 1
421824 99421824 1001 86380 86390 1
421936 99421936 1001 86380 86390 1
421432 99421432 1001 86380 86390 1
421667 99421667 1001 86380 86390 1
421277 99421277 1001 86380 86390 1
420896 99420896 1001 86380 86390 1
421121 99421121 1001 86380 86390 1
420867 99420867 1001 86380 86390 1
421247 99421247 1001 86380 86390 1
421010 99421010 1001 86380 86390 1
421096 99421096 1001 86380 86390 1
421253 99421253 1001 86380 86390 1
422192 99422192 1001 86380 86390 1
423434 99423434 1001 86380 86390 1
423581 99423581 1001 86380 86390 1
423028 99423028 1001 86380 86390 1
422956 99422956 1001 86380 86390 1
423019 99423019 1001 86380 86390 1
423145 99423145 1001 86380 86390 1
422656 99422656 1001 86380 86390 1
422697 99422697 1001 86380 86390 1
422657 99422657 1001 86380 86390 1
422683 99422683 1001 86380 86390 1
424067 99424067 1001 86380 86390 1
424084 99424084 1001 86380 86390 1
425102 99425102 1001 86380 86390 1
425192 99425192 1001 86380 86390 1
425238 99425238 1001 86380 86390 1
425268 99425268 1001 86380 86390 1
424866 99424866 1001 86380 86390 1
424633 99424633 1001 86380 86390 1
424691 99424691 1001 86380 86390 1
424729 99424729 1001 86380 86390 1
424226 99424226 1001 86380 86390 1
424306 99424306 1001 86380 86390 1
425499 99425499 1001 86380 86390 1
425632 99425632 1001 86380 86390 1
425505 99425505 1001 86380 86390 1
425588 99425588 1001 86380 86390 1
425399 99425399 1001 86380 86390 1
425652 99425652 1001 86380 86390 1
427005 99427005 1001 86380 86390 1
426875 99426875 1001 86380 86390 1
426888 99426888 1001 86380 86390 1
427100 99427100 1001 86380 86390 1
427116 99427116 1001 86380 86390 1
426574 99426574 1001 86380 86390 1
426596 99426596 1001 86380 86390 1
426377 99426377 1001 86380 86390 1
426529 99426529 1001 86380 86390 1
426670 99426670 1001 86380 86390 1
426532 99426532 1001 86380 86390 1
426159 99426159 1001 86380 86390 1
425875 99425875 1001 86380 86390 1
426058 99426058 1001 86380 86390 1
426263 99426263 1001 86380 86390 1
427200 99427200 1001 86380 86390 1
427420 99427420 1001 86380 86390 1
427399 99427399 1001 86380 86390 1
428734 99428734 1001 86380 86390 1
428696 99428696 1001 86380 86390 1
428120 99428120 1001 86380 86390 1
428096 99428096 1001 86380 86390 1
428164 99428164 1001 86380 86390 1
427932 99427932 1001 86380 86390 1
427802 99427802 1001 86380 86390 1
427660 99427660 1001 86380 86390 1
427907 99427907 1001 86380 86390 1
427544 99427544 1001 86380 86390 1
427547 99427547 1001 86380 86390 1
428872 99428872 1001 86380 86390 1
428791 99428791 1001 86380 86390 1
428974 99428974 1001 86380 86390 1
428839 99428839 1001 86380 86390 1
428986 99428986 1001 86380 86390 1
430338 99430338 1001 86380 86390 1
430341 99430341 1001 86380 86390 1
429780 99429780 1001 86380 86390 1
429759 99429759 1001 86380 86390 1
430511 99430511 1001 86380 86390 1
430408 99430408 1001 86380 86390 1
430573 99430573 1001 86380 86390 1
431940 99431940 1001 86380 86390 1
431700 99431700 1001 86380 86390 1
431946 99431946 1001 86380 86390 1
431949 99431949 1001 86380 86390 1
431211 99431211 1001 86380 86390 1
430875 99430875 1001 86380 86390 1
430963 99430963 1001 86380 86390 1
432350 99432350 1001 86380 86390 1
432380 99432380 1001 86380 86390 1
432382 99432382 1001 86380 86390 1
432436 99432436 1001 86380 86390 1
433467 99433467 1001 86380 86390 1
433347 99433347 1001 86380 86390 1
433686 99433686 1001 86380 86390 1
433572 99433572 1001 86380 86390 1
433159 99433159 1001 86380 86390 1
433151 99433151 1001 86380 86390 1
433233 99433233 1001 86380 86390 1
432591 99432591 1001 86380 86390 1
432694 99432694 1001 86380 86390 1
433913 99433913 1001 86380 86390 1
433786 99433786 1001 86380 86390 1
434021 99434021 1001 86380 86390 1
434066 99434066 1001 86380 86390 1
433849 99433849 1001 86380 86390 1
435375 99435375 1001 86380 86390 1
435388 99435388 1001 86380 86390 1
434688 99434688 1001 86380 86390 1
434934 99434934 1001 86380 86390 1
434891 99434891 1001 86380 86390 1
434532 99434532 1001 86380 86390 1
434378 99434378 1001 86380 86390 1
434176 99434176 1001 86380 86390 1
434270 99434270 1001 86380 86390 1
434187 99434187 1001 86380 86390 1
434362 99434362 1001 86380 86390 1
434311 99434311 1001 86380 86390 1
435457 99435457 1001 86380 86390 1
435645 99435645 1001 86380 86390 1
435466 99435466 1001 86380 86390 1
437004 99437004 1001 86380 86390 1
437085 99437085 1001 86380 86390 1
436898 99436898 1001 86380 86390 1
437008 99437008 1001 86380 86390 1
436773 99436773 1001 86380 86390 1
437012 99437012 1001 86380 86390 1
437065 99437065 1001 86380 86390 1
436628 99436628 1001 86380 86390 1
436630 99436630 1001 86380 86390 1
436573 99436573 1001 86380 86390 1
436464 99436464 1001 86380 86390 1
436653 99436653 1001 86380 86390 1
436490 99436490 1001 86380 86390 1
436193 99436193 1001 86380 86390 1
435961 99435961 1001 86380 86390 1
436274 99436274 1001 86380 86390 1
436022 99436022 1001 86380 86390 1
435996 99435996 1001 86380 86390 1
436247 99436247 1001 86380 86390 1
436302 99436302 1001 86380 86390 1
300004 99300004 1001 86380 86390 1
300086 99300086 1001 86380 86390 1
437178 99437178 1001 86380 86390 1
437336 99437336 1001 86380 86390 1
300627 99300627 1001 86380 86390 1
300551 99300551 1001 86380 86390 1
300604 99300604 1001 86380 86390 1
300658 99300658 1001 86380 86390 1
300716 99300716 1001 86380 86390 1
300546 99300546 1001 86380 86390 1
300334 99300334 1001 86380 86390 1
300349 99300349 1001 86380 86390 1
300417 99300417 1001 86380 86390 1
300470 99300470 1001 86380 86390 1
300226 99300226 1001 86380 86390 1
300217 99300217 1001 86380 86390 1
300141 99300141 1001 86380 86390 1
300180 99300180 1001 86380 86390 1
300195 99300195 1001 86380 86390 1
300791 99300791 1001 86380 86390 1
301375 99301375 1001 86380 86390 1
301493 99301493 1001 86380 86390 1
301398 99301398 1001 86380 86390 1
301289 99301289 1001 86380 86390 1
301238 99301238 1001 86380 86390 1
301160 99301160 1001 86380 86390 1
301188 99301188 1001 86380 86390 1
301294 99301294 1001 86380 86390 1
301152 99301152 1001 86380 86390 1
301218 99301218 1001 86380 86390 1
300974 99300974 1001 86380 86390 1
301031 99301031 1001 86380 86390 1
301127 99301127 1001 86380 86390 1
301617 99301617 1001 86380 86390 1
301351 99301351 1001 86380 86390 1
301649 99301649 1001 86380 86390 1
301755 99301755 1001 86380 86390 1
301743 99301743 1001 86380 86390 1
301681 99301681 1001 86380 86390 1
302291 99302291 1001 86380 86390 1
302183 99302183 1001 86380 86390 1
302221 99302221 1001 86380 86390 1
302364 99302364 1001 86380 86390 1
302003 99302003 1001 86380 86390 1
302081 99302081 1001 86380 86390 1
302095 99302095 1001 86380 86390 1
302070 99302070 1001 86380 86390 1
301943 99301943 1001 86380 86390 1
301766 99301766 1001 86380 86390 1
301923 99301923 1001 86380 86390 1
302535 99302535 1001 86380 86390 1
302546 99302546 1001 86380 86390 1
303009 99303009 1001 86380 86390 1
302887 99302887 1001 86380 86390 1
302965 99302965 1001 86380 86390 1
302891 99302891 1001 86380 86390 1
302917 99302917 1001 86380 86390 1
302879 99302879 1001 86380 86390 1
302614 99302614 1001 86380 86390 1
302682 99302682 1001 86380 86390 1
302789 99302789 1001 86380 86390 1
302608 99302608 1001 86380 86390 1
303259 99303259 1001 86380 86390 1
303345 99303345 1001 86380 86390 1
303911 99303911 1001 86380 86390 1
304014 99304014 1001 86380 86390 1
303772 99303772 1001 86380 86390 1
303480 99303480 1001 86380 86390 1
304112 99304112 1001 86380 86390 1
304232 99304232 1001 86380 86390 1
304133 99304133 1001 86380 86390 1
304172 99304172 1001 86380 86390 1
304838 99304838 1001 86380 86390 1
304793 99304793 1001 86380 86390 1
304819 99304819 1001 86380 86390 1
304632 99304632 1001 86380 86390 1
304468 99304468 1001 86380 86390 1
304561 99304561 1001 86380 86390 1
304627 99304627 1001 86380 86390 1
304255 99304255 1001 86380 86390 1
304902 99304902 1001 86380 86390 1
305570 99305570 1001 86380 86390 1
305498 99305498 1001 86380 86390 1
305617 99305617 1001 86380 86390 1
305543 99305543 1001 86380 86390 1
305332 99305332 1001 86380 86390 1
305448 99305448 1001 86380 86390 1
305465 99305465 1001 86380 86390 1
305131 99305131 1001 86380 86390 1
305183 99305183 1001 86380 86390 1
305222 99305222 1001 86380 86390 1
305081 99305081 1001 86380 86390 1
305146 99305146 1001 86380 86390 1
305252 99305252 1001 86380 86390 1
305154 99305154 1001 86380 86390 1
500088 99500088 1001 86380 86390 1
500156 99500156 1001 86380 86390 1
500093 99500093 1001 86380 86390 1
500043 99500043 1001 86380 86390 1
500022 99500022 1001 86380 86390 1
500087 99500087 1001 86380 86390 1
500686 99500686 1001 86380 86390 1
500756 99500756 1001 86380 86390 1
500628 99500628 1001 86380 86390 1
500410 99500410 1001 86380 86390 1
500476 99500476 1001 86380 86390 1
500360 99500360 1001 86380 86390 1
500890 99500890 1001 86380 86390 1
500885 99500885 1001 86380 86390 1
501604 99501604 1001 86380 86390 1
501567 99501567 1001 86380 86390 1
501618 99501618 1001 86380 86390 1
501575 99501575 1001 86380 86390 1
501397 99501397 1001 86380 86390 1
501385 99501385 1001 86380 86390 1
501321 99501321 1001 86380 86390 1
501230 99501230 1001 86380 86390 1
501258 99501258 1001 86380 86390 1
501285 99501285 1001 86380 86390 1
501368 99501368 1001 86380 86390 1
501126 99501126 1001 86380 86390 1
501139 99501139 1001 86380 86390 1
501066 99501066 1001 86380 86390 1
501184 99501184 1001 86380 86390 1
501224 99501224 1001 86380 86390 1
501699 99501699 1001 86380 86390 1
502390 99502390 1001 86380 86390 1
502310 99502310 1001 86380 86390 1
502375 99502375 1001 86380 86390 1
502216 99502216 1001 86380 86390 1
502141 99502141 1001 86380 86390 1
501897 99501897 1001 86380 86390 1
501942 99501942 1001 86380 86390 1
501906 99501906 1001 86380 86390 1
502262 99502262 1001 86380 86390 1
502588 99502588 1001 86380 86390 1
503202 99503202 1001 86380 86390 1
503257 99503257 1001 86380 86390 1
502986 99502986 1001 86380 86390 1
502975 99502975 1001 86380 86390 1
503019 99503019 1001 86380 86390 1
503033 99503033 1001 86380 86390 1
502779 99502779 1001 86380 86390 1
502717 99502717 1001 86380 86390 1
502783 99502783 1001 86380 86390 1
502758 99502758 1001 86380 86390 1
502800 99502800 1001 86380 86390 1
502839 99502839 1001 86380 86390 1
503381 99503381 1001 86380 86390 1
503396 99503396 1001 86380 86390 1
503384 99503384 1001 86380 86390 1
503306 99503306 1001 86380 86390 1
503475 99503475 1001 86380 86390 1
503323 99503323 1001 86380 86390 1
503951 99503951 1001 86380 86390 1
503929 99503929 1001 86380 86390 1
504093 99504093 1001 86380 86390 1
504099 99504099 1001 86380 86390 1
504063 99504063 1001 86380 86390 1
504040 99504040 1001 86380 86390 1
503792 99503792 1001 86380 86390 1
503873 99503873 1001 86380 86390 1
503695 99503695 1001 86380 86390 1
503660 99503660 1001 86380 86390 1
504310 99504310 1001 86380 86390 1
504286 99504286 1001 86380 86390 1
504300 99504300 1001 86380 86390 1
504237 99504237 1001 86380 86390 1
504202 99504202 1001 86380 86390 1
504306 99504306 1001 86380 86390 1
504895 99504895 1001 86380 86390 1
504775 99504775 1001 86380 86390 1
504533 99504533 1001 86380 86390 1
504616 99504616 1001 86380 86390 1
504581 99504581 1001 86380 86390 1
504399 99504399 1001 86380 86390 1
504503 99504503 1001 86380 86390 1
504439 99504439 1001 86380 86390 1
504980 99504980 1001 86380 86390 1
504976 99504976 1001 86380 86390 1
505629 99505629 1001 86380 86390 1
505694 99505694 1001 86380 86390 1
505684 99505684 1001 86380 86390 1
505641 99505641 1001 86380 86390 1
505384 99505384 1001 86380 86390 1
505387 99505387 1001 86380 86390 1
505480 99505480 1001 86380 86390 1
505547 99505547 1001 86380 86390 1
505483 99505483 1001 86380 86390 1
505522 99505522 1001 86380 86390 1
505511 99505511 1001 86380 86390 1
505434 99505434 1001 86380 86390 1
505194 99505194 1001 86380 86390 1
505339 99505339 1001 86380 86390 1
505251 99505251 1001 86380 86390 1
505938 99505938 1001 86380 86390 1
505823 99505823 1001 86380 86390 1
505774 99505774 1001 86380 86390 1
505918 99505918 1001 86380 86390 1
506568 99506568 1001 86380 86390 1
506434 99506434 1001 86380 86390 1
506512 99506512 1001 86380 86390 1
506453 99506453 1001 86380 86390 1
506366 99506366 1001 86380 86390 1
506382 99506382 1001 86380 86390 1
506217 99506217 1001 86380 86390 1
506230 99506230 1001 86380 86390 1
506231 99506231 1001 86380 86390 1
506324 99506324 1001 86380 86390 1
506325 99506325 1001 86380 86390 1
506122 99506122 1001 86380 86390 1
506715 99506715 1001 86380 86390 1
507220 99507220 1001 86380 86390 1
507394 99507394 1001 86380 86390 1
507400 99507400 1001 86380 86390 1
507401 99507401 1001 86380 86390 1
507236 99507236 1001 86380 86390 1
507371 99507371 1001 86380 86390 1
507180 99507180 1001 86380 86390 1
507194 99507194 1001 86380 86390 1
507055 99507055 1001 86380 86390 1
507188 99507188 1001 86380 86390 1
507008 99507008 1001 86380 86390 1
507601 99507601 1001 86380 86390 1
507444 99507444 1001 86380 86390 1
507548 99507548 1001 86380 86390 1
508048 99508048 1001 86380 86390 1
508061 99508061 1001 86380 86390 1
508227 99508227 1001 86380 86390 1
508007 99508007 1001 86380 86390 1
507878 99507878 1001 86380 86390 1
507945 99507945 1001 86380 86390 1
507869 99507869 1001 86380 86390 1
507882 99507882 1001 86380 86390 1
507785 99507785 1001 86380 86390 1
507798 99507798 1001 86380 86390 1
507708 99507708 1001 86380 86390 1
507683 99507683 1001 86380 86390 1
507635 99507635 1001 86380 86390 1
507806 99507806 1001 86380 86390 1
508360 99508360 1001 86380 86390 1
508915 99508915 1001 86380 86390 1
508942 99508942 1001 86380 86390 1
509063 99509063 1001 86380 86390 1
508931 99508931 1001 86380 86390 1
509066 99509066 1001 86380 86390 1
508742 99508742 1001 86380 86390 1
508708 99508708 1001 86380 86390 1
508673 99508673 1001 86380 86390 1
508614 99508614 1001 86380 86390 1
508640 99508640 1001 86380 86390 1
508511 99508511 1001 86380 86390 1
508590 99508590 1001 86380 86390 1
508501 99508501 1001 86380 86390 1
508630 99508630 1001 86380 86390 1
508631 99508631 1001 86380 86390 1
508657 99508657 1001 86380 86390 1
508479 99508479 1001 86380 86390 1
509216 99509216 1001 86380 86390 1
509165 99509165 1001 86380 86390 1
509154 99509154 1001 86380 86390 1
509077 99509077 1001 86380 86390 1
509130 99509130 1001 86380 86390 1
509118 99509118 1001 86380 86390 1
509876 99509876 1001 86380 86390 1
509817 99509817 1001 86380 86390 1
509740 99509740 1001 86380 86390 1
509715 99509715 1001 86380 86390 1
509745 99509745 1001 86380 86390 1
509567 99509567 1001 86380 86390 1
509532 99509532 1001 86380 86390 1
509545 99509545 1001 86380 86390 1
509690 99509690 1001 86380 86390 1
509550 99509550 1001 86380 86390 1
509525 99509525 1001 86380 86390 1
509474 99509474 1001 86380 86390 1
509373 99509373 1001 86380 86390 1
509427 99509427 1001 86380 86390 1
509391 99509391 1001 86380 86390 1
510040 99510040 1001 86380 86390 1
509964 99509964 1001 86380 86390 1
510045 99510045 1001 86380 86390 1
509972 99509972 1001 86380 86390 1
510089 99510089 1001 86380 86390 1
509921 99509921 1001 86380 86390 1
509923 99509923 1001 86380 86390 1
510720 99510720 1001 86380 86390 1
510546 99510546 1001 86380 86390 1
510470 99510470 1001 86380 86390 1
510472 99510472 1001 86380 86390 1
510318 99510318 1001 86380 86390 1
510425 99510425 1001 86380 86390 1
510464 99510464 1001 86380 86390 1
510325 99510325 1001 86380 86390 1
510430 99510430 1001 86380 86390 1
510253 99510253 1001 86380 86390 1
510203 99510203 1001 86380 86390 1
510191 99510191 1001 86380 86390 1
510805 99510805 1001 86380 86390 1
510899 99510899 1001 86380 86390 1
510838 99510838 1001 86380 86390 1
511419 99511419 1001 86380 86390 1
511433 99511433 1001 86380 86390 1
511447 99511447 1001 86380 86390 1
511232 99511232 1001 86380 86390 1
511170 99511170 1001 86380 86390 1
511281 99511281 1001 86380 86390 1
510945 99510945 1001 86380 86390 1
510976 99510976 1001 86380 86390 1
511002 99511002 1001 86380 86390 1
510977 99510977 1001 86380 86390 1
511094 99511094 1001 86380 86390 1
511137 99511137 1001 86380 86390 1
511580 99511580 1001 86380 86390 1
511716 99511716 1001 86380 86390 1
512258 99512258 1001 86380 86390 1
512194 99512194 1001 86380 86390 1
512220 99512220 1001 86380 86390 1
512074 99512074 1001 86380 86390 1
512056 99512056 1001 86380 86390 1
511954 99511954 1001 86380 86390 1
511903 99511903 1001 86380 86390 1
511820 99511820 1001 86380 86390 1
511795 99511795 1001 86380 86390 1
511847 99511847 1001 86380 86390 1
512583 99512583 1001 86380 86390 1
513020 99513020 1001 86380 86390 1
513194 99513194 1001 86380 86390 1
513166 99513166 1001 86380 86390 1
512883 99512883 1001 86380 86390 1
512807 99512807 1001 86380 86390 1
512828 99512828 1001 86380 86390 1
512921 99512921 1001 86380 86390 1
512766 99512766 1001 86380 86390 1
512769 99512769 1001 86380 86390 1
512654 99512654 1001 86380 86390 1
512758 99512758 1001 86380 86390 1
512748 99512748 1001 86380 86390 1
512787 99512787 1001 86380 86390 1
512647 99512647 1001 86380 86390 1
513310 99513310 1001 86380 86390 1
513262 99513262 1001 86380 86390 1
514003 99514003 1001 86380 86390 1
513910 99513910 1001 86380 86390 1
513938 99513938 1001 86380 86390 1
514018 99514018 1001 86380 86390 1
513941 99513941 1001 86380 86390 1
513736 99513736 1001 86380 86390 1
513740 99513740 1001 86380 86390 1
513625 99513625 1001 86380 86390 1
513652 99513652 1001 86380 86390 1
513655 99513655 1001 86380 86390 1
513786 99513786 1001 86380 86390 1
513417 99513417 1001 86380 86390 1
514115 99514115 1001 86380 86390 1
514830 99514830 1001 86380 86390 1
514836 99514836 1001 86380 86390 1
514848 99514848 1001 86380 86390 1
514587 99514587 1001 86380 86390 1
514560 99514560 1001 86380 86390 1
514342 99514342 1001 86380 86390 1
514396 99514396 1001 86380 86390 1
514411 99514411 1001 86380 86390 1
514243 99514243 1001 86380 86390 1
514930 99514930 1001 86380 86390 1
515581 99515581 1001 86380 86390 1
515594 99515594 1001 86380 86390 1
515557 99515557 1001 86380 86390 1
515613 99515613 1001 86380 86390 1
515340 99515340 1001 86380 86390 1
515405 99515405 1001 86380 86390 1
515444 99515444 1001 86380 86390 1
515309 99515309 1001 86380 86390 1
515166 99515166 1001 86380 86390 1
515157 99515157 1001 86380 86390 1
515689 99515689 1001 86380 86390 1
515807 99515807 1001 86380 86390 1
515885 99515885 1001 86380 86390 1
516420 99516420 1001 86380 86390 1
516487 99516487 1001 86380 86390 1
516193 99516193 1001 86380 86390 1
515941 99515941 1001 86380 86390 1
515923 99515923 1001 86380 86390 1
515937 99515937 1001 86380 86390 1
515978 99515978 1001 86380 86390 1
516649 99516649 1001 86380 86390 1
517213 99517213 1001 86380 86390 1
517254 99517254 1001 86380 86390 1
517256 99517256 1001 86380 86390 1
517092 99517092 1001 86380 86390 1
517034 99517034 1001 86380 86390 1
517086 99517086 1001 86380 86390 1
516767 99516767 1001 86380 86390 1
516886 99516886 1001 86380 86390 1
516902 99516902 1001 86380 86390 1
517502 99517502 1001 86380 86390 1
517529 99517529 1001 86380 86390 1
517517 99517517 1001 86380 86390 1
517533 99517533 1001 86380 86390 1
517422 99517422 1001 86380 86390 1
518008 99518008 1001 86380 86390 1
518112 99518112 1001 86380 86390 1
518162 99518162 1001 86380 86390 1
518101 99518101 1001 86380 86390 1
517991 99517991 1001 86380 86390 1
517939 99517939 1001 86380 86390 1
517738 99517738 1001 86380 86390 1
517583 99517583 1001 86380 86390 1
517599 99517599 1001 86380 86390 1
517665 99517665 1001 86380 86390 1
517615 99517615 1001 86380 86390 1
517744 99517744 1001 86380 86390 1
518304 99518304 1001 86380 86390 1
518165 99518165 1001 86380 86390 1
518349 99518349 1001 86380 86390 1
518221 99518221 1001 86380 86390 1
518984 99518984 1001 86380 86390 1
518604 99518604 1001 86380 86390 1
518644 99518644 1001 86380 86390 1
518775 99518775 1001 86380 86390 1
518754 99518754 1001 86380 86390 1
518767 99518767 1001 86380 86390 1
518564 99518564 1001 86380 86390 1
519129 99519129 1001 86380 86390 1
518784 99518784 1001 86380 86390 1
519081 99519081 1001 86380 86390 1
519172 99519172 1001 86380 86390 1
519185 99519185 1001 86380 86390 1
519097 99519097 1001 86380 86390 1
519136 99519136 1001 86380 86390 1
519625 99519625 1001 86380 86390 1
519694 99519694 1001 86380 86390 1
519409 99519409 1001 86380 86390 1
519412 99519412 1001 86380 86390 1
519336 99519336 1001 86380 86390 1
519378 99519378 1001 86380 86390 1
519224 99519224 1001 86380 86390 1
519302 99519302 1001 86380 86390 1
519380 99519380 1001 86380 86390 1
519201 99519201 1001 86380 86390 1
519282 99519282 1001 86380 86390 1
519959 99519959 1001 86380 86390 1
519830 99519830 1001 86380 86390 1
519822 99519822 1001 86380 86390 1
520538 99520538 1001 86380 86390 1
520527 99520527 1001 86380 86390 1
520528 99520528 1001 86380 86390 1
520453 99520453 1001 86380 86390 1
520547 99520547 1001 86380 86390 1
520587 99520587 1001 86380 86390 1
520292 99520292 1001 86380 86390 1
520267 99520267 1001 86380 86390 1
520324 99520324 1001 86380 86390 1
520303 99520303 1001 86380 86390 1
520239 99520239 1001 86380 86390 1
520252 99520252 1001 86380 86390 1
520421 99520421 1001 86380 86390 1
520191 99520191 1001 86380 86390 1
520104 99520104 1001 86380 86390 1
520067 99520067 1001 86380 86390 1
521338 99521338 1001 86380 86390 1
521366 99521366 1001 86380 86390 1
521328 99521328 1001 86380 86390 1
521406 99521406 1001 86380 86390 1
521317 99521317 1001 86380 86390 1
521396 99521396 1001 86380 86390 1
521412 99521412 1001 86380 86390 1
521426 99521426 1001 86380 86390 1
521375 99521375 1001 86380 86390 1
521183 99521183 1001 86380 86390 1
521200 99521200 1001 86380 86390 1
521058 99521058 1001 86380 86390 1
521014 99521014 1001 86380 86390 1
520955 99520955 1001 86380 86390 1
520904 99520904 1001 86380 86390 1
521554 99521554 1001 86380 86390 1
521570 99521570 1001 86380 86390 1
521622 99521622 1001 86380 86390 1
521521 99521521 1001 86380 86390 1
521590 99521590 1001 86380 86390 1
521488 99521488 1001 86380 86390 1
521657 99521657 1001 86380 86390 1
522158 99522158 1001 86380 86390 1
521935 99521935 1001 86380 86390 1
521983 99521983 1001 86380 86390 1
521698 99521698 1001 86380 86390 1
521841 99521841 1001 86380 86390 1
521744 99521744 1001 86380 86390 1
521800 99521800 1001 86380 86390 1
522356 99522356 1001 86380 86390 1
522337 99522337 1001 86380 86390 1
523072 99523072 1001 86380 86390 1
523098 99523098 1001 86380 86390 1
522946 99522946 1001 86380 86390 1
522732 99522732 1001 86380 86390 1
522850 99522850 1001 86380 86390 1
522763 99522763 1001 86380 86390 1
522805 99522805 1001 86380 86390 1
522755 99522755 1001 86380 86390 1
522794 99522794 1001 86380 86390 1
522556 99522556 1001 86380 86390 1
522544 99522544 1001 86380 86390 1
523143 99523143 1001 86380 86390 1
523316 99523316 1001 86380 86390 1
523150 99523150 1001 86380 86390 1
523306 99523306 1001 86380 86390 1
523216 99523216 1001 86380 86390 1
523816 99523816 1001 86380 86390 1
523845 99523845 1001 86380 86390 1
523665 99523665 1001 86380 86390 1
523552 99523552 1001 86380 86390 1
523554 99523554 1001 86380 86390 1
523521 99523521 1001 86380 86390 1
523483 99523483 1001 86380 86390 1
523498 99523498 1001 86380 86390 1
523359 99523359 1001 86380 86390 1
523386 99523386 1001 86380 86390 1
524033 99524033 1001 86380 86390 1
524072 99524072 1001 86380 86390 1
524023 99524023 1001 86380 86390 1
524025 99524025 1001 86380 86390 1
524107 99524107 1001 86380 86390 1
524019 99524019 1001 86380 86390 1
524657 99524657 1001 86380 86390 1
524685 99524685 1001 86380 86390 1
524599 99524599 1001 86380 86390 1
524627 99524627 1001 86380 86390 1
524530 99524530 1001 86380 86390 1
524453 99524453 1001 86380 86390 1
524362 99524362 1001 86380 86390 1
524558 99524558 1001 86380 86390 1
524377 99524377 1001 86380 86390 1
524404 99524404 1001 86380 86390 1
524365 99524365 1001 86380 86390 1
524418 99524418 1001 86380 86390 1
524320 99524320 1001 86380 86390 1
524299 99524299 1001 86380 86390 1
524263 99524263 1001 86380 86390 1
524318 99524318 1001 86380 86390 1
524810 99524810 1001 86380 86390 1
524799 99524799 1001 86380 86390 1
524838 99524838 1001 86380 86390 1
524880 99524880 1001 86380 86390 1
525570 99525570 1001 86380 86390 1
525410 99525410 1001 86380 86390 1
525450 99525450 1001 86380 86390 1
525414 99525414 1001 86380 86390 1
525288 99525288 1001 86380 86390 1
525319 99525319 1001 86380 86390 1
525372 99525372 1001 86380 86390 1
525257 99525257 1001 86380 86390 1
525374 99525374 1001 86380 86390 1
525323 99525323 1001 86380 86390 1
525313 99525313 1001 86380 86390 1
525054 99525054 1001 86380 86390 1
525093 99525093 1001 86380 86390 1
525111 99525111 1001 86380 86390 1
525114 99525114 1001 86380 86390 1
525664 99525664 1001 86380 86390 1
525612 99525612 1001 86380 86390 1
526394 99526394 1001 86380 86390 1
526353 99526353 1001 86380 86390 1
526318 99526318 1001 86380 86390 1
526267 99526267 1001 86380 86390 1
526319 99526319 1001 86380 86390 1
526170 99526170 1001 86380 86390 1
526015 99526015 1001 86380 86390 1
525906 99525906 1001 86380 86390 1
525897 99525897 1001 86380 86390 1
525910 99525910 1001 86380 86390 1
525968 99525968 1001 86380 86390 1
526453 99526453 1001 86380 86390 1
526561 99526561 1001 86380 86390 1
526614 99526614 1001 86380 86390 1
526432 99526432 1001 86380 86390 1
527134 99527134 1001 86380 86390 1
527246 99527246 1001 86380 86390 1
527151 99527151 1001 86380 86390 1
527225 99527225 1001 86380 86390 1
527204 99527204 1001 86380 86390 1
527207 99527207 1001 86380 86390 1
527156 99527156 1001 86380 86390 1
527184 99527184 1001 86380 86390 1
527146 99527146 1001 86380 86390 1
526944 99526944 1001 86380 86390 1
526934 99526934 1001 86380 86390 1
526846 99526846 1001 86380 86390 1
526849 99526849 1001 86380 86390 1
526681 99526681 1001 86380 86390 1
526642 99526642 1001 86380 86390 1
526768 99526768 1001 86380 86390 1
527443 99527443 1001 86380 86390 1
527278 99527278 1001 86380 86390 1
527332 99527332 1001 86380 86390 1
527307 99527307 1001 86380 86390 1
527877 99527877 1001 86380 86390 1
527702 99527702 1001 86380 86390 1
527835 99527835 1001 86380 86390 1
527497 99527497 1001 86380 86390 1
527455 99527455 1001 86380 86390 1
528220 99528220 1001 86380 86390 1
528850 99528850 1001 86380 86390 1
528600 99528600 1001 86380 86390 1
528654 99528654 1001 86380 86390 1
528553 99528553 1001 86380 86390 1
528398 99528398 1001 86380 86390 1
528312 99528312 1001 86380 86390 1
529061 99529061 1001 86380 86390 1
529011 99529011 1001 86380 86390 1
528974 99528974 1001 86380 86390 1
529709 99529709 1001 86380 86390 1
529610 99529610 1001 86380 86390 1
529384 99529384 1001 86380 86390 1
529427 99529427 1001 86380 86390 1
529339 99529339 1001 86380 86390 1
529120 99529120 1001 86380 86390 1
529291 99529291 1001 86380 86390 1
529163 99529163 1001 86380 86390 1
529230 99529230 1001 86380 86390 1
529269 99529269 1001 86380 86390 1
529155 99529155 1001 86380 86390 1
529182 99529182 1001 86380 86390 1
529130 99529130 1001 86380 86390 1
529924 99529924 1001 86380 86390 1
529784 99529784 1001 86380 86390 1
530444 99530444 1001 86380 86390 1
530328 99530328 1001 86380 86390 1
530240 99530240 1001 86380 86390 1
529935 99529935 1001 86380 86390 1
530110 99530110 1001 86380 86390 1
530126 99530126 1001 86380 86390 1
530591 99530591 1001 86380 86390 1
530656 99530656 1001 86380 86390 1
530584 99530584 1001 86380 86390 1
531242 99531242 1001 86380 86390 1
531196 99531196 1001 86380 86390 1
531143 99531143 1001 86380 86390 1
530866 99530866 1001 86380 86390 1
530829 99530829 1001 86380 86390 1
530760 99530760 1001 86380 86390 1
531407 99531407 1001 86380 86390 1
531504 99531504 1001 86380 86390 1
532183 99532183 1001 86380 86390 1
532187 99532187 1001 86380 86390 1
531874 99531874 1001 86380 86390 1
531796 99531796 1001 86380 86390 1
531592 99531592 1001 86380 86390 1
531726 99531726 1001 86380 86390 1
532347 99532347 1001 86380 86390 1
532324 99532324 1001 86380 86390 1
532393 99532393 1001 86380 86390 1
532406 99532406 1001 86380 86390 1
532996 99532996 1001 86380 86390 1
532855 99532855 1001 86380 86390 1
532871 99532871 1001 86380 86390 1
533015 99533015 1001 86380 86390 1
532938 99532938 1001 86380 86390 1
532951 99532951 1001 86380 86390 1
532647 99532647 1001 86380 86390 1
532649 99532649 1001 86380 86390 1
532580 99532580 1001 86380 86390 1
532440 99532440 1001 86380 86390 1
532430 99532430 1001 86380 86390 1
532495 99532495 1001 86380 86390 1
533095 99533095 1001 86380 86390 1
533213 99533213 1001 86380 86390 1
533718 99533718 1001 86380 86390 1
533761 99533761 1001 86380 86390 1
533698 99533698 1001 86380 86390 1
533664 99533664 1001 86380 86390 1
533487 99533487 1001 86380 86390 1
533574 99533574 1001 86380 86390 1
533240 99533240 1001 86380 86390 1
533310 99533310 1001 86380 86390 1
533403 99533403 1001 86380 86390 1
533987 99533987 1001 86380 86390 1
534014 99534014 1001 86380 86390 1
533937 99533937 1001 86380 86390 1
534625 99534625 1001 86380 86390 1
534656 99534656 1001 86380 86390 1
534589 99534589 1001 86380 86390 1
534628 99534628 1001 86380 86390 1
534437 99534437 1001 86380 86390 1
534263 99534263 1001 86380 86390 1
534213 99534213 1001 86380 86390 1
534805 99534805 1001 86380 86390 1
534886 99534886 1001 86380 86390 1
535464 99535464 1001 86380 86390 1
535324 99535324 1001 86380 86390 1
535389 99535389 1001 86380 86390 1
535428 99535428 1001 86380 86390 1
535379 99535379 1001 86380 86390 1
534892 99534892 1001 86380 86390 1
534946 99534946 1001 86380 86390 1
534949 99534949 1001 86380 86390 1
535559 99535559 1001 86380 86390 1
535621 99535621 1001 86380 86390 1
536301 99536301 1001 86380 86390 1
536288 99536288 1001 86380 86390 1
536131 99536131 1001 86380 86390 1
536120 99536120 1001 86380 86390 1
536017 99536017 1001 86380 86390 1
536082 99536082 1001 86380 86390 1
536005 99536005 1001 86380 86390 1
536085 99536085 1001 86380 86390 1
535957 99535957 1001 86380 86390 1
536049 99536049 1001 86380 86390 1
535947 99535947 1001 86380 86390 1
535861 99535861 1001 86380 86390 1
535785 99535785 1001 86380 86390 1
535838 99535838 1001 86380 86390 1
535841 99535841 1001 86380 86390 1
535753 99535753 1001 86380 86390 1
537066 99537066 1001 86380 86390 1
536964 99536964 1001 86380 86390 1
537002 99537002 1001 86380 86390 1
536981 99536981 1001 86380 86390 1
536710 99536710 1001 86380 86390 1
536713 99536713 1001 86380 86390 1
536549 99536549 1001 86380 86390 1
536593 99536593 1001 86380 86390 1
537318 99537318 1001 86380 86390 1
537309 99537309 1001 86380 86390 1
537349 99537349 1001 86380 86390 1
537918 99537918 1001 86380 86390 1
537922 99537922 1001 86380 86390 1
537616 99537616 1001 86380 86390 1
537719 99537719 1001 86380 86390 1
537607 99537607 1001 86380 86390 1
537612 99537612 1001 86380 86390 1
537705 99537705 1001 86380 86390 1
537433 99537433 1001 86380 86390 1
537489 99537489 1001 86380 86390 1
537432 99537432 1001 86380 86390 1
537393 99537393 1001 86380 86390 1
538169 99538169 1001 86380 86390 1
538157 99538157 1001 86380 86390 1
538183 99538183 1001 86380 86390 1
538781 99538781 1001 86380 86390 1
538704 99538704 1001 86380 86390 1
538693 99538693 1001 86380 86390 1
538670 99538670 1001 86380 86390 1
538196 99538196 1001 86380 86390 1
538209 99538209 1001 86380 86390 1
538366 99538366 1001 86380 86390 1
538302 99538302 1001 86380 86390 1
538252 99538252 1001 86380 86390 1
538266 99538266 1001 86380 86390 1
538268 99538268 1001 86380 86390 1
538297 99538297 1001 86380 86390 1
538861 99538861 1001 86380 86390 1
539551 99539551 1001 86380 86390 1
539590 99539590 1001 86380 86390 1
539587 99539587 1001 86380 86390 1
539378 99539378 1001 86380 86390 1
539367 99539367 1001 86380 86390 1
539395 99539395 1001 86380 86390 1
539072 99539072 1001 86380 86390 1
539204 99539204 1001 86380 86390 1
539045 99539045 1001 86380 86390 1
539717 99539717 1001 86380 86390 1
539759 99539759 1001 86380 86390 1
539658 99539658 1001 86380 86390 1
540065 99540065 1001 86380 86390 1
540235 99540235 1001 86380 86390 1
539875 99539875 1001 86380 86390 1
539966 99539966 1001 86380 86390 1
539970 99539970 1001 86380 86390 1
540023 99540023 1001 86380 86390 1
539868 99539868 1001 86380 86390 1
539986 99539986 1001 86380 86390 1
540546 99540546 1001 86380 86390 1
540639 99540639 1001 86380 86390 1
540588 99540588 1001 86380 86390 1
541172 99541172 1001 86380 86390 1
541288 99541288 1001 86380 86390 1
540898 99540898 1001 86380 86390 1
540965 99540965 1001 86380 86390 1
540752 99540752 1001 86380 86390 1
540842 99540842 1001 86380 86390 1
540791 99540791 1001 86380 86390 1
540703 99540703 1001 86380 86390 1
540681 99540681 1001 86380 86390 1
540851 99540851 1001 86380 86390 1
540864 99540864 1001 86380 86390 1
540774 99540774 1001 86380 86390 1
541357 99541357 1001 86380 86390 1
541409 99541409 1001 86380 86390 1
541306 99541306 1001 86380 86390 1
541489 99541489 1001 86380 86390 1
541387 99541387 1001 86380 86390 1
541298 99541298 1001 86380 86390 1
541403 99541403 1001 86380 86390 1
541918 99541918 1001 86380 86390 1
541995 99541995 1001 86380 86390 1
542061 99542061 1001 86380 86390 1
541950 99541950 1001 86380 86390 1
541977 99541977 1001 86380 86390 1
541761 99541761 1001 86380 86390 1
541800 99541800 1001 86380 86390 1
541815 99541815 1001 86380 86390 1
541717 99541717 1001 86380 86390 1
541524 99541524 1001 86380 86390 1
541554 99541554 1001 86380 86390 1
542248 99542248 1001 86380 86390 1
542291 99542291 1001 86380 86390 1
542240 99542240 1001 86380 86390 1
542861 99542861 1001 86380 86390 1
542852 99542852 1001 86380 86390 1
542893 99542893 1001 86380 86390 1
542741 99542741 1001 86380 86390 1
542536 99542536 1001 86380 86390 1
542668 99542668 1001 86380 86390 1
542594 99542594 1001 86380 86390 1
542584 99542584 1001 86380 86390 1
542467 99542467 1001 86380 86390 1
542410 99542410 1001 86380 86390 1
542514 99542514 1001 86380 86390 1
542336 99542336 1001 86380 86390 1
542440 99542440 1001 86380 86390 1
542981 99542981 1001 86380 86390 1
543047 99543047 1001 86380 86390 1
543038 99543038 1001 86380 86390 1
542950 99542950 1001 86380 86390 1
543736 99543736 1001 86380 86390 1
543728 99543728 1001 86380 86390 1
543627 99543627 1001 86380 86390 1
543424 99543424 1001 86380 86390 1
543503 99543503 1001 86380 86390 1
543517 99543517 1001 86380 86390 1
543507 99543507 1001 86380 86390 1
543496 99543496 1001 86380 86390 1
543332 99543332 1001 86380 86390 1
543179 99543179 1001 86380 86390 1
543302 99543302 1001 86380 86390 1
543225 99543225 1001 86380 86390 1
543924 99543924 1001 86380 86390 1
543842 99543842 1001 86380 86390 1
543817 99543817 1001 86380 86390 1
543858 99543858 1001 86380 86390 1
543807 99543807 1001 86380 86390 1
544536 99544536 1001 86380 86390 1
544485 99544485 1001 86380 86390 1
544461 99544461 1001 86380 86390 1
544425 99544425 1001 86380 86390 1
544491 99544491 1001 86380 86390 1
544198 99544198 1001 86380 86390 1
544382 99544382 1001 86380 86390 1
544327 99544327 1001 86380 86390 1
544135 99544135 1001 86380 86390 1
544021 99544021 1001 86380 86390 1
544060 99544060 1001 86380 86390 1
544090 99544090 1001 86380 86390 1
544001 99544001 1001 86380 86390 1
544715 99544715 1001 86380 86390 1
544732 99544732 1001 86380 86390 1
435077 374 1001 22500 23037 1
410369 220 1001 38460 38877 1
400112 99400112 1001 86380 86390 1
400161 99400161 1001 86380 86390 1
400294 99400294 1001 86380 86390 1
400399 99400399 1001 86380 86390 1
400596 99400596 1001 86380 86390 1
400632 99400632 1001 86380 86390 1
400726 99400726 1001 86380 86390 1
400834 99400834 1001 86380 86390 1
400944 99400944 1001 86380 86390 1
401189 99401189 1001 86380 86390 1
401346 99401346 1001 86380 86390 1
401541 99401541 1001 86380 86390 1
401765 99401765 1001 86380 86390 1
401769 99401769 1001 86380 86390 1
401739 99401739 1001 86380 86390 1
401836 99401836 1001 86380 86390 1
402113 99402113 1001 86380 86390 1
402070 99402070 1001 86380 86390 1
402336 99402336 1001 86380 86390 1
402283 99402283 1001 86380 86390 1
402471 99402471 1001 86380 86390 1
402414 99402414 1001 86380 86390 1
402523 99402523 1001 86380 86390 1
402587 99402587 1001 86380 86390 1
402674 99402674 1001 86380 86390 1
402849 99402849 1001 86380 86390 1
403143 99403143 1001 86380 86390 1
403288 99403288 1001 86380 86390 1
403256 99403256 1001 86380 86390 1
403586 99403586 1001 86380 86390 1
403643 99403643 1001 86380 86390 1
403689 99403689 1001 86380 86390 1
403793 99403793 1001 86380 86390 1
403889 99403889 1001 86380 86390 1
403903 99403903 1001 86380 86390 1
404028 99404028 1001 86380 86390 1
404169 99404169 1001 86380 86390 1
404198 99404198 1001 86380 86390 1
404186 99404186 1001 86380 86390 1
404685 99404685 1001 86380 86390 1
404653 99404653 1001 86380 86390 1
404718 99404718 1001 86380 86390 1
404848 99404848 1001 86380 86390 1
404944 99404944 1001 86380 86390 1
405187 99405187 1001 86380 86390 1
405197 99405197 1001 86380 86390 1
405368 99405368 1001 86380 86390 1
405349 99405349 1001 86380 86390 1
405606 99405606 1001 86380 86390 1
405840 99405840 1001 86380 86390 1
406126 99406126 1001 86380 86390 1
406102 99406102 1001 86380 86390 1
405987 99405987 1001 86380 86390 1
406328 99406328 1001 86380 86390 1
406401 99406401 1001 86380 86390 1
406797 99406797 1001 86380 86390 1
406752 99406752 1001 86380 86390 1
406786 99406786 1001 86380 86390 1
406819 99406819 1001 86380 86390 1
407022 99407022 1001 86380 86390 1
407021 99407021 1001 86380 86390 1
407107 99407107 1001 86380 86390 1
407146 99407146 1001 86380 86390 1
407297 99407297 1001 86380 86390 1
407385 99407385 1001 86380 86390 1
407358 99407358 1001 86380 86390 1
407471 99407471 1001 86380 86390 1
407479 99407479 1001 86380 86390 1
407615 99407615 1001 86380 86390 1
407703 99407703 1001 86380 86390 1
407828 99407828 1001 86380 86390 1
407919 99407919 1001 86380 86390 1
407952 99407952 1001 86380 86390 1
407976 99407976 1001 86380 86390 1
407967 99407967 1001 86380 86390 1
408018 99408018 1001 86380 86390 1
408292 99408292 1001 86380 86390 1
408396 99408396 1001 86380 86390 1
408761 99408761 1001 86380 86390 1
408846 99408846 1001 86380 86390 1
408865 99408865 1001 86380 86390 1
409127 99409127 1001 86380 86390 1
409204 99409204 1001 86380 86390 1
409285 99409285 1001 86380 86390 1
409319 99409319 1001 86380 86390 1
409601 99409601 1001 86380 86390 1
409772 99409772 1001 86380 86390 1
409975 99409975 1001 86380 86390 1
409942 99409942 1001 86380 86390 1
410106 99410106 1001 86380 86390 1
410335 99410335 1001 86380 86390 1
410333 99410333 1001 86380 86390 1
410448 99410448 1001 86380 86390 1
410544 99410544 1001 86380 86390 1
410521 99410521 1001 86380 86390 1
411026 99411026 1001 86380 86390 1
411340 99411340 1001 86380 86390 1
411373 99411373 1001 86380 86390 1
411403 99411403 1001 86380 86390 1
411611 99411611 1001 86380 86390 1
411845 99411845 1001 86380 86390 1
411804 99411804 1001 86380 86390 1
411955 99411955 1001 86380 86390 1
411991 99411991 1001 86380 86390 1
412157 99412157 1001 86380 86390 1
412233 99412233 1001 86380 86390 1
412280 99412280 1001 86380 86390 1
413695 99413695 1001 86380 86390 1
413619 99413619 1001 86380 86390 1
413480 99413480 1001 86380 86390 1
413438 99413438 1001 86380 86390 1
413515 99413515 1001 86380 86390 1
412978 99412978 1001 86380 86390 1
413146 99413146 1001 86380 86390 1
412996 99412996 1001 86380 86390 1
413108 99413108 1001 86380 86390 1
412613 99412613 1001 86380 86390 1
412725 99412725 1001 86380 86390 1
413874 99413874 1001 86380 86390 1
415234 99415234 1001 86380 86390 1
414666 99414666 1001 86380 86390 1
414445 99414445 1001 86380 86390 1
414349 99414349 1001 86380 86390 1
414197 99414197 1001 86380 86390 1
415399 99415399 1001 86380 86390 1
415628 99415628 1001 86380 86390 1
415712 99415712 1001 86380 86390 1
415611 99415611 1001 86380 86390 1
415598 99415598 1001 86380 86390 1
416997 99416997 1001 86380 86390 1
416952 99416952 1001 86380 86390 1
416596 99416596 1001 86380 86390 1
416580 99416580 1001 86380 86390 1
415721 99415721 1001 86380 86390 1
417105 99417105 1001 86380 86390 1
417154 99417154 1001 86380 86390 1
417395 99417395 1001 86380 86390 1
417325 99417325 1001 86380 86390 1
417440 99417440 1001 86380 86390 1
418554 99418554 1001 86380 86390 1
418489 99418489 1001 86380 86390 1
418284 99418284 1001 86380 86390 1
418345 99418345 1001 86380 86390 1
418424 99418424 1001 86380 86390 1
418296 99418296 1001 86380 86390 1
418188 99418188 1001 86380 86390 1
417826 99417826 1001 86380 86390 1
418009 99418009 1001 86380 86390 1
417875 99417875 1001 86380 86390 1
417753 99417753 1001 86380 86390 1
419100 99419100 1001 86380 86390 1
419057 99419057 1001 86380 86390 1
418938 99418938 1001 86380 86390 1
419143 99419143 1001 86380 86390 1
419199 99419199 1001 86380 86390 1
419118 99419118 1001 86380 86390 1
418834 99418834 1001 86380 86390 1
420215 99420215 1001 86380 86390 1
420276 99420276 1001 86380 86390 1
420212 99420212 1001 86380 86390 1
419754 99419754 1001 86380 86390 1
420003 99420003 1001 86380 86390 1
419409 99419409 1001 86380 86390 1
419444 99419444 1001 86380 86390 1
419289 99419289 1001 86380 86390 1
419489 99419489 1001 86380 86390 1
420674 99420674 1001 86380 86390 1
420603 99420603 1001 86380 86390 1
420505 99420505 1001 86380 86390 1
421890 99421890 1001 86380 86390 1
421801 99421801 1001 86380 86390 1
422065 99422065 1001 86380 86390 1
421662 99421662 1001 86380 86390 1
421299 99421299 1001 86380 86390 1
421553 99421553 1001 86380 86390 1
421675 99421675 1001 86380 86390 1
421581 99421581 1001 86380 86390 1
421145 99421145 1001 86380 86390 1
420965 99420965 1001 86380 86390 1
422362 99422362 1001 86380 86390 1
423497 99423497 1001 86380 86390 1
423285 99423285 1001 86380 86390 1
422940 99422940 1001 86380 86390 1
422828 99422828 1001 86380 86390 1
422757 99422757 1001 86380 86390 1
422622 99422622 1001 86380 86390 1
423918 99423918 1001 86380 86390 1
423923 99423923 1001 86380 86390 1
423952 99423952 1001 86380 86390 1
423898 99423898 1001 86380 86390 1
423878 99423878 1001 86380 86390 1
424090 99424090 1001 86380 86390 1
425330 99425330 1001 86380 86390 1
425263 99425263 1001 86380 86390 1
424665 99424665 1001 86380 86390 1
424707 99424707 1001 86380 86390 1
424914 99424914 1001 86380 86390 1
424606 99424606 1001 86380 86390 1
424750 99424750 1001 86380 86390 1
424158 99424158 1001 86380 86390 1
425710 99425710 1001 86380 86390 1
425797 99425797 1001 86380 86390 1
425388 99425388 1001 86380 86390 1
426851 99426851 1001 86380 86390 1
426605 99426605 1001 86380 86390 1
426588 99426588 1001 86380 86390 1
426688 99426688 1001 86380 86390 1
426662 99426662 1001 86380 86390 1
426066 99426066 1001 86380 86390 1
425868 99425868 1001 86380 86390 1
425886 99425886 1001 86380 86390 1
425834 99425834 1001 86380 86390 1
427210 99427210 1001 86380 86390 1
427495 99427495 1001 86380 86390 1
428497 99428497 1001 86380 86390 1
428694 99428694 1001 86380 86390 1
428092 99428092 1001 86380 86390 1
428142 99428142 1001 86380 86390 1
428102 99428102 1001 86380 86390 1
428081 99428081 1001 86380 86390 1
428252 99428252 1001 86380 86390 1
427692 99427692 1001 86380 86390 1
427833 99427833 1001 86380 86390 1
427550 99427550 1001 86380 86390 1
428906 99428906 1001 86380 86390 1
429132 99429132 1001 86380 86390 1
429157 99429157 1001 86380 86390 1
428955 99428955 1001 86380 86390 1
428810 99428810 1001 86380 86390 1
430074 99430074 1001 86380 86390 1
430283 99430283 1001 86380 86390 1
429974 99429974 1001 86380 86390 1
429670 99429670 1001 86380 86390 1
429292 99429292 1001 86380 86390 1
429369 99429369 1001 86380 86390 1
429412 99429412 1001 86380 86390 1
429349 99429349 1001 86380 86390 1
429446 99429446 1001 86380 86390 1
429237 99429237 1001 86380 86390 1
430770 99430770 1001 86380 86390 1
430686 99430686 1001 86380 86390 1
430744 99430744 1001 86380 86390 1
430492 99430492 1001 86380 86390 1
430689 99430689 1001 86380 86390 1
432032 99432032 1001 86380 86390 1
431732 99431732 1001 86380 86390 1
431957 99431957 1001 86380 86390 1
431422 99431422 1001 86380 86390 1
431601 99431601 1001 86380 86390 1
431644 99431644 1001 86380 86390 1
430833 99430833 1001 86380 86390 1
430995 99430995 1001 86380 86390 1
432256 99432256 1001 86380 86390 1
433363 99433363 1001 86380 86390 1
433377 99433377 1001 86380 86390 1
433405 99433405 1001 86380 86390 1
433050 99433050 1001 86380 86390 1
433028 99433028 1001 86380 86390 1
433166 99433166 1001 86380 86390 1
433131 99433131 1001 86380 86390 1
432828 99432828 1001 86380 86390 1
432558 99432558 1001 86380 86390 1
432652 99432652 1001 86380 86390 1
434044 99434044 1001 86380 86390 1
434072 99434072 1001 86380 86390 1
433990 99433990 1001 86380 86390 1
433745 99433745 1001 86380 86390 1
435025 99435025 1001 86380 86390 1
435241 99435241 1001 86380 86390 1
434982 99434982 1001 86380 86390 1
434356 99434356 1001 86380 86390 1
435460 99435460 1001 86380 86390 1
437094 99437094 1001 86380 86390 1
436812 99436812 1001 86380 86390 1
436709 99436709 1001 86380 86390 1
436643 99436643 1001 86380 86390 1
436581 99436581 1001 86380 86390 1
436265 99436265 1001 86380 86390 1
300070 99300070 1001 86380 86390 1
437311 99437311 1001 86380 86390 1
300561 99300561 1001 86380 86390 1
300661 99300661 1001 86380 86390 1
300365 99300365 1001 86380 86390 1
300125 99300125 1001 86380 86390 1
300232 99300232 1001 86380 86390 1
300155 99300155 1001 86380 86390 1
300895 99300895 1001 86380 86390 1
300808 99300808 1001 86380 86390 1
300731 99300731 1001 86380 86390 1
300837 99300837 1001 86380 86390 1
300773 99300773 1001 86380 86390 1
300816 99300816 1001 86380 86390 1
301385 99301385 1001 86380 86390 1
301553 99301553 1001 86380 86390 1
301338 99301338 1001 86380 86390 1
301279 99301279 1001 86380 86390 1
301179 99301179 1001 86380 86390 1
300947 99300947 1001 86380 86390 1
301753 99301753 1001 86380 86390 1
301692 99301692 1001 86380 86390 1
301642 99301642 1001 86380 86390 1
302227 99302227 1001 86380 86390 1
302197 99302197 1001 86380 86390 1
302239 99302239 1001 86380 86390 1
302088 99302088 1001 86380 86390 1
302161 99302161 1001 86380 86390 1
301899 99301899 1001 86380 86390 1
302459 99302459 1001 86380 86390 1
302499 99302499 1001 86380 86390 1
302551 99302551 1001 86380 86390 1
302567 99302567 1001 86380 86390 1
303112 99303112 1001 86380 86390 1
302794 99302794 1001 86380 86390 1
303232 99303232 1001 86380 86390 1
303351 99303351 1001 86380 86390 1
303306 99303306 1001 86380 86390 1
303843 99303843 1001 86380 86390 1
303833 99303833 1001 86380 86390 1
303873 99303873 1001 86380 86390 1
303713 99303713 1001 86380 86390 1
303759 99303759 1001 86380 86390 1
303507 99303507 1001 86380 86390 1
303588 99303588 1001 86380 86390 1
304206 99304206 1001 86380 86390 1
304090 99304090 1001 86380 86390 1
304119 99304119 1001 86380 86390 1
304789 99304789 1001 86380 86390 1
304699 99304699 1001 86380 86390 1
304766 99304766 1001 86380 86390 1
304781 99304781 1001 86380 86390 1
304782 99304782 1001 86380 86390 1
304646 99304646 1001 86380 86390 1
304519 99304519 1001 86380 86390 1
304639 99304639 1001 86380 86390 1
304368 99304368 1001 86380 86390 1
305052 99305052 1001 86380 86390 1
305041 99305041 1001 86380 86390 1
304906 99304906 1001 86380 86390 1
305637 99305637 1001 86380 86390 1
305604 99305604 1001 86380 86390 1
305276 99305276 1001 86380 86390 1
305384 99305384 1001 86380 86390 1
305208 99305208 1001 86380 86390 1
305177 99305177 1001 86380 86390 1
500114 99500114 1001 86380 86390 1
500728 99500728 1001 86380 86390 1
500520 99500520 1001 86380 86390 1
500405 99500405 1001 86380 86390 1
500432 99500432 1001 86380 86390 1
500375 99500375 1001 86380 86390 1
500248 99500248 1001 86380 86390 1
500359 99500359 1001 86380 86390 1
500841 99500841 1001 86380 86390 1
500958 99500958 1001 86380 86390 1
500829 99500829 1001 86380 86390 1
501013 99501013 1001 86380 86390 1
501498 99501498 1001 86380 86390 1
501563 99501563 1001 86380 86390 1
501457 99501457 1001 86380 86390 1
501371 99501371 1001 86380 86390 1
501427 99501427 1001 86380 86390 1
501250 99501250 1001 86380 86390 1
501407 99501407 1001 86380 86390 1
501218 99501218 1001 86380 86390 1
501094 99501094 1001 86380 86390 1
501783 99501783 1001 86380 86390 1
501814 99501814 1001 86380 86390 1
501672 99501672 1001 86380 86390 1
502449 99502449 1001 86380 86390 1
502412 99502412 1001 86380 86390 1
502414 99502414 1001 86380 86390 1
502244 99502244 1001 86380 86390 1
502026 99502026 1001 86380 86390 1
502030 99502030 1001 86380 86390 1
501953 99501953 1001 86380 86390 1
501929 99501929 1001 86380 86390 1
502598 99502598 1001 86380 86390 1
502513 99502513 1001 86380 86390 1
503153 99503153 1001 86380 86390 1
503219 99503219 1001 86380 86390 1
503133 99503133 1001 86380 86390 1
503175 99503175 1001 86380 86390 1
502960 99502960 1001 86380 86390 1
503066 99503066 1001 86380 86390 1
502929 99502929 1001 86380 86390 1
502842 99502842 1001 86380 86390 1
502767 99502767 1001 86380 86390 1
502755 99502755 1001 86380 86390 1
502820 99502820 1001 86380 86390 1
502824 99502824 1001 86380 86390 1
502812 99502812 1001 86380 86390 1
502838 99502838 1001 86380 86390 1
503457 99503457 1001 86380 86390 1
503422 99503422 1001 86380 86390 1
503293 99503293 1001 86380 86390 1
503295 99503295 1001 86380 86390 1
503296 99503296 1001 86380 86390 1
504016 99504016 1001 86380 86390 1
504104 99504104 1001 86380 86390 1
503960 99503960 1001 86380 86390 1
503999 99503999 1001 86380 86390 1
504052 99504052 1001 86380 86390 1
504065 99504065 1001 86380 86390 1
503976 99503976 1001 86380 86390 1
503876 99503876 1001 86380 86390 1
503721 99503721 1001 86380 86390 1
503878 99503878 1001 86380 86390 1
503802 99503802 1001 86380 86390 1
503911 99503911 1001 86380 86390 1
503821 99503821 1001 86380 86390 1
503899 99503899 1001 86380 86390 1
503566 99503566 1001 86380 86390 1
503618 99503618 1001 86380 86390 1
503541 99503541 1001 86380 86390 1
503658 99503658 1001 86380 86390 1
503687 99503687 1001 86380 86390 1
503613 99503613 1001 86380 86390 1
503639 99503639 1001 86380 86390 1
503498 99503498 1001 86380 86390 1
504135 99504135 1001 86380 86390 1
504293 99504293 1001 86380 86390 1
504929 99504929 1001 86380 86390 1
504837 99504837 1001 86380 86390 1
504773 99504773 1001 86380 86390 1
504623 99504623 1001 86380 86390 1
504602 99504602 1001 86380 86390 1
504632 99504632 1001 86380 86390 1
504594 99504594 1001 86380 86390 1
504518 99504518 1001 86380 86390 1
504381 99504381 1001 86380 86390 1
504334 99504334 1001 86380 86390 1
504464 99504464 1001 86380 86390 1
505138 99505138 1001 86380 86390 1
505682 99505682 1001 86380 86390 1
505587 99505587 1001 86380 86390 1
505664 99505664 1001 86380 86390 1
505677 99505677 1001 86380 86390 1
505717 99505717 1001 86380 86390 1
505416 99505416 1001 86380 86390 1
505499 99505499 1001 86380 86390 1
505202 99505202 1001 86380 86390 1
505281 99505281 1001 86380 86390 1
505204 99505204 1001 86380 86390 1
505231 99505231 1001 86380 86390 1
505335 99505335 1001 86380 86390 1
505258 99505258 1001 86380 86390 1
505155 99505155 1001 86380 86390 1
505872 99505872 1001 86380 86390 1
505927 99505927 1001 86380 86390 1
505868 99505868 1001 86380 86390 1
505961 99505961 1001 86380 86390 1
506546 99506546 1001 86380 86390 1
506526 99506526 1001 86380 86390 1
506501 99506501 1001 86380 86390 1
506425 99506425 1001 86380 86390 1
506439 99506439 1001 86380 86390 1
506326 99506326 1001 86380 86390 1
506344 99506344 1001 86380 86390 1
506258 99506258 1001 86380 86390 1
506376 99506376 1001 86380 86390 1
506120 99506120 1001 86380 86390 1
506163 99506163 1001 86380 86390 1
506152 99506152 1001 86380 86390 1
506701 99506701 1001 86380 86390 1
506717 99506717 1001 86380 86390 1
506784 99506784 1001 86380 86390 1
506618 99506618 1001 86380 86390 1
507333 99507333 1001 86380 86390 1
507379 99507379 1001 86380 86390 1
507367 99507367 1001 86380 86390 1
507229 99507229 1001 86380 86390 1
507165 99507165 1001 86380 86390 1
507191 99507191 1001 86380 86390 1
507179 99507179 1001 86380 86390 1
507182 99507182 1001 86380 86390 1
507148 99507148 1001 86380 86390 1
507201 99507201 1001 86380 86390 1
506828 99506828 1001 86380 86390 1
506841 99506841 1001 86380 86390 1
506875 99506875 1001 86380 86390 1
507485 99507485 1001 86380 86390 1
507461 99507461 1001 86380 86390 1
508125 99508125 1001 86380 86390 1
508177 99508177 1001 86380 86390 1
508237 99508237 1001 86380 86390 1
507912 99507912 1001 86380 86390 1
507796 99507796 1001 86380 86390 1
507784 99507784 1001 86380 86390 1
507707 99507707 1001 86380 86390 1
507759 99507759 1001 86380 86390 1
508442 99508442 1001 86380 86390 1
508327 99508327 1001 86380 86390 1
508357 99508357 1001 86380 86390 1
509039 99509039 1001 86380 86390 1
508995 99508995 1001 86380 86390 1
508959 99508959 1001 86380 86390 1
508806 99508806 1001 86380 86390 1
508783 99508783 1001 86380 86390 1
508646 99508646 1001 86380 86390 1
508491 99508491 1001 86380 86390 1
508465 99508465 1001 86380 86390 1
508647 99508647 1001 86380 86390 1
509112 99509112 1001 86380 86390 1
509180 99509180 1001 86380 86390 1
509142 99509142 1001 86380 86390 1
509247 99509247 1001 86380 86390 1
509171 99509171 1001 86380 86390 1
509277 99509277 1001 86380 86390 1
509738 99509738 1001 86380 86390 1
509727 99509727 1001 86380 86390 1
509831 99509831 1001 86380 86390 1
509732 99509732 1001 86380 86390 1
509673 99509673 1001 86380 86390 1
509557 99509557 1001 86380 86390 1
509630 99509630 1001 86380 86390 1
509417 99509417 1001 86380 86390 1
510032 99510032 1001 86380 86390 1
509942 99509942 1001 86380 86390 1
509958 99509958 1001 86380 86390 1
510616 99510616 1001 86380 86390 1
510617 99510617 1001 86380 86390 1
510660 99510660 1001 86380 86390 1
510491 99510491 1001 86380 86390 1
510453 99510453 1001 86380 86390 1
510324 99510324 1001 86380 86390 1
510210 99510210 1001 86380 86390 1
510262 99510262 1001 86380 86390 1
510215 99510215 1001 86380 86390 1
510118 99510118 1001 86380 86390 1
511439 99511439 1001 86380 86390 1
511440 99511440 1001 86380 86390 1
511540 99511540 1001 86380 86390 1
511544 99511544 1001 86380 86390 1
511159 99511159 1001 86380 86390 1
511191 99511191 1001 86380 86390 1
510965 99510965 1001 86380 86390 1
511571 99511571 1001 86380 86390 1
512253 99512253 1001 86380 86390 1
512268 99512268 1001 86380 86390 1
512336 99512336 1001 86380 86390 1
512368 99512368 1001 86380 86390 1
512372 99512372 1001 86380 86390 1
512373 99512373 1001 86380 86390 1
512224 99512224 1001 86380 86390 1
511994 99511994 1001 86380 86390 1
512020 99512020 1001 86380 86390 1
512102 99512102 1001 86380 86390 1
512167 99512167 1001 86380 86390 1
512173 99512173 1001 86380 86390 1
511953 99511953 1001 86380 86390 1
511788 99511788 1001 86380 86390 1
511892 99511892 1001 86380 86390 1
511905 99511905 1001 86380 86390 1
512389 99512389 1001 86380 86390 1
512572 99512572 1001 86380 86390 1
512458 99512458 1001 86380 86390 1
512486 99512486 1001 86380 86390 1
513142 99513142 1001 86380 86390 1
513016 99513016 1001 86380 86390 1
513008 99513008 1001 86380 86390 1
513034 99513034 1001 86380 86390 1
513047 99513047 1001 86380 86390 1
512753 99512753 1001 86380 86390 1
512680 99512680 1001 86380 86390 1
512773 99512773 1001 86380 86390 1
512711 99512711 1001 86380 86390 1
512609 99512609 1001 86380 86390 1
513361 99513361 1001 86380 86390 1
513323 99513323 1001 86380 86390 1
513273 99513273 1001 86380 86390 1
513209 99513209 1001 86380 86390 1
513314 99513314 1001 86380 86390 1
513396 99513396 1001 86380 86390 1
513671 99513671 1001 86380 86390 1
513719 99513719 1001 86380 86390 1
513451 99513451 1001 86380 86390 1
513581 99513581 1001 86380 86390 1
513504 99513504 1001 86380 86390 1
513442 99513442 1001 86380 86390 1
513598 99513598 1001 86380 86390 1
513460 99513460 1001 86380 86390 1
513499 99513499 1001 86380 86390 1
514067 99514067 1001 86380 86390 1
514094 99514094 1001 86380 86390 1
514047 99514047 1001 86380 86390 1
514206 99514206 1001 86380 86390 1
514784 99514784 1001 86380 86390 1
514669 99514669 1001 86380 86390 1
514682 99514682 1001 86380 86390 1
514840 99514840 1001 86380 86390 1
514803 99514803 1001 86380 86390 1
514662 99514662 1001 86380 86390 1
514675 99514675 1001 86380 86390 1
514727 99514727 1001 86380 86390 1
514625 99514625 1001 86380 86390 1
514316 99514316 1001 86380 86390 1
514437 99514437 1001 86380 86390 1
514296 99514296 1001 86380 86390 1
514403 99514403 1001 86380 86390 1
515000 99515000 1001 86380 86390 1
514937 99514937 1001 86380 86390 1
515055 99515055 1001 86380 86390 1
514968 99514968 1001 86380 86390 1
515008 99515008 1001 86380 86390 1
514983 99514983 1001 86380 86390 1
515652 99515652 1001 86380 86390 1
515679 99515679 1001 86380 86390 1
515310 99515310 1001 86380 86390 1
515286 99515286 1001 86380 86390 1
515295 99515295 1001 86380 86390 1
515246 99515246 1001 86380 86390 1
515235 99515235 1001 86380 86390 1
515224 99515224 1001 86380 86390 1
515070 99515070 1001 86380 86390 1
515252 99515252 1001 86380 86390 1
515189 99515189 1001 86380 86390 1
515818 99515818 1001 86380 86390 1
515796 99515796 1001 86380 86390 1
516476 99516476 1001 86380 86390 1
516360 99516360 1001 86380 86390 1
516400 99516400 1001 86380 86390 1
516123 99516123 1001 86380 86390 1
516266 99516266 1001 86380 86390 1
516044 99516044 1001 86380 86390 1
516035 99516035 1001 86380 86390 1
516075 99516075 1001 86380 86390 1
516011 99516011 1001 86380 86390 1
516065 99516065 1001 86380 86390 1
516676 99516676 1001 86380 86390 1
516098 99516098 1001 86380 86390 1
516525 99516525 1001 86380 86390 1
516606 99516606 1001 86380 86390 1
516608 99516608 1001 86380 86390 1
517288 99517288 1001 86380 86390 1
517307 99517307 1001 86380 86390 1
517317 99517317 1001 86380 86390 1
517202 99517202 1001 86380 86390 1
517230 99517230 1001 86380 86390 1
516976 99516976 1001 86380 86390 1
517002 99517002 1001 86380 86390 1
517128 99517128 1001 86380 86390 1
516729 99516729 1001 86380 86390 1
516848 99516848 1001 86380 86390 1
516740 99516740 1001 86380 86390 1
517132 99517132 1001 86380 86390 1
517367 99517367 1001 86380 86390 1
517459 99517459 1001 86380 86390 1
518075 99518075 1001 86380 86390 1
518140 99518140 1001 86380 86390 1
517769 99517769 1001 86380 86390 1
517838 99517838 1001 86380 86390 1
517650 99517650 1001 86380 86390 1
517547 99517547 1001 86380 86390 1
517641 99517641 1001 86380 86390 1
518251 99518251 1001 86380 86390 1
518280 99518280 1001 86380 86390 1
518346 99518346 1001 86380 86390 1
518935 99518935 1001 86380 86390 1
518714 99518714 1001 86380 86390 1
518741 99518741 1001 86380 86390 1
518769 99518769 1001 86380 86390 1
518432 99518432 1001 86380 86390 1
518423 99518423 1001 86380 86390 1
518374 99518374 1001 86380 86390 1
518521 99518521 1001 86380 86390 1
519025 99519025 1001 86380 86390 1
519132 99519132 1001 86380 86390 1
519098 99519098 1001 86380 86390 1
519151 99519151 1001 86380 86390 1
519153 99519153 1001 86380 86390 1
519726 99519726 1001 86380 86390 1
519693 99519693 1001 86380 86390 1
519761 99519761 1001 86380 86390 1
519749 99519749 1001 86380 86390 1
519284 99519284 1001 86380 86390 1
519300 99519300 1001 86380 86390 1
519333 99519333 1001 86380 86390 1
519877 99519877 1001 86380 86390 1
519853 99519853 1001 86380 86390 1
519920 99519920 1001 86380 86390 1
519976 99519976 1001 86380 86390 1
519991 99519991 1001 86380 86390 1
520552 99520552 1001 86380 86390 1
520463 99520463 1001 86380 86390 1
520451 99520451 1001 86380 86390 1
520387 99520387 1001 86380 86390 1
520258 99520258 1001 86380 86390 1
520417 99520417 1001 86380 86390 1
520834 99520834 1001 86380 86390 1
520800 99520800 1001 86380 86390 1
520790 99520790 1001 86380 86390 1
521325 99521325 1001 86380 86390 1
521210 99521210 1001 86380 86390 1
521120 99521120 1001 86380 86390 1
520890 99520890 1001 86380 86390 1
520985 99520985 1001 86380 86390 1
520987 99520987 1001 86380 86390 1
521649 99521649 1001 86380 86390 1
521546 99521546 1001 86380 86390 1
521586 99521586 1001 86380 86390 1
522175 99522175 1001 86380 86390 1
522063 99522063 1001 86380 86390 1
522053 99522053 1001 86380 86390 1
521977 99521977 1001 86380 86390 1
521673 99521673 1001 86380 86390 1
521687 99521687 1001 86380 86390 1
521856 99521856 1001 86380 86390 1
521857 99521857 1001 86380 86390 1
521793 99521793 1001 86380 86390 1
521768 99521768 1001 86380 86390 1
521781 99521781 1001 86380 86390 1
522381 99522381 1001 86380 86390 1
522482 99522482 1001 86380 86390 1
522315 99522315 1001 86380 86390 1
523086 99523086 1001 86380 86390 1
522966 99522966 1001 86380 86390 1
523006 99523006 1001 86380 86390 1
522969 99522969 1001 86380 86390 1
522774 99522774 1001 86380 86390 1
522790 99522790 1001 86380 86390 1
522550 99522550 1001 86380 86390 1
522515 99522515 1001 86380 86390 1
522632 99522632 1001 86380 86390 1
522703 99522703 1001 86380 86390 1
522575 99522575 1001 86380 86390 1
523135 99523135 1001 86380 86390 1
523191 99523191 1001 86380 86390 1
523858 99523858 1001 86380 86390 1
523775 99523775 1001 86380 86390 1
523828 99523828 1001 86380 86390 1
523739 99523739 1001 86380 86390 1
523693 99523693 1001 86380 86390 1
523565 99523565 1001 86380 86390 1
523605 99523605 1001 86380 86390 1
523619 99523619 1001 86380 86390 1
523332 99523332 1001 86380 86390 1
523440 99523440 1001 86380 86390 1
524047 99524047 1001 86380 86390 1
524062 99524062 1001 86380 86390 1
524105 99524105 1001 86380 86390 1
524041 99524041 1001 86380 86390 1
524743 99524743 1001 86380 86390 1
524702 99524702 1001 86380 86390 1
524704 99524704 1001 86380 86390 1
524641 99524641 1001 86380 86390 1
524450 99524450 1001 86380 86390 1
524546 99524546 1001 86380 86390 1
524344 99524344 1001 86380 86390 1
524246 99524246 1001 86380 86390 1
524183 99524183 1001 86380 86390 1
524197 99524197 1001 86380 86390 1
524173 99524173 1001 86380 86390 1
524292 99524292 1001 86380 86390 1
524847 99524847 1001 86380 86390 1
525268 99525268 1001 86380 86390 1
525271 99525271 1001 86380 86390 1
525184 99525184 1001 86380 86390 1
524983 99524983 1001 86380 86390 1
525677 99525677 1001 86380 86390 1
525626 99525626 1001 86380 86390 1
526361 99526361 1001 86380 86390 1
526336 99526336 1001 86380 86390 1
526327 99526327 1001 86380 86390 1
526140 99526140 1001 86380 86390 1
526206 99526206 1001 86380 86390 1
526058 99526058 1001 86380 86390 1
526214 99526214 1001 86380 86390 1
526164 99526164 1001 86380 86390 1
526203 99526203 1001 86380 86390 1
525895 99525895 1001 86380 86390 1
525858 99525858 1001 86380 86390 1
525902 99525902 1001 86380 86390 1
525955 99525955 1001 86380 86390 1
525904 99525904 1001 86380 86390 1
526565 99526565 1001 86380 86390 1
526567 99526567 1001 86380 86390 1
526437 99526437 1001 86380 86390 1
526503 99526503 1001 86380 86390 1
526518 99526518 1001 86380 86390 1
527100 99527100 1001 86380 86390 1
527023 99527023 1001 86380 86390 1
526946 99526946 1001 86380 86390 1
526656 99526656 1001 86380 86390 1
526749 99526749 1001 86380 86390 1
526659 99526659 1001 86380 86390 1
526741 99526741 1001 86380 86390 1
526807 99526807 1001 86380 86390 1
526679 99526679 1001 86380 86390 1
527254 99527254 1001 86380 86390 1
527887 99527887 1001 86380 86390 1
527939 99527939 1001 86380 86390 1
527754 99527754 1001 86380 86390 1
527742 99527742 1001 86380 86390 1
527784 99527784 1001 86380 86390 1
527558 99527558 1001 86380 86390 1
527624 99527624 1001 86380 86390 1
527547 99527547 1001 86380 86390 1
527657 99527657 1001 86380 86390 1
528198 99528198 1001 86380 86390 1
528123 99528123 1001 86380 86390 1
528084 99528084 1001 86380 86390 1
528719 99528719 1001 86380 86390 1
528543 99528543 1001 86380 86390 1
528674 99528674 1001 86380 86390 1
528649 99528649 1001 86380 86390 1
528586 99528586 1001 86380 86390 1
528678 99528678 1001 86380 86390 1
528591 99528591 1001 86380 86390 1
528397 99528397 1001 86380 86390 1
528462 99528462 1001 86380 86390 1
528387 99528387 1001 86380 86390 1
528336 99528336 1001 86380 86390 1
528471 99528471 1001 86380 86390 1
528919 99528919 1001 86380 86390 1
529039 99529039 1001 86380 86390 1
529066 99529066 1001 86380 86390 1
529664 99529664 1001 86380 86390 1
529678 99529678 1001 86380 86390 1
529727 99529727 1001 86380 86390 1
529437 99529437 1001 86380 86390 1
529401 99529401 1001 86380 86390 1
529517 99529517 1001 86380 86390 1
529429 99529429 1001 86380 86390 1
529455 99529455 1001 86380 86390 1
529521 99529521 1001 86380 86390 1
529134 99529134 1001 86380 86390 1
529847 99529847 1001 86380 86390 1
529840 99529840 1001 86380 86390 1
530355 99530355 1001 86380 86390 1
530539 99530539 1001 86380 86390 1
530513 99530513 1001 86380 86390 1
530239 99530239 1001 86380 86390 1
530218 99530218 1001 86380 86390 1
530006 99530006 1001 86380 86390 1
530096 99530096 1001 86380 86390 1
529957 99529957 1001 86380 86390 1
530671 99530671 1001 86380 86390 1
530675 99530675 1001 86380 86390 1
531280 99531280 1001 86380 86390 1
531299 99531299 1001 86380 86390 1
531071 99531071 1001 86380 86390 1
530982 99530982 1001 86380 86390 1
531062 99531062 1001 86380 86390 1
530972 99530972 1001 86380 86390 1
530772 99530772 1001 86380 86390 1
530794 99530794 1001 86380 86390 1
531470 99531470 1001 86380 86390 1
531535 99531535 1001 86380 86390 1
531499 99531499 1001 86380 86390 1
531448 99531448 1001 86380 86390 1
531539 99531539 1001 86380 86390 1
531465 99531465 1001 86380 86390 1
531582 99531582 1001 86380 86390 1
532129 99532129 1001 86380 86390 1
532206 99532206 1001 86380 86390 1
532146 99532146 1001 86380 86390 1
532164 99532164 1001 86380 86390 1
532023 99532023 1001 86380 86390 1
532076 99532076 1001 86380 86390 1
531952 99531952 1001 86380 86390 1
531927 99531927 1001 86380 86390 1
531966 99531966 1001 86380 86390 1
531810 99531810 1001 86380 86390 1
531783 99531783 1001 86380 86390 1
531680 99531680 1001 86380 86390 1
531708 99531708 1001 86380 86390 1
531671 99531671 1001 86380 86390 1
531672 99531672 1001 86380 86390 1
531609 99531609 1001 86380 86390 1
532233 99532233 1001 86380 86390 1
532250 99532250 1001 86380 86390 1
532278 99532278 1001 86380 86390 1
532911 99532911 1001 86380 86390 1
532850 99532850 1001 86380 86390 1
533030 99533030 1001 86380 86390 1
532762 99532762 1001 86380 86390 1
532635 99532635 1001 86380 86390 1
532742 99532742 1001 86380 86390 1
532809 99532809 1001 86380 86390 1
532506 99532506 1001 86380 86390 1
533068 99533068 1001 86380 86390 1
533133 99533133 1001 86380 86390 1
533043 99533043 1001 86380 86390 1
533199 99533199 1001 86380 86390 1
532620 99532620 1001 86380 86390 1
533205 99533205 1001 86380 86390 1
533168 99533168 1001 86380 86390 1
533655 99533655 1001 86380 86390 1
533745 99533745 1001 86380 86390 1
533695 99533695 1001 86380 86390 1
533804 99533804 1001 86380 86390 1
533475 99533475 1001 86380 86390 1
533501 99533501 1001 86380 86390 1
533581 99533581 1001 86380 86390 1
533394 99533394 1001 86380 86390 1
533420 99533420 1001 86380 86390 1
533434 99533434 1001 86380 86390 1
533336 99533336 1001 86380 86390 1
533416 99533416 1001 86380 86390 1
533326 99533326 1001 86380 86390 1
533366 99533366 1001 86380 86390 1
533962 99533962 1001 86380 86390 1
534045 99534045 1001 86380 86390 1
533890 99533890 1001 86380 86390 1
534033 99534033 1001 86380 86390 1
533893 99533893 1001 86380 86390 1
534530 99534530 1001 86380 86390 1
534653 99534653 1001 86380 86390 1
534660 99534660 1001 86380 86390 1
534576 99534576 1001 86380 86390 1
534487 99534487 1001 86380 86390 1
534500 99534500 1001 86380 86390 1
534285 99534285 1001 86380 86390 1
534429 99534429 1001 86380 86390 1
534341 99534341 1001 86380 86390 1
534354 99534354 1001 86380 86390 1
534422 99534422 1001 86380 86390 1
534372 99534372 1001 86380 86390 1
534334 99534334 1001 86380 86390 1
534413 99534413 1001 86380 86390 1
534129 99534129 1001 86380 86390 1
534122 99534122 1001 86380 86390 1
534253 99534253 1001 86380 86390 1
534241 99534241 1001 86380 86390 1
534217 99534217 1001 86380 86390 1
534865 99534865 1001 86380 86390 1
534862 99534862 1001 86380 86390 1
535451 99535451 1001 86380 86390 1
535488 99535488 1001 86380 86390 1
535495 99535495 1001 86380 86390 1
535340 99535340 1001 86380 86390 1
535189 99535189 1001 86380 86390 1
535234 99535234 1001 86380 86390 1
535147 99535147 1001 86380 86390 1
535098 99535098 1001 86380 86390 1
534908 99534908 1001 86380 86390 1
536242 99536242 1001 86380 86390 1
536181 99536181 1001 86380 86390 1
536019 99536019 1001 86380 86390 1
536128 99536128 1001 86380 86390 1
536026 99536026 1001 86380 86390 1
535772 99535772 1001 86380 86390 1
535750 99535750 1001 86380 86390 1
535816 99535816 1001 86380 86390 1
535856 99535856 1001 86380 86390 1
535754 99535754 1001 86380 86390 1
537160 99537160 1001 86380 86390 1
537087 99537087 1001 86380 86390 1
537136 99537136 1001 86380 86390 1
536976 99536976 1001 86380 86390 1
537118 99537118 1001 86380 86390 1
537098 99537098 1001 86380 86390 1
537124 99537124 1001 86380 86390 1
536777 99536777 1001 86380 86390 1
536829 99536829 1001 86380 86390 1
536857 99536857 1001 86380 86390 1
536834 99536834 1001 86380 86390 1
536741 99536741 1001 86380 86390 1
536548 99536548 1001 86380 86390 1
536628 99536628 1001 86380 86390 1
536667 99536667 1001 86380 86390 1
536554 99536554 1001 86380 86390 1
537320 99537320 1001 86380 86390 1
537259 99537259 1001 86380 86390 1
537260 99537260 1001 86380 86390 1
537338 99537338 1001 86380 86390 1
537926 99537926 1001 86380 86390 1
537989 99537989 1001 86380 86390 1
537853 99537853 1001 86380 86390 1
537945 99537945 1001 86380 86390 1
537795 99537795 1001 86380 86390 1
537649 99537649 1001 86380 86390 1
537437 99537437 1001 86380 86390 1
537476 99537476 1001 86380 86390 1
537412 99537412 1001 86380 86390 1
537452 99537452 1001 86380 86390 1
537544 99537544 1001 86380 86390 1
537377 99537377 1001 86380 86390 1
538057 99538057 1001 86380 86390 1
538091 99538091 1001 86380 86390 1
538158 99538158 1001 86380 86390 1
538741 99538741 1001 86380 86390 1
538599 99538599 1001 86380 86390 1
538432 99538432 1001 86380 86390 1
538421 99538421 1001 86380 86390 1
538412 99538412 1001 86380 86390 1
538350 99538350 1001 86380 86390 1
538391 99538391 1001 86380 86390 1
538381 99538381 1001 86380 86390 1
538206 99538206 1001 86380 86390 1
538219 99538219 1001 86380 86390 1
539441 99539441 1001 86380 86390 1
539596 99539596 1001 86380 86390 1
539130 99539130 1001 86380 86390 1
539221 99539221 1001 86380 86390 1
539146 99539146 1001 86380 86390 1
539704 99539704 1001 86380 86390 1
539745 99539745 1001 86380 86390 1
540268 99540268 1001 86380 86390 1
540386 99540386 1001 86380 86390 1
540273 99540273 1001 86380 86390 1
540189 99540189 1001 86380 86390 1
540115 99540115 1001 86380 86390 1
539918 99539918 1001 86380 86390 1
540477 99540477 1001 86380 86390 1
540624 99540624 1001 86380 86390 1
540513 99540513 1001 86380 86390 1
540593 99540593 1001 86380 86390 1
541120 99541120 1001 86380 86390 1
540953 99540953 1001 86380 86390 1
541022 99541022 1001 86380 86390 1
540844 99540844 1001 86380 86390 1
540857 99540857 1001 86380 86390 1
540780 99540780 1001 86380 86390 1
540736 99540736 1001 86380 86390 1
541457 99541457 1001 86380 86390 1
541997 99541997 1001 86380 86390 1
541921 99541921 1001 86380 86390 1
541985 99541985 1001 86380 86390 1
542108 99542108 1001 86380 86390 1
541926 99541926 1001 86380 86390 1
541583 99541583 1001 86380 86390 1
542144 99542144 1001 86380 86390 1
542315 99542315 1001 86380 86390 1
542292 99542292 1001 86380 86390 1
542766 99542766 1001 86380 86390 1
542872 99542872 1001 86380 86390 1
542551 99542551 1001 86380 86390 1
542326 99542326 1001 86380 86390 1
542393 99542393 1001 86380 86390 1
542434 99542434 1001 86380 86390 1
542501 99542501 1001 86380 86390 1
542973 99542973 1001 86380 86390 1
543042 99543042 1001 86380 86390 1
542952 99542952 1001 86380 86390 1
543005 99543005 1001 86380 86390 1
543057 99543057 1001 86380 86390 1
543753 99543753 1001 86380 86390 1
543769 99543769 1001 86380 86390 1
543471 99543471 1001 86380 86390 1
543409 99543409 1001 86380 86390 1
543218 99543218 1001 86380 86390 1
543272 99543272 1001 86380 86390 1
543260 99543260 1001 86380 86390 1
543237 99543237 1001 86380 86390 1
543925 99543925 1001 86380 86390 1
543913 99543913 1001 86380 86390 1
543830 99543830 1001 86380 86390 1
543909 99543909 1001 86380 86390 1
544444 99544444 1001 86380 86390 1
544580 99544580 1001 86380 86390 1
544530 99544530 1001 86380 86390 1
544505 99544505 1001 86380 86390 1
544369 99544369 1001 86380 86390 1
544012 99544012 1001 86380 86390 1
544649 99544649 1001 86380 86390 1
544658 99544658 1001 86380 86390 1
544672 99544672 1001 86380 86390 1
429048 211 1001 17460 17877 1
514550 1012 1002 42373 51382 1
517375 799 1002 50012 50985 1
522984 955 1001 66313 66612 1
400078 99400078 1001 86380 86390 1
400260 99400260 1001 86380 86390 1
400563 99400563 1001 86380 86390 1
400564 99400564 1001 86380 86390 1
400661 99400661 1001 86380 86390 1
400749 99400749 1001 86380 86390 1
401005 99401005 1001 86380 86390 1
401013 99401013 1001 86380 86390 1
400941 99400941 1001 86380 86390 1
401123 99401123 1001 86380 86390 1
401203 99401203 1001 86380 86390 1
401325 99401325 1001 86380 86390 1
401351 99401351 1001 86380 86390 1
401291 99401291 1001 86380 86390 1
401531 99401531 1001 86380 86390 1
401537 99401537 1001 86380 86390 1
401699 99401699 1001 86380 86390 1
401608 99401608 1001 86380 86390 1
401594 99401594 1001 86380 86390 1
402075 99402075 1001 86380 86390 1
402170 99402170 1001 86380 86390 1
402098 99402098 1001 86380 86390 1
402155 99402155 1001 86380 86390 1
402237 99402237 1001 86380 86390 1
402440 99402440 1001 86380 86390 1
402524 99402524 1001 86380 86390 1
402492 99402492 1001 86380 86390 1
402862 99402862 1001 86380 86390 1
402941 99402941 1001 86380 86390 1
403125 99403125 1001 86380 86390 1
403122 99403122 1001 86380 86390 1
403272 99403272 1001 86380 86390 1
403476 99403476 1001 86380 86390 1
403704 99403704 1001 86380 86390 1
403710 99403710 1001 86380 86390 1
404244 99404244 1001 86380 86390 1
404304 99404304 1001 86380 86390 1
404402 99404402 1001 86380 86390 1
404505 99404505 1001 86380 86390 1
404748 99404748 1001 86380 86390 1
405007 99405007 1001 86380 86390 1
405262 99405262 1001 86380 86390 1
405423 99405423 1001 86380 86390 1
405431 99405431 1001 86380 86390 1
405435 99405435 1001 86380 86390 1
405510 99405510 1001 86380 86390 1
405534 99405534 1001 86380 86390 1
405633 99405633 1001 86380 86390 1
405610 99405610 1001 86380 86390 1
405871 99405871 1001 86380 86390 1
405852 99405852 1001 86380 86390 1
406157 99406157 1001 86380 86390 1
406212 99406212 1001 86380 86390 1
406296 99406296 1001 86380 86390 1
406403 99406403 1001 86380 86390 1
406499 99406499 1001 86380 86390 1
406676 99406676 1001 86380 86390 1
406696 99406696 1001 86380 86390 1
406783 99406783 1001 86380 86390 1
406938 99406938 1001 86380 86390 1
406996 99406996 1001 86380 86390 1
406980 99406980 1001 86380 86390 1
407238 99407238 1001 86380 86390 1
407262 99407262 1001 86380 86390 1
407707 99407707 1001 86380 86390 1
407677 99407677 1001 86380 86390 1
407947 99407947 1001 86380 86390 1
408048 99408048 1001 86380 86390 1
408002 99408002 1001 86380 86390 1
408174 99408174 1001 86380 86390 1
408348 99408348 1001 86380 86390 1
408530 99408530 1001 86380 86390 1
409028 99409028 1001 86380 86390 1
409094 99409094 1001 86380 86390 1
409209 99409209 1001 86380 86390 1
409378 99409378 1001 86380 86390 1
409313 99409313 1001 86380 86390 1
409340 99409340 1001 86380 86390 1
409500 99409500 1001 86380 86390 1
409525 99409525 1001 86380 86390 1
409531 99409531 1001 86380 86390 1
409604 99409604 1001 86380 86390 1
409685 99409685 1001 86380 86390 1
409709 99409709 1001 86380 86390 1
409954 99409954 1001 86380 86390 1
409967 99409967 1001 86380 86390 1
410062 99410062 1001 86380 86390 1
410280 99410280 1001 86380 86390 1
410339 99410339 1001 86380 86390 1
410305 99410305 1001 86380 86390 1
410543 99410543 1001 86380 86390 1
411272 99411272 1001 86380 86390 1
411354 99411354 1001 86380 86390 1
411596 99411596 1001 86380 86390 1
412480 99412480 1001 86380 86390 1
413523 99413523 1001 86380 86390 1
413502 99413502 1001 86380 86390 1
412980 99412980 1001 86380 86390 1
412890 99412890 1001 86380 86390 1
412992 99412992 1001 86380 86390 1
413079 99413079 1001 86380 86390 1
412616 99412616 1001 86380 86390 1
412547 99412547 1001 86380 86390 1
412796 99412796 1001 86380 86390 1
413897 99413897 1001 86380 86390 1
413932 99413932 1001 86380 86390 1
413979 99413979 1001 86380 86390 1
414028 99414028 1001 86380 86390 1
415217 99415217 1001 86380 86390 1
415087 99415087 1001 86380 86390 1
415052 99415052 1001 86380 86390 1
414944 99414944 1001 86380 86390 1
414508 99414508 1001 86380 86390 1
414621 99414621 1001 86380 86390 1
414807 99414807 1001 86380 86390 1
414881 99414881 1001 86380 86390 1
414381 99414381 1001 86380 86390 1
414232 99414232 1001 86380 86390 1
414300 99414300 1001 86380 86390 1
414193 99414193 1001 86380 86390 1
414371 99414371 1001 86380 86390 1
415704 99415704 1001 86380 86390 1
415659 99415659 1001 86380 86390 1
415630 99415630 1001 86380 86390 1
415613 99415613 1001 86380 86390 1
415472 99415472 1001 86380 86390 1
416672 99416672 1001 86380 86390 1
416612 99416612 1001 86380 86390 1
416791 99416791 1001 86380 86390 1
416957 99416957 1001 86380 86390 1
416291 99416291 1001 86380 86390 1
416154 99416154 1001 86380 86390 1
416434 99416434 1001 86380 86390 1
415832 99415832 1001 86380 86390 1
416003 99416003 1001 86380 86390 1
417472 99417472 1001 86380 86390 1
417545 99417545 1001 86380 86390 1
417501 99417501 1001 86380 86390 1
417403 99417403 1001 86380 86390 1
417414 99417414 1001 86380 86390 1
418210 99418210 1001 86380 86390 1
418092 99418092 1001 86380 86390 1
418263 99418263 1001 86380 86390 1
417890 99417890 1001 86380 86390 1
417848 99417848 1001 86380 86390 1
417644 99417644 1001 86380 86390 1
417727 99417727 1001 86380 86390 1
417783 99417783 1001 86380 86390 1
417673 99417673 1001 86380 86390 1
418864 99418864 1001 86380 86390 1
418897 99418897 1001 86380 86390 1
418903 99418903 1001 86380 86390 1
420338 99420338 1001 86380 86390 1
420100 99420100 1001 86380 86390 1
420314 99420314 1001 86380 86390 1
420187 99420187 1001 86380 86390 1
419787 99419787 1001 86380 86390 1
419680 99419680 1001 86380 86390 1
419427 99419427 1001 86380 86390 1
419455 99419455 1001 86380 86390 1
419477 99419477 1001 86380 86390 1
419308 99419308 1001 86380 86390 1
419397 99419397 1001 86380 86390 1
419464 99419464 1001 86380 86390 1
419445 99419445 1001 86380 86390 1
420553 99420553 1001 86380 86390 1
422032 99422032 1001 86380 86390 1
421803 99421803 1001 86380 86390 1
421346 99421346 1001 86380 86390 1
421369 99421369 1001 86380 86390 1
421473 99421473 1001 86380 86390 1
420949 99420949 1001 86380 86390 1
421049 99421049 1001 86380 86390 1
420936 99420936 1001 86380 86390 1
421033 99421033 1001 86380 86390 1
422406 99422406 1001 86380 86390 1
422444 99422444 1001 86380 86390 1
422522 99422522 1001 86380 86390 1
422268 99422268 1001 86380 86390 1
423630 99423630 1001 86380 86390 1
423495 99423495 1001 86380 86390 1
423731 99423731 1001 86380 86390 1
423733 99423733 1001 86380 86390 1
423217 99423217 1001 86380 86390 1
423291 99423291 1001 86380 86390 1
423118 99423118 1001 86380 86390 1
423080 99423080 1001 86380 86390 1
423101 99423101 1001 86380 86390 1
423188 99423188 1001 86380 86390 1
422741 99422741 1001 86380 86390 1
422900 99422900 1001 86380 86390 1
423994 99423994 1001 86380 86390 1
425283 99425283 1001 86380 86390 1
425098 99425098 1001 86380 86390 1
425187 99425187 1001 86380 86390 1
425294 99425294 1001 86380 86390 1
424680 99424680 1001 86380 86390 1
424412 99424412 1001 86380 86390 1
424462 99424462 1001 86380 86390 1
425498 99425498 1001 86380 86390 1
425752 99425752 1001 86380 86390 1
425467 99425467 1001 86380 86390 1
425492 99425492 1001 86380 86390 1
425824 99425824 1001 86380 86390 1
426745 99426745 1001 86380 86390 1
426699 99426699 1001 86380 86390 1
426931 99426931 1001 86380 86390 1
426934 99426934 1001 86380 86390 1
426296 99426296 1001 86380 86390 1
426576 99426576 1001 86380 86390 1
426307 99426307 1001 86380 86390 1
426365 99426365 1001 86380 86390 1
425978 99425978 1001 86380 86390 1
425979 99425979 1001 86380 86390 1
427318 99427318 1001 86380 86390 1
427146 99427146 1001 86380 86390 1
427271 99427271 1001 86380 86390 1
427306 99427306 1001 86380 86390 1
427342 99427342 1001 86380 86390 1
428400 99428400 1001 86380 86390 1
428441 99428441 1001 86380 86390 1
428505 99428505 1001 86380 86390 1
428701 99428701 1001 86380 86390 1
428359 99428359 1001 86380 86390 1
428422 99428422 1001 86380 86390 1
428335 99428335 1001 86380 86390 1
428316 99428316 1001 86380 86390 1
428210 99428210 1001 86380 86390 1
427822 99427822 1001 86380 86390 1
427708 99427708 1001 86380 86390 1
427739 99427739 1001 86380 86390 1
427546 99427546 1001 86380 86390 1
427671 99427671 1001 86380 86390 1
428994 99428994 1001 86380 86390 1
428922 99428922 1001 86380 86390 1
428799 99428799 1001 86380 86390 1
429142 99429142 1001 86380 86390 1
430273 99430273 1001 86380 86390 1
429868 99429868 1001 86380 86390 1
429344 99429344 1001 86380 86390 1
429296 99429296 1001 86380 86390 1
429253 99429253 1001 86380 86390 1
429530 99429530 1001 86380 86390 1
430634 99430634 1001 86380 86390 1
430805 99430805 1001 86380 86390 1
430516 99430516 1001 86380 86390 1
430724 99430724 1001 86380 86390 1
431964 99431964 1001 86380 86390 1
431778 99431778 1001 86380 86390 1
431805 99431805 1001 86380 86390 1
431664 99431664 1001 86380 86390 1
431928 99431928 1001 86380 86390 1
431561 99431561 1001 86380 86390 1
431386 99431386 1001 86380 86390 1
431392 99431392 1001 86380 86390 1
431394 99431394 1001 86380 86390 1
431010 99431010 1001 86380 86390 1
431099 99431099 1001 86380 86390 1
431250 99431250 1001 86380 86390 1
430934 99430934 1001 86380 86390 1
430841 99430841 1001 86380 86390 1
432308 99432308 1001 86380 86390 1
433706 99433706 1001 86380 86390 1
433261 99433261 1001 86380 86390 1
433307 99433307 1001 86380 86390 1
432525 99432525 1001 86380 86390 1
432607 99432607 1001 86380 86390 1
432612 99432612 1001 86380 86390 1
432632 99432632 1001 86380 86390 1
432657 99432657 1001 86380 86390 1
432511 99432511 1001 86380 86390 1
432662 99432662 1001 86380 86390 1
433948 99433948 1001 86380 86390 1
434128 99434128 1001 86380 86390 1
433908 99433908 1001 86380 86390 1
434014 99434014 1001 86380 86390 1
435106 99435106 1001 86380 86390 1
435159 99435159 1001 86380 86390 1
435377 99435377 1001 86380 86390 1
435111 99435111 1001 86380 86390 1
435259 99435259 1001 86380 86390 1
435346 99435346 1001 86380 86390 1
435307 99435307 1001 86380 86390 1
435399 99435399 1001 86380 86390 1
434802 99434802 1001 86380 86390 1
434228 99434228 1001 86380 86390 1
434459 99434459 1001 86380 86390 1
435656 99435656 1001 86380 86390 1
435610 99435610 1001 86380 86390 1
435565 99435565 1001 86380 86390 1
437055 99437055 1001 86380 86390 1
436779 99436779 1001 86380 86390 1
436471 99436471 1001 86380 86390 1
436663 99436663 1001 86380 86390 1
436503 99436503 1001 86380 86390 1
436412 99436412 1001 86380 86390 1
436512 99436512 1001 86380 86390 1
436194 99436194 1001 86380 86390 1
436043 99436043 1001 86380 86390 1
436277 99436277 1001 86380 86390 1
436003 99436003 1001 86380 86390 1
436759 99436759 1001 86380 86390 1
437170 99437170 1001 86380 86390 1
437274 99437274 1001 86380 86390 1
300074 99300074 1001 86380 86390 1
437197 99437197 1001 86380 86390 1
300013 99300013 1001 86380 86390 1
437184 99437184 1001 86380 86390 1
437210 99437210 1001 86380 86390 1
300574 99300574 1001 86380 86390 1
300616 99300616 1001 86380 86390 1
300703 99300703 1001 86380 86390 1
300568 99300568 1001 86380 86390 1
300715 99300715 1001 86380 86390 1
300478 99300478 1001 86380 86390 1
300468 99300468 1001 86380 86390 1
300204 99300204 1001 86380 86390 1
300114 99300114 1001 86380 86390 1
300915 99300915 1001 86380 86390 1
300813 99300813 1001 86380 86390 1
301428 99301428 1001 86380 86390 1
301523 99301523 1001 86380 86390 1
301393 99301393 1001 86380 86390 1
301498 99301498 1001 86380 86390 1
301474 99301474 1001 86380 86390 1
301195 99301195 1001 86380 86390 1
301290 99301290 1001 86380 86390 1
301330 99301330 1001 86380 86390 1
301281 99301281 1001 86380 86390 1
301017 99301017 1001 86380 86390 1
301030 99301030 1001 86380 86390 1
301036 99301036 1001 86380 86390 1
301585 99301585 1001 86380 86390 1
301677 99301677 1001 86380 86390 1
301668 99301668 1001 86380 86390 1
302125 99302125 1001 86380 86390 1
302063 99302063 1001 86380 86390 1
301972 99301972 1001 86380 86390 1
301773 99301773 1001 86380 86390 1
301874 99301874 1001 86380 86390 1
302420 99302420 1001 86380 86390 1
302396 99302396 1001 86380 86390 1
302539 99302539 1001 86380 86390 1
302504 99302504 1001 86380 86390 1
302543 99302543 1001 86380 86390 1
302428 99302428 1001 86380 86390 1
302467 99302467 1001 86380 86390 1
303005 99303005 1001 86380 86390 1
303036 99303036 1001 86380 86390 1
302847 99302847 1001 86380 86390 1
302768 99302768 1001 86380 86390 1
302705 99302705 1001 86380 86390 1
303334 99303334 1001 86380 86390 1
303347 99303347 1001 86380 86390 1
303352 99303352 1001 86380 86390 1
303252 99303252 1001 86380 86390 1
303278 99303278 1001 86380 86390 1
303871 99303871 1001 86380 86390 1
303967 99303967 1001 86380 86390 1
303768 99303768 1001 86380 86390 1
303414 99303414 1001 86380 86390 1
303534 99303534 1001 86380 86390 1
303604 99303604 1001 86380 86390 1
304043 99304043 1001 86380 86390 1
304226 99304226 1001 86380 86390 1
304177 99304177 1001 86380 86390 1
304825 99304825 1001 86380 86390 1
304801 99304801 1001 86380 86390 1
304816 99304816 1001 86380 86390 1
304619 99304619 1001 86380 86390 1
304453 99304453 1001 86380 86390 1
304626 99304626 1001 86380 86390 1
304421 99304421 1001 86380 86390 1
304412 99304412 1001 86380 86390 1
304898 99304898 1001 86380 86390 1
304861 99304861 1001 86380 86390 1
304967 99304967 1001 86380 86390 1
304983 99304983 1001 86380 86390 1
304880 99304880 1001 86380 86390 1
305024 99305024 1001 86380 86390 1
305558 99305558 1001 86380 86390 1
305522 99305522 1001 86380 86390 1
305442 99305442 1001 86380 86390 1
305314 99305314 1001 86380 86390 1
305135 99305135 1001 86380 86390 1
305229 99305229 1001 86380 86390 1
500024 99500024 1001 86380 86390 1
500102 99500102 1001 86380 86390 1
500129 99500129 1001 86380 86390 1
500041 99500041 1001 86380 86390 1
500058 99500058 1001 86380 86390 1
500632 99500632 1001 86380 86390 1
500608 99500608 1001 86380 86390 1
500534 99500534 1001 86380 86390 1
500458 99500458 1001 86380 86390 1
500528 99500528 1001 86380 86390 1
500490 99500490 1001 86380 86390 1
500289 99500289 1001 86380 86390 1
500268 99500268 1001 86380 86390 1
500308 99500308 1001 86380 86390 1
500944 99500944 1001 86380 86390 1
500933 99500933 1001 86380 86390 1
500973 99500973 1001 86380 86390 1
500819 99500819 1001 86380 86390 1
501596 99501596 1001 86380 86390 1
501338 99501338 1001 86380 86390 1
501342 99501342 1001 86380 86390 1
501045 99501045 1001 86380 86390 1
501214 99501214 1001 86380 86390 1
501020 99501020 1001 86380 86390 1
501178 99501178 1001 86380 86390 1
501090 99501090 1001 86380 86390 1
501756 99501756 1001 86380 86390 1
501667 99501667 1001 86380 86390 1
501719 99501719 1001 86380 86390 1
501675 99501675 1001 86380 86390 1
502295 99502295 1001 86380 86390 1
502067 99502067 1001 86380 86390 1
502184 99502184 1001 86380 86390 1
502237 99502237 1001 86380 86390 1
502212 99502212 1001 86380 86390 1
502200 99502200 1001 86380 86390 1
502175 99502175 1001 86380 86390 1
502060 99502060 1001 86380 86390 1
502114 99502114 1001 86380 86390 1
502040 99502040 1001 86380 86390 1
501979 99501979 1001 86380 86390 1
501957 99501957 1001 86380 86390 1
501921 99501921 1001 86380 86390 1
501909 99501909 1001 86380 86390 1
502658 99502658 1001 86380 86390 1
502651 99502651 1001 86380 86390 1
502469 99502469 1001 86380 86390 1
502639 99502639 1001 86380 86390 1
502665 99502665 1001 86380 86390 1
503206 99503206 1001 86380 86390 1
503161 99503161 1001 86380 86390 1
503068 99503068 1001 86380 86390 1
502899 99502899 1001 86380 86390 1
503082 99503082 1001 86380 86390 1
502718 99502718 1001 86380 86390 1
503362 99503362 1001 86380 86390 1
503427 99503427 1001 86380 86390 1
503480 99503480 1001 86380 86390 1
504020 99504020 1001 86380 86390 1
503985 99503985 1001 86380 86390 1
504109 99504109 1001 86380 86390 1
503812 99503812 1001 86380 86390 1
503851 99503851 1001 86380 86390 1
503839 99503839 1001 86380 86390 1
503832 99503832 1001 86380 86390 1
503581 99503581 1001 86380 86390 1
503661 99503661 1001 86380 86390 1
504292 99504292 1001 86380 86390 1
504915 99504915 1001 86380 86390 1
504718 99504718 1001 86380 86390 1
504617 99504617 1001 86380 86390 1
504554 99504554 1001 86380 86390 1
504357 99504357 1001 86380 86390 1
504954 99504954 1001 86380 86390 1
504955 99504955 1001 86380 86390 1
505124 99505124 1001 86380 86390 1
505126 99505126 1001 86380 86390 1
505103 99505103 1001 86380 86390 1
505067 99505067 1001 86380 86390 1
505081 99505081 1001 86380 86390 1
505708 99505708 1001 86380 86390 1
505621 99505621 1001 86380 86390 1
505597 99505597 1001 86380 86390 1
505574 99505574 1001 86380 86390 1
505476 99505476 1001 86380 86390 1
505464 99505464 1001 86380 86390 1
505240 99505240 1001 86380 86390 1
505267 99505267 1001 86380 86390 1
505319 99505319 1001 86380 86390 1
505153 99505153 1001 86380 86390 1
505174 99505174 1001 86380 86390 1
505887 99505887 1001 86380 86390 1
505941 99505941 1001 86380 86390 1
505827 99505827 1001 86380 86390 1
506533 99506533 1001 86380 86390 1
506585 99506585 1001 86380 86390 1
506441 99506441 1001 86380 86390 1
506339 99506339 1001 86380 86390 1
506349 99506349 1001 86380 86390 1
506055 99506055 1001 86380 86390 1
506020 99506020 1001 86380 86390 1
506154 99506154 1001 86380 86390 1
506650 99506650 1001 86380 86390 1
506625 99506625 1001 86380 86390 1
506657 99506657 1001 86380 86390 1
507421 99507421 1001 86380 86390 1
507408 99507408 1001 86380 86390 1
507279 99507279 1001 86380 86390 1
507131 99507131 1001 86380 86390 1
507144 99507144 1001 86380 86390 1
507020 99507020 1001 86380 86390 1
507009 99507009 1001 86380 86390 1
506874 99506874 1001 86380 86390 1
507628 99507628 1001 86380 86390 1
507591 99507591 1001 86380 86390 1
507559 99507559 1001 86380 86390 1
508238 99508238 1001 86380 86390 1
507889 99507889 1001 86380 86390 1
507892 99507892 1001 86380 86390 1
507960 99507960 1001 86380 86390 1
507758 99507758 1001 86380 86390 1
507696 99507696 1001 86380 86390 1
507787 99507787 1001 86380 86390 1
507689 99507689 1001 86380 86390 1
507769 99507769 1001 86380 86390 1
508300 99508300 1001 86380 86390 1
508434 99508434 1001 86380 86390 1
508437 99508437 1001 86380 86390 1
508269 99508269 1001 86380 86390 1
509018 99509018 1001 86380 86390 1
508980 99508980 1001 86380 86390 1
509037 99509037 1001 86380 86390 1
508831 99508831 1001 86380 86390 1
508692 99508692 1001 86380 86390 1
508732 99508732 1001 86380 86390 1
508849 99508849 1001 86380 86390 1
508547 99508547 1001 86380 86390 1
508551 99508551 1001 86380 86390 1
508593 99508593 1001 86380 86390 1
508478 99508478 1001 86380 86390 1
509168 99509168 1001 86380 86390 1
509104 99509104 1001 86380 86390 1
509108 99509108 1001 86380 86390 1
509238 99509238 1001 86380 86390 1
509239 99509239 1001 86380 86390 1
509773 99509773 1001 86380 86390 1
509579 99509579 1001 86380 86390 1
509671 99509671 1001 86380 86390 1
509638 99509638 1001 86380 86390 1
509535 99509535 1001 86380 86390 1
509666 99509666 1001 86380 86390 1
509552 99509552 1001 86380 86390 1
509336 99509336 1001 86380 86390 1
509950 99509950 1001 86380 86390 1
510024 99510024 1001 86380 86390 1
509974 99509974 1001 86380 86390 1
510000 99510000 1001 86380 86390 1
510574 99510574 1001 86380 86390 1
510610 99510610 1001 86380 86390 1
510397 99510397 1001 86380 86390 1
510493 99510493 1001 86380 86390 1
510291 99510291 1001 86380 86390 1
510136 99510136 1001 86380 86390 1
510150 99510150 1001 86380 86390 1
510180 99510180 1001 86380 86390 1
510128 99510128 1001 86380 86390 1
510751 99510751 1001 86380 86390 1
510855 99510855 1001 86380 86390 1
510886 99510886 1001 86380 86390 1
511478 99511478 1001 86380 86390 1
511356 99511356 1001 86380 86390 1
511446 99511446 1001 86380 86390 1
511551 99511551 1001 86380 86390 1
511219 99511219 1001 86380 86390 1
511323 99511323 1001 86380 86390 1
511211 99511211 1001 86380 86390 1
511327 99511327 1001 86380 86390 1
511199 99511199 1001 86380 86390 1
511189 99511189 1001 86380 86390 1
511093 99511093 1001 86380 86390 1
511086 99511086 1001 86380 86390 1
511138 99511138 1001 86380 86390 1
511734 99511734 1001 86380 86390 1
511652 99511652 1001 86380 86390 1
512216 99512216 1001 86380 86390 1
512369 99512369 1001 86380 86390 1
512236 99512236 1001 86380 86390 1
512008 99512008 1001 86380 86390 1
512151 99512151 1001 86380 86390 1
512100 99512100 1001 86380 86390 1
512079 99512079 1001 86380 86390 1
512067 99512067 1001 86380 86390 1
512081 99512081 1001 86380 86390 1
511798 99511798 1001 86380 86390 1
511928 99511928 1001 86380 86390 1
511918 99511918 1001 86380 86390 1
511895 99511895 1001 86380 86390 1
511909 99511909 1001 86380 86390 1
511952 99511952 1001 86380 86390 1
512382 99512382 1001 86380 86390 1
513168 99513168 1001 86380 86390 1
512809 99512809 1001 86380 86390 1
512836 99512836 1001 86380 86390 1
512877 99512877 1001 86380 86390 1
512980 99512980 1001 86380 86390 1
512891 99512891 1001 86380 86390 1
512688 99512688 1001 86380 86390 1
512785 99512785 1001 86380 86390 1
512592 99512592 1001 86380 86390 1
512777 99512777 1001 86380 86390 1
512791 99512791 1001 86380 86390 1
513398 99513398 1001 86380 86390 1
513259 99513259 1001 86380 86390 1
513324 99513324 1001 86380 86390 1
513402 99513402 1001 86380 86390 1
513903 99513903 1001 86380 86390 1
513858 99513858 1001 86380 86390 1
513683 99513683 1001 86380 86390 1
513787 99513787 1001 86380 86390 1
513750 99513750 1001 86380 86390 1
513619 99513619 1001 86380 86390 1
513557 99513557 1001 86380 86390 1
513610 99513610 1001 86380 86390 1
513446 99513446 1001 86380 86390 1
513486 99513486 1001 86380 86390 1
513617 99513617 1001 86380 86390 1
514214 99514214 1001 86380 86390 1
514204 99514204 1001 86380 86390 1
514104 99514104 1001 86380 86390 1
514220 99514220 1001 86380 86390 1
514795 99514795 1001 86380 86390 1
514510 99514510 1001 86380 86390 1
514565 99514565 1001 86380 86390 1
514596 99514596 1001 86380 86390 1
514651 99514651 1001 86380 86390 1
514344 99514344 1001 86380 86390 1
514376 99514376 1001 86380 86390 1
514300 99514300 1001 86380 86390 1
514961 99514961 1001 86380 86390 1
514901 99514901 1001 86380 86390 1
514953 99514953 1001 86380 86390 1
514892 99514892 1001 86380 86390 1
515508 99515508 1001 86380 86390 1
515666 99515666 1001 86380 86390 1
515565 99515565 1001 86380 86390 1
515418 99515418 1001 86380 86390 1
515291 99515291 1001 86380 86390 1
515318 99515318 1001 86380 86390 1
515387 99515387 1001 86380 86390 1
515237 99515237 1001 86380 86390 1
515135 99515135 1001 86380 86390 1
515187 99515187 1001 86380 86390 1
515201 99515201 1001 86380 86390 1
515772 99515772 1001 86380 86390 1
515785 99515785 1001 86380 86390 1
515781 99515781 1001 86380 86390 1
516408 99516408 1001 86380 86390 1
516346 99516346 1001 86380 86390 1
516437 99516437 1001 86380 86390 1
516482 99516482 1001 86380 86390 1
516321 99516321 1001 86380 86390 1
516347 99516347 1001 86380 86390 1
516322 99516322 1001 86380 86390 1
516466 99516466 1001 86380 86390 1
516290 99516290 1001 86380 86390 1
516018 99516018 1001 86380 86390 1
516089 99516089 1001 86380 86390 1
515973 99515973 1001 86380 86390 1
516052 99516052 1001 86380 86390 1
515899 99515899 1001 86380 86390 1
516636 99516636 1001 86380 86390 1
516624 99516624 1001 86380 86390 1
516617 99516617 1001 86380 86390 1
516696 99516696 1001 86380 86390 1
517140 99517140 1001 86380 86390 1
517053 99517053 1001 86380 86390 1
517003 99517003 1001 86380 86390 1
517069 99517069 1001 86380 86390 1
517035 99517035 1001 86380 86390 1
516819 99516819 1001 86380 86390 1
516731 99516731 1001 86380 86390 1
516914 99516914 1001 86380 86390 1
516916 99516916 1001 86380 86390 1
517515 99517515 1001 86380 86390 1
517414 99517414 1001 86380 86390 1
517531 99517531 1001 86380 86390 1
517511 99517511 1001 86380 86390 1
517371 99517371 1001 86380 86390 1
517972 99517972 1001 86380 86390 1
518028 99518028 1001 86380 86390 1
518120 99518120 1001 86380 86390 1
518044 99518044 1001 86380 86390 1
517777 99517777 1001 86380 86390 1
517819 99517819 1001 86380 86390 1
517912 99517912 1001 86380 86390 1
517862 99517862 1001 86380 86390 1
517824 99517824 1001 86380 86390 1
517878 99517878 1001 86380 86390 1
517570 99517570 1001 86380 86390 1
517609 99517609 1001 86380 86390 1
517742 99517742 1001 86380 86390 1
517549 99517549 1001 86380 86390 1
517563 99517563 1001 86380 86390 1
517643 99517643 1001 86380 86390 1
518367 99518367 1001 86380 86390 1
518267 99518267 1001 86380 86390 1
518231 99518231 1001 86380 86390 1
518272 99518272 1001 86380 86390 1
518285 99518285 1001 86380 86390 1
518208 99518208 1001 86380 86390 1
518899 99518899 1001 86380 86390 1
518896 99518896 1001 86380 86390 1
518922 99518922 1001 86380 86390 1
518591 99518591 1001 86380 86390 1
518581 99518581 1001 86380 86390 1
518701 99518701 1001 86380 86390 1
518525 99518525 1001 86380 86390 1
518462 99518462 1001 86380 86390 1
518553 99518553 1001 86380 86390 1
518495 99518495 1001 86380 86390 1
519102 99519102 1001 86380 86390 1
519188 99519188 1001 86380 86390 1
519626 99519626 1001 86380 86390 1
519790 99519790 1001 86380 86390 1
519791 99519791 1001 86380 86390 1
519809 99519809 1001 86380 86390 1
519697 99519697 1001 86380 86390 1
519633 99519633 1001 86380 86390 1
519659 99519659 1001 86380 86390 1
519532 99519532 1001 86380 86390 1
519599 99519599 1001 86380 86390 1
519564 99519564 1001 86380 86390 1
519580 99519580 1001 86380 86390 1
519542 99519542 1001 86380 86390 1
519389 99519389 1001 86380 86390 1
519354 99519354 1001 86380 86390 1
519382 99519382 1001 86380 86390 1
519881 99519881 1001 86380 86390 1
519872 99519872 1001 86380 86390 1
520474 99520474 1001 86380 86390 1
520487 99520487 1001 86380 86390 1
520480 99520480 1001 86380 86390 1
520627 99520627 1001 86380 86390 1
520483 99520483 1001 86380 86390 1
520631 99520631 1001 86380 86390 1
520535 99520535 1001 86380 86390 1
520262 99520262 1001 86380 86390 1
520275 99520275 1001 86380 86390 1
520204 99520204 1001 86380 86390 1
520041 99520041 1001 86380 86390 1
520094 99520094 1001 86380 86390 1
520702 99520702 1001 86380 86390 1
520721 99520721 1001 86380 86390 1
520709 99520709 1001 86380 86390 1
520684 99520684 1001 86380 86390 1
521348 99521348 1001 86380 86390 1
521094 99521094 1001 86380 86390 1
521124 99521124 1001 86380 86390 1
521126 99521126 1001 86380 86390 1
521078 99521078 1001 86380 86390 1
520939 99520939 1001 86380 86390 1
520861 99520861 1001 86380 86390 1
521047 99521047 1001 86380 86390 1
520908 99520908 1001 86380 86390 1
521645 99521645 1001 86380 86390 1
521659 99521659 1001 86380 86390 1
522203 99522203 1001 86380 86390 1
522169 99522169 1001 86380 86390 1
521946 99521946 1001 86380 86390 1
521934 99521934 1001 86380 86390 1
521963 99521963 1001 86380 86390 1
521913 99521913 1001 86380 86390 1
521892 99521892 1001 86380 86390 1
521801 99521801 1001 86380 86390 1
521779 99521779 1001 86380 86390 1
521754 99521754 1001 86380 86390 1
522458 99522458 1001 86380 86390 1
522443 99522443 1001 86380 86390 1
522456 99522456 1001 86380 86390 1
522772 99522772 1001 86380 86390 1
522905 99522905 1001 86380 86390 1
522832 99522832 1001 86380 86390 1
522718 99522718 1001 86380 86390 1
522653 99522653 1001 86380 86390 1
522549 99522549 1001 86380 86390 1
523908 99523908 1001 86380 86390 1
523770 99523770 1001 86380 86390 1
523761 99523761 1001 86380 86390 1
523906 99523906 1001 86380 86390 1
523576 99523576 1001 86380 86390 1
523508 99523508 1001 86380 86390 1
523444 99523444 1001 86380 86390 1
523329 99523329 1001 86380 86390 1
523462 99523462 1001 86380 86390 1
523963 99523963 1001 86380 86390 1
524096 99524096 1001 86380 86390 1
524629 99524629 1001 86380 86390 1
524735 99524735 1001 86380 86390 1
524568 99524568 1001 86380 86390 1
524745 99524745 1001 86380 86390 1
524513 99524513 1001 86380 86390 1
524445 99524445 1001 86380 86390 1
524458 99524458 1001 86380 86390 1
524295 99524295 1001 86380 86390 1
524182 99524182 1001 86380 86390 1
524169 99524169 1001 86380 86390 1
524289 99524289 1001 86380 86390 1
524317 99524317 1001 86380 86390 1
524837 99524837 1001 86380 86390 1
524774 99524774 1001 86380 86390 1
524842 99524842 1001 86380 86390 1
525431 99525431 1001 86380 86390 1
525464 99525464 1001 86380 86390 1
525545 99525545 1001 86380 86390 1
525295 99525295 1001 86380 86390 1
525286 99525286 1001 86380 86390 1
525300 99525300 1001 86380 86390 1
525159 99525159 1001 86380 86390 1
525044 99525044 1001 86380 86390 1
525755 99525755 1001 86380 86390 1
525653 99525653 1001 86380 86390 1
526222 99526222 1001 86380 86390 1
526341 99526341 1001 86380 86390 1
526278 99526278 1001 86380 86390 1
526168 99526168 1001 86380 86390 1
526195 99526195 1001 86380 86390 1
526066 99526066 1001 86380 86390 1
526146 99526146 1001 86380 86390 1
526163 99526163 1001 86380 86390 1
526217 99526217 1001 86380 86390 1
525911 99525911 1001 86380 86390 1
525924 99525924 1001 86380 86390 1
525821 99525821 1001 86380 86390 1
525878 99525878 1001 86380 86390 1
526512 99526512 1001 86380 86390 1
526593 99526593 1001 86380 86390 1
526594 99526594 1001 86380 86390 1
526443 99526443 1001 86380 86390 1
526496 99526496 1001 86380 86390 1
526484 99526484 1001 86380 86390 1
527091 99527091 1001 86380 86390 1
527031 99527031 1001 86380 86390 1
526967 99526967 1001 86380 86390 1
526736 99526736 1001 86380 86390 1
526724 99526724 1001 86380 86390 1
526815 99526815 1001 86380 86390 1
526831 99526831 1001 86380 86390 1
526678 99526678 1001 86380 86390 1
526730 99526730 1001 86380 86390 1
527259 99527259 1001 86380 86390 1
527345 99527345 1001 86380 86390 1
527893 99527893 1001 86380 86390 1
527779 99527779 1001 86380 86390 1
527799 99527799 1001 86380 86390 1
527865 99527865 1001 86380 86390 1
527750 99527750 1001 86380 86390 1
527828 99527828 1001 86380 86390 1
527610 99527610 1001 86380 86390 1
527546 99527546 1001 86380 86390 1
527457 99527457 1001 86380 86390 1
527550 99527550 1001 86380 86390 1
527583 99527583 1001 86380 86390 1
528230 99528230 1001 86380 86390 1
528710 99528710 1001 86380 86390 1
528726 99528726 1001 86380 86390 1
528882 99528882 1001 86380 86390 1
528754 99528754 1001 86380 86390 1
528782 99528782 1001 86380 86390 1
528515 99528515 1001 86380 86390 1
528688 99528688 1001 86380 86390 1
528520 99528520 1001 86380 86390 1
528373 99528373 1001 86380 86390 1
528407 99528407 1001 86380 86390 1
528913 99528913 1001 86380 86390 1
528915 99528915 1001 86380 86390 1
528930 99528930 1001 86380 86390 1
529060 99529060 1001 86380 86390 1
528907 99528907 1001 86380 86390 1
529510 99529510 1001 86380 86390 1
529491 99529491 1001 86380 86390 1
529505 99529505 1001 86380 86390 1
529149 99529149 1001 86380 86390 1
529244 99529244 1001 86380 86390 1
529284 99529284 1001 86380 86390 1
529260 99529260 1001 86380 86390 1
529791 99529791 1001 86380 86390 1
529834 99529834 1001 86380 86390 1
529774 99529774 1001 86380 86390 1
530486 99530486 1001 86380 86390 1
530500 99530500 1001 86380 86390 1
530476 99530476 1001 86380 86390 1
530309 99530309 1001 86380 86390 1
530349 99530349 1001 86380 86390 1
530273 99530273 1001 86380 86390 1
530157 99530157 1001 86380 86390 1
530149 99530149 1001 86380 86390 1
530058 99530058 1001 86380 86390 1
530604 99530604 1001 86380 86390 1
530350 99530350 1001 86380 86390 1
530634 99530634 1001 86380 86390 1
530700 99530700 1001 86380 86390 1
531200 99531200 1001 86380 86390 1
531300 99531300 1001 86380 86390 1
531212 99531212 1001 86380 86390 1
531060 99531060 1001 86380 86390 1
531024 99531024 1001 86380 86390 1
530973 99530973 1001 86380 86390 1
531135 99531135 1001 86380 86390 1
530967 99530967 1001 86380 86390 1
530955 99530955 1001 86380 86390 1
530828 99530828 1001 86380 86390 1
530919 99530919 1001 86380 86390 1
530882 99530882 1001 86380 86390 1
531532 99531532 1001 86380 86390 1
531481 99531481 1001 86380 86390 1
531443 99531443 1001 86380 86390 1
531534 99531534 1001 86380 86390 1
531540 99531540 1001 86380 86390 1
532157 99532157 1001 86380 86390 1
532100 99532100 1001 86380 86390 1
532114 99532114 1001 86380 86390 1
531917 99531917 1001 86380 86390 1
531868 99531868 1001 86380 86390 1
531611 99531611 1001 86380 86390 1
531599 99531599 1001 86380 86390 1
531641 99531641 1001 86380 86390 1
531605 99531605 1001 86380 86390 1
531775 99531775 1001 86380 86390 1
531766 99531766 1001 86380 86390 1
532295 99532295 1001 86380 86390 1
532257 99532257 1001 86380 86390 1
532284 99532284 1001 86380 86390 1
532316 99532316 1001 86380 86390 1
532293 99532293 1001 86380 86390 1
533009 99533009 1001 86380 86390 1
532980 99532980 1001 86380 86390 1
533036 99533036 1001 86380 86390 1
533757 99533757 1001 86380 86390 1
533656 99533656 1001 86380 86390 1
533602 99533602 1001 86380 86390 1
533354 99533354 1001 86380 86390 1
533253 99533253 1001 86380 86390 1
533331 99533331 1001 86380 86390 1
533436 99533436 1001 86380 86390 1
533298 99533298 1001 86380 86390 1
534018 99534018 1001 86380 86390 1
533995 99533995 1001 86380 86390 1
534023 99534023 1001 86380 86390 1
534624 99534624 1001 86380 86390 1
534677 99534677 1001 86380 86390 1
534620 99534620 1001 86380 86390 1
534393 99534393 1001 86380 86390 1
534406 99534406 1001 86380 86390 1
534397 99534397 1001 86380 86390 1
534102 99534102 1001 86380 86390 1
534180 99534180 1001 86380 86390 1
534232 99534232 1001 86380 86390 1
534261 99534261 1001 86380 86390 1
534067 99534067 1001 86380 86390 1
534265 99534265 1001 86380 86390 1
534778 99534778 1001 86380 86390 1
534779 99534779 1001 86380 86390 1
534884 99534884 1001 86380 86390 1
534755 99534755 1001 86380 86390 1
534822 99534822 1001 86380 86390 1
535314 99535314 1001 86380 86390 1
535354 99535354 1001 86380 86390 1
535243 99535243 1001 86380 86390 1
535171 99535171 1001 86380 86390 1
535148 99535148 1001 86380 86390 1
534891 99534891 1001 86380 86390 1
534996 99534996 1001 86380 86390 1
535049 99535049 1001 86380 86390 1
535599 99535599 1001 86380 86390 1
535556 99535556 1001 86380 86390 1
535570 99535570 1001 86380 86390 1
536260 99536260 1001 86380 86390 1
536142 99536142 1001 86380 86390 1
536079 99536079 1001 86380 86390 1
536004 99536004 1001 86380 86390 1
536108 99536108 1001 86380 86390 1
536088 99536088 1001 86380 86390 1
536129 99536129 1001 86380 86390 1
535846 99535846 1001 86380 86390 1
535805 99535805 1001 86380 86390 1
536502 99536502 1001 86380 86390 1
536401 99536401 1001 86380 86390 1
536538 99536538 1001 86380 86390 1
537100 99537100 1001 86380 86390 1
537163 99537163 1001 86380 86390 1
537078 99537078 1001 86380 86390 1
536975 99536975 1001 86380 86390 1
537041 99537041 1001 86380 86390 1
537057 99537057 1001 86380 86390 1
537045 99537045 1001 86380 86390 1
537154 99537154 1001 86380 86390 1
536905 99536905 1001 86380 86390 1
536797 99536797 1001 86380 86390 1
536785 99536785 1001 86380 86390 1
536916 99536916 1001 86380 86390 1
536839 99536839 1001 86380 86390 1
536546 99536546 1001 86380 86390 1
536564 99536564 1001 86380 86390 1
536747 99536747 1001 86380 86390 1
537227 99537227 1001 86380 86390 1
537848 99537848 1001 86380 86390 1
537836 99537836 1001 86380 86390 1
537839 99537839 1001 86380 86390 1
537881 99537881 1001 86380 86390 1
537759 99537759 1001 86380 86390 1
537683 99537683 1001 86380 86390 1
537447 99537447 1001 86380 86390 1
537372 99537372 1001 86380 86390 1
537554 99537554 1001 86380 86390 1
538010 99538010 1001 86380 86390 1
538024 99538024 1001 86380 86390 1
538028 99538028 1001 86380 86390 1
538031 99538031 1001 86380 86390 1
538072 99538072 1001 86380 86390 1
538113 99538113 1001 86380 86390 1
538626 99538626 1001 86380 86390 1
538506 99538506 1001 86380 86390 1
538546 99538546 1001 86380 86390 1
538527 99538527 1001 86380 86390 1
538605 99538605 1001 86380 86390 1
538581 99538581 1001 86380 86390 1
538315 99538315 1001 86380 86390 1
538290 99538290 1001 86380 86390 1
538908 99538908 1001 86380 86390 1
538947 99538947 1001 86380 86390 1
539520 99539520 1001 86380 86390 1
539342 99539342 1001 86380 86390 1
539305 99539305 1001 86380 86390 1
539086 99539086 1001 86380 86390 1
539154 99539154 1001 86380 86390 1
539182 99539182 1001 86380 86390 1
539199 99539199 1001 86380 86390 1
539071 99539071 1001 86380 86390 1
539097 99539097 1001 86380 86390 1
539657 99539657 1001 86380 86390 1
539647 99539647 1001 86380 86390 1
540275 99540275 1001 86380 86390 1
540276 99540276 1001 86380 86390 1
540368 99540368 1001 86380 86390 1
540317 99540317 1001 86380 86390 1
539943 99539943 1001 86380 86390 1
539883 99539883 1001 86380 86390 1
539973 99539973 1001 86380 86390 1
540583 99540583 1001 86380 86390 1
540614 99540614 1001 86380 86390 1
540484 99540484 1001 86380 86390 1
540486 99540486 1001 86380 86390 1
540540 99540540 1001 86380 86390 1
541136 99541136 1001 86380 86390 1
541137 99541137 1001 86380 86390 1
541202 99541202 1001 86380 86390 1
541051 99541051 1001 86380 86390 1
541077 99541077 1001 86380 86390 1
541055 99541055 1001 86380 86390 1
540887 99540887 1001 86380 86390 1
540944 99540944 1001 86380 86390 1
540802 99540802 1001 86380 86390 1
540674 99540674 1001 86380 86390 1
540856 99540856 1001 86380 86390 1
540677 99540677 1001 86380 86390 1
540704 99540704 1001 86380 86390 1
541313 99541313 1001 86380 86390 1
541353 99541353 1001 86380 86390 1
541471 99541471 1001 86380 86390 1
541940 99541940 1001 86380 86390 1
542087 99542087 1001 86380 86390 1
541954 99541954 1001 86380 86390 1
542099 99542099 1001 86380 86390 1
541990 99541990 1001 86380 86390 1
541840 99541840 1001 86380 86390 1
541724 99541724 1001 86380 86390 1
541868 99541868 1001 86380 86390 1
541539 99541539 1001 86380 86390 1
541501 99541501 1001 86380 86390 1
541698 99541698 1001 86380 86390 1
541673 99541673 1001 86380 86390 1
541548 99541548 1001 86380 86390 1
541705 99541705 1001 86380 86390 1
542255 99542255 1001 86380 86390 1
542790 99542790 1001 86380 86390 1
542610 99542610 1001 86380 86390 1
542727 99542727 1001 86380 86390 1
542351 99542351 1001 86380 86390 1
542403 99542403 1001 86380 86390 1
542405 99542405 1001 86380 86390 1
542327 99542327 1001 86380 86390 1
542435 99542435 1001 86380 86390 1
542345 99542345 1001 86380 86390 1
542465 99542465 1001 86380 86390 1
543026 99543026 1001 86380 86390 1
543135 99543135 1001 86380 86390 1
543605 99543605 1001 86380 86390 1
543737 99543737 1001 86380 86390 1
543594 99543594 1001 86380 86390 1
543745 99543745 1001 86380 86390 1
543733 99543733 1001 86380 86390 1
543509 99543509 1001 86380 86390 1
543474 99543474 1001 86380 86390 1
543370 99543370 1001 86380 86390 1
543166 99543166 1001 86380 86390 1
543353 99543353 1001 86380 86390 1
543860 99543860 1001 86380 86390 1
543938 99543938 1001 86380 86390 1
543774 99543774 1001 86380 86390 1
543932 99543932 1001 86380 86390 1
543894 99543894 1001 86380 86390 1
544534 99544534 1001 86380 86390 1
544584 99544584 1001 86380 86390 1
544466 99544466 1001 86380 86390 1
544265 99544265 1001 86380 86390 1
544306 99544306 1001 86380 86390 1
544035 99544035 1001 86380 86390 1
544679 99544679 1001 86380 86390 1
405294 240 1001 4860 5937 1
517284 486 1002 49685 50294 1
400006 99400006 1001 86380 86390 1
400064 99400064 1001 86380 86390 1
400055 99400055 1001 86380 86390 1
400723 99400723 1001 86380 86390 1
401022 99401022 1001 86380 86390 1
401323 99401323 1001 86380 86390 1
401449 99401449 1001 86380 86390 1
401831 99401831 1001 86380 86390 1
401770 99401770 1001 86380 86390 1
401740 99401740 1001 86380 86390 1
401794 99401794 1001 86380 86390 1
401777 99401777 1001 86380 86390 1
401896 99401896 1001 86380 86390 1
402131 99402131 1001 86380 86390 1
402175 99402175 1001 86380 86390 1
402254 99402254 1001 86380 86390 1
402296 99402296 1001 86380 86390 1
402279 99402279 1001 86380 86390 1
402453 99402453 1001 86380 86390 1
402767 99402767 1001 86380 86390 1
402798 99402798 1001 86380 86390 1
402835 99402835 1001 86380 86390 1
403298 99403298 1001 86380 86390 1
403524 99403524 1001 86380 86390 1
403553 99403553 1001 86380 86390 1
403742 99403742 1001 86380 86390 1
403756 99403756 1001 86380 86390 1
403850 99403850 1001 86380 86390 1
403734 99403734 1001 86380 86390 1
403962 99403962 1001 86380 86390 1
404110 99404110 1001 86380 86390 1
404154 99404154 1001 86380 86390 1
404234 99404234 1001 86380 86390 1
404319 99404319 1001 86380 86390 1
404747 99404747 1001 86380 86390 1
405238 99405238 1001 86380 86390 1
405316 99405316 1001 86380 86390 1
405497 99405497 1001 86380 86390 1
405430 99405430 1001 86380 86390 1
405567 99405567 1001 86380 86390 1
405574 99405574 1001 86380 86390 1
405659 99405659 1001 86380 86390 1
405752 99405752 1001 86380 86390 1
405709 99405709 1001 86380 86390 1
405831 99405831 1001 86380 86390 1
405834 99405834 1001 86380 86390 1
405942 99405942 1001 86380 86390 1
406031 99406031 1001 86380 86390 1
406364 99406364 1001 86380 86390 1
406689 99406689 1001 86380 86390 1
406714 99406714 1001 86380 86390 1
406942 99406942 1001 86380 86390 1
407002 99407002 1001 86380 86390 1
407014 99407014 1001 86380 86390 1
407194 99407194 1001 86380 86390 1
407257 99407257 1001 86380 86390 1
407429 99407429 1001 86380 86390 1
407469 99407469 1001 86380 86390 1
407865 99407865 1001 86380 86390 1
408172 99408172 1001 86380 86390 1
408119 99408119 1001 86380 86390 1
408267 99408267 1001 86380 86390 1
408370 99408370 1001 86380 86390 1
408625 99408625 1001 86380 86390 1
408763 99408763 1001 86380 86390 1
408995 99408995 1001 86380 86390 1
409114 99409114 1001 86380 86390 1
409213 99409213 1001 86380 86390 1
409299 99409299 1001 86380 86390 1
409447 99409447 1001 86380 86390 1
409667 99409667 1001 86380 86390 1
409808 99409808 1001 86380 86390 1
409985 99409985 1001 86380 86390 1
410044 99410044 1001 86380 86390 1
410021 99410021 1001 86380 86390 1
410414 99410414 1001 86380 86390 1
410454 99410454 1001 86380 86390 1
410997 99410997 1001 86380 86390 1
411420 99411420 1001 86380 86390 1
411344 99411344 1001 86380 86390 1
411612 99411612 1001 86380 86390 1
411944 99411944 1001 86380 86390 1
412083 99412083 1001 86380 86390 1
411959 99411959 1001 86380 86390 1
412205 99412205 1001 86380 86390 1
412363 99412363 1001 86380 86390 1
413456 99413456 1001 86380 86390 1
413477 99413477 1001 86380 86390 1
413654 99413654 1001 86380 86390 1
412560 99412560 1001 86380 86390 1
412761 99412761 1001 86380 86390 1
412606 99412606 1001 86380 86390 1
412884 99412884 1001 86380 86390 1
413921 99413921 1001 86380 86390 1
413730 99413730 1001 86380 86390 1
413845 99413845 1001 86380 86390 1
413937 99413937 1001 86380 86390 1
415056 99415056 1001 86380 86390 1
415311 99415311 1001 86380 86390 1
415118 99415118 1001 86380 86390 1
415187 99415187 1001 86380 86390 1
414748 99414748 1001 86380 86390 1
414254 99414254 1001 86380 86390 1
414386 99414386 1001 86380 86390 1
414389 99414389 1001 86380 86390 1
414413 99414413 1001 86380 86390 1
414473 99414473 1001 86380 86390 1
415501 99415501 1001 86380 86390 1
415529 99415529 1001 86380 86390 1
415539 99415539 1001 86380 86390 1
417003 99417003 1001 86380 86390 1
416640 99416640 1001 86380 86390 1
416979 99416979 1001 86380 86390 1
416900 99416900 1001 86380 86390 1
416751 99416751 1001 86380 86390 1
416811 99416811 1001 86380 86390 1
416903 99416903 1001 86380 86390 1
416254 99416254 1001 86380 86390 1
416521 99416521 1001 86380 86390 1
416411 99416411 1001 86380 86390 1
416387 99416387 1001 86380 86390 1
416035 99416035 1001 86380 86390 1
415838 99415838 1001 86380 86390 1
415921 99415921 1001 86380 86390 1
415847 99415847 1001 86380 86390 1
417280 99417280 1001 86380 86390 1
417093 99417093 1001 86380 86390 1
417034 99417034 1001 86380 86390 1
417157 99417157 1001 86380 86390 1
417113 99417113 1001 86380 86390 1
418512 99418512 1001 86380 86390 1
418773 99418773 1001 86380 86390 1
418303 99418303 1001 86380 86390 1
418372 99418372 1001 86380 86390 1
418164 99418164 1001 86380 86390 1
418381 99418381 1001 86380 86390 1
418186 99418186 1001 86380 86390 1
418231 99418231 1001 86380 86390 1
417735 99417735 1001 86380 86390 1
417736 99417736 1001 86380 86390 1
417830 99417830 1001 86380 86390 1
417884 99417884 1001 86380 86390 1
417627 99417627 1001 86380 86390 1
417989 99417989 1001 86380 86390 1
419067 99419067 1001 86380 86390 1
419191 99419191 1001 86380 86390 1
420119 99420119 1001 86380 86390 1
420197 99420197 1001 86380 86390 1
420104 99420104 1001 86380 86390 1
420230 99420230 1001 86380 86390 1
420431 99420431 1001 86380 86390 1
420373 99420373 1001 86380 86390 1
420092 99420092 1001 86380 86390 1
419783 99419783 1001 86380 86390 1
419710 99419710 1001 86380 86390 1
420049 99420049 1001 86380 86390 1
419306 99419306 1001 86380 86390 1
419220 99419220 1001 86380 86390 1
419368 99419368 1001 86380 86390 1
419488 99419488 1001 86380 86390 1
419559 99419559 1001 86380 86390 1
420469 99420469 1001 86380 86390 1
420823 99420823 1001 86380 86390 1
420532 99420532 1001 86380 86390 1
420639 99420639 1001 86380 86390 1
422026 99422026 1001 86380 86390 1
421717 99421717 1001 86380 86390 1
421782 99421782 1001 86380 86390 1
421642 99421642 1001 86380 86390 1
421621 99421621 1001 86380 86390 1
421461 99421461 1001 86380 86390 1
421529 99421529 1001 86380 86390 1
422402 99422402 1001 86380 86390 1
422459 99422459 1001 86380 86390 1
422149 99422149 1001 86380 86390 1
422440 99422440 1001 86380 86390 1
422291 99422291 1001 86380 86390 1
423521 99423521 1001 86380 86390 1
423664 99423664 1001 86380 86390 1
423287 99423287 1001 86380 86390 1
423274 99423274 1001 86380 86390 1
423204 99423204 1001 86380 86390 1
422636 99422636 1001 86380 86390 1
423895 99423895 1001 86380 86390 1
423998 99423998 1001 86380 86390 1
424024 99424024 1001 86380 86390 1
425086 99425086 1001 86380 86390 1
425351 99425351 1001 86380 86390 1
424736 99424736 1001 86380 86390 1
424909 99424909 1001 86380 86390 1
424829 99424829 1001 86380 86390 1
424809 99424809 1001 86380 86390 1
424846 99424846 1001 86380 86390 1
424949 99424949 1001 86380 86390 1
424663 99424663 1001 86380 86390 1
424799 99424799 1001 86380 86390 1
424561 99424561 1001 86380 86390 1
424251 99424251 1001 86380 86390 1
424349 99424349 1001 86380 86390 1
424332 99424332 1001 86380 86390 1
424285 99424285 1001 86380 86390 1
424238 99424238 1001 86380 86390 1
425782 99425782 1001 86380 86390 1
425785 99425785 1001 86380 86390 1
425404 99425404 1001 86380 86390 1
426815 99426815 1001 86380 86390 1
427080 99427080 1001 86380 86390 1
426789 99426789 1001 86380 86390 1
426400 99426400 1001 86380 86390 1
426288 99426288 1001 86380 86390 1
426690 99426690 1001 86380 86390 1
425942 99425942 1001 86380 86390 1
426126 99426126 1001 86380 86390 1
426109 99426109 1001 86380 86390 1
426146 99426146 1001 86380 86390 1
427529 99427529 1001 86380 86390 1
427483 99427483 1001 86380 86390 1
427157 99427157 1001 86380 86390 1
428374 99428374 1001 86380 86390 1
428428 99428428 1001 86380 86390 1
428623 99428623 1001 86380 86390 1
428453 99428453 1001 86380 86390 1
428380 99428380 1001 86380 86390 1
428256 99428256 1001 86380 86390 1
428140 99428140 1001 86380 86390 1
427980 99427980 1001 86380 86390 1
428247 99428247 1001 86380 86390 1
428025 99428025 1001 86380 86390 1
428254 99428254 1001 86380 86390 1
427699 99427699 1001 86380 86390 1
427571 99427571 1001 86380 86390 1
428342 99428342 1001 86380 86390 1
428848 99428848 1001 86380 86390 1
429158 99429158 1001 86380 86390 1
428838 99428838 1001 86380 86390 1
428779 99428779 1001 86380 86390 1
430245 99430245 1001 86380 86390 1
430246 99430246 1001 86380 86390 1
430075 99430075 1001 86380 86390 1
430028 99430028 1001 86380 86390 1
430032 99430032 1001 86380 86390 1
430190 99430190 1001 86380 86390 1
429632 99429632 1001 86380 86390 1
429908 99429908 1001 86380 86390 1
429870 99429870 1001 86380 86390 1
429557 99429557 1001 86380 86390 1
429961 99429961 1001 86380 86390 1
431820 99431820 1001 86380 86390 1
431803 99431803 1001 86380 86390 1
432039 99432039 1001 86380 86390 1
431607 99431607 1001 86380 86390 1
431536 99431536 1001 86380 86390 1
431496 99431496 1001 86380 86390 1
431599 99431599 1001 86380 86390 1
430849 99430849 1001 86380 86390 1
430836 99430836 1001 86380 86390 1
431103 99431103 1001 86380 86390 1
431236 99431236 1001 86380 86390 1
432486 99432486 1001 86380 86390 1
432206 99432206 1001 86380 86390 1
432326 99432326 1001 86380 86390 1
432067 99432067 1001 86380 86390 1
433396 99433396 1001 86380 86390 1
433323 99433323 1001 86380 86390 1
433574 99433574 1001 86380 86390 1
433649 99433649 1001 86380 86390 1
433653 99433653 1001 86380 86390 1
433137 99433137 1001 86380 86390 1
433190 99433190 1001 86380 86390 1
433003 99433003 1001 86380 86390 1
432936 99432936 1001 86380 86390 1
432944 99432944 1001 86380 86390 1
432665 99432665 1001 86380 86390 1
432730 99432730 1001 86380 86390 1
432592 99432592 1001 86380 86390 1
432739 99432739 1001 86380 86390 1
433828 99433828 1001 86380 86390 1
433947 99433947 1001 86380 86390 1
433818 99433818 1001 86380 86390 1
435183 99435183 1001 86380 86390 1
435056 99435056 1001 86380 86390 1
435101 99435101 1001 86380 86390 1
435102 99435102 1001 86380 86390 1
434941 99434941 1001 86380 86390 1
434820 99434820 1001 86380 86390 1
434924 99434924 1001 86380 86390 1
434611 99434611 1001 86380 86390 1
434671 99434671 1001 86380 86390 1
434634 99434634 1001 86380 86390 1
434287 99434287 1001 86380 86390 1
434327 99434327 1001 86380 86390 1
434544 99434544 1001 86380 86390 1
434485 99434485 1001 86380 86390 1
434251 99434251 1001 86380 86390 1
435704 99435704 1001 86380 86390 1
435664 99435664 1001 86380 86390 1
435477 99435477 1001 86380 86390 1
435756 99435756 1001 86380 86390 1
436878 99436878 1001 86380 86390 1
437009 99437009 1001 86380 86390 1
436977 99436977 1001 86380 86390 1
437046 99437046 1001 86380 86390 1
436637 99436637 1001 86380 86390 1
436699 99436699 1001 86380 86390 1
437241 99437241 1001 86380 86390 1
300084 99300084 1001 86380 86390 1
300657 99300657 1001 86380 86390 1
300714 99300714 1001 86380 86390 1
300584 99300584 1001 86380 86390 1
300358 99300358 1001 86380 86390 1
300352 99300352 1001 86380 86390 1
300765 99300765 1001 86380 86390 1
300831 99300831 1001 86380 86390 1
301471 99301471 1001 86380 86390 1
301183 99301183 1001 86380 86390 1
301334 99301334 1001 86380 86390 1
300967 99300967 1001 86380 86390 1
301760 99301760 1001 86380 86390 1
301568 99301568 1001 86380 86390 1
301601 99301601 1001 86380 86390 1
302355 99302355 1001 86380 86390 1
302195 99302195 1001 86380 86390 1
302287 99302287 1001 86380 86390 1
302025 99302025 1001 86380 86390 1
302080 99302080 1001 86380 86390 1
301799 99301799 1001 86380 86390 1
301905 99301905 1001 86380 86390 1
301946 99301946 1001 86380 86390 1
302521 99302521 1001 86380 86390 1
302421 99302421 1001 86380 86390 1
302414 99302414 1001 86380 86390 1
302403 99302403 1001 86380 86390 1
303122 99303122 1001 86380 86390 1
303071 99303071 1001 86380 86390 1
302912 99302912 1001 86380 86390 1
302835 99302835 1001 86380 86390 1
302940 99302940 1001 86380 86390 1
302812 99302812 1001 86380 86390 1
302881 99302881 1001 86380 86390 1
302690 99302690 1001 86380 86390 1
302743 99302743 1001 86380 86390 1
302772 99302772 1001 86380 86390 1
302604 99302604 1001 86380 86390 1
302698 99302698 1001 86380 86390 1
302715 99302715 1001 86380 86390 1
303311 99303311 1001 86380 86390 1
303250 99303250 1001 86380 86390 1
303277 99303277 1001 86380 86390 1
303226 99303226 1001 86380 86390 1
304008 99304008 1001 86380 86390 1
303860 99303860 1001 86380 86390 1
303779 99303779 1001 86380 86390 1
303822 99303822 1001 86380 86390 1
303784 99303784 1001 86380 86390 1
303573 99303573 1001 86380 86390 1
303616 99303616 1001 86380 86390 1
303424 99303424 1001 86380 86390 1
304121 99304121 1001 86380 86390 1
304076 99304076 1001 86380 86390 1
304824 99304824 1001 86380 86390 1
304788 99304788 1001 86380 86390 1
304687 99304687 1001 86380 86390 1
304676 99304676 1001 86380 86390 1
304730 99304730 1001 86380 86390 1
304477 99304477 1001 86380 86390 1
304574 99304574 1001 86380 86390 1
304257 99304257 1001 86380 86390 1
305064 99305064 1001 86380 86390 1
304953 99304953 1001 86380 86390 1
304958 99304958 1001 86380 86390 1
305583 99305583 1001 86380 86390 1
305417 99305417 1001 86380 86390 1
305277 99305277 1001 86380 86390 1
305472 99305472 1001 86380 86390 1
305412 99305412 1001 86380 86390 1
305161 99305161 1001 86380 86390 1
305231 99305231 1001 86380 86390 1
500184 99500184 1001 86380 86390 1
500173 99500173 1001 86380 86390 1
500006 99500006 1001 86380 86390 1
500072 99500072 1001 86380 86390 1
500714 99500714 1001 86380 86390 1
500612 99500612 1001 86380 86390 1
500682 99500682 1001 86380 86390 1
500533 99500533 1001 86380 86390 1
500473 99500473 1001 86380 86390 1
500486 99500486 1001 86380 86390 1
500474 99500474 1001 86380 86390 1
500604 99500604 1001 86380 86390 1
500439 99500439 1001 86380 86390 1
500348 99500348 1001 86380 86390 1
500349 99500349 1001 86380 86390 1
500221 99500221 1001 86380 86390 1
500224 99500224 1001 86380 86390 1
500228 99500228 1001 86380 86390 1
500282 99500282 1001 86380 86390 1
500864 99500864 1001 86380 86390 1
500981 99500981 1001 86380 86390 1
500853 99500853 1001 86380 86390 1
500923 99500923 1001 86380 86390 1
500820 99500820 1001 86380 86390 1
501437 99501437 1001 86380 86390 1
501463 99501463 1001 86380 86390 1
501515 99501515 1001 86380 86390 1
501587 99501587 1001 86380 86390 1
501234 99501234 1001 86380 86390 1
501340 99501340 1001 86380 86390 1
501419 99501419 1001 86380 86390 1
501277 99501277 1001 86380 86390 1
501148 99501148 1001 86380 86390 1
501832 99501832 1001 86380 86390 1
501755 99501755 1001 86380 86390 1
501830 99501830 1001 86380 86390 1
502396 99502396 1001 86380 86390 1
502134 99502134 1001 86380 86390 1
502253 99502253 1001 86380 86390 1
502137 99502137 1001 86380 86390 1
502138 99502138 1001 86380 86390 1
502191 99502191 1001 86380 86390 1
502181 99502181 1001 86380 86390 1
501913 99501913 1001 86380 86390 1
501908 99501908 1001 86380 86390 1
501960 99501960 1001 86380 86390 1
503138 99503138 1001 86380 86390 1
503259 99503259 1001 86380 86390 1
503165 99503165 1001 86380 86390 1
503146 99503146 1001 86380 86390 1
503149 99503149 1001 86380 86390 1
502996 99502996 1001 86380 86390 1
503075 99503075 1001 86380 86390 1
503037 99503037 1001 86380 86390 1
503064 99503064 1001 86380 86390 1
502928 99502928 1001 86380 86390 1
502879 99502879 1001 86380 86390 1
502739 99502739 1001 86380 86390 1
502689 99502689 1001 86380 86390 1
502871 99502871 1001 86380 86390 1
502694 99502694 1001 86380 86390 1
503420 99503420 1001 86380 86390 1
504057 99504057 1001 86380 86390 1
504001 99504001 1001 86380 86390 1
504114 99504114 1001 86380 86390 1
503733 99503733 1001 86380 86390 1
503789 99503789 1001 86380 86390 1
503866 99503866 1001 86380 86390 1
503505 99503505 1001 86380 86390 1
503663 99503663 1001 86380 86390 1
503522 99503522 1001 86380 86390 1
504917 99504917 1001 86380 86390 1
504794 99504794 1001 86380 86390 1
504860 99504860 1001 86380 86390 1
504801 99504801 1001 86380 86390 1
504636 99504636 1001 86380 86390 1
504576 99504576 1001 86380 86390 1
504551 99504551 1001 86380 86390 1
504402 99504402 1001 86380 86390 1
504418 99504418 1001 86380 86390 1
504406 99504406 1001 86380 86390 1
504396 99504396 1001 86380 86390 1
505035 99505035 1001 86380 86390 1
505117 99505117 1001 86380 86390 1
505092 99505092 1001 86380 86390 1
505068 99505068 1001 86380 86390 1
505146 99505146 1001 86380 86390 1
505669 99505669 1001 86380 86390 1
505753 99505753 1001 86380 86390 1
505759 99505759 1001 86380 86390 1
505451 99505451 1001 86380 86390 1
505470 99505470 1001 86380 86390 1
505165 99505165 1001 86380 86390 1
505269 99505269 1001 86380 86390 1
505347 99505347 1001 86380 86390 1
505341 99505341 1001 86380 86390 1
505885 99505885 1001 86380 86390 1
505802 99505802 1001 86380 86390 1
505881 99505881 1001 86380 86390 1
505779 99505779 1001 86380 86390 1
506399 99506399 1001 86380 86390 1
506249 99506249 1001 86380 86390 1
506289 99506289 1001 86380 86390 1
506246 99506246 1001 86380 86390 1
506338 99506338 1001 86380 86390 1
506079 99506079 1001 86380 86390 1
506085 99506085 1001 86380 86390 1
506180 99506180 1001 86380 86390 1
506634 99506634 1001 86380 86390 1
506787 99506787 1001 86380 86390 1
507271 99507271 1001 86380 86390 1
507247 99507247 1001 86380 86390 1
507273 99507273 1001 86380 86390 1
507339 99507339 1001 86380 86390 1
507147 99507147 1001 86380 86390 1
507136 99507136 1001 86380 86390 1
507059 99507059 1001 86380 86390 1
507022 99507022 1001 86380 86390 1
506815 99506815 1001 86380 86390 1
506830 99506830 1001 86380 86390 1
506924 99506924 1001 86380 86390 1
506964 99506964 1001 86380 86390 1
506877 99506877 1001 86380 86390 1
507568 99507568 1001 86380 86390 1
507478 99507478 1001 86380 86390 1
507520 99507520 1001 86380 86390 1
507561 99507561 1001 86380 86390 1
507432 99507432 1001 86380 86390 1
508248 99508248 1001 86380 86390 1
507917 99507917 1001 86380 86390 1
508037 99508037 1001 86380 86390 1
508259 99508259 1001 86380 86390 1
508429 99508429 1001 86380 86390 1
508339 99508339 1001 86380 86390 1
508341 99508341 1001 86380 86390 1
508265 99508265 1001 86380 86390 1
508948 99508948 1001 86380 86390 1
508949 99508949 1001 86380 86390 1
508900 99508900 1001 86380 86390 1
508997 99508997 1001 86380 86390 1
508807 99508807 1001 86380 86390 1
508863 99508863 1001 86380 86390 1
508851 99508851 1001 86380 86390 1
508700 99508700 1001 86380 86390 1
508687 99508687 1001 86380 86390 1
508548 99508548 1001 86380 86390 1
508641 99508641 1001 86380 86390 1
508477 99508477 1001 86380 86390 1
509253 99509253 1001 86380 86390 1
509124 99509124 1001 86380 86390 1
509140 99509140 1001 86380 86390 1
509181 99509181 1001 86380 86390 1
509274 99509274 1001 86380 86390 1
509901 99509901 1001 86380 86390 1
509804 99509804 1001 86380 86390 1
509784 99509784 1001 86380 86390 1
509861 99509861 1001 86380 86390 1
509592 99509592 1001 86380 86390 1
509497 99509497 1001 86380 86390 1
509524 99509524 1001 86380 86390 1
509526 99509526 1001 86380 86390 1
509295 99509295 1001 86380 86390 1
509470 99509470 1001 86380 86390 1
510017 99510017 1001 86380 86390 1
510629 99510629 1001 86380 86390 1
510567 99510567 1001 86380 86390 1
510621 99510621 1001 86380 86390 1
510721 99510721 1001 86380 86390 1
510316 99510316 1001 86380 86390 1
510413 99510413 1001 86380 86390 1
510403 99510403 1001 86380 86390 1
510225 99510225 1001 86380 86390 1
510277 99510277 1001 86380 86390 1
510189 99510189 1001 86380 86390 1
510229 99510229 1001 86380 86390 1
510246 99510246 1001 86380 86390 1
510815 99510815 1001 86380 86390 1
510869 99510869 1001 86380 86390 1
510882 99510882 1001 86380 86390 1
510806 99510806 1001 86380 86390 1
510807 99510807 1001 86380 86390 1
510872 99510872 1001 86380 86390 1
510809 99510809 1001 86380 86390 1
510877 99510877 1001 86380 86390 1
510787 99510787 1001 86380 86390 1
511466 99511466 1001 86380 86390 1
511530 99511530 1001 86380 86390 1
511311 99511311 1001 86380 86390 1
511172 99511172 1001 86380 86390 1
511173 99511173 1001 86380 86390 1
511238 99511238 1001 86380 86390 1
511203 99511203 1001 86380 86390 1
510936 99510936 1001 86380 86390 1
511096 99511096 1001 86380 86390 1
511656 99511656 1001 86380 86390 1
511738 99511738 1001 86380 86390 1
511623 99511623 1001 86380 86390 1
511662 99511662 1001 86380 86390 1
511562 99511562 1001 86380 86390 1
512347 99512347 1001 86380 86390 1
512245 99512245 1001 86380 86390 1
512337 99512337 1001 86380 86390 1
512250 99512250 1001 86380 86390 1
512047 99512047 1001 86380 86390 1
512103 99512103 1001 86380 86390 1
511862 99511862 1001 86380 86390 1
511907 99511907 1001 86380 86390 1
511794 99511794 1001 86380 86390 1
511886 99511886 1001 86380 86390 1
512407 99512407 1001 86380 86390 1
512498 99512498 1001 86380 86390 1
512394 99512394 1001 86380 86390 1
512460 99512460 1001 86380 86390 1
512552 99512552 1001 86380 86390 1
513174 99513174 1001 86380 86390 1
513019 99513019 1001 86380 86390 1
512975 99512975 1001 86380 86390 1
512911 99512911 1001 86380 86390 1
512821 99512821 1001 86380 86390 1
512862 99512862 1001 86380 86390 1
512944 99512944 1001 86380 86390 1
512707 99512707 1001 86380 86390 1
512595 99512595 1001 86380 86390 1
512725 99512725 1001 86380 86390 1
513299 99513299 1001 86380 86390 1
513225 99513225 1001 86380 86390 1
513226 99513226 1001 86380 86390 1
513916 99513916 1001 86380 86390 1
513957 99513957 1001 86380 86390 1
513894 99513894 1001 86380 86390 1
513872 99513872 1001 86380 86390 1
513876 99513876 1001 86380 86390 1
513649 99513649 1001 86380 86390 1
513639 99513639 1001 86380 86390 1
513666 99513666 1001 86380 86390 1
513540 99513540 1001 86380 86390 1
513494 99513494 1001 86380 86390 1
513586 99513586 1001 86380 86390 1
514107 99514107 1001 86380 86390 1
513411 99513411 1001 86380 86390 1
514136 99514136 1001 86380 86390 1
514743 99514743 1001 86380 86390 1
514576 99514576 1001 86380 86390 1
514446 99514446 1001 86380 86390 1
514447 99514447 1001 86380 86390 1
514605 99514605 1001 86380 86390 1
514451 99514451 1001 86380 86390 1
514637 99514637 1001 86380 86390 1
514521 99514521 1001 86380 86390 1
514586 99514586 1001 86380 86390 1
514415 99514415 1001 86380 86390 1
514248 99514248 1001 86380 86390 1
515564 99515564 1001 86380 86390 1
515391 99515391 1001 86380 86390 1
515321 99515321 1001 86380 86390 1
515245 99515245 1001 86380 86390 1
515133 99515133 1001 86380 86390 1
515186 99515186 1001 86380 86390 1
516355 99516355 1001 86380 86390 1
516483 99516483 1001 86380 86390 1
516492 99516492 1001 86380 86390 1
516325 99516325 1001 86380 86390 1
516455 99516455 1001 86380 86390 1
516277 99516277 1001 86380 86390 1
516019 99516019 1001 86380 86390 1
515919 99515919 1001 86380 86390 1
516078 99516078 1001 86380 86390 1
516092 99516092 1001 86380 86390 1
515976 99515976 1001 86380 86390 1
516565 99516565 1001 86380 86390 1
516526 99516526 1001 86380 86390 1
516516 99516516 1001 86380 86390 1
517259 99517259 1001 86380 86390 1
517322 99517322 1001 86380 86390 1
517168 99517168 1001 86380 86390 1
517119 99517119 1001 86380 86390 1
517051 99517051 1001 86380 86390 1
516884 99516884 1001 86380 86390 1
516717 99516717 1001 86380 86390 1
516744 99516744 1001 86380 86390 1
516874 99516874 1001 86380 86390 1
516760 99516760 1001 86380 86390 1
516816 99516816 1001 86380 86390 1
517438 99517438 1001 86380 86390 1
517479 99517479 1001 86380 86390 1
517534 99517534 1001 86380 86390 1
517353 99517353 1001 86380 86390 1
517473 99517473 1001 86380 86390 1
517525 99517525 1001 86380 86390 1
518126 99518126 1001 86380 86390 1
518114 99518114 1001 86380 86390 1
518089 99518089 1001 86380 86390 1
518148 99518148 1001 86380 86390 1
517766 99517766 1001 86380 86390 1
517797 99517797 1001 86380 86390 1
517915 99517915 1001 86380 86390 1
517865 99517865 1001 86380 86390 1
517724 99517724 1001 86380 86390 1
517715 99517715 1001 86380 86390 1
517694 99517694 1001 86380 86390 1
517734 99517734 1001 86380 86390 1
517579 99517579 1001 86380 86390 1
518879 99518879 1001 86380 86390 1
518790 99518790 1001 86380 86390 1
518893 99518893 1001 86380 86390 1
518906 99518906 1001 86380 86390 1
518650 99518650 1001 86380 86390 1
518598 99518598 1001 86380 86390 1
518728 99518728 1001 86380 86390 1
518537 99518537 1001 86380 86390 1
518413 99518413 1001 86380 86390 1
519013 99519013 1001 86380 86390 1
519171 99519171 1001 86380 86390 1
519675 99519675 1001 86380 86390 1
519717 99519717 1001 86380 86390 1
519681 99519681 1001 86380 86390 1
519804 99519804 1001 86380 86390 1
519773 99519773 1001 86380 86390 1
519600 99519600 1001 86380 86390 1
519497 99519497 1001 86380 86390 1
519452 99519452 1001 86380 86390 1
519594 99519594 1001 86380 86390 1
519258 99519258 1001 86380 86390 1
519294 99519294 1001 86380 86390 1
519204 99519204 1001 86380 86390 1
519903 99519903 1001 86380 86390 1
519891 99519891 1001 86380 86390 1
520009 99520009 1001 86380 86390 1
520010 99520010 1001 86380 86390 1
519836 99519836 1001 86380 86390 1
520438 99520438 1001 86380 86390 1
520444 99520444 1001 86380 86390 1
520425 99520425 1001 86380 86390 1
520406 99520406 1001 86380 86390 1
520382 99520382 1001 86380 86390 1
520149 99520149 1001 86380 86390 1
520188 99520188 1001 86380 86390 1
520060 99520060 1001 86380 86390 1
520036 99520036 1001 86380 86390 1
520079 99520079 1001 86380 86390 1
520681 99520681 1001 86380 86390 1
520841 99520841 1001 86380 86390 1
521314 99521314 1001 86380 86390 1
521439 99521439 1001 86380 86390 1
521112 99521112 1001 86380 86390 1
521191 99521191 1001 86380 86390 1
521256 99521256 1001 86380 86390 1
521006 99521006 1001 86380 86390 1
521012 99521012 1001 86380 86390 1
520948 99520948 1001 86380 86390 1
521555 99521555 1001 86380 86390 1
521597 99521597 1001 86380 86390 1
521624 99521624 1001 86380 86390 1
521628 99521628 1001 86380 86390 1
521616 99521616 1001 86380 86390 1
521486 99521486 1001 86380 86390 1
522216 99522216 1001 86380 86390 1
522167 99522167 1001 86380 86390 1
522234 99522234 1001 86380 86390 1
522055 99522055 1001 86380 86390 1
521939 99521939 1001 86380 86390 1
522058 99522058 1001 86380 86390 1
521869 99521869 1001 86380 86390 1
521805 99521805 1001 86380 86390 1
521703 99521703 1001 86380 86390 1
521846 99521846 1001 86380 86390 1
521852 99521852 1001 86380 86390 1
522303 99522303 1001 86380 86390 1
522414 99522414 1001 86380 86390 1
523042 99523042 1001 86380 86390 1
523119 99523119 1001 86380 86390 1
523085 99523085 1001 86380 86390 1
522956 99522956 1001 86380 86390 1
523107 99523107 1001 86380 86390 1
522900 99522900 1001 86380 86390 1
522721 99522721 1001 86380 86390 1
522744 99522744 1001 86380 86390 1
522654 99522654 1001 86380 86390 1
522519 99522519 1001 86380 86390 1
522610 99522610 1001 86380 86390 1
522548 99522548 1001 86380 86390 1
523280 99523280 1001 86380 86390 1
523126 99523126 1001 86380 86390 1
523322 99523322 1001 86380 86390 1
523945 99523945 1001 86380 86390 1
523748 99523748 1001 86380 86390 1
523763 99523763 1001 86380 86390 1
523649 99523649 1001 86380 86390 1
523723 99523723 1001 86380 86390 1
523596 99523596 1001 86380 86390 1
523557 99523557 1001 86380 86390 1
523363 99523363 1001 86380 86390 1
523511 99523511 1001 86380 86390 1
523448 99523448 1001 86380 86390 1
523514 99523514 1001 86380 86390 1
524034 99524034 1001 86380 86390 1
524126 99524126 1001 86380 86390 1
523957 99523957 1001 86380 86390 1
524088 99524088 1001 86380 86390 1
523946 99523946 1001 86380 86390 1
523952 99523952 1001 86380 86390 1
524018 99524018 1001 86380 86390 1
524606 99524606 1001 86380 86390 1
524625 99524625 1001 86380 86390 1
524729 99524729 1001 86380 86390 1
524768 99524768 1001 86380 86390 1
524471 99524471 1001 86380 86390 1
524523 99524523 1001 86380 86390 1
524849 99524849 1001 86380 86390 1
525547 99525547 1001 86380 86390 1
525488 99525488 1001 86380 86390 1
525493 99525493 1001 86380 86390 1
525244 99525244 1001 86380 86390 1
525232 99525232 1001 86380 86390 1
524991 99524991 1001 86380 86390 1
525006 99525006 1001 86380 86390 1
525049 99525049 1001 86380 86390 1
525712 99525712 1001 86380 86390 1
525602 99525602 1001 86380 86390 1
525629 99525629 1001 86380 86390 1
525657 99525657 1001 86380 86390 1
525787 99525787 1001 86380 86390 1
525710 99525710 1001 86380 86390 1
526291 99526291 1001 86380 86390 1
526013 99526013 1001 86380 86390 1
526176 99526176 1001 86380 86390 1
525868 99525868 1001 86380 86390 1
525846 99525846 1001 86380 86390 1
525861 99525861 1001 86380 86390 1
525965 99525965 1001 86380 86390 1
525811 99525811 1001 86380 86390 1
525879 99525879 1001 86380 86390 1
526524 99526524 1001 86380 86390 1
526560 99526560 1001 86380 86390 1
526549 99526549 1001 86380 86390 1
527095 99527095 1001 86380 86390 1
527060 99527060 1001 86380 86390 1
527074 99527074 1001 86380 86390 1
526956 99526956 1001 86380 86390 1
526931 99526931 1001 86380 86390 1
526858 99526858 1001 86380 86390 1
526989 99526989 1001 86380 86390 1
527030 99527030 1001 86380 86390 1
526673 99526673 1001 86380 86390 1
526648 99526648 1001 86380 86390 1
527337 99527337 1001 86380 86390 1
527364 99527364 1001 86380 86390 1
527927 99527927 1001 86380 86390 1
527848 99527848 1001 86380 86390 1
527800 99527800 1001 86380 86390 1
527674 99527674 1001 86380 86390 1
527653 99527653 1001 86380 86390 1
527528 99527528 1001 86380 86390 1
527608 99527608 1001 86380 86390 1
527518 99527518 1001 86380 86390 1
528154 99528154 1001 86380 86390 1
528079 99528079 1001 86380 86390 1
528122 99528122 1001 86380 86390 1
528096 99528096 1001 86380 86390 1
528812 99528812 1001 86380 86390 1
528830 99528830 1001 86380 86390 1
528860 99528860 1001 86380 86390 1
528528 99528528 1001 86380 86390 1
528493 99528493 1001 86380 86390 1
528451 99528451 1001 86380 86390 1
528937 99528937 1001 86380 86390 1
529028 99529028 1001 86380 86390 1
528912 99528912 1001 86380 86390 1
529033 99529033 1001 86380 86390 1
528997 99528997 1001 86380 86390 1
529590 99529590 1001 86380 86390 1
529658 99529658 1001 86380 86390 1
529533 99529533 1001 86380 86390 1
529674 99529674 1001 86380 86390 1
529397 99529397 1001 86380 86390 1
529360 99529360 1001 86380 86390 1
529452 99529452 1001 86380 86390 1
529518 99529518 1001 86380 86390 1
529112 99529112 1001 86380 86390 1
529881 99529881 1001 86380 86390 1
529766 99529766 1001 86380 86390 1
530454 99530454 1001 86380 86390 1
530219 99530219 1001 86380 86390 1
530226 99530226 1001 86380 86390 1
529985 99529985 1001 86380 86390 1
530057 99530057 1001 86380 86390 1
530084 99530084 1001 86380 86390 1
530579 99530579 1001 86380 86390 1
531354 99531354 1001 86380 86390 1
531123 99531123 1001 86380 86390 1
531095 99531095 1001 86380 86390 1
530914 99530914 1001 86380 86390 1
530932 99530932 1001 86380 86390 1
530842 99530842 1001 86380 86390 1
530791 99530791 1001 86380 86390 1
530857 99530857 1001 86380 86390 1
531546 99531546 1001 86380 86390 1
531446 99531446 1001 86380 86390 1
531422 99531422 1001 86380 86390 1
531439 99531439 1001 86380 86390 1
531480 99531480 1001 86380 86390 1
532080 99532080 1001 86380 86390 1
532153 99532153 1001 86380 86390 1
531652 99531652 1001 86380 86390 1
532307 99532307 1001 86380 86390 1
532865 99532865 1001 86380 86390 1
532935 99532935 1001 86380 86390 1
532864 99532864 1001 86380 86390 1
532658 99532658 1001 86380 86390 1
532783 99532783 1001 86380 86390 1
532706 99532706 1001 86380 86390 1
532541 99532541 1001 86380 86390 1
532453 99532453 1001 86380 86390 1
532596 99532596 1001 86380 86390 1
532462 99532462 1001 86380 86390 1
532501 99532501 1001 86380 86390 1
533120 99533120 1001 86380 86390 1
533172 99533172 1001 86380 86390 1
533198 99533198 1001 86380 86390 1
533074 99533074 1001 86380 86390 1
533704 99533704 1001 86380 86390 1
533771 99533771 1001 86380 86390 1
533737 99533737 1001 86380 86390 1
533700 99533700 1001 86380 86390 1
533854 99533854 1001 86380 86390 1
533566 99533566 1001 86380 86390 1
533637 99533637 1001 86380 86390 1
533393 99533393 1001 86380 86390 1
533368 99533368 1001 86380 86390 1
533304 99533304 1001 86380 86390 1
533248 99533248 1001 86380 86390 1
533301 99533301 1001 86380 86390 1
533947 99533947 1001 86380 86390 1
534032 99534032 1001 86380 86390 1
534058 99534058 1001 86380 86390 1
534636 99534636 1001 86380 86390 1
534495 99534495 1001 86380 86390 1
534511 99534511 1001 86380 86390 1
534632 99534632 1001 86380 86390 1
534349 99534349 1001 86380 86390 1
534090 99534090 1001 86380 86390 1
534106 99534106 1001 86380 86390 1
534210 99534210 1001 86380 86390 1
534109 99534109 1001 86380 86390 1
534238 99534238 1001 86380 86390 1
534214 99534214 1001 86380 86390 1
534776 99534776 1001 86380 86390 1
535474 99535474 1001 86380 86390 1
535253 99535253 1001 86380 86390 1
535153 99535153 1001 86380 86390 1
535206 99535206 1001 86380 86390 1
535303 99535303 1001 86380 86390 1
534898 99534898 1001 86380 86390 1
535666 99535666 1001 86380 86390 1
535695 99535695 1001 86380 86390 1
535685 99535685 1001 86380 86390 1
536134 99536134 1001 86380 86390 1
536110 99536110 1001 86380 86390 1
535981 99535981 1001 86380 86390 1
535969 99535969 1001 86380 86390 1
536073 99536073 1001 86380 86390 1
536012 99536012 1001 86380 86390 1
535717 99535717 1001 86380 86390 1
535894 99535894 1001 86380 86390 1
535920 99535920 1001 86380 86390 1
536515 99536515 1001 86380 86390 1
536413 99536413 1001 86380 86390 1
536352 99536352 1001 86380 86390 1
536447 99536447 1001 86380 86390 1
537013 99537013 1001 86380 86390 1
537139 99537139 1001 86380 86390 1
537040 99537040 1001 86380 86390 1
537032 99537032 1001 86380 86390 1
536753 99536753 1001 86380 86390 1
536794 99536794 1001 86380 86390 1
536872 99536872 1001 86380 86390 1
536911 99536911 1001 86380 86390 1
536913 99536913 1001 86380 86390 1
536864 99536864 1001 86380 86390 1
536773 99536773 1001 86380 86390 1
536659 99536659 1001 86380 86390 1
536582 99536582 1001 86380 86390 1
537250 99537250 1001 86380 86390 1
537237 99537237 1001 86380 86390 1
537887 99537887 1001 86380 86390 1
537956 99537956 1001 86380 86390 1
537903 99537903 1001 86380 86390 1
537866 99537866 1001 86380 86390 1
537934 99537934 1001 86380 86390 1
537978 99537978 1001 86380 86390 1
537806 99537806 1001 86380 86390 1
537980 99537980 1001 86380 86390 1
537608 99537608 1001 86380 86390 1
537611 99537611 1001 86380 86390 1
537450 99537450 1001 86380 86390 1
537517 99537517 1001 86380 86390 1
537441 99537441 1001 86380 86390 1
537508 99537508 1001 86380 86390 1
537392 99537392 1001 86380 86390 1
538081 99538081 1001 86380 86390 1
538059 99538059 1001 86380 86390 1
538034 99538034 1001 86380 86390 1
538142 99538142 1001 86380 86390 1
538105 99538105 1001 86380 86390 1
538760 99538760 1001 86380 86390 1
538430 99538430 1001 86380 86390 1
538585 99538585 1001 86380 86390 1
538495 99538495 1001 86380 86390 1
538553 99538553 1001 86380 86390 1
538425 99538425 1001 86380 86390 1
538213 99538213 1001 86380 86390 1
538202 99538202 1001 86380 86390 1
538916 99538916 1001 86380 86390 1
538960 99538960 1001 86380 86390 1
538859 99538859 1001 86380 86390 1
539552 99539552 1001 86380 86390 1
539588 99539588 1001 86380 86390 1
539270 99539270 1001 86380 86390 1
539126 99539126 1001 86380 86390 1
539076 99539076 1001 86380 86390 1
539115 99539115 1001 86380 86390 1
539053 99539053 1001 86380 86390 1
539120 99539120 1001 86380 86390 1
540445 99540445 1001 86380 86390 1
540310 99540310 1001 86380 86390 1
540461 99540461 1001 86380 86390 1
540121 99540121 1001 86380 86390 1
540227 99540227 1001 86380 86390 1
540101 99540101 1001 86380 86390 1
540155 99540155 1001 86380 86390 1
539899 99539899 1001 86380 86390 1
540003 99540003 1001 86380 86390 1
539913 99539913 1001 86380 86390 1
539984 99539984 1001 86380 86390 1
539881 99539881 1001 86380 86390 1
540627 99540627 1001 86380 86390 1
540524 99540524 1001 86380 86390 1
540592 99540592 1001 86380 86390 1
540671 99540671 1001 86380 86390 1
541220 99541220 1001 86380 86390 1
541265 99541265 1001 86380 86390 1
541112 99541112 1001 86380 86390 1
540945 99540945 1001 86380 86390 1
540996 99540996 1001 86380 86390 1
540790 99540790 1001 86380 86390 1
540829 99540829 1001 86380 86390 1
540728 99540728 1001 86380 86390 1
540793 99540793 1001 86380 86390 1
540690 99540690 1001 86380 86390 1
540680 99540680 1001 86380 86390 1
541475 99541475 1001 86380 86390 1
541374 99541374 1001 86380 86390 1
542118 99542118 1001 86380 86390 1
542111 99542111 1001 86380 86390 1
542112 99542112 1001 86380 86390 1
541786 99541786 1001 86380 86390 1
541882 99541882 1001 86380 86390 1
541899 99541899 1001 86380 86390 1
541569 99541569 1001 86380 86390 1
541531 99541531 1001 86380 86390 1
542197 99542197 1001 86380 86390 1
542289 99542289 1001 86380 86390 1
542199 99542199 1001 86380 86390 1
542136 99542136 1001 86380 86390 1
542242 99542242 1001 86380 86390 1
542141 99542141 1001 86380 86390 1
542782 99542782 1001 86380 86390 1
542920 99542920 1001 86380 86390 1
542717 99542717 1001 86380 86390 1
542645 99542645 1001 86380 86390 1
542698 99542698 1001 86380 86390 1
542468 99542468 1001 86380 86390 1
542479 99542479 1001 86380 86390 1
543051 99543051 1001 86380 86390 1
543130 99543130 1001 86380 86390 1
543080 99543080 1001 86380 86390 1
543097 99543097 1001 86380 86390 1
543741 99543741 1001 86380 86390 1
543583 99543583 1001 86380 86390 1
543598 99543598 1001 86380 86390 1
543488 99543488 1001 86380 86390 1
543360 99543360 1001 86380 86390 1
543367 99543367 1001 86380 86390 1
543338 99543338 1001 86380 86390 1
543292 99543292 1001 86380 86390 1
543939 99543939 1001 86380 86390 1
543875 99543875 1001 86380 86390 1
543869 99543869 1001 86380 86390 1
543844 99543844 1001 86380 86390 1
543962 99543962 1001 86380 86390 1
544405 99544405 1001 86380 86390 1
544473 99544473 1001 86380 86390 1
544392 99544392 1001 86380 86390 1
544213 99544213 1001 86380 86390 1
544317 99544317 1001 86380 86390 1
544357 99544357 1001 86380 86390 1
544333 99544333 1001 86380 86390 1
544386 99544386 1001 86380 86390 1
544204 99544204 1001 86380 86390 1
544299 99544299 1001 86380 86390 1
544249 99544249 1001 86380 86390 1
544019 99544019 1001 86380 86390 1
544071 99544071 1001 86380 86390 1
544067 99544067 1001 86380 86390 1
544599 99544599 1001 86380 86390 1
544677 99544677 1001 86380 86390 1
544668 99544668 1001 86380 86390 1
544721 99544721 1001 86380 86390 1
435077 850 1001 23040 23577 1
408414 636 1001 62880 68997 1
503551 824 1002 30553 41679 1
523013 1118 1001 58577 58877 1
400147 99400147 1001 86380 86390 1
400157 99400157 1001 86380 86390 1
400129 99400129 1001 86380 86390 1
400504 99400504 1001 86380 86390 1
400550 99400550 1001 86380 86390 1
400531 99400531 1001 86380 86390 1
400638 99400638 1001 86380 86390 1
400810 99400810 1001 86380 86390 1
400750 99400750 1001 86380 86390 1
400840 99400840 1001 86380 86390 1
400908 99400908 1001 86380 86390 1
401179 99401179 1001 86380 86390 1
401284 99401284 1001 86380 86390 1
401364 99401364 1001 86380 86390 1
401274 99401274 1001 86380 86390 1
401667 99401667 1001 86380 86390 1
402023 99402023 1001 86380 86390 1
402146 99402146 1001 86380 86390 1
402270 99402270 1001 86380 86390 1
402359 99402359 1001 86380 86390 1
402319 99402319 1001 86380 86390 1
403048 99403048 1001 86380 86390 1
403035 99403035 1001 86380 86390 1
403037 99403037 1001 86380 86390 1
403107 99403107 1001 86380 86390 1
403291 99403291 1001 86380 86390 1
403280 99403280 1001 86380 86390 1
403530 99403530 1001 86380 86390 1
403692 99403692 1001 86380 86390 1
404097 99404097 1001 86380 86390 1
404181 99404181 1001 86380 86390 1
404294 99404294 1001 86380 86390 1
404453 99404453 1001 86380 86390 1
404682 99404682 1001 86380 86390 1
404592 99404592 1001 86380 86390 1
404593 99404593 1001 86380 86390 1
404907 99404907 1001 86380 86390 1
404856 99404856 1001 86380 86390 1
404915 99404915 1001 86380 86390 1
405082 99405082 1001 86380 86390 1
405277 99405277 1001 86380 86390 1
405417 99405417 1001 86380 86390 1
405743 99405743 1001 86380 86390 1
405723 99405723 1001 86380 86390 1
405918 99405918 1001 86380 86390 1
406065 99406065 1001 86380 86390 1
406130 99406130 1001 86380 86390 1
406321 99406321 1001 86380 86390 1
406474 99406474 1001 86380 86390 1
406544 99406544 1001 86380 86390 1
406513 99406513 1001 86380 86390 1
406630 99406630 1001 86380 86390 1
406531 99406531 1001 86380 86390 1
406535 99406535 1001 86380 86390 1
406806 99406806 1001 86380 86390 1
406829 99406829 1001 86380 86390 1
406756 99406756 1001 86380 86390 1
406868 99406868 1001 86380 86390 1
406940 99406940 1001 86380 86390 1
406964 99406964 1001 86380 86390 1
407039 99407039 1001 86380 86390 1
407315 99407315 1001 86380 86390 1
407367 99407367 1001 86380 86390 1
407500 99407500 1001 86380 86390 1
407631 99407631 1001 86380 86390 1
407587 99407587 1001 86380 86390 1
407570 99407570 1001 86380 86390 1
407790 99407790 1001 86380 86390 1
407941 99407941 1001 86380 86390 1
408037 99408037 1001 86380 86390 1
408075 99408075 1001 86380 86390 1
408079 99408079 1001 86380 86390 1
408151 99408151 1001 86380 86390 1
408367 99408367 1001 86380 86390 1
408579 99408579 1001 86380 86390 1
408743 99408743 1001 86380 86390 1
408666 99408666 1001 86380 86390 1
408818 99408818 1001 86380 86390 1
409424 99409424 1001 86380 86390 1
409557 99409557 1001 86380 86390 1
409861 99409861 1001 86380 86390 1
409810 99409810 1001 86380 86390 1
409811 99409811 1001 86380 86390 1
409945 99409945 1001 86380 86390 1
410103 99410103 1001 86380 86390 1
410188 99410188 1001 86380 86390 1
410299 99410299 1001 86380 86390 1
410327 99410327 1001 86380 86390 1
410304 99410304 1001 86380 86390 1
410686 99410686 1001 86380 86390 1
410934 99410934 1001 86380 86390 1
411057 99411057 1001 86380 86390 1
411044 99411044 1001 86380 86390 1
411045 99411045 1001 86380 86390 1
411220 99411220 1001 86380 86390 1
411426 99411426 1001 86380 86390 1
411502 99411502 1001 86380 86390 1
411567 99411567 1001 86380 86390 1
411737 99411737 1001 86380 86390 1
411778 99411778 1001 86380 86390 1
412154 99412154 1001 86380 86390 1
412234 99412234 1001 86380 86390 1
412472 99412472 1001 86380 86390 1
412353 99412353 1001 86380 86390 1
412417 99412417 1001 86380 86390 1
413437 99413437 1001 86380 86390 1
413091 99413091 1001 86380 86390 1
413174 99413174 1001 86380 86390 1
412645 99412645 1001 86380 86390 1
412873 99412873 1001 86380 86390 1
412837 99412837 1001 86380 86390 1
413957 99413957 1001 86380 86390 1
413974 99413974 1001 86380 86390 1
413814 99413814 1001 86380 86390 1
413720 99413720 1001 86380 86390 1
415076 99415076 1001 86380 86390 1
414326 99414326 1001 86380 86390 1
414206 99414206 1001 86380 86390 1
414421 99414421 1001 86380 86390 1
415720 99415720 1001 86380 86390 1
415432 99415432 1001 86380 86390 1
415690 99415690 1001 86380 86390 1
416587 99416587 1001 86380 86390 1
416711 99416711 1001 86380 86390 1
416687 99416687 1001 86380 86390 1
416876 99416876 1001 86380 86390 1
416750 99416750 1001 86380 86390 1
416306 99416306 1001 86380 86390 1
416202 99416202 1001 86380 86390 1
415931 99415931 1001 86380 86390 1
415942 99415942 1001 86380 86390 1
417085 99417085 1001 86380 86390 1
417133 99417133 1001 86380 86390 1
417582 99417582 1001 86380 86390 1
417583 99417583 1001 86380 86390 1
417534 99417534 1001 86380 86390 1
418783 99418783 1001 86380 86390 1
418648 99418648 1001 86380 86390 1
418335 99418335 1001 86380 86390 1
418058 99418058 1001 86380 86390 1
418323 99418323 1001 86380 86390 1
417853 99417853 1001 86380 86390 1
417623 99417623 1001 86380 86390 1
417836 99417836 1001 86380 86390 1
417879 99417879 1001 86380 86390 1
419000 99419000 1001 86380 86390 1
419054 99419054 1001 86380 86390 1
418982 99418982 1001 86380 86390 1
418985 99418985 1001 86380 86390 1
418991 99418991 1001 86380 86390 1
420243 99420243 1001 86380 86390 1
420158 99420158 1001 86380 86390 1
420367 99420367 1001 86380 86390 1
420114 99420114 1001 86380 86390 1
420024 99420024 1001 86380 86390 1
419330 99419330 1001 86380 86390 1
419284 99419284 1001 86380 86390 1
419315 99419315 1001 86380 86390 1
419262 99419262 1001 86380 86390 1
420618 99420618 1001 86380 86390 1
420668 99420668 1001 86380 86390 1
420762 99420762 1001 86380 86390 1
420827 99420827 1001 86380 86390 1
422117 99422117 1001 86380 86390 1
421820 99421820 1001 86380 86390 1
422104 99422104 1001 86380 86390 1
421099 99421099 1001 86380 86390 1
421188 99421188 1001 86380 86390 1
421150 99421150 1001 86380 86390 1
420850 99420850 1001 86380 86390 1
420883 99420883 1001 86380 86390 1
421201 99421201 1001 86380 86390 1
422502 99422502 1001 86380 86390 1
422277 99422277 1001 86380 86390 1
422159 99422159 1001 86380 86390 1
423460 99423460 1001 86380 86390 1
423716 99423716 1001 86380 86390 1
423722 99423722 1001 86380 86390 1
423625 99423625 1001 86380 86390 1
423112 99423112 1001 86380 86390 1
423175 99423175 1001 86380 86390 1
422971 99422971 1001 86380 86390 1
423302 99423302 1001 86380 86390 1
422803 99422803 1001 86380 86390 1
422553 99422553 1001 86380 86390 1
422658 99422658 1001 86380 86390 1
422583 99422583 1001 86380 86390 1
423890 99423890 1001 86380 86390 1
423777 99423777 1001 86380 86390 1
424110 99424110 1001 86380 86390 1
424011 99424011 1001 86380 86390 1
425225 99425225 1001 86380 86390 1
425161 99425161 1001 86380 86390 1
425046 99425046 1001 86380 86390 1
425123 99425123 1001 86380 86390 1
424994 99424994 1001 86380 86390 1
424810 99424810 1001 86380 86390 1
424895 99424895 1001 86380 86390 1
424611 99424611 1001 86380 86390 1
424253 99424253 1001 86380 86390 1
425743 99425743 1001 86380 86390 1
425634 99425634 1001 86380 86390 1
425411 99425411 1001 86380 86390 1
425765 99425765 1001 86380 86390 1
425677 99425677 1001 86380 86390 1
425768 99425768 1001 86380 86390 1
425558 99425558 1001 86380 86390 1
426894 99426894 1001 86380 86390 1
426908 99426908 1001 86380 86390 1
426399 99426399 1001 86380 86390 1
426459 99426459 1001 86380 86390 1
426290 99426290 1001 86380 86390 1
426235 99426235 1001 86380 86390 1
425854 99425854 1001 86380 86390 1
427419 99427419 1001 86380 86390 1
427464 99427464 1001 86380 86390 1
427282 99427282 1001 86380 86390 1
428528 99428528 1001 86380 86390 1
428439 99428439 1001 86380 86390 1
428138 99428138 1001 86380 86390 1
427923 99427923 1001 86380 86390 1
428064 99428064 1001 86380 86390 1
427934 99427934 1001 86380 86390 1
428155 99428155 1001 86380 86390 1
427851 99427851 1001 86380 86390 1
427629 99427629 1001 86380 86390 1
428873 99428873 1001 86380 86390 1
428735 99428735 1001 86380 86390 1
429084 99429084 1001 86380 86390 1
430201 99430201 1001 86380 86390 1
430009 99430009 1001 86380 86390 1
429877 99429877 1001 86380 86390 1
429911 99429911 1001 86380 86390 1
429376 99429376 1001 86380 86390 1
429416 99429416 1001 86380 86390 1
430576 99430576 1001 86380 86390 1
430515 99430515 1001 86380 86390 1
430496 99430496 1001 86380 86390 1
431657 99431657 1001 86380 86390 1
431703 99431703 1001 86380 86390 1
432034 99432034 1001 86380 86390 1
431434 99431434 1001 86380 86390 1
431448 99431448 1001 86380 86390 1
430956 99430956 1001 86380 86390 1
431048 99431048 1001 86380 86390 1
432292 99432292 1001 86380 86390 1
432098 99432098 1001 86380 86390 1
433364 99433364 1001 86380 86390 1
433623 99433623 1001 86380 86390 1
433694 99433694 1001 86380 86390 1
433544 99433544 1001 86380 86390 1
433631 99433631 1001 86380 86390 1
433163 99433163 1001 86380 86390 1
433180 99433180 1001 86380 86390 1
432965 99432965 1001 86380 86390 1
432775 99432775 1001 86380 86390 1
432880 99432880 1001 86380 86390 1
434039 99434039 1001 86380 86390 1
433953 99433953 1001 86380 86390 1
434013 99434013 1001 86380 86390 1
433911 99433911 1001 86380 86390 1
433995 99433995 1001 86380 86390 1
435350 99435350 1001 86380 86390 1
435390 99435390 1001 86380 86390 1
435203 99435203 1001 86380 86390 1
435119 99435119 1001 86380 86390 1
435238 99435238 1001 86380 86390 1
434663 99434663 1001 86380 86390 1
434928 99434928 1001 86380 86390 1
434932 99434932 1001 86380 86390 1
434813 99434813 1001 86380 86390 1
434217 99434217 1001 86380 86390 1
434559 99434559 1001 86380 86390 1
435763 99435763 1001 86380 86390 1
435806 99435806 1001 86380 86390 1
435693 99435693 1001 86380 86390 1
435879 99435879 1001 86380 86390 1
435501 99435501 1001 86380 86390 1
435452 99435452 1001 86380 86390 1
436853 99436853 1001 86380 86390 1
436983 99436983 1001 86380 86390 1
436858 99436858 1001 86380 86390 1
436933 99436933 1001 86380 86390 1
437035 99437035 1001 86380 86390 1
436195 99436195 1001 86380 86390 1
436019 99436019 1001 86380 86390 1
436228 99436228 1001 86380 86390 1
435966 99435966 1001 86380 86390 1
436212 99436212 1001 86380 86390 1
437259 99437259 1001 86380 86390 1
437345 99437345 1001 86380 86390 1
437350 99437350 1001 86380 86390 1
300060 99300060 1001 86380 86390 1
437253 99437253 1001 86380 86390 1
437289 99437289 1001 86380 86390 1
300617 99300617 1001 86380 86390 1
300670 99300670 1001 86380 86390 1
300554 99300554 1001 86380 86390 1
300580 99300580 1001 86380 86390 1
300685 99300685 1001 86380 86390 1
300721 99300721 1001 86380 86390 1
300357 99300357 1001 86380 86390 1
300359 99300359 1001 86380 86390 1
300504 99300504 1001 86380 86390 1
300136 99300136 1001 86380 86390 1
300293 99300293 1001 86380 86390 1
300208 99300208 1001 86380 86390 1
300787 99300787 1001 86380 86390 1
300790 99300790 1001 86380 86390 1
300932 99300932 1001 86380 86390 1
301350 99301350 1001 86380 86390 1
301299 99301299 1001 86380 86390 1
301342 99301342 1001 86380 86390 1
301162 99301162 1001 86380 86390 1
301177 99301177 1001 86380 86390 1
301256 99301256 1001 86380 86390 1
301205 99301205 1001 86380 86390 1
301091 99301091 1001 86380 86390 1
300943 99300943 1001 86380 86390 1
301587 99301587 1001 86380 86390 1
302319 99302319 1001 86380 86390 1
302284 99302284 1001 86380 86390 1
302342 99302342 1001 86380 86390 1
302082 99302082 1001 86380 86390 1
301839 99301839 1001 86380 86390 1
301962 99301962 1001 86380 86390 1
302407 99302407 1001 86380 86390 1
303177 99303177 1001 86380 86390 1
303095 99303095 1001 86380 86390 1
303160 99303160 1001 86380 86390 1
303192 99303192 1001 86380 86390 1
303038 99303038 1001 86380 86390 1
303116 99303116 1001 86380 86390 1
302869 99302869 1001 86380 86390 1
302844 99302844 1001 86380 86390 1
302762 99302762 1001 86380 86390 1
303324 99303324 1001 86380 86390 1
303003 99303003 1001 86380 86390 1
303377 99303377 1001 86380 86390 1
303999 99303999 1001 86380 86390 1
304015 99304015 1001 86380 86390 1
303724 99303724 1001 86380 86390 1
303715 99303715 1001 86380 86390 1
303747 99303747 1001 86380 86390 1
303645 99303645 1001 86380 86390 1
303428 99303428 1001 86380 86390 1
303496 99303496 1001 86380 86390 1
303434 99303434 1001 86380 86390 1
304057 99304057 1001 86380 86390 1
304122 99304122 1001 86380 86390 1
304123 99304123 1001 86380 86390 1
304126 99304126 1001 86380 86390 1
304088 99304088 1001 86380 86390 1
304036 99304036 1001 86380 86390 1
304196 99304196 1001 86380 86390 1
304634 99304634 1001 86380 86390 1
304544 99304544 1001 86380 86390 1
304545 99304545 1001 86380 86390 1
304455 99304455 1001 86380 86390 1
304303 99304303 1001 86380 86390 1
304321 99304321 1001 86380 86390 1
304912 99304912 1001 86380 86390 1
305650 99305650 1001 86380 86390 1
305547 99305547 1001 86380 86390 1
305415 99305415 1001 86380 86390 1
305325 99305325 1001 86380 86390 1
305469 99305469 1001 86380 86390 1
305366 99305366 1001 86380 86390 1
305406 99305406 1001 86380 86390 1
305369 99305369 1001 86380 86390 1
305280 99305280 1001 86380 86390 1
305449 99305449 1001 86380 86390 1
305296 99305296 1001 86380 86390 1
305323 99305323 1001 86380 86390 1
305103 99305103 1001 86380 86390 1
305066 99305066 1001 86380 86390 1
305067 99305067 1001 86380 86390 1
305069 99305069 1001 86380 86390 1
305083 99305083 1001 86380 86390 1
305267 99305267 1001 86380 86390 1
305112 99305112 1001 86380 86390 1
305190 99305190 1001 86380 86390 1
305128 99305128 1001 86380 86390 1
500037 99500037 1001 86380 86390 1
500038 99500038 1001 86380 86390 1
500029 99500029 1001 86380 86390 1
500031 99500031 1001 86380 86390 1
500122 99500122 1001 86380 86390 1
500747 99500747 1001 86380 86390 1
500543 99500543 1001 86380 86390 1
500403 99500403 1001 86380 86390 1
500406 99500406 1001 86380 86390 1
500536 99500536 1001 86380 86390 1
500590 99500590 1001 86380 86390 1
500552 99500552 1001 86380 86390 1
500437 99500437 1001 86380 86390 1
500361 99500361 1001 86380 86390 1
500839 99500839 1001 86380 86390 1
501550 99501550 1001 86380 86390 1
501562 99501562 1001 86380 86390 1
501306 99501306 1001 86380 86390 1
501295 99501295 1001 86380 86390 1
501243 99501243 1001 86380 86390 1
501227 99501227 1001 86380 86390 1
501183 99501183 1001 86380 86390 1
501029 99501029 1001 86380 86390 1
501671 99501671 1001 86380 86390 1
502325 99502325 1001 86380 86390 1
502313 99502313 1001 86380 86390 1
502398 99502398 1001 86380 86390 1
502360 99502360 1001 86380 86390 1
502165 99502165 1001 86380 86390 1
502034 99502034 1001 86380 86390 1
501932 99501932 1001 86380 86390 1
501973 99501973 1001 86380 86390 1
502592 99502592 1001 86380 86390 1
502481 99502481 1001 86380 86390 1
502626 99502626 1001 86380 86390 1
502512 99502512 1001 86380 86390 1
503130 99503130 1001 86380 86390 1
502931 99502931 1001 86380 86390 1
502884 99502884 1001 86380 86390 1
502995 99502995 1001 86380 86390 1
502801 99502801 1001 86380 86390 1
502877 99502877 1001 86380 86390 1
503328 99503328 1001 86380 86390 1
503370 99503370 1001 86380 86390 1
504059 99504059 1001 86380 86390 1
504023 99504023 1001 86380 86390 1
503734 99503734 1001 86380 86390 1
503838 99503838 1001 86380 86390 1
503769 99503769 1001 86380 86390 1
503684 99503684 1001 86380 86390 1
503688 99503688 1001 86380 86390 1
504145 99504145 1001 86380 86390 1
504197 99504197 1001 86380 86390 1
504241 99504241 1001 86380 86390 1
504138 99504138 1001 86380 86390 1
504764 99504764 1001 86380 86390 1
504886 99504886 1001 86380 86390 1
504751 99504751 1001 86380 86390 1
504727 99504727 1001 86380 86390 1
504720 99504720 1001 86380 86390 1
504644 99504644 1001 86380 86390 1
504646 99504646 1001 86380 86390 1
504724 99504724 1001 86380 86390 1
504496 99504496 1001 86380 86390 1
504341 99504341 1001 86380 86390 1
504447 99504447 1001 86380 86390 1
505140 99505140 1001 86380 86390 1
505040 99505040 1001 86380 86390 1
504989 99504989 1001 86380 86390 1
505054 99505054 1001 86380 86390 1
504953 99504953 1001 86380 86390 1
505740 99505740 1001 86380 86390 1
505711 99505711 1001 86380 86390 1
505583 99505583 1001 86380 86390 1
505761 99505761 1001 86380 86390 1
505704 99505704 1001 86380 86390 1
505560 99505560 1001 86380 86390 1
505510 99505510 1001 86380 86390 1
505300 99505300 1001 86380 86390 1
505975 99505975 1001 86380 86390 1
505964 99505964 1001 86380 86390 1
505888 99505888 1001 86380 86390 1
505850 99505850 1001 86380 86390 1
505973 99505973 1001 86380 86390 1
506495 99506495 1001 86380 86390 1
506535 99506535 1001 86380 86390 1
506451 99506451 1001 86380 86390 1
506544 99506544 1001 86380 86390 1
506365 99506365 1001 86380 86390 1
506016 99506016 1001 86380 86390 1
506147 99506147 1001 86380 86390 1
506101 99506101 1001 86380 86390 1
505984 99505984 1001 86380 86390 1
506025 99506025 1001 86380 86390 1
506621 99506621 1001 86380 86390 1
506616 99506616 1001 86380 86390 1
507344 99507344 1001 86380 86390 1
507218 99507218 1001 86380 86390 1
507090 99507090 1001 86380 86390 1
507029 99507029 1001 86380 86390 1
507046 99507046 1001 86380 86390 1
507072 99507072 1001 86380 86390 1
506918 99506918 1001 86380 86390 1
506867 99506867 1001 86380 86390 1
507010 99507010 1001 86380 86390 1
506907 99506907 1001 86380 86390 1
506979 99506979 1001 86380 86390 1
506954 99506954 1001 86380 86390 1
506980 99506980 1001 86380 86390 1
506942 99506942 1001 86380 86390 1
506878 99506878 1001 86380 86390 1
507552 99507552 1001 86380 86390 1
507570 99507570 1001 86380 86390 1
508033 99508033 1001 86380 86390 1
508023 99508023 1001 86380 86390 1
507908 99507908 1001 86380 86390 1
508003 99508003 1001 86380 86390 1
507688 99507688 1001 86380 86390 1
507676 99507676 1001 86380 86390 1
507703 99507703 1001 86380 86390 1
508974 99508974 1001 86380 86390 1
508903 99508903 1001 86380 86390 1
508930 99508930 1001 86380 86390 1
509062 99509062 1001 86380 86390 1
508830 99508830 1001 86380 86390 1
508818 99508818 1001 86380 86390 1
508754 99508754 1001 86380 86390 1
508809 99508809 1001 86380 86390 1
508865 99508865 1001 86380 86390 1
508698 99508698 1001 86380 86390 1
508726 99508726 1001 86380 86390 1
508817 99508817 1001 86380 86390 1
508583 99508583 1001 86380 86390 1
508532 99508532 1001 86380 86390 1
508520 99508520 1001 86380 86390 1
508468 99508468 1001 86380 86390 1
508656 99508656 1001 86380 86390 1
508505 99508505 1001 86380 86390 1
508660 99508660 1001 86380 86390 1
509264 99509264 1001 86380 86390 1
509739 99509739 1001 86380 86390 1
509729 99509729 1001 86380 86390 1
509731 99509731 1001 86380 86390 1
509514 99509514 1001 86380 86390 1
509587 99509587 1001 86380 86390 1
509564 99509564 1001 86380 86390 1
509590 99509590 1001 86380 86390 1
509499 99509499 1001 86380 86390 1
509476 99509476 1001 86380 86390 1
509367 99509367 1001 86380 86390 1
509433 99509433 1001 86380 86390 1
509924 99509924 1001 86380 86390 1
509927 99509927 1001 86380 86390 1
510098 99510098 1001 86380 86390 1
510077 99510077 1001 86380 86390 1
510654 99510654 1001 86380 86390 1
510530 99510530 1001 86380 86390 1
510356 99510356 1001 86380 86390 1
510499 99510499 1001 86380 86390 1
510449 99510449 1001 86380 86390 1
510348 99510348 1001 86380 86390 1
510168 99510168 1001 86380 86390 1
510765 99510765 1001 86380 86390 1
510923 99510923 1001 86380 86390 1
511526 99511526 1001 86380 86390 1
511461 99511461 1001 86380 86390 1
511214 99511214 1001 86380 86390 1
511102 99511102 1001 86380 86390 1
511045 99511045 1001 86380 86390 1
511735 99511735 1001 86380 86390 1
511596 99511596 1001 86380 86390 1
511561 99511561 1001 86380 86390 1
512248 99512248 1001 86380 86390 1
512186 99512186 1001 86380 86390 1
511993 99511993 1001 86380 86390 1
512038 99512038 1001 86380 86390 1
512017 99512017 1001 86380 86390 1
511864 99511864 1001 86380 86390 1
512579 99512579 1001 86380 86390 1
513028 99513028 1001 86380 86390 1
513139 99513139 1001 86380 86390 1
512937 99512937 1001 86380 86390 1
512976 99512976 1001 86380 86390 1
512994 99512994 1001 86380 86390 1
512625 99512625 1001 86380 86390 1
512615 99512615 1001 86380 86390 1
512719 99512719 1001 86380 86390 1
513955 99513955 1001 86380 86390 1
513923 99513923 1001 86380 86390 1
514022 99514022 1001 86380 86390 1
513849 99513849 1001 86380 86390 1
513622 99513622 1001 86380 86390 1
513752 99513752 1001 86380 86390 1
513805 99513805 1001 86380 86390 1
513653 99513653 1001 86380 86390 1
513432 99513432 1001 86380 86390 1
514146 99514146 1001 86380 86390 1
514177 99514177 1001 86380 86390 1
514167 99514167 1001 86380 86390 1
514781 99514781 1001 86380 86390 1
514664 99514664 1001 86380 86390 1
514741 99514741 1001 86380 86390 1
514484 99514484 1001 86380 86390 1
514590 99514590 1001 86380 86390 1
514541 99514541 1001 86380 86390 1
514263 99514263 1001 86380 86390 1
514240 99514240 1001 86380 86390 1
514426 99514426 1001 86380 86390 1
514336 99514336 1001 86380 86390 1
514978 99514978 1001 86380 86390 1
514891 99514891 1001 86380 86390 1
514957 99514957 1001 86380 86390 1
515682 99515682 1001 86380 86390 1
515505 99515505 1001 86380 86390 1
515535 99515535 1001 86380 86390 1
515539 99515539 1001 86380 86390 1
515645 99515645 1001 86380 86390 1
515297 99515297 1001 86380 86390 1
515338 99515338 1001 86380 86390 1
515435 99515435 1001 86380 86390 1
515358 99515358 1001 86380 86390 1
515167 99515167 1001 86380 86390 1
515266 99515266 1001 86380 86390 1
515228 99515228 1001 86380 86390 1
515825 99515825 1001 86380 86390 1
515800 99515800 1001 86380 86390 1
515723 99515723 1001 86380 86390 1
515777 99515777 1001 86380 86390 1
515883 99515883 1001 86380 86390 1
515846 99515846 1001 86380 86390 1
515873 99515873 1001 86380 86390 1
515731 99515731 1001 86380 86390 1
516460 99516460 1001 86380 86390 1
516509 99516509 1001 86380 86390 1
516479 99516479 1001 86380 86390 1
516388 99516388 1001 86380 86390 1
516419 99516419 1001 86380 86390 1
516227 99516227 1001 86380 86390 1
516249 99516249 1001 86380 86390 1
516173 99516173 1001 86380 86390 1
515993 99515993 1001 86380 86390 1
516033 99516033 1001 86380 86390 1
516048 99516048 1001 86380 86390 1
516039 99516039 1001 86380 86390 1
516714 99516714 1001 86380 86390 1
516522 99516522 1001 86380 86390 1
516679 99516679 1001 86380 86390 1
516620 99516620 1001 86380 86390 1
517201 99517201 1001 86380 86390 1
517219 99517219 1001 86380 86390 1
516964 99516964 1001 86380 86390 1
517082 99517082 1001 86380 86390 1
516967 99516967 1001 86380 86390 1
517122 99517122 1001 86380 86390 1
516983 99516983 1001 86380 86390 1
516754 99516754 1001 86380 86390 1
516765 99516765 1001 86380 86390 1
516726 99516726 1001 86380 86390 1
517376 99517376 1001 86380 86390 1
517393 99517393 1001 86380 86390 1
518035 99518035 1001 86380 86390 1
518076 99518076 1001 86380 86390 1
518005 99518005 1001 86380 86390 1
517918 99517918 1001 86380 86390 1
517855 99517855 1001 86380 86390 1
517768 99517768 1001 86380 86390 1
517929 99517929 1001 86380 86390 1
517685 99517685 1001 86380 86390 1
517670 99517670 1001 86380 86390 1
518343 99518343 1001 86380 86390 1
518215 99518215 1001 86380 86390 1
518336 99518336 1001 86380 86390 1
518209 99518209 1001 86380 86390 1
518300 99518300 1001 86380 86390 1
518262 99518262 1001 86380 86390 1
518288 99518288 1001 86380 86390 1
518903 99518903 1001 86380 86390 1
518788 99518788 1001 86380 86390 1
518789 99518789 1001 86380 86390 1
518843 99518843 1001 86380 86390 1
518818 99518818 1001 86380 86390 1
518981 99518981 1001 86380 86390 1
518734 99518734 1001 86380 86390 1
518697 99518697 1001 86380 86390 1
518485 99518485 1001 86380 86390 1
518426 99518426 1001 86380 86390 1
518418 99518418 1001 86380 86390 1
519024 99519024 1001 86380 86390 1
519053 99519053 1001 86380 86390 1
519070 99519070 1001 86380 86390 1
519162 99519162 1001 86380 86390 1
519020 99519020 1001 86380 86390 1
519137 99519137 1001 86380 86390 1
519666 99519666 1001 86380 86390 1
519668 99519668 1001 86380 86390 1
519723 99519723 1001 86380 86390 1
519621 99519621 1001 86380 86390 1
519505 99519505 1001 86380 86390 1
519531 99519531 1001 86380 86390 1
519403 99519403 1001 86380 86390 1
519404 99519404 1001 86380 86390 1
519474 99519474 1001 86380 86390 1
519526 99519526 1001 86380 86390 1
519451 99519451 1001 86380 86390 1
519465 99519465 1001 86380 86390 1
519221 99519221 1001 86380 86390 1
519878 99519878 1001 86380 86390 1
519883 99519883 1001 86380 86390 1
519935 99519935 1001 86380 86390 1
520565 99520565 1001 86380 86390 1
520628 99520628 1001 86380 86390 1
520630 99520630 1001 86380 86390 1
520496 99520496 1001 86380 86390 1
520537 99520537 1001 86380 86390 1
520282 99520282 1001 86380 86390 1
520308 99520308 1001 86380 86390 1
520246 99520246 1001 86380 86390 1
520352 99520352 1001 86380 86390 1
520045 99520045 1001 86380 86390 1
520163 99520163 1001 86380 86390 1
520143 99520143 1001 86380 86390 1
520209 99520209 1001 86380 86390 1
520728 99520728 1001 86380 86390 1
520759 99520759 1001 86380 86390 1
520774 99520774 1001 86380 86390 1
520827 99520827 1001 86380 86390 1
520753 99520753 1001 86380 86390 1
521379 99521379 1001 86380 86390 1
521264 99521264 1001 86380 86390 1
521329 99521329 1001 86380 86390 1
521384 99521384 1001 86380 86390 1
521294 99521294 1001 86380 86390 1
521387 99521387 1001 86380 86390 1
521461 99521461 1001 86380 86390 1
521428 99521428 1001 86380 86390 1
521248 99521248 1001 86380 86390 1
521238 99521238 1001 86380 86390 1
521150 99521150 1001 86380 86390 1
521164 99521164 1001 86380 86390 1
521141 99521141 1001 86380 86390 1
520936 99520936 1001 86380 86390 1
521004 99521004 1001 86380 86390 1
520903 99520903 1001 86380 86390 1
521024 99521024 1001 86380 86390 1
521037 99521037 1001 86380 86390 1
521671 99521671 1001 86380 86390 1
521532 99521532 1001 86380 86390 1
521577 99521577 1001 86380 86390 1
522125 99522125 1001 86380 86390 1
522204 99522204 1001 86380 86390 1
522096 99522096 1001 86380 86390 1
522281 99522281 1001 86380 86390 1
522228 99522228 1001 86380 86390 1
521986 99521986 1001 86380 86390 1
522016 99522016 1001 86380 86390 1
522071 99522071 1001 86380 86390 1
521738 99521738 1001 86380 86390 1
521855 99521855 1001 86380 86390 1
521791 99521791 1001 86380 86390 1
521807 99521807 1001 86380 86390 1
522420 99522420 1001 86380 86390 1
522395 99522395 1001 86380 86390 1
522305 99522305 1001 86380 86390 1
522477 99522477 1001 86380 86390 1
522325 99522325 1001 86380 86390 1
522470 99522470 1001 86380 86390 1
523103 99523103 1001 86380 86390 1
522913 99522913 1001 86380 86390 1
522849 99522849 1001 86380 86390 1
522856 99522856 1001 86380 86390 1
523157 99523157 1001 86380 86390 1
523149 99523149 1001 86380 86390 1
523215 99523215 1001 86380 86390 1
523768 99523768 1001 86380 86390 1
523929 99523929 1001 86380 86390 1
523691 99523691 1001 86380 86390 1
523632 99523632 1001 86380 86390 1
523685 99523685 1001 86380 86390 1
523544 99523544 1001 86380 86390 1
523366 99523366 1001 86380 86390 1
523409 99523409 1001 86380 86390 1
523526 99523526 1001 86380 86390 1
523463 99523463 1001 86380 86390 1
524002 99524002 1001 86380 86390 1
524603 99524603 1001 86380 86390 1
524760 99524760 1001 86380 86390 1
524731 99524731 1001 86380 86390 1
524388 99524388 1001 86380 86390 1
524310 99524310 1001 86380 86390 1
524342 99524342 1001 86380 86390 1
524886 99524886 1001 86380 86390 1
524829 99524829 1001 86380 86390 1
524894 99524894 1001 86380 86390 1
524921 99524921 1001 86380 86390 1
524832 99524832 1001 86380 86390 1
524923 99524923 1001 86380 86390 1
525434 99525434 1001 86380 86390 1
525585 99525585 1001 86380 86390 1
525275 99525275 1001 86380 86390 1
525370 99525370 1001 86380 86390 1
525333 99525333 1001 86380 86390 1
524992 99524992 1001 86380 86390 1
525176 99525176 1001 86380 86390 1
525138 99525138 1001 86380 86390 1
525153 99525153 1001 86380 86390 1
525672 99525672 1001 86380 86390 1
525715 99525715 1001 86380 86390 1
526388 99526388 1001 86380 86390 1
526310 99526310 1001 86380 86390 1
526272 99526272 1001 86380 86390 1
526302 99526302 1001 86380 86390 1
526290 99526290 1001 86380 86390 1
526305 99526305 1001 86380 86390 1
526128 99526128 1001 86380 86390 1
526193 99526193 1001 86380 86390 1
526019 99526019 1001 86380 86390 1
525973 99525973 1001 86380 86390 1
525871 99525871 1001 86380 86390 1
525977 99525977 1001 86380 86390 1
526563 99526563 1001 86380 86390 1
526436 99526436 1001 86380 86390 1
526570 99526570 1001 86380 86390 1
526571 99526571 1001 86380 86390 1
527239 99527239 1001 86380 86390 1
526980 99526980 1001 86380 86390 1
526711 99526711 1001 86380 86390 1
526635 99526635 1001 86380 86390 1
526662 99526662 1001 86380 86390 1
527350 99527350 1001 86380 86390 1
527273 99527273 1001 86380 86390 1
527392 99527392 1001 86380 86390 1
527393 99527393 1001 86380 86390 1
527320 99527320 1001 86380 86390 1
527269 99527269 1001 86380 86390 1
527874 99527874 1001 86380 86390 1
527993 99527993 1001 86380 86390 1
528019 99528019 1001 86380 86390 1
528011 99528011 1001 86380 86390 1
527805 99527805 1001 86380 86390 1
527755 99527755 1001 86380 86390 1
527773 99527773 1001 86380 86390 1
527724 99527724 1001 86380 86390 1
527623 99527623 1001 86380 86390 1
527587 99527587 1001 86380 86390 1
528216 99528216 1001 86380 86390 1
528261 99528261 1001 86380 86390 1
528135 99528135 1001 86380 86390 1
528702 99528702 1001 86380 86390 1
528491 99528491 1001 86380 86390 1
528506 99528506 1001 86380 86390 1
528522 99528522 1001 86380 86390 1
528562 99528562 1001 86380 86390 1
528590 99528590 1001 86380 86390 1
528425 99528425 1001 86380 86390 1
528478 99528478 1001 86380 86390 1
529064 99529064 1001 86380 86390 1
529573 99529573 1001 86380 86390 1
529726 99529726 1001 86380 86390 1
529578 99529578 1001 86380 86390 1
529712 99529712 1001 86380 86390 1
529473 99529473 1001 86380 86390 1
529474 99529474 1001 86380 86390 1
529503 99529503 1001 86380 86390 1
529199 99529199 1001 86380 86390 1
529212 99529212 1001 86380 86390 1
529271 99529271 1001 86380 86390 1
529222 99529222 1001 86380 86390 1
529738 99529738 1001 86380 86390 1
529889 99529889 1001 86380 86390 1
529814 99529814 1001 86380 86390 1
530429 99530429 1001 86380 86390 1
530537 99530537 1001 86380 86390 1
530298 99530298 1001 86380 86390 1
530340 99530340 1001 86380 86390 1
530290 99530290 1001 86380 86390 1
530231 99530231 1001 86380 86390 1
530118 99530118 1001 86380 86390 1
530113 99530113 1001 86380 86390 1
530654 99530654 1001 86380 86390 1
530681 99530681 1001 86380 86390 1
530563 99530563 1001 86380 86390 1
531225 99531225 1001 86380 86390 1
531353 99531353 1001 86380 86390 1
531218 99531218 1001 86380 86390 1
531236 99531236 1001 86380 86390 1
531019 99531019 1001 86380 86390 1
531053 99531053 1001 86380 86390 1
531003 99531003 1001 86380 86390 1
530956 99530956 1001 86380 86390 1
530859 99530859 1001 86380 86390 1
530795 99530795 1001 86380 86390 1
530770 99530770 1001 86380 86390 1
531494 99531494 1001 86380 86390 1
531522 99531522 1001 86380 86390 1
531406 99531406 1001 86380 86390 1
532057 99532057 1001 86380 86390 1
532037 99532037 1001 86380 86390 1
531832 99531832 1001 86380 86390 1
531976 99531976 1001 86380 86390 1
531809 99531809 1001 86380 86390 1
531676 99531676 1001 86380 86390 1
531774 99531774 1001 86380 86390 1
531711 99531711 1001 86380 86390 1
532397 99532397 1001 86380 86390 1
532322 99532322 1001 86380 86390 1
532209 99532209 1001 86380 86390 1
532379 99532379 1001 86380 86390 1
532240 99532240 1001 86380 86390 1
532241 99532241 1001 86380 86390 1
533008 99533008 1001 86380 86390 1
532914 99532914 1001 86380 86390 1
532940 99532940 1001 86380 86390 1
532664 99532664 1001 86380 86390 1
532794 99532794 1001 86380 86390 1
532719 99532719 1001 86380 86390 1
532797 99532797 1001 86380 86390 1
532543 99532543 1001 86380 86390 1
532414 99532414 1001 86380 86390 1
532535 99532535 1001 86380 86390 1
532526 99532526 1001 86380 86390 1
533107 99533107 1001 86380 86390 1
533162 99533162 1001 86380 86390 1
533063 99533063 1001 86380 86390 1
533666 99533666 1001 86380 86390 1
533734 99533734 1001 86380 86390 1
533801 99533801 1001 86380 86390 1
533711 99533711 1001 86380 86390 1
533498 99533498 1001 86380 86390 1
533473 99533473 1001 86380 86390 1
533641 99533641 1001 86380 86390 1
533630 99533630 1001 86380 86390 1
533649 99533649 1001 86380 86390 1
533585 99533585 1001 86380 86390 1
533509 99533509 1001 86380 86390 1
533613 99533613 1001 86380 86390 1
533356 99533356 1001 86380 86390 1
533294 99533294 1001 86380 86390 1
533244 99533244 1001 86380 86390 1
533413 99533413 1001 86380 86390 1
533935 99533935 1001 86380 86390 1
534010 99534010 1001 86380 86390 1
534518 99534518 1001 86380 86390 1
534547 99534547 1001 86380 86390 1
534485 99534485 1001 86380 86390 1
534594 99534594 1001 86380 86390 1
534403 99534403 1001 86380 86390 1
534276 99534276 1001 86380 86390 1
534863 99534863 1001 86380 86390 1
534787 99534787 1001 86380 86390 1
534829 99534829 1001 86380 86390 1
534883 99534883 1001 86380 86390 1
534716 99534716 1001 86380 86390 1
534810 99534810 1001 86380 86390 1
535486 99535486 1001 86380 86390 1
535392 99535392 1001 86380 86390 1
535267 99535267 1001 86380 86390 1
535205 99535205 1001 86380 86390 1
535181 99535181 1001 86380 86390 1
534928 99534928 1001 86380 86390 1
535045 99535045 1001 86380 86390 1
535060 99535060 1001 86380 86390 1
535075 99535075 1001 86380 86390 1
535602 99535602 1001 86380 86390 1
535697 99535697 1001 86380 86390 1
536235 99536235 1001 86380 86390 1
536150 99536150 1001 86380 86390 1
536154 99536154 1001 86380 86390 1
536168 99536168 1001 86380 86390 1
536055 99536055 1001 86380 86390 1
536081 99536081 1001 86380 86390 1
535992 99535992 1001 86380 86390 1
536104 99536104 1001 86380 86390 1
536130 99536130 1001 86380 86390 1
535949 99535949 1001 86380 86390 1
535890 99535890 1001 86380 86390 1
535762 99535762 1001 86380 86390 1
535724 99535724 1001 86380 86390 1
536375 99536375 1001 86380 86390 1
536442 99536442 1001 86380 86390 1
536418 99536418 1001 86380 86390 1
537073 99537073 1001 86380 86390 1
537022 99537022 1001 86380 86390 1
537105 99537105 1001 86380 86390 1
537122 99537122 1001 86380 86390 1
537157 99537157 1001 86380 86390 1
536752 99536752 1001 86380 86390 1
536922 99536922 1001 86380 86390 1
536912 99536912 1001 86380 86390 1
536928 99536928 1001 86380 86390 1
536799 99536799 1001 86380 86390 1
536813 99536813 1001 86380 86390 1
536570 99536570 1001 86380 86390 1
536692 99536692 1001 86380 86390 1
536606 99536606 1001 86380 86390 1
536735 99536735 1001 86380 86390 1
537307 99537307 1001 86380 86390 1
537197 99537197 1001 86380 86390 1
537172 99537172 1001 86380 86390 1
537888 99537888 1001 86380 86390 1
537824 99537824 1001 86380 86390 1
537902 99537902 1001 86380 86390 1
537787 99537787 1001 86380 86390 1
537800 99537800 1001 86380 86390 1
537963 99537963 1001 86380 86390 1
537894 99537894 1001 86380 86390 1
537937 99537937 1001 86380 86390 1
537746 99537746 1001 86380 86390 1
537660 99537660 1001 86380 86390 1
537725 99537725 1001 86380 86390 1
537675 99537675 1001 86380 86390 1
537584 99537584 1001 86380 86390 1
537780 99537780 1001 86380 86390 1
537731 99537731 1001 86380 86390 1
537744 99537744 1001 86380 86390 1
537534 99537534 1001 86380 86390 1
538022 99538022 1001 86380 86390 1
538017 99538017 1001 86380 86390 1
538177 99538177 1001 86380 86390 1
538766 99538766 1001 86380 86390 1
538668 99538668 1001 86380 86390 1
538806 99538806 1001 86380 86390 1
538537 99538537 1001 86380 86390 1
538525 99538525 1001 86380 86390 1
538604 99538604 1001 86380 86390 1
538501 99538501 1001 86380 86390 1
538505 99538505 1001 86380 86390 1
538402 99538402 1001 86380 86390 1
538203 99538203 1001 86380 86390 1
538361 99538361 1001 86380 86390 1
538284 99538284 1001 86380 86390 1
538987 99538987 1001 86380 86390 1
539470 99539470 1001 86380 86390 1
539295 99539295 1001 86380 86390 1
539314 99539314 1001 86380 86390 1
539318 99539318 1001 86380 86390 1
539435 99539435 1001 86380 86390 1
539189 99539189 1001 86380 86390 1
539178 99539178 1001 86380 86390 1
539114 99539114 1001 86380 86390 1
539090 99539090 1001 86380 86390 1
539697 99539697 1001 86380 86390 1
540436 99540436 1001 86380 86390 1
540342 99540342 1001 86380 86390 1
540202 99540202 1001 86380 86390 1
540090 99540090 1001 86380 86390 1
539994 99539994 1001 86380 86390 1
539909 99539909 1001 86380 86390 1
540557 99540557 1001 86380 86390 1
540558 99540558 1001 86380 86390 1
540551 99540551 1001 86380 86390 1
541134 99541134 1001 86380 86390 1
540934 99540934 1001 86380 86390 1
540980 99540980 1001 86380 86390 1
540943 99540943 1001 86380 86390 1
540837 99540837 1001 86380 86390 1
541303 99541303 1001 86380 86390 1
541477 99541477 1001 86380 86390 1
541337 99541337 1001 86380 86390 1
541495 99541495 1001 86380 86390 1
541393 99541393 1001 86380 86390 1
542119 99542119 1001 86380 86390 1
541785 99541785 1001 86380 86390 1
541773 99541773 1001 86380 86390 1
541886 99541886 1001 86380 86390 1
541900 99541900 1001 86380 86390 1
541563 99541563 1001 86380 86390 1
541530 99541530 1001 86380 86390 1
541534 99541534 1001 86380 86390 1
541703 99541703 1001 86380 86390 1
541613 99541613 1001 86380 86390 1
541627 99541627 1001 86380 86390 1
542259 99542259 1001 86380 86390 1
542285 99542285 1001 86380 86390 1
542247 99542247 1001 86380 86390 1
542625 99542625 1001 86380 86390 1
542730 99542730 1001 86380 86390 1
542615 99542615 1001 86380 86390 1
542643 99542643 1001 86380 86390 1
542683 99542683 1001 86380 86390 1
542735 99542735 1001 86380 86390 1
542595 99542595 1001 86380 86390 1
542543 99542543 1001 86380 86390 1
542353 99542353 1001 86380 86390 1
542331 99542331 1001 86380 86390 1
543100 99543100 1001 86380 86390 1
542959 99542959 1001 86380 86390 1
543128 99543128 1001 86380 86390 1
543045 99543045 1001 86380 86390 1
543739 99543739 1001 86380 86390 1
543658 99543658 1001 86380 86390 1
543607 99543607 1001 86380 86390 1
543699 99543699 1001 86380 86390 1
543663 99543663 1001 86380 86390 1
543554 99543554 1001 86380 86390 1
543505 99543505 1001 86380 86390 1
543519 99543519 1001 86380 86390 1
543377 99543377 1001 86380 86390 1
543406 99543406 1001 86380 86390 1
543538 99543538 1001 86380 86390 1
543157 99543157 1001 86380 86390 1
543801 99543801 1001 86380 86390 1
544508 99544508 1001 86380 86390 1
544542 99544542 1001 86380 86390 1
544582 99544582 1001 86380 86390 1
544199 99544199 1001 86380 86390 1
544316 99544316 1001 86380 86390 1
544342 99544342 1001 86380 86390 1
544335 99544335 1001 86380 86390 1
544134 99544134 1001 86380 86390 1
544045 99544045 1001 86380 86390 1
544182 99544182 1001 86380 86390 1
544614 99544614 1001 86380 86390 1
421892 634 1001 57840 58557 1
520135 1005 1001 43499 43798 1
525839 955 1001 48147 48446 1
400094 99400094 1001 86380 86390 1
400190 99400190 1001 86380 86390 1
400225 99400225 1001 86380 86390 1
400340 99400340 1001 86380 86390 1
400454 99400454 1001 86380 86390 1
400612 99400612 1001 86380 86390 1
400802 99400802 1001 86380 86390 1
400745 99400745 1001 86380 86390 1
400860 99400860 1001 86380 86390 1
401049 99401049 1001 86380 86390 1
401107 99401107 1001 86380 86390 1
401060 99401060 1001 86380 86390 1
401445 99401445 1001 86380 86390 1
401598 99401598 1001 86380 86390 1
401824 99401824 1001 86380 86390 1
401884 99401884 1001 86380 86390 1
402331 99402331 1001 86380 86390 1
402446 99402446 1001 86380 86390 1
402989 99402989 1001 86380 86390 1
403221 99403221 1001 86380 86390 1
403239 99403239 1001 86380 86390 1
403385 99403385 1001 86380 86390 1
403533 99403533 1001 86380 86390 1
403725 99403725 1001 86380 86390 1
403787 99403787 1001 86380 86390 1
404034 99404034 1001 86380 86390 1
403991 99403991 1001 86380 86390 1
404204 99404204 1001 86380 86390 1
404290 99404290 1001 86380 86390 1
404461 99404461 1001 86380 86390 1
404603 99404603 1001 86380 86390 1
404750 99404750 1001 86380 86390 1
404900 99404900 1001 86380 86390 1
405148 99405148 1001 86380 86390 1
405388 99405388 1001 86380 86390 1
405373 99405373 1001 86380 86390 1
405516 99405516 1001 86380 86390 1
405605 99405605 1001 86380 86390 1
405652 99405652 1001 86380 86390 1
405733 99405733 1001 86380 86390 1
405691 99405691 1001 86380 86390 1
406072 99406072 1001 86380 86390 1
406039 99406039 1001 86380 86390 1
406088 99406088 1001 86380 86390 1
406122 99406122 1001 86380 86390 1
406219 99406219 1001 86380 86390 1
406607 99406607 1001 86380 86390 1
406918 99406918 1001 86380 86390 1
407154 99407154 1001 86380 86390 1
407327 99407327 1001 86380 86390 1
407408 99407408 1001 86380 86390 1
407659 99407659 1001 86380 86390 1
407571 99407571 1001 86380 86390 1
407742 99407742 1001 86380 86390 1
408083 99408083 1001 86380 86390 1
408009 99408009 1001 86380 86390 1
408167 99408167 1001 86380 86390 1
408171 99408171 1001 86380 86390 1
408242 99408242 1001 86380 86390 1
408419 99408419 1001 86380 86390 1
408434 99408434 1001 86380 86390 1
408471 99408471 1001 86380 86390 1
408958 99408958 1001 86380 86390 1
409074 99409074 1001 86380 86390 1
409008 99409008 1001 86380 86390 1
409109 99409109 1001 86380 86390 1
409644 99409644 1001 86380 86390 1
409726 99409726 1001 86380 86390 1
409994 99409994 1001 86380 86390 1
410210 99410210 1001 86380 86390 1
410268 99410268 1001 86380 86390 1
410393 99410393 1001 86380 86390 1
410594 99410594 1001 86380 86390 1
410553 99410553 1001 86380 86390 1
410762 99410762 1001 86380 86390 1
411003 99411003 1001 86380 86390 1
411070 99411070 1001 86380 86390 1
411235 99411235 1001 86380 86390 1
411390 99411390 1001 86380 86390 1
411376 99411376 1001 86380 86390 1
411697 99411697 1001 86380 86390 1
411904 99411904 1001 86380 86390 1
411995 99411995 1001 86380 86390 1
413442 99413442 1001 86380 86390 1
413143 99413143 1001 86380 86390 1
413242 99413242 1001 86380 86390 1
412964 99412964 1001 86380 86390 1
412967 99412967 1001 86380 86390 1
412484 99412484 1001 86380 86390 1
412801 99412801 1001 86380 86390 1
412850 99412850 1001 86380 86390 1
413756 99413756 1001 86380 86390 1
413785 99413785 1001 86380 86390 1
413762 99413762 1001 86380 86390 1
413843 99413843 1001 86380 86390 1
413798 99413798 1001 86380 86390 1
415038 99415038 1001 86380 86390 1
415153 99415153 1001 86380 86390 1
415180 99415180 1001 86380 86390 1
415022 99415022 1001 86380 86390 1
414597 99414597 1001 86380 86390 1
414788 99414788 1001 86380 86390 1
414523 99414523 1001 86380 86390 1
414584 99414584 1001 86380 86390 1
414428 99414428 1001 86380 86390 1
414120 99414120 1001 86380 86390 1
414142 99414142 1001 86380 86390 1
414437 99414437 1001 86380 86390 1
414127 99414127 1001 86380 86390 1
414305 99414305 1001 86380 86390 1
414155 99414155 1001 86380 86390 1
415557 99415557 1001 86380 86390 1
416636 99416636 1001 86380 86390 1
416861 99416861 1001 86380 86390 1
416814 99416814 1001 86380 86390 1
416869 99416869 1001 86380 86390 1
416874 99416874 1001 86380 86390 1
416600 99416600 1001 86380 86390 1
416664 99416664 1001 86380 86390 1
416483 99416483 1001 86380 86390 1
416534 99416534 1001 86380 86390 1
416432 99416432 1001 86380 86390 1
416158 99416158 1001 86380 86390 1
415891 99415891 1001 86380 86390 1
415767 99415767 1001 86380 86390 1
416106 99416106 1001 86380 86390 1
415774 99415774 1001 86380 86390 1
416135 99416135 1001 86380 86390 1
417281 99417281 1001 86380 86390 1
417223 99417223 1001 86380 86390 1
418199 99418199 1001 86380 86390 1
418398 99418398 1001 86380 86390 1
418314 99418314 1001 86380 86390 1
418258 99418258 1001 86380 86390 1
417661 99417661 1001 86380 86390 1
417744 99417744 1001 86380 86390 1
418016 99418016 1001 86380 86390 1
419021 99419021 1001 86380 86390 1
418829 99418829 1001 86380 86390 1
419150 99419150 1001 86380 86390 1
420382 99420382 1001 86380 86390 1
420222 99420222 1001 86380 86390 1
420167 99420167 1001 86380 86390 1
419827 99419827 1001 86380 86390 1
419923 99419923 1001 86380 86390 1
419937 99419937 1001 86380 86390 1
420565 99420565 1001 86380 86390 1
420549 99420549 1001 86380 86390 1
420526 99420526 1001 86380 86390 1
420829 99420829 1001 86380 86390 1
421892 99421892 1001 86380 86390 1
421724 99421724 1001 86380 86390 1
421876 99421876 1001 86380 86390 1
422094 99422094 1001 86380 86390 1
422115 99422115 1001 86380 86390 1
421294 99421294 1001 86380 86390 1
421559 99421559 1001 86380 86390 1
420987 99420987 1001 86380 86390 1
420948 99420948 1001 86380 86390 1
420969 99420969 1001 86380 86390 1
420933 99420933 1001 86380 86390 1
422335 99422335 1001 86380 86390 1
422380 99422380 1001 86380 86390 1
422397 99422397 1001 86380 86390 1
422477 99422477 1001 86380 86390 1
423367 99423367 1001 86380 86390 1
423576 99423576 1001 86380 86390 1
423710 99423710 1001 86380 86390 1
423399 99423399 1001 86380 86390 1
423672 99423672 1001 86380 86390 1
423194 99423194 1001 86380 86390 1
423094 99423094 1001 86380 86390 1
423252 99423252 1001 86380 86390 1
423296 99423296 1001 86380 86390 1
423283 99423283 1001 86380 86390 1
423054 99423054 1001 86380 86390 1
422643 99422643 1001 86380 86390 1
425346 99425346 1001 86380 86390 1
425114 99425114 1001 86380 86390 1
425065 99425065 1001 86380 86390 1
425212 99425212 1001 86380 86390 1
424996 99424996 1001 86380 86390 1
424973 99424973 1001 86380 86390 1
424998 99424998 1001 86380 86390 1
425003 99425003 1001 86380 86390 1
424492 99424492 1001 86380 86390 1
424477 99424477 1001 86380 86390 1
424383 99424383 1001 86380 86390 1
425585 99425585 1001 86380 86390 1
426933 99426933 1001 86380 86390 1
427073 99427073 1001 86380 86390 1
426712 99426712 1001 86380 86390 1
426659 99426659 1001 86380 86390 1
426190 99426190 1001 86380 86390 1
426182 99426182 1001 86380 86390 1
427509 99427509 1001 86380 86390 1
427450 99427450 1001 86380 86390 1
427341 99427341 1001 86380 86390 1
427433 99427433 1001 86380 86390 1
428401 99428401 1001 86380 86390 1
428372 99428372 1001 86380 86390 1
428353 99428353 1001 86380 86390 1
428436 99428436 1001 86380 86390 1
427924 99427924 1001 86380 86390 1
428177 99428177 1001 86380 86390 1
427963 99427963 1001 86380 86390 1
427853 99427853 1001 86380 86390 1
427869 99427869 1001 86380 86390 1
427871 99427871 1001 86380 86390 1
429026 99429026 1001 86380 86390 1
428802 99428802 1001 86380 86390 1
428898 99428898 1001 86380 86390 1
430222 99430222 1001 86380 86390 1
430277 99430277 1001 86380 86390 1
429957 99429957 1001 86380 86390 1
429755 99429755 1001 86380 86390 1
429721 99429721 1001 86380 86390 1
429791 99429791 1001 86380 86390 1
429820 99429820 1001 86380 86390 1
429853 99429853 1001 86380 86390 1
429297 99429297 1001 86380 86390 1
429356 99429356 1001 86380 86390 1
429561 99429561 1001 86380 86390 1
429493 99429493 1001 86380 86390 1
430822 99430822 1001 86380 86390 1
430625 99430625 1001 86380 86390 1
431922 99431922 1001 86380 86390 1
431945 99431945 1001 86380 86390 1
432022 99432022 1001 86380 86390 1
431376 99431376 1001 86380 86390 1
431572 99431572 1001 86380 86390 1
431243 99431243 1001 86380 86390 1
430872 99430872 1001 86380 86390 1
430885 99430885 1001 86380 86390 1
430843 99430843 1001 86380 86390 1
432151 99432151 1001 86380 86390 1
432124 99432124 1001 86380 86390 1
432163 99432163 1001 86380 86390 1
432388 99432388 1001 86380 86390 1
432420 99432420 1001 86380 86390 1
432335 99432335 1001 86380 86390 1
432114 99432114 1001 86380 86390 1
432340 99432340 1001 86380 86390 1
433465 99433465 1001 86380 86390 1
433521 99433521 1001 86380 86390 1
433645 99433645 1001 86380 86390 1
433627 99433627 1001 86380 86390 1
433358 99433358 1001 86380 86390 1
432963 99432963 1001 86380 86390 1
432723 99432723 1001 86380 86390 1
432702 99432702 1001 86380 86390 1
432874 99432874 1001 86380 86390 1
433749 99433749 1001 86380 86390 1
433820 99433820 1001 86380 86390 1
434970 99434970 1001 86380 86390 1
434261 99434261 1001 86380 86390 1
434182 99434182 1001 86380 86390 1
434299 99434299 1001 86380 86390 1
434579 99434579 1001 86380 86390 1
435818 99435818 1001 86380 86390 1
435592 99435592 1001 86380 86390 1
435620 99435620 1001 86380 86390 1
435852 99435852 1001 86380 86390 1
437077 99437077 1001 86380 86390 1
436840 99436840 1001 86380 86390 1
436967 99436967 1001 86380 86390 1
436826 99436826 1001 86380 86390 1
437000 99437000 1001 86380 86390 1
436728 99436728 1001 86380 86390 1
436381 99436381 1001 86380 86390 1
436140 99436140 1001 86380 86390 1
435912 99435912 1001 86380 86390 1
300107 99300107 1001 86380 86390 1
437320 99437320 1001 86380 86390 1
300049 99300049 1001 86380 86390 1
300028 99300028 1001 86380 86390 1
300728 99300728 1001 86380 86390 1
300571 99300571 1001 86380 86390 1
300498 99300498 1001 86380 86390 1
300462 99300462 1001 86380 86390 1
300338 99300338 1001 86380 86390 1
300444 99300444 1001 86380 86390 1
300193 99300193 1001 86380 86390 1
300224 99300224 1001 86380 86390 1
300885 99300885 1001 86380 86390 1
300873 99300873 1001 86380 86390 1
300824 99300824 1001 86380 86390 1
300889 99300889 1001 86380 86390 1
301480 99301480 1001 86380 86390 1
301514 99301514 1001 86380 86390 1
301324 99301324 1001 86380 86390 1
301249 99301249 1001 86380 86390 1
301303 99301303 1001 86380 86390 1
301110 99301110 1001 86380 86390 1
301746 99301746 1001 86380 86390 1
301659 99301659 1001 86380 86390 1
302305 99302305 1001 86380 86390 1
302346 99302346 1001 86380 86390 1
302283 99302283 1001 86380 86390 1
302311 99302311 1001 86380 86390 1
302226 99302226 1001 86380 86390 1
302064 99302064 1001 86380 86390 1
302043 99302043 1001 86380 86390 1
302019 99302019 1001 86380 86390 1
301779 99301779 1001 86380 86390 1
301935 99301935 1001 86380 86390 1
301796 99301796 1001 86380 86390 1
301965 99301965 1001 86380 86390 1
301784 99301784 1001 86380 86390 1
302405 99302405 1001 86380 86390 1
301969 99301969 1001 86380 86390 1
302576 99302576 1001 86380 86390 1
302474 99302474 1001 86380 86390 1
302487 99302487 1001 86380 86390 1
303190 99303190 1001 86380 86390 1
303012 99303012 1001 86380 86390 1
302943 99302943 1001 86380 86390 1
302998 99302998 1001 86380 86390 1
302709 99302709 1001 86380 86390 1
302775 99302775 1001 86380 86390 1
302685 99302685 1001 86380 86390 1
302609 99302609 1001 86380 86390 1
303359 99303359 1001 86380 86390 1
303931 99303931 1001 86380 86390 1
303896 99303896 1001 86380 86390 1
303936 99303936 1001 86380 86390 1
303847 99303847 1001 86380 86390 1
303861 99303861 1001 86380 86390 1
303633 99303633 1001 86380 86390 1
303653 99303653 1001 86380 86390 1
303641 99303641 1001 86380 86390 1
303644 99303644 1001 86380 86390 1
303529 99303529 1001 86380 86390 1
303609 99303609 1001 86380 86390 1
303475 99303475 1001 86380 86390 1
303593 99303593 1001 86380 86390 1
304072 99304072 1001 86380 86390 1
304181 99304181 1001 86380 86390 1
304858 99304858 1001 86380 86390 1
304809 99304809 1001 86380 86390 1
304786 99304786 1001 86380 86390 1
304832 99304832 1001 86380 86390 1
304774 99304774 1001 86380 86390 1
304814 99304814 1001 86380 86390 1
304817 99304817 1001 86380 86390 1
304649 99304649 1001 86380 86390 1
304481 99304481 1001 86380 86390 1
304536 99304536 1001 86380 86390 1
304316 99304316 1001 86380 86390 1
304331 99304331 1001 86380 86390 1
304422 99304422 1001 86380 86390 1
304340 99304340 1001 86380 86390 1
305486 99305486 1001 86380 86390 1
305524 99305524 1001 86380 86390 1
305605 99305605 1001 86380 86390 1
305470 99305470 1001 86380 86390 1
305310 99305310 1001 86380 86390 1
305144 99305144 1001 86380 86390 1
305236 99305236 1001 86380 86390 1
305172 99305172 1001 86380 86390 1
305204 99305204 1001 86380 86390 1
500183 99500183 1001 86380 86390 1
500080 99500080 1001 86380 86390 1
500146 99500146 1001 86380 86390 1
305689 99305689 1001 86380 86390 1
500639 99500639 1001 86380 86390 1
500757 99500757 1001 86380 86390 1
500618 99500618 1001 86380 86390 1
500708 99500708 1001 86380 86390 1
500696 99500696 1001 86380 86390 1
500539 99500539 1001 86380 86390 1
500998 99500998 1001 86380 86390 1
500884 99500884 1001 86380 86390 1
500834 99500834 1001 86380 86390 1
501530 99501530 1001 86380 86390 1
501601 99501601 1001 86380 86390 1
501111 99501111 1001 86380 86390 1
501194 99501194 1001 86380 86390 1
501091 99501091 1001 86380 86390 1
501130 99501130 1001 86380 86390 1
501040 99501040 1001 86380 86390 1
501121 99501121 1001 86380 86390 1
501666 99501666 1001 86380 86390 1
501695 99501695 1001 86380 86390 1
502391 99502391 1001 86380 86390 1
502437 99502437 1001 86380 86390 1
502460 99502460 1001 86380 86390 1
502272 99502272 1001 86380 86390 1
502059 99502059 1001 86380 86390 1
502099 99502099 1001 86380 86390 1
502153 99502153 1001 86380 86390 1
502192 99502192 1001 86380 86390 1
502077 99502077 1001 86380 86390 1
501862 99501862 1001 86380 86390 1
501940 99501940 1001 86380 86390 1
501852 99501852 1001 86380 86390 1
501892 99501892 1001 86380 86390 1
502655 99502655 1001 86380 86390 1
502473 99502473 1001 86380 86390 1
502527 99502527 1001 86380 86390 1
503152 99503152 1001 86380 86390 1
503115 99503115 1001 86380 86390 1
503118 99503118 1001 86380 86390 1
503285 99503285 1001 86380 86390 1
503049 99503049 1001 86380 86390 1
502965 99502965 1001 86380 86390 1
502981 99502981 1001 86380 86390 1
502778 99502778 1001 86380 86390 1
502743 99502743 1001 86380 86390 1
502873 99502873 1001 86380 86390 1
502787 99502787 1001 86380 86390 1
503459 99503459 1001 86380 86390 1
503408 99503408 1001 86380 86390 1
503461 99503461 1001 86380 86390 1
503477 99503477 1001 86380 86390 1
503376 99503376 1001 86380 86390 1
503390 99503390 1001 86380 86390 1
504042 99504042 1001 86380 86390 1
504101 99504101 1001 86380 86390 1
503925 99503925 1001 86380 86390 1
503835 99503835 1001 86380 86390 1
503759 99503759 1001 86380 86390 1
503890 99503890 1001 86380 86390 1
503722 99503722 1001 86380 86390 1
503551 99503551 1001 86380 86390 1
503527 99503527 1001 86380 86390 1
503631 99503631 1001 86380 86390 1
503514 99503514 1001 86380 86390 1
504313 99504313 1001 86380 86390 1
504177 99504177 1001 86380 86390 1
504191 99504191 1001 86380 86390 1
504217 99504217 1001 86380 86390 1
504243 99504243 1001 86380 86390 1
504903 99504903 1001 86380 86390 1
504546 99504546 1001 86380 86390 1
504707 99504707 1001 86380 86390 1
504579 99504579 1001 86380 86390 1
504605 99504605 1001 86380 86390 1
504710 99504710 1001 86380 86390 1
504480 99504480 1001 86380 86390 1
504392 99504392 1001 86380 86390 1
504470 99504470 1001 86380 86390 1
504510 99504510 1001 86380 86390 1
504487 99504487 1001 86380 86390 1
505047 99505047 1001 86380 86390 1
504986 99504986 1001 86380 86390 1
505017 99505017 1001 86380 86390 1
505109 99505109 1001 86380 86390 1
505637 99505637 1001 86380 86390 1
505371 99505371 1001 86380 86390 1
505482 99505482 1001 86380 86390 1
505537 99505537 1001 86380 86390 1
505254 99505254 1001 86380 86390 1
505283 99505283 1001 86380 86390 1
505233 99505233 1001 86380 86390 1
505260 99505260 1001 86380 86390 1
505248 99505248 1001 86380 86390 1
505301 99505301 1001 86380 86390 1
505314 99505314 1001 86380 86390 1
505949 99505949 1001 86380 86390 1
505940 99505940 1001 86380 86390 1
505824 99505824 1001 86380 86390 1
505929 99505929 1001 86380 86390 1
505865 99505865 1001 86380 86390 1
505880 99505880 1001 86380 86390 1
506500 99506500 1001 86380 86390 1
506578 99506578 1001 86380 86390 1
506503 99506503 1001 86380 86390 1
506493 99506493 1001 86380 86390 1
506224 99506224 1001 86380 86390 1
506302 99506302 1001 86380 86390 1
506343 99506343 1001 86380 86390 1
506071 99506071 1001 86380 86390 1
506099 99506099 1001 86380 86390 1
506151 99506151 1001 86380 86390 1
507405 99507405 1001 86380 86390 1
507101 99507101 1001 86380 86390 1
507189 99507189 1001 86380 86390 1
506919 99506919 1001 86380 86390 1
507433 99507433 1001 86380 86390 1
507474 99507474 1001 86380 86390 1
507449 99507449 1001 86380 86390 1
507442 99507442 1001 86380 86390 1
507535 99507535 1001 86380 86390 1
508082 99508082 1001 86380 86390 1
508154 99508154 1001 86380 86390 1
508243 99508243 1001 86380 86390 1
507927 99507927 1001 86380 86390 1
508044 99508044 1001 86380 86390 1
507910 99507910 1001 86380 86390 1
507936 99507936 1001 86380 86390 1
507911 99507911 1001 86380 86390 1
507937 99507937 1001 86380 86390 1
507632 99507632 1001 86380 86390 1
507711 99507711 1001 86380 86390 1
507829 99507829 1001 86380 86390 1
507650 99507650 1001 86380 86390 1
507716 99507716 1001 86380 86390 1
508389 99508389 1001 86380 86390 1
508441 99508441 1001 86380 86390 1
508329 99508329 1001 86380 86390 1
508278 99508278 1001 86380 86390 1
508448 99508448 1001 86380 86390 1
508384 99508384 1001 86380 86390 1
508295 99508295 1001 86380 86390 1
508944 99508944 1001 86380 86390 1
508957 99508957 1001 86380 86390 1
508906 99508906 1001 86380 86390 1
508748 99508748 1001 86380 86390 1
508661 99508661 1001 86380 86390 1
508536 99508536 1001 86380 86390 1
508621 99508621 1001 86380 86390 1
509114 99509114 1001 86380 86390 1
509185 99509185 1001 86380 86390 1
509815 99509815 1001 86380 86390 1
509806 99509806 1001 86380 86390 1
509833 99509833 1001 86380 86390 1
509622 99509622 1001 86380 86390 1
509505 99509505 1001 86380 86390 1
509423 99509423 1001 86380 86390 1
509401 99509401 1001 86380 86390 1
509415 99509415 1001 86380 86390 1
510035 99510035 1001 86380 86390 1
510101 99510101 1001 86380 86390 1
509936 99509936 1001 86380 86390 1
510650 99510650 1001 86380 86390 1
510601 99510601 1001 86380 86390 1
510550 99510550 1001 86380 86390 1
510603 99510603 1001 86380 86390 1
510571 99510571 1001 86380 86390 1
510488 99510488 1001 86380 86390 1
510412 99510412 1001 86380 86390 1
510401 99510401 1001 86380 86390 1
510363 99510363 1001 86380 86390 1
510132 99510132 1001 86380 86390 1
510240 99510240 1001 86380 86390 1
510307 99510307 1001 86380 86390 1
510182 99510182 1001 86380 86390 1
510881 99510881 1001 86380 86390 1
510897 99510897 1001 86380 86390 1
510914 99510914 1001 86380 86390 1
510799 99510799 1001 86380 86390 1
510903 99510903 1001 86380 86390 1
510814 99510814 1001 86380 86390 1
511401 99511401 1001 86380 86390 1
511492 99511492 1001 86380 86390 1
511394 99511394 1001 86380 86390 1
511384 99511384 1001 86380 86390 1
511249 99511249 1001 86380 86390 1
511329 99511329 1001 86380 86390 1
511683 99511683 1001 86380 86390 1
511622 99511622 1001 86380 86390 1
511639 99511639 1001 86380 86390 1
512225 99512225 1001 86380 86390 1
512346 99512346 1001 86380 86390 1
512363 99512363 1001 86380 86390 1
512326 99512326 1001 86380 86390 1
512237 99512237 1001 86380 86390 1
512011 99512011 1001 86380 86390 1
512051 99512051 1001 86380 86390 1
512119 99512119 1001 86380 86390 1
512004 99512004 1001 86380 86390 1
511845 99511845 1001 86380 86390 1
511767 99511767 1001 86380 86390 1
511808 99511808 1001 86380 86390 1
511860 99511860 1001 86380 86390 1
511925 99511925 1001 86380 86390 1
511964 99511964 1001 86380 86390 1
511926 99511926 1001 86380 86390 1
512477 99512477 1001 86380 86390 1
513185 99513185 1001 86380 86390 1
513098 99513098 1001 86380 86390 1
512963 99512963 1001 86380 86390 1
512926 99512926 1001 86380 86390 1
512824 99512824 1001 86380 86390 1
512790 99512790 1001 86380 86390 1
513282 99513282 1001 86380 86390 1
513399 99513399 1001 86380 86390 1
513246 99513246 1001 86380 86390 1
513351 99513351 1001 86380 86390 1
513211 99513211 1001 86380 86390 1
513929 99513929 1001 86380 86390 1
513981 99513981 1001 86380 86390 1
513893 99513893 1001 86380 86390 1
514009 99514009 1001 86380 86390 1
513646 99513646 1001 86380 86390 1
513822 99513822 1001 86380 86390 1
513436 99513436 1001 86380 86390 1
513438 99513438 1001 86380 86390 1
513479 99513479 1001 86380 86390 1
513444 99513444 1001 86380 86390 1
513560 99513560 1001 86380 86390 1
513612 99513612 1001 86380 86390 1
513600 99513600 1001 86380 86390 1
513422 99513422 1001 86380 86390 1
514081 99514081 1001 86380 86390 1
514096 99514096 1001 86380 86390 1
514153 99514153 1001 86380 86390 1
514129 99514129 1001 86380 86390 1
514052 99514052 1001 86380 86390 1
514208 99514208 1001 86380 86390 1
514703 99514703 1001 86380 86390 1
514798 99514798 1001 86380 86390 1
514671 99514671 1001 86380 86390 1
514845 99514845 1001 86380 86390 1
514847 99514847 1001 86380 86390 1
514369 99514369 1001 86380 86390 1
514333 99514333 1001 86380 86390 1
514269 99514269 1001 86380 86390 1
514249 99514249 1001 86380 86390 1
515023 99515023 1001 86380 86390 1
514979 99514979 1001 86380 86390 1
515046 99515046 1001 86380 86390 1
515546 99515546 1001 86380 86390 1
515096 99515096 1001 86380 86390 1
515254 99515254 1001 86380 86390 1
515721 99515721 1001 86380 86390 1
515792 99515792 1001 86380 86390 1
515886 99515886 1001 86380 86390 1
516342 99516342 1001 86380 86390 1
516409 99516409 1001 86380 86390 1
516385 99516385 1001 86380 86390 1
516398 99516398 1001 86380 86390 1
516399 99516399 1001 86380 86390 1
516443 99516443 1001 86380 86390 1
516340 99516340 1001 86380 86390 1
516207 99516207 1001 86380 86390 1
516169 99516169 1001 86380 86390 1
516131 99516131 1001 86380 86390 1
516083 99516083 1001 86380 86390 1
515945 99515945 1001 86380 86390 1
516014 99516014 1001 86380 86390 1
516638 99516638 1001 86380 86390 1
516629 99516629 1001 86380 86390 1
516530 99516530 1001 86380 86390 1
517335 99517335 1001 86380 86390 1
517174 99517174 1001 86380 86390 1
517245 99517245 1001 86380 86390 1
517030 99517030 1001 86380 86390 1
516929 99516929 1001 86380 86390 1
517103 99517103 1001 86380 86390 1
516887 99516887 1001 86380 86390 1
516810 99516810 1001 86380 86390 1
516774 99516774 1001 86380 86390 1
516814 99516814 1001 86380 86390 1
516840 99516840 1001 86380 86390 1
517348 99517348 1001 86380 86390 1
517389 99517389 1001 86380 86390 1
517364 99517364 1001 86380 86390 1
517391 99517391 1001 86380 86390 1
517961 99517961 1001 86380 86390 1
517867 99517867 1001 86380 86390 1
517778 99517778 1001 86380 86390 1
517825 99517825 1001 86380 86390 1
517580 99517580 1001 86380 86390 1
517554 99517554 1001 86380 86390 1
517703 99517703 1001 86380 86390 1
517704 99517704 1001 86380 86390 1
517561 99517561 1001 86380 86390 1
518264 99518264 1001 86380 86390 1
518202 99518202 1001 86380 86390 1
518191 99518191 1001 86380 86390 1
518243 99518243 1001 86380 86390 1
518849 99518849 1001 86380 86390 1
518901 99518901 1001 86380 86390 1
518864 99518864 1001 86380 86390 1
518891 99518891 1001 86380 86390 1
518971 99518971 1001 86380 86390 1
518936 99518936 1001 86380 86390 1
518709 99518709 1001 86380 86390 1
518751 99518751 1001 86380 86390 1
518458 99518458 1001 86380 86390 1
518381 99518381 1001 86380 86390 1
518371 99518371 1001 86380 86390 1
519090 99519090 1001 86380 86390 1
519181 99519181 1001 86380 86390 1
519157 99519157 1001 86380 86390 1
519055 99519055 1001 86380 86390 1
519062 99519062 1001 86380 86390 1
519075 99519075 1001 86380 86390 1
519179 99519179 1001 86380 86390 1
519651 99519651 1001 86380 86390 1
519670 99519670 1001 86380 86390 1
519558 99519558 1001 86380 86390 1
519456 99519456 1001 86380 86390 1
519598 99519598 1001 86380 86390 1
519446 99519446 1001 86380 86390 1
519550 99519550 1001 86380 86390 1
519513 99519513 1001 86380 86390 1
519410 99519410 1001 86380 86390 1
519341 99519341 1001 86380 86390 1
519381 99519381 1001 86380 86390 1
519241 99519241 1001 86380 86390 1
520443 99520443 1001 86380 86390 1
520270 99520270 1001 86380 86390 1
520276 99520276 1001 86380 86390 1
520393 99520393 1001 86380 86390 1
520316 99520316 1001 86380 86390 1
520088 99520088 1001 86380 86390 1
520031 99520031 1001 86380 86390 1
520096 99520096 1001 86380 86390 1
520122 99520122 1001 86380 86390 1
520824 99520824 1001 86380 86390 1
520698 99520698 1001 86380 86390 1
521459 99521459 1001 86380 86390 1
521106 99521106 1001 86380 86390 1
521201 99521201 1001 86380 86390 1
521205 99521205 1001 86380 86390 1
520988 99520988 1001 86380 86390 1
520977 99520977 1001 86380 86390 1
520965 99520965 1001 86380 86390 1
521661 99521661 1001 86380 86390 1
521548 99521548 1001 86380 86390 1
521561 99521561 1001 86380 86390 1
521589 99521589 1001 86380 86390 1
522164 99522164 1001 86380 86390 1
522207 99522207 1001 86380 86390 1
522197 99522197 1001 86380 86390 1
522150 99522150 1001 86380 86390 1
522074 99522074 1001 86380 86390 1
522043 99522043 1001 86380 86390 1
522060 99522060 1001 86380 86390 1
521788 99521788 1001 86380 86390 1
521766 99521766 1001 86380 86390 1
521716 99521716 1001 86380 86390 1
522390 99522390 1001 86380 86390 1
522990 99522990 1001 86380 86390 1
523004 99523004 1001 86380 86390 1
523087 99523087 1001 86380 86390 1
522929 99522929 1001 86380 86390 1
522959 99522959 1001 86380 86390 1
522948 99522948 1001 86380 86390 1
522867 99522867 1001 86380 86390 1
522886 99522886 1001 86380 86390 1
522524 99522524 1001 86380 86390 1
522696 99522696 1001 86380 86390 1
522688 99522688 1001 86380 86390 1
522637 99522637 1001 86380 86390 1
522665 99522665 1001 86380 86390 1
523265 99523265 1001 86380 86390 1
523794 99523794 1001 86380 86390 1
523789 99523789 1001 86380 86390 1
523571 99523571 1001 86380 86390 1
523612 99523612 1001 86380 86390 1
523638 99523638 1001 86380 86390 1
523690 99523690 1001 86380 86390 1
523703 99523703 1001 86380 86390 1
523553 99523553 1001 86380 86390 1
523738 99523738 1001 86380 86390 1
523570 99523570 1001 86380 86390 1
523394 99523394 1001 86380 86390 1
523524 99523524 1001 86380 86390 1
523449 99523449 1001 86380 86390 1
524150 99524150 1001 86380 86390 1
524087 99524087 1001 86380 86390 1
524079 99524079 1001 86380 86390 1
524660 99524660 1001 86380 86390 1
524730 99524730 1001 86380 86390 1
524532 99524532 1001 86380 86390 1
524313 99524313 1001 86380 86390 1
524809 99524809 1001 86380 86390 1
524802 99524802 1001 86380 86390 1
524867 99524867 1001 86380 86390 1
525510 99525510 1001 86380 86390 1
525398 99525398 1001 86380 86390 1
525541 99525541 1001 86380 86390 1
525413 99525413 1001 86380 86390 1
525491 99525491 1001 86380 86390 1
525366 99525366 1001 86380 86390 1
525237 99525237 1001 86380 86390 1
525367 99525367 1001 86380 86390 1
525344 99525344 1001 86380 86390 1
525082 99525082 1001 86380 86390 1
525018 99525018 1001 86380 86390 1
525057 99525057 1001 86380 86390 1
525027 99525027 1001 86380 86390 1
525131 99525131 1001 86380 86390 1
525718 99525718 1001 86380 86390 1
526311 99526311 1001 86380 86390 1
526324 99526324 1001 86380 86390 1
526273 99526273 1001 86380 86390 1
526235 99526235 1001 86380 86390 1
526255 99526255 1001 86380 86390 1
526023 99526023 1001 86380 86390 1
526208 99526208 1001 86380 86390 1
526041 99526041 1001 86380 86390 1
526042 99526042 1001 86380 86390 1
526174 99526174 1001 86380 86390 1
525898 99525898 1001 86380 86390 1
525990 99525990 1001 86380 86390 1
525900 99525900 1001 86380 86390 1
526554 99526554 1001 86380 86390 1
526442 99526442 1001 86380 86390 1
526497 99526497 1001 86380 86390 1
527070 99527070 1001 86380 86390 1
527161 99527161 1001 86380 86390 1
527209 99527209 1001 86380 86390 1
527008 99527008 1001 86380 86390 1
526958 99526958 1001 86380 86390 1
526645 99526645 1001 86380 86390 1
526634 99526634 1001 86380 86390 1
527389 99527389 1001 86380 86390 1
527274 99527274 1001 86380 86390 1
527341 99527341 1001 86380 86390 1
527438 99527438 1001 86380 86390 1
527440 99527440 1001 86380 86390 1
527921 99527921 1001 86380 86390 1
527980 99527980 1001 86380 86390 1
527944 99527944 1001 86380 86390 1
527945 99527945 1001 86380 86390 1
527718 99527718 1001 86380 86390 1
527862 99527862 1001 86380 86390 1
527553 99527553 1001 86380 86390 1
527529 99527529 1001 86380 86390 1
528194 99528194 1001 86380 86390 1
528208 99528208 1001 86380 86390 1
528197 99528197 1001 86380 86390 1
528262 99528262 1001 86380 86390 1
528761 99528761 1001 86380 86390 1
528765 99528765 1001 86380 86390 1
528704 99528704 1001 86380 86390 1
528781 99528781 1001 86380 86390 1
528785 99528785 1001 86380 86390 1
528684 99528684 1001 86380 86390 1
528519 99528519 1001 86380 86390 1
528610 99528610 1001 86380 86390 1
528639 99528639 1001 86380 86390 1
528652 99528652 1001 86380 86390 1
528371 99528371 1001 86380 86390 1
528346 99528346 1001 86380 86390 1
528399 99528399 1001 86380 86390 1
528361 99528361 1001 86380 86390 1
528286 99528286 1001 86380 86390 1
529083 99529083 1001 86380 86390 1
529084 99529084 1001 86380 86390 1
529076 99529076 1001 86380 86390 1
528988 99528988 1001 86380 86390 1
529625 99529625 1001 86380 86390 1
529591 99529591 1001 86380 86390 1
529605 99529605 1001 86380 86390 1
529715 99529715 1001 86380 86390 1
529338 99529338 1001 86380 86390 1
529365 99529365 1001 86380 86390 1
529268 99529268 1001 86380 86390 1
529221 99529221 1001 86380 86390 1
529144 99529144 1001 86380 86390 1
529819 99529819 1001 86380 86390 1
529926 99529926 1001 86380 86390 1
530377 99530377 1001 86380 86390 1
530443 99530443 1001 86380 86390 1
530408 99530408 1001 86380 86390 1
530461 99530461 1001 86380 86390 1
530371 99530371 1001 86380 86390 1
530424 99530424 1001 86380 86390 1
530346 99530346 1001 86380 86390 1
530052 99530052 1001 86380 86390 1
530007 99530007 1001 86380 86390 1
530605 99530605 1001 86380 86390 1
531307 99531307 1001 86380 86390 1
531357 99531357 1001 86380 86390 1
530825 99530825 1001 86380 86390 1
530943 99530943 1001 86380 86390 1
530921 99530921 1001 86380 86390 1
530807 99530807 1001 86380 86390 1
530900 99530900 1001 86380 86390 1
531416 99531416 1001 86380 86390 1
531382 99531382 1001 86380 86390 1
531514 99531514 1001 86380 86390 1
531464 99531464 1001 86380 86390 1
532039 99532039 1001 86380 86390 1
532176 99532176 1001 86380 86390 1
531884 99531884 1001 86380 86390 1
531902 99531902 1001 86380 86390 1
531801 99531801 1001 86380 86390 1
531754 99531754 1001 86380 86390 1
531654 99531654 1001 86380 86390 1
531784 99531784 1001 86380 86390 1
531785 99531785 1001 86380 86390 1
531606 99531606 1001 86380 86390 1
531724 99531724 1001 86380 86390 1
531687 99531687 1001 86380 86390 1
532348 99532348 1001 86380 86390 1
532337 99532337 1001 86380 86390 1
532736 99532736 1001 86380 86390 1
532700 99532700 1001 86380 86390 1
532752 99532752 1001 86380 86390 1
532630 99532630 1001 86380 86390 1
533179 99533179 1001 86380 86390 1
533194 99533194 1001 86380 86390 1
533789 99533789 1001 86380 86390 1
533790 99533790 1001 86380 86390 1
533474 99533474 1001 86380 86390 1
533468 99533468 1001 86380 86390 1
533358 99533358 1001 86380 86390 1
533362 99533362 1001 86380 86390 1
533285 99533285 1001 86380 86390 1
533896 99533896 1001 86380 86390 1
533876 99533876 1001 86380 86390 1
534549 99534549 1001 86380 86390 1
534364 99534364 1001 86380 86390 1
534292 99534292 1001 86380 86390 1
534383 99534383 1001 86380 86390 1
534426 99534426 1001 86380 86390 1
534226 99534226 1001 86380 86390 1
534125 99534125 1001 86380 86390 1
534272 99534272 1001 86380 86390 1
535362 99535362 1001 86380 86390 1
535292 99535292 1001 86380 86390 1
535174 99535174 1001 86380 86390 1
535063 99535063 1001 86380 86390 1
534907 99534907 1001 86380 86390 1
535053 99535053 1001 86380 86390 1
535578 99535578 1001 86380 86390 1
536189 99536189 1001 86380 86390 1
536028 99536028 1001 86380 86390 1
535982 99535982 1001 86380 86390 1
536127 99536127 1001 86380 86390 1
536052 99536052 1001 86380 86390 1
536348 99536348 1001 86380 86390 1
536363 99536363 1001 86380 86390 1
536419 99536419 1001 86380 86390 1
537010 99537010 1001 86380 86390 1
537012 99537012 1001 86380 86390 1
537137 99537137 1001 86380 86390 1
536770 99536770 1001 86380 86390 1
536759 99536759 1001 86380 86390 1
536738 99536738 1001 86380 86390 1
536625 99536625 1001 86380 86390 1
536730 99536730 1001 86380 86390 1
537167 99537167 1001 86380 86390 1
537285 99537285 1001 86380 86390 1
537169 99537169 1001 86380 86390 1
537925 99537925 1001 86380 86390 1
537835 99537835 1001 86380 86390 1
537932 99537932 1001 86380 86390 1
537921 99537921 1001 86380 86390 1
537981 99537981 1001 86380 86390 1
537832 99537832 1001 86380 86390 1
537586 99537586 1001 86380 86390 1
537614 99537614 1001 86380 86390 1
537718 99537718 1001 86380 86390 1
537422 99537422 1001 86380 86390 1
537398 99537398 1001 86380 86390 1
537470 99537470 1001 86380 86390 1
538042 99538042 1001 86380 86390 1
538100 99538100 1001 86380 86390 1
538166 99538166 1001 86380 86390 1
538798 99538798 1001 86380 86390 1
538584 99538584 1001 86380 86390 1
538433 99538433 1001 86380 86390 1
538486 99538486 1001 86380 86390 1
538591 99538591 1001 86380 86390 1
538490 99538490 1001 86380 86390 1
538274 99538274 1001 86380 86390 1
538289 99538289 1001 86380 86390 1
538228 99538228 1001 86380 86390 1
538320 99538320 1001 86380 86390 1
538993 99538993 1001 86380 86390 1
538892 99538892 1001 86380 86390 1
539010 99539010 1001 86380 86390 1
539012 99539012 1001 86380 86390 1
539633 99539633 1001 86380 86390 1
539282 99539282 1001 86380 86390 1
539245 99539245 1001 86380 86390 1
539302 99539302 1001 86380 86390 1
539022 99539022 1001 86380 86390 1
539716 99539716 1001 86380 86390 1
539834 99539834 1001 86380 86390 1
539021 99539021 1001 86380 86390 1
539682 99539682 1001 86380 86390 1
539723 99539723 1001 86380 86390 1
539750 99539750 1001 86380 86390 1
539662 99539662 1001 86380 86390 1
540135 99540135 1001 86380 86390 1
540112 99540112 1001 86380 86390 1
540177 99540177 1001 86380 86390 1
540100 99540100 1001 86380 86390 1
540258 99540258 1001 86380 86390 1
540182 99540182 1001 86380 86390 1
539888 99539888 1001 86380 86390 1
539917 99539917 1001 86380 86390 1
540590 99540590 1001 86380 86390 1
540630 99540630 1001 86380 86390 1
541178 99541178 1001 86380 86390 1
541257 99541257 1001 86380 86390 1
541203 99541203 1001 86380 86390 1
541255 99541255 1001 86380 86390 1
541052 99541052 1001 86380 86390 1
540911 99540911 1001 86380 86390 1
540950 99540950 1001 86380 86390 1
541072 99541072 1001 86380 86390 1
541074 99541074 1001 86380 86390 1
540698 99540698 1001 86380 86390 1
540832 99540832 1001 86380 86390 1
540784 99540784 1001 86380 86390 1
540683 99540683 1001 86380 86390 1
541485 99541485 1001 86380 86390 1
541305 99541305 1001 86380 86390 1
541479 99541479 1001 86380 86390 1
541480 99541480 1001 86380 86390 1
541442 99541442 1001 86380 86390 1
541966 99541966 1001 86380 86390 1
541797 99541797 1001 86380 86390 1
541803 99541803 1001 86380 86390 1
541912 99541912 1001 86380 86390 1
541511 99541511 1001 86380 86390 1
541544 99541544 1001 86380 86390 1
541573 99541573 1001 86380 86390 1
542252 99542252 1001 86380 86390 1
542162 99542162 1001 86380 86390 1
542138 99542138 1001 86380 86390 1
542917 99542917 1001 86380 86390 1
542550 99542550 1001 86380 86390 1
542737 99542737 1001 86380 86390 1
542406 99542406 1001 86380 86390 1
542357 99542357 1001 86380 86390 1
542528 99542528 1001 86380 86390 1
542347 99542347 1001 86380 86390 1
543124 99543124 1001 86380 86390 1
543104 99543104 1001 86380 86390 1
542962 99542962 1001 86380 86390 1
543015 99543015 1001 86380 86390 1
542990 99542990 1001 86380 86390 1
543095 99543095 1001 86380 86390 1
543121 99543121 1001 86380 86390 1
543031 99543031 1001 86380 86390 1
543634 99543634 1001 86380 86390 1
543596 99543596 1001 86380 86390 1
543690 99543690 1001 86380 86390 1
543639 99543639 1001 86380 86390 1
543602 99543602 1001 86380 86390 1
543765 99543765 1001 86380 86390 1
543385 99543385 1001 86380 86390 1
543447 99543447 1001 86380 86390 1
543397 99543397 1001 86380 86390 1
543230 99543230 1001 86380 86390 1
543299 99543299 1001 86380 86390 1
543212 99543212 1001 86380 86390 1
543163 99543163 1001 86380 86390 1
543926 99543926 1001 86380 86390 1
543775 99543775 1001 86380 86390 1
543854 99543854 1001 86380 86390 1
543819 99543819 1001 86380 86390 1
544571 99544571 1001 86380 86390 1
544577 99544577 1001 86380 86390 1
544380 99544380 1001 86380 86390 1
544326 99544326 1001 86380 86390 1
544733 99544733 1001 86380 86390 1
544643 99544643 1001 86380 86390 1
400103 99400103 1001 86380 86390 1
400173 99400173 1001 86380 86390 1
400479 99400479 1001 86380 86390 1
400597 99400597 1001 86380 86390 1
400629 99400629 1001 86380 86390 1
400602 99400602 1001 86380 86390 1
400675 99400675 1001 86380 86390 1
400911 99400911 1001 86380 86390 1
401156 99401156 1001 86380 86390 1
401230 99401230 1001 86380 86390 1
401184 99401184 1001 86380 86390 1
401307 99401307 1001 86380 86390 1
401415 99401415 1001 86380 86390 1
401547 99401547 1001 86380 86390 1
401764 99401764 1001 86380 86390 1
401796 99401796 1001 86380 86390 1
401834 99401834 1001 86380 86390 1
402110 99402110 1001 86380 86390 1
402325 99402325 1001 86380 86390 1
402329 99402329 1001 86380 86390 1
402546 99402546 1001 86380 86390 1
403154 99403154 1001 86380 86390 1
403179 99403179 1001 86380 86390 1
403222 99403222 1001 86380 86390 1
403440 99403440 1001 86380 86390 1
403356 99403356 1001 86380 86390 1
403501 99403501 1001 86380 86390 1
403514 99403514 1001 86380 86390 1
403554 99403554 1001 86380 86390 1
403678 99403678 1001 86380 86390 1
403714 99403714 1001 86380 86390 1
404029 99404029 1001 86380 86390 1
404221 99404221 1001 86380 86390 1
404390 99404390 1001 86380 86390 1
404476 99404476 1001 86380 86390 1
404428 99404428 1001 86380 86390 1
404549 99404549 1001 86380 86390 1
404560 99404560 1001 86380 86390 1
404637 99404637 1001 86380 86390 1
404768 99404768 1001 86380 86390 1
404875 99404875 1001 86380 86390 1
404887 99404887 1001 86380 86390 1
405195 99405195 1001 86380 86390 1
405251 99405251 1001 86380 86390 1
405422 99405422 1001 86380 86390 1
405649 99405649 1001 86380 86390 1
405764 99405764 1001 86380 86390 1
405817 99405817 1001 86380 86390 1
405788 99405788 1001 86380 86390 1
405875 99405875 1001 86380 86390 1
406147 99406147 1001 86380 86390 1
406360 99406360 1001 86380 86390 1
406417 99406417 1001 86380 86390 1
406396 99406396 1001 86380 86390 1
406725 99406725 1001 86380 86390 1
406989 99406989 1001 86380 86390 1
407041 99407041 1001 86380 86390 1
407207 99407207 1001 86380 86390 1
407384 99407384 1001 86380 86390 1
407456 99407456 1001 86380 86390 1
407933 99407933 1001 86380 86390 1
407991 99407991 1001 86380 86390 1
408609 99408609 1001 86380 86390 1
408828 99408828 1001 86380 86390 1
408782 99408782 1001 86380 86390 1
408998 99408998 1001 86380 86390 1
409180 99409180 1001 86380 86390 1
409257 99409257 1001 86380 86390 1
409349 99409349 1001 86380 86390 1
409336 99409336 1001 86380 86390 1
409476 99409476 1001 86380 86390 1
409614 99409614 1001 86380 86390 1
409660 99409660 1001 86380 86390 1
409807 99409807 1001 86380 86390 1
410001 99410001 1001 86380 86390 1
410111 99410111 1001 86380 86390 1
410247 99410247 1001 86380 86390 1
410291 99410291 1001 86380 86390 1
410254 99410254 1001 86380 86390 1
410226 99410226 1001 86380 86390 1
410786 99410786 1001 86380 86390 1
411024 99411024 1001 86380 86390 1
411082 99411082 1001 86380 86390 1
411217 99411217 1001 86380 86390 1
411271 99411271 1001 86380 86390 1
411301 99411301 1001 86380 86390 1
411846 99411846 1001 86380 86390 1
411939 99411939 1001 86380 86390 1
412041 99412041 1001 86380 86390 1
412143 99412143 1001 86380 86390 1
412455 99412455 1001 86380 86390 1
412458 99412458 1001 86380 86390 1
412348 99412348 1001 86380 86390 1
412287 99412287 1001 86380 86390 1
412310 99412310 1001 86380 86390 1
412290 99412290 1001 86380 86390 1
413351 99413351 1001 86380 86390 1
413684 99413684 1001 86380 86390 1
413508 99413508 1001 86380 86390 1
412891 99412891 1001 86380 86390 1
412941 99412941 1001 86380 86390 1
413246 99413246 1001 86380 86390 1
412496 99412496 1001 86380 86390 1
414065 99414065 1001 86380 86390 1
414072 99414072 1001 86380 86390 1
413918 99413918 1001 86380 86390 1
414088 99414088 1001 86380 86390 1
415190 99415190 1001 86380 86390 1
415269 99415269 1001 86380 86390 1
415068 99415068 1001 86380 86390 1
415157 99415157 1001 86380 86390 1
415020 99415020 1001 86380 86390 1
414186 99414186 1001 86380 86390 1
414281 99414281 1001 86380 86390 1
414369 99414369 1001 86380 86390 1
414345 99414345 1001 86380 86390 1
415526 99415526 1001 86380 86390 1
415449 99415449 1001 86380 86390 1
415566 99415566 1001 86380 86390 1
415590 99415590 1001 86380 86390 1
416860 99416860 1001 86380 86390 1
416753 99416753 1001 86380 86390 1
417000 99417000 1001 86380 86390 1
416676 99416676 1001 86380 86390 1
416863 99416863 1001 86380 86390 1
416845 99416845 1001 86380 86390 1
416397 99416397 1001 86380 86390 1
416236 99416236 1001 86380 86390 1
416162 99416162 1001 86380 86390 1
416078 99416078 1001 86380 86390 1
417028 99417028 1001 86380 86390 1
417343 99417343 1001 86380 86390 1
417011 99417011 1001 86380 86390 1
417135 99417135 1001 86380 86390 1
417523 99417523 1001 86380 86390 1
418731 99418731 1001 86380 86390 1
418486 99418486 1001 86380 86390 1
418765 99418765 1001 86380 86390 1
418526 99418526 1001 86380 86390 1
418082 99418082 1001 86380 86390 1
418085 99418085 1001 86380 86390 1
417700 99417700 1001 86380 86390 1
419161 99419161 1001 86380 86390 1
419007 99419007 1001 86380 86390 1
419012 99419012 1001 86380 86390 1
419125 99419125 1001 86380 86390 1
420079 99420079 1001 86380 86390 1
420178 99420178 1001 86380 86390 1
420080 99420080 1001 86380 86390 1
420416 99420416 1001 86380 86390 1
419869 99419869 1001 86380 86390 1
419936 99419936 1001 86380 86390 1
419662 99419662 1001 86380 86390 1
419402 99419402 1001 86380 86390 1
419565 99419565 1001 86380 86390 1
419249 99419249 1001 86380 86390 1
419282 99419282 1001 86380 86390 1
419442 99419442 1001 86380 86390 1
420816 99420816 1001 86380 86390 1
420500 99420500 1001 86380 86390 1
420503 99420503 1001 86380 86390 1
420824 99420824 1001 86380 86390 1
421794 99421794 1001 86380 86390 1
422116 99422116 1001 86380 86390 1
421715 99421715 1001 86380 86390 1
421743 99421743 1001 86380 86390 1
421799 99421799 1001 86380 86390 1
422075 99422075 1001 86380 86390 1
421937 99421937 1001 86380 86390 1
422024 99422024 1001 86380 86390 1
421296 99421296 1001 86380 86390 1
421484 99421484 1001 86380 86390 1
421511 99421511 1001 86380 86390 1
421300 99421300 1001 86380 86390 1
421043 99421043 1001 86380 86390 1
421022 99421022 1001 86380 86390 1
422303 99422303 1001 86380 86390 1
423577 99423577 1001 86380 86390 1
423698 99423698 1001 86380 86390 1
423454 99423454 1001 86380 86390 1
422981 99422981 1001 86380 86390 1
423121 99423121 1001 86380 86390 1
422775 99422775 1001 86380 86390 1
422854 99422854 1001 86380 86390 1
422730 99422730 1001 86380 86390 1
422807 99422807 1001 86380 86390 1
422660 99422660 1001 86380 86390 1
422898 99422898 1001 86380 86390 1
422694 99422694 1001 86380 86390 1
423782 99423782 1001 86380 86390 1
425091 99425091 1001 86380 86390 1
425206 99425206 1001 86380 86390 1
425352 99425352 1001 86380 86390 1
425360 99425360 1001 86380 86390 1
424681 99424681 1001 86380 86390 1
424879 99424879 1001 86380 86390 1
424265 99424265 1001 86380 86390 1
424215 99424215 1001 86380 86390 1
424344 99424344 1001 86380 86390 1
425533 99425533 1001 86380 86390 1
425640 99425640 1001 86380 86390 1
426817 99426817 1001 86380 86390 1
426980 99426980 1001 86380 86390 1
426707 99426707 1001 86380 86390 1
426742 99426742 1001 86380 86390 1
426351 99426351 1001 86380 86390 1
426580 99426580 1001 86380 86390 1
426317 99426317 1001 86380 86390 1
426420 99426420 1001 86380 86390 1
426015 99426015 1001 86380 86390 1
425876 99425876 1001 86380 86390 1
427436 99427436 1001 86380 86390 1
427134 99427134 1001 86380 86390 1
428552 99428552 1001 86380 86390 1
428720 99428720 1001 86380 86390 1
428562 99428562 1001 86380 86390 1
428184 99428184 1001 86380 86390 1
428159 99428159 1001 86380 86390 1
428049 99428049 1001 86380 86390 1
428243 99428243 1001 86380 86390 1
427966 99427966 1001 86380 86390 1
428182 99428182 1001 86380 86390 1
427558 99427558 1001 86380 86390 1
427901 99427901 1001 86380 86390 1
427559 99427559 1001 86380 86390 1
427880 99427880 1001 86380 86390 1
427633 99427633 1001 86380 86390 1
427714 99427714 1001 86380 86390 1
427911 99427911 1001 86380 86390 1
430336 99430336 1001 86380 86390 1
430188 99430188 1001 86380 86390 1
429829 99429829 1001 86380 86390 1
429884 99429884 1001 86380 86390 1
429741 99429741 1001 86380 86390 1
429647 99429647 1001 86380 86390 1
429607 99429607 1001 86380 86390 1
429730 99429730 1001 86380 86390 1
429224 99429224 1001 86380 86390 1
429205 99429205 1001 86380 86390 1
429375 99429375 1001 86380 86390 1
429305 99429305 1001 86380 86390 1
429239 99429239 1001 86380 86390 1
429193 99429193 1001 86380 86390 1
429342 99429342 1001 86380 86390 1
429407 99429407 1001 86380 86390 1
430633 99430633 1001 86380 86390 1
430795 99430795 1001 86380 86390 1
430783 99430783 1001 86380 86390 1
431693 99431693 1001 86380 86390 1
431589 99431589 1001 86380 86390 1
431282 99431282 1001 86380 86390 1
431064 99431064 1001 86380 86390 1
431029 99431029 1001 86380 86390 1
430977 99430977 1001 86380 86390 1
431106 99431106 1001 86380 86390 1
430909 99430909 1001 86380 86390 1
432233 99432233 1001 86380 86390 1
432363 99432363 1001 86380 86390 1
433657 99433657 1001 86380 86390 1
433684 99433684 1001 86380 86390 1
433386 99433386 1001 86380 86390 1
433577 99433577 1001 86380 86390 1
433715 99433715 1001 86380 86390 1
433192 99433192 1001 86380 86390 1
433220 99433220 1001 86380 86390 1
433124 99433124 1001 86380 86390 1
432938 99432938 1001 86380 86390 1
433087 99433087 1001 86380 86390 1
433264 99433264 1001 86380 86390 1
432881 99432881 1001 86380 86390 1
432654 99432654 1001 86380 86390 1
433862 99433862 1001 86380 86390 1
433826 99433826 1001 86380 86390 1
435054 99435054 1001 86380 86390 1
435342 99435342 1001 86380 86390 1
435193 99435193 1001 86380 86390 1
435169 99435169 1001 86380 86390 1
435402 99435402 1001 86380 86390 1
434796 99434796 1001 86380 86390 1
434678 99434678 1001 86380 86390 1
434408 99434408 1001 86380 86390 1
434241 99434241 1001 86380 86390 1
434558 99434558 1001 86380 86390 1
434464 99434464 1001 86380 86390 1
434420 99434420 1001 86380 86390 1
435510 99435510 1001 86380 86390 1
435651 99435651 1001 86380 86390 1
435692 99435692 1001 86380 86390 1
436895 99436895 1001 86380 86390 1
436790 99436790 1001 86380 86390 1
437057 99437057 1001 86380 86390 1
436793 99436793 1001 86380 86390 1
437039 99437039 1001 86380 86390 1
436683 99436683 1001 86380 86390 1
436494 99436494 1001 86380 86390 1
436568 99436568 1001 86380 86390 1
436367 99436367 1001 86380 86390 1
436359 99436359 1001 86380 86390 1
436138 99436138 1001 86380 86390 1
435936 99435936 1001 86380 86390 1
436005 99436005 1001 86380 86390 1
436308 99436308 1001 86380 86390 1
300023 99300023 1001 86380 86390 1
437208 99437208 1001 86380 86390 1
300588 99300588 1001 86380 86390 1
300697 99300697 1001 86380 86390 1
300699 99300699 1001 86380 86390 1
300553 99300553 1001 86380 86390 1
300620 99300620 1001 86380 86390 1
300512 99300512 1001 86380 86390 1
300399 99300399 1001 86380 86390 1
300336 99300336 1001 86380 86390 1
300325 99300325 1001 86380 86390 1
300482 99300482 1001 86380 86390 1
300250 99300250 1001 86380 86390 1
300135 99300135 1001 86380 86390 1
300162 99300162 1001 86380 86390 1
300256 99300256 1001 86380 86390 1
300881 99300881 1001 86380 86390 1
301534 99301534 1001 86380 86390 1
301460 99301460 1001 86380 86390 1
301168 99301168 1001 86380 86390 1
301326 99301326 1001 86380 86390 1
301083 99301083 1001 86380 86390 1
301139 99301139 1001 86380 86390 1
301647 99301647 1001 86380 86390 1
301562 99301562 1001 86380 86390 1
302344 99302344 1001 86380 86390 1
302349 99302349 1001 86380 86390 1
302257 99302257 1001 86380 86390 1
302207 99302207 1001 86380 86390 1
302286 99302286 1001 86380 86390 1
302365 99302365 1001 86380 86390 1
302369 99302369 1001 86380 86390 1
302007 99302007 1001 86380 86390 1
302166 99302166 1001 86380 86390 1
302155 99302155 1001 86380 86390 1
301903 99301903 1001 86380 86390 1
301929 99301929 1001 86380 86390 1
301815 99301815 1001 86380 86390 1
301882 99301882 1001 86380 86390 1
301934 99301934 1001 86380 86390 1
301808 99301808 1001 86380 86390 1
301913 99301913 1001 86380 86390 1
301797 99301797 1001 86380 86390 1
302542 99302542 1001 86380 86390 1
303042 99303042 1001 86380 86390 1
303069 99303069 1001 86380 86390 1
302927 99302927 1001 86380 86390 1
302935 99302935 1001 86380 86390 1
302923 99302923 1001 86380 86390 1
303001 99303001 1001 86380 86390 1
302744 99302744 1001 86380 86390 1
303386 99303386 1001 86380 86390 1
303309 99303309 1001 86380 86390 1
303315 99303315 1001 86380 86390 1
303712 99303712 1001 86380 86390 1
303694 99303694 1001 86380 86390 1
303671 99303671 1001 86380 86390 1
303813 99303813 1001 86380 86390 1
303697 99303697 1001 86380 86390 1
303520 99303520 1001 86380 86390 1
303416 99303416 1001 86380 86390 1
303526 99303526 1001 86380 86390 1
303617 99303617 1001 86380 86390 1
303527 99303527 1001 86380 86390 1
304063 99304063 1001 86380 86390 1
304798 99304798 1001 86380 86390 1
304811 99304811 1001 86380 86390 1
304682 99304682 1001 86380 86390 1
304689 99304689 1001 86380 86390 1
304855 99304855 1001 86380 86390 1
304492 99304492 1001 86380 86390 1
304459 99304459 1001 86380 86390 1
304388 99304388 1001 86380 86390 1
304900 99304900 1001 86380 86390 1
305031 99305031 1001 86380 86390 1
305513 99305513 1001 86380 86390 1
305431 99305431 1001 86380 86390 1
305281 99305281 1001 86380 86390 1
305425 99305425 1001 86380 86390 1
305195 99305195 1001 86380 86390 1
305145 99305145 1001 86380 86390 1
500140 99500140 1001 86380 86390 1
500166 99500166 1001 86380 86390 1
500181 99500181 1001 86380 86390 1
500078 99500078 1001 86380 86390 1
500123 99500123 1001 86380 86390 1
500711 99500711 1001 86380 86390 1
500781 99500781 1001 86380 86390 1
500649 99500649 1001 86380 86390 1
500785 99500785 1001 86380 86390 1
500693 99500693 1001 86380 86390 1
500493 99500493 1001 86380 86390 1
500446 99500446 1001 86380 86390 1
500259 99500259 1001 86380 86390 1
500363 99500363 1001 86380 86390 1
500225 99500225 1001 86380 86390 1
500370 99500370 1001 86380 86390 1
501005 99501005 1001 86380 86390 1
500903 99500903 1001 86380 86390 1
500994 99500994 1001 86380 86390 1
500969 99500969 1001 86380 86390 1
501009 99501009 1001 86380 86390 1
500934 99500934 1001 86380 86390 1
500847 99500847 1001 86380 86390 1
500991 99500991 1001 86380 86390 1
501460 99501460 1001 86380 86390 1
501438 99501438 1001 86380 86390 1
501444 99501444 1001 86380 86390 1
501484 99501484 1001 86380 86390 1
501305 99501305 1001 86380 86390 1
501233 99501233 1001 86380 86390 1
501313 99501313 1001 86380 86390 1
501087 99501087 1001 86380 86390 1
501129 99501129 1001 86380 86390 1
501092 99501092 1001 86380 86390 1
501680 99501680 1001 86380 86390 1
501745 99501745 1001 86380 86390 1
501683 99501683 1001 86380 86390 1
501842 99501842 1001 86380 86390 1
502301 99502301 1001 86380 86390 1
502380 99502380 1001 86380 86390 1
502265 99502265 1001 86380 86390 1
502448 99502448 1001 86380 86390 1
502335 99502335 1001 86380 86390 1
502400 99502400 1001 86380 86390 1
502092 99502092 1001 86380 86390 1
502248 99502248 1001 86380 86390 1
502154 99502154 1001 86380 86390 1
501991 99501991 1001 86380 86390 1
502621 99502621 1001 86380 86390 1
502638 99502638 1001 86380 86390 1
502654 99502654 1001 86380 86390 1
502667 99502667 1001 86380 86390 1
503113 99503113 1001 86380 86390 1
503272 99503272 1001 86380 86390 1
503185 99503185 1001 86380 86390 1
503282 99503282 1001 86380 86390 1
503200 99503200 1001 86380 86390 1
502971 99502971 1001 86380 86390 1
502972 99502972 1001 86380 86390 1
503056 99503056 1001 86380 86390 1
503085 99503085 1001 86380 86390 1
502764 99502764 1001 86380 86390 1
502756 99502756 1001 86380 86390 1
502785 99502785 1001 86380 86390 1
502825 99502825 1001 86380 86390 1
503088 99503088 1001 86380 86390 1
503474 99503474 1001 86380 86390 1
503452 99503452 1001 86380 86390 1
503469 99503469 1001 86380 86390 1
503405 99503405 1001 86380 86390 1
503314 99503314 1001 86380 86390 1
504110 99504110 1001 86380 86390 1
504002 99504002 1001 86380 86390 1
504015 99504015 1001 86380 86390 1
503863 99503863 1001 86380 86390 1
503748 99503748 1001 86380 86390 1
503711 99503711 1001 86380 86390 1
503881 99503881 1001 86380 86390 1
503680 99503680 1001 86380 86390 1
504220 99504220 1001 86380 86390 1
504238 99504238 1001 86380 86390 1
504162 99504162 1001 86380 86390 1
504127 99504127 1001 86380 86390 1
504911 99504911 1001 86380 86390 1
504817 99504817 1001 86380 86390 1
504861 99504861 1001 86380 86390 1
504865 99504865 1001 86380 86390 1
504904 99504904 1001 86380 86390 1
504570 99504570 1001 86380 86390 1
504687 99504687 1001 86380 86390 1
504662 99504662 1001 86380 86390 1
504572 99504572 1001 86380 86390 1
504728 99504728 1001 86380 86390 1
504651 99504651 1001 86380 86390 1
504561 99504561 1001 86380 86390 1
504575 99504575 1001 86380 86390 1
504693 99504693 1001 86380 86390 1
504529 99504529 1001 86380 86390 1
504994 99504994 1001 86380 86390 1
505141 99505141 1001 86380 86390 1
505051 99505051 1001 86380 86390 1
504950 99504950 1001 86380 86390 1
505738 99505738 1001 86380 86390 1
505573 99505573 1001 86380 86390 1
505693 99505693 1001 86380 86390 1
505565 99505565 1001 86380 86390 1
505427 99505427 1001 86380 86390 1
505394 99505394 1001 86380 86390 1
505381 99505381 1001 86380 86390 1
505190 99505190 1001 86380 86390 1
505969 99505969 1001 86380 86390 1
505840 99505840 1001 86380 86390 1
506510 99506510 1001 86380 86390 1
506292 99506292 1001 86380 86390 1
506189 99506189 1001 86380 86390 1
506307 99506307 1001 86380 86390 1
506029 99506029 1001 86380 86390 1
506035 99506035 1001 86380 86390 1
506013 99506013 1001 86380 86390 1
506129 99506129 1001 86380 86390 1
506142 99506142 1001 86380 86390 1
506156 99506156 1001 86380 86390 1
506662 99506662 1001 86380 86390 1
506753 99506753 1001 86380 86390 1
507242 99507242 1001 86380 86390 1
507260 99507260 1001 86380 86390 1
507411 99507411 1001 86380 86390 1
507318 99507318 1001 86380 86390 1
507416 99507416 1001 86380 86390 1
507208 99507208 1001 86380 86390 1
506957 99506957 1001 86380 86390 1
507427 99507427 1001 86380 86390 1
507522 99507522 1001 86380 86390 1
508192 99508192 1001 86380 86390 1
508196 99508196 1001 86380 86390 1
508043 99508043 1001 86380 86390 1
507915 99507915 1001 86380 86390 1
507853 99507853 1001 86380 86390 1
507858 99507858 1001 86380 86390 1
507646 99507646 1001 86380 86390 1
507756 99507756 1001 86380 86390 1
508313 99508313 1001 86380 86390 1
508373 99508373 1001 86380 86390 1
508902 99508902 1001 86380 86390 1
508779 99508779 1001 86380 86390 1
508702 99508702 1001 86380 86390 1
508715 99508715 1001 86380 86390 1
508705 99508705 1001 86380 86390 1
508601 99508601 1001 86380 86390 1
508514 99508514 1001 86380 86390 1
508617 99508617 1001 86380 86390 1
508555 99508555 1001 86380 86390 1
509227 99509227 1001 86380 86390 1
509128 99509128 1001 86380 86390 1
509212 99509212 1001 86380 86390 1
509818 99509818 1001 86380 86390 1
509832 99509832 1001 86380 86390 1
509531 99509531 1001 86380 86390 1
509506 99509506 1001 86380 86390 1
509610 99509610 1001 86380 86390 1
509675 99509675 1001 86380 86390 1
509573 99509573 1001 86380 86390 1
509450 99509450 1001 86380 86390 1
509362 99509362 1001 86380 86390 1
509430 99509430 1001 86380 86390 1
509353 99509353 1001 86380 86390 1
509355 99509355 1001 86380 86390 1
509292 99509292 1001 86380 86390 1
510106 99510106 1001 86380 86390 1
509913 99509913 1001 86380 86390 1
510005 99510005 1001 86380 86390 1
509956 99509956 1001 86380 86390 1
510022 99510022 1001 86380 86390 1
509918 99509918 1001 86380 86390 1
509971 99509971 1001 86380 86390 1
510663 99510663 1001 86380 86390 1
510535 99510535 1001 86380 86390 1
510577 99510577 1001 86380 86390 1
510585 99510585 1001 86380 86390 1
510353 99510353 1001 86380 86390 1
510419 99510419 1001 86380 86390 1
510496 99510496 1001 86380 86390 1
510460 99510460 1001 86380 86390 1
510475 99510475 1001 86380 86390 1
510454 99510454 1001 86380 86390 1
510304 99510304 1001 86380 86390 1
510162 99510162 1001 86380 86390 1
510269 99510269 1001 86380 86390 1
510154 99510154 1001 86380 86390 1
510167 99510167 1001 86380 86390 1
510232 99510232 1001 86380 86390 1
510893 99510893 1001 86380 86390 1
510870 99510870 1001 86380 86390 1
510794 99510794 1001 86380 86390 1
510912 99510912 1001 86380 86390 1
510797 99510797 1001 86380 86390 1
511380 99511380 1001 86380 86390 1
511205 99511205 1001 86380 86390 1
511258 99511258 1001 86380 86390 1
511144 99511144 1001 86380 86390 1
511223 99511223 1001 86380 86390 1
510956 99510956 1001 86380 86390 1
511578 99511578 1001 86380 86390 1
512376 99512376 1001 86380 86390 1
512239 99512239 1001 86380 86390 1
512348 99512348 1001 86380 86390 1
512229 99512229 1001 86380 86390 1
512012 99512012 1001 86380 86390 1
512026 99512026 1001 86380 86390 1
512158 99512158 1001 86380 86390 1
512094 99512094 1001 86380 86390 1
512134 99512134 1001 86380 86390 1
511927 99511927 1001 86380 86390 1
511824 99511824 1001 86380 86390 1
511799 99511799 1001 86380 86390 1
511828 99511828 1001 86380 86390 1
511870 99511870 1001 86380 86390 1
512441 99512441 1001 86380 86390 1
512455 99512455 1001 86380 86390 1
512422 99512422 1001 86380 86390 1
512448 99512448 1001 86380 86390 1
512410 99512410 1001 86380 86390 1
512541 99512541 1001 86380 86390 1
513055 99513055 1001 86380 86390 1
512923 99512923 1001 86380 86390 1
512839 99512839 1001 86380 86390 1
512802 99512802 1001 86380 86390 1
512830 99512830 1001 86380 86390 1
512718 99512718 1001 86380 86390 1
512772 99512772 1001 86380 86390 1
512591 99512591 1001 86380 86390 1
512751 99512751 1001 86380 86390 1
513216 99513216 1001 86380 86390 1
513270 99513270 1001 86380 86390 1
513274 99513274 1001 86380 86390 1
513956 99513956 1001 86380 86390 1
514017 99514017 1001 86380 86390 1
513952 99513952 1001 86380 86390 1
513837 99513837 1001 86380 86390 1
513686 99513686 1001 86380 86390 1
513667 99513667 1001 86380 86390 1
513606 99513606 1001 86380 86390 1
514106 99514106 1001 86380 86390 1
514045 99514045 1001 86380 86390 1
514215 99514215 1001 86380 86390 1
514101 99514101 1001 86380 86390 1
514102 99514102 1001 86380 86390 1
514182 99514182 1001 86380 86390 1
514221 99514221 1001 86380 86390 1
514732 99514732 1001 86380 86390 1
514724 99514724 1001 86380 86390 1
514792 99514792 1001 86380 86390 1
514577 99514577 1001 86380 86390 1
514632 99514632 1001 86380 86390 1
514492 99514492 1001 86380 86390 1
514239 99514239 1001 86380 86390 1
514294 99514294 1001 86380 86390 1
514255 99514255 1001 86380 86390 1
514404 99514404 1001 86380 86390 1
514262 99514262 1001 86380 86390 1
514986 99514986 1001 86380 86390 1
514870 99514870 1001 86380 86390 1
515040 99515040 1001 86380 86390 1
514954 99514954 1001 86380 86390 1
514905 99514905 1001 86380 86390 1
515481 99515481 1001 86380 86390 1
515584 99515584 1001 86380 86390 1
515610 99515610 1001 86380 86390 1
515484 99515484 1001 86380 86390 1
515525 99515525 1001 86380 86390 1
515416 99515416 1001 86380 86390 1
515282 99515282 1001 86380 86390 1
515212 99515212 1001 86380 86390 1
515140 99515140 1001 86380 86390 1
515695 99515695 1001 86380 86390 1
515750 99515750 1001 86380 86390 1
515867 99515867 1001 86380 86390 1
515820 99515820 1001 86380 86390 1
515730 99515730 1001 86380 86390 1
515745 99515745 1001 86380 86390 1
516411 99516411 1001 86380 86390 1
516451 99516451 1001 86380 86390 1
516389 99516389 1001 86380 86390 1
516505 99516505 1001 86380 86390 1
516136 99516136 1001 86380 86390 1
516164 99516164 1001 86380 86390 1
516029 99516029 1001 86380 86390 1
515966 99515966 1001 86380 86390 1
516653 99516653 1001 86380 86390 1
516591 99516591 1001 86380 86390 1
516618 99516618 1001 86380 86390 1
517287 99517287 1001 86380 86390 1
517009 99517009 1001 86380 86390 1
516812 99516812 1001 86380 86390 1
517400 99517400 1001 86380 86390 1
517343 99517343 1001 86380 86390 1
517409 99517409 1001 86380 86390 1
518087 99518087 1001 86380 86390 1
518010 99518010 1001 86380 86390 1
517987 99517987 1001 86380 86390 1
518027 99518027 1001 86380 86390 1
518066 99518066 1001 86380 86390 1
517859 99517859 1001 86380 86390 1
517758 99517758 1001 86380 86390 1
517953 99517953 1001 86380 86390 1
517546 99517546 1001 86380 86390 1
517705 99517705 1001 86380 86390 1
518320 99518320 1001 86380 86390 1
518297 99518297 1001 86380 86390 1
518287 99518287 1001 86380 86390 1
518937 99518937 1001 86380 86390 1
518881 99518881 1001 86380 86390 1
518883 99518883 1001 86380 86390 1
518614 99518614 1001 86380 86390 1
518616 99518616 1001 86380 86390 1
518695 99518695 1001 86380 86390 1
518683 99518683 1001 86380 86390 1
518599 99518599 1001 86380 86390 1
518472 99518472 1001 86380 86390 1
518460 99518460 1001 86380 86390 1
518554 99518554 1001 86380 86390 1
518430 99518430 1001 86380 86390 1
518483 99518483 1001 86380 86390 1
519180 99519180 1001 86380 86390 1
519117 99519117 1001 86380 86390 1
519056 99519056 1001 86380 86390 1
519060 99519060 1001 86380 86390 1
519191 99519191 1001 86380 86390 1
519101 99519101 1001 86380 86390 1
519010 99519010 1001 86380 86390 1
519661 99519661 1001 86380 86390 1
519801 99519801 1001 86380 86390 1
519672 99519672 1001 86380 86390 1
519433 99519433 1001 86380 86390 1
519565 99519565 1001 86380 86390 1
519581 99519581 1001 86380 86390 1
519337 99519337 1001 86380 86390 1
519247 99519247 1001 86380 86390 1
519279 99519279 1001 86380 86390 1
519997 99519997 1001 86380 86390 1
519884 99519884 1001 86380 86390 1
519887 99519887 1001 86380 86390 1
519940 99519940 1001 86380 86390 1
520605 99520605 1001 86380 86390 1
520567 99520567 1001 86380 86390 1
520412 99520412 1001 86380 86390 1
520327 99520327 1001 86380 86390 1
520195 99520195 1001 86380 86390 1
520144 99520144 1001 86380 86390 1
520157 99520157 1001 86380 86390 1
520173 99520173 1001 86380 86390 1
520691 99520691 1001 86380 86390 1
520782 99520782 1001 86380 86390 1
520808 99520808 1001 86380 86390 1
520825 99520825 1001 86380 86390 1
520675 99520675 1001 86380 86390 1
520792 99520792 1001 86380 86390 1
521340 99521340 1001 86380 86390 1
521343 99521343 1001 86380 86390 1
521443 99521443 1001 86380 86390 1
521333 99521333 1001 86380 86390 1
521109 99521109 1001 86380 86390 1
521216 99521216 1001 86380 86390 1
521217 99521217 1001 86380 86390 1
520978 99520978 1001 86380 86390 1
521017 99521017 1001 86380 86390 1
520877 99520877 1001 86380 86390 1
520851 99520851 1001 86380 86390 1
521049 99521049 1001 86380 86390 1
521672 99521672 1001 86380 86390 1
521638 99521638 1001 86380 86390 1
522151 99522151 1001 86380 86390 1
522116 99522116 1001 86380 86390 1
522070 99522070 1001 86380 86390 1
521917 99521917 1001 86380 86390 1
521918 99521918 1001 86380 86390 1
521790 99521790 1001 86380 86390 1
521787 99521787 1001 86380 86390 1
522376 99522376 1001 86380 86390 1
523100 99523100 1001 86380 86390 1
522756 99522756 1001 86380 86390 1
522563 99522563 1001 86380 86390 1
522584 99522584 1001 86380 86390 1
522521 99522521 1001 86380 86390 1
523171 99523171 1001 86380 86390 1
523255 99523255 1001 86380 86390 1
523139 99523139 1001 86380 86390 1
523913 99523913 1001 86380 86390 1
523902 99523902 1001 86380 86390 1
523826 99523826 1001 86380 86390 1
523839 99523839 1001 86380 86390 1
523893 99523893 1001 86380 86390 1
523652 99523652 1001 86380 86390 1
523705 99523705 1001 86380 86390 1
523580 99523580 1001 86380 86390 1
523725 99523725 1001 86380 86390 1
523402 99523402 1001 86380 86390 1
523390 99523390 1001 86380 86390 1
523387 99523387 1001 86380 86390 1
524104 99524104 1001 86380 86390 1
524590 99524590 1001 86380 86390 1
524718 99524718 1001 86380 86390 1
524589 99524589 1001 86380 86390 1
524319 99524319 1001 86380 86390 1
524953 99524953 1001 86380 86390 1
524852 99524852 1001 86380 86390 1
524944 99524944 1001 86380 86390 1
524845 99524845 1001 86380 86390 1
525445 99525445 1001 86380 86390 1
525500 99525500 1001 86380 86390 1
525517 99525517 1001 86380 86390 1
525402 99525402 1001 86380 86390 1
525002 99525002 1001 86380 86390 1
525104 99525104 1001 86380 86390 1
525766 99525766 1001 86380 86390 1
525692 99525692 1001 86380 86390 1
525616 99525616 1001 86380 86390 1
525658 99525658 1001 86380 86390 1
526390 99526390 1001 86380 86390 1
526421 99526421 1001 86380 86390 1
526199 99526199 1001 86380 86390 1
526461 99526461 1001 86380 86390 1
526526 99526526 1001 86380 86390 1
527210 99527210 1001 86380 86390 1
526888 99526888 1001 86380 86390 1
526994 99526994 1001 86380 86390 1
527010 99527010 1001 86380 86390 1
526947 99526947 1001 86380 86390 1
527024 99527024 1001 86380 86390 1
526948 99526948 1001 86380 86390 1
526961 99526961 1001 86380 86390 1
527002 99527002 1001 86380 86390 1
526698 99526698 1001 86380 86390 1
526725 99526725 1001 86380 86390 1
526629 99526629 1001 86380 86390 1
527372 99527372 1001 86380 86390 1
527323 99527323 1001 86380 86390 1
527897 99527897 1001 86380 86390 1
527978 99527978 1001 86380 86390 1
528073 99528073 1001 86380 86390 1
527781 99527781 1001 86380 86390 1
527785 99527785 1001 86380 86390 1
527671 99527671 1001 86380 86390 1
527614 99527614 1001 86380 86390 1
527505 99527505 1001 86380 86390 1
528189 99528189 1001 86380 86390 1
528169 99528169 1001 86380 86390 1
528724 99528724 1001 86380 86390 1
528763 99528763 1001 86380 86390 1
528883 99528883 1001 86380 86390 1
528558 99528558 1001 86380 86390 1
528629 99528629 1001 86380 86390 1
528488 99528488 1001 86380 86390 1
528333 99528333 1001 86380 86390 1
528429 99528429 1001 86380 86390 1
528455 99528455 1001 86380 86390 1
528300 99528300 1001 86380 86390 1
528469 99528469 1001 86380 86390 1
528432 99528432 1001 86380 86390 1
528355 99528355 1001 86380 86390 1
529063 99529063 1001 86380 86390 1
529014 99529014 1001 86380 86390 1
529053 99529053 1001 86380 86390 1
529693 99529693 1001 86380 86390 1
529702 99529702 1001 86380 86390 1
529568 99529568 1001 86380 86390 1
529662 99529662 1001 86380 86390 1
529497 99529497 1001 86380 86390 1
529383 99529383 1001 86380 86390 1
529453 99529453 1001 86380 86390 1
529430 99529430 1001 86380 86390 1
529198 99529198 1001 86380 86390 1
529108 99529108 1001 86380 86390 1
529242 99529242 1001 86380 86390 1
529117 99529117 1001 86380 86390 1
529828 99529828 1001 86380 86390 1
529907 99529907 1001 86380 86390 1
529899 99529899 1001 86380 86390 1
529825 99529825 1001 86380 86390 1
529734 99529734 1001 86380 86390 1
530457 99530457 1001 86380 86390 1
530499 99530499 1001 86380 86390 1
530185 99530185 1001 86380 86390 1
530289 99530289 1001 86380 86390 1
530320 99530320 1001 86380 86390 1
530308 99530308 1001 86380 86390 1
530093 99530093 1001 86380 86390 1
529967 99529967 1001 86380 86390 1
529971 99529971 1001 86380 86390 1
530642 99530642 1001 86380 86390 1
530684 99530684 1001 86380 86390 1
530583 99530583 1001 86380 86390 1
530702 99530702 1001 86380 86390 1
530561 99530561 1001 86380 86390 1
530627 99530627 1001 86380 86390 1
531343 99531343 1001 86380 86390 1
531371 99531371 1001 86380 86390 1
530980 99530980 1001 86380 86390 1
530981 99530981 1001 86380 86390 1
531073 99531073 1001 86380 86390 1
531068 99531068 1001 86380 86390 1
531044 99531044 1001 86380 86390 1
530799 99530799 1001 86380 86390 1
530861 99530861 1001 86380 86390 1
531403 99531403 1001 86380 86390 1
531472 99531472 1001 86380 86390 1
531384 99531384 1001 86380 86390 1
532156 99532156 1001 86380 86390 1
532118 99532118 1001 86380 86390 1
532184 99532184 1001 86380 86390 1
532110 99532110 1001 86380 86390 1
532085 99532085 1001 86380 86390 1
531892 99531892 1001 86380 86390 1
531960 99531960 1001 86380 86390 1
531831 99531831 1001 86380 86390 1
531844 99531844 1001 86380 86390 1
531883 99531883 1001 86380 86390 1
531742 99531742 1001 86380 86390 1
531591 99531591 1001 86380 86390 1
531699 99531699 1001 86380 86390 1
532332 99532332 1001 86380 86390 1
532851 99532851 1001 86380 86390 1
532814 99532814 1001 86380 86390 1
532672 99532672 1001 86380 86390 1
532651 99532651 1001 86380 86390 1
532771 99532771 1001 86380 86390 1
532528 99532528 1001 86380 86390 1
532569 99532569 1001 86380 86390 1
532454 99532454 1001 86380 86390 1
532547 99532547 1001 86380 86390 1
532497 99532497 1001 86380 86390 1
533124 99533124 1001 86380 86390 1
533680 99533680 1001 86380 86390 1
533815 99533815 1001 86380 86390 1
533851 99533851 1001 86380 86390 1
533555 99533555 1001 86380 86390 1
533638 99533638 1001 86380 86390 1
533280 99533280 1001 86380 86390 1
533282 99533282 1001 86380 86390 1
533243 99533243 1001 86380 86390 1
533270 99533270 1001 86380 86390 1
533442 99533442 1001 86380 86390 1
533934 99533934 1001 86380 86390 1
534051 99534051 1001 86380 86390 1
533991 99533991 1001 86380 86390 1
533982 99533982 1001 86380 86390 1
534506 99534506 1001 86380 86390 1
534573 99534573 1001 86380 86390 1
534453 99534453 1001 86380 86390 1
534443 99534443 1001 86380 86390 1
534438 99534438 1001 86380 86390 1
534187 99534187 1001 86380 86390 1
534801 99534801 1001 86380 86390 1
534797 99534797 1001 86380 86390 1
535500 99535500 1001 86380 86390 1
535329 99535329 1001 86380 86390 1
535279 99535279 1001 86380 86390 1
535280 99535280 1001 86380 86390 1
534915 99534915 1001 86380 86390 1
535000 99535000 1001 86380 86390 1
535092 99535092 1001 86380 86390 1
535003 99535003 1001 86380 86390 1
534965 99534965 1001 86380 86390 1
535658 99535658 1001 86380 86390 1
535529 99535529 1001 86380 86390 1
536300 99536300 1001 86380 86390 1
536265 99536265 1001 86380 86390 1
536282 99536282 1001 86380 86390 1
535951 99535951 1001 86380 86390 1
536023 99536023 1001 86380 86390 1
535900 99535900 1001 86380 86390 1
535773 99535773 1001 86380 86390 1
535827 99535827 1001 86380 86390 1
535738 99535738 1001 86380 86390 1
535728 99535728 1001 86380 86390 1
536528 99536528 1001 86380 86390 1
536440 99536440 1001 86380 86390 1
536479 99536479 1001 86380 86390 1
536520 99536520 1001 86380 86390 1
536485 99536485 1001 86380 86390 1
537077 99537077 1001 86380 86390 1
537110 99537110 1001 86380 86390 1
536931 99536931 1001 86380 86390 1
536854 99536854 1001 86380 86390 1
536646 99536646 1001 86380 86390 1
536583 99536583 1001 86380 86390 1
536687 99536687 1001 86380 86390 1
536727 99536727 1001 86380 86390 1
536574 99536574 1001 86380 86390 1
536641 99536641 1001 86380 86390 1
537176 99537176 1001 86380 86390 1
537313 99537313 1001 86380 86390 1
537339 99537339 1001 86380 86390 1
537797 99537797 1001 86380 86390 1
537786 99537786 1001 86380 86390 1
537879 99537879 1001 86380 86390 1
537802 99537802 1001 86380 86390 1
537946 99537946 1001 86380 86390 1
537736 99537736 1001 86380 86390 1
537583 99537583 1001 86380 86390 1
537610 99537610 1001 86380 86390 1
537766 99537766 1001 86380 86390 1
537692 99537692 1001 86380 86390 1
537510 99537510 1001 86380 86390 1
537478 99537478 1001 86380 86390 1
537531 99537531 1001 86380 86390 1
537532 99537532 1001 86380 86390 1
538075 99538075 1001 86380 86390 1
538152 99538152 1001 86380 86390 1
538815 99538815 1001 86380 86390 1
538624 99538624 1001 86380 86390 1
538689 99538689 1001 86380 86390 1
538785 99538785 1001 86380 86390 1
538613 99538613 1001 86380 86390 1
538803 99538803 1001 86380 86390 1
538749 99538749 1001 86380 86390 1
538480 99538480 1001 86380 86390 1
538471 99538471 1001 86380 86390 1
538515 99538515 1001 86380 86390 1
538975 99538975 1001 86380 86390 1
538834 99538834 1001 86380 86390 1
538941 99538941 1001 86380 86390 1
539487 99539487 1001 86380 86390 1
539530 99539530 1001 86380 86390 1
539599 99539599 1001 86380 86390 1
539536 99539536 1001 86380 86390 1
539485 99539485 1001 86380 86390 1
539284 99539284 1001 86380 86390 1
539389 99539389 1001 86380 86390 1
539390 99539390 1001 86380 86390 1
539287 99539287 1001 86380 86390 1
539327 99539327 1001 86380 86390 1
539037 99539037 1001 86380 86390 1
539690 99539690 1001 86380 86390 1
539833 99539833 1001 86380 86390 1
539644 99539644 1001 86380 86390 1
539776 99539776 1001 86380 86390 1
539791 99539791 1001 86380 86390 1
539754 99539754 1001 86380 86390 1
540315 99540315 1001 86380 86390 1
540408 99540408 1001 86380 86390 1
540321 99540321 1001 86380 86390 1
540360 99540360 1001 86380 86390 1
540351 99540351 1001 86380 86390 1
540158 99540158 1001 86380 86390 1
540236 99540236 1001 86380 86390 1
540160 99540160 1001 86380 86390 1
540186 99540186 1001 86380 86390 1
540212 99540212 1001 86380 86390 1
540254 99540254 1001 86380 86390 1
539885 99539885 1001 86380 86390 1
539999 99539999 1001 86380 86390 1
539974 99539974 1001 86380 86390 1
540479 99540479 1001 86380 86390 1
540649 99540649 1001 86380 86390 1
540472 99540472 1001 86380 86390 1
540528 99540528 1001 86380 86390 1
541258 99541258 1001 86380 86390 1
541102 99541102 1001 86380 86390 1
541183 99541183 1001 86380 86390 1
541158 99541158 1001 86380 86390 1
540888 99540888 1001 86380 86390 1
541060 99541060 1001 86380 86390 1
540815 99540815 1001 86380 86390 1
540855 99540855 1001 86380 86390 1
540821 99540821 1001 86380 86390 1
540878 99540878 1001 86380 86390 1
541399 99541399 1001 86380 86390 1
542086 99542086 1001 86380 86390 1
541915 99541915 1001 86380 86390 1
541891 99541891 1001 86380 86390 1
541853 99541853 1001 86380 86390 1
541805 99541805 1001 86380 86390 1
541629 99541629 1001 86380 86390 1
541566 99541566 1001 86380 86390 1
541669 99541669 1001 86380 86390 1
541605 99541605 1001 86380 86390 1
541670 99541670 1001 86380 86390 1
541699 99541699 1001 86380 86390 1
542221 99542221 1001 86380 86390 1
542178 99542178 1001 86380 86390 1
542838 99542838 1001 86380 86390 1
542611 99542611 1001 86380 86390 1
542638 99542638 1001 86380 86390 1
542671 99542671 1001 86380 86390 1
542684 99542684 1001 86380 86390 1
542620 99542620 1001 86380 86390 1
542408 99542408 1001 86380 86390 1
542502 99542502 1001 86380 86390 1
542387 99542387 1001 86380 86390 1
542517 99542517 1001 86380 86390 1
542492 99542492 1001 86380 86390 1
543020 99543020 1001 86380 86390 1
543050 99543050 1001 86380 86390 1
542986 99542986 1001 86380 86390 1
542976 99542976 1001 86380 86390 1
543084 99543084 1001 86380 86390 1
543664 99543664 1001 86380 86390 1
543480 99543480 1001 86380 86390 1
543282 99543282 1001 86380 86390 1
543965 99543965 1001 86380 86390 1
543800 99543800 1001 86380 86390 1
543791 99543791 1001 86380 86390 1
543794 99543794 1001 86380 86390 1
544596 99544596 1001 86380 86390 1
544488 99544488 1001 86380 86390 1
544399 99544399 1001 86380 86390 1
544463 99544463 1001 86380 86390 1
544428 99544428 1001 86380 86390 1
544252 99544252 1001 86380 86390 1
544346 99544346 1001 86380 86390 1
544195 99544195 1001 86380 86390 1
544312 99544312 1001 86380 86390 1
544390 99544390 1001 86380 86390 1
544261 99544261 1001 86380 86390 1
544274 99544274 1001 86380 86390 1
544029 99544029 1001 86380 86390 1
544160 99544160 1001 86380 86390 1
544105 99544105 1001 86380 86390 1
544698 99544698 1001 86380 86390 1
544608 99544608 1001 86380 86390 1
424623 732 1001 37080 37437 1
418918 1143 1001 37440 37857 1
517374 1056 1002 49111 55214 1
528552 1044 1001 28750 29049 1
400115 99400115 1001 86380 86390 1
400063 99400063 1001 86380 86390 1
400378 99400378 1001 86380 86390 1
401041 99401041 1001 86380 86390 1
401053 99401053 1001 86380 86390 1
401054 99401054 1001 86380 86390 1
401249 99401249 1001 86380 86390 1
401293 99401293 1001 86380 86390 1
401458 99401458 1001 86380 86390 1
401533 99401533 1001 86380 86390 1
401558 99401558 1001 86380 86390 1
401657 99401657 1001 86380 86390 1
401753 99401753 1001 86380 86390 1
401791 99401791 1001 86380 86390 1
401905 99401905 1001 86380 86390 1
402250 99402250 1001 86380 86390 1
402512 99402512 1001 86380 86390 1
402575 99402575 1001 86380 86390 1
402662 99402662 1001 86380 86390 1
402803 99402803 1001 86380 86390 1
402839 99402839 1001 86380 86390 1
402918 99402918 1001 86380 86390 1
403028 99403028 1001 86380 86390 1
403142 99403142 1001 86380 86390 1
403124 99403124 1001 86380 86390 1
403183 99403183 1001 86380 86390 1
403433 99403433 1001 86380 86390 1
403386 99403386 1001 86380 86390 1
403335 99403335 1001 86380 86390 1
403617 99403617 1001 86380 86390 1
403584 99403584 1001 86380 86390 1
403640 99403640 1001 86380 86390 1
403744 99403744 1001 86380 86390 1
403843 99403843 1001 86380 86390 1
404017 99404017 1001 86380 86390 1
404190 99404190 1001 86380 86390 1
404177 99404177 1001 86380 86390 1
404334 99404334 1001 86380 86390 1
404259 99404259 1001 86380 86390 1
404575 99404575 1001 86380 86390 1
404847 99404847 1001 86380 86390 1
405199 99405199 1001 86380 86390 1
405252 99405252 1001 86380 86390 1
405285 99405285 1001 86380 86390 1
405224 99405224 1001 86380 86390 1
405343 99405343 1001 86380 86390 1
405485 99405485 1001 86380 86390 1
405612 99405612 1001 86380 86390 1
405718 99405718 1001 86380 86390 1
406172 99406172 1001 86380 86390 1
406266 99406266 1001 86380 86390 1
406248 99406248 1001 86380 86390 1
406279 99406279 1001 86380 86390 1
406386 99406386 1001 86380 86390 1
406620 99406620 1001 86380 86390 1
406625 99406625 1001 86380 86390 1
406715 99406715 1001 86380 86390 1
406852 99406852 1001 86380 86390 1
407078 99407078 1001 86380 86390 1
407033 99407033 1001 86380 86390 1
407329 99407329 1001 86380 86390 1
407320 99407320 1001 86380 86390 1
407302 99407302 1001 86380 86390 1
407474 99407474 1001 86380 86390 1
407574 99407574 1001 86380 86390 1
407815 99407815 1001 86380 86390 1
407797 99407797 1001 86380 86390 1
407981 99407981 1001 86380 86390 1
408096 99408096 1001 86380 86390 1
408179 99408179 1001 86380 86390 1
408503 99408503 1001 86380 86390 1
408754 99408754 1001 86380 86390 1
408678 99408678 1001 86380 86390 1
408659 99408659 1001 86380 86390 1
408902 99408902 1001 86380 86390 1
409305 99409305 1001 86380 86390 1
409326 99409326 1001 86380 86390 1
409452 99409452 1001 86380 86390 1
409458 99409458 1001 86380 86390 1
409565 99409565 1001 86380 86390 1
409683 99409683 1001 86380 86390 1
409941 99409941 1001 86380 86390 1
410524 99410524 1001 86380 86390 1
410408 99410408 1001 86380 86390 1
410528 99410528 1001 86380 86390 1
410536 99410536 1001 86380 86390 1
410627 99410627 1001 86380 86390 1
410867 99410867 1001 86380 86390 1
410937 99410937 1001 86380 86390 1
410993 99410993 1001 86380 86390 1
411043 99411043 1001 86380 86390 1
411138 99411138 1001 86380 86390 1
411253 99411253 1001 86380 86390 1
411394 99411394 1001 86380 86390 1
411401 99411401 1001 86380 86390 1
411326 99411326 1001 86380 86390 1
411349 99411349 1001 86380 86390 1
411380 99411380 1001 86380 86390 1
411508 99411508 1001 86380 86390 1
411580 99411580 1001 86380 86390 1
411592 99411592 1001 86380 86390 1
411715 99411715 1001 86380 86390 1
411691 99411691 1001 86380 86390 1
411874 99411874 1001 86380 86390 1
412093 99412093 1001 86380 86390 1
412426 99412426 1001 86380 86390 1
412374 99412374 1001 86380 86390 1
413497 99413497 1001 86380 86390 1
413553 99413553 1001 86380 86390 1
413390 99413390 1001 86380 86390 1
413161 99413161 1001 86380 86390 1
413165 99413165 1001 86380 86390 1
413245 99413245 1001 86380 86390 1
413204 99413204 1001 86380 86390 1
412787 99412787 1001 86380 86390 1
412745 99412745 1001 86380 86390 1
414034 99414034 1001 86380 86390 1
413734 99413734 1001 86380 86390 1
414040 99414040 1001 86380 86390 1
414066 99414066 1001 86380 86390 1
413791 99413791 1001 86380 86390 1
413703 99413703 1001 86380 86390 1
414041 99414041 1001 86380 86390 1
413793 99413793 1001 86380 86390 1
414922 99414922 1001 86380 86390 1
414570 99414570 1001 86380 86390 1
414536 99414536 1001 86380 86390 1
414897 99414897 1001 86380 86390 1
414647 99414647 1001 86380 86390 1
414754 99414754 1001 86380 86390 1
414198 99414198 1001 86380 86390 1
414177 99414177 1001 86380 86390 1
414231 99414231 1001 86380 86390 1
415401 99415401 1001 86380 86390 1
416839 99416839 1001 86380 86390 1
416439 99416439 1001 86380 86390 1
416150 99416150 1001 86380 86390 1
416121 99416121 1001 86380 86390 1
415724 99415724 1001 86380 86390 1
415800 99415800 1001 86380 86390 1
417114 99417114 1001 86380 86390 1
417027 99417027 1001 86380 86390 1
417263 99417263 1001 86380 86390 1
417500 99417500 1001 86380 86390 1
418792 99418792 1001 86380 86390 1
418689 99418689 1001 86380 86390 1
418795 99418795 1001 86380 86390 1
418370 99418370 1001 86380 86390 1
418103 99418103 1001 86380 86390 1
418234 99418234 1001 86380 86390 1
418242 99418242 1001 86380 86390 1
418216 99418216 1001 86380 86390 1
418273 99418273 1001 86380 86390 1
417765 99417765 1001 86380 86390 1
417820 99417820 1001 86380 86390 1
417823 99417823 1001 86380 86390 1
417854 99417854 1001 86380 86390 1
417835 99417835 1001 86380 86390 1
417861 99417861 1001 86380 86390 1
417780 99417780 1001 86380 86390 1
417814 99417814 1001 86380 86390 1
418911 99418911 1001 86380 86390 1
419110 99419110 1001 86380 86390 1
418927 99418927 1001 86380 86390 1
420095 99420095 1001 86380 86390 1
420221 99420221 1001 86380 86390 1
420371 99420371 1001 86380 86390 1
420090 99420090 1001 86380 86390 1
420036 99420036 1001 86380 86390 1
419322 99419322 1001 86380 86390 1
419497 99419497 1001 86380 86390 1
419537 99419537 1001 86380 86390 1
420599 99420599 1001 86380 86390 1
420518 99420518 1001 86380 86390 1
420552 99420552 1001 86380 86390 1
420610 99420610 1001 86380 86390 1
420830 99420830 1001 86380 86390 1
421969 99421969 1001 86380 86390 1
421881 99421881 1001 86380 86390 1
421455 99421455 1001 86380 86390 1
421352 99421352 1001 86380 86390 1
421486 99421486 1001 86380 86390 1
421443 99421443 1001 86380 86390 1
421310 99421310 1001 86380 86390 1
421564 99421564 1001 86380 86390 1
421241 99421241 1001 86380 86390 1
422387 99422387 1001 86380 86390 1
422511 99422511 1001 86380 86390 1
422470 99422470 1001 86380 86390 1
423309 99423309 1001 86380 86390 1
423379 99423379 1001 86380 86390 1
423449 99423449 1001 86380 86390 1
423702 99423702 1001 86380 86390 1
423567 99423567 1001 86380 86390 1
423504 99423504 1001 86380 86390 1
423108 99423108 1001 86380 86390 1
423214 99423214 1001 86380 86390 1
422787 99422787 1001 86380 86390 1
422813 99422813 1001 86380 86390 1
422760 99422760 1001 86380 86390 1
424036 99424036 1001 86380 86390 1
423770 99423770 1001 86380 86390 1
423828 99423828 1001 86380 86390 1
423829 99423829 1001 86380 86390 1
423951 99423951 1001 86380 86390 1
425175 99425175 1001 86380 86390 1
425291 99425291 1001 86380 86390 1
424935 99424935 1001 86380 86390 1
424604 99424604 1001 86380 86390 1
424945 99424945 1001 86380 86390 1
425000 99425000 1001 86380 86390 1
424395 99424395 1001 86380 86390 1
425694 99425694 1001 86380 86390 1
425655 99425655 1001 86380 86390 1
427057 99427057 1001 86380 86390 1
426881 99426881 1001 86380 86390 1
426957 99426957 1001 86380 86390 1
426836 99426836 1001 86380 86390 1
426476 99426476 1001 86380 86390 1
426521 99426521 1001 86380 86390 1
426664 99426664 1001 86380 86390 1
426300 99426300 1001 86380 86390 1
426305 99426305 1001 86380 86390 1
426458 99426458 1001 86380 86390 1
426586 99426586 1001 86380 86390 1
426500 99426500 1001 86380 86390 1
425917 99425917 1001 86380 86390 1
425842 99425842 1001 86380 86390 1
426226 99426226 1001 86380 86390 1
426081 99426081 1001 86380 86390 1
426007 99426007 1001 86380 86390 1
427315 99427315 1001 86380 86390 1
427156 99427156 1001 86380 86390 1
427255 99427255 1001 86380 86390 1
428429 99428429 1001 86380 86390 1
428655 99428655 1001 86380 86390 1
428357 99428357 1001 86380 86390 1
428435 99428435 1001 86380 86390 1
427970 99427970 1001 86380 86390 1
428039 99428039 1001 86380 86390 1
428122 99428122 1001 86380 86390 1
428340 99428340 1001 86380 86390 1
428193 99428193 1001 86380 86390 1
428275 99428275 1001 86380 86390 1
427601 99427601 1001 86380 86390 1
427804 99427804 1001 86380 86390 1
427713 99427713 1001 86380 86390 1
427597 99427597 1001 86380 86390 1
427648 99427648 1001 86380 86390 1
428970 99428970 1001 86380 86390 1
429034 99429034 1001 86380 86390 1
430291 99430291 1001 86380 86390 1
430372 99430372 1001 86380 86390 1
429862 99429862 1001 86380 86390 1
429676 99429676 1001 86380 86390 1
429612 99429612 1001 86380 86390 1
429411 99429411 1001 86380 86390 1
429559 99429559 1001 86380 86390 1
429383 99429383 1001 86380 86390 1
430714 99430714 1001 86380 86390 1
430630 99430630 1001 86380 86390 1
431766 99431766 1001 86380 86390 1
431658 99431658 1001 86380 86390 1
431413 99431413 1001 86380 86390 1
431369 99431369 1001 86380 86390 1
431549 99431549 1001 86380 86390 1
431582 99431582 1001 86380 86390 1
430920 99430920 1001 86380 86390 1
431121 99431121 1001 86380 86390 1
430949 99430949 1001 86380 86390 1
430966 99430966 1001 86380 86390 1
430943 99430943 1001 86380 86390 1
432435 99432435 1001 86380 86390 1
432061 99432061 1001 86380 86390 1
432417 99432417 1001 86380 86390 1
432254 99432254 1001 86380 86390 1
432169 99432169 1001 86380 86390 1
433099 99433099 1001 86380 86390 1
432915 99432915 1001 86380 86390 1
432937 99432937 1001 86380 86390 1
433009 99433009 1001 86380 86390 1
433043 99433043 1001 86380 86390 1
432942 99432942 1001 86380 86390 1
433047 99433047 1001 86380 86390 1
432783 99432783 1001 86380 86390 1
432695 99432695 1001 86380 86390 1
432873 99432873 1001 86380 86390 1
432824 99432824 1001 86380 86390 1
434017 99434017 1001 86380 86390 1
433792 99433792 1001 86380 86390 1
433758 99433758 1001 86380 86390 1
433957 99433957 1001 86380 86390 1
435434 99435434 1001 86380 86390 1
435055 99435055 1001 86380 86390 1
435162 99435162 1001 86380 86390 1
435414 99435414 1001 86380 86390 1
434829 99434829 1001 86380 86390 1
434669 99434669 1001 86380 86390 1
434978 99434978 1001 86380 86390 1
434911 99434911 1001 86380 86390 1
434702 99434702 1001 86380 86390 1
434455 99434455 1001 86380 86390 1
434495 99434495 1001 86380 86390 1
434419 99434419 1001 86380 86390 1
435675 99435675 1001 86380 86390 1
436903 99436903 1001 86380 86390 1
436971 99436971 1001 86380 86390 1
436757 99436757 1001 86380 86390 1
436604 99436604 1001 86380 86390 1
436404 99436404 1001 86380 86390 1
436221 99436221 1001 86380 86390 1
300034 99300034 1001 86380 86390 1
437305 99437305 1001 86380 86390 1
437286 99437286 1001 86380 86390 1
300614 99300614 1001 86380 86390 1
300368 99300368 1001 86380 86390 1
300487 99300487 1001 86380 86390 1
300375 99300375 1001 86380 86390 1
300323 99300323 1001 86380 86390 1
300272 99300272 1001 86380 86390 1
300285 99300285 1001 86380 86390 1
300196 99300196 1001 86380 86390 1
300274 99300274 1001 86380 86390 1
300198 99300198 1001 86380 86390 1
300770 99300770 1001 86380 86390 1
300760 99300760 1001 86380 86390 1
300917 99300917 1001 86380 86390 1
301433 99301433 1001 86380 86390 1
301384 99301384 1001 86380 86390 1
301264 99301264 1001 86380 86390 1
301190 99301190 1001 86380 86390 1
301052 99301052 1001 86380 86390 1
301133 99301133 1001 86380 86390 1
301082 99301082 1001 86380 86390 1
301005 99301005 1001 86380 86390 1
301096 99301096 1001 86380 86390 1
301111 99301111 1001 86380 86390 1
301137 99301137 1001 86380 86390 1
301021 99301021 1001 86380 86390 1
301747 99301747 1001 86380 86390 1
301621 99301621 1001 86380 86390 1
301750 99301750 1001 86380 86390 1
302228 99302228 1001 86380 86390 1
302216 99302216 1001 86380 86390 1
302359 99302359 1001 86380 86390 1
302260 99302260 1001 86380 86390 1
302176 99302176 1001 86380 86390 1
301971 99301971 1001 86380 86390 1
302123 99302123 1001 86380 86390 1
301857 99301857 1001 86380 86390 1
301780 99301780 1001 86380 86390 1
302586 99302586 1001 86380 86390 1
302483 99302483 1001 86380 86390 1
302383 99302383 1001 86380 86390 1
303145 99303145 1001 86380 86390 1
303017 99303017 1001 86380 86390 1
303085 99303085 1001 86380 86390 1
303115 99303115 1001 86380 86390 1
302820 99302820 1001 86380 86390 1
302861 99302861 1001 86380 86390 1
302862 99302862 1001 86380 86390 1
302979 99302979 1001 86380 86390 1
302907 99302907 1001 86380 86390 1
302638 99302638 1001 86380 86390 1
302656 99302656 1001 86380 86390 1
302669 99302669 1001 86380 86390 1
302618 99302618 1001 86380 86390 1
302749 99302749 1001 86380 86390 1
303411 99303411 1001 86380 86390 1
303909 99303909 1001 86380 86390 1
303926 99303926 1001 86380 86390 1
303851 99303851 1001 86380 86390 1
303699 99303699 1001 86380 86390 1
303716 99303716 1001 86380 86390 1
303610 99303610 1001 86380 86390 1
303564 99303564 1001 86380 86390 1
303541 99303541 1001 86380 86390 1
304095 99304095 1001 86380 86390 1
304048 99304048 1001 86380 86390 1
304093 99304093 1001 86380 86390 1
304663 99304663 1001 86380 86390 1
304808 99304808 1001 86380 86390 1
304563 99304563 1001 86380 86390 1
304654 99304654 1001 86380 86390 1
304616 99304616 1001 86380 86390 1
304610 99304610 1001 86380 86390 1
304287 99304287 1001 86380 86390 1
304249 99304249 1001 86380 86390 1
304354 99304354 1001 86380 86390 1
304986 99304986 1001 86380 86390 1
304999 99304999 1001 86380 86390 1
304864 99304864 1001 86380 86390 1
305548 99305548 1001 86380 86390 1
305555 99305555 1001 86380 86390 1
305426 99305426 1001 86380 86390 1
305324 99305324 1001 86380 86390 1
305479 99305479 1001 86380 86390 1
305156 99305156 1001 86380 86390 1
305250 99305250 1001 86380 86390 1
305174 99305174 1001 86380 86390 1
305162 99305162 1001 86380 86390 1
305206 99305206 1001 86380 86390 1
500026 99500026 1001 86380 86390 1
500083 99500083 1001 86380 86390 1
500187 99500187 1001 86380 86390 1
500779 99500779 1001 86380 86390 1
500705 99500705 1001 86380 86390 1
500735 99500735 1001 86380 86390 1
500546 99500546 1001 86380 86390 1
500462 99500462 1001 86380 86390 1
500503 99500503 1001 86380 86390 1
500555 99500555 1001 86380 86390 1
500258 99500258 1001 86380 86390 1
500371 99500371 1001 86380 86390 1
500993 99500993 1001 86380 86390 1
500942 99500942 1001 86380 86390 1
501472 99501472 1001 86380 86390 1
501638 99501638 1001 86380 86390 1
501565 99501565 1001 86380 86390 1
501597 99501597 1001 86380 86390 1
501307 99501307 1001 86380 86390 1
501417 99501417 1001 86380 86390 1
501265 99501265 1001 86380 86390 1
501433 99501433 1001 86380 86390 1
501252 99501252 1001 86380 86390 1
501136 99501136 1001 86380 86390 1
501168 99501168 1001 86380 86390 1
501056 99501056 1001 86380 86390 1
501784 99501784 1001 86380 86390 1
501669 99501669 1001 86380 86390 1
501773 99501773 1001 86380 86390 1
501763 99501763 1001 86380 86390 1
501700 99501700 1001 86380 86390 1
501843 99501843 1001 86380 86390 1
502365 99502365 1001 86380 86390 1
502344 99502344 1001 86380 86390 1
502334 99502334 1001 86380 86390 1
502336 99502336 1001 86380 86390 1
502146 99502146 1001 86380 86390 1
502243 99502243 1001 86380 86390 1
502064 99502064 1001 86380 86390 1
501989 99501989 1001 86380 86390 1
501961 99501961 1001 86380 86390 1
502544 99502544 1001 86380 86390 1
502546 99502546 1001 86380 86390 1
503192 99503192 1001 86380 86390 1
503147 99503147 1001 86380 86390 1
503187 99503187 1001 86380 86390 1
502920 99502920 1001 86380 86390 1
503024 99503024 1001 86380 86390 1
502974 99502974 1001 86380 86390 1
502903 99502903 1001 86380 86390 1
502699 99502699 1001 86380 86390 1
502816 99502816 1001 86380 86390 1
502804 99502804 1001 86380 86390 1
502771 99502771 1001 86380 86390 1
503307 99503307 1001 86380 86390 1
503416 99503416 1001 86380 86390 1
503456 99503456 1001 86380 86390 1
503353 99503353 1001 86380 86390 1
503975 99503975 1001 86380 86390 1
503776 99503776 1001 86380 86390 1
503713 99503713 1001 86380 86390 1
503729 99503729 1001 86380 86390 1
503820 99503820 1001 86380 86390 1
503872 99503872 1001 86380 86390 1
503615 99503615 1001 86380 86390 1
503501 99503501 1001 86380 86390 1
503585 99503585 1001 86380 86390 1
503624 99503624 1001 86380 86390 1
503703 99503703 1001 86380 86390 1
504312 99504312 1001 86380 86390 1
504131 99504131 1001 86380 86390 1
504830 99504830 1001 86380 86390 1
504741 99504741 1001 86380 86390 1
504823 99504823 1001 86380 86390 1
504875 99504875 1001 86380 86390 1
504891 99504891 1001 86380 86390 1
504404 99504404 1001 86380 86390 1
505077 99505077 1001 86380 86390 1
505066 99505066 1001 86380 86390 1
505118 99505118 1001 86380 86390 1
505018 99505018 1001 86380 86390 1
505663 99505663 1001 86380 86390 1
505702 99505702 1001 86380 86390 1
505576 99505576 1001 86380 86390 1
505539 99505539 1001 86380 86390 1
505542 99505542 1001 86380 86390 1
505544 99505544 1001 86380 86390 1
505293 99505293 1001 86380 86390 1
505355 99505355 1001 86380 86390 1
505942 99505942 1001 86380 86390 1
505930 99505930 1001 86380 86390 1
505931 99505931 1001 86380 86390 1
505816 99505816 1001 86380 86390 1
505804 99505804 1001 86380 86390 1
506524 99506524 1001 86380 86390 1
506556 99506556 1001 86380 86390 1
506356 99506356 1001 86380 86390 1
506219 99506219 1001 86380 86390 1
506087 99506087 1001 86380 86390 1
506026 99506026 1001 86380 86390 1
506181 99506181 1001 86380 86390 1
506632 99506632 1001 86380 86390 1
507272 99507272 1001 86380 86390 1
507278 99507278 1001 86380 86390 1
507075 99507075 1001 86380 86390 1
507095 99507095 1001 86380 86390 1
507030 99507030 1001 86380 86390 1
507060 99507060 1001 86380 86390 1
506985 99506985 1001 86380 86390 1
506978 99506978 1001 86380 86390 1
507504 99507504 1001 86380 86390 1
507468 99507468 1001 86380 86390 1
508056 99508056 1001 86380 86390 1
508219 99508219 1001 86380 86390 1
507928 99507928 1001 86380 86390 1
507954 99507954 1001 86380 86390 1
507956 99507956 1001 86380 86390 1
507899 99507899 1001 86380 86390 1
507813 99507813 1001 86380 86390 1
507804 99507804 1001 86380 86390 1
508351 99508351 1001 86380 86390 1
508326 99508326 1001 86380 86390 1
508331 99508331 1001 86380 86390 1
508422 99508422 1001 86380 86390 1
509000 99509000 1001 86380 86390 1
508899 99508899 1001 86380 86390 1
509054 99509054 1001 86380 86390 1
509020 99509020 1001 86380 86390 1
509021 99509021 1001 86380 86390 1
508773 99508773 1001 86380 86390 1
508467 99508467 1001 86380 86390 1
508639 99508639 1001 86380 86390 1
508492 99508492 1001 86380 86390 1
509825 99509825 1001 86380 86390 1
509870 99509870 1001 86380 86390 1
509878 99509878 1001 86380 86390 1
509570 99509570 1001 86380 86390 1
509523 99509523 1001 86380 86390 1
509321 99509321 1001 86380 86390 1
509438 99509438 1001 86380 86390 1
509400 99509400 1001 86380 86390 1
509283 99509283 1001 86380 86390 1
509409 99509409 1001 86380 86390 1
509991 99509991 1001 86380 86390 1
509489 99509489 1001 86380 86390 1
509985 99509985 1001 86380 86390 1
510693 99510693 1001 86380 86390 1
510565 99510565 1001 86380 86390 1
510620 99510620 1001 86380 86390 1
510340 99510340 1001 86380 86390 1
510433 99510433 1001 86380 86390 1
510398 99510398 1001 86380 86390 1
510364 99510364 1001 86380 86390 1
510288 99510288 1001 86380 86390 1
510228 99510228 1001 86380 86390 1
510144 99510144 1001 86380 86390 1
510752 99510752 1001 86380 86390 1
511482 99511482 1001 86380 86390 1
511475 99511475 1001 86380 86390 1
511547 99511547 1001 86380 86390 1
511192 99511192 1001 86380 86390 1
511209 99511209 1001 86380 86390 1
511210 99511210 1001 86380 86390 1
511230 99511230 1001 86380 86390 1
511118 99511118 1001 86380 86390 1
511082 99511082 1001 86380 86390 1
510983 99510983 1001 86380 86390 1
511595 99511595 1001 86380 86390 1
511744 99511744 1001 86380 86390 1
512201 99512201 1001 86380 86390 1
512217 99512217 1001 86380 86390 1
512115 99512115 1001 86380 86390 1
511987 99511987 1001 86380 86390 1
512014 99512014 1001 86380 86390 1
512043 99512043 1001 86380 86390 1
511922 99511922 1001 86380 86390 1
511861 99511861 1001 86380 86390 1
512543 99512543 1001 86380 86390 1
512505 99512505 1001 86380 86390 1
513129 99513129 1001 86380 86390 1
513080 99513080 1001 86380 86390 1
512819 99512819 1001 86380 86390 1
512845 99512845 1001 86380 86390 1
512981 99512981 1001 86380 86390 1
512757 99512757 1001 86380 86390 1
512770 99512770 1001 86380 86390 1
512660 99512660 1001 86380 86390 1
513367 99513367 1001 86380 86390 1
513331 99513331 1001 86380 86390 1
513840 99513840 1001 86380 86390 1
513853 99513853 1001 86380 86390 1
514026 99514026 1001 86380 86390 1
513803 99513803 1001 86380 86390 1
513811 99513811 1001 86380 86390 1
513597 99513597 1001 86380 86390 1
513469 99513469 1001 86380 86390 1
513547 99513547 1001 86380 86390 1
513601 99513601 1001 86380 86390 1
513448 99513448 1001 86380 86390 1
513565 99513565 1001 86380 86390 1
513423 99513423 1001 86380 86390 1
514120 99514120 1001 86380 86390 1
514060 99514060 1001 86380 86390 1
514191 99514191 1001 86380 86390 1
514755 99514755 1001 86380 86390 1
514750 99514750 1001 86380 86390 1
514791 99514791 1001 86380 86390 1
514486 99514486 1001 86380 86390 1
514551 99514551 1001 86380 86390 1
514474 99514474 1001 86380 86390 1
514610 99514610 1001 86380 86390 1
514507 99514507 1001 86380 86390 1
514368 99514368 1001 86380 86390 1
514247 99514247 1001 86380 86390 1
515010 99515010 1001 86380 86390 1
514976 99514976 1001 86380 86390 1
515029 99515029 1001 86380 86390 1
514875 99514875 1001 86380 86390 1
515608 99515608 1001 86380 86390 1
515640 99515640 1001 86380 86390 1
515563 99515563 1001 86380 86390 1
515577 99515577 1001 86380 86390 1
515673 99515673 1001 86380 86390 1
515369 99515369 1001 86380 86390 1
515346 99515346 1001 86380 86390 1
515230 99515230 1001 86380 86390 1
515694 99515694 1001 86380 86390 1
515879 99515879 1001 86380 86390 1
515856 99515856 1001 86380 86390 1
515769 99515769 1001 86380 86390 1
516446 99516446 1001 86380 86390 1
516412 99516412 1001 86380 86390 1
516323 99516323 1001 86380 86390 1
516336 99516336 1001 86380 86390 1
516442 99516442 1001 86380 86390 1
516110 99516110 1001 86380 86390 1
516111 99516111 1001 86380 86390 1
516163 99516163 1001 86380 86390 1
516100 99516100 1001 86380 86390 1
516297 99516297 1001 86380 86390 1
516103 99516103 1001 86380 86390 1
516264 99516264 1001 86380 86390 1
515905 99515905 1001 86380 86390 1
515934 99515934 1001 86380 86390 1
516093 99516093 1001 86380 86390 1
516656 99516656 1001 86380 86390 1
516644 99516644 1001 86380 86390 1
516709 99516709 1001 86380 86390 1
517250 99517250 1001 86380 86390 1
517263 99517263 1001 86380 86390 1
517105 99517105 1001 86380 86390 1
517015 99517015 1001 86380 86390 1
517044 99517044 1001 86380 86390 1
516896 99516896 1001 86380 86390 1
516808 99516808 1001 86380 86390 1
516791 99516791 1001 86380 86390 1
517530 99517530 1001 86380 86390 1
517403 99517403 1001 86380 86390 1
517404 99517404 1001 86380 86390 1
517805 99517805 1001 86380 86390 1
517711 99517711 1001 86380 86390 1
517590 99517590 1001 86380 86390 1
518172 99518172 1001 86380 86390 1
518241 99518241 1001 86380 86390 1
518270 99518270 1001 86380 86390 1
518312 99518312 1001 86380 86390 1
518339 99518339 1001 86380 86390 1
518275 99518275 1001 86380 86390 1
518340 99518340 1001 86380 86390 1
518776 99518776 1001 86380 86390 1
518674 99518674 1001 86380 86390 1
518494 99518494 1001 86380 86390 1
518507 99518507 1001 86380 86390 1
518470 99518470 1001 86380 86390 1
519115 99519115 1001 86380 86390 1
519077 99519077 1001 86380 86390 1
519154 99519154 1001 86380 86390 1
519190 99519190 1001 86380 86390 1
518997 99518997 1001 86380 86390 1
519803 99519803 1001 86380 86390 1
519548 99519548 1001 86380 86390 1
519587 99519587 1001 86380 86390 1
519421 99519421 1001 86380 86390 1
519525 99519525 1001 86380 86390 1
519517 99519517 1001 86380 86390 1
519325 99519325 1001 86380 86390 1
519237 99519237 1001 86380 86390 1
519243 99519243 1001 86380 86390 1
519956 99519956 1001 86380 86390 1
519925 99519925 1001 86380 86390 1
519901 99519901 1001 86380 86390 1
520450 99520450 1001 86380 86390 1
520515 99520515 1001 86380 86390 1
520472 99520472 1001 86380 86390 1
520237 99520237 1001 86380 86390 1
520356 99520356 1001 86380 86390 1
520061 99520061 1001 86380 86390 1
520101 99520101 1001 86380 86390 1
520106 99520106 1001 86380 86390 1
520680 99520680 1001 86380 86390 1
520672 99520672 1001 86380 86390 1
521301 99521301 1001 86380 86390 1
521358 99521358 1001 86380 86390 1
521373 99521373 1001 86380 86390 1
521296 99521296 1001 86380 86390 1
521257 99521257 1001 86380 86390 1
521232 99521232 1001 86380 86390 1
521575 99521575 1001 86380 86390 1
522264 99522264 1001 86380 86390 1
522155 99522155 1001 86380 86390 1
522131 99522131 1001 86380 86390 1
522283 99522283 1001 86380 86390 1
522163 99522163 1001 86380 86390 1
522087 99522087 1001 86380 86390 1
521867 99521867 1001 86380 86390 1
521880 99521880 1001 86380 86390 1
521706 99521706 1001 86380 86390 1
521720 99521720 1001 86380 86390 1
522383 99522383 1001 86380 86390 1
522334 99522334 1001 86380 86390 1
522427 99522427 1001 86380 86390 1
522415 99522415 1001 86380 86390 1
523017 99523017 1001 86380 86390 1
522823 99522823 1001 86380 86390 1
522731 99522731 1001 86380 86390 1
522542 99522542 1001 86380 86390 1
522702 99522702 1001 86380 86390 1
522509 99522509 1001 86380 86390 1
523272 99523272 1001 86380 86390 1
523273 99523273 1001 86380 86390 1
523213 99523213 1001 86380 86390 1
523317 99523317 1001 86380 86390 1
523279 99523279 1001 86380 86390 1
523942 99523942 1001 86380 86390 1
523848 99523848 1001 86380 86390 1
523727 99523727 1001 86380 86390 1
523573 99523573 1001 86380 86390 1
523381 99523381 1001 86380 86390 1
524141 99524141 1001 86380 86390 1
524030 99524030 1001 86380 86390 1
524083 99524083 1001 86380 86390 1
524592 99524592 1001 86380 86390 1
524741 99524741 1001 86380 86390 1
524701 99524701 1001 86380 86390 1
524585 99524585 1001 86380 86390 1
524650 99524650 1001 86380 86390 1
524384 99524384 1001 86380 86390 1
524455 99524455 1001 86380 86390 1
524433 99524433 1001 86380 86390 1
524181 99524181 1001 86380 86390 1
524220 99524220 1001 86380 86390 1
524976 99524976 1001 86380 86390 1
524972 99524972 1001 86380 86390 1
524973 99524973 1001 86380 86390 1
525561 99525561 1001 86380 86390 1
525487 99525487 1001 86380 86390 1
525425 99525425 1001 86380 86390 1
525188 99525188 1001 86380 86390 1
525293 99525293 1001 86380 86390 1
525361 99525361 1001 86380 86390 1
525248 99525248 1001 86380 86390 1
525121 99525121 1001 86380 86390 1
525756 99525756 1001 86380 86390 1
525667 99525667 1001 86380 86390 1
525785 99525785 1001 86380 86390 1
525617 99525617 1001 86380 86390 1
525736 99525736 1001 86380 86390 1
526398 99526398 1001 86380 86390 1
526280 99526280 1001 86380 86390 1
526384 99526384 1001 86380 86390 1
526044 99526044 1001 86380 86390 1
526057 99526057 1001 86380 86390 1
525842 99525842 1001 86380 86390 1
525855 99525855 1001 86380 86390 1
526010 99526010 1001 86380 86390 1
525882 99525882 1001 86380 86390 1
525823 99525823 1001 86380 86390 1
525967 99525967 1001 86380 86390 1
526452 99526452 1001 86380 86390 1
527069 99527069 1001 86380 86390 1
527097 99527097 1001 86380 86390 1
527123 99527123 1001 86380 86390 1
527105 99527105 1001 86380 86390 1
526957 99526957 1001 86380 86390 1
527039 99527039 1001 86380 86390 1
527326 99527326 1001 86380 86390 1
527380 99527380 1001 86380 86390 1
527445 99527445 1001 86380 86390 1
527255 99527255 1001 86380 86390 1
527334 99527334 1001 86380 86390 1
527912 99527912 1001 86380 86390 1
528051 99528051 1001 86380 86390 1
528036 99528036 1001 86380 86390 1
527972 99527972 1001 86380 86390 1
527985 99527985 1001 86380 86390 1
527793 99527793 1001 86380 86390 1
527822 99527822 1001 86380 86390 1
527688 99527688 1001 86380 86390 1
527506 99527506 1001 86380 86390 1
527483 99527483 1001 86380 86390 1
527625 99527625 1001 86380 86390 1
527548 99527548 1001 86380 86390 1
527554 99527554 1001 86380 86390 1
527463 99527463 1001 86380 86390 1
528159 99528159 1001 86380 86390 1
528121 99528121 1001 86380 86390 1
528840 99528840 1001 86380 86390 1
528832 99528832 1001 86380 86390 1
528848 99528848 1001 86380 86390 1
528529 99528529 1001 86380 86390 1
528689 99528689 1001 86380 86390 1
528507 99528507 1001 86380 86390 1
528348 99528348 1001 86380 86390 1
528393 99528393 1001 86380 86390 1
528472 99528472 1001 86380 86390 1
528318 99528318 1001 86380 86390 1
529046 99529046 1001 86380 86390 1
529077 99529077 1001 86380 86390 1
528908 99528908 1001 86380 86390 1
529668 99529668 1001 86380 86390 1
529647 99529647 1001 86380 86390 1
529559 99529559 1001 86380 86390 1
529689 99529689 1001 86380 86390 1
529522 99529522 1001 86380 86390 1
529355 99529355 1001 86380 86390 1
529344 99529344 1001 86380 86390 1
529494 99529494 1001 86380 86390 1
529211 99529211 1001 86380 86390 1
529201 99529201 1001 86380 86390 1
529228 99529228 1001 86380 86390 1
529192 99529192 1001 86380 86390 1
529116 99529116 1001 86380 86390 1
529286 99529286 1001 86380 86390 1
529777 99529777 1001 86380 86390 1
529916 99529916 1001 86380 86390 1
530414 99530414 1001 86380 86390 1
530369 99530369 1001 86380 86390 1
530277 99530277 1001 86380 86390 1
530192 99530192 1001 86380 86390 1
530038 99530038 1001 86380 86390 1
530001 99530001 1001 86380 86390 1
529978 99529978 1001 86380 86390 1
529995 99529995 1001 86380 86390 1
530139 99530139 1001 86380 86390 1
530555 99530555 1001 86380 86390 1
530597 99530597 1001 86380 86390 1
530714 99530714 1001 86380 86390 1
530586 99530586 1001 86380 86390 1
530718 99530718 1001 86380 86390 1
531316 99531316 1001 86380 86390 1
531348 99531348 1001 86380 86390 1
531014 99531014 1001 86380 86390 1
530869 99530869 1001 86380 86390 1
530923 99530923 1001 86380 86390 1
531550 99531550 1001 86380 86390 1
531563 99531563 1001 86380 86390 1
531477 99531477 1001 86380 86390 1
531491 99531491 1001 86380 86390 1
532104 99532104 1001 86380 86390 1
531878 99531878 1001 86380 86390 1
531880 99531880 1001 86380 86390 1
531818 99531818 1001 86380 86390 1
531620 99531620 1001 86380 86390 1
531788 99531788 1001 86380 86390 1
532308 99532308 1001 86380 86390 1
532219 99532219 1001 86380 86390 1
532405 99532405 1001 86380 86390 1
532265 99532265 1001 86380 86390 1
532997 99532997 1001 86380 86390 1
532763 99532763 1001 86380 86390 1
532636 99532636 1001 86380 86390 1
532755 99532755 1001 86380 86390 1
532756 99532756 1001 86380 86390 1
532784 99532784 1001 86380 86390 1
532438 99532438 1001 86380 86390 1
532599 99532599 1001 86380 86390 1
532460 99532460 1001 86380 86390 1
533218 99533218 1001 86380 86390 1
533156 99533156 1001 86380 86390 1
533169 99533169 1001 86380 86390 1
533184 99533184 1001 86380 86390 1
533800 99533800 1001 86380 86390 1
533661 99533661 1001 86380 86390 1
533819 99533819 1001 86380 86390 1
533628 99533628 1001 86380 86390 1
533539 99533539 1001 86380 86390 1
533643 99533643 1001 86380 86390 1
533451 99533451 1001 86380 86390 1
533456 99533456 1001 86380 86390 1
533343 99533343 1001 86380 86390 1
533242 99533242 1001 86380 86390 1
533271 99533271 1001 86380 86390 1
533392 99533392 1001 86380 86390 1
533872 99533872 1001 86380 86390 1
533874 99533874 1001 86380 86390 1
533940 99533940 1001 86380 86390 1
533903 99533903 1001 86380 86390 1
533879 99533879 1001 86380 86390 1
534627 99534627 1001 86380 86390 1
534503 99534503 1001 86380 86390 1
534344 99534344 1001 86380 86390 1
534385 99534385 1001 86380 86390 1
534361 99534361 1001 86380 86390 1
534162 99534162 1001 86380 86390 1
534113 99534113 1001 86380 86390 1
534816 99534816 1001 86380 86390 1
534843 99534843 1001 86380 86390 1
534692 99534692 1001 86380 86390 1
535375 99535375 1001 86380 86390 1
535315 99535315 1001 86380 86390 1
534941 99534941 1001 86380 86390 1
535047 99535047 1001 86380 86390 1
535029 99535029 1001 86380 86390 1
535031 99535031 1001 86380 86390 1
535585 99535585 1001 86380 86390 1
535521 99535521 1001 86380 86390 1
535691 99535691 1001 86380 86390 1
535615 99535615 1001 86380 86390 1
535656 99535656 1001 86380 86390 1
536159 99536159 1001 86380 86390 1
536223 99536223 1001 86380 86390 1
536245 99536245 1001 86380 86390 1
536071 99536071 1001 86380 86390 1
535781 99535781 1001 86380 86390 1
535718 99535718 1001 86380 86390 1
536354 99536354 1001 86380 86390 1
536422 99536422 1001 86380 86390 1
537074 99537074 1001 86380 86390 1
537036 99537036 1001 86380 86390 1
536998 99536998 1001 86380 86390 1
537104 99537104 1001 86380 86390 1
537056 99537056 1001 86380 86390 1
536868 99536868 1001 86380 86390 1
536845 99536845 1001 86380 86390 1
536858 99536858 1001 86380 86390 1
536838 99536838 1001 86380 86390 1
536700 99536700 1001 86380 86390 1
536550 99536550 1001 86380 86390 1
536590 99536590 1001 86380 86390 1
536605 99536605 1001 86380 86390 1
537239 99537239 1001 86380 86390 1
537218 99537218 1001 86380 86390 1
537283 99537283 1001 86380 86390 1
537874 99537874 1001 86380 86390 1
537869 99537869 1001 86380 86390 1
537819 99537819 1001 86380 86390 1
537603 99537603 1001 86380 86390 1
537748 99537748 1001 86380 86390 1
537620 99537620 1001 86380 86390 1
537609 99537609 1001 86380 86390 1
537585 99537585 1001 86380 86390 1
537459 99537459 1001 86380 86390 1
537385 99537385 1001 86380 86390 1
537515 99537515 1001 86380 86390 1
537373 99537373 1001 86380 86390 1
537390 99537390 1001 86380 86390 1
537533 99537533 1001 86380 86390 1
538000 99538000 1001 86380 86390 1
538734 99538734 1001 86380 86390 1
538454 99538454 1001 86380 86390 1
538393 99538393 1001 86380 86390 1
538883 99538883 1001 86380 86390 1
538832 99538832 1001 86380 86390 1
538849 99538849 1001 86380 86390 1
539565 99539565 1001 86380 86390 1
539580 99539580 1001 86380 86390 1
539506 99539506 1001 86380 86390 1
539281 99539281 1001 86380 86390 1
539352 99539352 1001 86380 86390 1
539098 99539098 1001 86380 86390 1
539091 99539091 1001 86380 86390 1
539030 99539030 1001 86380 86390 1
539214 99539214 1001 86380 86390 1
539781 99539781 1001 86380 86390 1
539744 99539744 1001 86380 86390 1
539667 99539667 1001 86380 86390 1
539695 99539695 1001 86380 86390 1
539674 99539674 1001 86380 86390 1
539779 99539779 1001 86380 86390 1
539844 99539844 1001 86380 86390 1
540287 99540287 1001 86380 86390 1
540288 99540288 1001 86380 86390 1
540355 99540355 1001 86380 86390 1
540266 99540266 1001 86380 86390 1
540348 99540348 1001 86380 86390 1
540338 99540338 1001 86380 86390 1
540230 99540230 1001 86380 86390 1
540140 99540140 1001 86380 86390 1
540104 99540104 1001 86380 86390 1
540196 99540196 1001 86380 86390 1
539965 99539965 1001 86380 86390 1
539941 99539941 1001 86380 86390 1
540555 99540555 1001 86380 86390 1
540518 99540518 1001 86380 86390 1
540574 99540574 1001 86380 86390 1
540511 99540511 1001 86380 86390 1
540643 99540643 1001 86380 86390 1
541231 99541231 1001 86380 86390 1
541185 99541185 1001 86380 86390 1
541284 99541284 1001 86380 86390 1
541189 99541189 1001 86380 86390 1
541215 99541215 1001 86380 86390 1
541081 99541081 1001 86380 86390 1
541043 99541043 1001 86380 86390 1
540930 99540930 1001 86380 86390 1
541087 99541087 1001 86380 86390 1
540746 99540746 1001 86380 86390 1
540852 99540852 1001 86380 86390 1
540749 99540749 1001 86380 86390 1
541356 99541356 1001 86380 86390 1
541473 99541473 1001 86380 86390 1
541455 99541455 1001 86380 86390 1
541404 99541404 1001 86380 86390 1
541417 99541417 1001 86380 86390 1
541968 99541968 1001 86380 86390 1
541957 99541957 1001 86380 86390 1
541937 99541937 1001 86380 86390 1
541789 99541789 1001 86380 86390 1
541782 99541782 1001 86380 86390 1
541540 99541540 1001 86380 86390 1
541586 99541586 1001 86380 86390 1
542944 99542944 1001 86380 86390 1
542910 99542910 1001 86380 86390 1
542877 99542877 1001 86380 86390 1
542894 99542894 1001 86380 86390 1
542623 99542623 1001 86380 86390 1
542729 99542729 1001 86380 86390 1
542613 99542613 1001 86380 86390 1
542454 99542454 1001 86380 86390 1
542392 99542392 1001 86380 86390 1
542342 99542342 1001 86380 86390 1
542447 99542447 1001 86380 86390 1
542489 99542489 1001 86380 86390 1
542503 99542503 1001 86380 86390 1
542995 99542995 1001 86380 86390 1
543107 99543107 1001 86380 86390 1
543688 99543688 1001 86380 86390 1
543504 99543504 1001 86380 86390 1
543401 99543401 1001 86380 86390 1
543544 99543544 1001 86380 86390 1
543551 99543551 1001 86380 86390 1
543462 99543462 1001 86380 86390 1
543257 99543257 1001 86380 86390 1
543245 99543245 1001 86380 86390 1
543224 99543224 1001 86380 86390 1
543797 99543797 1001 86380 86390 1
543865 99543865 1001 86380 86390 1
543936 99543936 1001 86380 86390 1
544537 99544537 1001 86380 86390 1
544486 99544486 1001 86380 86390 1
544315 99544315 1001 86380 86390 1
544296 99544296 1001 86380 86390 1
544093 99544093 1001 86380 86390 1
544009 99544009 1001 86380 86390 1
544100 99544100 1001 86380 86390 1
544040 99544040 1001 86380 86390 1
544634 99544634 1001 86380 86390 1
544622 99544622 1001 86380 86390 1
544676 99544676 1001 86380 86390 1
544654 99544654 1001 86380 86390 1
544683 99544683 1001 86380 86390 1
544671 99544671 1001 86380 86390 1
411824 1079 1001 13260 17219 1
429870 762 1001 48000 54297 1
424895 1142 1001 15600 16737 1
500809 949 1002 58040 59157 1
400280 99400280 1001 86380 86390 1
400402 99400402 1001 86380 86390 1
400601 99400601 1001 86380 86390 1
400825 99400825 1001 86380 86390 1
401117 99401117 1001 86380 86390 1
401234 99401234 1001 86380 86390 1
401302 99401302 1001 86380 86390 1
401538 99401538 1001 86380 86390 1
401592 99401592 1001 86380 86390 1
401881 99401881 1001 86380 86390 1
401940 99401940 1001 86380 86390 1
401930 99401930 1001 86380 86390 1
402337 99402337 1001 86380 86390 1
402363 99402363 1001 86380 86390 1
402422 99402422 1001 86380 86390 1
402526 99402526 1001 86380 86390 1
402695 99402695 1001 86380 86390 1
402670 99402670 1001 86380 86390 1
402599 99402599 1001 86380 86390 1
402619 99402619 1001 86380 86390 1
402845 99402845 1001 86380 86390 1
402797 99402797 1001 86380 86390 1
402784 99402784 1001 86380 86390 1
402894 99402894 1001 86380 86390 1
403052 99403052 1001 86380 86390 1
403325 99403325 1001 86380 86390 1
403367 99403367 1001 86380 86390 1
403494 99403494 1001 86380 86390 1
403537 99403537 1001 86380 86390 1
403732 99403732 1001 86380 86390 1
403782 99403782 1001 86380 86390 1
403827 99403827 1001 86380 86390 1
404001 99404001 1001 86380 86390 1
404238 99404238 1001 86380 86390 1
404418 99404418 1001 86380 86390 1
404697 99404697 1001 86380 86390 1
405171 99405171 1001 86380 86390 1
405323 99405323 1001 86380 86390 1
405861 99405861 1001 86380 86390 1
405820 99405820 1001 86380 86390 1
405826 99405826 1001 86380 86390 1
406363 99406363 1001 86380 86390 1
406604 99406604 1001 86380 86390 1
406660 99406660 1001 86380 86390 1
406743 99406743 1001 86380 86390 1
406773 99406773 1001 86380 86390 1
406782 99406782 1001 86380 86390 1
406905 99406905 1001 86380 86390 1
406841 99406841 1001 86380 86390 1
407231 99407231 1001 86380 86390 1
407168 99407168 1001 86380 86390 1
408420 99408420 1001 86380 86390 1
408527 99408527 1001 86380 86390 1
408578 99408578 1001 86380 86390 1
408570 99408570 1001 86380 86390 1
408949 99408949 1001 86380 86390 1
409385 99409385 1001 86380 86390 1
409817 99409817 1001 86380 86390 1
409927 99409927 1001 86380 86390 1
410281 99410281 1001 86380 86390 1
410319 99410319 1001 86380 86390 1
410421 99410421 1001 86380 86390 1
410598 99410598 1001 86380 86390 1
410731 99410731 1001 86380 86390 1
410878 99410878 1001 86380 86390 1
410818 99410818 1001 86380 86390 1
411009 99411009 1001 86380 86390 1
411102 99411102 1001 86380 86390 1
411091 99411091 1001 86380 86390 1
411144 99411144 1001 86380 86390 1
411182 99411182 1001 86380 86390 1
411332 99411332 1001 86380 86390 1
411803 99411803 1001 86380 86390 1
411896 99411896 1001 86380 86390 1
412010 99412010 1001 86380 86390 1
412137 99412137 1001 86380 86390 1
412241 99412241 1001 86380 86390 1
412387 99412387 1001 86380 86390 1
413453 99413453 1001 86380 86390 1
413569 99413569 1001 86380 86390 1
413297 99413297 1001 86380 86390 1
413459 99413459 1001 86380 86390 1
413387 99413387 1001 86380 86390 1
413694 99413694 1001 86380 86390 1
413289 99413289 1001 86380 86390 1
413197 99413197 1001 86380 86390 1
413030 99413030 1001 86380 86390 1
412853 99412853 1001 86380 86390 1
412707 99412707 1001 86380 86390 1
412788 99412788 1001 86380 86390 1
412495 99412495 1001 86380 86390 1
413804 99413804 1001 86380 86390 1
413701 99413701 1001 86380 86390 1
414009 99414009 1001 86380 86390 1
413964 99413964 1001 86380 86390 1
415090 99415090 1001 86380 86390 1
414637 99414637 1001 86380 86390 1
414921 99414921 1001 86380 86390 1
414657 99414657 1001 86380 86390 1
414362 99414362 1001 86380 86390 1
414436 99414436 1001 86380 86390 1
414343 99414343 1001 86380 86390 1
414465 99414465 1001 86380 86390 1
414350 99414350 1001 86380 86390 1
415603 99415603 1001 86380 86390 1
415663 99415663 1001 86380 86390 1
416706 99416706 1001 86380 86390 1
416683 99416683 1001 86380 86390 1
416898 99416898 1001 86380 86390 1
416779 99416779 1001 86380 86390 1
416369 99416369 1001 86380 86390 1
416559 99416559 1001 86380 86390 1
416210 99416210 1001 86380 86390 1
416231 99416231 1001 86380 86390 1
415835 99415835 1001 86380 86390 1
415761 99415761 1001 86380 86390 1
417163 99417163 1001 86380 86390 1
417393 99417393 1001 86380 86390 1
418436 99418436 1001 86380 86390 1
418628 99418628 1001 86380 86390 1
418615 99418615 1001 86380 86390 1
418340 99418340 1001 86380 86390 1
418256 99418256 1001 86380 86390 1
417683 99417683 1001 86380 86390 1
417689 99417689 1001 86380 86390 1
417864 99417864 1001 86380 86390 1
417959 99417959 1001 86380 86390 1
419080 99419080 1001 86380 86390 1
418837 99418837 1001 86380 86390 1
420424 99420424 1001 86380 86390 1
419912 99419912 1001 86380 86390 1
419805 99419805 1001 86380 86390 1
419884 99419884 1001 86380 86390 1
419973 99419973 1001 86380 86390 1
419963 99419963 1001 86380 86390 1
419540 99419540 1001 86380 86390 1
419214 99419214 1001 86380 86390 1
419524 99419524 1001 86380 86390 1
419548 99419548 1001 86380 86390 1
419363 99419363 1001 86380 86390 1
420806 99420806 1001 86380 86390 1
420833 99420833 1001 86380 86390 1
420694 99420694 1001 86380 86390 1
420576 99420576 1001 86380 86390 1
420609 99420609 1001 86380 86390 1
421865 99421865 1001 86380 86390 1
422043 99422043 1001 86380 86390 1
421779 99421779 1001 86380 86390 1
422049 99422049 1001 86380 86390 1
421781 99421781 1001 86380 86390 1
421907 99421907 1001 86380 86390 1
421982 99421982 1001 86380 86390 1
421953 99421953 1001 86380 86390 1
421914 99421914 1001 86380 86390 1
422100 99422100 1001 86380 86390 1
421994 99421994 1001 86380 86390 1
421519 99421519 1001 86380 86390 1
421382 99421382 1001 86380 86390 1
421561 99421561 1001 86380 86390 1
421138 99421138 1001 86380 86390 1
423413 99423413 1001 86380 86390 1
423319 99423319 1001 86380 86390 1
422987 99422987 1001 86380 86390 1
423154 99423154 1001 86380 86390 1
422993 99422993 1001 86380 86390 1
423148 99423148 1001 86380 86390 1
422723 99422723 1001 86380 86390 1
422885 99422885 1001 86380 86390 1
422785 99422785 1001 86380 86390 1
422810 99422810 1001 86380 86390 1
424981 99424981 1001 86380 86390 1
424910 99424910 1001 86380 86390 1
424369 99424369 1001 86380 86390 1
424242 99424242 1001 86380 86390 1
424589 99424589 1001 86380 86390 1
424182 99424182 1001 86380 86390 1
425405 99425405 1001 86380 86390 1
425829 99425829 1001 86380 86390 1
426912 99426912 1001 86380 86390 1
427117 99427117 1001 86380 86390 1
427061 99427061 1001 86380 86390 1
426371 99426371 1001 86380 86390 1
426345 99426345 1001 86380 86390 1
426330 99426330 1001 86380 86390 1
426566 99426566 1001 86380 86390 1
426472 99426472 1001 86380 86390 1
426167 99426167 1001 86380 86390 1
425878 99425878 1001 86380 86390 1
427531 99427531 1001 86380 86390 1
427418 99427418 1001 86380 86390 1
427394 99427394 1001 86380 86390 1
427323 99427323 1001 86380 86390 1
428669 99428669 1001 86380 86390 1
428424 99428424 1001 86380 86390 1
428512 99428512 1001 86380 86390 1
428144 99428144 1001 86380 86390 1
428055 99428055 1001 86380 86390 1
427777 99427777 1001 86380 86390 1
427665 99427665 1001 86380 86390 1
427717 99427717 1001 86380 86390 1
430371 99430371 1001 86380 86390 1
430107 99430107 1001 86380 86390 1
430036 99430036 1001 86380 86390 1
430112 99430112 1001 86380 86390 1
430065 99430065 1001 86380 86390 1
430241 99430241 1001 86380 86390 1
429711 99429711 1001 86380 86390 1
429498 99429498 1001 86380 86390 1
429353 99429353 1001 86380 86390 1
429312 99429312 1001 86380 86390 1
429543 99429543 1001 86380 86390 1
430527 99430527 1001 86380 86390 1
430422 99430422 1001 86380 86390 1
431678 99431678 1001 86380 86390 1
431858 99431858 1001 86380 86390 1
431410 99431410 1001 86380 86390 1
431335 99431335 1001 86380 86390 1
431494 99431494 1001 86380 86390 1
431274 99431274 1001 86380 86390 1
431452 99431452 1001 86380 86390 1
431032 99431032 1001 86380 86390 1
431009 99431009 1001 86380 86390 1
431097 99431097 1001 86380 86390 1
430887 99430887 1001 86380 86390 1
430911 99430911 1001 86380 86390 1
432409 99432409 1001 86380 86390 1
432467 99432467 1001 86380 86390 1
432103 99432103 1001 86380 86390 1
432260 99432260 1001 86380 86390 1
432372 99432372 1001 86380 86390 1
433411 99433411 1001 86380 86390 1
433604 99433604 1001 86380 86390 1
433647 99433647 1001 86380 86390 1
433484 99433484 1001 86380 86390 1
433518 99433518 1001 86380 86390 1
432917 99432917 1001 86380 86390 1
433176 99433176 1001 86380 86390 1
432696 99432696 1001 86380 86390 1
433906 99433906 1001 86380 86390 1
434060 99434060 1001 86380 86390 1
434132 99434132 1001 86380 86390 1
435184 99435184 1001 86380 86390 1
435057 99435057 1001 86380 86390 1
435323 99435323 1001 86380 86390 1
435069 99435069 1001 86380 86390 1
435311 99435311 1001 86380 86390 1
434902 99434902 1001 86380 86390 1
434833 99434833 1001 86380 86390 1
434727 99434727 1001 86380 86390 1
434469 99434469 1001 86380 86390 1
434235 99434235 1001 86380 86390 1
434335 99434335 1001 86380 86390 1
434587 99434587 1001 86380 86390 1
435821 99435821 1001 86380 86390 1
436917 99436917 1001 86380 86390 1
437032 99437032 1001 86380 86390 1
436868 99436868 1001 86380 86390 1
436450 99436450 1001 86380 86390 1
436566 99436566 1001 86380 86390 1
436522 99436522 1001 86380 86390 1
436686 99436686 1001 86380 86390 1
436396 99436396 1001 86380 86390 1
436069 99436069 1001 86380 86390 1
436240 99436240 1001 86380 86390 1
436297 99436297 1001 86380 86390 1
435963 99435963 1001 86380 86390 1
300003 99300003 1001 86380 86390 1
300043 99300043 1001 86380 86390 1
437252 99437252 1001 86380 86390 1
437258 99437258 1001 86380 86390 1
300631 99300631 1001 86380 86390 1
300611 99300611 1001 86380 86390 1
300725 99300725 1001 86380 86390 1
300464 99300464 1001 86380 86390 1
300348 99300348 1001 86380 86390 1
300479 99300479 1001 86380 86390 1
300212 99300212 1001 86380 86390 1
300240 99300240 1001 86380 86390 1
300176 99300176 1001 86380 86390 1
300178 99300178 1001 86380 86390 1
300313 99300313 1001 86380 86390 1
300197 99300197 1001 86380 86390 1
300869 99300869 1001 86380 86390 1
300730 99300730 1001 86380 86390 1
300758 99300758 1001 86380 86390 1
300802 99300802 1001 86380 86390 1
301367 99301367 1001 86380 86390 1
301510 99301510 1001 86380 86390 1
301371 99301371 1001 86380 86390 1
301291 99301291 1001 86380 86390 1
301080 99301080 1001 86380 86390 1
301068 99301068 1001 86380 86390 1
300982 99300982 1001 86380 86390 1
301656 99301656 1001 86380 86390 1
301698 99301698 1001 86380 86390 1
301637 99301637 1001 86380 86390 1
302348 99302348 1001 86380 86390 1
302307 99302307 1001 86380 86390 1
302375 99302375 1001 86380 86390 1
302200 99302200 1001 86380 86390 1
302129 99302129 1001 86380 86390 1
301775 99301775 1001 86380 86390 1
301944 99301944 1001 86380 86390 1
301845 99301845 1001 86380 86390 1
301771 99301771 1001 86380 86390 1
301811 99301811 1001 86380 86390 1
303102 99303102 1001 86380 86390 1
303026 99303026 1001 86380 86390 1
302810 99302810 1001 86380 86390 1
302941 99302941 1001 86380 86390 1
302882 99302882 1001 86380 86390 1
302819 99302819 1001 86380 86390 1
302593 99302593 1001 86380 86390 1
302702 99302702 1001 86380 86390 1
303245 99303245 1001 86380 86390 1
303400 99303400 1001 86380 86390 1
303338 99303338 1001 86380 86390 1
303211 99303211 1001 86380 86390 1
303394 99303394 1001 86380 86390 1
303372 99303372 1001 86380 86390 1
303970 99303970 1001 86380 86390 1
303906 99303906 1001 86380 86390 1
303985 99303985 1001 86380 86390 1
303869 99303869 1001 86380 86390 1
303870 99303870 1001 86380 86390 1
303955 99303955 1001 86380 86390 1
303968 99303968 1001 86380 86390 1
303646 99303646 1001 86380 86390 1
303636 99303636 1001 86380 86390 1
303680 99303680 1001 86380 86390 1
303668 99303668 1001 86380 86390 1
303490 99303490 1001 86380 86390 1
303482 99303482 1001 86380 86390 1
303501 99303501 1001 86380 86390 1
303540 99303540 1001 86380 86390 1
304058 99304058 1001 86380 86390 1
304156 99304156 1001 86380 86390 1
304169 99304169 1001 86380 86390 1
304859 99304859 1001 86380 86390 1
304761 99304761 1001 86380 86390 1
304672 99304672 1001 86380 86390 1
304853 99304853 1001 86380 86390 1
304499 99304499 1001 86380 86390 1
304611 99304611 1001 86380 86390 1
304248 99304248 1001 86380 86390 1
305038 99305038 1001 86380 86390 1
304911 99304911 1001 86380 86390 1
304860 99304860 1001 86380 86390 1
304952 99304952 1001 86380 86390 1
305044 99305044 1001 86380 86390 1
305046 99305046 1001 86380 86390 1
305008 99305008 1001 86380 86390 1
305685 99305685 1001 86380 86390 1
305664 99305664 1001 86380 86390 1
305579 99305579 1001 86380 86390 1
305312 99305312 1001 86380 86390 1
305328 99305328 1001 86380 86390 1
305434 99305434 1001 86380 86390 1
305344 99305344 1001 86380 86390 1
305370 99305370 1001 86380 86390 1
305247 99305247 1001 86380 86390 1
305196 99305196 1001 86380 86390 1
305106 99305106 1001 86380 86390 1
305119 99305119 1001 86380 86390 1
305158 99305158 1001 86380 86390 1
305214 99305214 1001 86380 86390 1
305242 99305242 1001 86380 86390 1
500180 99500180 1001 86380 86390 1
500077 99500077 1001 86380 86390 1
500055 99500055 1001 86380 86390 1
500633 99500633 1001 86380 86390 1
500722 99500722 1001 86380 86390 1
500809 99500809 1001 86380 86390 1
500811 99500811 1001 86380 86390 1
500467 99500467 1001 86380 86390 1
500463 99500463 1001 86380 86390 1
500325 99500325 1001 86380 86390 1
500196 99500196 1001 86380 86390 1
500339 99500339 1001 86380 86390 1
500328 99500328 1001 86380 86390 1
500334 99500334 1001 86380 86390 1
500879 99500879 1001 86380 86390 1
500827 99500827 1001 86380 86390 1
500987 99500987 1001 86380 86390 1
500858 99500858 1001 86380 86390 1
500963 99500963 1001 86380 86390 1
500964 99500964 1001 86380 86390 1
500978 99500978 1001 86380 86390 1
501468 99501468 1001 86380 86390 1
501351 99501351 1001 86380 86390 1
501287 99501287 1001 86380 86390 1
501317 99501317 1001 86380 86390 1
501097 99501097 1001 86380 86390 1
501110 99501110 1001 86380 86390 1
501140 99501140 1001 86380 86390 1
501063 99501063 1001 86380 86390 1
501054 99501054 1001 86380 86390 1
501652 99501652 1001 86380 86390 1
501661 99501661 1001 86380 86390 1
502433 99502433 1001 86380 86390 1
502339 99502339 1001 86380 86390 1
502427 99502427 1001 86380 86390 1
502196 99502196 1001 86380 86390 1
502159 99502159 1001 86380 86390 1
502215 99502215 1001 86380 86390 1
502256 99502256 1001 86380 86390 1
502219 99502219 1001 86380 86390 1
502042 99502042 1001 86380 86390 1
501903 99501903 1001 86380 86390 1
501879 99501879 1001 86380 86390 1
501880 99501880 1001 86380 86390 1
501856 99501856 1001 86380 86390 1
502605 99502605 1001 86380 86390 1
502671 99502671 1001 86380 86390 1
502622 99502622 1001 86380 86390 1
502485 99502485 1001 86380 86390 1
502579 99502579 1001 86380 86390 1
503048 99503048 1001 86380 86390 1
503063 99503063 1001 86380 86390 1
502708 99502708 1001 86380 86390 1
503347 99503347 1001 86380 86390 1
503297 99503297 1001 86380 86390 1
503325 99503325 1001 86380 86390 1
504041 99504041 1001 86380 86390 1
504069 99504069 1001 86380 86390 1
503942 99503942 1001 86380 86390 1
503984 99503984 1001 86380 86390 1
503924 99503924 1001 86380 86390 1
503949 99503949 1001 86380 86390 1
503894 99503894 1001 86380 86390 1
503669 99503669 1001 86380 86390 1
503598 99503598 1001 86380 86390 1
503600 99503600 1001 86380 86390 1
504167 99504167 1001 86380 86390 1
504198 99504198 1001 86380 86390 1
504795 99504795 1001 86380 86390 1
504583 99504583 1001 86380 86390 1
504615 99504615 1001 86380 86390 1
504519 99504519 1001 86380 86390 1
504499 99504499 1001 86380 86390 1
504372 99504372 1001 86380 86390 1
504437 99504437 1001 86380 86390 1
504983 99504983 1001 86380 86390 1
505074 99505074 1001 86380 86390 1
504946 99504946 1001 86380 86390 1
505120 99505120 1001 86380 86390 1
505733 99505733 1001 86380 86390 1
505645 99505645 1001 86380 86390 1
505508 99505508 1001 86380 86390 1
505420 99505420 1001 86380 86390 1
505563 99505563 1001 86380 86390 1
505282 99505282 1001 86380 86390 1
505897 99505897 1001 86380 86390 1
505781 99505781 1001 86380 86390 1
505150 99505150 1001 86380 86390 1
505784 99505784 1001 86380 86390 1
505814 99505814 1001 86380 86390 1
505841 99505841 1001 86380 86390 1
506245 99506245 1001 86380 86390 1
506000 99506000 1001 86380 86390 1
506645 99506645 1001 86380 86390 1
506669 99506669 1001 86380 86390 1
506631 99506631 1001 86380 86390 1
507169 99507169 1001 86380 86390 1
507119 99507119 1001 86380 86390 1
507094 99507094 1001 86380 86390 1
506972 99506972 1001 86380 86390 1
506817 99506817 1001 86380 86390 1
506858 99506858 1001 86380 86390 1
506977 99506977 1001 86380 86390 1
507510 99507510 1001 86380 86390 1
507531 99507531 1001 86380 86390 1
508133 99508133 1001 86380 86390 1
508162 99508162 1001 86380 86390 1
508129 99508129 1001 86380 86390 1
508184 99508184 1001 86380 86390 1
507963 99507963 1001 86380 86390 1
507645 99507645 1001 86380 86390 1
507828 99507828 1001 86380 86390 1
507742 99507742 1001 86380 86390 1
507692 99507692 1001 86380 86390 1
508349 99508349 1001 86380 86390 1
508430 99508430 1001 86380 86390 1
508380 99508380 1001 86380 86390 1
508395 99508395 1001 86380 86390 1
508359 99508359 1001 86380 86390 1
508934 99508934 1001 86380 86390 1
508955 99508955 1001 86380 86390 1
509064 99509064 1001 86380 86390 1
508819 99508819 1001 86380 86390 1
508836 99508836 1001 86380 86390 1
508799 99508799 1001 86380 86390 1
508709 99508709 1001 86380 86390 1
508684 99508684 1001 86380 86390 1
508815 99508815 1001 86380 86390 1
508638 99508638 1001 86380 86390 1
508522 99508522 1001 86380 86390 1
508655 99508655 1001 86380 86390 1
509139 99509139 1001 86380 86390 1
509231 99509231 1001 86380 86390 1
509146 99509146 1001 86380 86390 1
509863 99509863 1001 86380 86390 1
509751 99509751 1001 86380 86390 1
509790 99509790 1001 86380 86390 1
509830 99509830 1001 86380 86390 1
509888 99509888 1001 86380 86390 1
509632 99509632 1001 86380 86390 1
509467 99509467 1001 86380 86390 1
509368 99509368 1001 86380 86390 1
509957 99509957 1001 86380 86390 1
510671 99510671 1001 86380 86390 1
510713 99510713 1001 86380 86390 1
510715 99510715 1001 86380 86390 1
510717 99510717 1001 86380 86390 1
510688 99510688 1001 86380 86390 1
510369 99510369 1001 86380 86390 1
510350 99510350 1001 86380 86390 1
510518 99510518 1001 86380 86390 1
510108 99510108 1001 86380 86390 1
510116 99510116 1001 86380 86390 1
510763 99510763 1001 86380 86390 1
510776 99510776 1001 86380 86390 1
510738 99510738 1001 86380 86390 1
510829 99510829 1001 86380 86390 1
510793 99510793 1001 86380 86390 1
510885 99510885 1001 86380 86390 1
511550 99511550 1001 86380 86390 1
511529 99511529 1001 86380 86390 1
511430 99511430 1001 86380 86390 1
511366 99511366 1001 86380 86390 1
511182 99511182 1001 86380 86390 1
511090 99511090 1001 86380 86390 1
511109 99511109 1001 86380 86390 1
511046 99511046 1001 86380 86390 1
511674 99511674 1001 86380 86390 1
511727 99511727 1001 86380 86390 1
511640 99511640 1001 86380 86390 1
512331 99512331 1001 86380 86390 1
512111 99512111 1001 86380 86390 1
511970 99511970 1001 86380 86390 1
512114 99512114 1001 86380 86390 1
512143 99512143 1001 86380 86390 1
512055 99512055 1001 86380 86390 1
511879 99511879 1001 86380 86390 1
511944 99511944 1001 86380 86390 1
511841 99511841 1001 86380 86390 1
511959 99511959 1001 86380 86390 1
511765 99511765 1001 86380 86390 1
511807 99511807 1001 86380 86390 1
512175 99512175 1001 86380 86390 1
512490 99512490 1001 86380 86390 1
512465 99512465 1001 86380 86390 1
513051 99513051 1001 86380 86390 1
513053 99513053 1001 86380 86390 1
513079 99513079 1001 86380 86390 1
513120 99513120 1001 86380 86390 1
513147 99513147 1001 86380 86390 1
513089 99513089 1001 86380 86390 1
512844 99512844 1001 86380 86390 1
512858 99512858 1001 86380 86390 1
512932 99512932 1001 86380 86390 1
512720 99512720 1001 86380 86390 1
513244 99513244 1001 86380 86390 1
513386 99513386 1001 86380 86390 1
513272 99513272 1001 86380 86390 1
513222 99513222 1001 86380 86390 1
513391 99513391 1001 86380 86390 1
513381 99513381 1001 86380 86390 1
513344 99513344 1001 86380 86390 1
513852 99513852 1001 86380 86390 1
513891 99513891 1001 86380 86390 1
514001 99514001 1001 86380 86390 1
513882 99513882 1001 86380 86390 1
514014 99514014 1001 86380 86390 1
513964 99513964 1001 86380 86390 1
513991 99513991 1001 86380 86390 1
513775 99513775 1001 86380 86390 1
513672 99513672 1001 86380 86390 1
513820 99513820 1001 86380 86390 1
513782 99513782 1001 86380 86390 1
513718 99513718 1001 86380 86390 1
513602 99513602 1001 86380 86390 1
514228 99514228 1001 86380 86390 1
514138 99514138 1001 86380 86390 1
514816 99514816 1001 86380 86390 1
514767 99514767 1001 86380 86390 1
514471 99514471 1001 86380 86390 1
514537 99514537 1001 86380 86390 1
514512 99514512 1001 86380 86390 1
514462 99514462 1001 86380 86390 1
514606 99514606 1001 86380 86390 1
514464 99514464 1001 86380 86390 1
514469 99514469 1001 86380 86390 1
514329 99514329 1001 86380 86390 1
514284 99514284 1001 86380 86390 1
514390 99514390 1001 86380 86390 1
514365 99514365 1001 86380 86390 1
514984 99514984 1001 86380 86390 1
515015 99515015 1001 86380 86390 1
514942 99514942 1001 86380 86390 1
514877 99514877 1001 86380 86390 1
515494 99515494 1001 86380 86390 1
515662 99515662 1001 86380 86390 1
515664 99515664 1001 86380 86390 1
515501 99515501 1001 86380 86390 1
515644 99515644 1001 86380 86390 1
515323 99515323 1001 86380 86390 1
515452 99515452 1001 86380 86390 1
515351 99515351 1001 86380 86390 1
515365 99515365 1001 86380 86390 1
515397 99515397 1001 86380 86390 1
515477 99515477 1001 86380 86390 1
515257 99515257 1001 86380 86390 1
515232 99515232 1001 86380 86390 1
515221 99515221 1001 86380 86390 1
515263 99515263 1001 86380 86390 1
515087 99515087 1001 86380 86390 1
515685 99515685 1001 86380 86390 1
515705 99515705 1001 86380 86390 1
515822 99515822 1001 86380 86390 1
516382 99516382 1001 86380 86390 1
516414 99516414 1001 86380 86390 1
516337 99516337 1001 86380 86390 1
516363 99516363 1001 86380 86390 1
516223 99516223 1001 86380 86390 1
516161 99516161 1001 86380 86390 1
515983 99515983 1001 86380 86390 1
515964 99515964 1001 86380 86390 1
515913 99515913 1001 86380 86390 1
516082 99516082 1001 86380 86390 1
516539 99516539 1001 86380 86390 1
516527 99516527 1001 86380 86390 1
516567 99516567 1001 86380 86390 1
516569 99516569 1001 86380 86390 1
517255 99517255 1001 86380 86390 1
517294 99517294 1001 86380 86390 1
517165 99517165 1001 86380 86390 1
517232 99517232 1001 86380 86390 1
517120 99517120 1001 86380 86390 1
516940 99516940 1001 86380 86390 1
517111 99517111 1001 86380 86390 1
517037 99517037 1001 86380 86390 1
517038 99517038 1001 86380 86390 1
517091 99517091 1001 86380 86390 1
516838 99516838 1001 86380 86390 1
516778 99516778 1001 86380 86390 1
516753 99516753 1001 86380 86390 1
517500 99517500 1001 86380 86390 1
518009 99518009 1001 86380 86390 1
517962 99517962 1001 86380 86390 1
517853 99517853 1001 86380 86390 1
517879 99517879 1001 86380 86390 1
517852 99517852 1001 86380 86390 1
517567 99517567 1001 86380 86390 1
517606 99517606 1001 86380 86390 1
517607 99517607 1001 86380 86390 1
517672 99517672 1001 86380 86390 1
517690 99517690 1001 86380 86390 1
517656 99517656 1001 86380 86390 1
517709 99517709 1001 86380 86390 1
518318 99518318 1001 86380 86390 1
518178 99518178 1001 86380 86390 1
518361 99518361 1001 86380 86390 1
518837 99518837 1001 86380 86390 1
518803 99518803 1001 86380 86390 1
518588 99518588 1001 86380 86390 1
518736 99518736 1001 86380 86390 1
518685 99518685 1001 86380 86390 1
518595 99518595 1001 86380 86390 1
518609 99518609 1001 86380 86390 1
518445 99518445 1001 86380 86390 1
518501 99518501 1001 86380 86390 1
518412 99518412 1001 86380 86390 1
518388 99518388 1001 86380 86390 1
519040 99519040 1001 86380 86390 1
519170 99519170 1001 86380 86390 1
519184 99519184 1001 86380 86390 1
519133 99519133 1001 86380 86390 1
519061 99519061 1001 86380 86390 1
519166 99519166 1001 86380 86390 1
519676 99519676 1001 86380 86390 1
519442 99519442 1001 86380 86390 1
519430 99519430 1001 86380 86390 1
519482 99519482 1001 86380 86390 1
519601 99519601 1001 86380 86390 1
519411 99519411 1001 86380 86390 1
519287 99519287 1001 86380 86390 1
519369 99519369 1001 86380 86390 1
519254 99519254 1001 86380 86390 1
519255 99519255 1001 86380 86390 1
519850 99519850 1001 86380 86390 1
519882 99519882 1001 86380 86390 1
519989 99519989 1001 86380 86390 1
519899 99519899 1001 86380 86390 1
519990 99519990 1001 86380 86390 1
519978 99519978 1001 86380 86390 1
520526 99520526 1001 86380 86390 1
520475 99520475 1001 86380 86390 1
520466 99520466 1001 86380 86390 1
520492 99520492 1001 86380 86390 1
520446 99520446 1001 86380 86390 1
520374 99520374 1001 86380 86390 1
520232 99520232 1001 86380 86390 1
520071 99520071 1001 86380 86390 1
520039 99520039 1001 86380 86390 1
520118 99520118 1001 86380 86390 1
520080 99520080 1001 86380 86390 1
520119 99520119 1001 86380 86390 1
520056 99520056 1001 86380 86390 1
520070 99520070 1001 86380 86390 1
520714 99520714 1001 86380 86390 1
521289 99521289 1001 86380 86390 1
521131 99521131 1001 86380 86390 1
521177 99521177 1001 86380 86390 1
521064 99521064 1001 86380 86390 1
520872 99520872 1001 86380 86390 1
520927 99520927 1001 86380 86390 1
521045 99521045 1001 86380 86390 1
520957 99520957 1001 86380 86390 1
520933 99520933 1001 86380 86390 1
520882 99520882 1001 86380 86390 1
521556 99521556 1001 86380 86390 1
521531 99521531 1001 86380 86390 1
521647 99521647 1001 86380 86390 1
521609 99521609 1001 86380 86390 1
521623 99521623 1001 86380 86390 1
521552 99521552 1001 86380 86390 1
521527 99521527 1001 86380 86390 1
521630 99521630 1001 86380 86390 1
521883 99521883 1001 86380 86390 1
521890 99521890 1001 86380 86390 1
521904 99521904 1001 86380 86390 1
521770 99521770 1001 86380 86390 1
521709 99521709 1001 86380 86390 1
522419 99522419 1001 86380 86390 1
522344 99522344 1001 86380 86390 1
522332 99522332 1001 86380 86390 1
522371 99522371 1001 86380 86390 1
522294 99522294 1001 86380 86390 1
522335 99522335 1001 86380 86390 1
522452 99522452 1001 86380 86390 1
522365 99522365 1001 86380 86390 1
523094 99523094 1001 86380 86390 1
522976 99522976 1001 86380 86390 1
522591 99522591 1001 86380 86390 1
522699 99522699 1001 86380 86390 1
522639 99522639 1001 86380 86390 1
523156 99523156 1001 86380 86390 1
523160 99523160 1001 86380 86390 1
523251 99523251 1001 86380 86390 1
523137 99523137 1001 86380 86390 1
523241 99523241 1001 86380 86390 1
523281 99523281 1001 86380 86390 1
523256 99523256 1001 86380 86390 1
523817 99523817 1001 86380 86390 1
523869 99523869 1001 86380 86390 1
523882 99523882 1001 86380 86390 1
523896 99523896 1001 86380 86390 1
523793 99523793 1001 86380 86390 1
523890 99523890 1001 86380 86390 1
523670 99523670 1001 86380 86390 1
523349 99523349 1001 86380 86390 1
524020 99524020 1001 86380 86390 1
524049 99524049 1001 86380 86390 1
524578 99524578 1001 86380 86390 1
524522 99524522 1001 86380 86390 1
524447 99524447 1001 86380 86390 1
524357 99524357 1001 86380 86390 1
524255 99524255 1001 86380 86390 1
524796 99524796 1001 86380 86390 1
524792 99524792 1001 86380 86390 1
525433 99525433 1001 86380 86390 1
525501 99525501 1001 86380 86390 1
525403 99525403 1001 86380 86390 1
525186 99525186 1001 86380 86390 1
525213 99525213 1001 86380 86390 1
525383 99525383 1001 86380 86390 1
525189 99525189 1001 86380 86390 1
525299 99525299 1001 86380 86390 1
525173 99525173 1001 86380 86390 1
525713 99525713 1001 86380 86390 1
525393 99525393 1001 86380 86390 1
525730 99525730 1001 86380 86390 1
526373 99526373 1001 86380 86390 1
526258 99526258 1001 86380 86390 1
526236 99526236 1001 86380 86390 1
526266 99526266 1001 86380 86390 1
526418 99526418 1001 86380 86390 1
526358 99526358 1001 86380 86390 1
526098 99526098 1001 86380 86390 1
526177 99526177 1001 86380 86390 1
525985 99525985 1001 86380 86390 1
525921 99525921 1001 86380 86390 1
525949 99525949 1001 86380 86390 1
525834 99525834 1001 86380 86390 1
525886 99525886 1001 86380 86390 1
526550 99526550 1001 86380 86390 1
526435 99526435 1001 86380 86390 1
526505 99526505 1001 86380 86390 1
526613 99526613 1001 86380 86390 1
526840 99526840 1001 86380 86390 1
526853 99526853 1001 86380 86390 1
526658 99526658 1001 86380 86390 1
526691 99526691 1001 86380 86390 1
527403 99527403 1001 86380 86390 1
527391 99527391 1001 86380 86390 1
527305 99527305 1001 86380 86390 1
527427 99527427 1001 86380 86390 1
527935 99527935 1001 86380 86390 1
528041 99528041 1001 86380 86390 1
527926 99527926 1001 86380 86390 1
527918 99527918 1001 86380 86390 1
527825 99527825 1001 86380 86390 1
527683 99527683 1001 86380 86390 1
527711 99527711 1001 86380 86390 1
527841 99527841 1001 86380 86390 1
527662 99527662 1001 86380 86390 1
527488 99527488 1001 86380 86390 1
527565 99527565 1001 86380 86390 1
527567 99527567 1001 86380 86390 1
528257 99528257 1001 86380 86390 1
528134 99528134 1001 86380 86390 1
528747 99528747 1001 86380 86390 1
528803 99528803 1001 86380 86390 1
528767 99528767 1001 86380 86390 1
528793 99528793 1001 86380 86390 1
528729 99528729 1001 86380 86390 1
528758 99528758 1001 86380 86390 1
528708 99528708 1001 86380 86390 1
528593 99528593 1001 86380 86390 1
528676 99528676 1001 86380 86390 1
528497 99528497 1001 86380 86390 1
528525 99528525 1001 86380 86390 1
528284 99528284 1001 86380 86390 1
528441 99528441 1001 86380 86390 1
528289 99528289 1001 86380 86390 1
528408 99528408 1001 86380 86390 1
528281 99528281 1001 86380 86390 1
529047 99529047 1001 86380 86390 1
529614 99529614 1001 86380 86390 1
529656 99529656 1001 86380 86390 1
529534 99529534 1001 86380 86390 1
529484 99529484 1001 86380 86390 1
529450 99529450 1001 86380 86390 1
529387 99529387 1001 86380 86390 1
529362 99529362 1001 86380 86390 1
529363 99529363 1001 86380 86390 1
529189 99529189 1001 86380 86390 1
529205 99529205 1001 86380 86390 1
529170 99529170 1001 86380 86390 1
529119 99529119 1001 86380 86390 1
529132 99529132 1001 86380 86390 1
529772 99529772 1001 86380 86390 1
529812 99529812 1001 86380 86390 1
529853 99529853 1001 86380 86390 1
530439 99530439 1001 86380 86390 1
530455 99530455 1001 86380 86390 1
530496 99530496 1001 86380 86390 1
530382 99530382 1001 86380 86390 1
530383 99530383 1001 86380 86390 1
530502 99530502 1001 86380 86390 1
530207 99530207 1001 86380 86390 1
530201 99530201 1001 86380 86390 1
530140 99530140 1001 86380 86390 1
530077 99530077 1001 86380 86390 1
530083 99530083 1001 86380 86390 1
529968 99529968 1001 86380 86390 1
530023 99530023 1001 86380 86390 1
530655 99530655 1001 86380 86390 1
530668 99530668 1001 86380 86390 1
530556 99530556 1001 86380 86390 1
530596 99530596 1001 86380 86390 1
531342 99531342 1001 86380 86390 1
531313 99531313 1001 86380 86390 1
531262 99531262 1001 86380 86390 1
531301 99531301 1001 86380 86390 1
531163 99531163 1001 86380 86390 1
531164 99531164 1001 86380 86390 1
531077 99531077 1001 86380 86390 1
531091 99531091 1001 86380 86390 1
530991 99530991 1001 86380 86390 1
531057 99531057 1001 86380 86390 1
530827 99530827 1001 86380 86390 1
530961 99530961 1001 86380 86390 1
530949 99530949 1001 86380 86390 1
532119 99532119 1001 86380 86390 1
532004 99532004 1001 86380 86390 1
532094 99532094 1001 86380 86390 1
532011 99532011 1001 86380 86390 1
531885 99531885 1001 86380 86390 1
531988 99531988 1001 86380 86390 1
531865 99531865 1001 86380 86390 1
531931 99531931 1001 86380 86390 1
531983 99531983 1001 86380 86390 1
531984 99531984 1001 86380 86390 1
531650 99531650 1001 86380 86390 1
531665 99531665 1001 86380 86390 1
531733 99531733 1001 86380 86390 1
531712 99531712 1001 86380 86390 1
532384 99532384 1001 86380 86390 1
532311 99532311 1001 86380 86390 1
532315 99532315 1001 86380 86390 1
532224 99532224 1001 86380 86390 1
532266 99532266 1001 86380 86390 1
532922 99532922 1001 86380 86390 1
533022 99533022 1001 86380 86390 1
532688 99532688 1001 86380 86390 1
532703 99532703 1001 86380 86390 1
532426 99532426 1001 86380 86390 1
532544 99532544 1001 86380 86390 1
532449 99532449 1001 86380 86390 1
532553 99532553 1001 86380 86390 1
533035 99533035 1001 86380 86390 1
533721 99533721 1001 86380 86390 1
533715 99533715 1001 86380 86390 1
533516 99533516 1001 86380 86390 1
533530 99533530 1001 86380 86390 1
533381 99533381 1001 86380 86390 1
533401 99533401 1001 86380 86390 1
533378 99533378 1001 86380 86390 1
533327 99533327 1001 86380 86390 1
533886 99533886 1001 86380 86390 1
533901 99533901 1001 86380 86390 1
534544 99534544 1001 86380 86390 1
534537 99534537 1001 86380 86390 1
534590 99534590 1001 86380 86390 1
534579 99534579 1001 86380 86390 1
534379 99534379 1001 86380 86390 1
534315 99534315 1001 86380 86390 1
534320 99534320 1001 86380 86390 1
534078 99534078 1001 86380 86390 1
534197 99534197 1001 86380 86390 1
534121 99534121 1001 86380 86390 1
534746 99534746 1001 86380 86390 1
534751 99534751 1001 86380 86390 1
534705 99534705 1001 86380 86390 1
535408 99535408 1001 86380 86390 1
535411 99535411 1001 86380 86390 1
535334 99535334 1001 86380 86390 1
535310 99535310 1001 86380 86390 1
535376 99535376 1001 86380 86390 1
535352 99535352 1001 86380 86390 1
535162 99535162 1001 86380 86390 1
535229 99535229 1001 86380 86390 1
535139 99535139 1001 86380 86390 1
535284 99535284 1001 86380 86390 1
535106 99535106 1001 86380 86390 1
535110 99535110 1001 86380 86390 1
535035 99535035 1001 86380 86390 1
534976 99534976 1001 86380 86390 1
535574 99535574 1001 86380 86390 1
535706 99535706 1001 86380 86390 1
536205 99536205 1001 86380 86390 1
536180 99536180 1001 86380 86390 1
536283 99536283 1001 86380 86390 1
536331 99536331 1001 86380 86390 1
536097 99536097 1001 86380 86390 1
536036 99536036 1001 86380 86390 1
536062 99536062 1001 86380 86390 1
535935 99535935 1001 86380 86390 1
535877 99535877 1001 86380 86390 1
536503 99536503 1001 86380 86390 1
535716 99535716 1001 86380 86390 1
536533 99536533 1001 86380 86390 1
536392 99536392 1001 86380 86390 1
536444 99536444 1001 86380 86390 1
536510 99536510 1001 86380 86390 1
536382 99536382 1001 86380 86390 1
536462 99536462 1001 86380 86390 1
537126 99537126 1001 86380 86390 1
536973 99536973 1001 86380 86390 1
537116 99537116 1001 86380 86390 1
537079 99537079 1001 86380 86390 1
537015 99537015 1001 86380 86390 1
537029 99537029 1001 86380 86390 1
537095 99537095 1001 86380 86390 1
537020 99537020 1001 86380 86390 1
536756 99536756 1001 86380 86390 1
536901 99536901 1001 86380 86390 1
536903 99536903 1001 86380 86390 1
537198 99537198 1001 86380 86390 1
537914 99537914 1001 86380 86390 1
537982 99537982 1001 86380 86390 1
537859 99537859 1001 86380 86390 1
537707 99537707 1001 86380 86390 1
537751 99537751 1001 86380 86390 1
537777 99537777 1001 86380 86390 1
537651 99537651 1001 86380 86390 1
537588 99537588 1001 86380 86390 1
537370 99537370 1001 86380 86390 1
537504 99537504 1001 86380 86390 1
537429 99537429 1001 86380 86390 1
537430 99537430 1001 86380 86390 1
538035 99538035 1001 86380 86390 1
537369 99537369 1001 86380 86390 1
538637 99538637 1001 86380 86390 1
538730 99538730 1001 86380 86390 1
538792 99538792 1001 86380 86390 1
538795 99538795 1001 86380 86390 1
538800 99538800 1001 86380 86390 1
538441 99538441 1001 86380 86390 1
538446 99538446 1001 86380 86390 1
538563 99538563 1001 86380 86390 1
538476 99538476 1001 86380 86390 1
538438 99538438 1001 86380 86390 1
538453 99538453 1001 86380 86390 1
538351 99538351 1001 86380 86390 1
538238 99538238 1001 86380 86390 1
538394 99538394 1001 86380 86390 1
538318 99538318 1001 86380 86390 1
538893 99538893 1001 86380 86390 1
538855 99538855 1001 86380 86390 1
538984 99538984 1001 86380 86390 1
538833 99538833 1001 86380 86390 1
539462 99539462 1001 86380 86390 1
539490 99539490 1001 86380 86390 1
539612 99539612 1001 86380 86390 1
539568 99539568 1001 86380 86390 1
539582 99539582 1001 86380 86390 1
539630 99539630 1001 86380 86390 1
539254 99539254 1001 86380 86390 1
539280 99539280 1001 86380 86390 1
539332 99539332 1001 86380 86390 1
539255 99539255 1001 86380 86390 1
539336 99539336 1001 86380 86390 1
539404 99539404 1001 86380 86390 1
539406 99539406 1001 86380 86390 1
539139 99539139 1001 86380 86390 1
539062 99539062 1001 86380 86390 1
539133 99539133 1001 86380 86390 1
539801 99539801 1001 86380 86390 1
539806 99539806 1001 86380 86390 1
540313 99540313 1001 86380 86390 1
540353 99540353 1001 86380 86390 1
540358 99540358 1001 86380 86390 1
540307 99540307 1001 86380 86390 1
540458 99540458 1001 86380 86390 1
540109 99540109 1001 86380 86390 1
540162 99540162 1001 86380 86390 1
540208 99540208 1001 86380 86390 1
539964 99539964 1001 86380 86390 1
540017 99540017 1001 86380 86390 1
539996 99539996 1001 86380 86390 1
539946 99539946 1001 86380 86390 1
539987 99539987 1001 86380 86390 1
540616 99540616 1001 86380 86390 1
540514 99540514 1001 86380 86390 1
541223 99541223 1001 86380 86390 1
541010 99541010 1001 86380 86390 1
541036 99541036 1001 86380 86390 1
540976 99540976 1001 86380 86390 1
541057 99541057 1001 86380 86390 1
540754 99540754 1001 86380 86390 1
540679 99540679 1001 86380 86390 1
540826 99540826 1001 86380 86390 1
541498 99541498 1001 86380 86390 1
541437 99541437 1001 86380 86390 1
541456 99541456 1001 86380 86390 1
541406 99541406 1001 86380 86390 1
542004 99542004 1001 86380 86390 1
541979 99541979 1001 86380 86390 1
542069 99542069 1001 86380 86390 1
542045 99542045 1001 86380 86390 1
541839 99541839 1001 86380 86390 1
541907 99541907 1001 86380 86390 1
541871 99541871 1001 86380 86390 1
541685 99541685 1001 86380 86390 1
541504 99541504 1001 86380 86390 1
541662 99541662 1001 86380 86390 1
541624 99541624 1001 86380 86390 1
541638 99541638 1001 86380 86390 1
542208 99542208 1001 86380 86390 1
542299 99542299 1001 86380 86390 1
542230 99542230 1001 86380 86390 1
542883 99542883 1001 86380 86390 1
542845 99542845 1001 86380 86390 1
542834 99542834 1001 86380 86390 1
542828 99542828 1001 86380 86390 1
542385 99542385 1001 86380 86390 1
542425 99542425 1001 86380 86390 1
542362 99542362 1001 86380 86390 1
543606 99543606 1001 86380 86390 1
543761 99543761 1001 86380 86390 1
543437 99543437 1001 86380 86390 1
543523 99543523 1001 86380 86390 1
543433 99543433 1001 86380 86390 1
543563 99543563 1001 86380 86390 1
543539 99543539 1001 86380 86390 1
543294 99543294 1001 86380 86390 1
543968 99543968 1001 86380 86390 1
543815 99543815 1001 86380 86390 1
543931 99543931 1001 86380 86390 1
544417 99544417 1001 86380 86390 1
544396 99544396 1001 86380 86390 1
544575 99544575 1001 86380 86390 1
544476 99544476 1001 86380 86390 1
544416 99544416 1001 86380 86390 1
544304 99544304 1001 86380 86390 1
544217 99544217 1001 86380 86390 1
544271 99544271 1001 86380 86390 1
544287 99544287 1001 86380 86390 1
544055 99544055 1001 86380 86390 1
544107 99544107 1001 86380 86390 1
543994 99543994 1001 86380 86390 1
544074 99544074 1001 86380 86390 1
544023 99544023 1001 86380 86390 1
544603 99544603 1001 86380 86390 1
544659 99544659 1001 86380 86390 1
412104 375 1001 6960 7377 1
508954 1015 1001 47970 48269 1
517322 597 1002 25202 25760 1
400067 99400067 1001 86380 86390 1
400160 99400160 1001 86380 86390 1
400130 99400130 1001 86380 86390 1
400757 99400757 1001 86380 86390 1
400842 99400842 1001 86380 86390 1
400955 99400955 1001 86380 86390 1
400963 99400963 1001 86380 86390 1
401085 99401085 1001 86380 86390 1
401380 99401380 1001 86380 86390 1
401498 99401498 1001 86380 86390 1
401609 99401609 1001 86380 86390 1
402171 99402171 1001 86380 86390 1
402143 99402143 1001 86380 86390 1
402190 99402190 1001 86380 86390 1
402328 99402328 1001 86380 86390 1
402298 99402298 1001 86380 86390 1
402660 99402660 1001 86380 86390 1
402689 99402689 1001 86380 86390 1
402765 99402765 1001 86380 86390 1
402733 99402733 1001 86380 86390 1
402813 99402813 1001 86380 86390 1
402795 99402795 1001 86380 86390 1
402923 99402923 1001 86380 86390 1
403068 99403068 1001 86380 86390 1
403188 99403188 1001 86380 86390 1
403312 99403312 1001 86380 86390 1
403250 99403250 1001 86380 86390 1
403596 99403596 1001 86380 86390 1
403550 99403550 1001 86380 86390 1
403612 99403612 1001 86380 86390 1
403645 99403645 1001 86380 86390 1
403917 99403917 1001 86380 86390 1
404152 99404152 1001 86380 86390 1
404364 99404364 1001 86380 86390 1
404437 99404437 1001 86380 86390 1
404502 99404502 1001 86380 86390 1
404739 99404739 1001 86380 86390 1
404826 99404826 1001 86380 86390 1
405085 99405085 1001 86380 86390 1
405101 99405101 1001 86380 86390 1
405176 99405176 1001 86380 86390 1
405303 99405303 1001 86380 86390 1
405473 99405473 1001 86380 86390 1
405554 99405554 1001 86380 86390 1
405542 99405542 1001 86380 86390 1
405737 99405737 1001 86380 86390 1
405782 99405782 1001 86380 86390 1
405832 99405832 1001 86380 86390 1
405949 99405949 1001 86380 86390 1
406030 99406030 1001 86380 86390 1
406303 99406303 1001 86380 86390 1
406578 99406578 1001 86380 86390 1
406657 99406657 1001 86380 86390 1
406722 99406722 1001 86380 86390 1
407091 99407091 1001 86380 86390 1
407229 99407229 1001 86380 86390 1
407887 99407887 1001 86380 86390 1
408270 99408270 1001 86380 86390 1
408368 99408368 1001 86380 86390 1
408580 99408580 1001 86380 86390 1
408596 99408596 1001 86380 86390 1
408723 99408723 1001 86380 86390 1
408847 99408847 1001 86380 86390 1
408790 99408790 1001 86380 86390 1
408795 99408795 1001 86380 86390 1
408965 99408965 1001 86380 86390 1
408945 99408945 1001 86380 86390 1
409131 99409131 1001 86380 86390 1
408980 99408980 1001 86380 86390 1
409241 99409241 1001 86380 86390 1
409301 99409301 1001 86380 86390 1
409545 99409545 1001 86380 86390 1
409668 99409668 1001 86380 86390 1
409753 99409753 1001 86380 86390 1
409761 99409761 1001 86380 86390 1
409847 99409847 1001 86380 86390 1
410099 99410099 1001 86380 86390 1
410002 99410002 1001 86380 86390 1
410166 99410166 1001 86380 86390 1
410309 99410309 1001 86380 86390 1
410344 99410344 1001 86380 86390 1
410328 99410328 1001 86380 86390 1
410539 99410539 1001 86380 86390 1
410670 99410670 1001 86380 86390 1
410945 99410945 1001 86380 86390 1
411025 99411025 1001 86380 86390 1
411383 99411383 1001 86380 86390 1
411386 99411386 1001 86380 86390 1
411419 99411419 1001 86380 86390 1
411491 99411491 1001 86380 86390 1
411591 99411591 1001 86380 86390 1
411565 99411565 1001 86380 86390 1
411725 99411725 1001 86380 86390 1
411889 99411889 1001 86380 86390 1
412422 99412422 1001 86380 86390 1
413653 99413653 1001 86380 86390 1
412979 99412979 1001 86380 86390 1
413120 99413120 1001 86380 86390 1
412901 99412901 1001 86380 86390 1
412720 99412720 1001 86380 86390 1
412528 99412528 1001 86380 86390 1
412641 99412641 1001 86380 86390 1
412731 99412731 1001 86380 86390 1
414113 99414113 1001 86380 86390 1
414986 99414986 1001 86380 86390 1
415307 99415307 1001 86380 86390 1
414566 99414566 1001 86380 86390 1
414739 99414739 1001 86380 86390 1
414623 99414623 1001 86380 86390 1
414643 99414643 1001 86380 86390 1
414817 99414817 1001 86380 86390 1
414357 99414357 1001 86380 86390 1
414255 99414255 1001 86380 86390 1
414438 99414438 1001 86380 86390 1
414316 99414316 1001 86380 86390 1
415573 99415573 1001 86380 86390 1
415500 99415500 1001 86380 86390 1
415675 99415675 1001 86380 86390 1
415532 99415532 1001 86380 86390 1
416936 99416936 1001 86380 86390 1
416917 99416917 1001 86380 86390 1
416164 99416164 1001 86380 86390 1
416264 99416264 1001 86380 86390 1
416574 99416574 1001 86380 86390 1
415823 99415823 1001 86380 86390 1
417349 99417349 1001 86380 86390 1
417470 99417470 1001 86380 86390 1
417572 99417572 1001 86380 86390 1
417420 99417420 1001 86380 86390 1
418282 99418282 1001 86380 86390 1
418118 99418118 1001 86380 86390 1
418322 99418322 1001 86380 86390 1
418353 99418353 1001 86380 86390 1
418383 99418383 1001 86380 86390 1
418214 99418214 1001 86380 86390 1
418369 99418369 1001 86380 86390 1
417781 99417781 1001 86380 86390 1
418844 99418844 1001 86380 86390 1
418890 99418890 1001 86380 86390 1
418939 99418939 1001 86380 86390 1
420152 99420152 1001 86380 86390 1
419777 99419777 1001 86380 86390 1
420051 99420051 1001 86380 86390 1
419905 99419905 1001 86380 86390 1
419267 99419267 1001 86380 86390 1
419441 99419441 1001 86380 86390 1
420675 99420675 1001 86380 86390 1
420789 99420789 1001 86380 86390 1
420790 99420790 1001 86380 86390 1
421745 99421745 1001 86380 86390 1
421968 99421968 1001 86380 86390 1
422068 99422068 1001 86380 86390 1
421763 99421763 1001 86380 86390 1
421353 99421353 1001 86380 86390 1
421515 99421515 1001 86380 86390 1
421609 99421609 1001 86380 86390 1
421503 99421503 1001 86380 86390 1
420922 99420922 1001 86380 86390 1
421089 99421089 1001 86380 86390 1
422479 99422479 1001 86380 86390 1
422201 99422201 1001 86380 86390 1
422493 99422493 1001 86380 86390 1
423555 99423555 1001 86380 86390 1
423520 99423520 1001 86380 86390 1
423468 99423468 1001 86380 86390 1
423424 99423424 1001 86380 86390 1
423458 99423458 1001 86380 86390 1
423624 99423624 1001 86380 86390 1
422952 99422952 1001 86380 86390 1
422685 99422685 1001 86380 86390 1
422722 99422722 1001 86380 86390 1
423866 99423866 1001 86380 86390 1
425172 99425172 1001 86380 86390 1
425331 99425331 1001 86380 86390 1
425132 99425132 1001 86380 86390 1
424812 99424812 1001 86380 86390 1
424904 99424904 1001 86380 86390 1
424334 99424334 1001 86380 86390 1
424451 99424451 1001 86380 86390 1
424557 99424557 1001 86380 86390 1
425476 99425476 1001 86380 86390 1
425451 99425451 1001 86380 86390 1
425417 99425417 1001 86380 86390 1
425788 99425788 1001 86380 86390 1
425489 99425489 1001 86380 86390 1
425736 99425736 1001 86380 86390 1
426747 99426747 1001 86380 86390 1
426984 99426984 1001 86380 86390 1
426451 99426451 1001 86380 86390 1
426684 99426684 1001 86380 86390 1
425940 99425940 1001 86380 86390 1
426157 99426157 1001 86380 86390 1
426194 99426194 1001 86380 86390 1
426195 99426195 1001 86380 86390 1
427172 99427172 1001 86380 86390 1
427174 99427174 1001 86380 86390 1
427295 99427295 1001 86380 86390 1
427208 99427208 1001 86380 86390 1
427425 99427425 1001 86380 86390 1
427383 99427383 1001 86380 86390 1
427475 99427475 1001 86380 86390 1
428632 99428632 1001 86380 86390 1
428671 99428671 1001 86380 86390 1
427554 99427554 1001 86380 86390 1
427654 99427654 1001 86380 86390 1
427561 99427561 1001 86380 86390 1
427762 99427762 1001 86380 86390 1
427887 99427887 1001 86380 86390 1
427868 99427868 1001 86380 86390 1
428782 99428782 1001 86380 86390 1
428754 99428754 1001 86380 86390 1
429973 99429973 1001 86380 86390 1
430236 99430236 1001 86380 86390 1
430010 99430010 1001 86380 86390 1
430365 99430365 1001 86380 86390 1
429808 99429808 1001 86380 86390 1
429717 99429717 1001 86380 86390 1
429761 99429761 1001 86380 86390 1
429811 99429811 1001 86380 86390 1
429577 99429577 1001 86380 86390 1
429954 99429954 1001 86380 86390 1
429268 99429268 1001 86380 86390 1
429179 99429179 1001 86380 86390 1
429278 99429278 1001 86380 86390 1
429210 99429210 1001 86380 86390 1
429508 99429508 1001 86380 86390 1
429422 99429422 1001 86380 86390 1
430376 99430376 1001 86380 86390 1
431894 99431894 1001 86380 86390 1
432002 99432002 1001 86380 86390 1
431593 99431593 1001 86380 86390 1
431389 99431389 1001 86380 86390 1
431419 99431419 1001 86380 86390 1
431208 99431208 1001 86380 86390 1
431044 99431044 1001 86380 86390 1
432444 99432444 1001 86380 86390 1
432421 99432421 1001 86380 86390 1
433392 99433392 1001 86380 86390 1
433692 99433692 1001 86380 86390 1
433501 99433501 1001 86380 86390 1
433053 99433053 1001 86380 86390 1
433277 99433277 1001 86380 86390 1
433057 99433057 1001 86380 86390 1
433169 99433169 1001 86380 86390 1
433086 99433086 1001 86380 86390 1
432659 99432659 1001 86380 86390 1
433923 99433923 1001 86380 86390 1
435433 99435433 1001 86380 86390 1
435303 99435303 1001 86380 86390 1
435100 99435100 1001 86380 86390 1
435148 99435148 1001 86380 86390 1
434715 99434715 1001 86380 86390 1
434144 99434144 1001 86380 86390 1
434148 99434148 1001 86380 86390 1
435795 99435795 1001 86380 86390 1
435867 99435867 1001 86380 86390 1
435771 99435771 1001 86380 86390 1
435631 99435631 1001 86380 86390 1
435772 99435772 1001 86380 86390 1
435662 99435662 1001 86380 86390 1
435841 99435841 1001 86380 86390 1
436871 99436871 1001 86380 86390 1
436914 99436914 1001 86380 86390 1
436843 99436843 1001 86380 86390 1
436777 99436777 1001 86380 86390 1
436346 99436346 1001 86380 86390 1
436509 99436509 1001 86380 86390 1
436722 99436722 1001 86380 86390 1
436680 99436680 1001 86380 86390 1
436312 99436312 1001 86380 86390 1
435955 99435955 1001 86380 86390 1
436158 99436158 1001 86380 86390 1
300033 99300033 1001 86380 86390 1
300692 99300692 1001 86380 86390 1
300644 99300644 1001 86380 86390 1
300529 99300529 1001 86380 86390 1
300635 99300635 1001 86380 86390 1
300545 99300545 1001 86380 86390 1
300612 99300612 1001 86380 86390 1
300485 99300485 1001 86380 86390 1
300501 99300501 1001 86380 86390 1
300283 99300283 1001 86380 86390 1
300119 99300119 1001 86380 86390 1
300933 99300933 1001 86380 86390 1
300882 99300882 1001 86380 86390 1
300857 99300857 1001 86380 86390 1
300781 99300781 1001 86380 86390 1
300745 99300745 1001 86380 86390 1
300763 99300763 1001 86380 86390 1
301554 99301554 1001 86380 86390 1
301402 99301402 1001 86380 86390 1
301353 99301353 1001 86380 86390 1
301285 99301285 1001 86380 86390 1
301164 99301164 1001 86380 86390 1
301307 99301307 1001 86380 86390 1
301296 99301296 1001 86380 86390 1
301336 99301336 1001 86380 86390 1
301105 99301105 1001 86380 86390 1
301688 99301688 1001 86380 86390 1
301577 99301577 1001 86380 86390 1
302309 99302309 1001 86380 86390 1
302362 99302362 1001 86380 86390 1
302199 99302199 1001 86380 86390 1
302188 99302188 1001 86380 86390 1
302057 99302057 1001 86380 86390 1
301762 99301762 1001 86380 86390 1
301807 99301807 1001 86380 86390 1
301859 99301859 1001 86380 86390 1
301769 99301769 1001 86380 86390 1
302511 99302511 1001 86380 86390 1
302532 99302532 1001 86380 86390 1
302494 99302494 1001 86380 86390 1
303106 99303106 1001 86380 86390 1
302900 99302900 1001 86380 86390 1
302973 99302973 1001 86380 86390 1
302771 99302771 1001 86380 86390 1
302591 99302591 1001 86380 86390 1
302670 99302670 1001 86380 86390 1
302724 99302724 1001 86380 86390 1
302688 99302688 1001 86380 86390 1
303392 99303392 1001 86380 86390 1
303302 99303302 1001 86380 86390 1
303304 99303304 1001 86380 86390 1
303371 99303371 1001 86380 86390 1
303398 99303398 1001 86380 86390 1
303892 99303892 1001 86380 86390 1
303973 99303973 1001 86380 86390 1
303857 99303857 1001 86380 86390 1
303948 99303948 1001 86380 86390 1
303878 99303878 1001 86380 86390 1
303969 99303969 1001 86380 86390 1
303819 99303819 1001 86380 86390 1
303720 99303720 1001 86380 86390 1
303785 99303785 1001 86380 86390 1
303542 99303542 1001 86380 86390 1
303460 99303460 1001 86380 86390 1
303448 99303448 1001 86380 86390 1
304073 99304073 1001 86380 86390 1
304185 99304185 1001 86380 86390 1
304810 99304810 1001 86380 86390 1
304800 99304800 1001 86380 86390 1
304802 99304802 1001 86380 86390 1
304777 99304777 1001 86380 86390 1
304852 99304852 1001 86380 86390 1
304703 99304703 1001 86380 86390 1
304529 99304529 1001 86380 86390 1
304608 99304608 1001 86380 86390 1
304469 99304469 1001 86380 86390 1
304278 99304278 1001 86380 86390 1
304279 99304279 1001 86380 86390 1
304363 99304363 1001 86380 86390 1
304301 99304301 1001 86380 86390 1
304341 99304341 1001 86380 86390 1
304922 99304922 1001 86380 86390 1
304870 99304870 1001 86380 86390 1
304977 99304977 1001 86380 86390 1
305037 99305037 1001 86380 86390 1
305666 99305666 1001 86380 86390 1
305642 99305642 1001 86380 86390 1
305670 99305670 1001 86380 86390 1
305673 99305673 1001 86380 86390 1
305540 99305540 1001 86380 86390 1
305490 99305490 1001 86380 86390 1
305443 99305443 1001 86380 86390 1
305327 99305327 1001 86380 86390 1
305295 99305295 1001 86380 86390 1
305348 99305348 1001 86380 86390 1
305283 99305283 1001 86380 86390 1
305478 99305478 1001 86380 86390 1
305175 99305175 1001 86380 86390 1
305151 99305151 1001 86380 86390 1
305087 99305087 1001 86380 86390 1
500117 99500117 1001 86380 86390 1
500160 99500160 1001 86380 86390 1
305691 99305691 1001 86380 86390 1
500750 99500750 1001 86380 86390 1
500673 99500673 1001 86380 86390 1
500691 99500691 1001 86380 86390 1
500743 99500743 1001 86380 86390 1
500629 99500629 1001 86380 86390 1
500802 99500802 1001 86380 86390 1
500644 99500644 1001 86380 86390 1
500511 99500511 1001 86380 86390 1
500420 99500420 1001 86380 86390 1
500412 99500412 1001 86380 86390 1
500336 99500336 1001 86380 86390 1
500321 99500321 1001 86380 86390 1
500916 99500916 1001 86380 86390 1
500982 99500982 1001 86380 86390 1
501514 99501514 1001 86380 86390 1
501593 99501593 1001 86380 86390 1
501532 99501532 1001 86380 86390 1
501443 99501443 1001 86380 86390 1
501384 99501384 1001 86380 86390 1
501402 99501402 1001 86380 86390 1
501343 99501343 1001 86380 86390 1
501215 99501215 1001 86380 86390 1
501033 99501033 1001 86380 86390 1
501125 99501125 1001 86380 86390 1
501076 99501076 1001 86380 86390 1
501133 99501133 1001 86380 86390 1
501043 99501043 1001 86380 86390 1
501794 99501794 1001 86380 86390 1
501770 99501770 1001 86380 86390 1
501786 99501786 1001 86380 86390 1
501710 99501710 1001 86380 86390 1
502330 99502330 1001 86380 86390 1
502371 99502371 1001 86380 86390 1
502131 99502131 1001 86380 86390 1
501925 99501925 1001 86380 86390 1
502016 99502016 1001 86380 86390 1
501900 99501900 1001 86380 86390 1
502582 99502582 1001 86380 86390 1
502668 99502668 1001 86380 86390 1
503292 99503292 1001 86380 86390 1
503207 99503207 1001 86380 86390 1
502959 99502959 1001 86380 86390 1
503012 99503012 1001 86380 86390 1
502950 99502950 1001 86380 86390 1
502954 99502954 1001 86380 86390 1
502702 99502702 1001 86380 86390 1
502857 99502857 1001 86380 86390 1
502809 99502809 1001 86380 86390 1
502798 99502798 1001 86380 86390 1
502773 99502773 1001 86380 86390 1
503354 99503354 1001 86380 86390 1
503359 99503359 1001 86380 86390 1
503490 99503490 1001 86380 86390 1
503363 99503363 1001 86380 86390 1
503430 99503430 1001 86380 86390 1
504045 99504045 1001 86380 86390 1
503790 99503790 1001 86380 86390 1
503767 99503767 1001 86380 86390 1
503596 99503596 1001 86380 86390 1
503625 99503625 1001 86380 86390 1
504193 99504193 1001 86380 86390 1
504206 99504206 1001 86380 86390 1
504147 99504147 1001 86380 86390 1
504264 99504264 1001 86380 86390 1
504164 99504164 1001 86380 86390 1
504179 99504179 1001 86380 86390 1
504756 99504756 1001 86380 86390 1
504925 99504925 1001 86380 86390 1
504901 99504901 1001 86380 86390 1
504622 99504622 1001 86380 86390 1
504534 99504534 1001 86380 86390 1
504703 99504703 1001 86380 86390 1
504666 99504666 1001 86380 86390 1
504564 99504564 1001 86380 86390 1
504680 99504680 1001 86380 86390 1
504358 99504358 1001 86380 86390 1
505033 99505033 1001 86380 86390 1
505091 99505091 1001 86380 86390 1
505105 99505105 1001 86380 86390 1
504978 99504978 1001 86380 86390 1
505148 99505148 1001 86380 86390 1
505643 99505643 1001 86380 86390 1
505605 99505605 1001 86380 86390 1
505672 99505672 1001 86380 86390 1
505402 99505402 1001 86380 86390 1
505495 99505495 1001 86380 86390 1
505457 99505457 1001 86380 86390 1
505536 99505536 1001 86380 86390 1
505154 99505154 1001 86380 86390 1
505168 99505168 1001 86380 86390 1
505324 99505324 1001 86380 86390 1
505838 99505838 1001 86380 86390 1
505839 99505839 1001 86380 86390 1
505904 99505904 1001 86380 86390 1
505788 99505788 1001 86380 86390 1
505894 99505894 1001 86380 86390 1
506398 99506398 1001 86380 86390 1
506517 99506517 1001 86380 86390 1
506531 99506531 1001 86380 86390 1
506545 99506545 1001 86380 86390 1
506210 99506210 1001 86380 86390 1
506068 99506068 1001 86380 86390 1
506169 99506169 1001 86380 86390 1
506606 99506606 1001 86380 86390 1
506738 99506738 1001 86380 86390 1
506718 99506718 1001 86380 86390 1
507346 99507346 1001 86380 86390 1
507323 99507323 1001 86380 86390 1
507404 99507404 1001 86380 86390 1
507341 99507341 1001 86380 86390 1
507413 99507413 1001 86380 86390 1
507331 99507331 1001 86380 86390 1
507037 99507037 1001 86380 86390 1
507063 99507063 1001 86380 86390 1
507125 99507125 1001 86380 86390 1
506928 99506928 1001 86380 86390 1
506967 99506967 1001 86380 86390 1
506813 99506813 1001 86380 86390 1
507627 99507627 1001 86380 86390 1
507506 99507506 1001 86380 86390 1
508100 99508100 1001 86380 86390 1
508017 99508017 1001 86380 86390 1
508006 99508006 1001 86380 86390 1
507919 99507919 1001 86380 86390 1
507947 99507947 1001 86380 86390 1
507733 99507733 1001 86380 86390 1
507750 99507750 1001 86380 86390 1
508449 99508449 1001 86380 86390 1
509026 99509026 1001 86380 86390 1
508891 99508891 1001 86380 86390 1
508996 99508996 1001 86380 86390 1
508712 99508712 1001 86380 86390 1
508654 99508654 1001 86380 86390 1
508460 99508460 1001 86380 86390 1
508592 99508592 1001 86380 86390 1
509091 99509091 1001 86380 86390 1
509147 99509147 1001 86380 86390 1
509199 99509199 1001 86380 86390 1
509110 99509110 1001 86380 86390 1
509717 99509717 1001 86380 86390 1
509862 99509862 1001 86380 86390 1
509568 99509568 1001 86380 86390 1
509510 99509510 1001 86380 86390 1
509565 99509565 1001 86380 86390 1
509604 99509604 1001 86380 86390 1
509306 99509306 1001 86380 86390 1
509293 99509293 1001 86380 86390 1
509439 99509439 1001 86380 86390 1
509966 99509966 1001 86380 86390 1
509902 99509902 1001 86380 86390 1
509955 99509955 1001 86380 86390 1
509904 99509904 1001 86380 86390 1
509907 99509907 1001 86380 86390 1
509959 99509959 1001 86380 86390 1
510037 99510037 1001 86380 86390 1
510012 99510012 1001 86380 86390 1
510690 99510690 1001 86380 86390 1
510604 99510604 1001 86380 86390 1
510569 99510569 1001 86380 86390 1
510473 99510473 1001 86380 86390 1
510373 99510373 1001 86380 86390 1
510495 99510495 1001 86380 86390 1
510133 99510133 1001 86380 86390 1
510803 99510803 1001 86380 86390 1
510795 99510795 1001 86380 86390 1
510876 99510876 1001 86380 86390 1
510902 99510902 1001 86380 86390 1
510851 99510851 1001 86380 86390 1
511465 99511465 1001 86380 86390 1
511456 99511456 1001 86380 86390 1
511397 99511397 1001 86380 86390 1
511262 99511262 1001 86380 86390 1
511344 99511344 1001 86380 86390 1
510972 99510972 1001 86380 86390 1
511092 99511092 1001 86380 86390 1
510949 99510949 1001 86380 86390 1
510951 99510951 1001 86380 86390 1
511071 99511071 1001 86380 86390 1
511615 99511615 1001 86380 86390 1
511697 99511697 1001 86380 86390 1
511572 99511572 1001 86380 86390 1
512266 99512266 1001 86380 86390 1
512177 99512177 1001 86380 86390 1
512243 99512243 1001 86380 86390 1
512272 99512272 1001 86380 86390 1
512314 99512314 1001 86380 86390 1
512010 99512010 1001 86380 86390 1
511985 99511985 1001 86380 86390 1
512156 99512156 1001 86380 86390 1
512095 99512095 1001 86380 86390 1
511916 99511916 1001 86380 86390 1
512406 99512406 1001 86380 86390 1
512525 99512525 1001 86380 86390 1
512401 99512401 1001 86380 86390 1
513092 99513092 1001 86380 86390 1
513196 99513196 1001 86380 86390 1
512936 99512936 1001 86380 86390 1
512843 99512843 1001 86380 86390 1
512817 99512817 1001 86380 86390 1
512614 99512614 1001 86380 86390 1
512607 99512607 1001 86380 86390 1
512752 99512752 1001 86380 86390 1
513388 99513388 1001 86380 86390 1
513339 99513339 1001 86380 86390 1
513343 99513343 1001 86380 86390 1
513908 99513908 1001 86380 86390 1
514006 99514006 1001 86380 86390 1
513961 99513961 1001 86380 86390 1
513621 99513621 1001 86380 86390 1
513704 99513704 1001 86380 86390 1
513695 99513695 1001 86380 86390 1
514178 99514178 1001 86380 86390 1
514209 99514209 1001 86380 86390 1
514716 99514716 1001 86380 86390 1
514734 99514734 1001 86380 86390 1
514614 99514614 1001 86380 86390 1
514366 99514366 1001 86380 86390 1
514924 99514924 1001 86380 86390 1
515531 99515531 1001 86380 86390 1
515545 99515545 1001 86380 86390 1
515656 99515656 1001 86380 86390 1
515611 99515611 1001 86380 86390 1
515624 99515624 1001 86380 86390 1
515641 99515641 1001 86380 86390 1
515643 99515643 1001 86380 86390 1
515606 99515606 1001 86380 86390 1
515466 99515466 1001 86380 86390 1
515400 99515400 1001 86380 86390 1
515262 99515262 1001 86380 86390 1
515159 99515159 1001 86380 86390 1
515112 99515112 1001 86380 86390 1
515151 99515151 1001 86380 86390 1
515126 99515126 1001 86380 86390 1
515761 99515761 1001 86380 86390 1
515698 99515698 1001 86380 86390 1
515881 99515881 1001 86380 86390 1
515794 99515794 1001 86380 86390 1
516381 99516381 1001 86380 86390 1
516417 99516417 1001 86380 86390 1
516119 99516119 1001 86380 86390 1
515902 99515902 1001 86380 86390 1
515930 99515930 1001 86380 86390 1
515997 99515997 1001 86380 86390 1
516524 99516524 1001 86380 86390 1
516577 99516577 1001 86380 86390 1
516697 99516697 1001 86380 86390 1
516529 99516529 1001 86380 86390 1
516594 99516594 1001 86380 86390 1
516966 99516966 1001 86380 86390 1
516942 99516942 1001 86380 86390 1
517062 99517062 1001 86380 86390 1
516789 99516789 1001 86380 86390 1
516879 99516879 1001 86380 86390 1
516779 99516779 1001 86380 86390 1
517361 99517361 1001 86380 86390 1
517407 99517407 1001 86380 86390 1
517474 99517474 1001 86380 86390 1
517384 99517384 1001 86380 86390 1
517970 99517970 1001 86380 86390 1
518053 99518053 1001 86380 86390 1
517968 99517968 1001 86380 86390 1
518157 99518157 1001 86380 86390 1
517866 99517866 1001 86380 86390 1
517919 99517919 1001 86380 86390 1
517673 99517673 1001 86380 86390 1
517717 99517717 1001 86380 86390 1
517605 99517605 1001 86380 86390 1
518212 99518212 1001 86380 86390 1
518277 99518277 1001 86380 86390 1
518252 99518252 1001 86380 86390 1
518217 99518217 1001 86380 86390 1
518232 99518232 1001 86380 86390 1
518180 99518180 1001 86380 86390 1
518950 99518950 1001 86380 86390 1
518886 99518886 1001 86380 86390 1
518894 99518894 1001 86380 86390 1
518708 99518708 1001 86380 86390 1
518777 99518777 1001 86380 86390 1
518635 99518635 1001 86380 86390 1
518587 99518587 1001 86380 86390 1
518556 99518556 1001 86380 86390 1
518454 99518454 1001 86380 86390 1
518520 99518520 1001 86380 86390 1
519050 99519050 1001 86380 86390 1
519078 99519078 1001 86380 86390 1
519086 99519086 1001 86380 86390 1
519811 99519811 1001 86380 86390 1
519733 99519733 1001 86380 86390 1
519746 99519746 1001 86380 86390 1
519480 99519480 1001 86380 86390 1
519574 99519574 1001 86380 86390 1
519591 99519591 1001 86380 86390 1
519436 99519436 1001 86380 86390 1
519413 99519413 1001 86380 86390 1
519274 99519274 1001 86380 86390 1
519266 99519266 1001 86380 86390 1
519321 99519321 1001 86380 86390 1
519879 99519879 1001 86380 86390 1
519983 99519983 1001 86380 86390 1
519960 99519960 1001 86380 86390 1
520473 99520473 1001 86380 86390 1
520570 99520570 1001 86380 86390 1
520558 99520558 1001 86380 86390 1
520624 99520624 1001 86380 86390 1
520363 99520363 1001 86380 86390 1
520431 99520431 1001 86380 86390 1
520183 99520183 1001 86380 86390 1
520663 99520663 1001 86380 86390 1
520832 99520832 1001 86380 86390 1
520692 99520692 1001 86380 86390 1
520732 99520732 1001 86380 86390 1
520778 99520778 1001 86380 86390 1
521416 99521416 1001 86380 86390 1
521268 99521268 1001 86380 86390 1
521347 99521347 1001 86380 86390 1
521336 99521336 1001 86380 86390 1
521389 99521389 1001 86380 86390 1
521223 99521223 1001 86380 86390 1
521134 99521134 1001 86380 86390 1
521071 99521071 1001 86380 86390 1
521189 99521189 1001 86380 86390 1
521228 99521228 1001 86380 86390 1
521180 99521180 1001 86380 86390 1
521155 99521155 1001 86380 86390 1
520850 99520850 1001 86380 86390 1
520984 99520984 1001 86380 86390 1
520997 99520997 1001 86380 86390 1
521023 99521023 1001 86380 86390 1
521595 99521595 1001 86380 86390 1
521634 99521634 1001 86380 86390 1
521479 99521479 1001 86380 86390 1
521538 99521538 1001 86380 86390 1
522178 99522178 1001 86380 86390 1
522230 99522230 1001 86380 86390 1
522233 99522233 1001 86380 86390 1
522132 99522132 1001 86380 86390 1
522174 99522174 1001 86380 86390 1
522254 99522254 1001 86380 86390 1
521958 99521958 1001 86380 86390 1
521894 99521894 1001 86380 86390 1
521900 99521900 1001 86380 86390 1
522057 99522057 1001 86380 86390 1
521942 99521942 1001 86380 86390 1
521828 99521828 1001 86380 86390 1
521862 99521862 1001 86380 86390 1
522471 99522471 1001 86380 86390 1
522476 99522476 1001 86380 86390 1
522364 99522364 1001 86380 86390 1
522416 99522416 1001 86380 86390 1
522875 99522875 1001 86380 86390 1
522739 99522739 1001 86380 86390 1
522910 99522910 1001 86380 86390 1
522695 99522695 1001 86380 86390 1
522581 99522581 1001 86380 86390 1
523267 99523267 1001 86380 86390 1
523308 99523308 1001 86380 86390 1
523871 99523871 1001 86380 86390 1
523821 99523821 1001 86380 86390 1
523901 99523901 1001 86380 86390 1
523853 99523853 1001 86380 86390 1
523706 99523706 1001 86380 86390 1
523538 99523538 1001 86380 86390 1
523647 99523647 1001 86380 86390 1
523687 99523687 1001 86380 86390 1
523492 99523492 1001 86380 86390 1
523397 99523397 1001 86380 86390 1
523503 99523503 1001 86380 86390 1
523452 99523452 1001 86380 86390 1
524100 99524100 1001 86380 86390 1
523998 99523998 1001 86380 86390 1
524118 99524118 1001 86380 86390 1
524120 99524120 1001 86380 86390 1
523966 99523966 1001 86380 86390 1
524593 99524593 1001 86380 86390 1
524712 99524712 1001 86380 86390 1
524664 99524664 1001 86380 86390 1
524575 99524575 1001 86380 86390 1
524386 99524386 1001 86380 86390 1
524415 99524415 1001 86380 86390 1
524494 99524494 1001 86380 86390 1
524346 99524346 1001 86380 86390 1
524251 99524251 1001 86380 86390 1
524303 99524303 1001 86380 86390 1
524187 99524187 1001 86380 86390 1
524304 99524304 1001 86380 86390 1
524937 99524937 1001 86380 86390 1
524950 99524950 1001 86380 86390 1
524823 99524823 1001 86380 86390 1
524871 99524871 1001 86380 86390 1
525430 99525430 1001 86380 86390 1
525399 99525399 1001 86380 86390 1
525465 99525465 1001 86380 86390 1
525282 99525282 1001 86380 86390 1
525231 99525231 1001 86380 86390 1
525298 99525298 1001 86380 86390 1
525338 99525338 1001 86380 86390 1
525675 99525675 1001 86380 86390 1
525679 99525679 1001 86380 86390 1
525746 99525746 1001 86380 86390 1
525798 99525798 1001 86380 86390 1
525786 99525786 1001 86380 86390 1
526269 99526269 1001 86380 86390 1
526363 99526363 1001 86380 86390 1
526226 99526226 1001 86380 86390 1
526227 99526227 1001 86380 86390 1
526036 99526036 1001 86380 86390 1
526126 99526126 1001 86380 86390 1
525952 99525952 1001 86380 86390 1
525862 99525862 1001 86380 86390 1
525957 99525957 1001 86380 86390 1
526605 99526605 1001 86380 86390 1
526528 99526528 1001 86380 86390 1
526598 99526598 1001 86380 86390 1
527082 99527082 1001 86380 86390 1
527205 99527205 1001 86380 86390 1
527143 99527143 1001 86380 86390 1
526932 99526932 1001 86380 86390 1
526870 99526870 1001 86380 86390 1
526697 99526697 1001 86380 86390 1
527253 99527253 1001 86380 86390 1
527399 99527399 1001 86380 86390 1
527361 99527361 1001 86380 86390 1
528039 99528039 1001 86380 86390 1
528076 99528076 1001 86380 86390 1
528043 99528043 1001 86380 86390 1
527991 99527991 1001 86380 86390 1
528010 99528010 1001 86380 86390 1
527676 99527676 1001 86380 86390 1
527745 99527745 1001 86380 86390 1
527584 99527584 1001 86380 86390 1
528244 99528244 1001 86380 86390 1
528104 99528104 1001 86380 86390 1
528827 99528827 1001 86380 86390 1
528701 99528701 1001 86380 86390 1
528878 99528878 1001 86380 86390 1
528492 99528492 1001 86380 86390 1
528675 99528675 1001 86380 86390 1
528690 99528690 1001 86380 86390 1
528358 99528358 1001 86380 86390 1
528384 99528384 1001 86380 86390 1
528450 99528450 1001 86380 86390 1
528321 99528321 1001 86380 86390 1
528386 99528386 1001 86380 86390 1
528480 99528480 1001 86380 86390 1
528420 99528420 1001 86380 86390 1
528369 99528369 1001 86380 86390 1
528474 99528474 1001 86380 86390 1
528967 99528967 1001 86380 86390 1
528918 99528918 1001 86380 86390 1
529103 99529103 1001 86380 86390 1
528962 99528962 1001 86380 86390 1
529685 99529685 1001 86380 86390 1
529624 99529624 1001 86380 86390 1
529359 99529359 1001 86380 86390 1
529402 99529402 1001 86380 86390 1
529115 99529115 1001 86380 86390 1
529272 99529272 1001 86380 86390 1
529145 99529145 1001 86380 86390 1
529804 99529804 1001 86380 86390 1
529756 99529756 1001 86380 86390 1
529745 99529745 1001 86380 86390 1
529862 99529862 1001 86380 86390 1
530428 99530428 1001 86380 86390 1
530524 99530524 1001 86380 86390 1
530354 99530354 1001 86380 86390 1
530367 99530367 1001 86380 86390 1
530432 99530432 1001 86380 86390 1
530433 99530433 1001 86380 86390 1
530488 99530488 1001 86380 86390 1
530549 99530549 1001 86380 86390 1
530327 99530327 1001 86380 86390 1
530238 99530238 1001 86380 86390 1
529959 99529959 1001 86380 86390 1
529962 99529962 1001 86380 86390 1
530747 99530747 1001 86380 86390 1
530670 99530670 1001 86380 86390 1
530567 99530567 1001 86380 86390 1
530636 99530636 1001 86380 86390 1
530649 99530649 1001 86380 86390 1
530585 99530585 1001 86380 86390 1
530598 99530598 1001 86380 86390 1
531324 99531324 1001 86380 86390 1
531100 99531100 1001 86380 86390 1
531520 99531520 1001 86380 86390 1
531419 99531419 1001 86380 86390 1
531424 99531424 1001 86380 86390 1
532180 99532180 1001 86380 86390 1
532163 99532163 1001 86380 86390 1
532138 99532138 1001 86380 86390 1
532101 99532101 1001 86380 86390 1
531859 99531859 1001 86380 86390 1
531797 99531797 1001 86380 86390 1
531798 99531798 1001 86380 86390 1
531890 99531890 1001 86380 86390 1
531857 99531857 1001 86380 86390 1
531779 99531779 1001 86380 86390 1
531768 99531768 1001 86380 86390 1
531769 99531769 1001 86380 86390 1
531588 99531588 1001 86380 86390 1
532255 99532255 1001 86380 86390 1
532301 99532301 1001 86380 86390 1
532968 99532968 1001 86380 86390 1
532870 99532870 1001 86380 86390 1
532652 99532652 1001 86380 86390 1
532562 99532562 1001 86380 86390 1
532615 99532615 1001 86380 86390 1
532422 99532422 1001 86380 86390 1
533044 99533044 1001 86380 86390 1
533214 99533214 1001 86380 86390 1
533061 99533061 1001 86380 86390 1
533203 99533203 1001 86380 86390 1
533167 99533167 1001 86380 86390 1
533038 99533038 1001 86380 86390 1
533209 99533209 1001 86380 86390 1
533158 99533158 1001 86380 86390 1
533786 99533786 1001 86380 86390 1
533845 99533845 1001 86380 86390 1
533553 99533553 1001 86380 86390 1
533515 99533515 1001 86380 86390 1
533289 99533289 1001 86380 86390 1
533383 99533383 1001 86380 86390 1
533405 99533405 1001 86380 86390 1
533881 99533881 1001 86380 86390 1
534002 99534002 1001 86380 86390 1
533993 99533993 1001 86380 86390 1
534020 99534020 1001 86380 86390 1
534008 99534008 1001 86380 86390 1
534610 99534610 1001 86380 86390 1
534523 99534523 1001 86380 86390 1
534564 99534564 1001 86380 86390 1
534389 99534389 1001 86380 86390 1
534380 99534380 1001 86380 86390 1
534458 99534458 1001 86380 86390 1
534208 99534208 1001 86380 86390 1
534174 99534174 1001 86380 86390 1
534708 99534708 1001 86380 86390 1
534737 99534737 1001 86380 86390 1
534803 99534803 1001 86380 86390 1
535478 99535478 1001 86380 86390 1
535458 99535458 1001 86380 86390 1
535201 99535201 1001 86380 86390 1
535143 99535143 1001 86380 86390 1
535249 99535249 1001 86380 86390 1
535304 99535304 1001 86380 86390 1
534909 99534909 1001 86380 86390 1
535041 99535041 1001 86380 86390 1
535044 99535044 1001 86380 86390 1
535588 99535588 1001 86380 86390 1
535523 99535523 1001 86380 86390 1
535669 99535669 1001 86380 86390 1
535670 99535670 1001 86380 86390 1
535662 99535662 1001 86380 86390 1
536337 99536337 1001 86380 86390 1
536122 99536122 1001 86380 86390 1
535994 99535994 1001 86380 86390 1
535942 99535942 1001 86380 86390 1
536064 99536064 1001 86380 86390 1
535807 99535807 1001 86380 86390 1
535876 99535876 1001 86380 86390 1
535903 99535903 1001 86380 86390 1
535721 99535721 1001 86380 86390 1
535802 99535802 1001 86380 86390 1
535844 99535844 1001 86380 86390 1
536386 99536386 1001 86380 86390 1
536535 99536535 1001 86380 86390 1
536458 99536458 1001 86380 86390 1
536344 99536344 1001 86380 86390 1
537130 99537130 1001 86380 86390 1
537076 99537076 1001 86380 86390 1
537109 99537109 1001 86380 86390 1
536816 99536816 1001 86380 86390 1
536897 99536897 1001 86380 86390 1
536942 99536942 1001 86380 86390 1
536865 99536865 1001 86380 86390 1
536723 99536723 1001 86380 86390 1
536736 99536736 1001 86380 86390 1
536585 99536585 1001 86380 86390 1
536618 99536618 1001 86380 86390 1
537330 99537330 1001 86380 86390 1
537337 99537337 1001 86380 86390 1
537340 99537340 1001 86380 86390 1
537366 99537366 1001 86380 86390 1
537788 99537788 1001 86380 86390 1
537949 99537949 1001 86380 86390 1
537783 99537783 1001 86380 86390 1
537592 99537592 1001 86380 86390 1
537686 99537686 1001 86380 86390 1
537743 99537743 1001 86380 86390 1
537511 99537511 1001 86380 86390 1
537529 99537529 1001 86380 86390 1
537559 99537559 1001 86380 86390 1
538023 99538023 1001 86380 86390 1
538037 99538037 1001 86380 86390 1
538006 99538006 1001 86380 86390 1
538116 99538116 1001 86380 86390 1
538148 99538148 1001 86380 86390 1
538764 99538764 1001 86380 86390 1
538752 99538752 1001 86380 86390 1
538778 99538778 1001 86380 86390 1
538652 99538652 1001 86380 86390 1
538508 99538508 1001 86380 86390 1
538536 99538536 1001 86380 86390 1
538538 99538538 1001 86380 86390 1
538491 99538491 1001 86380 86390 1
538311 99538311 1001 86380 86390 1
538212 99538212 1001 86380 86390 1
538904 99538904 1001 86380 86390 1
538970 99538970 1001 86380 86390 1
539009 99539009 1001 86380 86390 1
538948 99538948 1001 86380 86390 1
538873 99538873 1001 86380 86390 1
538938 99538938 1001 86380 86390 1
538952 99538952 1001 86380 86390 1
538836 99538836 1001 86380 86390 1
539564 99539564 1001 86380 86390 1
539502 99539502 1001 86380 86390 1
539516 99539516 1001 86380 86390 1
539555 99539555 1001 86380 86390 1
539496 99539496 1001 86380 86390 1
539360 99539360 1001 86380 86390 1
539326 99539326 1001 86380 86390 1
539121 99539121 1001 86380 86390 1
539825 99539825 1001 86380 86390 1
539712 99539712 1001 86380 86390 1
540464 99540464 1001 86380 86390 1
540385 99540385 1001 86380 86390 1
540389 99540389 1001 86380 86390 1
540223 99540223 1001 86380 86390 1
540150 99540150 1001 86380 86390 1
540194 99540194 1001 86380 86390 1
539892 99539892 1001 86380 86390 1
540026 99540026 1001 86380 86390 1
540001 99540001 1001 86380 86390 1
540491 99540491 1001 86380 86390 1
541113 99541113 1001 86380 86390 1
541141 99541141 1001 86380 86390 1
541274 99541274 1001 86380 86390 1
541237 99541237 1001 86380 86390 1
541282 99541282 1001 86380 86390 1
541162 99541162 1001 86380 86390 1
541111 99541111 1001 86380 86390 1
540986 99540986 1001 86380 86390 1
541069 99541069 1001 86380 86390 1
541044 99541044 1001 86380 86390 1
540993 99540993 1001 86380 86390 1
540737 99540737 1001 86380 86390 1
540869 99540869 1001 86380 86390 1
541426 99541426 1001 86380 86390 1
541418 99541418 1001 86380 86390 1
541484 99541484 1001 86380 86390 1
541955 99541955 1001 86380 86390 1
542001 99542001 1001 86380 86390 1
541772 99541772 1001 86380 86390 1
541863 99541863 1001 86380 86390 1
541765 99541765 1001 86380 86390 1
541716 99541716 1001 86380 86390 1
541514 99541514 1001 86380 86390 1
541633 99541633 1001 86380 86390 1
541688 99541688 1001 86380 86390 1
541510 99541510 1001 86380 86390 1
542158 99542158 1001 86380 86390 1
542185 99542185 1001 86380 86390 1
542830 99542830 1001 86380 86390 1
542792 99542792 1001 86380 86390 1
542911 99542911 1001 86380 86390 1
542864 99542864 1001 86380 86390 1
542664 99542664 1001 86380 86390 1
542639 99542639 1001 86380 86390 1
542614 99542614 1001 86380 86390 1
542630 99542630 1001 86380 86390 1
542582 99542582 1001 86380 86390 1
542634 99542634 1001 86380 86390 1
542457 99542457 1001 86380 86390 1
542432 99542432 1001 86380 86390 1
542335 99542335 1001 86380 86390 1
543046 99543046 1001 86380 86390 1
543028 99543028 1001 86380 86390 1
543722 99543722 1001 86380 86390 1
543752 99543752 1001 86380 86390 1
543691 99543691 1001 86380 86390 1
543576 99543576 1001 86380 86390 1
543680 99543680 1001 86380 86390 1
543402 99543402 1001 86380 86390 1
543380 99543380 1001 86380 86390 1
543246 99543246 1001 86380 86390 1
543324 99543324 1001 86380 86390 1
543275 99543275 1001 86380 86390 1
543940 99543940 1001 86380 86390 1
543958 99543958 1001 86380 86390 1
544598 99544598 1001 86380 86390 1
544564 99544564 1001 86380 86390 1
544400 99544400 1001 86380 86390 1
544439 99544439 1001 86380 86390 1
544388 99544388 1001 86380 86390 1
544052 99544052 1001 86380 86390 1
544157 99544157 1001 86380 86390 1
544711 99544711 1001 86380 86390 1
544653 99544653 1001 86380 86390 1
400104 99400104 1001 86380 86390 1
400195 99400195 1001 86380 86390 1
400275 99400275 1001 86380 86390 1
400339 99400339 1001 86380 86390 1
400493 99400493 1001 86380 86390 1
400613 99400613 1001 86380 86390 1
400676 99400676 1001 86380 86390 1
400873 99400873 1001 86380 86390 1
400862 99400862 1001 86380 86390 1
400954 99400954 1001 86380 86390 1
401255 99401255 1001 86380 86390 1
401352 99401352 1001 86380 86390 1
401342 99401342 1001 86380 86390 1
401316 99401316 1001 86380 86390 1
401658 99401658 1001 86380 86390 1
401717 99401717 1001 86380 86390 1
401946 99401946 1001 86380 86390 1
401835 99401835 1001 86380 86390 1
401929 99401929 1001 86380 86390 1
402709 99402709 1001 86380 86390 1
402984 99402984 1001 86380 86390 1
402940 99402940 1001 86380 86390 1
403006 99403006 1001 86380 86390 1
403012 99403012 1001 86380 86390 1
403014 99403014 1001 86380 86390 1
403311 99403311 1001 86380 86390 1
403431 99403431 1001 86380 86390 1
403432 99403432 1001 86380 86390 1
403395 99403395 1001 86380 86390 1
403512 99403512 1001 86380 86390 1
403610 99403610 1001 86380 86390 1
403779 99403779 1001 86380 86390 1
403925 99403925 1001 86380 86390 1
403832 99403832 1001 86380 86390 1
404009 99404009 1001 86380 86390 1
404023 99404023 1001 86380 86390 1
404071 99404071 1001 86380 86390 1
404419 99404419 1001 86380 86390 1
404421 99404421 1001 86380 86390 1
404606 99404606 1001 86380 86390 1
404644 99404644 1001 86380 86390 1
404675 99404675 1001 86380 86390 1
404793 99404793 1001 86380 86390 1
405089 99405089 1001 86380 86390 1
405204 99405204 1001 86380 86390 1
405412 99405412 1001 86380 86390 1
405530 99405530 1001 86380 86390 1
405581 99405581 1001 86380 86390 1
405616 99405616 1001 86380 86390 1
405683 99405683 1001 86380 86390 1
405746 99405746 1001 86380 86390 1
405775 99405775 1001 86380 86390 1
406235 99406235 1001 86380 86390 1
406302 99406302 1001 86380 86390 1
406381 99406381 1001 86380 86390 1
406181 99406181 1001 86380 86390 1
406315 99406315 1001 86380 86390 1
406287 99406287 1001 86380 86390 1
406516 99406516 1001 86380 86390 1
406501 99406501 1001 86380 86390 1
406891 99406891 1001 86380 86390 1
407094 99407094 1001 86380 86390 1
407130 99407130 1001 86380 86390 1
407363 99407363 1001 86380 86390 1
407371 99407371 1001 86380 86390 1
407425 99407425 1001 86380 86390 1
407502 99407502 1001 86380 86390 1
407641 99407641 1001 86380 86390 1
407643 99407643 1001 86380 86390 1
407593 99407593 1001 86380 86390 1
407651 99407651 1001 86380 86390 1
407686 99407686 1001 86380 86390 1
407692 99407692 1001 86380 86390 1
407932 99407932 1001 86380 86390 1
408026 99408026 1001 86380 86390 1
408076 99408076 1001 86380 86390 1
408147 99408147 1001 86380 86390 1
408299 99408299 1001 86380 86390 1
408447 99408447 1001 86380 86390 1
408704 99408704 1001 86380 86390 1
409018 99409018 1001 86380 86390 1
409043 99409043 1001 86380 86390 1
409171 99409171 1001 86380 86390 1
409216 99409216 1001 86380 86390 1
409320 99409320 1001 86380 86390 1
409615 99409615 1001 86380 86390 1
409718 99409718 1001 86380 86390 1
410371 99410371 1001 86380 86390 1
410407 99410407 1001 86380 86390 1
410363 99410363 1001 86380 86390 1
410475 99410475 1001 86380 86390 1
410571 99410571 1001 86380 86390 1
410516 99410516 1001 86380 86390 1
410928 99410928 1001 86380 86390 1
411230 99411230 1001 86380 86390 1
411293 99411293 1001 86380 86390 1
411329 99411329 1001 86380 86390 1
411465 99411465 1001 86380 86390 1
411566 99411566 1001 86380 86390 1
411897 99411897 1001 86380 86390 1
412018 99412018 1001 86380 86390 1
411982 99411982 1001 86380 86390 1
412079 99412079 1001 86380 86390 1
412058 99412058 1001 86380 86390 1
412262 99412262 1001 86380 86390 1
413376 99413376 1001 86380 86390 1
413549 99413549 1001 86380 86390 1
413015 99413015 1001 86380 86390 1
413115 99413115 1001 86380 86390 1
413129 99413129 1001 86380 86390 1
412555 99412555 1001 86380 86390 1
412521 99412521 1001 86380 86390 1
414038 99414038 1001 86380 86390 1
413796 99413796 1001 86380 86390 1
413744 99413744 1001 86380 86390 1
413861 99413861 1001 86380 86390 1
415247 99415247 1001 86380 86390 1
415007 99415007 1001 86380 86390 1
415265 99415265 1001 86380 86390 1
415201 99415201 1001 86380 86390 1
415232 99415232 1001 86380 86390 1
415287 99415287 1001 86380 86390 1
414575 99414575 1001 86380 86390 1
414699 99414699 1001 86380 86390 1
414735 99414735 1001 86380 86390 1
414154 99414154 1001 86380 86390 1
414174 99414174 1001 86380 86390 1
415548 99415548 1001 86380 86390 1
415336 99415336 1001 86380 86390 1
415389 99415389 1001 86380 86390 1
415607 99415607 1001 86380 86390 1
415374 99415374 1001 86380 86390 1
415522 99415522 1001 86380 86390 1
416639 99416639 1001 86380 86390 1
416666 99416666 1001 86380 86390 1
416825 99416825 1001 86380 86390 1
416323 99416323 1001 86380 86390 1
416166 99416166 1001 86380 86390 1
416484 99416484 1001 86380 86390 1
416423 99416423 1001 86380 86390 1
416311 99416311 1001 86380 86390 1
416546 99416546 1001 86380 86390 1
415769 99415769 1001 86380 86390 1
417233 99417233 1001 86380 86390 1
418513 99418513 1001 86380 86390 1
418585 99418585 1001 86380 86390 1
418587 99418587 1001 86380 86390 1
418276 99418276 1001 86380 86390 1
418305 99418305 1001 86380 86390 1
418179 99418179 1001 86380 86390 1
418264 99418264 1001 86380 86390 1
417709 99417709 1001 86380 86390 1
417723 99417723 1001 86380 86390 1
417690 99417690 1001 86380 86390 1
419169 99419169 1001 86380 86390 1
418967 99418967 1001 86380 86390 1
420058 99420058 1001 86380 86390 1
419665 99419665 1001 86380 86390 1
419657 99419657 1001 86380 86390 1
419663 99419663 1001 86380 86390 1
419380 99419380 1001 86380 86390 1
419452 99419452 1001 86380 86390 1
419362 99419362 1001 86380 86390 1
419250 99419250 1001 86380 86390 1
419400 99419400 1001 86380 86390 1
419420 99419420 1001 86380 86390 1
421819 99421819 1001 86380 86390 1
421809 99421809 1001 86380 86390 1
421885 99421885 1001 86380 86390 1
421314 99421314 1001 86380 86390 1
421148 99421148 1001 86380 86390 1
421245 99421245 1001 86380 86390 1
420906 99420906 1001 86380 86390 1
420982 99420982 1001 86380 86390 1
422473 99422473 1001 86380 86390 1
422401 99422401 1001 86380 86390 1
423750 99423750 1001 86380 86390 1
423340 99423340 1001 86380 86390 1
423455 99423455 1001 86380 86390 1
423724 99423724 1001 86380 86390 1
423055 99423055 1001 86380 86390 1
423215 99423215 1001 86380 86390 1
423058 99423058 1001 86380 86390 1
423007 99423007 1001 86380 86390 1
423036 99423036 1001 86380 86390 1
422573 99422573 1001 86380 86390 1
422608 99422608 1001 86380 86390 1
422543 99422543 1001 86380 86390 1
422846 99422846 1001 86380 86390 1
422590 99422590 1001 86380 86390 1
423801 99423801 1001 86380 86390 1
423974 99423974 1001 86380 86390 1
425108 99425108 1001 86380 86390 1
425303 99425303 1001 86380 86390 1
424940 99424940 1001 86380 86390 1
424529 99424529 1001 86380 86390 1
424228 99424228 1001 86380 86390 1
424555 99424555 1001 86380 86390 1
425532 99425532 1001 86380 86390 1
425744 99425744 1001 86380 86390 1
425611 99425611 1001 86380 86390 1
425591 99425591 1001 86380 86390 1
425555 99425555 1001 86380 86390 1
426698 99426698 1001 86380 86390 1
426758 99426758 1001 86380 86390 1
427087 99427087 1001 86380 86390 1
426524 99426524 1001 86380 86390 1
426637 99426637 1001 86380 86390 1
426335 99426335 1001 86380 86390 1
426536 99426536 1001 86380 86390 1
426087 99426087 1001 86380 86390 1
426092 99426092 1001 86380 86390 1
427389 99427389 1001 86380 86390 1
427510 99427510 1001 86380 86390 1
427370 99427370 1001 86380 86390 1
427489 99427489 1001 86380 86390 1
427219 99427219 1001 86380 86390 1
427196 99427196 1001 86380 86390 1
427940 99427940 1001 86380 86390 1
428180 99428180 1001 86380 86390 1
427702 99427702 1001 86380 86390 1
429127 99429127 1001 86380 86390 1
429100 99429100 1001 86380 86390 1
429999 99429999 1001 86380 86390 1
430079 99430079 1001 86380 86390 1
430158 99430158 1001 86380 86390 1
430042 99430042 1001 86380 86390 1
430142 99430142 1001 86380 86390 1
430208 99430208 1001 86380 86390 1
429781 99429781 1001 86380 86390 1
429751 99429751 1001 86380 86390 1
429854 99429854 1001 86380 86390 1
430505 99430505 1001 86380 86390 1
430487 99430487 1001 86380 86390 1
430401 99430401 1001 86380 86390 1
430443 99430443 1001 86380 86390 1
430647 99430647 1001 86380 86390 1
430629 99430629 1001 86380 86390 1
430421 99430421 1001 86380 86390 1
431669 99431669 1001 86380 86390 1
431510 99431510 1001 86380 86390 1
431336 99431336 1001 86380 86390 1
431615 99431615 1001 86380 86390 1
431172 99431172 1001 86380 86390 1
432295 99432295 1001 86380 86390 1
432227 99432227 1001 86380 86390 1
433689 99433689 1001 86380 86390 1
433408 99433408 1001 86380 86390 1
433338 99433338 1001 86380 86390 1
433021 99433021 1001 86380 86390 1
433107 99433107 1001 86380 86390 1
433147 99433147 1001 86380 86390 1
433158 99433158 1001 86380 86390 1
433188 99433188 1001 86380 86390 1
432707 99432707 1001 86380 86390 1
432731 99432731 1001 86380 86390 1
432766 99432766 1001 86380 86390 1
433806 99433806 1001 86380 86390 1
433853 99433853 1001 86380 86390 1
435393 99435393 1001 86380 86390 1
435392 99435392 1001 86380 86390 1
435308 99435308 1001 86380 86390 1
434638 99434638 1001 86380 86390 1
434647 99434647 1001 86380 86390 1
434668 99434668 1001 86380 86390 1
434997 99434997 1001 86380 86390 1
435622 99435622 1001 86380 86390 1
435582 99435582 1001 86380 86390 1
435584 99435584 1001 86380 86390 1
435478 99435478 1001 86380 86390 1
436931 99436931 1001 86380 86390 1
437130 99437130 1001 86380 86390 1
437043 99437043 1001 86380 86390 1
436462 99436462 1001 86380 86390 1
436675 99436675 1001 86380 86390 1
436357 99436357 1001 86380 86390 1
435951 99435951 1001 86380 86390 1
436300 99436300 1001 86380 86390 1
437329 99437329 1001 86380 86390 1
437228 99437228 1001 86380 86390 1
300001 99300001 1001 86380 86390 1
300106 99300106 1001 86380 86390 1
300591 99300591 1001 86380 86390 1
300707 99300707 1001 86380 86390 1
300558 99300558 1001 86380 86390 1
300719 99300719 1001 86380 86390 1
300447 99300447 1001 86380 86390 1
300463 99300463 1001 86380 86390 1
300389 99300389 1001 86380 86390 1
300353 99300353 1001 86380 86390 1
300181 99300181 1001 86380 86390 1
300311 99300311 1001 86380 86390 1
300248 99300248 1001 86380 86390 1
300740 99300740 1001 86380 86390 1
300767 99300767 1001 86380 86390 1
300911 99300911 1001 86380 86390 1
301401 99301401 1001 86380 86390 1
301390 99301390 1001 86380 86390 1
301406 99301406 1001 86380 86390 1
301445 99301445 1001 86380 86390 1
301381 99301381 1001 86380 86390 1
301171 99301171 1001 86380 86390 1
301210 99301210 1001 86380 86390 1
300962 99300962 1001 86380 86390 1
301043 99301043 1001 86380 86390 1
300970 99300970 1001 86380 86390 1
301061 99301061 1001 86380 86390 1
301010 99301010 1001 86380 86390 1
301643 99301643 1001 86380 86390 1
301736 99301736 1001 86380 86390 1
301663 99301663 1001 86380 86390 1
301628 99301628 1001 86380 86390 1
301641 99301641 1001 86380 86390 1
301576 99301576 1001 86380 86390 1
302310 99302310 1001 86380 86390 1
302363 99302363 1001 86380 86390 1
302185 99302185 1001 86380 86390 1
302059 99302059 1001 86380 86390 1
302038 99302038 1001 86380 86390 1
301974 99301974 1001 86380 86390 1
302134 99302134 1001 86380 86390 1
302097 99302097 1001 86380 86390 1
301918 99301918 1001 86380 86390 1
302498 99302498 1001 86380 86390 1
303162 99303162 1001 86380 86390 1
302850 99302850 1001 86380 86390 1
302956 99302956 1001 86380 86390 1
302918 99302918 1001 86380 86390 1
302934 99302934 1001 86380 86390 1
302960 99302960 1001 86380 86390 1
302612 99302612 1001 86380 86390 1
302664 99302664 1001 86380 86390 1
302659 99302659 1001 86380 86390 1
303285 99303285 1001 86380 86390 1
303208 99303208 1001 86380 86390 1
303274 99303274 1001 86380 86390 1
303635 99303635 1001 86380 86390 1
303755 99303755 1001 86380 86390 1
303731 99303731 1001 86380 86390 1
303721 99303721 1001 86380 86390 1
303773 99303773 1001 86380 86390 1
303670 99303670 1001 86380 86390 1
303620 99303620 1001 86380 86390 1
303453 99303453 1001 86380 86390 1
303479 99303479 1001 86380 86390 1
303508 99303508 1001 86380 86390 1
303471 99303471 1001 86380 86390 1
303615 99303615 1001 86380 86390 1
303435 99303435 1001 86380 86390 1
303618 99303618 1001 86380 86390 1
304044 99304044 1001 86380 86390 1
304085 99304085 1001 86380 86390 1
304086 99304086 1001 86380 86390 1
304192 99304192 1001 86380 86390 1
304104 99304104 1001 86380 86390 1
304757 99304757 1001 86380 86390 1
304723 99304723 1001 86380 86390 1
304752 99304752 1001 86380 86390 1
304804 99304804 1001 86380 86390 1
304500 99304500 1001 86380 86390 1
304566 99304566 1001 86380 86390 1
304343 99304343 1001 86380 86390 1
304254 99304254 1001 86380 86390 1
304284 99304284 1001 86380 86390 1
304362 99304362 1001 86380 86390 1
305005 99305005 1001 86380 86390 1
304866 99304866 1001 86380 86390 1
305010 99305010 1001 86380 86390 1
305622 99305622 1001 86380 86390 1
305623 99305623 1001 86380 86390 1
305589 99305589 1001 86380 86390 1
305607 99305607 1001 86380 86390 1
305416 99305416 1001 86380 86390 1
305405 99305405 1001 86380 86390 1
305398 99305398 1001 86380 86390 1
305143 99305143 1001 86380 86390 1
305092 99305092 1001 86380 86390 1
305080 99305080 1001 86380 86390 1
305230 99305230 1001 86380 86390 1
305114 99305114 1001 86380 86390 1
305257 99305257 1001 86380 86390 1
500065 99500065 1001 86380 86390 1
500053 99500053 1001 86380 86390 1
500042 99500042 1001 86380 86390 1
500134 99500134 1001 86380 86390 1
500086 99500086 1001 86380 86390 1
500783 99500783 1001 86380 86390 1
500616 99500616 1001 86380 86390 1
500760 99500760 1001 86380 86390 1
500549 99500549 1001 86380 86390 1
500232 99500232 1001 86380 86390 1
500352 99500352 1001 86380 86390 1
500303 99500303 1001 86380 86390 1
500935 99500935 1001 86380 86390 1
500938 99500938 1001 86380 86390 1
501491 99501491 1001 86380 86390 1
501266 99501266 1001 86380 86390 1
501311 99501311 1001 86380 86390 1
501226 99501226 1001 86380 86390 1
501181 99501181 1001 86380 86390 1
501831 99501831 1001 86380 86390 1
501650 99501650 1001 86380 86390 1
501676 99501676 1001 86380 86390 1
501648 99501648 1001 86380 86390 1
502363 99502363 1001 86380 86390 1
502319 99502319 1001 86380 86390 1
502349 99502349 1001 86380 86390 1
502097 99502097 1001 86380 86390 1
502189 99502189 1001 86380 86390 1
502228 99502228 1001 86380 86390 1
502126 99502126 1001 86380 86390 1
502166 99502166 1001 86380 86390 1
502041 99502041 1001 86380 86390 1
501939 99501939 1001 86380 86390 1
502044 99502044 1001 86380 86390 1
501863 99501863 1001 86380 86390 1
501986 99501986 1001 86380 86390 1
501857 99501857 1001 86380 86390 1
502522 99502522 1001 86380 86390 1
503189 99503189 1001 86380 86390 1
503179 99503179 1001 86380 86390 1
503269 99503269 1001 86380 86390 1
503236 99503236 1001 86380 86390 1
503109 99503109 1001 86380 86390 1
503035 99503035 1001 86380 86390 1
502906 99502906 1001 86380 86390 1
502988 99502988 1001 86380 86390 1
503065 99503065 1001 86380 86390 1
502912 99502912 1001 86380 86390 1
502925 99502925 1001 86380 86390 1
503044 99503044 1001 86380 86390 1
502902 99502902 1001 86380 86390 1
502917 99502917 1001 86380 86390 1
502843 99502843 1001 86380 86390 1
503299 99503299 1001 86380 86390 1
504080 99504080 1001 86380 86390 1
504003 99504003 1001 86380 86390 1
503954 99503954 1001 86380 86390 1
503930 99503930 1001 86380 86390 1
503796 99503796 1001 86380 86390 1
503877 99503877 1001 86380 86390 1
503774 99503774 1001 86380 86390 1
504314 99504314 1001 86380 86390 1
504239 99504239 1001 86380 86390 1
504822 99504822 1001 86380 86390 1
504715 99504715 1001 86380 86390 1
504612 99504612 1001 86380 86390 1
504631 99504631 1001 86380 86390 1
504699 99504699 1001 86380 86390 1
504428 99504428 1001 86380 86390 1
504353 99504353 1001 86380 86390 1
504461 99504461 1001 86380 86390 1
504475 99504475 1001 86380 86390 1
504490 99504490 1001 86380 86390 1
505059 99505059 1001 86380 86390 1
504999 99504999 1001 86380 86390 1
504974 99504974 1001 86380 86390 1
505642 99505642 1001 86380 86390 1
505722 99505722 1001 86380 86390 1
505568 99505568 1001 86380 86390 1
505569 99505569 1001 86380 86390 1
505691 99505691 1001 86380 86390 1
505732 99505732 1001 86380 86390 1
505266 99505266 1001 86380 86390 1
505294 99505294 1001 86380 86390 1
505346 99505346 1001 86380 86390 1
505259 99505259 1001 86380 86390 1
505342 99505342 1001 86380 86390 1
505907 99505907 1001 86380 86390 1
506433 99506433 1001 86380 86390 1
506529 99506529 1001 86380 86390 1
506555 99506555 1001 86380 86390 1
506591 99506591 1001 86380 86390 1
506223 99506223 1001 86380 86390 1
506241 99506241 1001 86380 86390 1
506281 99506281 1001 86380 86390 1
506232 99506232 1001 86380 86390 1
506094 99506094 1001 86380 86390 1
506043 99506043 1001 86380 86390 1
505979 99505979 1001 86380 86390 1
506113 99506113 1001 86380 86390 1
506114 99506114 1001 86380 86390 1
506663 99506663 1001 86380 86390 1
506689 99506689 1001 86380 86390 1
506743 99506743 1001 86380 86390 1
506640 99506640 1001 86380 86390 1
506602 99506602 1001 86380 86390 1
507309 99507309 1001 86380 86390 1
507204 99507204 1001 86380 86390 1
507133 99507133 1001 86380 86390 1
506879 99506879 1001 86380 86390 1
506920 99506920 1001 86380 86390 1
506885 99506885 1001 86380 86390 1
506943 99506943 1001 86380 86390 1
507459 99507459 1001 86380 86390 1
507436 99507436 1001 86380 86390 1
507580 99507580 1001 86380 86390 1
507464 99507464 1001 86380 86390 1
508094 99508094 1001 86380 86390 1
508218 99508218 1001 86380 86390 1
507941 99507941 1001 86380 86390 1
507879 99507879 1001 86380 86390 1
507944 99507944 1001 86380 86390 1
508393 99508393 1001 86380 86390 1
508356 99508356 1001 86380 86390 1
508435 99508435 1001 86380 86390 1
508282 99508282 1001 86380 86390 1
508913 99508913 1001 86380 86390 1
508920 99508920 1001 86380 86390 1
508998 99508998 1001 86380 86390 1
[truncated: 4,064,200 more chars]
