# Supplementary material for: Fast and near-optimal monitoring for healthcare acquired infection outbreaks
Source: PLoS Comput Biol. 2019 Sep 16;15(9):e1007284. doi: 10.1371/journal.pcbi.1007284 (PMC6762212; doi:10.1371/journal.pcbi.1007284)
Supplement: S2 Data — (ZIP) [file pcbi.1007284.s007.zip › MobilityLogs2/HAISE_Carilion_all_visits_day_117.txt]

#Person location Sublocation StartTime EndTime Type
431172 206 1001 68040 69057 1
405928 1131 1001 30120 30717 1
508969 1056 1001 62274 62574 1
400038 99400038 1001 86380 86390 1
400039 99400039 1001 86380 86390 1
400378 99400378 1001 86380 86390 1
400392 99400392 1001 86380 86390 1
400326 99400326 1001 86380 86390 1
400519 99400519 1001 86380 86390 1
400801 99400801 1001 86380 86390 1
400848 99400848 1001 86380 86390 1
400986 99400986 1001 86380 86390 1
401327 99401327 1001 86380 86390 1
401531 99401531 1001 86380 86390 1
401679 99401679 1001 86380 86390 1
401890 99401890 1001 86380 86390 1
402055 99402055 1001 86380 86390 1
401974 99401974 1001 86380 86390 1
402425 99402425 1001 86380 86390 1
402484 99402484 1001 86380 86390 1
402572 99402572 1001 86380 86390 1
403181 99403181 1001 86380 86390 1
403557 99403557 1001 86380 86390 1
403624 99403624 1001 86380 86390 1
403607 99403607 1001 86380 86390 1
403648 99403648 1001 86380 86390 1
403822 99403822 1001 86380 86390 1
403777 99403777 1001 86380 86390 1
403854 99403854 1001 86380 86390 1
404231 99404231 1001 86380 86390 1
404553 99404553 1001 86380 86390 1
404557 99404557 1001 86380 86390 1
404597 99404597 1001 86380 86390 1
404663 99404663 1001 86380 86390 1
404665 99404665 1001 86380 86390 1
404747 99404747 1001 86380 86390 1
404703 99404703 1001 86380 86390 1
404999 99404999 1001 86380 86390 1
405240 99405240 1001 86380 86390 1
405242 99405242 1001 86380 86390 1
405859 99405859 1001 86380 86390 1
405848 99405848 1001 86380 86390 1
406216 99406216 1001 86380 86390 1
406253 99406253 1001 86380 86390 1
406343 99406343 1001 86380 86390 1
406491 99406491 1001 86380 86390 1
406735 99406735 1001 86380 86390 1
407136 99407136 1001 86380 86390 1
407137 99407137 1001 86380 86390 1
407152 99407152 1001 86380 86390 1
407158 99407158 1001 86380 86390 1
407394 99407394 1001 86380 86390 1
407425 99407425 1001 86380 86390 1
407382 99407382 1001 86380 86390 1
407640 99407640 1001 86380 86390 1
407760 99407760 1001 86380 86390 1
407774 99407774 1001 86380 86390 1
407895 99407895 1001 86380 86390 1
408010 99408010 1001 86380 86390 1
408145 99408145 1001 86380 86390 1
408123 99408123 1001 86380 86390 1
408584 99408584 1001 86380 86390 1
408742 99408742 1001 86380 86390 1
408743 99408743 1001 86380 86390 1
408916 99408916 1001 86380 86390 1
409027 99409027 1001 86380 86390 1
409171 99409171 1001 86380 86390 1
409480 99409480 1001 86380 86390 1
409635 99409635 1001 86380 86390 1
409684 99409684 1001 86380 86390 1
409749 99409749 1001 86380 86390 1
409781 99409781 1001 86380 86390 1
409730 99409730 1001 86380 86390 1
409893 99409893 1001 86380 86390 1
409808 99409808 1001 86380 86390 1
410002 99410002 1001 86380 86390 1
410218 99410218 1001 86380 86390 1
410208 99410208 1001 86380 86390 1
410196 99410196 1001 86380 86390 1
410258 99410258 1001 86380 86390 1
410269 99410269 1001 86380 86390 1
410579 99410579 1001 86380 86390 1
410745 99410745 1001 86380 86390 1
410902 99410902 1001 86380 86390 1
411137 99411137 1001 86380 86390 1
411406 99411406 1001 86380 86390 1
411479 99411479 1001 86380 86390 1
411707 99411707 1001 86380 86390 1
411710 99411710 1001 86380 86390 1
411880 99411880 1001 86380 86390 1
412252 99412252 1001 86380 86390 1
412482 99412482 1001 86380 86390 1
412328 99412328 1001 86380 86390 1
412378 99412378 1001 86380 86390 1
412348 99412348 1001 86380 86390 1
413477 99413477 1001 86380 86390 1
413308 99413308 1001 86380 86390 1
412959 99412959 1001 86380 86390 1
412913 99412913 1001 86380 86390 1
413158 99413158 1001 86380 86390 1
412674 99412674 1001 86380 86390 1
412677 99412677 1001 86380 86390 1
412703 99412703 1001 86380 86390 1
412873 99412873 1001 86380 86390 1
412516 99412516 1001 86380 86390 1
412638 99412638 1001 86380 86390 1
412774 99412774 1001 86380 86390 1
414014 99414014 1001 86380 86390 1
413794 99413794 1001 86380 86390 1
413917 99413917 1001 86380 86390 1
413979 99413979 1001 86380 86390 1
413749 99413749 1001 86380 86390 1
414983 99414983 1001 86380 86390 1
415232 99415232 1001 86380 86390 1
414486 99414486 1001 86380 86390 1
414474 99414474 1001 86380 86390 1
415374 99415374 1001 86380 86390 1
415712 99415712 1001 86380 86390 1
415632 99415632 1001 86380 86390 1
416856 99416856 1001 86380 86390 1
416992 99416992 1001 86380 86390 1
416232 99416232 1001 86380 86390 1
416285 99416285 1001 86380 86390 1
416387 99416387 1001 86380 86390 1
416201 99416201 1001 86380 86390 1
416535 99416535 1001 86380 86390 1
416343 99416343 1001 86380 86390 1
415861 99415861 1001 86380 86390 1
415726 99415726 1001 86380 86390 1
415890 99415890 1001 86380 86390 1
415874 99415874 1001 86380 86390 1
415921 99415921 1001 86380 86390 1
416022 99416022 1001 86380 86390 1
416079 99416079 1001 86380 86390 1
417138 99417138 1001 86380 86390 1
417093 99417093 1001 86380 86390 1
417115 99417115 1001 86380 86390 1
417296 99417296 1001 86380 86390 1
417230 99417230 1001 86380 86390 1
417500 99417500 1001 86380 86390 1
418576 99418576 1001 86380 86390 1
418534 99418534 1001 86380 86390 1
418709 99418709 1001 86380 86390 1
418784 99418784 1001 86380 86390 1
418305 99418305 1001 86380 86390 1
418180 99418180 1001 86380 86390 1
418145 99418145 1001 86380 86390 1
418430 99418430 1001 86380 86390 1
417735 99417735 1001 86380 86390 1
417767 99417767 1001 86380 86390 1
417939 99417939 1001 86380 86390 1
417805 99417805 1001 86380 86390 1
417650 99417650 1001 86380 86390 1
417627 99417627 1001 86380 86390 1
418027 99418027 1001 86380 86390 1
417961 99417961 1001 86380 86390 1
418948 99418948 1001 86380 86390 1
419942 99419942 1001 86380 86390 1
419903 99419903 1001 86380 86390 1
419767 99419767 1001 86380 86390 1
419631 99419631 1001 86380 86390 1
419471 99419471 1001 86380 86390 1
419517 99419517 1001 86380 86390 1
419333 99419333 1001 86380 86390 1
420589 99420589 1001 86380 86390 1
420679 99420679 1001 86380 86390 1
420821 99420821 1001 86380 86390 1
421928 99421928 1001 86380 86390 1
421759 99421759 1001 86380 86390 1
421729 99421729 1001 86380 86390 1
421959 99421959 1001 86380 86390 1
421576 99421576 1001 86380 86390 1
421675 99421675 1001 86380 86390 1
421381 99421381 1001 86380 86390 1
421120 99421120 1001 86380 86390 1
421008 99421008 1001 86380 86390 1
420854 99420854 1001 86380 86390 1
422443 99422443 1001 86380 86390 1
422121 99422121 1001 86380 86390 1
422156 99422156 1001 86380 86390 1
422324 99422324 1001 86380 86390 1
422159 99422159 1001 86380 86390 1
423403 99423403 1001 86380 86390 1
423486 99423486 1001 86380 86390 1
423491 99423491 1001 86380 86390 1
423638 99423638 1001 86380 86390 1
423719 99423719 1001 86380 86390 1
423185 99423185 1001 86380 86390 1
422680 99422680 1001 86380 86390 1
422581 99422581 1001 86380 86390 1
422843 99422843 1001 86380 86390 1
422822 99422822 1001 86380 86390 1
424069 99424069 1001 86380 86390 1
423767 99423767 1001 86380 86390 1
425328 99425328 1001 86380 86390 1
424623 99424623 1001 86380 86390 1
424715 99424715 1001 86380 86390 1
424599 99424599 1001 86380 86390 1
424901 99424901 1001 86380 86390 1
424878 99424878 1001 86380 86390 1
424327 99424327 1001 86380 86390 1
424190 99424190 1001 86380 86390 1
424582 99424582 1001 86380 86390 1
425710 99425710 1001 86380 86390 1
425691 99425691 1001 86380 86390 1
425536 99425536 1001 86380 86390 1
425780 99425780 1001 86380 86390 1
425630 99425630 1001 86380 86390 1
427020 99427020 1001 86380 86390 1
426860 99426860 1001 86380 86390 1
426840 99426840 1001 86380 86390 1
426377 99426377 1001 86380 86390 1
426096 99426096 1001 86380 86390 1
427137 99427137 1001 86380 86390 1
427488 99427488 1001 86380 86390 1
427180 99427180 1001 86380 86390 1
427157 99427157 1001 86380 86390 1
427340 99427340 1001 86380 86390 1
427507 99427507 1001 86380 86390 1
428691 99428691 1001 86380 86390 1
428615 99428615 1001 86380 86390 1
428352 99428352 1001 86380 86390 1
428695 99428695 1001 86380 86390 1
428039 99428039 1001 86380 86390 1
428102 99428102 1001 86380 86390 1
427629 99427629 1001 86380 86390 1
428876 99428876 1001 86380 86390 1
428955 99428955 1001 86380 86390 1
430307 99430307 1001 86380 86390 1
430343 99430343 1001 86380 86390 1
430083 99430083 1001 86380 86390 1
430111 99430111 1001 86380 86390 1
430061 99430061 1001 86380 86390 1
430141 99430141 1001 86380 86390 1
429904 99429904 1001 86380 86390 1
429766 99429766 1001 86380 86390 1
429868 99429868 1001 86380 86390 1
429891 99429891 1001 86380 86390 1
429483 99429483 1001 86380 86390 1
429559 99429559 1001 86380 86390 1
429192 99429192 1001 86380 86390 1
430525 99430525 1001 86380 86390 1
430822 99430822 1001 86380 86390 1
430744 99430744 1001 86380 86390 1
430376 99430376 1001 86380 86390 1
430785 99430785 1001 86380 86390 1
430653 99430653 1001 86380 86390 1
431941 99431941 1001 86380 86390 1
431717 99431717 1001 86380 86390 1
431970 99431970 1001 86380 86390 1
431667 99431667 1001 86380 86390 1
432045 99432045 1001 86380 86390 1
431332 99431332 1001 86380 86390 1
431293 99431293 1001 86380 86390 1
431387 99431387 1001 86380 86390 1
431419 99431419 1001 86380 86390 1
431426 99431426 1001 86380 86390 1
430972 99430972 1001 86380 86390 1
431126 99431126 1001 86380 86390 1
431176 99431176 1001 86380 86390 1
430926 99430926 1001 86380 86390 1
432290 99432290 1001 86380 86390 1
432476 99432476 1001 86380 86390 1
432214 99432214 1001 86380 86390 1
432115 99432115 1001 86380 86390 1
433617 99433617 1001 86380 86390 1
433390 99433390 1001 86380 86390 1
433297 99433297 1001 86380 86390 1
433186 99433186 1001 86380 86390 1
433047 99433047 1001 86380 86390 1
432709 99432709 1001 86380 86390 1
432511 99432511 1001 86380 86390 1
432889 99432889 1001 86380 86390 1
432738 99432738 1001 86380 86390 1
433999 99433999 1001 86380 86390 1
434003 99434003 1001 86380 86390 1
433918 99433918 1001 86380 86390 1
433825 99433825 1001 86380 86390 1
435131 99435131 1001 86380 86390 1
435354 99435354 1001 86380 86390 1
434895 99434895 1001 86380 86390 1
434850 99434850 1001 86380 86390 1
434927 99434927 1001 86380 86390 1
434680 99434680 1001 86380 86390 1
434340 99434340 1001 86380 86390 1
434332 99434332 1001 86380 86390 1
434529 99434529 1001 86380 86390 1
435831 99435831 1001 86380 86390 1
435811 99435811 1001 86380 86390 1
437156 99437156 1001 86380 86390 1
437007 99437007 1001 86380 86390 1
437105 99437105 1001 86380 86390 1
437134 99437134 1001 86380 86390 1
435907 99435907 1001 86380 86390 1
435965 99435965 1001 86380 86390 1
437241 99437241 1001 86380 86390 1
437243 99437243 1001 86380 86390 1
300583 99300583 1001 86380 86390 1
300160 99300160 1001 86380 86390 1
300216 99300216 1001 86380 86390 1
300131 99300131 1001 86380 86390 1
300762 99300762 1001 86380 86390 1
301367 99301367 1001 86380 86390 1
301472 99301472 1001 86380 86390 1
301542 99301542 1001 86380 86390 1
301412 99301412 1001 86380 86390 1
301374 99301374 1001 86380 86390 1
301464 99301464 1001 86380 86390 1
301340 99301340 1001 86380 86390 1
301173 99301173 1001 86380 86390 1
301161 99301161 1001 86380 86390 1
301162 99301162 1001 86380 86390 1
301013 99301013 1001 86380 86390 1
300990 99300990 1001 86380 86390 1
300966 99300966 1001 86380 86390 1
300967 99300967 1001 86380 86390 1
301059 99301059 1001 86380 86390 1
301697 99301697 1001 86380 86390 1
301633 99301633 1001 86380 86390 1
301686 99301686 1001 86380 86390 1
301622 99301622 1001 86380 86390 1
301702 99301702 1001 86380 86390 1
301638 99301638 1001 86380 86390 1
301640 99301640 1001 86380 86390 1
301693 99301693 1001 86380 86390 1
302363 99302363 1001 86380 86390 1
302225 99302225 1001 86380 86390 1
302213 99302213 1001 86380 86390 1
302153 99302153 1001 86380 86390 1
301984 99301984 1001 86380 86390 1
301998 99301998 1001 86380 86390 1
302077 99302077 1001 86380 86390 1
301854 99301854 1001 86380 86390 1
301765 99301765 1001 86380 86390 1
302445 99302445 1001 86380 86390 1
303095 99303095 1001 86380 86390 1
303182 99303182 1001 86380 86390 1
302877 99302877 1001 86380 86390 1
302717 99302717 1001 86380 86390 1
302643 99302643 1001 86380 86390 1
302763 99302763 1001 86380 86390 1
302647 99302647 1001 86380 86390 1
303297 99303297 1001 86380 86390 1
303220 99303220 1001 86380 86390 1
303213 99303213 1001 86380 86390 1
303253 99303253 1001 86380 86390 1
303372 99303372 1001 86380 86390 1
303922 99303922 1001 86380 86390 1
303965 99303965 1001 86380 86390 1
303839 99303839 1001 86380 86390 1
303765 99303765 1001 86380 86390 1
303623 99303623 1001 86380 86390 1
303701 99303701 1001 86380 86390 1
303586 99303586 1001 86380 86390 1
303588 99303588 1001 86380 86390 1
303526 99303526 1001 86380 86390 1
304083 99304083 1001 86380 86390 1
304204 99304204 1001 86380 86390 1
304036 99304036 1001 86380 86390 1
304063 99304063 1001 86380 86390 1
304761 99304761 1001 86380 86390 1
304774 99304774 1001 86380 86390 1
304712 99304712 1001 86380 86390 1
304487 99304487 1001 86380 86390 1
304633 99304633 1001 86380 86390 1
304297 99304297 1001 86380 86390 1
304963 99304963 1001 86380 86390 1
304964 99304964 1001 86380 86390 1
304873 99304873 1001 86380 86390 1
305498 99305498 1001 86380 86390 1
305630 99305630 1001 86380 86390 1
305553 99305553 1001 86380 86390 1
305402 99305402 1001 86380 86390 1
305330 99305330 1001 86380 86390 1
305383 99305383 1001 86380 86390 1
305319 99305319 1001 86380 86390 1
305374 99305374 1001 86380 86390 1
305246 99305246 1001 86380 86390 1
305237 99305237 1001 86380 86390 1
305213 99305213 1001 86380 86390 1
305166 99305166 1001 86380 86390 1
305696 99305696 1001 86380 86390 1
500146 99500146 1001 86380 86390 1
500073 99500073 1001 86380 86390 1
500008 99500008 1001 86380 86390 1
500724 99500724 1001 86380 86390 1
500583 99500583 1001 86380 86390 1
500493 99500493 1001 86380 86390 1
500498 99500498 1001 86380 86390 1
500387 99500387 1001 86380 86390 1
500310 99500310 1001 86380 86390 1
500401 99500401 1001 86380 86390 1
500272 99500272 1001 86380 86390 1
500299 99500299 1001 86380 86390 1
500378 99500378 1001 86380 86390 1
500237 99500237 1001 86380 86390 1
500198 99500198 1001 86380 86390 1
500385 99500385 1001 86380 86390 1
500932 99500932 1001 86380 86390 1
500946 99500946 1001 86380 86390 1
500959 99500959 1001 86380 86390 1
500952 99500952 1001 86380 86390 1
501004 99501004 1001 86380 86390 1
501605 99501605 1001 86380 86390 1
501527 99501527 1001 86380 86390 1
501618 99501618 1001 86380 86390 1
501571 99501571 1001 86380 86390 1
501628 99501628 1001 86380 86390 1
501456 99501456 1001 86380 86390 1
501458 99501458 1001 86380 86390 1
501334 99501334 1001 86380 86390 1
501400 99501400 1001 86380 86390 1
501301 99501301 1001 86380 86390 1
501419 99501419 1001 86380 86390 1
501030 99501030 1001 86380 86390 1
501742 99501742 1001 86380 86390 1
501683 99501683 1001 86380 86390 1
501658 99501658 1001 86380 86390 1
502368 99502368 1001 86380 86390 1
502451 99502451 1001 86380 86390 1
502132 99502132 1001 86380 86390 1
502201 99502201 1001 86380 86390 1
502124 99502124 1001 86380 86390 1
502507 99502507 1001 86380 86390 1
502472 99502472 1001 86380 86390 1
503241 99503241 1001 86380 86390 1
503291 99503291 1001 86380 86390 1
503130 99503130 1001 86380 86390 1
503185 99503185 1001 86380 86390 1
503250 99503250 1001 86380 86390 1
503251 99503251 1001 86380 86390 1
503281 99503281 1001 86380 86390 1
503175 99503175 1001 86380 86390 1
503201 99503201 1001 86380 86390 1
503062 99503062 1001 86380 86390 1
502881 99502881 1001 86380 86390 1
502921 99502921 1001 86380 86390 1
502883 99502883 1001 86380 86390 1
502884 99502884 1001 86380 86390 1
502951 99502951 1001 86380 86390 1
503058 99503058 1001 86380 86390 1
502855 99502855 1001 86380 86390 1
502821 99502821 1001 86380 86390 1
503458 99503458 1001 86380 86390 1
503348 99503348 1001 86380 86390 1
503478 99503478 1001 86380 86390 1
503299 99503299 1001 86380 86390 1
504082 99504082 1001 86380 86390 1
503733 99503733 1001 86380 86390 1
503862 99503862 1001 86380 86390 1
503499 99503499 1001 86380 86390 1
503577 99503577 1001 86380 86390 1
503571 99503571 1001 86380 86390 1
504233 99504233 1001 86380 86390 1
504228 99504228 1001 86380 86390 1
504305 99504305 1001 86380 86390 1
504319 99504319 1001 86380 86390 1
504178 99504178 1001 86380 86390 1
504780 99504780 1001 86380 86390 1
504845 99504845 1001 86380 86390 1
504772 99504772 1001 86380 86390 1
504813 99504813 1001 86380 86390 1
504693 99504693 1001 86380 86390 1
504732 99504732 1001 86380 86390 1
504707 99504707 1001 86380 86390 1
504566 99504566 1001 86380 86390 1
504556 99504556 1001 86380 86390 1
505033 99505033 1001 86380 86390 1
505120 99505120 1001 86380 86390 1
504992 99504992 1001 86380 86390 1
505592 99505592 1001 86380 86390 1
505689 99505689 1001 86380 86390 1
505526 99505526 1001 86380 86390 1
505399 99505399 1001 86380 86390 1
505426 99505426 1001 86380 86390 1
505556 99505556 1001 86380 86390 1
505446 99505446 1001 86380 86390 1
505447 99505447 1001 86380 86390 1
505205 99505205 1001 86380 86390 1
505350 99505350 1001 86380 86390 1
505838 99505838 1001 86380 86390 1
505854 99505854 1001 86380 86390 1
505803 99505803 1001 86380 86390 1
506468 99506468 1001 86380 86390 1
506460 99506460 1001 86380 86390 1
506248 99506248 1001 86380 86390 1
506300 99506300 1001 86380 86390 1
506226 99506226 1001 86380 86390 1
506342 99506342 1001 86380 86390 1
506217 99506217 1001 86380 86390 1
506387 99506387 1001 86380 86390 1
506206 99506206 1001 86380 86390 1
505996 99505996 1001 86380 86390 1
506635 99506635 1001 86380 86390 1
506667 99506667 1001 86380 86390 1
507255 99507255 1001 86380 86390 1
507396 99507396 1001 86380 86390 1
507378 99507378 1001 86380 86390 1
507408 99507408 1001 86380 86390 1
507414 99507414 1001 86380 86390 1
507062 99507062 1001 86380 86390 1
507156 99507156 1001 86380 86390 1
507121 99507121 1001 86380 86390 1
506828 99506828 1001 86380 86390 1
506880 99506880 1001 86380 86390 1
506878 99506878 1001 86380 86390 1
508199 99508199 1001 86380 86390 1
508135 99508135 1001 86380 86390 1
508164 99508164 1001 86380 86390 1
508168 99508168 1001 86380 86390 1
507994 99507994 1001 86380 86390 1
507947 99507947 1001 86380 86390 1
507824 99507824 1001 86380 86390 1
507736 99507736 1001 86380 86390 1
507660 99507660 1001 86380 86390 1
507741 99507741 1001 86380 86390 1
508328 99508328 1001 86380 86390 1
508331 99508331 1001 86380 86390 1
508954 99508954 1001 86380 86390 1
508931 99508931 1001 86380 86390 1
508983 99508983 1001 86380 86390 1
508693 99508693 1001 86380 86390 1
508800 99508800 1001 86380 86390 1
508737 99508737 1001 86380 86390 1
508803 99508803 1001 86380 86390 1
508673 99508673 1001 86380 86390 1
508572 99508572 1001 86380 86390 1
508547 99508547 1001 86380 86390 1
508522 99508522 1001 86380 86390 1
508590 99508590 1001 86380 86390 1
508503 99508503 1001 86380 86390 1
509189 99509189 1001 86380 86390 1
509165 99509165 1001 86380 86390 1
509128 99509128 1001 86380 86390 1
509144 99509144 1001 86380 86390 1
509159 99509159 1001 86380 86390 1
509084 99509084 1001 86380 86390 1
509814 99509814 1001 86380 86390 1
509579 99509579 1001 86380 86390 1
509688 99509688 1001 86380 86390 1
509611 99509611 1001 86380 86390 1
509689 99509689 1001 86380 86390 1
509537 99509537 1001 86380 86390 1
509327 99509327 1001 86380 86390 1
510021 99510021 1001 86380 86390 1
510642 99510642 1001 86380 86390 1
510566 99510566 1001 86380 86390 1
510585 99510585 1001 86380 86390 1
510366 99510366 1001 86380 86390 1
510334 99510334 1001 86380 86390 1
510480 99510480 1001 86380 86390 1
510416 99510416 1001 86380 86390 1
510442 99510442 1001 86380 86390 1
510298 99510298 1001 86380 86390 1
510763 99510763 1001 86380 86390 1
510751 99510751 1001 86380 86390 1
510914 99510914 1001 86380 86390 1
510866 99510866 1001 86380 86390 1
511399 99511399 1001 86380 86390 1
511530 99511530 1001 86380 86390 1
511145 99511145 1001 86380 86390 1
511188 99511188 1001 86380 86390 1
511267 99511267 1001 86380 86390 1
511344 99511344 1001 86380 86390 1
511177 99511177 1001 86380 86390 1
511345 99511345 1001 86380 86390 1
511242 99511242 1001 86380 86390 1
511346 99511346 1001 86380 86390 1
510934 99510934 1001 86380 86390 1
511104 99511104 1001 86380 86390 1
511133 99511133 1001 86380 86390 1
510965 99510965 1001 86380 86390 1
511620 99511620 1001 86380 86390 1
511650 99511650 1001 86380 86390 1
512334 99512334 1001 86380 86390 1
512296 99512296 1001 86380 86390 1
512322 99512322 1001 86380 86390 1
512372 99512372 1001 86380 86390 1
512003 99512003 1001 86380 86390 1
512029 99512029 1001 86380 86390 1
512094 99512094 1001 86380 86390 1
512120 99512120 1001 86380 86390 1
511942 99511942 1001 86380 86390 1
511774 99511774 1001 86380 86390 1
511789 99511789 1001 86380 86390 1
511819 99511819 1001 86380 86390 1
511885 99511885 1001 86380 86390 1
511911 99511911 1001 86380 86390 1
512912 99512912 1001 86380 86390 1
512926 99512926 1001 86380 86390 1
512869 99512869 1001 86380 86390 1
512642 99512642 1001 86380 86390 1
513333 99513333 1001 86380 86390 1
513364 99513364 1001 86380 86390 1
513391 99513391 1001 86380 86390 1
513290 99513290 1001 86380 86390 1
513383 99513383 1001 86380 86390 1
513866 99513866 1001 86380 86390 1
513828 99513828 1001 86380 86390 1
513829 99513829 1001 86380 86390 1
513868 99513868 1001 86380 86390 1
513862 99513862 1001 86380 86390 1
513850 99513850 1001 86380 86390 1
513660 99513660 1001 86380 86390 1
513745 99513745 1001 86380 86390 1
513771 99513771 1001 86380 86390 1
513540 99513540 1001 86380 86390 1
513594 99513594 1001 86380 86390 1
513430 99513430 1001 86380 86390 1
513447 99513447 1001 86380 86390 1
513577 99513577 1001 86380 86390 1
514191 99514191 1001 86380 86390 1
514037 99514037 1001 86380 86390 1
514681 99514681 1001 86380 86390 1
514749 99514749 1001 86380 86390 1
514801 99514801 1001 86380 86390 1
514777 99514777 1001 86380 86390 1
514848 99514848 1001 86380 86390 1
514475 99514475 1001 86380 86390 1
514492 99514492 1001 86380 86390 1
514610 99514610 1001 86380 86390 1
514344 99514344 1001 86380 86390 1
514348 99514348 1001 86380 86390 1
514413 99514413 1001 86380 86390 1
514339 99514339 1001 86380 86390 1
514443 99514443 1001 86380 86390 1
514976 99514976 1001 86380 86390 1
514938 99514938 1001 86380 86390 1
515673 99515673 1001 86380 86390 1
515297 99515297 1001 86380 86390 1
515444 99515444 1001 86380 86390 1
515433 99515433 1001 86380 86390 1
515356 99515356 1001 86380 86390 1
515462 99515462 1001 86380 86390 1
515223 99515223 1001 86380 86390 1
515096 99515096 1001 86380 86390 1
515187 99515187 1001 86380 86390 1
515111 99515111 1001 86380 86390 1
515075 99515075 1001 86380 86390 1
515867 99515867 1001 86380 86390 1
515843 99515843 1001 86380 86390 1
515701 99515701 1001 86380 86390 1
515806 99515806 1001 86380 86390 1
515781 99515781 1001 86380 86390 1
515821 99515821 1001 86380 86390 1
516446 99516446 1001 86380 86390 1
516482 99516482 1001 86380 86390 1
516485 99516485 1001 86380 86390 1
516484 99516484 1001 86380 86390 1
516432 99516432 1001 86380 86390 1
516156 99516156 1001 86380 86390 1
516018 99516018 1001 86380 86390 1
515902 99515902 1001 86380 86390 1
516024 99516024 1001 86380 86390 1
516013 99516013 1001 86380 86390 1
516056 99516056 1001 86380 86390 1
516586 99516586 1001 86380 86390 1
516582 99516582 1001 86380 86390 1
516686 99516686 1001 86380 86390 1
516597 99516597 1001 86380 86390 1
517234 99517234 1001 86380 86390 1
517290 99517290 1001 86380 86390 1
516951 99516951 1001 86380 86390 1
517005 99517005 1001 86380 86390 1
516886 99516886 1001 86380 86390 1
516762 99516762 1001 86380 86390 1
516892 99516892 1001 86380 86390 1
516752 99516752 1001 86380 86390 1
516817 99516817 1001 86380 86390 1
517516 99517516 1001 86380 86390 1
517377 99517377 1001 86380 86390 1
517430 99517430 1001 86380 86390 1
517358 99517358 1001 86380 86390 1
518085 99518085 1001 86380 86390 1
518036 99518036 1001 86380 86390 1
518044 99518044 1001 86380 86390 1
517855 99517855 1001 86380 86390 1
517752 99517752 1001 86380 86390 1
517870 99517870 1001 86380 86390 1
517858 99517858 1001 86380 86390 1
517901 99517901 1001 86380 86390 1
517613 99517613 1001 86380 86390 1
517578 99517578 1001 86380 86390 1
517721 99517721 1001 86380 86390 1
518342 99518342 1001 86380 86390 1
518291 99518291 1001 86380 86390 1
518358 99518358 1001 86380 86390 1
518287 99518287 1001 86380 86390 1
518903 99518903 1001 86380 86390 1
518967 99518967 1001 86380 86390 1
518857 99518857 1001 86380 86390 1
518603 99518603 1001 86380 86390 1
518722 99518722 1001 86380 86390 1
518673 99518673 1001 86380 86390 1
518382 99518382 1001 86380 86390 1
518376 99518376 1001 86380 86390 1
519156 99519156 1001 86380 86390 1
519061 99519061 1001 86380 86390 1
519717 99519717 1001 86380 86390 1
519734 99519734 1001 86380 86390 1
519736 99519736 1001 86380 86390 1
519459 99519459 1001 86380 86390 1
519248 99519248 1001 86380 86390 1
519238 99519238 1001 86380 86390 1
519382 99519382 1001 86380 86390 1
519396 99519396 1001 86380 86390 1
519256 99519256 1001 86380 86390 1
519387 99519387 1001 86380 86390 1
519942 99519942 1001 86380 86390 1
519957 99519957 1001 86380 86390 1
519885 99519885 1001 86380 86390 1
520461 99520461 1001 86380 86390 1
520584 99520584 1001 86380 86390 1
520624 99520624 1001 86380 86390 1
520573 99520573 1001 86380 86390 1
520638 99520638 1001 86380 86390 1
520344 99520344 1001 86380 86390 1
520246 99520246 1001 86380 86390 1
520342 99520342 1001 86380 86390 1
520228 99520228 1001 86380 86390 1
520804 99520804 1001 86380 86390 1
521394 99521394 1001 86380 86390 1
521421 99521421 1001 86380 86390 1
521372 99521372 1001 86380 86390 1
521334 99521334 1001 86380 86390 1
521106 99521106 1001 86380 86390 1
521061 99521061 1001 86380 86390 1
521257 99521257 1001 86380 86390 1
521116 99521116 1001 86380 86390 1
520886 99520886 1001 86380 86390 1
521003 99521003 1001 86380 86390 1
520914 99520914 1001 86380 86390 1
520850 99520850 1001 86380 86390 1
521000 99521000 1001 86380 86390 1
521672 99521672 1001 86380 86390 1
521534 99521534 1001 86380 86390 1
521561 99521561 1001 86380 86390 1
521600 99521600 1001 86380 86390 1
521488 99521488 1001 86380 86390 1
521631 99521631 1001 86380 86390 1
522138 99522138 1001 86380 86390 1
522142 99522142 1001 86380 86390 1
522207 99522207 1001 86380 86390 1
522270 99522270 1001 86380 86390 1
522224 99522224 1001 86380 86390 1
522121 99522121 1001 86380 86390 1
522135 99522135 1001 86380 86390 1
522037 99522037 1001 86380 86390 1
521887 99521887 1001 86380 86390 1
521902 99521902 1001 86380 86390 1
521693 99521693 1001 86380 86390 1
522369 99522369 1001 86380 86390 1
522349 99522349 1001 86380 86390 1
522469 99522469 1001 86380 86390 1
522495 99522495 1001 86380 86390 1
522315 99522315 1001 86380 86390 1
523025 99523025 1001 86380 86390 1
522887 99522887 1001 86380 86390 1
522810 99522810 1001 86380 86390 1
522876 99522876 1001 86380 86390 1
522814 99522814 1001 86380 86390 1
522856 99522856 1001 86380 86390 1
522500 99522500 1001 86380 86390 1
522585 99522585 1001 86380 86390 1
522611 99522611 1001 86380 86390 1
522535 99522535 1001 86380 86390 1
523192 99523192 1001 86380 86390 1
523167 99523167 1001 86380 86390 1
523283 99523283 1001 86380 86390 1
523942 99523942 1001 86380 86390 1
523847 99523847 1001 86380 86390 1
523919 99523919 1001 86380 86390 1
523637 99523637 1001 86380 86390 1
523625 99523625 1001 86380 86390 1
523535 99523535 1001 86380 86390 1
523643 99523643 1001 86380 86390 1
523352 99523352 1001 86380 86390 1
523485 99523485 1001 86380 86390 1
523330 99523330 1001 86380 86390 1
523477 99523477 1001 86380 86390 1
524047 99524047 1001 86380 86390 1
524048 99524048 1001 86380 86390 1
524105 99524105 1001 86380 86390 1
524669 99524669 1001 86380 86390 1
524712 99524712 1001 86380 86390 1
524715 99524715 1001 86380 86390 1
524519 99524519 1001 86380 86390 1
524377 99524377 1001 86380 86390 1
524231 99524231 1001 86380 86390 1
524259 99524259 1001 86380 86390 1
524278 99524278 1001 86380 86390 1
524849 99524849 1001 86380 86390 1
524798 99524798 1001 86380 86390 1
524929 99524929 1001 86380 86390 1
524881 99524881 1001 86380 86390 1
524960 99524960 1001 86380 86390 1
525582 99525582 1001 86380 86390 1
525494 99525494 1001 86380 86390 1
525210 99525210 1001 86380 86390 1
525330 99525330 1001 86380 86390 1
525002 99525002 1001 86380 86390 1
525067 99525067 1001 86380 86390 1
525044 99525044 1001 86380 86390 1
525101 99525101 1001 86380 86390 1
525767 99525767 1001 86380 86390 1
526391 99526391 1001 86380 86390 1
526368 99526368 1001 86380 86390 1
526330 99526330 1001 86380 86390 1
526089 99526089 1001 86380 86390 1
526193 99526193 1001 86380 86390 1
526126 99526126 1001 86380 86390 1
525893 99525893 1001 86380 86390 1
525869 99525869 1001 86380 86390 1
525947 99525947 1001 86380 86390 1
525859 99525859 1001 86380 86390 1
525925 99525925 1001 86380 86390 1
525993 99525993 1001 86380 86390 1
525813 99525813 1001 86380 86390 1
526459 99526459 1001 86380 86390 1
526615 99526615 1001 86380 86390 1
526621 99526621 1001 86380 86390 1
526598 99526598 1001 86380 86390 1
527047 99527047 1001 86380 86390 1
527061 99527061 1001 86380 86390 1
526915 99526915 1001 86380 86390 1
526991 99526991 1001 86380 86390 1
526734 99526734 1001 86380 86390 1
526747 99526747 1001 86380 86390 1
526762 99526762 1001 86380 86390 1
526794 99526794 1001 86380 86390 1
527285 99527285 1001 86380 86390 1
527327 99527327 1001 86380 86390 1
527379 99527379 1001 86380 86390 1
527381 99527381 1001 86380 86390 1
527437 99527437 1001 86380 86390 1
527255 99527255 1001 86380 86390 1
527268 99527268 1001 86380 86390 1
527901 99527901 1001 86380 86390 1
528030 99528030 1001 86380 86390 1
527805 99527805 1001 86380 86390 1
527728 99527728 1001 86380 86390 1
527871 99527871 1001 86380 86390 1
527738 99527738 1001 86380 86390 1
527777 99527777 1001 86380 86390 1
527560 99527560 1001 86380 86390 1
527589 99527589 1001 86380 86390 1
527635 99527635 1001 86380 86390 1
528191 99528191 1001 86380 86390 1
528079 99528079 1001 86380 86390 1
528266 99528266 1001 86380 86390 1
528699 99528699 1001 86380 86390 1
528704 99528704 1001 86380 86390 1
528733 99528733 1001 86380 86390 1
528605 99528605 1001 86380 86390 1
528537 99528537 1001 86380 86390 1
528550 99528550 1001 86380 86390 1
528351 99528351 1001 86380 86390 1
528302 99528302 1001 86380 86390 1
528344 99528344 1001 86380 86390 1
528950 99528950 1001 86380 86390 1
529054 99529054 1001 86380 86390 1
529051 99529051 1001 86380 86390 1
529709 99529709 1001 86380 86390 1
529533 99529533 1001 86380 86390 1
529455 99529455 1001 86380 86390 1
529352 99529352 1001 86380 86390 1
529255 99529255 1001 86380 86390 1
529142 99529142 1001 86380 86390 1
529805 99529805 1001 86380 86390 1
529780 99529780 1001 86380 86390 1
529836 99529836 1001 86380 86390 1
530517 99530517 1001 86380 86390 1
530496 99530496 1001 86380 86390 1
530102 99530102 1001 86380 86390 1
530132 99530132 1001 86380 86390 1
529996 99529996 1001 86380 86390 1
530565 99530565 1001 86380 86390 1
530739 99530739 1001 86380 86390 1
530741 99530741 1001 86380 86390 1
531248 99531248 1001 86380 86390 1
531263 99531263 1001 86380 86390 1
531045 99531045 1001 86380 86390 1
531010 99531010 1001 86380 86390 1
530932 99530932 1001 86380 86390 1
530804 99530804 1001 86380 86390 1
530960 99530960 1001 86380 86390 1
530806 99530806 1001 86380 86390 1
531572 99531572 1001 86380 86390 1
531535 99531535 1001 86380 86390 1
531538 99531538 1001 86380 86390 1
531411 99531411 1001 86380 86390 1
531466 99531466 1001 86380 86390 1
532016 99532016 1001 86380 86390 1
532043 99532043 1001 86380 86390 1
532135 99532135 1001 86380 86390 1
532048 99532048 1001 86380 86390 1
532061 99532061 1001 86380 86390 1
531825 99531825 1001 86380 86390 1
531929 99531929 1001 86380 86390 1
531917 99531917 1001 86380 86390 1
531650 99531650 1001 86380 86390 1
531711 99531711 1001 86380 86390 1
531765 99531765 1001 86380 86390 1
532246 99532246 1001 86380 86390 1
532285 99532285 1001 86380 86390 1
532277 99532277 1001 86380 86390 1
532254 99532254 1001 86380 86390 1
532879 99532879 1001 86380 86390 1
532855 99532855 1001 86380 86390 1
532974 99532974 1001 86380 86390 1
533016 99533016 1001 86380 86390 1
532978 99532978 1001 86380 86390 1
533027 99533027 1001 86380 86390 1
532902 99532902 1001 86380 86390 1
532788 99532788 1001 86380 86390 1
532742 99532742 1001 86380 86390 1
532583 99532583 1001 86380 86390 1
532578 99532578 1001 86380 86390 1
533123 99533123 1001 86380 86390 1
533035 99533035 1001 86380 86390 1
533114 99533114 1001 86380 86390 1
533208 99533208 1001 86380 86390 1
533796 99533796 1001 86380 86390 1
533667 99533667 1001 86380 86390 1
533774 99533774 1001 86380 86390 1
533775 99533775 1001 86380 86390 1
533689 99533689 1001 86380 86390 1
533604 99533604 1001 86380 86390 1
533647 99533647 1001 86380 86390 1
533531 99533531 1001 86380 86390 1
533623 99533623 1001 86380 86390 1
533649 99533649 1001 86380 86390 1
533521 99533521 1001 86380 86390 1
533265 99533265 1001 86380 86390 1
533896 99533896 1001 86380 86390 1
533962 99533962 1001 86380 86390 1
533912 99533912 1001 86380 86390 1
534046 99534046 1001 86380 86390 1
534010 99534010 1001 86380 86390 1
534610 99534610 1001 86380 86390 1
534655 99534655 1001 86380 86390 1
534663 99534663 1001 86380 86390 1
534499 99534499 1001 86380 86390 1
534591 99534591 1001 86380 86390 1
534480 99534480 1001 86380 86390 1
534221 99534221 1001 86380 86390 1
534261 99534261 1001 86380 86390 1
534722 99534722 1001 86380 86390 1
534752 99534752 1001 86380 86390 1
534715 99534715 1001 86380 86390 1
534783 99534783 1001 86380 86390 1
535378 99535378 1001 86380 86390 1
535380 99535380 1001 86380 86390 1
535419 99535419 1001 86380 86390 1
535368 99535368 1001 86380 86390 1
535151 99535151 1001 86380 86390 1
535139 99535139 1001 86380 86390 1
535153 99535153 1001 86380 86390 1
534943 99534943 1001 86380 86390 1
535708 99535708 1001 86380 86390 1
535645 99535645 1001 86380 86390 1
535568 99535568 1001 86380 86390 1
536273 99536273 1001 86380 86390 1
536248 99536248 1001 86380 86390 1
536211 99536211 1001 86380 86390 1
535938 99535938 1001 86380 86390 1
536018 99536018 1001 86380 86390 1
536006 99536006 1001 86380 86390 1
536097 99536097 1001 86380 86390 1
535968 99535968 1001 86380 86390 1
535982 99535982 1001 86380 86390 1
535997 99535997 1001 86380 86390 1
535806 99535806 1001 86380 86390 1
535795 99535795 1001 86380 86390 1
535721 99535721 1001 86380 86390 1
535853 99535853 1001 86380 86390 1
535842 99535842 1001 86380 86390 1
536360 99536360 1001 86380 86390 1
536474 99536474 1001 86380 86390 1
537057 99537057 1001 86380 86390 1
537155 99537155 1001 86380 86390 1
537156 99537156 1001 86380 86390 1
536754 99536754 1001 86380 86390 1
536755 99536755 1001 86380 86390 1
536872 99536872 1001 86380 86390 1
536836 99536836 1001 86380 86390 1
536901 99536901 1001 86380 86390 1
536914 99536914 1001 86380 86390 1
536851 99536851 1001 86380 86390 1
536658 99536658 1001 86380 86390 1
536740 99536740 1001 86380 86390 1
536577 99536577 1001 86380 86390 1
536682 99536682 1001 86380 86390 1
537329 99537329 1001 86380 86390 1
537202 99537202 1001 86380 86390 1
537335 99537335 1001 86380 86390 1
537194 99537194 1001 86380 86390 1
537234 99537234 1001 86380 86390 1
537834 99537834 1001 86380 86390 1
537915 99537915 1001 86380 86390 1
537930 99537930 1001 86380 86390 1
537879 99537879 1001 86380 86390 1
537815 99537815 1001 86380 86390 1
537792 99537792 1001 86380 86390 1
537686 99537686 1001 86380 86390 1
538073 99538073 1001 86380 86390 1
538157 99538157 1001 86380 86390 1
538622 99538622 1001 86380 86390 1
538790 99538790 1001 86380 86390 1
538679 99538679 1001 86380 86390 1
538668 99538668 1001 86380 86390 1
538658 99538658 1001 86380 86390 1
538524 99538524 1001 86380 86390 1
538538 99538538 1001 86380 86390 1
538564 99538564 1001 86380 86390 1
538423 99538423 1001 86380 86390 1
538531 99538531 1001 86380 86390 1
538231 99538231 1001 86380 86390 1
538840 99538840 1001 86380 86390 1
538923 99538923 1001 86380 86390 1
539605 99539605 1001 86380 86390 1
539592 99539592 1001 86380 86390 1
539519 99539519 1001 86380 86390 1
539507 99539507 1001 86380 86390 1
539639 99539639 1001 86380 86390 1
539261 99539261 1001 86380 86390 1
539316 99539316 1001 86380 86390 1
539252 99539252 1001 86380 86390 1
539151 99539151 1001 86380 86390 1
539027 99539027 1001 86380 86390 1
539210 99539210 1001 86380 86390 1
539694 99539694 1001 86380 86390 1
539687 99539687 1001 86380 86390 1
540405 99540405 1001 86380 86390 1
540419 99540419 1001 86380 86390 1
540463 99540463 1001 86380 86390 1
540158 99540158 1001 86380 86390 1
540258 99540258 1001 86380 86390 1
540066 99540066 1001 86380 86390 1
540028 99540028 1001 86380 86390 1
539981 99539981 1001 86380 86390 1
540504 99540504 1001 86380 86390 1
540624 99540624 1001 86380 86390 1
540481 99540481 1001 86380 86390 1
541106 99541106 1001 86380 86390 1
541095 99541095 1001 86380 86390 1
540932 99540932 1001 86380 86390 1
541076 99541076 1001 86380 86390 1
540936 99540936 1001 86380 86390 1
540898 99540898 1001 86380 86390 1
540953 99540953 1001 86380 86390 1
540996 99540996 1001 86380 86390 1
540831 99540831 1001 86380 86390 1
540767 99540767 1001 86380 86390 1
540677 99540677 1001 86380 86390 1
540758 99540758 1001 86380 86390 1
541332 99541332 1001 86380 86390 1
541350 99541350 1001 86380 86390 1
541970 99541970 1001 86380 86390 1
541946 99541946 1001 86380 86390 1
541889 99541889 1001 86380 86390 1
541712 99541712 1001 86380 86390 1
541883 99541883 1001 86380 86390 1
541819 99541819 1001 86380 86390 1
541744 99541744 1001 86380 86390 1
541545 99541545 1001 86380 86390 1
542272 99542272 1001 86380 86390 1
542143 99542143 1001 86380 86390 1
542208 99542208 1001 86380 86390 1
542158 99542158 1001 86380 86390 1
542141 99542141 1001 86380 86390 1
542831 99542831 1001 86380 86390 1
542884 99542884 1001 86380 86390 1
542795 99542795 1001 86380 86390 1
542935 99542935 1001 86380 86390 1
542892 99542892 1001 86380 86390 1
542880 99542880 1001 86380 86390 1
542615 99542615 1001 86380 86390 1
542333 99542333 1001 86380 86390 1
542375 99542375 1001 86380 86390 1
542986 99542986 1001 86380 86390 1
542950 99542950 1001 86380 86390 1
542991 99542991 1001 86380 86390 1
543134 99543134 1001 86380 86390 1
543084 99543084 1001 86380 86390 1
543580 99543580 1001 86380 86390 1
543659 99543659 1001 86380 86390 1
543588 99543588 1001 86380 86390 1
543653 99543653 1001 86380 86390 1
543477 99543477 1001 86380 86390 1
543544 99543544 1001 86380 86390 1
543467 99543467 1001 86380 86390 1
543422 99543422 1001 86380 86390 1
543294 99543294 1001 86380 86390 1
544444 99544444 1001 86380 86390 1
544461 99544461 1001 86380 86390 1
544526 99544526 1001 86380 86390 1
544584 99544584 1001 86380 86390 1
544427 99544427 1001 86380 86390 1
544238 99544238 1001 86380 86390 1
544265 99544265 1001 86380 86390 1
544278 99544278 1001 86380 86390 1
544312 99544312 1001 86380 86390 1
543985 99543985 1001 86380 86390 1
544625 99544625 1001 86380 86390 1
544640 99544640 1001 86380 86390 1
406767 682 1001 37320 40377 1
508969 1056 1002 62584 63434 1
539867 821 1002 49856 57155 1
539867 821 1001 63352 63651 1
400043 99400043 1001 86380 86390 1
400264 99400264 1001 86380 86390 1
400301 99400301 1001 86380 86390 1
400325 99400325 1001 86380 86390 1
400511 99400511 1001 86380 86390 1
400449 99400449 1001 86380 86390 1
400585 99400585 1001 86380 86390 1
400637 99400637 1001 86380 86390 1
400661 99400661 1001 86380 86390 1
400789 99400789 1001 86380 86390 1
401176 99401176 1001 86380 86390 1
401289 99401289 1001 86380 86390 1
401300 99401300 1001 86380 86390 1
401646 99401646 1001 86380 86390 1
401938 99401938 1001 86380 86390 1
402021 99402021 1001 86380 86390 1
401968 99401968 1001 86380 86390 1
402141 99402141 1001 86380 86390 1
402436 99402436 1001 86380 86390 1
402439 99402439 1001 86380 86390 1
402378 99402378 1001 86380 86390 1
402526 99402526 1001 86380 86390 1
402591 99402591 1001 86380 86390 1
402743 99402743 1001 86380 86390 1
402825 99402825 1001 86380 86390 1
402850 99402850 1001 86380 86390 1
402883 99402883 1001 86380 86390 1
403085 99403085 1001 86380 86390 1
403620 99403620 1001 86380 86390 1
403714 99403714 1001 86380 86390 1
403801 99403801 1001 86380 86390 1
403922 99403922 1001 86380 86390 1
403839 99403839 1001 86380 86390 1
403868 99403868 1001 86380 86390 1
403993 99403993 1001 86380 86390 1
404106 99404106 1001 86380 86390 1
404119 99404119 1001 86380 86390 1
404217 99404217 1001 86380 86390 1
404167 99404167 1001 86380 86390 1
404224 99404224 1001 86380 86390 1
404302 99404302 1001 86380 86390 1
404290 99404290 1001 86380 86390 1
404545 99404545 1001 86380 86390 1
404487 99404487 1001 86380 86390 1
404734 99404734 1001 86380 86390 1
404710 99404710 1001 86380 86390 1
404739 99404739 1001 86380 86390 1
404855 99404855 1001 86380 86390 1
405211 99405211 1001 86380 86390 1
405402 99405402 1001 86380 86390 1
405462 99405462 1001 86380 86390 1
405607 99405607 1001 86380 86390 1
405728 99405728 1001 86380 86390 1
405683 99405683 1001 86380 86390 1
405691 99405691 1001 86380 86390 1
405669 99405669 1001 86380 86390 1
405897 99405897 1001 86380 86390 1
405962 99405962 1001 86380 86390 1
406061 99406061 1001 86380 86390 1
406076 99406076 1001 86380 86390 1
406067 99406067 1001 86380 86390 1
406145 99406145 1001 86380 86390 1
406497 99406497 1001 86380 86390 1
406702 99406702 1001 86380 86390 1
406657 99406657 1001 86380 86390 1
406637 99406637 1001 86380 86390 1
406767 99406767 1001 86380 86390 1
407121 99407121 1001 86380 86390 1
407336 99407336 1001 86380 86390 1
407319 99407319 1001 86380 86390 1
407246 99407246 1001 86380 86390 1
407422 99407422 1001 86380 86390 1
407552 99407552 1001 86380 86390 1
407615 99407615 1001 86380 86390 1
407737 99407737 1001 86380 86390 1
407893 99407893 1001 86380 86390 1
408037 99408037 1001 86380 86390 1
408111 99408111 1001 86380 86390 1
408309 99408309 1001 86380 86390 1
408240 99408240 1001 86380 86390 1
408359 99408359 1001 86380 86390 1
408446 99408446 1001 86380 86390 1
408828 99408828 1001 86380 86390 1
408848 99408848 1001 86380 86390 1
408913 99408913 1001 86380 86390 1
408965 99408965 1001 86380 86390 1
409540 99409540 1001 86380 86390 1
409558 99409558 1001 86380 86390 1
409621 99409621 1001 86380 86390 1
409854 99409854 1001 86380 86390 1
409954 99409954 1001 86380 86390 1
409969 99409969 1001 86380 86390 1
410117 99410117 1001 86380 86390 1
410226 99410226 1001 86380 86390 1
410515 99410515 1001 86380 86390 1
410519 99410519 1001 86380 86390 1
410764 99410764 1001 86380 86390 1
410731 99410731 1001 86380 86390 1
410991 99410991 1001 86380 86390 1
411237 99411237 1001 86380 86390 1
411480 99411480 1001 86380 86390 1
411730 99411730 1001 86380 86390 1
411714 99411714 1001 86380 86390 1
411997 99411997 1001 86380 86390 1
412126 99412126 1001 86380 86390 1
412402 99412402 1001 86380 86390 1
413530 99413530 1001 86380 86390 1
413542 99413542 1001 86380 86390 1
413239 99413239 1001 86380 86390 1
412988 99412988 1001 86380 86390 1
413206 99413206 1001 86380 86390 1
412501 99412501 1001 86380 86390 1
412697 99412697 1001 86380 86390 1
412801 99412801 1001 86380 86390 1
414031 99414031 1001 86380 86390 1
415228 99415228 1001 86380 86390 1
414616 99414616 1001 86380 86390 1
414531 99414531 1001 86380 86390 1
414826 99414826 1001 86380 86390 1
414667 99414667 1001 86380 86390 1
414582 99414582 1001 86380 86390 1
414526 99414526 1001 86380 86390 1
414140 99414140 1001 86380 86390 1
415532 99415532 1001 86380 86390 1
416718 99416718 1001 86380 86390 1
416562 99416562 1001 86380 86390 1
416008 99416008 1001 86380 86390 1
415939 99415939 1001 86380 86390 1
416045 99416045 1001 86380 86390 1
415822 99415822 1001 86380 86390 1
416076 99416076 1001 86380 86390 1
417233 99417233 1001 86380 86390 1
417281 99417281 1001 86380 86390 1
417354 99417354 1001 86380 86390 1
417038 99417038 1001 86380 86390 1
417135 99417135 1001 86380 86390 1
417475 99417475 1001 86380 86390 1
417530 99417530 1001 86380 86390 1
417465 99417465 1001 86380 86390 1
418475 99418475 1001 86380 86390 1
418552 99418552 1001 86380 86390 1
418625 99418625 1001 86380 86390 1
418559 99418559 1001 86380 86390 1
418683 99418683 1001 86380 86390 1
418519 99418519 1001 86380 86390 1
418080 99418080 1001 86380 86390 1
418425 99418425 1001 86380 86390 1
418173 99418173 1001 86380 86390 1
418072 99418072 1001 86380 86390 1
417795 99417795 1001 86380 86390 1
417634 99417634 1001 86380 86390 1
417801 99417801 1001 86380 86390 1
417839 99417839 1001 86380 86390 1
417704 99417704 1001 86380 86390 1
419086 99419086 1001 86380 86390 1
418868 99418868 1001 86380 86390 1
420338 99420338 1001 86380 86390 1
419749 99419749 1001 86380 86390 1
419988 99419988 1001 86380 86390 1
419714 99419714 1001 86380 86390 1
419491 99419491 1001 86380 86390 1
419554 99419554 1001 86380 86390 1
419312 99419312 1001 86380 86390 1
420553 99420553 1001 86380 86390 1
421920 99421920 1001 86380 86390 1
421982 99421982 1001 86380 86390 1
421878 99421878 1001 86380 86390 1
421788 99421788 1001 86380 86390 1
421881 99421881 1001 86380 86390 1
421885 99421885 1001 86380 86390 1
421478 99421478 1001 86380 86390 1
421621 99421621 1001 86380 86390 1
421581 99421581 1001 86380 86390 1
421065 99421065 1001 86380 86390 1
422277 99422277 1001 86380 86390 1
422407 99422407 1001 86380 86390 1
422466 99422466 1001 86380 86390 1
422394 99422394 1001 86380 86390 1
423698 99423698 1001 86380 86390 1
423567 99423567 1001 86380 86390 1
423571 99423571 1001 86380 86390 1
422954 99422954 1001 86380 86390 1
422803 99422803 1001 86380 86390 1
422539 99422539 1001 86380 86390 1
422860 99422860 1001 86380 86390 1
422842 99422842 1001 86380 86390 1
423794 99423794 1001 86380 86390 1
423919 99423919 1001 86380 86390 1
423854 99423854 1001 86380 86390 1
425242 99425242 1001 86380 86390 1
425369 99425369 1001 86380 86390 1
424755 99424755 1001 86380 86390 1
424828 99424828 1001 86380 86390 1
424714 99424714 1001 86380 86390 1
424912 99424912 1001 86380 86390 1
424771 99424771 1001 86380 86390 1
424538 99424538 1001 86380 86390 1
424418 99424418 1001 86380 86390 1
424448 99424448 1001 86380 86390 1
424338 99424338 1001 86380 86390 1
425531 99425531 1001 86380 86390 1
425566 99425566 1001 86380 86390 1
426739 99426739 1001 86380 86390 1
427089 99427089 1001 86380 86390 1
426476 99426476 1001 86380 86390 1
426406 99426406 1001 86380 86390 1
426335 99426335 1001 86380 86390 1
426368 99426368 1001 86380 86390 1
426369 99426369 1001 86380 86390 1
426218 99426218 1001 86380 86390 1
425868 99425868 1001 86380 86390 1
427288 99427288 1001 86380 86390 1
427231 99427231 1001 86380 86390 1
428505 99428505 1001 86380 86390 1
428489 99428489 1001 86380 86390 1
427988 99427988 1001 86380 86390 1
427993 99427993 1001 86380 86390 1
427857 99427857 1001 86380 86390 1
427793 99427793 1001 86380 86390 1
427548 99427548 1001 86380 86390 1
427573 99427573 1001 86380 86390 1
429153 99429153 1001 86380 86390 1
429020 99429020 1001 86380 86390 1
428970 99428970 1001 86380 86390 1
428838 99428838 1001 86380 86390 1
429999 99429999 1001 86380 86390 1
430055 99430055 1001 86380 86390 1
429981 99429981 1001 86380 86390 1
429887 99429887 1001 86380 86390 1
429653 99429653 1001 86380 86390 1
429681 99429681 1001 86380 86390 1
429497 99429497 1001 86380 86390 1
429446 99429446 1001 86380 86390 1
429416 99429416 1001 86380 86390 1
429185 99429185 1001 86380 86390 1
429561 99429561 1001 86380 86390 1
430607 99430607 1001 86380 86390 1
430456 99430456 1001 86380 86390 1
430741 99430741 1001 86380 86390 1
430720 99430720 1001 86380 86390 1
431738 99431738 1001 86380 86390 1
431795 99431795 1001 86380 86390 1
431439 99431439 1001 86380 86390 1
431448 99431448 1001 86380 86390 1
431545 99431545 1001 86380 86390 1
430970 99430970 1001 86380 86390 1
432295 99432295 1001 86380 86390 1
433676 99433676 1001 86380 86390 1
433691 99433691 1001 86380 86390 1
433544 99433544 1001 86380 86390 1
433712 99433712 1001 86380 86390 1
433714 99433714 1001 86380 86390 1
433202 99433202 1001 86380 86390 1
433069 99433069 1001 86380 86390 1
432777 99432777 1001 86380 86390 1
434004 99434004 1001 86380 86390 1
434006 99434006 1001 86380 86390 1
434100 99434100 1001 86380 86390 1
433804 99433804 1001 86380 86390 1
433853 99433853 1001 86380 86390 1
435286 99435286 1001 86380 86390 1
435128 99435128 1001 86380 86390 1
434789 99434789 1001 86380 86390 1
434408 99434408 1001 86380 86390 1
434358 99434358 1001 86380 86390 1
435461 99435461 1001 86380 86390 1
435662 99435662 1001 86380 86390 1
435506 99435506 1001 86380 86390 1
435640 99435640 1001 86380 86390 1
436832 99436832 1001 86380 86390 1
436785 99436785 1001 86380 86390 1
436761 99436761 1001 86380 86390 1
436769 99436769 1001 86380 86390 1
436843 99436843 1001 86380 86390 1
436905 99436905 1001 86380 86390 1
437136 99437136 1001 86380 86390 1
436371 99436371 1001 86380 86390 1
436433 99436433 1001 86380 86390 1
436745 99436745 1001 86380 86390 1
436445 99436445 1001 86380 86390 1
436192 99436192 1001 86380 86390 1
435982 99435982 1001 86380 86390 1
435930 99435930 1001 86380 86390 1
436205 99436205 1001 86380 86390 1
436002 99436002 1001 86380 86390 1
436279 99436279 1001 86380 86390 1
300059 99300059 1001 86380 86390 1
300073 99300073 1001 86380 86390 1
300066 99300066 1001 86380 86390 1
300092 99300092 1001 86380 86390 1
437184 99437184 1001 86380 86390 1
300654 99300654 1001 86380 86390 1
300704 99300704 1001 86380 86390 1
300620 99300620 1001 86380 86390 1
300659 99300659 1001 86380 86390 1
300531 99300531 1001 86380 86390 1
300647 99300647 1001 86380 86390 1
300635 99300635 1001 86380 86390 1
300321 99300321 1001 86380 86390 1
300229 99300229 1001 86380 86390 1
300294 99300294 1001 86380 86390 1
300153 99300153 1001 86380 86390 1
300158 99300158 1001 86380 86390 1
300845 99300845 1001 86380 86390 1
300885 99300885 1001 86380 86390 1
300847 99300847 1001 86380 86390 1
301480 99301480 1001 86380 86390 1
301531 99301531 1001 86380 86390 1
301368 99301368 1001 86380 86390 1
301260 99301260 1001 86380 86390 1
301197 99301197 1001 86380 86390 1
301315 99301315 1001 86380 86390 1
301189 99301189 1001 86380 86390 1
301016 99301016 1001 86380 86390 1
300956 99300956 1001 86380 86390 1
300997 99300997 1001 86380 86390 1
301556 99301556 1001 86380 86390 1
301738 99301738 1001 86380 86390 1
301557 99301557 1001 86380 86390 1
302278 99302278 1001 86380 86390 1
302257 99302257 1001 86380 86390 1
302272 99302272 1001 86380 86390 1
302327 99302327 1001 86380 86390 1
302150 99302150 1001 86380 86390 1
302163 99302163 1001 86380 86390 1
302040 99302040 1001 86380 86390 1
302016 99302016 1001 86380 86390 1
302135 99302135 1001 86380 86390 1
301774 99301774 1001 86380 86390 1
301802 99301802 1001 86380 86390 1
301828 99301828 1001 86380 86390 1
301821 99301821 1001 86380 86390 1
301940 99301940 1001 86380 86390 1
301772 99301772 1001 86380 86390 1
302576 99302576 1001 86380 86390 1
302564 99302564 1001 86380 86390 1
302386 99302386 1001 86380 86390 1
302584 99302584 1001 86380 86390 1
302402 99302402 1001 86380 86390 1
303011 99303011 1001 86380 86390 1
302890 99302890 1001 86380 86390 1
302894 99302894 1001 86380 86390 1
302638 99302638 1001 86380 86390 1
302677 99302677 1001 86380 86390 1
302666 99302666 1001 86380 86390 1
302694 99302694 1001 86380 86390 1
302630 99302630 1001 86380 86390 1
302592 99302592 1001 86380 86390 1
302778 99302778 1001 86380 86390 1
302587 99302587 1001 86380 86390 1
303262 99303262 1001 86380 86390 1
303237 99303237 1001 86380 86390 1
303832 99303832 1001 86380 86390 1
304027 99304027 1001 86380 86390 1
303891 99303891 1001 86380 86390 1
303703 99303703 1001 86380 86390 1
303716 99303716 1001 86380 86390 1
303770 99303770 1001 86380 86390 1
303732 99303732 1001 86380 86390 1
303759 99303759 1001 86380 86390 1
303656 99303656 1001 86380 86390 1
304117 99304117 1001 86380 86390 1
304196 99304196 1001 86380 86390 1
304081 99304081 1001 86380 86390 1
304721 99304721 1001 86380 86390 1
304786 99304786 1001 86380 86390 1
304658 99304658 1001 86380 86390 1
304749 99304749 1001 86380 86390 1
304662 99304662 1001 86380 86390 1
304700 99304700 1001 86380 86390 1
304753 99304753 1001 86380 86390 1
304779 99304779 1001 86380 86390 1
304703 99304703 1001 86380 86390 1
304617 99304617 1001 86380 86390 1
304594 99304594 1001 86380 86390 1
304508 99304508 1001 86380 86390 1
304277 99304277 1001 86380 86390 1
305025 99305025 1001 86380 86390 1
304974 99304974 1001 86380 86390 1
304887 99304887 1001 86380 86390 1
305021 99305021 1001 86380 86390 1
304996 99304996 1001 86380 86390 1
305535 99305535 1001 86380 86390 1
305487 99305487 1001 86380 86390 1
305592 99305592 1001 86380 86390 1
305677 99305677 1001 86380 86390 1
305678 99305678 1001 86380 86390 1
305302 99305302 1001 86380 86390 1
305470 99305470 1001 86380 86390 1
305356 99305356 1001 86380 86390 1
305320 99305320 1001 86380 86390 1
305359 99305359 1001 86380 86390 1
305335 99305335 1001 86380 86390 1
305181 99305181 1001 86380 86390 1
305081 99305081 1001 86380 86390 1
305108 99305108 1001 86380 86390 1
500017 99500017 1001 86380 86390 1
500150 99500150 1001 86380 86390 1
500643 99500643 1001 86380 86390 1
500595 99500595 1001 86380 86390 1
500532 99500532 1001 86380 86390 1
500520 99500520 1001 86380 86390 1
500458 99500458 1001 86380 86390 1
500488 99500488 1001 86380 86390 1
500258 99500258 1001 86380 86390 1
500350 99500350 1001 86380 86390 1
500380 99500380 1001 86380 86390 1
500368 99500368 1001 86380 86390 1
500266 99500266 1001 86380 86390 1
500981 99500981 1001 86380 86390 1
500999 99500999 1001 86380 86390 1
500922 99500922 1001 86380 86390 1
500885 99500885 1001 86380 86390 1
501539 99501539 1001 86380 86390 1
501534 99501534 1001 86380 86390 1
501632 99501632 1001 86380 86390 1
501587 99501587 1001 86380 86390 1
501510 99501510 1001 86380 86390 1
501331 99501331 1001 86380 86390 1
501327 99501327 1001 86380 86390 1
501406 99501406 1001 86380 86390 1
501330 99501330 1001 86380 86390 1
501084 99501084 1001 86380 86390 1
501049 99501049 1001 86380 86390 1
501053 99501053 1001 86380 86390 1
501109 99501109 1001 86380 86390 1
501654 99501654 1001 86380 86390 1
501830 99501830 1001 86380 86390 1
502301 99502301 1001 86380 86390 1
502176 99502176 1001 86380 86390 1
502087 99502087 1001 86380 86390 1
501987 99501987 1001 86380 86390 1
501847 99501847 1001 86380 86390 1
501875 99501875 1001 86380 86390 1
502555 99502555 1001 86380 86390 1
502607 99502607 1001 86380 86390 1
502493 99502493 1001 86380 86390 1
502667 99502667 1001 86380 86390 1
503093 99503093 1001 86380 86390 1
503222 99503222 1001 86380 86390 1
502882 99502882 1001 86380 86390 1
502952 99502952 1001 86380 86390 1
503072 99503072 1001 86380 86390 1
503021 99503021 1001 86380 86390 1
502879 99502879 1001 86380 86390 1
502789 99502789 1001 86380 86390 1
502726 99502726 1001 86380 86390 1
502733 99502733 1001 86380 86390 1
503393 99503393 1001 86380 86390 1
503322 99503322 1001 86380 86390 1
503297 99503297 1001 86380 86390 1
503327 99503327 1001 86380 86390 1
503938 99503938 1001 86380 86390 1
504010 99504010 1001 86380 86390 1
504108 99504108 1001 86380 86390 1
503949 99503949 1001 86380 86390 1
504027 99504027 1001 86380 86390 1
504066 99504066 1001 86380 86390 1
503888 99503888 1001 86380 86390 1
503798 99503798 1001 86380 86390 1
503761 99503761 1001 86380 86390 1
503737 99503737 1001 86380 86390 1
503755 99503755 1001 86380 86390 1
503640 99503640 1001 86380 86390 1
503628 99503628 1001 86380 86390 1
503643 99503643 1001 86380 86390 1
503607 99503607 1001 86380 86390 1
503660 99503660 1001 86380 86390 1
504323 99504323 1001 86380 86390 1
504248 99504248 1001 86380 86390 1
504133 99504133 1001 86380 86390 1
504256 99504256 1001 86380 86390 1
504793 99504793 1001 86380 86390 1
504701 99504701 1001 86380 86390 1
504638 99504638 1001 86380 86390 1
504575 99504575 1001 86380 86390 1
504628 99504628 1001 86380 86390 1
504551 99504551 1001 86380 86390 1
504621 99504621 1001 86380 86390 1
504388 99504388 1001 86380 86390 1
504520 99504520 1001 86380 86390 1
504341 99504341 1001 86380 86390 1
504436 99504436 1001 86380 86390 1
505115 99505115 1001 86380 86390 1
505038 99505038 1001 86380 86390 1
505105 99505105 1001 86380 86390 1
504963 99504963 1001 86380 86390 1
505030 99505030 1001 86380 86390 1
505618 99505618 1001 86380 86390 1
505750 99505750 1001 86380 86390 1
505665 99505665 1001 86380 86390 1
505589 99505589 1001 86380 86390 1
505641 99505641 1001 86380 86390 1
505450 99505450 1001 86380 86390 1
505376 99505376 1001 86380 86390 1
505293 99505293 1001 86380 86390 1
505270 99505270 1001 86380 86390 1
505950 99505950 1001 86380 86390 1
505887 99505887 1001 86380 86390 1
505914 99505914 1001 86380 86390 1
505905 99505905 1001 86380 86390 1
506595 99506595 1001 86380 86390 1
506471 99506471 1001 86380 86390 1
506484 99506484 1001 86380 86390 1
506492 99506492 1001 86380 86390 1
506235 99506235 1001 86380 86390 1
506326 99506326 1001 86380 86390 1
506341 99506341 1001 86380 86390 1
506266 99506266 1001 86380 86390 1
506321 99506321 1001 86380 86390 1
506388 99506388 1001 86380 86390 1
506208 99506208 1001 86380 86390 1
506107 99506107 1001 86380 86390 1
506153 99506153 1001 86380 86390 1
506011 99506011 1001 86380 86390 1
505976 99505976 1001 86380 86390 1
506740 99506740 1001 86380 86390 1
506676 99506676 1001 86380 86390 1
506704 99506704 1001 86380 86390 1
506796 99506796 1001 86380 86390 1
507288 99507288 1001 86380 86390 1
507357 99507357 1001 86380 86390 1
507107 99507107 1001 86380 86390 1
507172 99507172 1001 86380 86390 1
507043 99507043 1001 86380 86390 1
507056 99507056 1001 86380 86390 1
506971 99506971 1001 86380 86390 1
506934 99506934 1001 86380 86390 1
506811 99506811 1001 86380 86390 1
507525 99507525 1001 86380 86390 1
507528 99507528 1001 86380 86390 1
507453 99507453 1001 86380 86390 1
508161 99508161 1001 86380 86390 1
508111 99508111 1001 86380 86390 1
507929 99507929 1001 86380 86390 1
507871 99507871 1001 86380 86390 1
507669 99507669 1001 86380 86390 1
507802 99507802 1001 86380 86390 1
507699 99507699 1001 86380 86390 1
508454 99508454 1001 86380 86390 1
508312 99508312 1001 86380 86390 1
509029 99509029 1001 86380 86390 1
509061 99509061 1001 86380 86390 1
508893 99508893 1001 86380 86390 1
508714 99508714 1001 86380 86390 1
508839 99508839 1001 86380 86390 1
508467 99508467 1001 86380 86390 1
508655 99508655 1001 86380 86390 1
508460 99508460 1001 86380 86390 1
508567 99508567 1001 86380 86390 1
509112 99509112 1001 86380 86390 1
509139 99509139 1001 86380 86390 1
509785 99509785 1001 86380 86390 1
509842 99509842 1001 86380 86390 1
509592 99509592 1001 86380 86390 1
509532 99509532 1001 86380 86390 1
509650 99509650 1001 86380 86390 1
509495 99509495 1001 86380 86390 1
509284 99509284 1001 86380 86390 1
509382 99509382 1001 86380 86390 1
510094 99510094 1001 86380 86390 1
509966 99509966 1001 86380 86390 1
510096 99510096 1001 86380 86390 1
509936 99509936 1001 86380 86390 1
510591 99510591 1001 86380 86390 1
510643 99510643 1001 86380 86390 1
510704 99510704 1001 86380 86390 1
510569 99510569 1001 86380 86390 1
510471 99510471 1001 86380 86390 1
510421 99510421 1001 86380 86390 1
510489 99510489 1001 86380 86390 1
510363 99510363 1001 86380 86390 1
510404 99510404 1001 86380 86390 1
510249 99510249 1001 86380 86390 1
510228 99510228 1001 86380 86390 1
510254 99510254 1001 86380 86390 1
510126 99510126 1001 86380 86390 1
510924 99510924 1001 86380 86390 1
510835 99510835 1001 86380 86390 1
510824 99510824 1001 86380 86390 1
511403 99511403 1001 86380 86390 1
511529 99511529 1001 86380 86390 1
511226 99511226 1001 86380 86390 1
511293 99511293 1001 86380 86390 1
510948 99510948 1001 86380 86390 1
511015 99511015 1001 86380 86390 1
511703 99511703 1001 86380 86390 1
511561 99511561 1001 86380 86390 1
512357 99512357 1001 86380 86390 1
512283 99512283 1001 86380 86390 1
512186 99512186 1001 86380 86390 1
512289 99512289 1001 86380 86390 1
512057 99512057 1001 86380 86390 1
512019 99512019 1001 86380 86390 1
511785 99511785 1001 86380 86390 1
511761 99511761 1001 86380 86390 1
511909 99511909 1001 86380 86390 1
512399 99512399 1001 86380 86390 1
512503 99512503 1001 86380 86390 1
512582 99512582 1001 86380 86390 1
513129 99513129 1001 86380 86390 1
513080 99513080 1001 86380 86390 1
513082 99513082 1001 86380 86390 1
513163 99513163 1001 86380 86390 1
513075 99513075 1001 86380 86390 1
512821 99512821 1001 86380 86390 1
512955 99512955 1001 86380 86390 1
512723 99512723 1001 86380 86390 1
512726 99512726 1001 86380 86390 1
513298 99513298 1001 86380 86390 1
513250 99513250 1001 86380 86390 1
513396 99513396 1001 86380 86390 1
513843 99513843 1001 86380 86390 1
514008 99514008 1001 86380 86390 1
513886 99513886 1001 86380 86390 1
513940 99513940 1001 86380 86390 1
513780 99513780 1001 86380 86390 1
513755 99513755 1001 86380 86390 1
513593 99513593 1001 86380 86390 1
513558 99513558 1001 86380 86390 1
514214 99514214 1001 86380 86390 1
514669 99514669 1001 86380 86390 1
514764 99514764 1001 86380 86390 1
514515 99514515 1001 86380 86390 1
514238 99514238 1001 86380 86390 1
514409 99514409 1001 86380 86390 1
514308 99514308 1001 86380 86390 1
515037 99515037 1001 86380 86390 1
514886 99514886 1001 86380 86390 1
514928 99514928 1001 86380 86390 1
515047 99515047 1001 86380 86390 1
515607 99515607 1001 86380 86390 1
515530 99515530 1001 86380 86390 1
515668 99515668 1001 86380 86390 1
515577 99515577 1001 86380 86390 1
515644 99515644 1001 86380 86390 1
515336 99515336 1001 86380 86390 1
515452 99515452 1001 86380 86390 1
515324 99515324 1001 86380 86390 1
515390 99515390 1001 86380 86390 1
515328 99515328 1001 86380 86390 1
515408 99515408 1001 86380 86390 1
515308 99515308 1001 86380 86390 1
515182 99515182 1001 86380 86390 1
515070 99515070 1001 86380 86390 1
515226 99515226 1001 86380 86390 1
515241 99515241 1001 86380 86390 1
515086 99515086 1001 86380 86390 1
515760 99515760 1001 86380 86390 1
515809 99515809 1001 86380 86390 1
515719 99515719 1001 86380 86390 1
516398 99516398 1001 86380 86390 1
516463 99516463 1001 86380 86390 1
516235 99516235 1001 86380 86390 1
516021 99516021 1001 86380 86390 1
515918 99515918 1001 86380 86390 1
515973 99515973 1001 86380 86390 1
515950 99515950 1001 86380 86390 1
515914 99515914 1001 86380 86390 1
516519 99516519 1001 86380 86390 1
517247 99517247 1001 86380 86390 1
517274 99517274 1001 86380 86390 1
517307 99517307 1001 86380 86390 1
517271 99517271 1001 86380 86390 1
516988 99516988 1001 86380 86390 1
517081 99517081 1001 86380 86390 1
517030 99517030 1001 86380 86390 1
516832 99516832 1001 86380 86390 1
516834 99516834 1001 86380 86390 1
516799 99516799 1001 86380 86390 1
516778 99516778 1001 86380 86390 1
517372 99517372 1001 86380 86390 1
517467 99517467 1001 86380 86390 1
517367 99517367 1001 86380 86390 1
517342 99517342 1001 86380 86390 1
517498 99517498 1001 86380 86390 1
518035 99518035 1001 86380 86390 1
517992 99517992 1001 86380 86390 1
517801 99517801 1001 86380 86390 1
517777 99517777 1001 86380 86390 1
517880 99517880 1001 86380 86390 1
517946 99517946 1001 86380 86390 1
517872 99517872 1001 86380 86390 1
517808 99517808 1001 86380 86390 1
517757 99517757 1001 86380 86390 1
517797 99517797 1001 86380 86390 1
517927 99517927 1001 86380 86390 1
517825 99517825 1001 86380 86390 1
517625 99517625 1001 86380 86390 1
517691 99517691 1001 86380 86390 1
517601 99517601 1001 86380 86390 1
517640 99517640 1001 86380 86390 1
517679 99517679 1001 86380 86390 1
517615 99517615 1001 86380 86390 1
517695 99517695 1001 86380 86390 1
518316 99518316 1001 86380 86390 1
518200 99518200 1001 86380 86390 1
518317 99518317 1001 86380 86390 1
518258 99518258 1001 86380 86390 1
518274 99518274 1001 86380 86390 1
518327 99518327 1001 86380 86390 1
518901 99518901 1001 86380 86390 1
518961 99518961 1001 86380 86390 1
518946 99518946 1001 86380 86390 1
518858 99518858 1001 86380 86390 1
518629 99518629 1001 86380 86390 1
518725 99518725 1001 86380 86390 1
518738 99518738 1001 86380 86390 1
518432 99518432 1001 86380 86390 1
518502 99518502 1001 86380 86390 1
518517 99518517 1001 86380 86390 1
518521 99518521 1001 86380 86390 1
519027 99519027 1001 86380 86390 1
519635 99519635 1001 86380 86390 1
519661 99519661 1001 86380 86390 1
519737 99519737 1001 86380 86390 1
519468 99519468 1001 86380 86390 1
519572 99519572 1001 86380 86390 1
519589 99519589 1001 86380 86390 1
519199 99519199 1001 86380 86390 1
519230 99519230 1001 86380 86390 1
519218 99519218 1001 86380 86390 1
519954 99519954 1001 86380 86390 1
519843 99519843 1001 86380 86390 1
520607 99520607 1001 86380 86390 1
520504 99520504 1001 86380 86390 1
520597 99520597 1001 86380 86390 1
520629 99520629 1001 86380 86390 1
520497 99520497 1001 86380 86390 1
520435 99520435 1001 86380 86390 1
520261 99520261 1001 86380 86390 1
520379 99520379 1001 86380 86390 1
520405 99520405 1001 86380 86390 1
520303 99520303 1001 86380 86390 1
520052 99520052 1001 86380 86390 1
520065 99520065 1001 86380 86390 1
520754 99520754 1001 86380 86390 1
520730 99520730 1001 86380 86390 1
520795 99520795 1001 86380 86390 1
520785 99520785 1001 86380 86390 1
520643 99520643 1001 86380 86390 1
520714 99520714 1001 86380 86390 1
521312 99521312 1001 86380 86390 1
521398 99521398 1001 86380 86390 1
521112 99521112 1001 86380 86390 1
521244 99521244 1001 86380 86390 1
521077 99521077 1001 86380 86390 1
520899 99520899 1001 86380 86390 1
520952 99520952 1001 86380 86390 1
520969 99520969 1001 86380 86390 1
521597 99521597 1001 86380 86390 1
521498 99521498 1001 86380 86390 1
521566 99521566 1001 86380 86390 1
522110 99522110 1001 86380 86390 1
521889 99521889 1001 86380 86390 1
521816 99521816 1001 86380 86390 1
521859 99521859 1001 86380 86390 1
521759 99521759 1001 86380 86390 1
521710 99521710 1001 86380 86390 1
522359 99522359 1001 86380 86390 1
522450 99522450 1001 86380 86390 1
522312 99522312 1001 86380 86390 1
523002 99523002 1001 86380 86390 1
522722 99522722 1001 86380 86390 1
522801 99522801 1001 86380 86390 1
522830 99522830 1001 86380 86390 1
522743 99522743 1001 86380 86390 1
522682 99522682 1001 86380 86390 1
522632 99522632 1001 86380 86390 1
522556 99522556 1001 86380 86390 1
523314 99523314 1001 86380 86390 1
523163 99523163 1001 86380 86390 1
523775 99523775 1001 86380 86390 1
523537 99523537 1001 86380 86390 1
523696 99523696 1001 86380 86390 1
523443 99523443 1001 86380 86390 1
523434 99523434 1001 86380 86390 1
524062 99524062 1001 86380 86390 1
524001 99524001 1001 86380 86390 1
524743 99524743 1001 86380 86390 1
524661 99524661 1001 86380 86390 1
524453 99524453 1001 86380 86390 1
524454 99524454 1001 86380 86390 1
524545 99524545 1001 86380 86390 1
524218 99524218 1001 86380 86390 1
524220 99524220 1001 86380 86390 1
524209 99524209 1001 86380 86390 1
524314 99524314 1001 86380 86390 1
524213 99524213 1001 86380 86390 1
525412 99525412 1001 86380 86390 1
525518 99525518 1001 86380 86390 1
525242 99525242 1001 86380 86390 1
525371 99525371 1001 86380 86390 1
525271 99525271 1001 86380 86390 1
525339 99525339 1001 86380 86390 1
525016 99525016 1001 86380 86390 1
525056 99525056 1001 86380 86390 1
525032 99525032 1001 86380 86390 1
524987 99524987 1001 86380 86390 1
525607 99525607 1001 86380 86390 1
525599 99525599 1001 86380 86390 1
526232 99526232 1001 86380 86390 1
526274 99526274 1001 86380 86390 1
526292 99526292 1001 86380 86390 1
526294 99526294 1001 86380 86390 1
526056 99526056 1001 86380 86390 1
526190 99526190 1001 86380 86390 1
525820 99525820 1001 86380 86390 1
526474 99526474 1001 86380 86390 1
526582 99526582 1001 86380 86390 1
526570 99526570 1001 86380 86390 1
527070 99527070 1001 86380 86390 1
527066 99527066 1001 86380 86390 1
526971 99526971 1001 86380 86390 1
527036 99527036 1001 86380 86390 1
526812 99526812 1001 86380 86390 1
526825 99526825 1001 86380 86390 1
527390 99527390 1001 86380 86390 1
527353 99527353 1001 86380 86390 1
527256 99527256 1001 86380 86390 1
527453 99527453 1001 86380 86390 1
527913 99527913 1001 86380 86390 1
528036 99528036 1001 86380 86390 1
527806 99527806 1001 86380 86390 1
527745 99527745 1001 86380 86390 1
527812 99527812 1001 86380 86390 1
527482 99527482 1001 86380 86390 1
527561 99527561 1001 86380 86390 1
527486 99527486 1001 86380 86390 1
527629 99527629 1001 86380 86390 1
527581 99527581 1001 86380 86390 1
528093 99528093 1001 86380 86390 1
528854 99528854 1001 86380 86390 1
528858 99528858 1001 86380 86390 1
528450 99528450 1001 86380 86390 1
528455 99528455 1001 86380 86390 1
528419 99528419 1001 86380 86390 1
528963 99528963 1001 86380 86390 1
528922 99528922 1001 86380 86390 1
529725 99529725 1001 86380 86390 1
529544 99529544 1001 86380 86390 1
529406 99529406 1001 86380 86390 1
529494 99529494 1001 86380 86390 1
529121 99529121 1001 86380 86390 1
529281 99529281 1001 86380 86390 1
529195 99529195 1001 86380 86390 1
529119 99529119 1001 86380 86390 1
529883 99529883 1001 86380 86390 1
529745 99529745 1001 86380 86390 1
529759 99529759 1001 86380 86390 1
530466 99530466 1001 86380 86390 1
530415 99530415 1001 86380 86390 1
530446 99530446 1001 86380 86390 1
530460 99530460 1001 86380 86390 1
530514 99530514 1001 86380 86390 1
530155 99530155 1001 86380 86390 1
530130 99530130 1001 86380 86390 1
530112 99530112 1001 86380 86390 1
530654 99530654 1001 86380 86390 1
530732 99530732 1001 86380 86390 1
530655 99530655 1001 86380 86390 1
530591 99530591 1001 86380 86390 1
530599 99530599 1001 86380 86390 1
530612 99530612 1001 86380 86390 1
530639 99530639 1001 86380 86390 1
531343 99531343 1001 86380 86390 1
531228 99531228 1001 86380 86390 1
531256 99531256 1001 86380 86390 1
531234 99531234 1001 86380 86390 1
531301 99531301 1001 86380 86390 1
531089 99531089 1001 86380 86390 1
531121 99531121 1001 86380 86390 1
530909 99530909 1001 86380 86390 1
531536 99531536 1001 86380 86390 1
532093 99532093 1001 86380 86390 1
532159 99532159 1001 86380 86390 1
532045 99532045 1001 86380 86390 1
532046 99532046 1001 86380 86390 1
532010 99532010 1001 86380 86390 1
531980 99531980 1001 86380 86390 1
531793 99531793 1001 86380 86390 1
531628 99531628 1001 86380 86390 1
531590 99531590 1001 86380 86390 1
531760 99531760 1001 86380 86390 1
531684 99531684 1001 86380 86390 1
531673 99531673 1001 86380 86390 1
532362 99532362 1001 86380 86390 1
532392 99532392 1001 86380 86390 1
532263 99532263 1001 86380 86390 1
532214 99532214 1001 86380 86390 1
532345 99532345 1001 86380 86390 1
532882 99532882 1001 86380 86390 1
532962 99532962 1001 86380 86390 1
532992 99532992 1001 86380 86390 1
532791 99532791 1001 86380 86390 1
532438 99532438 1001 86380 86390 1
532504 99532504 1001 86380 86390 1
532518 99532518 1001 86380 86390 1
532506 99532506 1001 86380 86390 1
532597 99532597 1001 86380 86390 1
532521 99532521 1001 86380 86390 1
532604 99532604 1001 86380 86390 1
533138 99533138 1001 86380 86390 1
533229 99533229 1001 86380 86390 1
533231 99533231 1001 86380 86390 1
533054 99533054 1001 86380 86390 1
533758 99533758 1001 86380 86390 1
533664 99533664 1001 86380 86390 1
533742 99533742 1001 86380 86390 1
533781 99533781 1001 86380 86390 1
533615 99533615 1001 86380 86390 1
533541 99533541 1001 86380 86390 1
533419 99533419 1001 86380 86390 1
533361 99533361 1001 86380 86390 1
533415 99533415 1001 86380 86390 1
533403 99533403 1001 86380 86390 1
533392 99533392 1001 86380 86390 1
533897 99533897 1001 86380 86390 1
534598 99534598 1001 86380 86390 1
534325 99534325 1001 86380 86390 1
534430 99534430 1001 86380 86390 1
534456 99534456 1001 86380 86390 1
534383 99534383 1001 86380 86390 1
534309 99534309 1001 86380 86390 1
534425 99534425 1001 86380 86390 1
534102 99534102 1001 86380 86390 1
534245 99534245 1001 86380 86390 1
534139 99534139 1001 86380 86390 1
534088 99534088 1001 86380 86390 1
534824 99534824 1001 86380 86390 1
534877 99534877 1001 86380 86390 1
534714 99534714 1001 86380 86390 1
535494 99535494 1001 86380 86390 1
535470 99535470 1001 86380 86390 1
535432 99535432 1001 86380 86390 1
535117 99535117 1001 86380 86390 1
535265 99535265 1001 86380 86390 1
534963 99534963 1001 86380 86390 1
535067 99535067 1001 86380 86390 1
535624 99535624 1001 86380 86390 1
535676 99535676 1001 86380 86390 1
535667 99535667 1001 86380 86390 1
535606 99535606 1001 86380 86390 1
535517 99535517 1001 86380 86390 1
536305 99536305 1001 86380 86390 1
536173 99536173 1001 86380 86390 1
536290 99536290 1001 86380 86390 1
535991 99535991 1001 86380 86390 1
535981 99535981 1001 86380 86390 1
536022 99536022 1001 86380 86390 1
536013 99536013 1001 86380 86390 1
535757 99535757 1001 86380 86390 1
535907 99535907 1001 86380 86390 1
536376 99536376 1001 86380 86390 1
536133 99536133 1001 86380 86390 1
536971 99536971 1001 86380 86390 1
536998 99536998 1001 86380 86390 1
537016 99537016 1001 86380 86390 1
536946 99536946 1001 86380 86390 1
536953 99536953 1001 86380 86390 1
536760 99536760 1001 86380 86390 1
536787 99536787 1001 86380 86390 1
536826 99536826 1001 86380 86390 1
536646 99536646 1001 86380 86390 1
536589 99536589 1001 86380 86390 1
536606 99536606 1001 86380 86390 1
536751 99536751 1001 86380 86390 1
537777 99537777 1001 86380 86390 1
537485 99537485 1001 86380 86390 1
537385 99537385 1001 86380 86390 1
537476 99537476 1001 86380 86390 1
537443 99537443 1001 86380 86390 1
538031 99538031 1001 86380 86390 1
538683 99538683 1001 86380 86390 1
538520 99538520 1001 86380 86390 1
538574 99538574 1001 86380 86390 1
538525 99538525 1001 86380 86390 1
538540 99538540 1001 86380 86390 1
538583 99538583 1001 86380 86390 1
538389 99538389 1001 86380 86390 1
538250 99538250 1001 86380 86390 1
538898 99538898 1001 86380 86390 1
538889 99538889 1001 86380 86390 1
539594 99539594 1001 86380 86390 1
539334 99539334 1001 86380 86390 1
539233 99539233 1001 86380 86390 1
539140 99539140 1001 86380 86390 1
539128 99539128 1001 86380 86390 1
539026 99539026 1001 86380 86390 1
539213 99539213 1001 86380 86390 1
539834 99539834 1001 86380 86390 1
539836 99539836 1001 86380 86390 1
539750 99539750 1001 86380 86390 1
539790 99539790 1001 86380 86390 1
540353 99540353 1001 86380 86390 1
540349 99540349 1001 86380 86390 1
540415 99540415 1001 86380 86390 1
540080 99540080 1001 86380 86390 1
540190 99540190 1001 86380 86390 1
539924 99539924 1001 86380 86390 1
539938 99539938 1001 86380 86390 1
539860 99539860 1001 86380 86390 1
540021 99540021 1001 86380 86390 1
539879 99539879 1001 86380 86390 1
539855 99539855 1001 86380 86390 1
539921 99539921 1001 86380 86390 1
539947 99539947 1001 86380 86390 1
539857 99539857 1001 86380 86390 1
539923 99539923 1001 86380 86390 1
540493 99540493 1001 86380 86390 1
540638 99540638 1001 86380 86390 1
541166 99541166 1001 86380 86390 1
541236 99541236 1001 86380 86390 1
541287 99541287 1001 86380 86390 1
541255 99541255 1001 86380 86390 1
541012 99541012 1001 86380 86390 1
540887 99540887 1001 86380 86390 1
541318 99541318 1001 86380 86390 1
541397 99541397 1001 86380 86390 1
541393 99541393 1001 86380 86390 1
542104 99542104 1001 86380 86390 1
541878 99541878 1001 86380 86390 1
541843 99541843 1001 86380 86390 1
541555 99541555 1001 86380 86390 1
541583 99541583 1001 86380 86390 1
542124 99542124 1001 86380 86390 1
542319 99542319 1001 86380 86390 1
542151 99542151 1001 86380 86390 1
542216 99542216 1001 86380 86390 1
542270 99542270 1001 86380 86390 1
542219 99542219 1001 86380 86390 1
542271 99542271 1001 86380 86390 1
542811 99542811 1001 86380 86390 1
542932 99542932 1001 86380 86390 1
542638 99542638 1001 86380 86390 1
542665 99542665 1001 86380 86390 1
542705 99542705 1001 86380 86390 1
542565 99542565 1001 86380 86390 1
542657 99542657 1001 86380 86390 1
542498 99542498 1001 86380 86390 1
542427 99542427 1001 86380 86390 1
543002 99543002 1001 86380 86390 1
543031 99543031 1001 86380 86390 1
543695 99543695 1001 86380 86390 1
543581 99543581 1001 86380 86390 1
543571 99543571 1001 86380 86390 1
543706 99543706 1001 86380 86390 1
543769 99543769 1001 86380 86390 1
543530 99543530 1001 86380 86390 1
543362 99543362 1001 86380 86390 1
543505 99543505 1001 86380 86390 1
543419 99543419 1001 86380 86390 1
543473 99543473 1001 86380 86390 1
543461 99543461 1001 86380 86390 1
543320 99543320 1001 86380 86390 1
543297 99543297 1001 86380 86390 1
543249 99543249 1001 86380 86390 1
543916 99543916 1001 86380 86390 1
543919 99543919 1001 86380 86390 1
544564 99544564 1001 86380 86390 1
544543 99544543 1001 86380 86390 1
544388 99544388 1001 86380 86390 1
543983 99543983 1001 86380 86390 1
544140 99544140 1001 86380 86390 1
544635 99544635 1001 86380 86390 1
517298 665 1001 30358 30657 1
534182 739 1001 43141 43440 1
400022 99400022 1001 86380 86390 1
400046 99400046 1001 86380 86390 1
400354 99400354 1001 86380 86390 1
400394 99400394 1001 86380 86390 1
400461 99400461 1001 86380 86390 1
400420 99400420 1001 86380 86390 1
400717 99400717 1001 86380 86390 1
400746 99400746 1001 86380 86390 1
400780 99400780 1001 86380 86390 1
401127 99401127 1001 86380 86390 1
401288 99401288 1001 86380 86390 1
401579 99401579 1001 86380 86390 1
401879 99401879 1001 86380 86390 1
401896 99401896 1001 86380 86390 1
402048 99402048 1001 86380 86390 1
402047 99402047 1001 86380 86390 1
402082 99402082 1001 86380 86390 1
402241 99402241 1001 86380 86390 1
402248 99402248 1001 86380 86390 1
402208 99402208 1001 86380 86390 1
402309 99402309 1001 86380 86390 1
402364 99402364 1001 86380 86390 1
402389 99402389 1001 86380 86390 1
402410 99402410 1001 86380 86390 1
402574 99402574 1001 86380 86390 1
402726 99402726 1001 86380 86390 1
402826 99402826 1001 86380 86390 1
402981 99402981 1001 86380 86390 1
403004 99403004 1001 86380 86390 1
403467 99403467 1001 86380 86390 1
403546 99403546 1001 86380 86390 1
403678 99403678 1001 86380 86390 1
403811 99403811 1001 86380 86390 1
403911 99403911 1001 86380 86390 1
403962 99403962 1001 86380 86390 1
403968 99403968 1001 86380 86390 1
404075 99404075 1001 86380 86390 1
404139 99404139 1001 86380 86390 1
404490 99404490 1001 86380 86390 1
405092 99405092 1001 86380 86390 1
405529 99405529 1001 86380 86390 1
405739 99405739 1001 86380 86390 1
405777 99405777 1001 86380 86390 1
406104 99406104 1001 86380 86390 1
406113 99406113 1001 86380 86390 1
406473 99406473 1001 86380 86390 1
406419 99406419 1001 86380 86390 1
406808 99406808 1001 86380 86390 1
406859 99406859 1001 86380 86390 1
407091 99407091 1001 86380 86390 1
407244 99407244 1001 86380 86390 1
407297 99407297 1001 86380 86390 1
407573 99407573 1001 86380 86390 1
407857 99407857 1001 86380 86390 1
408195 99408195 1001 86380 86390 1
408196 99408196 1001 86380 86390 1
408173 99408173 1001 86380 86390 1
408428 99408428 1001 86380 86390 1
408603 99408603 1001 86380 86390 1
408605 99408605 1001 86380 86390 1
408758 99408758 1001 86380 86390 1
408702 99408702 1001 86380 86390 1
408863 99408863 1001 86380 86390 1
408914 99408914 1001 86380 86390 1
408977 99408977 1001 86380 86390 1
409282 99409282 1001 86380 86390 1
409424 99409424 1001 86380 86390 1
409547 99409547 1001 86380 86390 1
409647 99409647 1001 86380 86390 1
409780 99409780 1001 86380 86390 1
409847 99409847 1001 86380 86390 1
409802 99409802 1001 86380 86390 1
409861 99409861 1001 86380 86390 1
409926 99409926 1001 86380 86390 1
410204 99410204 1001 86380 86390 1
410174 99410174 1001 86380 86390 1
410229 99410229 1001 86380 86390 1
410268 99410268 1001 86380 86390 1
410459 99410459 1001 86380 86390 1
410448 99410448 1001 86380 86390 1
410653 99410653 1001 86380 86390 1
410627 99410627 1001 86380 86390 1
410682 99410682 1001 86380 86390 1
410800 99410800 1001 86380 86390 1
410854 99410854 1001 86380 86390 1
411085 99411085 1001 86380 86390 1
411064 99411064 1001 86380 86390 1
411182 99411182 1001 86380 86390 1
411149 99411149 1001 86380 86390 1
411323 99411323 1001 86380 86390 1
411364 99411364 1001 86380 86390 1
411587 99411587 1001 86380 86390 1
411676 99411676 1001 86380 86390 1
411835 99411835 1001 86380 86390 1
412069 99412069 1001 86380 86390 1
411959 99411959 1001 86380 86390 1
412267 99412267 1001 86380 86390 1
412231 99412231 1001 86380 86390 1
412341 99412341 1001 86380 86390 1
412366 99412366 1001 86380 86390 1
413119 99413119 1001 86380 86390 1
413045 99413045 1001 86380 86390 1
412554 99412554 1001 86380 86390 1
412828 99412828 1001 86380 86390 1
412537 99412537 1001 86380 86390 1
413961 99413961 1001 86380 86390 1
415057 99415057 1001 86380 86390 1
415142 99415142 1001 86380 86390 1
414976 99414976 1001 86380 86390 1
415100 99415100 1001 86380 86390 1
415266 99415266 1001 86380 86390 1
414935 99414935 1001 86380 86390 1
414610 99414610 1001 86380 86390 1
414919 99414919 1001 86380 86390 1
414142 99414142 1001 86380 86390 1
414463 99414463 1001 86380 86390 1
414419 99414419 1001 86380 86390 1
415336 99415336 1001 86380 86390 1
415388 99415388 1001 86380 86390 1
415490 99415490 1001 86380 86390 1
415670 99415670 1001 86380 86390 1
416884 99416884 1001 86380 86390 1
416956 99416956 1001 86380 86390 1
416233 99416233 1001 86380 86390 1
416503 99416503 1001 86380 86390 1
416180 99416180 1001 86380 86390 1
415930 99415930 1001 86380 86390 1
417339 99417339 1001 86380 86390 1
417181 99417181 1001 86380 86390 1
417392 99417392 1001 86380 86390 1
417444 99417444 1001 86380 86390 1
418719 99418719 1001 86380 86390 1
418413 99418413 1001 86380 86390 1
418258 99418258 1001 86380 86390 1
418333 99418333 1001 86380 86390 1
417659 99417659 1001 86380 86390 1
417736 99417736 1001 86380 86390 1
418011 99418011 1001 86380 86390 1
417901 99417901 1001 86380 86390 1
417780 99417780 1001 86380 86390 1
417811 99417811 1001 86380 86390 1
419199 99419199 1001 86380 86390 1
419181 99419181 1001 86380 86390 1
420126 99420126 1001 86380 86390 1
420213 99420213 1001 86380 86390 1
419726 99419726 1001 86380 86390 1
419993 99419993 1001 86380 86390 1
419615 99419615 1001 86380 86390 1
419310 99419310 1001 86380 86390 1
420554 99420554 1001 86380 86390 1
421776 99421776 1001 86380 86390 1
421922 99421922 1001 86380 86390 1
421851 99421851 1001 86380 86390 1
422088 99422088 1001 86380 86390 1
421700 99421700 1001 86380 86390 1
421936 99421936 1001 86380 86390 1
421858 99421858 1001 86380 86390 1
421915 99421915 1001 86380 86390 1
421688 99421688 1001 86380 86390 1
421408 99421408 1001 86380 86390 1
421313 99421313 1001 86380 86390 1
420942 99420942 1001 86380 86390 1
420918 99420918 1001 86380 86390 1
420839 99420839 1001 86380 86390 1
421127 99421127 1001 86380 86390 1
420971 99420971 1001 86380 86390 1
420936 99420936 1001 86380 86390 1
420960 99420960 1001 86380 86390 1
422149 99422149 1001 86380 86390 1
422449 99422449 1001 86380 86390 1
423613 99423613 1001 86380 86390 1
423422 99423422 1001 86380 86390 1
422984 99422984 1001 86380 86390 1
423074 99423074 1001 86380 86390 1
422958 99422958 1001 86380 86390 1
422534 99422534 1001 86380 86390 1
422810 99422810 1001 86380 86390 1
422812 99422812 1001 86380 86390 1
422610 99422610 1001 86380 86390 1
422542 99422542 1001 86380 86390 1
422896 99422896 1001 86380 86390 1
422693 99422693 1001 86380 86390 1
422592 99422592 1001 86380 86390 1
422618 99422618 1001 86380 86390 1
422825 99422825 1001 86380 86390 1
423938 99423938 1001 86380 86390 1
423845 99423845 1001 86380 86390 1
425036 99425036 1001 86380 86390 1
424787 99424787 1001 86380 86390 1
424681 99424681 1001 86380 86390 1
424728 99424728 1001 86380 86390 1
424411 99424411 1001 86380 86390 1
425419 99425419 1001 86380 86390 1
425495 99425495 1001 86380 86390 1
425429 99425429 1001 86380 86390 1
426824 99426824 1001 86380 86390 1
427066 99427066 1001 86380 86390 1
426827 99426827 1001 86380 86390 1
426854 99426854 1001 86380 86390 1
426809 99426809 1001 86380 86390 1
426544 99426544 1001 86380 86390 1
426645 99426645 1001 86380 86390 1
426358 99426358 1001 86380 86390 1
426573 99426573 1001 86380 86390 1
426152 99426152 1001 86380 86390 1
425942 99425942 1001 86380 86390 1
425949 99425949 1001 86380 86390 1
426103 99426103 1001 86380 86390 1
427420 99427420 1001 86380 86390 1
427473 99427473 1001 86380 86390 1
428348 99428348 1001 86380 86390 1
428593 99428593 1001 86380 86390 1
428664 99428664 1001 86380 86390 1
428184 99428184 1001 86380 86390 1
428049 99428049 1001 86380 86390 1
427887 99427887 1001 86380 86390 1
428845 99428845 1001 86380 86390 1
429003 99429003 1001 86380 86390 1
429104 99429104 1001 86380 86390 1
430153 99430153 1001 86380 86390 1
430258 99430258 1001 86380 86390 1
429593 99429593 1001 86380 86390 1
429598 99429598 1001 86380 86390 1
429916 99429916 1001 86380 86390 1
429202 99429202 1001 86380 86390 1
429334 99429334 1001 86380 86390 1
429508 99429508 1001 86380 86390 1
430681 99430681 1001 86380 86390 1
430593 99430593 1001 86380 86390 1
430466 99430466 1001 86380 86390 1
430625 99430625 1001 86380 86390 1
430542 99430542 1001 86380 86390 1
430523 99430523 1001 86380 86390 1
432008 99432008 1001 86380 86390 1
431841 99431841 1001 86380 86390 1
432031 99432031 1001 86380 86390 1
431905 99431905 1001 86380 86390 1
431295 99431295 1001 86380 86390 1
431394 99431394 1001 86380 86390 1
430828 99430828 1001 86380 86390 1
432201 99432201 1001 86380 86390 1
432206 99432206 1001 86380 86390 1
432414 99432414 1001 86380 86390 1
432163 99432163 1001 86380 86390 1
432137 99432137 1001 86380 86390 1
432215 99432215 1001 86380 86390 1
433352 99433352 1001 86380 86390 1
433383 99433383 1001 86380 86390 1
433515 99433515 1001 86380 86390 1
433632 99433632 1001 86380 86390 1
432917 99432917 1001 86380 86390 1
433064 99433064 1001 86380 86390 1
433153 99433153 1001 86380 86390 1
432963 99432963 1001 86380 86390 1
432853 99432853 1001 86380 86390 1
432838 99432838 1001 86380 86390 1
434066 99434066 1001 86380 86390 1
433735 99433735 1001 86380 86390 1
433949 99433949 1001 86380 86390 1
433960 99433960 1001 86380 86390 1
435230 99435230 1001 86380 86390 1
435020 99435020 1001 86380 86390 1
435362 99435362 1001 86380 86390 1
434648 99434648 1001 86380 86390 1
434957 99434957 1001 86380 86390 1
434566 99434566 1001 86380 86390 1
434485 99434485 1001 86380 86390 1
434364 99434364 1001 86380 86390 1
434496 99434496 1001 86380 86390 1
435460 99435460 1001 86380 86390 1
435672 99435672 1001 86380 86390 1
435779 99435779 1001 86380 86390 1
435822 99435822 1001 86380 86390 1
436842 99436842 1001 86380 86390 1
436879 99436879 1001 86380 86390 1
436554 99436554 1001 86380 86390 1
436720 99436720 1001 86380 86390 1
436699 99436699 1001 86380 86390 1
436490 99436490 1001 86380 86390 1
436269 99436269 1001 86380 86390 1
436141 99436141 1001 86380 86390 1
435967 99435967 1001 86380 86390 1
437342 99437342 1001 86380 86390 1
300081 99300081 1001 86380 86390 1
300091 99300091 1001 86380 86390 1
300694 99300694 1001 86380 86390 1
300540 99300540 1001 86380 86390 1
300595 99300595 1001 86380 86390 1
300719 99300719 1001 86380 86390 1
300573 99300573 1001 86380 86390 1
300413 99300413 1001 86380 86390 1
300147 99300147 1001 86380 86390 1
300187 99300187 1001 86380 86390 1
300855 99300855 1001 86380 86390 1
300818 99300818 1001 86380 86390 1
300754 99300754 1001 86380 86390 1
300785 99300785 1001 86380 86390 1
300776 99300776 1001 86380 86390 1
301494 99301494 1001 86380 86390 1
301419 99301419 1001 86380 86390 1
301394 99301394 1001 86380 86390 1
301157 99301157 1001 86380 86390 1
301159 99301159 1001 86380 86390 1
301297 99301297 1001 86380 86390 1
301336 99301336 1001 86380 86390 1
301743 99301743 1001 86380 86390 1
302222 99302222 1001 86380 86390 1
301996 99301996 1001 86380 86390 1
302166 99302166 1001 86380 86390 1
302157 99302157 1001 86380 86390 1
302159 99302159 1001 86380 86390 1
301799 99301799 1001 86380 86390 1
301789 99301789 1001 86380 86390 1
301938 99301938 1001 86380 86390 1
301926 99301926 1001 86380 86390 1
301965 99301965 1001 86380 86390 1
302456 99302456 1001 86380 86390 1
302431 99302431 1001 86380 86390 1
302421 99302421 1001 86380 86390 1
302428 99302428 1001 86380 86390 1
303031 99303031 1001 86380 86390 1
303115 99303115 1001 86380 86390 1
302831 99302831 1001 86380 86390 1
302590 99302590 1001 86380 86390 1
303402 99303402 1001 86380 86390 1
303003 99303003 1001 86380 86390 1
303854 99303854 1001 86380 86390 1
303855 99303855 1001 86380 86390 1
303933 99303933 1001 86380 86390 1
303778 99303778 1001 86380 86390 1
303728 99303728 1001 86380 86390 1
303812 99303812 1001 86380 86390 1
303788 99303788 1001 86380 86390 1
303438 99303438 1001 86380 86390 1
303488 99303488 1001 86380 86390 1
303476 99303476 1001 86380 86390 1
304200 99304200 1001 86380 86390 1
304222 99304222 1001 86380 86390 1
304236 99304236 1001 86380 86390 1
304757 99304757 1001 86380 86390 1
304745 99304745 1001 86380 86390 1
304737 99304737 1001 86380 86390 1
304854 99304854 1001 86380 86390 1
304550 99304550 1001 86380 86390 1
304501 99304501 1001 86380 86390 1
304557 99304557 1001 86380 86390 1
304455 99304455 1001 86380 86390 1
304572 99304572 1001 86380 86390 1
304637 99304637 1001 86380 86390 1
304549 99304549 1001 86380 86390 1
304299 99304299 1001 86380 86390 1
304416 99304416 1001 86380 86390 1
304341 99304341 1001 86380 86390 1
304948 99304948 1001 86380 86390 1
304874 99304874 1001 86380 86390 1
304902 99304902 1001 86380 86390 1
304954 99304954 1001 86380 86390 1
304942 99304942 1001 86380 86390 1
305634 99305634 1001 86380 86390 1
305338 99305338 1001 86380 86390 1
305424 99305424 1001 86380 86390 1
305263 99305263 1001 86380 86390 1
305147 99305147 1001 86380 86390 1
305096 99305096 1001 86380 86390 1
305189 99305189 1001 86380 86390 1
500154 99500154 1001 86380 86390 1
500025 99500025 1001 86380 86390 1
500779 99500779 1001 86380 86390 1
500797 99500797 1001 86380 86390 1
500801 99500801 1001 86380 86390 1
500733 99500733 1001 86380 86390 1
500800 99500800 1001 86380 86390 1
500537 99500537 1001 86380 86390 1
500246 99500246 1001 86380 86390 1
500339 99500339 1001 86380 86390 1
500366 99500366 1001 86380 86390 1
500304 99500304 1001 86380 86390 1
500306 99500306 1001 86380 86390 1
500850 99500850 1001 86380 86390 1
500851 99500851 1001 86380 86390 1
500969 99500969 1001 86380 86390 1
500989 99500989 1001 86380 86390 1
501625 99501625 1001 86380 86390 1
501410 99501410 1001 86380 86390 1
501338 99501338 1001 86380 86390 1
501391 99501391 1001 86380 86390 1
501038 99501038 1001 86380 86390 1
501220 99501220 1001 86380 86390 1
501159 99501159 1001 86380 86390 1
501186 99501186 1001 86380 86390 1
501199 99501199 1001 86380 86390 1
501768 99501768 1001 86380 86390 1
501833 99501833 1001 86380 86390 1
501757 99501757 1001 86380 86390 1
501681 99501681 1001 86380 86390 1
501788 99501788 1001 86380 86390 1
501688 99501688 1001 86380 86390 1
501791 99501791 1001 86380 86390 1
502381 99502381 1001 86380 86390 1
502157 99502157 1001 86380 86390 1
502158 99502158 1001 86380 86390 1
502094 99502094 1001 86380 86390 1
502100 99502100 1001 86380 86390 1
501886 99501886 1001 86380 86390 1
502021 99502021 1001 86380 86390 1
501895 99501895 1001 86380 86390 1
501896 99501896 1001 86380 86390 1
502599 99502599 1001 86380 86390 1
502469 99502469 1001 86380 86390 1
502484 99502484 1001 86380 86390 1
502575 99502575 1001 86380 86390 1
502525 99502525 1001 86380 86390 1
502486 99502486 1001 86380 86390 1
502539 99502539 1001 86380 86390 1
502488 99502488 1001 86380 86390 1
503151 99503151 1001 86380 86390 1
503109 99503109 1001 86380 86390 1
503122 99503122 1001 86380 86390 1
503286 99503286 1001 86380 86390 1
502932 99502932 1001 86380 86390 1
503049 99503049 1001 86380 86390 1
503051 99503051 1001 86380 86390 1
503046 99503046 1001 86380 86390 1
502684 99502684 1001 86380 86390 1
502779 99502779 1001 86380 86390 1
502675 99502675 1001 86380 86390 1
502831 99502831 1001 86380 86390 1
502810 99502810 1001 86380 86390 1
502813 99502813 1001 86380 86390 1
502839 99502839 1001 86380 86390 1
503329 99503329 1001 86380 86390 1
503407 99503407 1001 86380 86390 1
503417 99503417 1001 86380 86390 1
503932 99503932 1001 86380 86390 1
504001 99504001 1001 86380 86390 1
503799 99503799 1001 86380 86390 1
503514 99503514 1001 86380 86390 1
503662 99503662 1001 86380 86390 1
504285 99504285 1001 86380 86390 1
504182 99504182 1001 86380 86390 1
504138 99504138 1001 86380 86390 1
504204 99504204 1001 86380 86390 1
504803 99504803 1001 86380 86390 1
504884 99504884 1001 86380 86390 1
504759 99504759 1001 86380 86390 1
504799 99504799 1001 86380 86390 1
504636 99504636 1001 86380 86390 1
504613 99504613 1001 86380 86390 1
504682 99504682 1001 86380 86390 1
504683 99504683 1001 86380 86390 1
504736 99504736 1001 86380 86390 1
504595 99504595 1001 86380 86390 1
504660 99504660 1001 86380 86390 1
504430 99504430 1001 86380 86390 1
504408 99504408 1001 86380 86390 1
504499 99504499 1001 86380 86390 1
504396 99504396 1001 86380 86390 1
504398 99504398 1001 86380 86390 1
505048 99505048 1001 86380 86390 1
505087 99505087 1001 86380 86390 1
504990 99504990 1001 86380 86390 1
505581 99505581 1001 86380 86390 1
505758 99505758 1001 86380 86390 1
505391 99505391 1001 86380 86390 1
505482 99505482 1001 86380 86390 1
505319 99505319 1001 86380 86390 1
505223 99505223 1001 86380 86390 1
505314 99505314 1001 86380 86390 1
505875 99505875 1001 86380 86390 1
505853 99505853 1001 86380 86390 1
505906 99505906 1001 86380 86390 1
506416 99506416 1001 86380 86390 1
506458 99506458 1001 86380 86390 1
506398 99506398 1001 86380 86390 1
506491 99506491 1001 86380 86390 1
506210 99506210 1001 86380 86390 1
506216 99506216 1001 86380 86390 1
506084 99506084 1001 86380 86390 1
506632 99506632 1001 86380 86390 1
506736 99506736 1001 86380 86390 1
506699 99506699 1001 86380 86390 1
506793 99506793 1001 86380 86390 1
506668 99506668 1001 86380 86390 1
507421 99507421 1001 86380 86390 1
507326 99507326 1001 86380 86390 1
507407 99507407 1001 86380 86390 1
507252 99507252 1001 86380 86390 1
507293 99507293 1001 86380 86390 1
507205 99507205 1001 86380 86390 1
507077 99507077 1001 86380 86390 1
506853 99506853 1001 86380 86390 1
506815 99506815 1001 86380 86390 1
506987 99506987 1001 86380 86390 1
507458 99507458 1001 86380 86390 1
507576 99507576 1001 86380 86390 1
507553 99507553 1001 86380 86390 1
507452 99507452 1001 86380 86390 1
507530 99507530 1001 86380 86390 1
507480 99507480 1001 86380 86390 1
507600 99507600 1001 86380 86390 1
508143 99508143 1001 86380 86390 1
508169 99508169 1001 86380 86390 1
508005 99508005 1001 86380 86390 1
507919 99507919 1001 86380 86390 1
508010 99508010 1001 86380 86390 1
507887 99507887 1001 86380 86390 1
507747 99507747 1001 86380 86390 1
507827 99507827 1001 86380 86390 1
507638 99507638 1001 86380 86390 1
507743 99507743 1001 86380 86390 1
508326 99508326 1001 86380 86390 1
508399 99508399 1001 86380 86390 1
508950 99508950 1001 86380 86390 1
509019 99509019 1001 86380 86390 1
508997 99508997 1001 86380 86390 1
508548 99508548 1001 86380 86390 1
508620 99508620 1001 86380 86390 1
509239 99509239 1001 86380 86390 1
509816 99509816 1001 86380 86390 1
509886 99509886 1001 86380 86390 1
509717 99509717 1001 86380 86390 1
509541 99509541 1001 86380 86390 1
509502 99509502 1001 86380 86390 1
509530 99509530 1001 86380 86390 1
509582 99509582 1001 86380 86390 1
509636 99509636 1001 86380 86390 1
509536 99509536 1001 86380 86390 1
510041 99510041 1001 86380 86390 1
510055 99510055 1001 86380 86390 1
509940 99509940 1001 86380 86390 1
510035 99510035 1001 86380 86390 1
509972 99509972 1001 86380 86390 1
510624 99510624 1001 86380 86390 1
510626 99510626 1001 86380 86390 1
510666 99510666 1001 86380 86390 1
510700 99510700 1001 86380 86390 1
510405 99510405 1001 86380 86390 1
510358 99510358 1001 86380 86390 1
510502 99510502 1001 86380 86390 1
510389 99510389 1001 86380 86390 1
510443 99510443 1001 86380 86390 1
510207 99510207 1001 86380 86390 1
510208 99510208 1001 86380 86390 1
510183 99510183 1001 86380 86390 1
510828 99510828 1001 86380 86390 1
510931 99510931 1001 86380 86390 1
510844 99510844 1001 86380 86390 1
511477 99511477 1001 86380 86390 1
511537 99511537 1001 86380 86390 1
511263 99511263 1001 86380 86390 1
511615 99511615 1001 86380 86390 1
511706 99511706 1001 86380 86390 1
511691 99511691 1001 86380 86390 1
512233 99512233 1001 86380 86390 1
512299 99512299 1001 86380 86390 1
512326 99512326 1001 86380 86390 1
512033 99512033 1001 86380 86390 1
512060 99512060 1001 86380 86390 1
512088 99512088 1001 86380 86390 1
512115 99512115 1001 86380 86390 1
512027 99512027 1001 86380 86390 1
512053 99512053 1001 86380 86390 1
512068 99512068 1001 86380 86390 1
511830 99511830 1001 86380 86390 1
511962 99511962 1001 86380 86390 1
511939 99511939 1001 86380 86390 1
512398 99512398 1001 86380 86390 1
512531 99512531 1001 86380 86390 1
513169 99513169 1001 86380 86390 1
513174 99513174 1001 86380 86390 1
513074 99513074 1001 86380 86390 1
512950 99512950 1001 86380 86390 1
512873 99512873 1001 86380 86390 1
512913 99512913 1001 86380 86390 1
512940 99512940 1001 86380 86390 1
512812 99512812 1001 86380 86390 1
512996 99512996 1001 86380 86390 1
512854 99512854 1001 86380 86390 1
512971 99512971 1001 86380 86390 1
512674 99512674 1001 86380 86390 1
513241 99513241 1001 86380 86390 1
513282 99513282 1001 86380 86390 1
513316 99513316 1001 86380 86390 1
513344 99513344 1001 86380 86390 1
513942 99513942 1001 86380 86390 1
513983 99513983 1001 86380 86390 1
513964 99513964 1001 86380 86390 1
513838 99513838 1001 86380 86390 1
513748 99513748 1001 86380 86390 1
513700 99513700 1001 86380 86390 1
513695 99513695 1001 86380 86390 1
513501 99513501 1001 86380 86390 1
514123 99514123 1001 86380 86390 1
514074 99514074 1001 86380 86390 1
514206 99514206 1001 86380 86390 1
514692 99514692 1001 86380 86390 1
514705 99514705 1001 86380 86390 1
514840 99514840 1001 86380 86390 1
514699 99514699 1001 86380 86390 1
514485 99514485 1001 86380 86390 1
514539 99514539 1001 86380 86390 1
514505 99514505 1001 86380 86390 1
514596 99514596 1001 86380 86390 1
514520 99514520 1001 86380 86390 1
514269 99514269 1001 86380 86390 1
514426 99514426 1001 86380 86390 1
514364 99514364 1001 86380 86390 1
514868 99514868 1001 86380 86390 1
514896 99514896 1001 86380 86390 1
515027 99515027 1001 86380 86390 1
515625 99515625 1001 86380 86390 1
515484 99515484 1001 86380 86390 1
515524 99515524 1001 86380 86390 1
515578 99515578 1001 86380 86390 1
515617 99515617 1001 86380 86390 1
515403 99515403 1001 86380 86390 1
515286 99515286 1001 86380 86390 1
515437 99515437 1001 86380 86390 1
515283 99515283 1001 86380 86390 1
515233 99515233 1001 86380 86390 1
515199 99515199 1001 86380 86390 1
515200 99515200 1001 86380 86390 1
515881 99515881 1001 86380 86390 1
515869 99515869 1001 86380 86390 1
515844 99515844 1001 86380 86390 1
515744 99515744 1001 86380 86390 1
515796 99515796 1001 86380 86390 1
516456 99516456 1001 86380 86390 1
516224 99516224 1001 86380 86390 1
516199 99516199 1001 86380 86390 1
516079 99516079 1001 86380 86390 1
515912 99515912 1001 86380 86390 1
516534 99516534 1001 86380 86390 1
516549 99516549 1001 86380 86390 1
516607 99516607 1001 86380 86390 1
517140 99517140 1001 86380 86390 1
517191 99517191 1001 86380 86390 1
517327 99517327 1001 86380 86390 1
517069 99517069 1001 86380 86390 1
517082 99517082 1001 86380 86390 1
517095 99517095 1001 86380 86390 1
517021 99517021 1001 86380 86390 1
517039 99517039 1001 86380 86390 1
516806 99516806 1001 86380 86390 1
516816 99516816 1001 86380 86390 1
517416 99517416 1001 86380 86390 1
518104 99518104 1001 86380 86390 1
518041 99518041 1001 86380 86390 1
517990 99517990 1001 86380 86390 1
518045 99518045 1001 86380 86390 1
517853 99517853 1001 86380 86390 1
517606 99517606 1001 86380 86390 1
517646 99517646 1001 86380 86390 1
517743 99517743 1001 86380 86390 1
517641 99517641 1001 86380 86390 1
517681 99517681 1001 86380 86390 1
517669 99517669 1001 86380 86390 1
518197 99518197 1001 86380 86390 1
518836 99518836 1001 86380 86390 1
518883 99518883 1001 86380 86390 1
518681 99518681 1001 86380 86390 1
518761 99518761 1001 86380 86390 1
518774 99518774 1001 86380 86390 1
518749 99518749 1001 86380 86390 1
518647 99518647 1001 86380 86390 1
518370 99518370 1001 86380 86390 1
518532 99518532 1001 86380 86390 1
519090 99519090 1001 86380 86390 1
519103 99519103 1001 86380 86390 1
519155 99519155 1001 86380 86390 1
518368 99518368 1001 86380 86390 1
519034 99519034 1001 86380 86390 1
518995 99518995 1001 86380 86390 1
519675 99519675 1001 86380 86390 1
519723 99519723 1001 86380 86390 1
519603 99519603 1001 86380 86390 1
519528 99519528 1001 86380 86390 1
519567 99519567 1001 86380 86390 1
519272 99519272 1001 86380 86390 1
519251 99519251 1001 86380 86390 1
519278 99519278 1001 86380 86390 1
519282 99519282 1001 86380 86390 1
519916 99519916 1001 86380 86390 1
519865 99519865 1001 86380 86390 1
520560 99520560 1001 86380 86390 1
520524 99520524 1001 86380 86390 1
520375 99520375 1001 86380 86390 1
520259 99520259 1001 86380 86390 1
520236 99520236 1001 86380 86390 1
520407 99520407 1001 86380 86390 1
520123 99520123 1001 86380 86390 1
520188 99520188 1001 86380 86390 1
520652 99520652 1001 86380 86390 1
520654 99520654 1001 86380 86390 1
520671 99520671 1001 86380 86390 1
520712 99520712 1001 86380 86390 1
521338 99521338 1001 86380 86390 1
521377 99521377 1001 86380 86390 1
521400 99521400 1001 86380 86390 1
521144 99521144 1001 86380 86390 1
521100 99521100 1001 86380 86390 1
521102 99521102 1001 86380 86390 1
521207 99521207 1001 86380 86390 1
520912 99520912 1001 86380 86390 1
520903 99520903 1001 86380 86390 1
520891 99520891 1001 86380 86390 1
520930 99520930 1001 86380 86390 1
520997 99520997 1001 86380 86390 1
521012 99521012 1001 86380 86390 1
521573 99521573 1001 86380 86390 1
521945 99521945 1001 86380 86390 1
521949 99521949 1001 86380 86390 1
522013 99522013 1001 86380 86390 1
522039 99522039 1001 86380 86390 1
522004 99522004 1001 86380 86390 1
522070 99522070 1001 86380 86390 1
521854 99521854 1001 86380 86390 1
521725 99521725 1001 86380 86390 1
521817 99521817 1001 86380 86390 1
521831 99521831 1001 86380 86390 1
521857 99521857 1001 86380 86390 1
521754 99521754 1001 86380 86390 1
521717 99521717 1001 86380 86390 1
521745 99521745 1001 86380 86390 1
522432 99522432 1001 86380 86390 1
522381 99522381 1001 86380 86390 1
522498 99522498 1001 86380 86390 1
522089 99522089 1001 86380 86390 1
522426 99522426 1001 86380 86390 1
523059 99523059 1001 86380 86390 1
523008 99523008 1001 86380 86390 1
522971 99522971 1001 86380 86390 1
523076 99523076 1001 86380 86390 1
522803 99522803 1001 86380 86390 1
522859 99522859 1001 86380 86390 1
522524 99522524 1001 86380 86390 1
522693 99522693 1001 86380 86390 1
522630 99522630 1001 86380 86390 1
522514 99522514 1001 86380 86390 1
522596 99522596 1001 86380 86390 1
523273 99523273 1001 86380 86390 1
523202 99523202 1001 86380 86390 1
523909 99523909 1001 86380 86390 1
523914 99523914 1001 86380 86390 1
523822 99523822 1001 86380 86390 1
523924 99523924 1001 86380 86390 1
523772 99523772 1001 86380 86390 1
523864 99523864 1001 86380 86390 1
523638 99523638 1001 86380 86390 1
523603 99523603 1001 86380 86390 1
523673 99523673 1001 86380 86390 1
523725 99523725 1001 86380 86390 1
523428 99523428 1001 86380 86390 1
523527 99523527 1001 86380 86390 1
524089 99524089 1001 86380 86390 1
523948 99523948 1001 86380 86390 1
524676 99524676 1001 86380 86390 1
524436 99524436 1001 86380 86390 1
524472 99524472 1001 86380 86390 1
524369 99524369 1001 86380 86390 1
524254 99524254 1001 86380 86390 1
524340 99524340 1001 86380 86390 1
524874 99524874 1001 86380 86390 1
524887 99524887 1001 86380 86390 1
524913 99524913 1001 86380 86390 1
524906 99524906 1001 86380 86390 1
525475 99525475 1001 86380 86390 1
525514 99525514 1001 86380 86390 1
525543 99525543 1001 86380 86390 1
525466 99525466 1001 86380 86390 1
525292 99525292 1001 86380 86390 1
525201 99525201 1001 86380 86390 1
525241 99525241 1001 86380 86390 1
525269 99525269 1001 86380 86390 1
525195 99525195 1001 86380 86390 1
525085 99525085 1001 86380 86390 1
525131 99525131 1001 86380 86390 1
525663 99525663 1001 86380 86390 1
525793 99525793 1001 86380 86390 1
526418 99526418 1001 86380 86390 1
526142 99526142 1001 86380 86390 1
526200 99526200 1001 86380 86390 1
526176 99526176 1001 86380 86390 1
526151 99526151 1001 86380 86390 1
525867 99525867 1001 86380 86390 1
525923 99525923 1001 86380 86390 1
525890 99525890 1001 86380 86390 1
526464 99526464 1001 86380 86390 1
526568 99526568 1001 86380 86390 1
526584 99526584 1001 86380 86390 1
526862 99526862 1001 86380 86390 1
526876 99526876 1001 86380 86390 1
526954 99526954 1001 86380 86390 1
527035 99527035 1001 86380 86390 1
527026 99527026 1001 86380 86390 1
526936 99526936 1001 86380 86390 1
526710 99526710 1001 86380 86390 1
526829 99526829 1001 86380 86390 1
526817 99526817 1001 86380 86390 1
526753 99526753 1001 86380 86390 1
526767 99526767 1001 86380 86390 1
527314 99527314 1001 86380 86390 1
527444 99527444 1001 86380 86390 1
527293 99527293 1001 86380 86390 1
527923 99527923 1001 86380 86390 1
528032 99528032 1001 86380 86390 1
527994 99527994 1001 86380 86390 1
527730 99527730 1001 86380 86390 1
527778 99527778 1001 86380 86390 1
527462 99527462 1001 86380 86390 1
527503 99527503 1001 86380 86390 1
527556 99527556 1001 86380 86390 1
527646 99527646 1001 86380 86390 1
528215 99528215 1001 86380 86390 1
528139 99528139 1001 86380 86390 1
528091 99528091 1001 86380 86390 1
528747 99528747 1001 86380 86390 1
528710 99528710 1001 86380 86390 1
528840 99528840 1001 86380 86390 1
528886 99528886 1001 86380 86390 1
528834 99528834 1001 86380 86390 1
528618 99528618 1001 86380 86390 1
528631 99528631 1001 86380 86390 1
528658 99528658 1001 86380 86390 1
528685 99528685 1001 86380 86390 1
528648 99528648 1001 86380 86390 1
528651 99528651 1001 86380 86390 1
528347 99528347 1001 86380 86390 1
528396 99528396 1001 86380 86390 1
529068 99529068 1001 86380 86390 1
528961 99528961 1001 86380 86390 1
529078 99529078 1001 86380 86390 1
529586 99529586 1001 86380 86390 1
529613 99529613 1001 86380 86390 1
529537 99529537 1001 86380 86390 1
529712 99529712 1001 86380 86390 1
529355 99529355 1001 86380 86390 1
529334 99529334 1001 86380 86390 1
529336 99529336 1001 86380 86390 1
529416 99529416 1001 86380 86390 1
529275 99529275 1001 86380 86390 1
529264 99529264 1001 86380 86390 1
529191 99529191 1001 86380 86390 1
529803 99529803 1001 86380 86390 1
529729 99529729 1001 86380 86390 1
529898 99529898 1001 86380 86390 1
529744 99529744 1001 86380 86390 1
529850 99529850 1001 86380 86390 1
530442 99530442 1001 86380 86390 1
530207 99530207 1001 86380 86390 1
530170 99530170 1001 86380 86390 1
530278 99530278 1001 86380 86390 1
530217 99530217 1001 86380 86390 1
530218 99530218 1001 86380 86390 1
529987 99529987 1001 86380 86390 1
530104 99530104 1001 86380 86390 1
530682 99530682 1001 86380 86390 1
530555 99530555 1001 86380 86390 1
530691 99530691 1001 86380 86390 1
531231 99531231 1001 86380 86390 1
531259 99531259 1001 86380 86390 1
531153 99531153 1001 86380 86390 1
531025 99531025 1001 86380 86390 1
531052 99531052 1001 86380 86390 1
531078 99531078 1001 86380 86390 1
530854 99530854 1001 86380 86390 1
531416 99531416 1001 86380 86390 1
531558 99531558 1001 86380 86390 1
531530 99531530 1001 86380 86390 1
532203 99532203 1001 86380 86390 1
532078 99532078 1001 86380 86390 1
531858 99531858 1001 86380 86390 1
531965 99531965 1001 86380 86390 1
532000 99532000 1001 86380 86390 1
531769 99531769 1001 86380 86390 1
531641 99531641 1001 86380 86390 1
531644 99531644 1001 86380 86390 1
531761 99531761 1001 86380 86390 1
531635 99531635 1001 86380 86390 1
531586 99531586 1001 86380 86390 1
532349 99532349 1001 86380 86390 1
532352 99532352 1001 86380 86390 1
532304 99532304 1001 86380 86390 1
532829 99532829 1001 86380 86390 1
532871 99532871 1001 86380 86390 1
532884 99532884 1001 86380 86390 1
532762 99532762 1001 86380 86390 1
532632 99532632 1001 86380 86390 1
532776 99532776 1001 86380 86390 1
532649 99532649 1001 86380 86390 1
532756 99532756 1001 86380 86390 1
532826 99532826 1001 86380 86390 1
532464 99532464 1001 86380 86390 1
532507 99532507 1001 86380 86390 1
532417 99532417 1001 86380 86390 1
532525 99532525 1001 86380 86390 1
533224 99533224 1001 86380 86390 1
533083 99533083 1001 86380 86390 1
533216 99533216 1001 86380 86390 1
533104 99533104 1001 86380 86390 1
533731 99533731 1001 86380 86390 1
533814 99533814 1001 86380 86390 1
533806 99533806 1001 86380 86390 1
533514 99533514 1001 86380 86390 1
533250 99533250 1001 86380 86390 1
533291 99533291 1001 86380 86390 1
533436 99533436 1001 86380 86390 1
533347 99533347 1001 86380 86390 1
533426 99533426 1001 86380 86390 1
533324 99533324 1001 86380 86390 1
533389 99533389 1001 86380 86390 1
533351 99533351 1001 86380 86390 1
533882 99533882 1001 86380 86390 1
534063 99534063 1001 86380 86390 1
533446 99533446 1001 86380 86390 1
534002 99534002 1001 86380 86390 1
534028 99534028 1001 86380 86390 1
533978 99533978 1001 86380 86390 1
534621 99534621 1001 86380 86390 1
534635 99534635 1001 86380 86390 1
534611 99534611 1001 86380 86390 1
534592 99534592 1001 86380 86390 1
534502 99534502 1001 86380 86390 1
534646 99534646 1001 86380 86390 1
534453 99534453 1001 86380 86390 1
534466 99534466 1001 86380 86390 1
534300 99534300 1001 86380 86390 1
534276 99534276 1001 86380 86390 1
534472 99534472 1001 86380 86390 1
534462 99534462 1001 86380 86390 1
534320 99534320 1001 86380 86390 1
534283 99534283 1001 86380 86390 1
534207 99534207 1001 86380 86390 1
534065 99534065 1001 86380 86390 1
534175 99534175 1001 86380 86390 1
534229 99534229 1001 86380 86390 1
534735 99534735 1001 86380 86390 1
534775 99534775 1001 86380 86390 1
534788 99534788 1001 86380 86390 1
534801 99534801 1001 86380 86390 1
534802 99534802 1001 86380 86390 1
534753 99534753 1001 86380 86390 1
534781 99534781 1001 86380 86390 1
535344 99535344 1001 86380 86390 1
535476 99535476 1001 86380 86390 1
535124 99535124 1001 86380 86390 1
535190 99535190 1001 86380 86390 1
535296 99535296 1001 86380 86390 1
535171 99535171 1001 86380 86390 1
535136 99535136 1001 86380 86390 1
535085 99535085 1001 86380 86390 1
534995 99534995 1001 86380 86390 1
534906 99534906 1001 86380 86390 1
535080 99535080 1001 86380 86390 1
535017 99535017 1001 86380 86390 1
535030 99535030 1001 86380 86390 1
535525 99535525 1001 86380 86390 1
535581 99535581 1001 86380 86390 1
536177 99536177 1001 86380 86390 1
535952 99535952 1001 86380 86390 1
536110 99536110 1001 86380 86390 1
536130 99536130 1001 86380 86390 1
536464 99536464 1001 86380 86390 1
536518 99536518 1001 86380 86390 1
536481 99536481 1001 86380 86390 1
536507 99536507 1001 86380 86390 1
536498 99536498 1001 86380 86390 1
536421 99536421 1001 86380 86390 1
536436 99536436 1001 86380 86390 1
537152 99537152 1001 86380 86390 1
536895 99536895 1001 86380 86390 1
536857 99536857 1001 86380 86390 1
536871 99536871 1001 86380 86390 1
536784 99536784 1001 86380 86390 1
536608 99536608 1001 86380 86390 1
536716 99536716 1001 86380 86390 1
536561 99536561 1001 86380 86390 1
536653 99536653 1001 86380 86390 1
536657 99536657 1001 86380 86390 1
536580 99536580 1001 86380 86390 1
537328 99537328 1001 86380 86390 1
537277 99537277 1001 86380 86390 1
537192 99537192 1001 86380 86390 1
537322 99537322 1001 86380 86390 1
537286 99537286 1001 86380 86390 1
537196 99537196 1001 86380 86390 1
537848 99537848 1001 86380 86390 1
537851 99537851 1001 86380 86390 1
537932 99537932 1001 86380 86390 1
537658 99537658 1001 86380 86390 1
537729 99537729 1001 86380 86390 1
537730 99537730 1001 86380 86390 1
537588 99537588 1001 86380 86390 1
537434 99537434 1001 86380 86390 1
537556 99537556 1001 86380 86390 1
537997 99537997 1001 86380 86390 1
538137 99538137 1001 86380 86390 1
538717 99538717 1001 86380 86390 1
538641 99538641 1001 86380 86390 1
538758 99538758 1001 86380 86390 1
538708 99538708 1001 86380 86390 1
538711 99538711 1001 86380 86390 1
538468 99538468 1001 86380 86390 1
538404 99538404 1001 86380 86390 1
538499 99538499 1001 86380 86390 1
538436 99538436 1001 86380 86390 1
538233 99538233 1001 86380 86390 1
538372 99538372 1001 86380 86390 1
538982 99538982 1001 86380 86390 1
539623 99539623 1001 86380 86390 1
539447 99539447 1001 86380 86390 1
539423 99539423 1001 86380 86390 1
539256 99539256 1001 86380 86390 1
539283 99539283 1001 86380 86390 1
539336 99539336 1001 86380 86390 1
539311 99539311 1001 86380 86390 1
539237 99539237 1001 86380 86390 1
539355 99539355 1001 86380 86390 1
539207 99539207 1001 86380 86390 1
539198 99539198 1001 86380 86390 1
539109 99539109 1001 86380 86390 1
539097 99539097 1001 86380 86390 1
539745 99539745 1001 86380 86390 1
539812 99539812 1001 86380 86390 1
539839 99539839 1001 86380 86390 1
539775 99539775 1001 86380 86390 1
539698 99539698 1001 86380 86390 1
539764 99539764 1001 86380 86390 1
539829 99539829 1001 86380 86390 1
539728 99539728 1001 86380 86390 1
540275 99540275 1001 86380 86390 1
540352 99540352 1001 86380 86390 1
540369 99540369 1001 86380 86390 1
540324 99540324 1001 86380 86390 1
540262 99540262 1001 86380 86390 1
540214 99540214 1001 86380 86390 1
540098 99540098 1001 86380 86390 1
540163 99540163 1001 86380 86390 1
539963 99539963 1001 86380 86390 1
539998 99539998 1001 86380 86390 1
539858 99539858 1001 86380 86390 1
540571 99540571 1001 86380 86390 1
540585 99540585 1001 86380 86390 1
540521 99540521 1001 86380 86390 1
540483 99540483 1001 86380 86390 1
540574 99540574 1001 86380 86390 1
540627 99540627 1001 86380 86390 1
540537 99540537 1001 86380 86390 1
541219 99541219 1001 86380 86390 1
541233 99541233 1001 86380 86390 1
541161 99541161 1001 86380 86390 1
541058 99541058 1001 86380 86390 1
540779 99540779 1001 86380 86390 1
540744 99540744 1001 86380 86390 1
540708 99540708 1001 86380 86390 1
542005 99542005 1001 86380 86390 1
542064 99542064 1001 86380 86390 1
541862 99541862 1001 86380 86390 1
541890 99541890 1001 86380 86390 1
541839 99541839 1001 86380 86390 1
541711 99541711 1001 86380 86390 1
541822 99541822 1001 86380 86390 1
541848 99541848 1001 86380 86390 1
541656 99541656 1001 86380 86390 1
541684 99541684 1001 86380 86390 1
541595 99541595 1001 86380 86390 1
541635 99541635 1001 86380 86390 1
541674 99541674 1001 86380 86390 1
542298 99542298 1001 86380 86390 1
542249 99542249 1001 86380 86390 1
542275 99542275 1001 86380 86390 1
542242 99542242 1001 86380 86390 1
542943 99542943 1001 86380 86390 1
542649 99542649 1001 86380 86390 1
542729 99542729 1001 86380 86390 1
542639 99542639 1001 86380 86390 1
542628 99542628 1001 86380 86390 1
542708 99542708 1001 86380 86390 1
542670 99542670 1001 86380 86390 1
542542 99542542 1001 86380 86390 1
542648 99542648 1001 86380 86390 1
542405 99542405 1001 86380 86390 1
542406 99542406 1001 86380 86390 1
542343 99542343 1001 86380 86390 1
542998 99542998 1001 86380 86390 1
543070 99543070 1001 86380 86390 1
543696 99543696 1001 86380 86390 1
543736 99543736 1001 86380 86390 1
543662 99543662 1001 86380 86390 1
543689 99543689 1001 86380 86390 1
543492 99543492 1001 86380 86390 1
543364 99543364 1001 86380 86390 1
543482 99543482 1001 86380 86390 1
543366 99543366 1001 86380 86390 1
543213 99543213 1001 86380 86390 1
543239 99543239 1001 86380 86390 1
543955 99543955 1001 86380 86390 1
543943 99543943 1001 86380 86390 1
543944 99543944 1001 86380 86390 1
544432 99544432 1001 86380 86390 1
544458 99544458 1001 86380 86390 1
544319 99544319 1001 86380 86390 1
544295 99544295 1001 86380 86390 1
544285 99544285 1001 86380 86390 1
544286 99544286 1001 86380 86390 1
544222 99544222 1001 86380 86390 1
544261 99544261 1001 86380 86390 1
544339 99544339 1001 86380 86390 1
544185 99544185 1001 86380 86390 1
544152 99544152 1001 86380 86390 1
544088 99544088 1001 86380 86390 1
544090 99544090 1001 86380 86390 1
544052 99544052 1001 86380 86390 1
427411 1131 1001 20340 21357 1
528562 473 1001 65559 65858 1
400265 99400265 1001 86380 86390 1
400451 99400451 1001 86380 86390 1
400925 99400925 1001 86380 86390 1
400947 99400947 1001 86380 86390 1
401257 99401257 1001 86380 86390 1
401313 99401313 1001 86380 86390 1
401348 99401348 1001 86380 86390 1
401369 99401369 1001 86380 86390 1
401661 99401661 1001 86380 86390 1
401627 99401627 1001 86380 86390 1
401629 99401629 1001 86380 86390 1
401794 99401794 1001 86380 86390 1
402218 99402218 1001 86380 86390 1
402230 99402230 1001 86380 86390 1
402289 99402289 1001 86380 86390 1
402356 99402356 1001 86380 86390 1
402394 99402394 1001 86380 86390 1
402519 99402519 1001 86380 86390 1
402539 99402539 1001 86380 86390 1
403107 99403107 1001 86380 86390 1
403179 99403179 1001 86380 86390 1
403254 99403254 1001 86380 86390 1
403259 99403259 1001 86380 86390 1
403301 99403301 1001 86380 86390 1
403477 99403477 1001 86380 86390 1
403689 99403689 1001 86380 86390 1
403728 99403728 1001 86380 86390 1
404069 99404069 1001 86380 86390 1
404073 99404073 1001 86380 86390 1
404459 99404459 1001 86380 86390 1
404533 99404533 1001 86380 86390 1
404724 99404724 1001 86380 86390 1
404931 99404931 1001 86380 86390 1
405236 99405236 1001 86380 86390 1
405450 99405450 1001 86380 86390 1
405633 99405633 1001 86380 86390 1
405656 99405656 1001 86380 86390 1
405839 99405839 1001 86380 86390 1
405852 99405852 1001 86380 86390 1
405912 99405912 1001 86380 86390 1
405949 99405949 1001 86380 86390 1
405994 99405994 1001 86380 86390 1
406153 99406153 1001 86380 86390 1
406608 99406608 1001 86380 86390 1
406638 99406638 1001 86380 86390 1
406633 99406633 1001 86380 86390 1
406823 99406823 1001 86380 86390 1
406756 99406756 1001 86380 86390 1
406913 99406913 1001 86380 86390 1
407134 99407134 1001 86380 86390 1
407264 99407264 1001 86380 86390 1
407328 99407328 1001 86380 86390 1
407383 99407383 1001 86380 86390 1
407540 99407540 1001 86380 86390 1
407486 99407486 1001 86380 86390 1
407752 99407752 1001 86380 86390 1
407688 99407688 1001 86380 86390 1
407869 99407869 1001 86380 86390 1
408089 99408089 1001 86380 86390 1
407991 99407991 1001 86380 86390 1
408270 99408270 1001 86380 86390 1
408348 99408348 1001 86380 86390 1
408355 99408355 1001 86380 86390 1
408634 99408634 1001 86380 86390 1
408788 99408788 1001 86380 86390 1
408934 99408934 1001 86380 86390 1
409095 99409095 1001 86380 86390 1
409337 99409337 1001 86380 86390 1
409554 99409554 1001 86380 86390 1
409702 99409702 1001 86380 86390 1
409691 99409691 1001 86380 86390 1
409740 99409740 1001 86380 86390 1
409857 99409857 1001 86380 86390 1
409930 99409930 1001 86380 86390 1
410057 99410057 1001 86380 86390 1
410058 99410058 1001 86380 86390 1
410095 99410095 1001 86380 86390 1
410134 99410134 1001 86380 86390 1
410113 99410113 1001 86380 86390 1
410166 99410166 1001 86380 86390 1
410145 99410145 1001 86380 86390 1
410357 99410357 1001 86380 86390 1
410655 99410655 1001 86380 86390 1
410704 99410704 1001 86380 86390 1
410766 99410766 1001 86380 86390 1
410778 99410778 1001 86380 86390 1
410825 99410825 1001 86380 86390 1
410876 99410876 1001 86380 86390 1
410976 99410976 1001 86380 86390 1
411336 99411336 1001 86380 86390 1
411436 99411436 1001 86380 86390 1
411476 99411476 1001 86380 86390 1
411825 99411825 1001 86380 86390 1
411904 99411904 1001 86380 86390 1
412094 99412094 1001 86380 86390 1
412220 99412220 1001 86380 86390 1
412196 99412196 1001 86380 86390 1
412389 99412389 1001 86380 86390 1
412433 99412433 1001 86380 86390 1
413544 99413544 1001 86380 86390 1
413015 99413015 1001 86380 86390 1
413109 99413109 1001 86380 86390 1
413951 99413951 1001 86380 86390 1
413990 99413990 1001 86380 86390 1
415275 99415275 1001 86380 86390 1
414933 99414933 1001 86380 86390 1
415291 99415291 1001 86380 86390 1
415238 99415238 1001 86380 86390 1
415303 99415303 1001 86380 86390 1
414843 99414843 1001 86380 86390 1
414593 99414593 1001 86380 86390 1
414511 99414511 1001 86380 86390 1
414408 99414408 1001 86380 86390 1
415411 99415411 1001 86380 86390 1
415553 99415553 1001 86380 86390 1
415561 99415561 1001 86380 86390 1
415330 99415330 1001 86380 86390 1
416757 99416757 1001 86380 86390 1
416869 99416869 1001 86380 86390 1
416711 99416711 1001 86380 86390 1
416872 99416872 1001 86380 86390 1
416832 99416832 1001 86380 86390 1
416447 99416447 1001 86380 86390 1
415998 99415998 1001 86380 86390 1
417045 99417045 1001 86380 86390 1
417092 99417092 1001 86380 86390 1
417114 99417114 1001 86380 86390 1
417040 99417040 1001 86380 86390 1
417544 99417544 1001 86380 86390 1
417582 99417582 1001 86380 86390 1
417427 99417427 1001 86380 86390 1
417505 99417505 1001 86380 86390 1
417419 99417419 1001 86380 86390 1
417420 99417420 1001 86380 86390 1
418734 99418734 1001 86380 86390 1
418674 99418674 1001 86380 86390 1
418767 99418767 1001 86380 86390 1
418082 99418082 1001 86380 86390 1
418230 99418230 1001 86380 86390 1
418409 99418409 1001 86380 86390 1
417677 99417677 1001 86380 86390 1
417946 99417946 1001 86380 86390 1
418826 99418826 1001 86380 86390 1
418994 99418994 1001 86380 86390 1
420122 99420122 1001 86380 86390 1
420063 99420063 1001 86380 86390 1
420133 99420133 1001 86380 86390 1
420167 99420167 1001 86380 86390 1
420146 99420146 1001 86380 86390 1
420352 99420352 1001 86380 86390 1
420001 99420001 1001 86380 86390 1
419322 99419322 1001 86380 86390 1
419522 99419522 1001 86380 86390 1
419607 99419607 1001 86380 86390 1
420816 99420816 1001 86380 86390 1
420678 99420678 1001 86380 86390 1
420794 99420794 1001 86380 86390 1
420449 99420449 1001 86380 86390 1
420552 99420552 1001 86380 86390 1
420576 99420576 1001 86380 86390 1
420758 99420758 1001 86380 86390 1
420704 99420704 1001 86380 86390 1
422004 99422004 1001 86380 86390 1
421724 99421724 1001 86380 86390 1
421346 99421346 1001 86380 86390 1
421319 99421319 1001 86380 86390 1
421446 99421446 1001 86380 86390 1
421632 99421632 1001 86380 86390 1
420897 99420897 1001 86380 86390 1
421222 99421222 1001 86380 86390 1
422272 99422272 1001 86380 86390 1
422384 99422384 1001 86380 86390 1
422322 99422322 1001 86380 86390 1
423690 99423690 1001 86380 86390 1
423344 99423344 1001 86380 86390 1
423475 99423475 1001 86380 86390 1
423483 99423483 1001 86380 86390 1
423173 99423173 1001 86380 86390 1
423199 99423199 1001 86380 86390 1
423068 99423068 1001 86380 86390 1
423967 99423967 1001 86380 86390 1
423989 99423989 1001 86380 86390 1
425029 99425029 1001 86380 86390 1
425061 99425061 1001 86380 86390 1
425358 99425358 1001 86380 86390 1
425142 99425142 1001 86380 86390 1
425212 99425212 1001 86380 86390 1
424761 99424761 1001 86380 86390 1
424935 99424935 1001 86380 86390 1
424343 99424343 1001 86380 86390 1
424466 99424466 1001 86380 86390 1
425473 99425473 1001 86380 86390 1
425670 99425670 1001 86380 86390 1
425391 99425391 1001 86380 86390 1
425592 99425592 1001 86380 86390 1
425427 99425427 1001 86380 86390 1
426939 99426939 1001 86380 86390 1
426810 99426810 1001 86380 86390 1
426622 99426622 1001 86380 86390 1
426522 99426522 1001 86380 86390 1
426095 99426095 1001 86380 86390 1
426237 99426237 1001 86380 86390 1
425855 99425855 1001 86380 86390 1
425883 99425883 1001 86380 86390 1
427391 99427391 1001 86380 86390 1
427216 99427216 1001 86380 86390 1
427506 99427506 1001 86380 86390 1
427136 99427136 1001 86380 86390 1
428566 99428566 1001 86380 86390 1
428595 99428595 1001 86380 86390 1
428697 99428697 1001 86380 86390 1
428390 99428390 1001 86380 86390 1
428468 99428468 1001 86380 86390 1
428070 99428070 1001 86380 86390 1
428218 99428218 1001 86380 86390 1
428266 99428266 1001 86380 86390 1
428025 99428025 1001 86380 86390 1
427558 99427558 1001 86380 86390 1
427541 99427541 1001 86380 86390 1
428832 99428832 1001 86380 86390 1
428852 99428852 1001 86380 86390 1
429062 99429062 1001 86380 86390 1
429095 99429095 1001 86380 86390 1
430046 99430046 1001 86380 86390 1
430124 99430124 1001 86380 86390 1
430103 99430103 1001 86380 86390 1
430229 99430229 1001 86380 86390 1
430010 99430010 1001 86380 86390 1
429888 99429888 1001 86380 86390 1
429702 99429702 1001 86380 86390 1
429678 99429678 1001 86380 86390 1
429556 99429556 1001 86380 86390 1
429558 99429558 1001 86380 86390 1
429458 99429458 1001 86380 86390 1
429342 99429342 1001 86380 86390 1
429220 99429220 1001 86380 86390 1
430526 99430526 1001 86380 86390 1
430529 99430529 1001 86380 86390 1
430533 99430533 1001 86380 86390 1
431995 99431995 1001 86380 86390 1
431736 99431736 1001 86380 86390 1
431300 99431300 1001 86380 86390 1
431617 99431617 1001 86380 86390 1
431164 99431164 1001 86380 86390 1
431165 99431165 1001 86380 86390 1
431057 99431057 1001 86380 86390 1
430864 99430864 1001 86380 86390 1
432220 99432220 1001 86380 86390 1
432207 99432207 1001 86380 86390 1
432340 99432340 1001 86380 86390 1
432372 99432372 1001 86380 86390 1
432240 99432240 1001 86380 86390 1
433690 99433690 1001 86380 86390 1
433646 99433646 1001 86380 86390 1
433634 99433634 1001 86380 86390 1
433719 99433719 1001 86380 86390 1
432982 99432982 1001 86380 86390 1
432653 99432653 1001 86380 86390 1
432638 99432638 1001 86380 86390 1
432811 99432811 1001 86380 86390 1
432518 99432518 1001 86380 86390 1
433934 99433934 1001 86380 86390 1
434016 99434016 1001 86380 86390 1
435081 99435081 1001 86380 86390 1
435042 99435042 1001 86380 86390 1
435201 99435201 1001 86380 86390 1
435238 99435238 1001 86380 86390 1
434627 99434627 1001 86380 86390 1
434974 99434974 1001 86380 86390 1
434629 99434629 1001 86380 86390 1
434370 99434370 1001 86380 86390 1
434231 99434231 1001 86380 86390 1
434268 99434268 1001 86380 86390 1
434328 99434328 1001 86380 86390 1
434578 99434578 1001 86380 86390 1
434249 99434249 1001 86380 86390 1
435490 99435490 1001 86380 86390 1
435840 99435840 1001 86380 86390 1
436815 99436815 1001 86380 86390 1
437012 99437012 1001 86380 86390 1
436774 99436774 1001 86380 86390 1
436851 99436851 1001 86380 86390 1
435993 99435993 1001 86380 86390 1
436182 99436182 1001 86380 86390 1
300017 99300017 1001 86380 86390 1
300108 99300108 1001 86380 86390 1
300007 99300007 1001 86380 86390 1
437245 99437245 1001 86380 86390 1
437362 99437362 1001 86380 86390 1
300563 99300563 1001 86380 86390 1
300355 99300355 1001 86380 86390 1
300523 99300523 1001 86380 86390 1
300423 99300423 1001 86380 86390 1
300398 99300398 1001 86380 86390 1
300373 99300373 1001 86380 86390 1
300403 99300403 1001 86380 86390 1
300366 99300366 1001 86380 86390 1
300277 99300277 1001 86380 86390 1
300136 99300136 1001 86380 86390 1
300834 99300834 1001 86380 86390 1
300757 99300757 1001 86380 86390 1
300823 99300823 1001 86380 86390 1
300849 99300849 1001 86380 86390 1
300761 99300761 1001 86380 86390 1
301426 99301426 1001 86380 86390 1
301361 99301361 1001 86380 86390 1
301399 99301399 1001 86380 86390 1
301224 99301224 1001 86380 86390 1
301012 99301012 1001 86380 86390 1
300943 99300943 1001 86380 86390 1
301113 99301113 1001 86380 86390 1
301076 99301076 1001 86380 86390 1
301611 99301611 1001 86380 86390 1
302245 99302245 1001 86380 86390 1
302258 99302258 1001 86380 86390 1
302246 99302246 1001 86380 86390 1
302311 99302311 1001 86380 86390 1
302247 99302247 1001 86380 86390 1
302367 99302367 1001 86380 86390 1
302130 99302130 1001 86380 86390 1
302132 99302132 1001 86380 86390 1
301908 99301908 1001 86380 86390 1
301884 99301884 1001 86380 86390 1
301807 99301807 1001 86380 86390 1
301885 99301885 1001 86380 86390 1
301952 99301952 1001 86380 86390 1
301810 99301810 1001 86380 86390 1
302496 99302496 1001 86380 86390 1
302510 99302510 1001 86380 86390 1
302538 99302538 1001 86380 86390 1
302533 99302533 1001 86380 86390 1
303175 99303175 1001 86380 86390 1
303057 99303057 1001 86380 86390 1
303141 99303141 1001 86380 86390 1
302899 99302899 1001 86380 86390 1
302923 99302923 1001 86380 86390 1
302975 99302975 1001 86380 86390 1
302711 99302711 1001 86380 86390 1
303286 99303286 1001 86380 86390 1
303249 99303249 1001 86380 86390 1
303365 99303365 1001 86380 86390 1
303404 99303404 1001 86380 86390 1
303367 99303367 1001 86380 86390 1
303238 99303238 1001 86380 86390 1
303945 99303945 1001 86380 86390 1
303958 99303958 1001 86380 86390 1
303882 99303882 1001 86380 86390 1
303858 99303858 1001 86380 86390 1
304009 99304009 1001 86380 86390 1
303964 99303964 1001 86380 86390 1
303990 99303990 1001 86380 86390 1
303852 99303852 1001 86380 86390 1
303700 99303700 1001 86380 86390 1
303717 99303717 1001 86380 86390 1
303747 99303747 1001 86380 86390 1
303722 99303722 1001 86380 86390 1
303450 99303450 1001 86380 86390 1
304086 99304086 1001 86380 86390 1
304170 99304170 1001 86380 86390 1
304120 99304120 1001 86380 86390 1
304667 99304667 1001 86380 86390 1
304809 99304809 1001 86380 86390 1
304836 99304836 1001 86380 86390 1
304740 99304740 1001 86380 86390 1
304616 99304616 1001 86380 86390 1
304621 99304621 1001 86380 86390 1
304446 99304446 1001 86380 86390 1
304249 99304249 1001 86380 86390 1
304966 99304966 1001 86380 86390 1
305609 99305609 1001 86380 86390 1
305496 99305496 1001 86380 86390 1
305578 99305578 1001 86380 86390 1
305514 99305514 1001 86380 86390 1
305502 99305502 1001 86380 86390 1
305676 99305676 1001 86380 86390 1
305606 99305606 1001 86380 86390 1
305448 99305448 1001 86380 86390 1
305385 99305385 1001 86380 86390 1
305337 99305337 1001 86380 86390 1
305132 99305132 1001 86380 86390 1
305171 99305171 1001 86380 86390 1
305141 99305141 1001 86380 86390 1
500179 99500179 1001 86380 86390 1
500145 99500145 1001 86380 86390 1
500004 99500004 1001 86380 86390 1
500187 99500187 1001 86380 86390 1
500033 99500033 1001 86380 86390 1
500703 99500703 1001 86380 86390 1
500668 99500668 1001 86380 86390 1
500722 99500722 1001 86380 86390 1
500431 99500431 1001 86380 86390 1
500470 99500470 1001 86380 86390 1
500540 99500540 1001 86380 86390 1
500200 99500200 1001 86380 86390 1
500334 99500334 1001 86380 86390 1
500347 99500347 1001 86380 86390 1
501005 99501005 1001 86380 86390 1
500837 99500837 1001 86380 86390 1
500954 99500954 1001 86380 86390 1
500957 99500957 1001 86380 86390 1
501009 99501009 1001 86380 86390 1
500971 99500971 1001 86380 86390 1
500977 99500977 1001 86380 86390 1
501467 99501467 1001 86380 86390 1
501636 99501636 1001 86380 86390 1
501423 99501423 1001 86380 86390 1
501257 99501257 1001 86380 86390 1
501401 99501401 1001 86380 86390 1
501298 99501298 1001 86380 86390 1
501277 99501277 1001 86380 86390 1
501290 99501290 1001 86380 86390 1
501163 99501163 1001 86380 86390 1
501116 99501116 1001 86380 86390 1
501120 99501120 1001 86380 86390 1
501121 99501121 1001 86380 86390 1
501096 99501096 1001 86380 86390 1
501747 99501747 1001 86380 86390 1
501762 99501762 1001 86380 86390 1
502287 99502287 1001 86380 86390 1
502357 99502357 1001 86380 86390 1
502295 99502295 1001 86380 86390 1
502224 99502224 1001 86380 86390 1
502139 99502139 1001 86380 86390 1
502258 99502258 1001 86380 86390 1
501872 99501872 1001 86380 86390 1
501938 99501938 1001 86380 86390 1
501941 99501941 1001 86380 86390 1
502045 99502045 1001 86380 86390 1
501890 99501890 1001 86380 86390 1
502613 99502613 1001 86380 86390 1
502576 99502576 1001 86380 86390 1
502617 99502617 1001 86380 86390 1
503264 99503264 1001 86380 86390 1
503174 99503174 1001 86380 86390 1
503226 99503226 1001 86380 86390 1
503012 99503012 1001 86380 86390 1
502937 99502937 1001 86380 86390 1
502925 99502925 1001 86380 86390 1
502979 99502979 1001 86380 86390 1
502903 99502903 1001 86380 86390 1
502723 99502723 1001 86380 86390 1
502702 99502702 1001 86380 86390 1
503472 99503472 1001 86380 86390 1
503325 99503325 1001 86380 86390 1
503312 99503312 1001 86380 86390 1
503443 99503443 1001 86380 86390 1
504041 99504041 1001 86380 86390 1
503783 99503783 1001 86380 86390 1
503707 99503707 1001 86380 86390 1
503764 99503764 1001 86380 86390 1
503881 99503881 1001 86380 86390 1
503739 99503739 1001 86380 86390 1
503656 99503656 1001 86380 86390 1
503659 99503659 1001 86380 86390 1
503519 99503519 1001 86380 86390 1
503636 99503636 1001 86380 86390 1
503547 99503547 1001 86380 86390 1
504147 99504147 1001 86380 86390 1
504280 99504280 1001 86380 86390 1
504218 99504218 1001 86380 86390 1
504817 99504817 1001 86380 86390 1
504897 99504897 1001 86380 86390 1
504914 99504914 1001 86380 86390 1
504919 99504919 1001 86380 86390 1
504929 99504929 1001 86380 86390 1
504762 99504762 1001 86380 86390 1
504763 99504763 1001 86380 86390 1
504574 99504574 1001 86380 86390 1
504632 99504632 1001 86380 86390 1
504711 99504711 1001 86380 86390 1
504349 99504349 1001 86380 86390 1
504374 99504374 1001 86380 86390 1
505123 99505123 1001 86380 86390 1
505149 99505149 1001 86380 86390 1
504945 99504945 1001 86380 86390 1
505135 99505135 1001 86380 86390 1
505642 99505642 1001 86380 86390 1
505617 99505617 1001 86380 86390 1
505708 99505708 1001 86380 86390 1
505743 99505743 1001 86380 86390 1
505747 99505747 1001 86380 86390 1
505396 99505396 1001 86380 86390 1
505384 99505384 1001 86380 86390 1
505430 99505430 1001 86380 86390 1
505499 99505499 1001 86380 86390 1
505185 99505185 1001 86380 86390 1
505213 99505213 1001 86380 86390 1
505819 99505819 1001 86380 86390 1
505884 99505884 1001 86380 86390 1
505964 99505964 1001 86380 86390 1
505900 99505900 1001 86380 86390 1
505850 99505850 1001 86380 86390 1
506498 99506498 1001 86380 86390 1
506568 99506568 1001 86380 86390 1
506197 99506197 1001 86380 86390 1
506268 99506268 1001 86380 86390 1
506256 99506256 1001 86380 86390 1
506659 99506659 1001 86380 86390 1
506675 99506675 1001 86380 86390 1
506663 99506663 1001 86380 86390 1
507307 99507307 1001 86380 86390 1
507346 99507346 1001 86380 86390 1
507375 99507375 1001 86380 86390 1
507260 99507260 1001 86380 86390 1
507289 99507289 1001 86380 86390 1
507251 99507251 1001 86380 86390 1
507277 99507277 1001 86380 86390 1
507291 99507291 1001 86380 86390 1
507105 99507105 1001 86380 86390 1
507197 99507197 1001 86380 86390 1
507199 99507199 1001 86380 86390 1
507098 99507098 1001 86380 86390 1
507164 99507164 1001 86380 86390 1
506840 99506840 1001 86380 86390 1
507010 99507010 1001 86380 86390 1
506861 99506861 1001 86380 86390 1
506940 99506940 1001 86380 86390 1
506994 99506994 1001 86380 86390 1
507511 99507511 1001 86380 86390 1
506802 99506802 1001 86380 86390 1
507559 99507559 1001 86380 86390 1
508165 99508165 1001 86380 86390 1
508184 99508184 1001 86380 86390 1
507995 99507995 1001 86380 86390 1
508021 99508021 1001 86380 86390 1
508011 99508011 1001 86380 86390 1
507855 99507855 1001 86380 86390 1
507925 99507925 1001 86380 86390 1
507760 99507760 1001 86380 86390 1
507791 99507791 1001 86380 86390 1
507689 99507689 1001 86380 86390 1
507704 99507704 1001 86380 86390 1
508346 99508346 1001 86380 86390 1
508425 99508425 1001 86380 86390 1
508951 99508951 1001 86380 86390 1
509018 99509018 1001 86380 86390 1
508906 99508906 1001 86380 86390 1
508870 99508870 1001 86380 86390 1
508783 99508783 1001 86380 86390 1
508772 99508772 1001 86380 86390 1
508545 99508545 1001 86380 86390 1
508563 99508563 1001 86380 86390 1
508660 99508660 1001 86380 86390 1
509266 99509266 1001 86380 86390 1
509799 99509799 1001 86380 86390 1
509869 99509869 1001 86380 86390 1
509802 99509802 1001 86380 86390 1
509859 99509859 1001 86380 86390 1
509554 99509554 1001 86380 86390 1
509581 99509581 1001 86380 86390 1
509534 99509534 1001 86380 86390 1
509561 99509561 1001 86380 86390 1
509678 99509678 1001 86380 86390 1
509640 99509640 1001 86380 86390 1
509653 99509653 1001 86380 86390 1
509602 99509602 1001 86380 86390 1
509398 99509398 1001 86380 86390 1
509336 99509336 1001 86380 86390 1
509313 99509313 1001 86380 86390 1
509456 99509456 1001 86380 86390 1
509421 99509421 1001 86380 86390 1
509697 99509697 1001 86380 86390 1
510085 99510085 1001 86380 86390 1
510073 99510073 1001 86380 86390 1
509974 99509974 1001 86380 86390 1
510450 99510450 1001 86380 86390 1
510519 99510519 1001 86380 86390 1
510430 99510430 1001 86380 86390 1
510115 99510115 1001 86380 86390 1
510831 99510831 1001 86380 86390 1
510858 99510858 1001 86380 86390 1
511388 99511388 1001 86380 86390 1
511455 99511455 1001 86380 86390 1
511430 99511430 1001 86380 86390 1
511382 99511382 1001 86380 86390 1
511499 99511499 1001 86380 86390 1
511204 99511204 1001 86380 86390 1
511000 99511000 1001 86380 86390 1
510977 99510977 1001 86380 86390 1
511055 99511055 1001 86380 86390 1
510940 99510940 1001 86380 86390 1
511033 99511033 1001 86380 86390 1
511074 99511074 1001 86380 86390 1
511141 99511141 1001 86380 86390 1
511660 99511660 1001 86380 86390 1
511700 99511700 1001 86380 86390 1
511623 99511623 1001 86380 86390 1
511702 99511702 1001 86380 86390 1
511716 99511716 1001 86380 86390 1
512220 99512220 1001 86380 86390 1
512375 99512375 1001 86380 86390 1
511988 99511988 1001 86380 86390 1
511940 99511940 1001 86380 86390 1
511760 99511760 1001 86380 86390 1
511827 99511827 1001 86380 86390 1
512427 99512427 1001 86380 86390 1
513027 99513027 1001 86380 86390 1
513123 99513123 1001 86380 86390 1
513087 99513087 1001 86380 86390 1
512964 99512964 1001 86380 86390 1
512861 99512861 1001 86380 86390 1
512617 99512617 1001 86380 86390 1
512684 99512684 1001 86380 86390 1
513397 99513397 1001 86380 86390 1
513256 99513256 1001 86380 86390 1
513323 99513323 1001 86380 86390 1
513995 99513995 1001 86380 86390 1
513857 99513857 1001 86380 86390 1
513952 99513952 1001 86380 86390 1
514024 99514024 1001 86380 86390 1
513778 99513778 1001 86380 86390 1
513704 99513704 1001 86380 86390 1
513758 99513758 1001 86380 86390 1
513522 99513522 1001 86380 86390 1
514216 99514216 1001 86380 86390 1
514655 99514655 1001 86380 86390 1
514727 99514727 1001 86380 86390 1
514806 99514806 1001 86380 86390 1
514574 99514574 1001 86380 86390 1
514488 99514488 1001 86380 86390 1
514277 99514277 1001 86380 86390 1
514373 99514373 1001 86380 86390 1
514926 99514926 1001 86380 86390 1
515034 99515034 1001 86380 86390 1
515504 99515504 1001 86380 86390 1
515683 99515683 1001 86380 86390 1
515599 99515599 1001 86380 86390 1
515510 99515510 1001 86380 86390 1
515404 99515404 1001 86380 86390 1
515386 99515386 1001 86380 86390 1
515128 99515128 1001 86380 86390 1
515145 99515145 1001 86380 86390 1
515211 99515211 1001 86380 86390 1
515721 99515721 1001 86380 86390 1
515805 99515805 1001 86380 86390 1
515831 99515831 1001 86380 86390 1
516394 99516394 1001 86380 86390 1
516309 99516309 1001 86380 86390 1
516336 99516336 1001 86380 86390 1
516190 99516190 1001 86380 86390 1
516167 99516167 1001 86380 86390 1
516102 99516102 1001 86380 86390 1
516170 99516170 1001 86380 86390 1
516302 99516302 1001 86380 86390 1
516109 99516109 1001 86380 86390 1
516090 99516090 1001 86380 86390 1
517261 99517261 1001 86380 86390 1
517174 99517174 1001 86380 86390 1
517320 99517320 1001 86380 86390 1
517165 99517165 1001 86380 86390 1
517231 99517231 1001 86380 86390 1
517155 99517155 1001 86380 86390 1
517004 99517004 1001 86380 86390 1
517111 99517111 1001 86380 86390 1
516760 99516760 1001 86380 86390 1
517441 99517441 1001 86380 86390 1
517354 99517354 1001 86380 86390 1
517434 99517434 1001 86380 86390 1
517538 99517538 1001 86380 86390 1
517397 99517397 1001 86380 86390 1
517985 99517985 1001 86380 86390 1
518024 99518024 1001 86380 86390 1
517986 99517986 1001 86380 86390 1
518003 99518003 1001 86380 86390 1
517897 99517897 1001 86380 86390 1
517846 99517846 1001 86380 86390 1
517786 99517786 1001 86380 86390 1
517748 99517748 1001 86380 86390 1
517674 99517674 1001 86380 86390 1
517654 99517654 1001 86380 86390 1
517577 99517577 1001 86380 86390 1
517618 99517618 1001 86380 86390 1
518198 99518198 1001 86380 86390 1
518353 99518353 1001 86380 86390 1
518279 99518279 1001 86380 86390 1
518177 99518177 1001 86380 86390 1
518232 99518232 1001 86380 86390 1
518220 99518220 1001 86380 86390 1
518760 99518760 1001 86380 86390 1
518644 99518644 1001 86380 86390 1
518592 99518592 1001 86380 86390 1
518593 99518593 1001 86380 86390 1
518586 99518586 1001 86380 86390 1
518440 99518440 1001 86380 86390 1
518455 99518455 1001 86380 86390 1
519000 99519000 1001 86380 86390 1
519157 99519157 1001 86380 86390 1
519069 99519069 1001 86380 86390 1
519109 99519109 1001 86380 86390 1
519135 99519135 1001 86380 86390 1
519023 99519023 1001 86380 86390 1
519776 99519776 1001 86380 86390 1
519771 99519771 1001 86380 86390 1
519565 99519565 1001 86380 86390 1
519350 99519350 1001 86380 86390 1
519366 99519366 1001 86380 86390 1
519868 99519868 1001 86380 86390 1
519935 99519935 1001 86380 86390 1
519846 99519846 1001 86380 86390 1
520583 99520583 1001 86380 86390 1
520400 99520400 1001 86380 86390 1
520323 99520323 1001 86380 86390 1
520219 99520219 1001 86380 86390 1
520182 99520182 1001 86380 86390 1
520221 99520221 1001 86380 86390 1
520068 99520068 1001 86380 86390 1
520650 99520650 1001 86380 86390 1
520744 99520744 1001 86380 86390 1
520734 99520734 1001 86380 86390 1
520790 99520790 1001 86380 86390 1
521315 99521315 1001 86380 86390 1
521321 99521321 1001 86380 86390 1
521425 99521425 1001 86380 86390 1
521374 99521374 1001 86380 86390 1
521222 99521222 1001 86380 86390 1
521127 99521127 1001 86380 86390 1
521014 99521014 1001 86380 86390 1
520967 99520967 1001 86380 86390 1
521545 99521545 1001 86380 86390 1
521641 99521641 1001 86380 86390 1
522230 99522230 1001 86380 86390 1
522131 99522131 1001 86380 86390 1
522173 99522173 1001 86380 86390 1
522200 99522200 1001 86380 86390 1
521971 99521971 1001 86380 86390 1
521934 99521934 1001 86380 86390 1
522068 99522068 1001 86380 86390 1
521928 99521928 1001 86380 86390 1
521980 99521980 1001 86380 86390 1
521955 99521955 1001 86380 86390 1
521777 99521777 1001 86380 86390 1
521868 99521868 1001 86380 86390 1
521740 99521740 1001 86380 86390 1
521689 99521689 1001 86380 86390 1
521793 99521793 1001 86380 86390 1
521781 99521781 1001 86380 86390 1
521807 99521807 1001 86380 86390 1
521861 99521861 1001 86380 86390 1
521747 99521747 1001 86380 86390 1
522382 99522382 1001 86380 86390 1
522424 99522424 1001 86380 86390 1
522402 99522402 1001 86380 86390 1
522991 99522991 1001 86380 86390 1
523045 99523045 1001 86380 86390 1
522918 99522918 1001 86380 86390 1
522924 99522924 1001 86380 86390 1
522758 99522758 1001 86380 86390 1
522710 99522710 1001 86380 86390 1
522909 99522909 1001 86380 86390 1
522592 99522592 1001 86380 86390 1
522502 99522502 1001 86380 86390 1
522533 99522533 1001 86380 86390 1
522548 99522548 1001 86380 86390 1
523253 99523253 1001 86380 86390 1
523282 99523282 1001 86380 86390 1
523917 99523917 1001 86380 86390 1
523760 99523760 1001 86380 86390 1
523935 99523935 1001 86380 86390 1
523854 99523854 1001 86380 86390 1
523563 99523563 1001 86380 86390 1
523617 99523617 1001 86380 86390 1
523697 99523697 1001 86380 86390 1
523621 99523621 1001 86380 86390 1
523457 99523457 1001 86380 86390 1
523420 99523420 1001 86380 86390 1
523486 99523486 1001 86380 86390 1
523526 99523526 1001 86380 86390 1
523440 99523440 1001 86380 86390 1
524008 99524008 1001 86380 86390 1
524145 99524145 1001 86380 86390 1
524705 99524705 1001 86380 86390 1
524376 99524376 1001 86380 86390 1
524509 99524509 1001 86380 86390 1
524217 99524217 1001 86380 86390 1
524246 99524246 1001 86380 86390 1
524311 99524311 1001 86380 86390 1
524263 99524263 1001 86380 86390 1
524290 99524290 1001 86380 86390 1
524162 99524162 1001 86380 86390 1
524924 99524924 1001 86380 86390 1
524925 99524925 1001 86380 86390 1
524951 99524951 1001 86380 86390 1
525570 99525570 1001 86380 86390 1
525263 99525263 1001 86380 86390 1
525373 99525373 1001 86380 86390 1
525147 99525147 1001 86380 86390 1
525072 99525072 1001 86380 86390 1
525125 99525125 1001 86380 86390 1
525152 99525152 1001 86380 86390 1
524998 99524998 1001 86380 86390 1
525141 99525141 1001 86380 86390 1
525104 99525104 1001 86380 86390 1
525680 99525680 1001 86380 86390 1
525681 99525681 1001 86380 86390 1
525605 99525605 1001 86380 86390 1
526261 99526261 1001 86380 86390 1
526226 99526226 1001 86380 86390 1
526251 99526251 1001 86380 86390 1
526153 99526153 1001 86380 86390 1
526182 99526182 1001 86380 86390 1
526093 99526093 1001 86380 86390 1
526020 99526020 1001 86380 86390 1
526216 99526216 1001 86380 86390 1
526165 99526165 1001 86380 86390 1
525932 99525932 1001 86380 86390 1
525895 99525895 1001 86380 86390 1
525897 99525897 1001 86380 86390 1
525903 99525903 1001 86380 86390 1
526485 99526485 1001 86380 86390 1
526564 99526564 1001 86380 86390 1
526427 99526427 1001 86380 86390 1
527163 99527163 1001 86380 86390 1
527090 99527090 1001 86380 86390 1
526980 99526980 1001 86380 86390 1
526882 99526882 1001 86380 86390 1
526900 99526900 1001 86380 86390 1
526680 99526680 1001 86380 86390 1
526659 99526659 1001 86380 86390 1
526717 99526717 1001 86380 86390 1
526822 99526822 1001 86380 86390 1
527449 99527449 1001 86380 86390 1
527267 99527267 1001 86380 86390 1
527933 99527933 1001 86380 86390 1
527792 99527792 1001 86380 86390 1
527749 99527749 1001 86380 86390 1
527801 99527801 1001 86380 86390 1
527855 99527855 1001 86380 86390 1
527625 99527625 1001 86380 86390 1
527499 99527499 1001 86380 86390 1
527608 99527608 1001 86380 86390 1
527660 99527660 1001 86380 86390 1
527479 99527479 1001 86380 86390 1
528103 99528103 1001 86380 86390 1
528185 99528185 1001 86380 86390 1
528109 99528109 1001 86380 86390 1
528761 99528761 1001 86380 86390 1
528792 99528792 1001 86380 86390 1
528890 99528890 1001 86380 86390 1
528555 99528555 1001 86380 86390 1
528569 99528569 1001 86380 86390 1
528690 99528690 1001 86380 86390 1
528654 99528654 1001 86380 86390 1
528511 99528511 1001 86380 86390 1
528307 99528307 1001 86380 86390 1
528346 99528346 1001 86380 86390 1
528324 99528324 1001 86380 86390 1
528483 99528483 1001 86380 86390 1
528487 99528487 1001 86380 86390 1
529081 99529081 1001 86380 86390 1
528954 99528954 1001 86380 86390 1
529019 99529019 1001 86380 86390 1
528906 99528906 1001 86380 86390 1
529694 99529694 1001 86380 86390 1
529526 99529526 1001 86380 86390 1
529708 99529708 1001 86380 86390 1
529658 99529658 1001 86380 86390 1
529646 99529646 1001 86380 86390 1
529648 99529648 1001 86380 86390 1
529317 99529317 1001 86380 86390 1
529442 99529442 1001 86380 86390 1
529177 99529177 1001 86380 86390 1
529294 99529294 1001 86380 86390 1
529733 99529733 1001 86380 86390 1
529801 99529801 1001 86380 86390 1
530365 99530365 1001 86380 86390 1
530409 99530409 1001 86380 86390 1
530249 99530249 1001 86380 86390 1
530345 99530345 1001 86380 86390 1
530152 99530152 1001 86380 86390 1
530166 99530166 1001 86380 86390 1
530039 99530039 1001 86380 86390 1
530080 99530080 1001 86380 86390 1
530668 99530668 1001 86380 86390 1
530568 99530568 1001 86380 86390 1
530625 99530625 1001 86380 86390 1
531279 99531279 1001 86380 86390 1
531319 99531319 1001 86380 86390 1
531230 99531230 1001 86380 86390 1
531270 99531270 1001 86380 86390 1
531339 99531339 1001 86380 86390 1
531075 99531075 1001 86380 86390 1
531070 99531070 1001 86380 86390 1
530811 99530811 1001 86380 86390 1
530902 99530902 1001 86380 86390 1
530878 99530878 1001 86380 86390 1
530881 99530881 1001 86380 86390 1
530843 99530843 1001 86380 86390 1
530934 99530934 1001 86380 86390 1
530964 99530964 1001 86380 86390 1
531473 99531473 1001 86380 86390 1
531500 99531500 1001 86380 86390 1
532156 99532156 1001 86380 86390 1
532040 99532040 1001 86380 86390 1
532139 99532139 1001 86380 86390 1
531901 99531901 1001 86380 86390 1
531868 99531868 1001 86380 86390 1
531997 99531997 1001 86380 86390 1
531816 99531816 1001 86380 86390 1
531716 99531716 1001 86380 86390 1
531696 99531696 1001 86380 86390 1
532300 99532300 1001 86380 86390 1
532326 99532326 1001 86380 86390 1
532395 99532395 1001 86380 86390 1
532920 99532920 1001 86380 86390 1
533005 99533005 1001 86380 86390 1
532922 99532922 1001 86380 86390 1
532966 99532966 1001 86380 86390 1
532697 99532697 1001 86380 86390 1
532623 99532623 1001 86380 86390 1
532567 99532567 1001 86380 86390 1
532428 99532428 1001 86380 86390 1
532524 99532524 1001 86380 86390 1
533056 99533056 1001 86380 86390 1
533188 99533188 1001 86380 86390 1
533137 99533137 1001 86380 86390 1
533205 99533205 1001 86380 86390 1
533067 99533067 1001 86380 86390 1
533808 99533808 1001 86380 86390 1
533705 99533705 1001 86380 86390 1
533656 99533656 1001 86380 86390 1
533788 99533788 1001 86380 86390 1
533601 99533601 1001 86380 86390 1
533630 99533630 1001 86380 86390 1
533518 99533518 1001 86380 86390 1
533341 99533341 1001 86380 86390 1
533331 99533331 1001 86380 86390 1
533286 99533286 1001 86380 86390 1
533249 99533249 1001 86380 86390 1
534050 99534050 1001 86380 86390 1
534029 99534029 1001 86380 86390 1
534004 99534004 1001 86380 86390 1
534032 99534032 1001 86380 86390 1
534597 99534597 1001 86380 86390 1
534653 99534653 1001 86380 86390 1
534484 99534484 1001 86380 86390 1
534640 99534640 1001 86380 86390 1
534511 99534511 1001 86380 86390 1
534670 99534670 1001 86380 86390 1
534362 99534362 1001 86380 86390 1
534398 99534398 1001 86380 86390 1
534360 99534360 1001 86380 86390 1
534235 99534235 1001 86380 86390 1
534230 99534230 1001 86380 86390 1
534140 99534140 1001 86380 86390 1
534831 99534831 1001 86380 86390 1
535101 99535101 1001 86380 86390 1
535143 99535143 1001 86380 86390 1
535274 99535274 1001 86380 86390 1
534982 99534982 1001 86380 86390 1
534932 99534932 1001 86380 86390 1
535013 99535013 1001 86380 86390 1
535027 99535027 1001 86380 86390 1
535585 99535585 1001 86380 86390 1
535710 99535710 1001 86380 86390 1
535648 99535648 1001 86380 86390 1
536234 99536234 1001 86380 86390 1
536222 99536222 1001 86380 86390 1
536250 99536250 1001 86380 86390 1
536277 99536277 1001 86380 86390 1
535989 99535989 1001 86380 86390 1
535925 99535925 1001 86380 86390 1
535973 99535973 1001 86380 86390 1
535858 99535858 1001 86380 86390 1
535924 99535924 1001 86380 86390 1
535801 99535801 1001 86380 86390 1
536491 99536491 1001 86380 86390 1
536351 99536351 1001 86380 86390 1
536356 99536356 1001 86380 86390 1
537009 99537009 1001 86380 86390 1
537162 99537162 1001 86380 86390 1
536976 99536976 1001 86380 86390 1
536977 99536977 1001 86380 86390 1
537106 99537106 1001 86380 86390 1
537018 99537018 1001 86380 86390 1
536937 99536937 1001 86380 86390 1
536827 99536827 1001 86380 86390 1
536711 99536711 1001 86380 86390 1
536666 99536666 1001 86380 86390 1
537302 99537302 1001 86380 86390 1
537175 99537175 1001 86380 86390 1
537866 99537866 1001 86380 86390 1
537897 99537897 1001 86380 86390 1
537682 99537682 1001 86380 86390 1
537622 99537622 1001 86380 86390 1
537700 99537700 1001 86380 86390 1
537550 99537550 1001 86380 86390 1
537514 99537514 1001 86380 86390 1
537490 99537490 1001 86380 86390 1
537388 99537388 1001 86380 86390 1
537484 99537484 1001 86380 86390 1
538074 99538074 1001 86380 86390 1
538037 99538037 1001 86380 86390 1
538122 99538122 1001 86380 86390 1
538150 99538150 1001 86380 86390 1
538787 99538787 1001 86380 86390 1
538647 99538647 1001 86380 86390 1
538485 99538485 1001 86380 86390 1
538588 99538588 1001 86380 86390 1
538567 99538567 1001 86380 86390 1
538246 99538246 1001 86380 86390 1
538364 99538364 1001 86380 86390 1
538357 99538357 1001 86380 86390 1
538205 99538205 1001 86380 86390 1
539007 99539007 1001 86380 86390 1
538970 99538970 1001 86380 86390 1
538977 99538977 1001 86380 86390 1
539618 99539618 1001 86380 86390 1
539288 99539288 1001 86380 86390 1
539176 99539176 1001 86380 86390 1
539216 99539216 1001 86380 86390 1
539025 99539025 1001 86380 86390 1
539052 99539052 1001 86380 86390 1
539028 99539028 1001 86380 86390 1
539714 99539714 1001 86380 86390 1
540357 99540357 1001 86380 86390 1
540334 99540334 1001 86380 86390 1
540217 99540217 1001 86380 86390 1
540192 99540192 1001 86380 86390 1
540115 99540115 1001 86380 86390 1
540156 99540156 1001 86380 86390 1
539875 99539875 1001 86380 86390 1
539850 99539850 1001 86380 86390 1
539864 99539864 1001 86380 86390 1
539960 99539960 1001 86380 86390 1
540505 99540505 1001 86380 86390 1
540494 99540494 1001 86380 86390 1
540507 99540507 1001 86380 86390 1
540652 99540652 1001 86380 86390 1
540640 99540640 1001 86380 86390 1
540606 99540606 1001 86380 86390 1
541256 99541256 1001 86380 86390 1
541207 99541207 1001 86380 86390 1
541092 99541092 1001 86380 86390 1
541215 99541215 1001 86380 86390 1
540947 99540947 1001 86380 86390 1
540957 99540957 1001 86380 86390 1
540868 99540868 1001 86380 86390 1
540818 99540818 1001 86380 86390 1
540832 99540832 1001 86380 86390 1
540835 99540835 1001 86380 86390 1
540772 99540772 1001 86380 86390 1
540824 99540824 1001 86380 86390 1
540721 99540721 1001 86380 86390 1
541330 99541330 1001 86380 86390 1
541414 99541414 1001 86380 86390 1
541482 99541482 1001 86380 86390 1
541924 99541924 1001 86380 86390 1
541989 99541989 1001 86380 86390 1
541836 99541836 1001 86380 86390 1
541838 99541838 1001 86380 86390 1
541826 99541826 1001 86380 86390 1
541804 99541804 1001 86380 86390 1
541898 99541898 1001 86380 86390 1
541730 99541730 1001 86380 86390 1
541524 99541524 1001 86380 86390 1
542313 99542313 1001 86380 86390 1
542224 99542224 1001 86380 86390 1
542754 99542754 1001 86380 86390 1
542863 99542863 1001 86380 86390 1
542741 99542741 1001 86380 86390 1
542549 99542549 1001 86380 86390 1
542706 99542706 1001 86380 86390 1
542682 99542682 1001 86380 86390 1
542482 99542482 1001 86380 86390 1
542445 99542445 1001 86380 86390 1
542465 99542465 1001 86380 86390 1
542440 99542440 1001 86380 86390 1
543073 99543073 1001 86380 86390 1
543010 99543010 1001 86380 86390 1
543129 99543129 1001 86380 86390 1
543026 99543026 1001 86380 86390 1
542976 99542976 1001 86380 86390 1
543029 99543029 1001 86380 86390 1
543657 99543657 1001 86380 86390 1
543595 99543595 1001 86380 86390 1
543668 99543668 1001 86380 86390 1
543476 99543476 1001 86380 86390 1
543529 99543529 1001 86380 86390 1
543542 99543542 1001 86380 86390 1
543436 99543436 1001 86380 86390 1
543308 99543308 1001 86380 86390 1
543273 99543273 1001 86380 86390 1
543872 99543872 1001 86380 86390 1
543938 99543938 1001 86380 86390 1
543974 99543974 1001 86380 86390 1
544568 99544568 1001 86380 86390 1
544498 99544498 1001 86380 86390 1
544499 99544499 1001 86380 86390 1
544500 99544500 1001 86380 86390 1
544449 99544449 1001 86380 86390 1
544429 99544429 1001 86380 86390 1
544382 99544382 1001 86380 86390 1
544383 99544383 1001 86380 86390 1
543981 99543981 1001 86380 86390 1
544009 99544009 1001 86380 86390 1
544167 99544167 1001 86380 86390 1
544051 99544051 1001 86380 86390 1
544015 99544015 1001 86380 86390 1
544737 99544737 1001 86380 86390 1
544657 99544657 1001 86380 86390 1
400001 99400001 1001 86380 86390 1
400060 99400060 1001 86380 86390 1
400132 99400132 1001 86380 86390 1
400358 99400358 1001 86380 86390 1
400335 99400335 1001 86380 86390 1
400447 99400447 1001 86380 86390 1
400568 99400568 1001 86380 86390 1
400711 99400711 1001 86380 86390 1
400807 99400807 1001 86380 86390 1
400786 99400786 1001 86380 86390 1
401016 99401016 1001 86380 86390 1
401076 99401076 1001 86380 86390 1
401274 99401274 1001 86380 86390 1
401505 99401505 1001 86380 86390 1
401620 99401620 1001 86380 86390 1
401657 99401657 1001 86380 86390 1
402039 99402039 1001 86380 86390 1
402341 99402341 1001 86380 86390 1
402456 99402456 1001 86380 86390 1
402441 99402441 1001 86380 86390 1
402559 99402559 1001 86380 86390 1
402575 99402575 1001 86380 86390 1
402505 99402505 1001 86380 86390 1
402659 99402659 1001 86380 86390 1
402837 99402837 1001 86380 86390 1
403223 99403223 1001 86380 86390 1
403346 99403346 1001 86380 86390 1
403438 99403438 1001 86380 86390 1
403384 99403384 1001 86380 86390 1
403581 99403581 1001 86380 86390 1
403806 99403806 1001 86380 86390 1
404001 99404001 1001 86380 86390 1
403986 99403986 1001 86380 86390 1
404125 99404125 1001 86380 86390 1
404126 99404126 1001 86380 86390 1
404181 99404181 1001 86380 86390 1
404408 99404408 1001 86380 86390 1
404437 99404437 1001 86380 86390 1
404528 99404528 1001 86380 86390 1
404383 99404383 1001 86380 86390 1
404653 99404653 1001 86380 86390 1
404914 99404914 1001 86380 86390 1
405261 99405261 1001 86380 86390 1
405262 99405262 1001 86380 86390 1
405331 99405331 1001 86380 86390 1
405343 99405343 1001 86380 86390 1
405573 99405573 1001 86380 86390 1
405642 99405642 1001 86380 86390 1
405733 99405733 1001 86380 86390 1
405682 99405682 1001 86380 86390 1
405688 99405688 1001 86380 86390 1
405670 99405670 1001 86380 86390 1
405899 99405899 1001 86380 86390 1
406031 99406031 1001 86380 86390 1
406235 99406235 1001 86380 86390 1
406403 99406403 1001 86380 86390 1
406487 99406487 1001 86380 86390 1
406438 99406438 1001 86380 86390 1
406513 99406513 1001 86380 86390 1
406829 99406829 1001 86380 86390 1
406979 99406979 1001 86380 86390 1
407168 99407168 1001 86380 86390 1
407401 99407401 1001 86380 86390 1
407375 99407375 1001 86380 86390 1
408590 99408590 1001 86380 86390 1
408750 99408750 1001 86380 86390 1
408882 99408882 1001 86380 86390 1
409190 99409190 1001 86380 86390 1
409140 99409140 1001 86380 86390 1
409462 99409462 1001 86380 86390 1
409451 99409451 1001 86380 86390 1
409453 99409453 1001 86380 86390 1
409570 99409570 1001 86380 86390 1
409863 99409863 1001 86380 86390 1
410096 99410096 1001 86380 86390 1
410192 99410192 1001 86380 86390 1
410281 99410281 1001 86380 86390 1
410303 99410303 1001 86380 86390 1
410457 99410457 1001 86380 86390 1
411458 99411458 1001 86380 86390 1
411440 99411440 1001 86380 86390 1
411788 99411788 1001 86380 86390 1
412107 99412107 1001 86380 86390 1
412164 99412164 1001 86380 86390 1
412210 99412210 1001 86380 86390 1
412431 99412431 1001 86380 86390 1
412438 99412438 1001 86380 86390 1
412290 99412290 1001 86380 86390 1
413421 99413421 1001 86380 86390 1
413552 99413552 1001 86380 86390 1
413661 99413661 1001 86380 86390 1
413664 99413664 1001 86380 86390 1
413470 99413470 1001 86380 86390 1
413241 99413241 1001 86380 86390 1
413245 99413245 1001 86380 86390 1
413202 99413202 1001 86380 86390 1
412787 99412787 1001 86380 86390 1
413993 99413993 1001 86380 86390 1
415141 99415141 1001 86380 86390 1
415007 99415007 1001 86380 86390 1
415268 99415268 1001 86380 86390 1
415198 99415198 1001 86380 86390 1
415154 99415154 1001 86380 86390 1
414678 99414678 1001 86380 86390 1
414665 99414665 1001 86380 86390 1
414519 99414519 1001 86380 86390 1
414887 99414887 1001 86380 86390 1
414920 99414920 1001 86380 86390 1
414160 99414160 1001 86380 86390 1
414231 99414231 1001 86380 86390 1
414196 99414196 1001 86380 86390 1
414500 99414500 1001 86380 86390 1
414197 99414197 1001 86380 86390 1
415601 99415601 1001 86380 86390 1
415647 99415647 1001 86380 86390 1
415426 99415426 1001 86380 86390 1
415409 99415409 1001 86380 86390 1
415334 99415334 1001 86380 86390 1
415410 99415410 1001 86380 86390 1
416668 99416668 1001 86380 86390 1
416928 99416928 1001 86380 86390 1
416212 99416212 1001 86380 86390 1
416080 99416080 1001 86380 86390 1
415914 99415914 1001 86380 86390 1
415940 99415940 1001 86380 86390 1
415880 99415880 1001 86380 86390 1
415955 99415955 1001 86380 86390 1
417261 99417261 1001 86380 86390 1
417126 99417126 1001 86380 86390 1
417086 99417086 1001 86380 86390 1
417325 99417325 1001 86380 86390 1
417523 99417523 1001 86380 86390 1
417583 99417583 1001 86380 86390 1
417511 99417511 1001 86380 86390 1
418768 99418768 1001 86380 86390 1
418710 99418710 1001 86380 86390 1
418070 99418070 1001 86380 86390 1
419001 99419001 1001 86380 86390 1
419131 99419131 1001 86380 86390 1
419167 99419167 1001 86380 86390 1
419186 99419186 1001 86380 86390 1
420448 99420448 1001 86380 86390 1
420313 99420313 1001 86380 86390 1
420135 99420135 1001 86380 86390 1
420075 99420075 1001 86380 86390 1
419667 99419667 1001 86380 86390 1
419783 99419783 1001 86380 86390 1
420029 99420029 1001 86380 86390 1
419568 99419568 1001 86380 86390 1
419363 99419363 1001 86380 86390 1
419509 99419509 1001 86380 86390 1
420675 99420675 1001 86380 86390 1
420503 99420503 1001 86380 86390 1
420781 99420781 1001 86380 86390 1
420805 99420805 1001 86380 86390 1
422116 99422116 1001 86380 86390 1
421969 99421969 1001 86380 86390 1
421873 99421873 1001 86380 86390 1
421953 99421953 1001 86380 86390 1
421499 99421499 1001 86380 86390 1
421391 99421391 1001 86380 86390 1
420967 99420967 1001 86380 86390 1
420991 99420991 1001 86380 86390 1
421023 99421023 1001 86380 86390 1
422330 99422330 1001 86380 86390 1
422283 99422283 1001 86380 86390 1
423681 99423681 1001 86380 86390 1
423347 99423347 1001 86380 86390 1
423454 99423454 1001 86380 86390 1
423081 99423081 1001 86380 86390 1
422998 99422998 1001 86380 86390 1
422828 99422828 1001 86380 86390 1
422915 99422915 1001 86380 86390 1
423944 99423944 1001 86380 86390 1
423978 99423978 1001 86380 86390 1
424027 99424027 1001 86380 86390 1
425086 99425086 1001 86380 86390 1
425303 99425303 1001 86380 86390 1
425259 99425259 1001 86380 86390 1
425190 99425190 1001 86380 86390 1
424341 99424341 1001 86380 86390 1
424584 99424584 1001 86380 86390 1
424363 99424363 1001 86380 86390 1
425476 99425476 1001 86380 86390 1
425816 99425816 1001 86380 86390 1
425795 99425795 1001 86380 86390 1
426980 99426980 1001 86380 86390 1
427085 99427085 1001 86380 86390 1
426397 99426397 1001 86380 86390 1
426412 99426412 1001 86380 86390 1
426587 99426587 1001 86380 86390 1
426612 99426612 1001 86380 86390 1
426291 99426291 1001 86380 86390 1
426008 99426008 1001 86380 86390 1
427361 99427361 1001 86380 86390 1
428583 99428583 1001 86380 86390 1
428063 99428063 1001 86380 86390 1
428127 99428127 1001 86380 86390 1
427931 99427931 1001 86380 86390 1
428079 99428079 1001 86380 86390 1
428314 99428314 1001 86380 86390 1
428136 99428136 1001 86380 86390 1
427752 99427752 1001 86380 86390 1
427753 99427753 1001 86380 86390 1
427864 99427864 1001 86380 86390 1
427748 99427748 1001 86380 86390 1
428943 99428943 1001 86380 86390 1
428897 99428897 1001 86380 86390 1
428863 99428863 1001 86380 86390 1
428757 99428757 1001 86380 86390 1
430245 99430245 1001 86380 86390 1
430167 99430167 1001 86380 86390 1
430196 99430196 1001 86380 86390 1
430064 99430064 1001 86380 86390 1
430162 99430162 1001 86380 86390 1
429708 99429708 1001 86380 86390 1
429820 99429820 1001 86380 86390 1
430806 99430806 1001 86380 86390 1
430787 99430787 1001 86380 86390 1
430791 99430791 1001 86380 86390 1
431820 99431820 1001 86380 86390 1
431784 99431784 1001 86380 86390 1
431957 99431957 1001 86380 86390 1
431477 99431477 1001 86380 86390 1
430975 99430975 1001 86380 86390 1
431007 99431007 1001 86380 86390 1
431144 99431144 1001 86380 86390 1
432212 99432212 1001 86380 86390 1
433721 99433721 1001 86380 86390 1
433586 99433586 1001 86380 86390 1
433525 99433525 1001 86380 86390 1
433670 99433670 1001 86380 86390 1
433416 99433416 1001 86380 86390 1
433678 99433678 1001 86380 86390 1
433649 99433649 1001 86380 86390 1
432933 99432933 1001 86380 86390 1
432581 99432581 1001 86380 86390 1
432608 99432608 1001 86380 86390 1
432715 99432715 1001 86380 86390 1
434137 99434137 1001 86380 86390 1
433946 99433946 1001 86380 86390 1
435056 99435056 1001 86380 86390 1
435385 99435385 1001 86380 86390 1
435393 99435393 1001 86380 86390 1
434918 99434918 1001 86380 86390 1
434932 99434932 1001 86380 86390 1
434652 99434652 1001 86380 86390 1
434391 99434391 1001 86380 86390 1
434587 99434587 1001 86380 86390 1
435572 99435572 1001 86380 86390 1
435478 99435478 1001 86380 86390 1
436874 99436874 1001 86380 86390 1
436840 99436840 1001 86380 86390 1
436876 99436876 1001 86380 86390 1
437106 99437106 1001 86380 86390 1
436907 99436907 1001 86380 86390 1
436657 99436657 1001 86380 86390 1
436365 99436365 1001 86380 86390 1
436386 99436386 1001 86380 86390 1
436669 99436669 1001 86380 86390 1
436381 99436381 1001 86380 86390 1
436174 99436174 1001 86380 86390 1
436246 99436246 1001 86380 86390 1
300014 99300014 1001 86380 86390 1
437235 99437235 1001 86380 86390 1
300617 99300617 1001 86380 86390 1
300723 99300723 1001 86380 86390 1
300438 99300438 1001 86380 86390 1
301509 99301509 1001 86380 86390 1
301420 99301420 1001 86380 86390 1
301411 99301411 1001 86380 86390 1
301437 99301437 1001 86380 86390 1
301515 99301515 1001 86380 86390 1
301104 99301104 1001 86380 86390 1
300937 99300937 1001 86380 86390 1
301005 99301005 1001 86380 86390 1
301610 99301610 1001 86380 86390 1
302326 99302326 1001 86380 86390 1
302373 99302373 1001 86380 86390 1
302115 99302115 1001 86380 86390 1
302025 99302025 1001 86380 86390 1
302093 99302093 1001 86380 86390 1
302173 99302173 1001 86380 86390 1
302110 99302110 1001 86380 86390 1
301932 99301932 1001 86380 86390 1
301889 99301889 1001 86380 86390 1
302547 99302547 1001 86380 86390 1
302412 99302412 1001 86380 86390 1
303008 99303008 1001 86380 86390 1
303059 99303059 1001 86380 86390 1
302888 99302888 1001 86380 86390 1
302827 99302827 1001 86380 86390 1
302794 99302794 1001 86380 86390 1
302692 99302692 1001 86380 86390 1
302760 99302760 1001 86380 86390 1
302635 99302635 1001 86380 86390 1
302700 99302700 1001 86380 86390 1
303230 99303230 1001 86380 86390 1
303233 99303233 1001 86380 86390 1
303235 99303235 1001 86380 86390 1
303261 99303261 1001 86380 86390 1
303339 99303339 1001 86380 86390 1
303345 99303345 1001 86380 86390 1
304008 99304008 1001 86380 86390 1
303677 99303677 1001 86380 86390 1
303690 99303690 1001 86380 86390 1
303516 99303516 1001 86380 86390 1
303466 99303466 1001 86380 86390 1
303608 99303608 1001 86380 86390 1
303416 99303416 1001 86380 86390 1
303525 99303525 1001 86380 86390 1
303475 99303475 1001 86380 86390 1
303501 99303501 1001 86380 86390 1
303566 99303566 1001 86380 86390 1
304212 99304212 1001 86380 86390 1
304072 99304072 1001 86380 86390 1
304138 99304138 1001 86380 86390 1
304128 99304128 1001 86380 86390 1
304143 99304143 1001 86380 86390 1
304744 99304744 1001 86380 86390 1
304693 99304693 1001 86380 86390 1
304720 99304720 1001 86380 86390 1
304759 99304759 1001 86380 86390 1
304813 99304813 1001 86380 86390 1
304702 99304702 1001 86380 86390 1
304884 99304884 1001 86380 86390 1
304861 99304861 1001 86380 86390 1
304928 99304928 1001 86380 86390 1
304993 99304993 1001 86380 86390 1
305023 99305023 1001 86380 86390 1
305584 99305584 1001 86380 86390 1
305490 99305490 1001 86380 86390 1
305503 99305503 1001 86380 86390 1
305287 99305287 1001 86380 86390 1
305296 99305296 1001 86380 86390 1
305227 99305227 1001 86380 86390 1
305228 99305228 1001 86380 86390 1
500182 99500182 1001 86380 86390 1
500171 99500171 1001 86380 86390 1
500048 99500048 1001 86380 86390 1
500672 99500672 1001 86380 86390 1
500752 99500752 1001 86380 86390 1
500714 99500714 1001 86380 86390 1
500433 99500433 1001 86380 86390 1
500447 99500447 1001 86380 86390 1
500410 99500410 1001 86380 86390 1
500250 99500250 1001 86380 86390 1
500317 99500317 1001 86380 86390 1
500888 99500888 1001 86380 86390 1
501018 99501018 1001 86380 86390 1
500944 99500944 1001 86380 86390 1
500934 99500934 1001 86380 86390 1
501447 99501447 1001 86380 86390 1
501578 99501578 1001 86380 86390 1
501627 99501627 1001 86380 86390 1
501408 99501408 1001 86380 86390 1
501241 99501241 1001 86380 86390 1
501333 99501333 1001 86380 86390 1
501271 99501271 1001 86380 86390 1
501390 99501390 1001 86380 86390 1
501417 99501417 1001 86380 86390 1
501276 99501276 1001 86380 86390 1
501343 99501343 1001 86380 86390 1
501075 99501075 1001 86380 86390 1
501042 99501042 1001 86380 86390 1
501160 99501160 1001 86380 86390 1
501774 99501774 1001 86380 86390 1
501802 99501802 1001 86380 86390 1
501765 99501765 1001 86380 86390 1
501649 99501649 1001 86380 86390 1
502429 99502429 1001 86380 86390 1
502317 99502317 1001 86380 86390 1
502282 99502282 1001 86380 86390 1
502084 99502084 1001 86380 86390 1
502214 99502214 1001 86380 86390 1
502026 99502026 1001 86380 86390 1
501949 99501949 1001 86380 86390 1
502029 99502029 1001 86380 86390 1
501846 99501846 1001 86380 86390 1
503092 99503092 1001 86380 86390 1
502933 99502933 1001 86380 86390 1
502869 99502869 1001 86380 86390 1
502741 99502741 1001 86380 86390 1
502734 99502734 1001 86380 86390 1
502773 99502773 1001 86380 86390 1
503330 99503330 1001 86380 86390 1
503492 99503492 1001 86380 86390 1
504055 99504055 1001 86380 86390 1
504061 99504061 1001 86380 86390 1
503757 99503757 1001 86380 86390 1
503797 99503797 1001 86380 86390 1
503807 99503807 1001 86380 86390 1
504303 99504303 1001 86380 86390 1
504192 99504192 1001 86380 86390 1
504816 99504816 1001 86380 86390 1
504886 99504886 1001 86380 86390 1
504721 99504721 1001 86380 86390 1
504657 99504657 1001 86380 86390 1
504515 99504515 1001 86380 86390 1
504335 99504335 1001 86380 86390 1
505046 99505046 1001 86380 86390 1
505021 99505021 1001 86380 86390 1
505081 99505081 1001 86380 86390 1
505716 99505716 1001 86380 86390 1
505401 99505401 1001 86380 86390 1
505493 99505493 1001 86380 86390 1
505431 99505431 1001 86380 86390 1
505549 99505549 1001 86380 86390 1
505151 99505151 1001 86380 86390 1
505308 99505308 1001 86380 86390 1
505340 99505340 1001 86380 86390 1
505862 99505862 1001 86380 86390 1
505865 99505865 1001 86380 86390 1
505879 99505879 1001 86380 86390 1
505920 99505920 1001 86380 86390 1
505843 99505843 1001 86380 86390 1
506457 99506457 1001 86380 86390 1
506566 99506566 1001 86380 86390 1
506584 99506584 1001 86380 86390 1
506278 99506278 1001 86380 86390 1
506241 99506241 1001 86380 86390 1
506323 99506323 1001 86380 86390 1
506027 99506027 1001 86380 86390 1
506078 99506078 1001 86380 86390 1
506770 99506770 1001 86380 86390 1
506720 99506720 1001 86380 86390 1
506759 99506759 1001 86380 86390 1
506631 99506631 1001 86380 86390 1
506774 99506774 1001 86380 86390 1
507232 99507232 1001 86380 86390 1
507224 99507224 1001 86380 86390 1
507302 99507302 1001 86380 86390 1
507417 99507417 1001 86380 86390 1
507254 99507254 1001 86380 86390 1
507345 99507345 1001 86380 86390 1
507034 99507034 1001 86380 86390 1
506959 99506959 1001 86380 86390 1
506832 99506832 1001 86380 86390 1
506810 99506810 1001 86380 86390 1
507564 99507564 1001 86380 86390 1
507594 99507594 1001 86380 86390 1
508222 99508222 1001 86380 86390 1
508181 99508181 1001 86380 86390 1
508119 99508119 1001 86380 86390 1
507981 99507981 1001 86380 86390 1
507999 99507999 1001 86380 86390 1
507964 99507964 1001 86380 86390 1
507746 99507746 1001 86380 86390 1
508272 99508272 1001 86380 86390 1
508402 99508402 1001 86380 86390 1
508273 99508273 1001 86380 86390 1
508391 99508391 1001 86380 86390 1
508343 99508343 1001 86380 86390 1
508962 99508962 1001 86380 86390 1
509055 99509055 1001 86380 86390 1
508805 99508805 1001 86380 86390 1
508665 99508665 1001 86380 86390 1
508864 99508864 1001 86380 86390 1
508791 99508791 1001 86380 86390 1
508519 99508519 1001 86380 86390 1
508584 99508584 1001 86380 86390 1
508624 99508624 1001 86380 86390 1
508511 99508511 1001 86380 86390 1
508524 99508524 1001 86380 86390 1
508643 99508643 1001 86380 86390 1
509177 99509177 1001 86380 86390 1
509233 99509233 1001 86380 86390 1
509182 99509182 1001 86380 86390 1
509199 99509199 1001 86380 86390 1
509212 99509212 1001 86380 86390 1
509854 99509854 1001 86380 86390 1
509817 99509817 1001 86380 86390 1
509805 99509805 1001 86380 86390 1
509807 99509807 1001 86380 86390 1
509332 99509332 1001 86380 86390 1
509325 99509325 1001 86380 86390 1
509351 99509351 1001 86380 86390 1
509357 99509357 1001 86380 86390 1
509959 99509959 1001 86380 86390 1
510104 99510104 1001 86380 86390 1
510664 99510664 1001 86380 86390 1
510615 99510615 1001 86380 86390 1
510682 99510682 1001 86380 86390 1
510683 99510683 1001 86380 86390 1
510674 99510674 1001 86380 86390 1
510510 99510510 1001 86380 86390 1
510318 99510318 1001 86380 86390 1
510199 99510199 1001 86380 86390 1
510167 99510167 1001 86380 86390 1
510868 99510868 1001 86380 86390 1
510805 99510805 1001 86380 86390 1
510821 99510821 1001 86380 86390 1
510823 99510823 1001 86380 86390 1
510746 99510746 1001 86380 86390 1
510760 99510760 1001 86380 86390 1
510735 99510735 1001 86380 86390 1
511552 99511552 1001 86380 86390 1
511222 99511222 1001 86380 86390 1
511327 99511327 1001 86380 86390 1
511174 99511174 1001 86380 86390 1
511305 99511305 1001 86380 86390 1
511230 99511230 1001 86380 86390 1
511024 99511024 1001 86380 86390 1
511091 99511091 1001 86380 86390 1
510975 99510975 1001 86380 86390 1
511095 99511095 1001 86380 86390 1
511006 99511006 1001 86380 86390 1
511628 99511628 1001 86380 86390 1
511720 99511720 1001 86380 86390 1
511709 99511709 1001 86380 86390 1
511710 99511710 1001 86380 86390 1
511594 99511594 1001 86380 86390 1
511741 99511741 1001 86380 86390 1
512358 99512358 1001 86380 86390 1
512208 99512208 1001 86380 86390 1
512366 99512366 1001 86380 86390 1
512249 99512249 1001 86380 86390 1
512021 99512021 1001 86380 86390 1
512041 99512041 1001 86380 86390 1
511989 99511989 1001 86380 86390 1
511977 99511977 1001 86380 86390 1
512056 99512056 1001 86380 86390 1
511810 99511810 1001 86380 86390 1
511882 99511882 1001 86380 86390 1
511912 99511912 1001 86380 86390 1
512508 99512508 1001 86380 86390 1
512396 99512396 1001 86380 86390 1
513028 99513028 1001 86380 86390 1
513004 99513004 1001 86380 86390 1
513045 99513045 1001 86380 86390 1
513196 99513196 1001 86380 86390 1
513203 99513203 1001 86380 86390 1
512859 99512859 1001 86380 86390 1
512840 99512840 1001 86380 86390 1
512866 99512866 1001 86380 86390 1
512905 99512905 1001 86380 86390 1
512842 99512842 1001 86380 86390 1
512805 99512805 1001 86380 86390 1
512706 99512706 1001 86380 86390 1
512747 99512747 1001 86380 86390 1
512596 99512596 1001 86380 86390 1
513261 99513261 1001 86380 86390 1
513249 99513249 1001 86380 86390 1
513317 99513317 1001 86380 86390 1
513279 99513279 1001 86380 86390 1
513892 99513892 1001 86380 86390 1
513949 99513949 1001 86380 86390 1
513722 99513722 1001 86380 86390 1
513792 99513792 1001 86380 86390 1
513691 99513691 1001 86380 86390 1
513655 99513655 1001 86380 86390 1
513798 99513798 1001 86380 86390 1
513518 99513518 1001 86380 86390 1
513467 99513467 1001 86380 86390 1
513442 99513442 1001 86380 86390 1
514095 99514095 1001 86380 86390 1
514058 99514058 1001 86380 86390 1
514756 99514756 1001 86380 86390 1
514759 99514759 1001 86380 86390 1
514697 99514697 1001 86380 86390 1
514818 99514818 1001 86380 86390 1
514853 99514853 1001 86380 86390 1
514319 99514319 1001 86380 86390 1
514359 99514359 1001 86380 86390 1
514338 99514338 1001 86380 86390 1
515000 99515000 1001 86380 86390 1
515007 99515007 1001 86380 86390 1
515574 99515574 1001 86380 86390 1
515550 99515550 1001 86380 86390 1
515576 99515576 1001 86380 86390 1
515375 99515375 1001 86380 86390 1
515288 99515288 1001 86380 86390 1
515246 99515246 1001 86380 86390 1
515269 99515269 1001 86380 86390 1
515696 99515696 1001 86380 86390 1
515762 99515762 1001 86380 86390 1
516427 99516427 1001 86380 86390 1
516416 99516416 1001 86380 86390 1
516405 99516405 1001 86380 86390 1
516201 99516201 1001 86380 86390 1
516248 99516248 1001 86380 86390 1
516186 99516186 1001 86380 86390 1
516086 99516086 1001 86380 86390 1
515983 99515983 1001 86380 86390 1
515938 99515938 1001 86380 86390 1
516055 99516055 1001 86380 86390 1
516599 99516599 1001 86380 86390 1
516658 99516658 1001 86380 86390 1
516545 99516545 1001 86380 86390 1
517251 99517251 1001 86380 86390 1
517152 99517152 1001 86380 86390 1
517141 99517141 1001 86380 86390 1
516941 99516941 1001 86380 86390 1
516998 99516998 1001 86380 86390 1
516812 99516812 1001 86380 86390 1
516869 99516869 1001 86380 86390 1
517411 99517411 1001 86380 86390 1
517439 99517439 1001 86380 86390 1
517388 99517388 1001 86380 86390 1
517533 99517533 1001 86380 86390 1
517391 99517391 1001 86380 86390 1
517432 99517432 1001 86380 86390 1
517510 99517510 1001 86380 86390 1
517523 99517523 1001 86380 86390 1
517410 99517410 1001 86380 86390 1
518089 99518089 1001 86380 86390 1
517936 99517936 1001 86380 86390 1
517849 99517849 1001 86380 86390 1
517652 99517652 1001 86380 86390 1
517717 99517717 1001 86380 86390 1
517694 99517694 1001 86380 86390 1
517644 99517644 1001 86380 86390 1
517709 99517709 1001 86380 86390 1
518166 99518166 1001 86380 86390 1
518167 99518167 1001 86380 86390 1
518195 99518195 1001 86380 86390 1
518338 99518338 1001 86380 86390 1
518351 99518351 1001 86380 86390 1
518873 99518873 1001 86380 86390 1
518848 99518848 1001 86380 86390 1
518920 99518920 1001 86380 86390 1
518758 99518758 1001 86380 86390 1
518617 99518617 1001 86380 86390 1
518656 99518656 1001 86380 86390 1
518776 99518776 1001 86380 86390 1
518458 99518458 1001 86380 86390 1
518380 99518380 1001 86380 86390 1
518501 99518501 1001 86380 86390 1
518438 99518438 1001 86380 86390 1
519004 99519004 1001 86380 86390 1
519186 99519186 1001 86380 86390 1
519162 99519162 1001 86380 86390 1
518993 99518993 1001 86380 86390 1
519036 99519036 1001 86380 86390 1
519767 99519767 1001 86380 86390 1
519617 99519617 1001 86380 86390 1
519493 99519493 1001 86380 86390 1
519483 99519483 1001 86380 86390 1
519446 99519446 1001 86380 86390 1
519473 99519473 1001 86380 86390 1
519514 99519514 1001 86380 86390 1
519285 99519285 1001 86380 86390 1
519327 99519327 1001 86380 86390 1
519372 99519372 1001 86380 86390 1
519850 99519850 1001 86380 86390 1
519967 99519967 1001 86380 86390 1
519852 99519852 1001 86380 86390 1
519968 99519968 1001 86380 86390 1
519905 99519905 1001 86380 86390 1
520591 99520591 1001 86380 86390 1
520553 99520553 1001 86380 86390 1
520348 99520348 1001 86380 86390 1
520299 99520299 1001 86380 86390 1
520249 99520249 1001 86380 86390 1
520382 99520382 1001 86380 86390 1
520098 99520098 1001 86380 86390 1
520037 99520037 1001 86380 86390 1
520198 99520198 1001 86380 86390 1
520781 99520781 1001 86380 86390 1
520783 99520783 1001 86380 86390 1
520708 99520708 1001 86380 86390 1
520828 99520828 1001 86380 86390 1
520792 99520792 1001 86380 86390 1
521331 99521331 1001 86380 86390 1
521423 99521423 1001 86380 86390 1
521261 99521261 1001 86380 86390 1
521262 99521262 1001 86380 86390 1
521213 99521213 1001 86380 86390 1
521149 99521149 1001 86380 86390 1
521177 99521177 1001 86380 86390 1
521168 99521168 1001 86380 86390 1
520963 99520963 1001 86380 86390 1
520964 99520964 1001 86380 86390 1
521030 99521030 1001 86380 86390 1
520889 99520889 1001 86380 86390 1
520943 99520943 1001 86380 86390 1
521617 99521617 1001 86380 86390 1
522103 99522103 1001 86380 86390 1
522022 99522022 1001 86380 86390 1
521960 99521960 1001 86380 86390 1
521988 99521988 1001 86380 86390 1
521888 99521888 1001 86380 86390 1
521915 99521915 1001 86380 86390 1
522058 99522058 1001 86380 86390 1
522034 99522034 1001 86380 86390 1
521698 99521698 1001 86380 86390 1
521779 99521779 1001 86380 86390 1
521697 99521697 1001 86380 86390 1
522413 99522413 1001 86380 86390 1
522990 99522990 1001 86380 86390 1
523038 99523038 1001 86380 86390 1
523110 99523110 1001 86380 86390 1
522851 99522851 1001 86380 86390 1
522725 99522725 1001 86380 86390 1
522680 99522680 1001 86380 86390 1
522642 99522642 1001 86380 86390 1
522697 99522697 1001 86380 86390 1
522546 99522546 1001 86380 86390 1
522562 99522562 1001 86380 86390 1
523144 99523144 1001 86380 86390 1
523223 99523223 1001 86380 86390 1
523211 99523211 1001 86380 86390 1
523226 99523226 1001 86380 86390 1
523307 99523307 1001 86380 86390 1
523779 99523779 1001 86380 86390 1
523930 99523930 1001 86380 86390 1
523776 99523776 1001 86380 86390 1
523690 99523690 1001 86380 86390 1
523547 99523547 1001 86380 86390 1
523539 99523539 1001 86380 86390 1
523353 99523353 1001 86380 86390 1
523345 99523345 1001 86380 86390 1
523973 99523973 1001 86380 86390 1
524094 99524094 1001 86380 86390 1
524121 99524121 1001 86380 86390 1
524578 99524578 1001 86380 86390 1
524752 99524752 1001 86380 86390 1
524760 99524760 1001 86380 86390 1
524589 99524589 1001 86380 86390 1
524449 99524449 1001 86380 86390 1
524515 99524515 1001 86380 86390 1
524394 99524394 1001 86380 86390 1
524203 99524203 1001 86380 86390 1
524181 99524181 1001 86380 86390 1
524318 99524318 1001 86380 86390 1
524956 99524956 1001 86380 86390 1
524853 99524853 1001 86380 86390 1
524970 99524970 1001 86380 86390 1
525187 99525187 1001 86380 86390 1
525344 99525344 1001 86380 86390 1
525202 99525202 1001 86380 86390 1
525323 99525323 1001 86380 86390 1
525274 99525274 1001 86380 86390 1
525083 99525083 1001 86380 86390 1
525059 99525059 1001 86380 86390 1
525144 99525144 1001 86380 86390 1
525685 99525685 1001 86380 86390 1
525801 99525801 1001 86380 86390 1
525702 99525702 1001 86380 86390 1
525668 99525668 1001 86380 86390 1
525762 99525762 1001 86380 86390 1
526361 99526361 1001 86380 86390 1
526286 99526286 1001 86380 86390 1
526057 99526057 1001 86380 86390 1
525958 99525958 1001 86380 86390 1
525907 99525907 1001 86380 86390 1
525935 99525935 1001 86380 86390 1
525887 99525887 1001 86380 86390 1
525836 99525836 1001 86380 86390 1
527136 99527136 1001 86380 86390 1
527205 99527205 1001 86380 86390 1
527231 99527231 1001 86380 86390 1
527234 99527234 1001 86380 86390 1
527239 99527239 1001 86380 86390 1
526869 99526869 1001 86380 86390 1
526964 99526964 1001 86380 86390 1
526765 99526765 1001 86380 86390 1
526714 99526714 1001 86380 86390 1
526689 99526689 1001 86380 86390 1
526637 99526637 1001 86380 86390 1
526677 99526677 1001 86380 86390 1
526744 99526744 1001 86380 86390 1
527292 99527292 1001 86380 86390 1
527283 99527283 1001 86380 86390 1
527912 99527912 1001 86380 86390 1
527888 99527888 1001 86380 86390 1
527810 99527810 1001 86380 86390 1
527484 99527484 1001 86380 86390 1
527491 99527491 1001 86380 86390 1
528155 99528155 1001 86380 86390 1
528236 99528236 1001 86380 86390 1
528276 99528276 1001 86380 86390 1
528748 99528748 1001 86380 86390 1
528750 99528750 1001 86380 86390 1
528764 99528764 1001 86380 86390 1
528855 99528855 1001 86380 86390 1
528804 99528804 1001 86380 86390 1
528817 99528817 1001 86380 86390 1
528780 99528780 1001 86380 86390 1
528646 99528646 1001 86380 86390 1
528517 99528517 1001 86380 86390 1
528525 99528525 1001 86380 86390 1
528370 99528370 1001 86380 86390 1
529056 99529056 1001 86380 86390 1
528927 99528927 1001 86380 86390 1
528940 99528940 1001 86380 86390 1
529036 99529036 1001 86380 86390 1
528920 99528920 1001 86380 86390 1
529632 99529632 1001 86380 86390 1
529543 99529543 1001 86380 86390 1
529514 99529514 1001 86380 86390 1
529452 99529452 1001 86380 86390 1
529296 99529296 1001 86380 86390 1
529854 99529854 1001 86380 86390 1
529316 99529316 1001 86380 86390 1
529768 99529768 1001 86380 86390 1
529860 99529860 1001 86380 86390 1
529772 99529772 1001 86380 86390 1
529929 99529929 1001 86380 86390 1
529865 99529865 1001 86380 86390 1
529827 99529827 1001 86380 86390 1
530403 99530403 1001 86380 86390 1
530456 99530456 1001 86380 86390 1
530447 99530447 1001 86380 86390 1
530167 99530167 1001 86380 86390 1
530300 99530300 1001 86380 86390 1
530151 99530151 1001 86380 86390 1
530320 99530320 1001 86380 86390 1
530178 99530178 1001 86380 86390 1
530191 99530191 1001 86380 86390 1
529942 99529942 1001 86380 86390 1
529994 99529994 1001 86380 86390 1
530085 99530085 1001 86380 86390 1
530034 99530034 1001 86380 86390 1
530706 99530706 1001 86380 86390 1
530557 99530557 1001 86380 86390 1
530675 99530675 1001 86380 86390 1
530614 99530614 1001 86380 86390 1
531290 99531290 1001 86380 86390 1
531345 99531345 1001 86380 86390 1
531191 99531191 1001 86380 86390 1
531358 99531358 1001 86380 86390 1
531209 99531209 1001 86380 86390 1
531211 99531211 1001 86380 86390 1
531128 99531128 1001 86380 86390 1
530974 99530974 1001 86380 86390 1
530988 99530988 1001 86380 86390 1
530761 99530761 1001 86380 86390 1
530886 99530886 1001 86380 86390 1
530760 99530760 1001 86380 86390 1
531448 99531448 1001 86380 86390 1
531415 99531415 1001 86380 86390 1
532206 99532206 1001 86380 86390 1
532008 99532008 1001 86380 86390 1
532098 99532098 1001 86380 86390 1
532009 99532009 1001 86380 86390 1
532064 99532064 1001 86380 86390 1
531871 99531871 1001 86380 86390 1
531888 99531888 1001 86380 86390 1
531863 99531863 1001 86380 86390 1
531812 99531812 1001 86380 86390 1
531955 99531955 1001 86380 86390 1
531935 99531935 1001 86380 86390 1
531742 99531742 1001 86380 86390 1
531646 99531646 1001 86380 86390 1
532217 99532217 1001 86380 86390 1
532309 99532309 1001 86380 86390 1
532260 99532260 1001 86380 86390 1
532249 99532249 1001 86380 86390 1
532288 99532288 1001 86380 86390 1
532379 99532379 1001 86380 86390 1
532292 99532292 1001 86380 86390 1
532925 99532925 1001 86380 86390 1
532967 99532967 1001 86380 86390 1
532738 99532738 1001 86380 86390 1
532765 99532765 1001 86380 86390 1
532662 99532662 1001 86380 86390 1
532650 99532650 1001 86380 86390 1
532637 99532637 1001 86380 86390 1
532820 99532820 1001 86380 86390 1
532529 99532529 1001 86380 86390 1
532598 99532598 1001 86380 86390 1
533174 99533174 1001 86380 86390 1
533162 99533162 1001 86380 86390 1
533045 99533045 1001 86380 86390 1
533125 99533125 1001 86380 86390 1
533815 99533815 1001 86380 86390 1
533791 99533791 1001 86380 86390 1
533728 99533728 1001 86380 86390 1
533485 99533485 1001 86380 86390 1
533594 99533594 1001 86380 86390 1
533556 99533556 1001 86380 86390 1
533329 99533329 1001 86380 86390 1
533304 99533304 1001 86380 86390 1
533309 99533309 1001 86380 86390 1
533312 99533312 1001 86380 86390 1
533883 99533883 1001 86380 86390 1
533871 99533871 1001 86380 86390 1
533924 99533924 1001 86380 86390 1
533900 99533900 1001 86380 86390 1
534020 99534020 1001 86380 86390 1
533932 99533932 1001 86380 86390 1
533867 99533867 1001 86380 86390 1
534586 99534586 1001 86380 86390 1
534353 99534353 1001 86380 86390 1
534392 99534392 1001 86380 86390 1
534315 99534315 1001 86380 86390 1
534291 99534291 1001 86380 86390 1
534464 99534464 1001 86380 86390 1
534209 99534209 1001 86380 86390 1
534834 99534834 1001 86380 86390 1
535357 99535357 1001 86380 86390 1
535449 99535449 1001 86380 86390 1
535424 99535424 1001 86380 86390 1
535316 99535316 1001 86380 86390 1
535354 99535354 1001 86380 86390 1
535189 99535189 1001 86380 86390 1
535207 99535207 1001 86380 86390 1
535221 99535221 1001 86380 86390 1
534941 99534941 1001 86380 86390 1
534980 99534980 1001 86380 86390 1
535008 99535008 1001 86380 86390 1
534985 99534985 1001 86380 86390 1
534988 99534988 1001 86380 86390 1
535534 99535534 1001 86380 86390 1
535612 99535612 1001 86380 86390 1
535528 99535528 1001 86380 86390 1
535531 99535531 1001 86380 86390 1
536196 99536196 1001 86380 86390 1
536188 99536188 1001 86380 86390 1
536319 99536319 1001 86380 86390 1
536255 99536255 1001 86380 86390 1
536031 99536031 1001 86380 86390 1
536059 99536059 1001 86380 86390 1
535943 99535943 1001 86380 86390 1
535837 99535837 1001 86380 86390 1
535724 99535724 1001 86380 86390 1
536529 99536529 1001 86380 86390 1
536478 99536478 1001 86380 86390 1
536521 99536521 1001 86380 86390 1
536432 99536432 1001 86380 86390 1
536422 99536422 1001 86380 86390 1
537099 99537099 1001 86380 86390 1
537113 99537113 1001 86380 86390 1
537121 99537121 1001 86380 86390 1
537154 99537154 1001 86380 86390 1
537111 99537111 1001 86380 86390 1
536905 99536905 1001 86380 86390 1
536831 99536831 1001 86380 86390 1
536625 99536625 1001 86380 86390 1
537212 99537212 1001 86380 86390 1
537264 99537264 1001 86380 86390 1
537201 99537201 1001 86380 86390 1
537245 99537245 1001 86380 86390 1
537209 99537209 1001 86380 86390 1
537821 99537821 1001 86380 86390 1
537886 99537886 1001 86380 86390 1
537880 99537880 1001 86380 86390 1
537628 99537628 1001 86380 86390 1
537663 99537663 1001 86380 86390 1
537495 99537495 1001 86380 86390 1
538038 99538038 1001 86380 86390 1
538191 99538191 1001 86380 86390 1
538742 99538742 1001 86380 86390 1
538756 99538756 1001 86380 86390 1
538706 99538706 1001 86380 86390 1
538737 99538737 1001 86380 86390 1
538449 99538449 1001 86380 86390 1
538376 99538376 1001 86380 86390 1
538291 99538291 1001 86380 86390 1
538284 99538284 1001 86380 86390 1
538984 99538984 1001 86380 86390 1
538834 99538834 1001 86380 86390 1
538938 99538938 1001 86380 86390 1
538928 99538928 1001 86380 86390 1
539528 99539528 1001 86380 86390 1
539531 99539531 1001 86380 86390 1
539377 99539377 1001 86380 86390 1
539366 99539366 1001 86380 86390 1
539409 99539409 1001 86380 86390 1
539023 99539023 1001 86380 86390 1
539172 99539172 1001 86380 86390 1
539743 99539743 1001 86380 86390 1
539797 99539797 1001 86380 86390 1
539654 99539654 1001 86380 86390 1
539736 99539736 1001 86380 86390 1
540395 99540395 1001 86380 86390 1
540374 99540374 1001 86380 86390 1
540257 99540257 1001 86380 86390 1
540245 99540245 1001 86380 86390 1
539927 99539927 1001 86380 86390 1
541274 99541274 1001 86380 86390 1
541122 99541122 1001 86380 86390 1
540907 99540907 1001 86380 86390 1
540961 99540961 1001 86380 86390 1
540776 99540776 1001 86380 86390 1
540829 99540829 1001 86380 86390 1
541980 99541980 1001 86380 86390 1
542062 99542062 1001 86380 86390 1
541926 99541926 1001 86380 86390 1
542003 99542003 1001 86380 86390 1
541876 99541876 1001 86380 86390 1
541734 99541734 1001 86380 86390 1
541807 99541807 1001 86380 86390 1
541861 99541861 1001 86380 86390 1
541603 99541603 1001 86380 86390 1
541670 99541670 1001 86380 86390 1
541699 99541699 1001 86380 86390 1
541610 99541610 1001 86380 86390 1
542273 99542273 1001 86380 86390 1
542296 99542296 1001 86380 86390 1
542857 99542857 1001 86380 86390 1
542701 99542701 1001 86380 86390 1
542690 99542690 1001 86380 86390 1
542554 99542554 1001 86380 86390 1
542545 99542545 1001 86380 86390 1
542418 99542418 1001 86380 86390 1
542526 99542526 1001 86380 86390 1
542373 99542373 1001 86380 86390 1
542439 99542439 1001 86380 86390 1
542968 99542968 1001 86380 86390 1
543023 99543023 1001 86380 86390 1
543024 99543024 1001 86380 86390 1
543141 99543141 1001 86380 86390 1
543116 99543116 1001 86380 86390 1
543105 99543105 1001 86380 86390 1
543054 99543054 1001 86380 86390 1
543712 99543712 1001 86380 86390 1
543612 99543612 1001 86380 86390 1
543600 99543600 1001 86380 86390 1
543590 99543590 1001 86380 86390 1
543516 99543516 1001 86380 86390 1
543454 99543454 1001 86380 86390 1
543397 99543397 1001 86380 86390 1
543334 99543334 1001 86380 86390 1
543336 99543336 1001 86380 86390 1
543240 99543240 1001 86380 86390 1
543894 99543894 1001 86380 86390 1
543949 99543949 1001 86380 86390 1
544595 99544595 1001 86380 86390 1
544524 99544524 1001 86380 86390 1
544576 99544576 1001 86380 86390 1
544464 99544464 1001 86380 86390 1
544337 99544337 1001 86380 86390 1
544005 99544005 1001 86380 86390 1
544102 99544102 1001 86380 86390 1
544012 99544012 1001 86380 86390 1
544066 99544066 1001 86380 86390 1
544605 99544605 1001 86380 86390 1
511756 871 1001 56900 57199 1
400203 99400203 1001 86380 86390 1
400320 99400320 1001 86380 86390 1
400234 99400234 1001 86380 86390 1
400632 99400632 1001 86380 86390 1
400922 99400922 1001 86380 86390 1
401050 99401050 1001 86380 86390 1
401177 99401177 1001 86380 86390 1
401254 99401254 1001 86380 86390 1
401286 99401286 1001 86380 86390 1
401339 99401339 1001 86380 86390 1
401382 99401382 1001 86380 86390 1
401552 99401552 1001 86380 86390 1
401542 99401542 1001 86380 86390 1
401790 99401790 1001 86380 86390 1
401947 99401947 1001 86380 86390 1
401923 99401923 1001 86380 86390 1
401930 99401930 1001 86380 86390 1
402135 99402135 1001 86380 86390 1
402270 99402270 1001 86380 86390 1
402433 99402433 1001 86380 86390 1
402683 99402683 1001 86380 86390 1
402781 99402781 1001 86380 86390 1
402849 99402849 1001 86380 86390 1
402856 99402856 1001 86380 86390 1
402896 99402896 1001 86380 86390 1
403095 99403095 1001 86380 86390 1
403093 99403093 1001 86380 86390 1
403221 99403221 1001 86380 86390 1
403659 99403659 1001 86380 86390 1
403769 99403769 1001 86380 86390 1
403761 99403761 1001 86380 86390 1
403880 99403880 1001 86380 86390 1
404005 99404005 1001 86380 86390 1
403991 99403991 1001 86380 86390 1
404340 99404340 1001 86380 86390 1
404458 99404458 1001 86380 86390 1
404639 99404639 1001 86380 86390 1
404868 99404868 1001 86380 86390 1
404831 99404831 1001 86380 86390 1
404916 99404916 1001 86380 86390 1
405080 99405080 1001 86380 86390 1
405212 99405212 1001 86380 86390 1
405297 99405297 1001 86380 86390 1
405268 99405268 1001 86380 86390 1
405416 99405416 1001 86380 86390 1
405412 99405412 1001 86380 86390 1
405318 99405318 1001 86380 86390 1
405467 99405467 1001 86380 86390 1
405428 99405428 1001 86380 86390 1
405514 99405514 1001 86380 86390 1
405516 99405516 1001 86380 86390 1
405657 99405657 1001 86380 86390 1
405696 99405696 1001 86380 86390 1
405686 99405686 1001 86380 86390 1
405817 99405817 1001 86380 86390 1
405870 99405870 1001 86380 86390 1
405893 99405893 1001 86380 86390 1
406088 99406088 1001 86380 86390 1
406296 99406296 1001 86380 86390 1
406328 99406328 1001 86380 86390 1
406448 99406448 1001 86380 86390 1
406531 99406531 1001 86380 86390 1
406535 99406535 1001 86380 86390 1
406826 99406826 1001 86380 86390 1
406905 99406905 1001 86380 86390 1
406884 99406884 1001 86380 86390 1
407095 99407095 1001 86380 86390 1
407122 99407122 1001 86380 86390 1
407224 99407224 1001 86380 86390 1
407335 99407335 1001 86380 86390 1
407496 99407496 1001 86380 86390 1
407608 99407608 1001 86380 86390 1
407733 99407733 1001 86380 86390 1
407713 99407713 1001 86380 86390 1
407697 99407697 1001 86380 86390 1
407849 99407849 1001 86380 86390 1
407770 99407770 1001 86380 86390 1
407898 99407898 1001 86380 86390 1
408019 99408019 1001 86380 86390 1
408294 99408294 1001 86380 86390 1
408410 99408410 1001 86380 86390 1
408693 99408693 1001 86380 86390 1
408701 99408701 1001 86380 86390 1
408817 99408817 1001 86380 86390 1
408886 99408886 1001 86380 86390 1
408959 99408959 1001 86380 86390 1
408935 99408935 1001 86380 86390 1
408908 99408908 1001 86380 86390 1
409043 99409043 1001 86380 86390 1
409349 99409349 1001 86380 86390 1
409378 99409378 1001 86380 86390 1
409445 99409445 1001 86380 86390 1
409474 99409474 1001 86380 86390 1
409545 99409545 1001 86380 86390 1
409625 99409625 1001 86380 86390 1
409600 99409600 1001 86380 86390 1
410236 99410236 1001 86380 86390 1
410344 99410344 1001 86380 86390 1
410543 99410543 1001 86380 86390 1
410797 99410797 1001 86380 86390 1
410886 99410886 1001 86380 86390 1
410930 99410930 1001 86380 86390 1
411007 99411007 1001 86380 86390 1
411057 99411057 1001 86380 86390 1
411232 99411232 1001 86380 86390 1
411318 99411318 1001 86380 86390 1
411385 99411385 1001 86380 86390 1
411340 99411340 1001 86380 86390 1
411567 99411567 1001 86380 86390 1
411845 99411845 1001 86380 86390 1
411871 99411871 1001 86380 86390 1
412167 99412167 1001 86380 86390 1
412301 99412301 1001 86380 86390 1
413620 99413620 1001 86380 86390 1
413478 99413478 1001 86380 86390 1
413440 99413440 1001 86380 86390 1
413396 99413396 1001 86380 86390 1
413330 99413330 1001 86380 86390 1
412978 99412978 1001 86380 86390 1
412980 99412980 1001 86380 86390 1
413148 99413148 1001 86380 86390 1
413056 99413056 1001 86380 86390 1
412752 99412752 1001 86380 86390 1
412563 99412563 1001 86380 86390 1
412810 99412810 1001 86380 86390 1
412717 99412717 1001 86380 86390 1
413928 99413928 1001 86380 86390 1
415028 99415028 1001 86380 86390 1
415149 99415149 1001 86380 86390 1
415042 99415042 1001 86380 86390 1
414985 99414985 1001 86380 86390 1
415212 99415212 1001 86380 86390 1
414597 99414597 1001 86380 86390 1
414321 99414321 1001 86380 86390 1
414406 99414406 1001 86380 86390 1
414436 99414436 1001 86380 86390 1
414413 99414413 1001 86380 86390 1
414240 99414240 1001 86380 86390 1
414417 99414417 1001 86380 86390 1
415452 99415452 1001 86380 86390 1
415692 99415692 1001 86380 86390 1
416931 99416931 1001 86380 86390 1
416885 99416885 1001 86380 86390 1
416944 99416944 1001 86380 86390 1
416843 99416843 1001 86380 86390 1
416806 99416806 1001 86380 86390 1
416283 99416283 1001 86380 86390 1
416551 99416551 1001 86380 86390 1
416390 99416390 1001 86380 86390 1
416490 99416490 1001 86380 86390 1
416206 99416206 1001 86380 86390 1
415810 99415810 1001 86380 86390 1
415932 99415932 1001 86380 86390 1
415784 99415784 1001 86380 86390 1
415975 99415975 1001 86380 86390 1
416101 99416101 1001 86380 86390 1
417235 99417235 1001 86380 86390 1
417100 99417100 1001 86380 86390 1
418528 99418528 1001 86380 86390 1
418595 99418595 1001 86380 86390 1
418611 99418611 1001 86380 86390 1
418588 99418588 1001 86380 86390 1
418711 99418711 1001 86380 86390 1
418691 99418691 1001 86380 86390 1
418226 99418226 1001 86380 86390 1
417872 99417872 1001 86380 86390 1
417863 99417863 1001 86380 86390 1
417986 99417986 1001 86380 86390 1
417674 99417674 1001 86380 86390 1
418847 99418847 1001 86380 86390 1
418891 99418891 1001 86380 86390 1
419118 99419118 1001 86380 86390 1
418998 99418998 1001 86380 86390 1
420148 99420148 1001 86380 86390 1
420401 99420401 1001 86380 86390 1
420183 99420183 1001 86380 86390 1
419796 99419796 1001 86380 86390 1
419492 99419492 1001 86380 86390 1
419553 99419553 1001 86380 86390 1
419622 99419622 1001 86380 86390 1
420480 99420480 1001 86380 86390 1
420536 99420536 1001 86380 86390 1
421794 99421794 1001 86380 86390 1
421876 99421876 1001 86380 86390 1
422024 99422024 1001 86380 86390 1
421647 99421647 1001 86380 86390 1
421651 99421651 1001 86380 86390 1
421604 99421604 1001 86380 86390 1
421476 99421476 1001 86380 86390 1
421314 99421314 1001 86380 86390 1
421016 99421016 1001 86380 86390 1
421160 99421160 1001 86380 86390 1
421139 99421139 1001 86380 86390 1
421228 99421228 1001 86380 86390 1
421253 99421253 1001 86380 86390 1
422317 99422317 1001 86380 86390 1
422206 99422206 1001 86380 86390 1
422230 99422230 1001 86380 86390 1
423750 99423750 1001 86380 86390 1
423751 99423751 1001 86380 86390 1
423441 99423441 1001 86380 86390 1
423427 99423427 1001 86380 86390 1
423740 99423740 1001 86380 86390 1
422971 99422971 1001 86380 86390 1
423019 99423019 1001 86380 86390 1
422751 99422751 1001 86380 86390 1
423868 99423868 1001 86380 86390 1
425125 99425125 1001 86380 86390 1
425351 99425351 1001 86380 86390 1
425360 99425360 1001 86380 86390 1
425004 99425004 1001 86380 86390 1
424868 99424868 1001 86380 86390 1
424657 99424657 1001 86380 86390 1
424794 99424794 1001 86380 86390 1
424317 99424317 1001 86380 86390 1
424187 99424187 1001 86380 86390 1
425471 99425471 1001 86380 86390 1
425807 99425807 1001 86380 86390 1
425492 99425492 1001 86380 86390 1
426751 99426751 1001 86380 86390 1
427087 99427087 1001 86380 86390 1
426839 99426839 1001 86380 86390 1
426296 99426296 1001 86380 86390 1
426278 99426278 1001 86380 86390 1
426252 99426252 1001 86380 86390 1
426208 99426208 1001 86380 86390 1
427403 99427403 1001 86380 86390 1
427998 99427998 1001 86380 86390 1
428139 99428139 1001 86380 86390 1
428152 99428152 1001 86380 86390 1
427921 99427921 1001 86380 86390 1
428772 99428772 1001 86380 86390 1
428797 99428797 1001 86380 86390 1
429085 99429085 1001 86380 86390 1
429059 99429059 1001 86380 86390 1
429012 99429012 1001 86380 86390 1
429093 99429093 1001 86380 86390 1
430120 99430120 1001 86380 86390 1
430188 99430188 1001 86380 86390 1
429811 99429811 1001 86380 86390 1
429886 99429886 1001 86380 86390 1
429866 99429866 1001 86380 86390 1
429231 99429231 1001 86380 86390 1
429330 99429330 1001 86380 86390 1
429289 99429289 1001 86380 86390 1
430497 99430497 1001 86380 86390 1
431912 99431912 1001 86380 86390 1
431685 99431685 1001 86380 86390 1
432039 99432039 1001 86380 86390 1
431930 99431930 1001 86380 86390 1
431573 99431573 1001 86380 86390 1
431148 99431148 1001 86380 86390 1
431175 99431175 1001 86380 86390 1
431077 99431077 1001 86380 86390 1
431089 99431089 1001 86380 86390 1
431260 99431260 1001 86380 86390 1
432335 99432335 1001 86380 86390 1
433400 99433400 1001 86380 86390 1
433334 99433334 1001 86380 86390 1
433580 99433580 1001 86380 86390 1
433255 99433255 1001 86380 86390 1
432620 99432620 1001 86380 86390 1
432845 99432845 1001 86380 86390 1
432894 99432894 1001 86380 86390 1
434070 99434070 1001 86380 86390 1
434014 99434014 1001 86380 86390 1
433778 99433778 1001 86380 86390 1
435360 99435360 1001 86380 86390 1
434852 99434852 1001 86380 86390 1
434774 99434774 1001 86380 86390 1
434401 99434401 1001 86380 86390 1
435716 99435716 1001 86380 86390 1
435618 99435618 1001 86380 86390 1
435477 99435477 1001 86380 86390 1
437048 99437048 1001 86380 86390 1
437081 99437081 1001 86380 86390 1
436931 99436931 1001 86380 86390 1
436773 99436773 1001 86380 86390 1
436950 99436950 1001 86380 86390 1
436396 99436396 1001 86380 86390 1
436578 99436578 1001 86380 86390 1
436374 99436374 1001 86380 86390 1
436157 99436157 1001 86380 86390 1
436210 99436210 1001 86380 86390 1
435949 99435949 1001 86380 86390 1
437319 99437319 1001 86380 86390 1
300034 99300034 1001 86380 86390 1
300039 99300039 1001 86380 86390 1
300079 99300079 1001 86380 86390 1
300606 99300606 1001 86380 86390 1
300714 99300714 1001 86380 86390 1
300499 99300499 1001 86380 86390 1
300359 99300359 1001 86380 86390 1
300440 99300440 1001 86380 86390 1
300378 99300378 1001 86380 86390 1
300250 99300250 1001 86380 86390 1
300214 99300214 1001 86380 86390 1
300150 99300150 1001 86380 86390 1
300242 99300242 1001 86380 86390 1
300281 99300281 1001 86380 86390 1
300274 99300274 1001 86380 86390 1
300223 99300223 1001 86380 86390 1
300765 99300765 1001 86380 86390 1
300775 99300775 1001 86380 86390 1
301389 99301389 1001 86380 86390 1
301428 99301428 1001 86380 86390 1
301410 99301410 1001 86380 86390 1
301277 99301277 1001 86380 86390 1
301152 99301152 1001 86380 86390 1
301080 99301080 1001 86380 86390 1
301007 99301007 1001 86380 86390 1
301062 99301062 1001 86380 86390 1
301650 99301650 1001 86380 86390 1
302289 99302289 1001 86380 86390 1
302239 99302239 1001 86380 86390 1
302103 99302103 1001 86380 86390 1
301890 99301890 1001 86380 86390 1
301950 99301950 1001 86380 86390 1
301782 99301782 1001 86380 86390 1
302483 99302483 1001 86380 86390 1
302497 99302497 1001 86380 86390 1
302524 99302524 1001 86380 86390 1
302395 99302395 1001 86380 86390 1
302581 99302581 1001 86380 86390 1
303006 99303006 1001 86380 86390 1
303012 99303012 1001 86380 86390 1
302950 99302950 1001 86380 86390 1
302834 99302834 1001 86380 86390 1
302783 99302783 1001 86380 86390 1
302737 99302737 1001 86380 86390 1
302738 99302738 1001 86380 86390 1
303374 99303374 1001 86380 86390 1
303388 99303388 1001 86380 86390 1
303260 99303260 1001 86380 86390 1
303409 99303409 1001 86380 86390 1
303358 99303358 1001 86380 86390 1
303333 99303333 1001 86380 86390 1
303216 99303216 1001 86380 86390 1
303880 99303880 1001 86380 86390 1
303909 99303909 1001 86380 86390 1
303836 99303836 1001 86380 86390 1
303861 99303861 1001 86380 86390 1
303900 99303900 1001 86380 86390 1
303952 99303952 1001 86380 86390 1
303993 99303993 1001 86380 86390 1
303994 99303994 1001 86380 86390 1
303751 99303751 1001 86380 86390 1
303636 99303636 1001 86380 86390 1
303638 99303638 1001 86380 86390 1
303681 99303681 1001 86380 86390 1
303629 99303629 1001 86380 86390 1
303736 99303736 1001 86380 86390 1
303491 99303491 1001 86380 86390 1
303443 99303443 1001 86380 86390 1
303458 99303458 1001 86380 86390 1
303587 99303587 1001 86380 86390 1
303510 99303510 1001 86380 86390 1
303536 99303536 1001 86380 86390 1
304173 99304173 1001 86380 86390 1
304199 99304199 1001 86380 86390 1
304227 99304227 1001 86380 86390 1
304153 99304153 1001 86380 86390 1
304169 99304169 1001 86380 86390 1
304699 99304699 1001 86380 86390 1
304794 99304794 1001 86380 86390 1
304513 99304513 1001 86380 86390 1
304582 99304582 1001 86380 86390 1
304518 99304518 1001 86380 86390 1
304453 99304453 1001 86380 86390 1
304346 99304346 1001 86380 86390 1
304259 99304259 1001 86380 86390 1
304324 99304324 1001 86380 86390 1
304314 99304314 1001 86380 86390 1
304289 99304289 1001 86380 86390 1
304419 99304419 1001 86380 86390 1
304934 99304934 1001 86380 86390 1
305056 99305056 1001 86380 86390 1
305649 99305649 1001 86380 86390 1
305636 99305636 1001 86380 86390 1
305536 99305536 1001 86380 86390 1
305619 99305619 1001 86380 86390 1
305679 99305679 1001 86380 86390 1
305543 99305543 1001 86380 86390 1
305365 99305365 1001 86380 86390 1
305395 99305395 1001 86380 86390 1
305323 99305323 1001 86380 86390 1
305240 99305240 1001 86380 86390 1
305253 99305253 1001 86380 86390 1
305153 99305153 1001 86380 86390 1
500131 99500131 1001 86380 86390 1
500159 99500159 1001 86380 86390 1
500031 99500031 1001 86380 86390 1
500020 99500020 1001 86380 86390 1
500072 99500072 1001 86380 86390 1
500674 99500674 1001 86380 86390 1
500740 99500740 1001 86380 86390 1
500694 99500694 1001 86380 86390 1
500696 99500696 1001 86380 86390 1
500608 99500608 1001 86380 86390 1
500588 99500588 1001 86380 86390 1
500491 99500491 1001 86380 86390 1
500374 99500374 1001 86380 86390 1
500381 99500381 1001 86380 86390 1
500346 99500346 1001 86380 86390 1
500879 99500879 1001 86380 86390 1
500956 99500956 1001 86380 86390 1
500827 99500827 1001 86380 86390 1
500948 99500948 1001 86380 86390 1
501501 99501501 1001 86380 86390 1
501255 99501255 1001 86380 86390 1
501320 99501320 1001 86380 86390 1
501372 99501372 1001 86380 86390 1
501385 99501385 1001 86380 86390 1
501387 99501387 1001 86380 86390 1
501288 99501288 1001 86380 86390 1
501122 99501122 1001 86380 86390 1
501071 99501071 1001 86380 86390 1
501138 99501138 1001 86380 86390 1
501221 99501221 1001 86380 86390 1
501068 99501068 1001 86380 86390 1
501224 99501224 1001 86380 86390 1
501792 99501792 1001 86380 86390 1
501835 99501835 1001 86380 86390 1
501712 99501712 1001 86380 86390 1
502275 99502275 1001 86380 86390 1
502276 99502276 1001 86380 86390 1
502329 99502329 1001 86380 86390 1
502361 99502361 1001 86380 86390 1
502119 99502119 1001 86380 86390 1
502122 99502122 1001 86380 86390 1
502114 99502114 1001 86380 86390 1
502076 99502076 1001 86380 86390 1
501871 99501871 1001 86380 86390 1
501960 99501960 1001 86380 86390 1
502646 99502646 1001 86380 86390 1
502530 99502530 1001 86380 86390 1
502648 99502648 1001 86380 86390 1
502610 99502610 1001 86380 86390 1
502524 99502524 1001 86380 86390 1
502499 99502499 1001 86380 86390 1
503236 99503236 1001 86380 86390 1
502905 99502905 1001 86380 86390 1
502906 99502906 1001 86380 86390 1
502908 99502908 1001 86380 86390 1
502844 99502844 1001 86380 86390 1
502703 99502703 1001 86380 86390 1
504036 99504036 1001 86380 86390 1
504101 99504101 1001 86380 86390 1
503758 99503758 1001 86380 86390 1
503892 99503892 1001 86380 86390 1
503711 99503711 1001 86380 86390 1
503820 99503820 1001 86380 86390 1
503553 99503553 1001 86380 86390 1
503554 99503554 1001 86380 86390 1
503516 99503516 1001 86380 86390 1
503509 99503509 1001 86380 86390 1
504260 99504260 1001 86380 86390 1
504136 99504136 1001 86380 86390 1
504205 99504205 1001 86380 86390 1
504140 99504140 1001 86380 86390 1
504832 99504832 1001 86380 86390 1
504875 99504875 1001 86380 86390 1
504637 99504637 1001 86380 86390 1
504599 99504599 1001 86380 86390 1
504730 99504730 1001 86380 86390 1
504667 99504667 1001 86380 86390 1
504591 99504591 1001 86380 86390 1
504568 99504568 1001 86380 86390 1
504493 99504493 1001 86380 86390 1
504405 99504405 1001 86380 86390 1
505035 99505035 1001 86380 86390 1
504987 99504987 1001 86380 86390 1
505092 99505092 1001 86380 86390 1
505673 99505673 1001 86380 86390 1
505500 99505500 1001 86380 86390 1
505440 99505440 1001 86380 86390 1
505416 99505416 1001 86380 86390 1
505188 99505188 1001 86380 86390 1
505318 99505318 1001 86380 86390 1
505202 99505202 1001 86380 86390 1
505229 99505229 1001 86380 86390 1
505157 99505157 1001 86380 86390 1
505330 99505330 1001 86380 86390 1
505846 99505846 1001 86380 86390 1
505782 99505782 1001 86380 86390 1
505786 99505786 1001 86380 86390 1
505880 99505880 1001 86380 86390 1
506481 99506481 1001 86380 86390 1
506495 99506495 1001 86380 86390 1
506431 99506431 1001 86380 86390 1
506406 99506406 1001 86380 86390 1
506524 99506524 1001 86380 86390 1
506488 99506488 1001 86380 86390 1
506489 99506489 1001 86380 86390 1
506306 99506306 1001 86380 86390 1
506345 99506345 1001 86380 86390 1
506203 99506203 1001 86380 86390 1
506002 99506002 1001 86380 86390 1
506043 99506043 1001 86380 86390 1
506749 99506749 1001 86380 86390 1
506776 99506776 1001 86380 86390 1
507051 99507051 1001 86380 86390 1
507096 99507096 1001 86380 86390 1
506970 99506970 1001 86380 86390 1
506973 99506973 1001 86380 86390 1
506836 99506836 1001 86380 86390 1
508160 99508160 1001 86380 86390 1
508112 99508112 1001 86380 86390 1
508182 99508182 1001 86380 86390 1
508067 99508067 1001 86380 86390 1
507875 99507875 1001 86380 86390 1
507965 99507965 1001 86380 86390 1
507894 99507894 1001 86380 86390 1
507648 99507648 1001 86380 86390 1
507742 99507742 1001 86380 86390 1
507678 99507678 1001 86380 86390 1
507640 99507640 1001 86380 86390 1
508303 99508303 1001 86380 86390 1
508373 99508373 1001 86380 86390 1
508754 99508754 1001 86380 86390 1
508683 99508683 1001 86380 86390 1
508775 99508775 1001 86380 86390 1
508866 99508866 1001 86380 86390 1
508559 99508559 1001 86380 86390 1
508566 99508566 1001 86380 86390 1
508658 99508658 1001 86380 86390 1
508542 99508542 1001 86380 86390 1
508544 99508544 1001 86380 86390 1
509137 99509137 1001 86380 86390 1
509248 99509248 1001 86380 86390 1
509210 99509210 1001 86380 86390 1
509211 99509211 1001 86380 86390 1
509734 99509734 1001 86380 86390 1
509812 99509812 1001 86380 86390 1
509882 99509882 1001 86380 86390 1
509889 99509889 1001 86380 86390 1
509652 99509652 1001 86380 86390 1
509692 99509692 1001 86380 86390 1
509630 99509630 1001 86380 86390 1
509401 99509401 1001 86380 86390 1
509427 99509427 1001 86380 86390 1
509314 99509314 1001 86380 86390 1
510071 99510071 1001 86380 86390 1
510077 99510077 1001 86380 86390 1
510564 99510564 1001 86380 86390 1
510701 99510701 1001 86380 86390 1
510647 99510647 1001 86380 86390 1
510392 99510392 1001 86380 86390 1
510418 99510418 1001 86380 86390 1
510347 99510347 1001 86380 86390 1
510426 99510426 1001 86380 86390 1
510184 99510184 1001 86380 86390 1
510226 99510226 1001 86380 86390 1
510151 99510151 1001 86380 86390 1
510295 99510295 1001 86380 86390 1
510193 99510193 1001 86380 86390 1
510274 99510274 1001 86380 86390 1
510754 99510754 1001 86380 86390 1
510807 99510807 1001 86380 86390 1
510757 99510757 1001 86380 86390 1
511412 99511412 1001 86380 86390 1
511466 99511466 1001 86380 86390 1
511532 99511532 1001 86380 86390 1
511406 99511406 1001 86380 86390 1
511472 99511472 1001 86380 86390 1
511409 99511409 1001 86380 86390 1
511301 99511301 1001 86380 86390 1
511228 99511228 1001 86380 86390 1
510984 99510984 1001 86380 86390 1
512318 99512318 1001 86380 86390 1
512215 99512215 1001 86380 86390 1
512308 99512308 1001 86380 86390 1
512218 99512218 1001 86380 86390 1
512262 99512262 1001 86380 86390 1
512058 99512058 1001 86380 86390 1
512136 99512136 1001 86380 86390 1
512162 99512162 1001 86380 86390 1
512138 99512138 1001 86380 86390 1
512090 99512090 1001 86380 86390 1
512129 99512129 1001 86380 86390 1
511955 99511955 1001 86380 86390 1
511801 99511801 1001 86380 86390 1
511815 99511815 1001 86380 86390 1
511764 99511764 1001 86380 86390 1
511845 99511845 1001 86380 86390 1
512480 99512480 1001 86380 86390 1
512456 99512456 1001 86380 86390 1
512567 99512567 1001 86380 86390 1
513158 99513158 1001 86380 86390 1
513162 99513162 1001 86380 86390 1
512925 99512925 1001 86380 86390 1
512888 99512888 1001 86380 86390 1
512994 99512994 1001 86380 86390 1
512650 99512650 1001 86380 86390 1
512781 99512781 1001 86380 86390 1
512603 99512603 1001 86380 86390 1
513229 99513229 1001 86380 86390 1
513877 99513877 1001 86380 86390 1
513856 99513856 1001 86380 86390 1
513921 99513921 1001 86380 86390 1
513883 99513883 1001 86380 86390 1
513665 99513665 1001 86380 86390 1
513654 99513654 1001 86380 86390 1
513797 99513797 1001 86380 86390 1
513519 99513519 1001 86380 86390 1
513545 99513545 1001 86380 86390 1
513584 99513584 1001 86380 86390 1
513456 99513456 1001 86380 86390 1
514068 99514068 1001 86380 86390 1
514107 99514107 1001 86380 86390 1
514129 99514129 1001 86380 86390 1
514794 99514794 1001 86380 86390 1
514795 99514795 1001 86380 86390 1
514658 99514658 1001 86380 86390 1
514472 99514472 1001 86380 86390 1
514618 99514618 1001 86380 86390 1
514646 99514646 1001 86380 86390 1
514623 99514623 1001 86380 86390 1
514625 99514625 1001 86380 86390 1
514383 99514383 1001 86380 86390 1
514958 99514958 1001 86380 86390 1
514935 99514935 1001 86380 86390 1
515021 99515021 1001 86380 86390 1
515503 99515503 1001 86380 86390 1
515518 99515518 1001 86380 86390 1
515528 99515528 1001 86380 86390 1
515083 99515083 1001 86380 86390 1
515712 99515712 1001 86380 86390 1
516347 99516347 1001 86380 86390 1
516022 99516022 1001 86380 86390 1
515989 99515989 1001 86380 86390 1
516626 99516626 1001 86380 86390 1
516691 99516691 1001 86380 86390 1
516654 99516654 1001 86380 86390 1
516642 99516642 1001 86380 86390 1
517207 99517207 1001 86380 86390 1
517143 99517143 1001 86380 86390 1
517056 99517056 1001 86380 86390 1
517122 99517122 1001 86380 86390 1
517010 99517010 1001 86380 86390 1
517063 99517063 1001 86380 86390 1
517102 99517102 1001 86380 86390 1
516823 99516823 1001 86380 86390 1
516723 99516723 1001 86380 86390 1
516918 99516918 1001 86380 86390 1
517362 99517362 1001 86380 86390 1
517493 99517493 1001 86380 86390 1
517982 99517982 1001 86380 86390 1
518124 99518124 1001 86380 86390 1
518153 99518153 1001 86380 86390 1
517767 99517767 1001 86380 86390 1
517899 99517899 1001 86380 86390 1
517952 99517952 1001 86380 86390 1
517891 99517891 1001 86380 86390 1
517684 99517684 1001 86380 86390 1
517597 99517597 1001 86380 86390 1
517548 99517548 1001 86380 86390 1
517682 99517682 1001 86380 86390 1
518331 99518331 1001 86380 86390 1
518970 99518970 1001 86380 86390 1
518779 99518779 1001 86380 86390 1
518401 99518401 1001 86380 86390 1
518573 99518573 1001 86380 86390 1
519050 99519050 1001 86380 86390 1
519045 99519045 1001 86380 86390 1
519149 99519149 1001 86380 86390 1
519688 99519688 1001 86380 86390 1
519728 99519728 1001 86380 86390 1
519495 99519495 1001 86380 86390 1
519444 99519444 1001 86380 86390 1
519537 99519537 1001 86380 86390 1
519375 99519375 1001 86380 86390 1
519202 99519202 1001 86380 86390 1
519910 99519910 1001 86380 86390 1
520609 99520609 1001 86380 86390 1
520466 99520466 1001 86380 86390 1
520621 99520621 1001 86380 86390 1
520454 99520454 1001 86380 86390 1
520397 99520397 1001 86380 86390 1
520346 99520346 1001 86380 86390 1
520350 99520350 1001 86380 86390 1
520312 99520312 1001 86380 86390 1
520377 99520377 1001 86380 86390 1
520416 99520416 1001 86380 86390 1
520288 99520288 1001 86380 86390 1
520074 99520074 1001 86380 86390 1
520165 99520165 1001 86380 86390 1
520197 99520197 1001 86380 86390 1
520186 99520186 1001 86380 86390 1
520096 99520096 1001 86380 86390 1
520678 99520678 1001 86380 86390 1
520672 99520672 1001 86380 86390 1
520817 99520817 1001 86380 86390 1
520649 99520649 1001 86380 86390 1
521416 99521416 1001 86380 86390 1
521430 99521430 1001 86380 86390 1
520848 99520848 1001 86380 86390 1
521010 99521010 1001 86380 86390 1
522222 99522222 1001 86380 86390 1
522158 99522158 1001 86380 86390 1
522254 99522254 1001 86380 86390 1
521910 99521910 1001 86380 86390 1
522057 99522057 1001 86380 86390 1
522086 99522086 1001 86380 86390 1
521841 99521841 1001 86380 86390 1
521812 99521812 1001 86380 86390 1
522309 99522309 1001 86380 86390 1
522479 99522479 1001 86380 86390 1
522365 99522365 1001 86380 86390 1
522482 99522482 1001 86380 86390 1
523092 99523092 1001 86380 86390 1
523095 99523095 1001 86380 86390 1
522920 99522920 1001 86380 86390 1
523074 99523074 1001 86380 86390 1
523103 99523103 1001 86380 86390 1
522827 99522827 1001 86380 86390 1
522790 99522790 1001 86380 86390 1
522872 99522872 1001 86380 86390 1
522730 99522730 1001 86380 86390 1
522744 99522744 1001 86380 86390 1
522783 99522783 1001 86380 86390 1
522552 99522552 1001 86380 86390 1
522644 99522644 1001 86380 86390 1
522571 99522571 1001 86380 86390 1
523292 99523292 1001 86380 86390 1
523269 99523269 1001 86380 86390 1
523805 99523805 1001 86380 86390 1
523859 99523859 1001 86380 86390 1
523562 99523562 1001 86380 86390 1
523666 99523666 1001 86380 86390 1
523590 99523590 1001 86380 86390 1
523449 99523449 1001 86380 86390 1
523374 99523374 1001 86380 86390 1
523426 99523426 1001 86380 86390 1
524649 99524649 1001 86380 86390 1
524688 99524688 1001 86380 86390 1
524463 99524463 1001 86380 86390 1
524444 99524444 1001 86380 86390 1
524522 99524522 1001 86380 86390 1
524154 99524154 1001 86380 86390 1
524772 99524772 1001 86380 86390 1
524825 99524825 1001 86380 86390 1
525485 99525485 1001 86380 86390 1
525399 99525399 1001 86380 86390 1
525438 99525438 1001 86380 86390 1
525477 99525477 1001 86380 86390 1
525542 99525542 1001 86380 86390 1
525264 99525264 1001 86380 86390 1
525193 99525193 1001 86380 86390 1
525194 99525194 1001 86380 86390 1
525390 99525390 1001 86380 86390 1
525099 99525099 1001 86380 86390 1
525079 99525079 1001 86380 86390 1
525662 99525662 1001 86380 86390 1
525729 99525729 1001 86380 86390 1
526297 99526297 1001 86380 86390 1
526395 99526395 1001 86380 86390 1
526117 99526117 1001 86380 86390 1
526143 99526143 1001 86380 86390 1
526183 99526183 1001 86380 86390 1
526606 99526606 1001 86380 86390 1
527197 99527197 1001 86380 86390 1
526902 99526902 1001 86380 86390 1
527019 99527019 1001 86380 86390 1
526906 99526906 1001 86380 86390 1
526985 99526985 1001 86380 86390 1
527011 99527011 1001 86380 86390 1
527029 99527029 1001 86380 86390 1
526751 99526751 1001 86380 86390 1
526674 99526674 1001 86380 86390 1
526803 99526803 1001 86380 86390 1
527341 99527341 1001 86380 86390 1
527382 99527382 1001 86380 86390 1
527447 99527447 1001 86380 86390 1
527384 99527384 1001 86380 86390 1
527284 99527284 1001 86380 86390 1
528038 99528038 1001 86380 86390 1
527900 99527900 1001 86380 86390 1
528057 99528057 1001 86380 86390 1
527753 99527753 1001 86380 86390 1
527863 99527863 1001 86380 86390 1
527525 99527525 1001 86380 86390 1
527630 99527630 1001 86380 86390 1
527543 99527543 1001 86380 86390 1
528151 99528151 1001 86380 86390 1
528264 99528264 1001 86380 86390 1
528800 99528800 1001 86380 86390 1
528841 99528841 1001 86380 86390 1
528857 99528857 1001 86380 86390 1
528697 99528697 1001 86380 86390 1
528594 99528594 1001 86380 86390 1
528531 99528531 1001 86380 86390 1
528673 99528673 1001 86380 86390 1
528577 99528577 1001 86380 86390 1
528603 99528603 1001 86380 86390 1
528616 99528616 1001 86380 86390 1
528682 99528682 1001 86380 86390 1
528478 99528478 1001 86380 86390 1
528407 99528407 1001 86380 86390 1
529060 99529060 1001 86380 86390 1
528948 99528948 1001 86380 86390 1
529532 99529532 1001 86380 86390 1
529689 99529689 1001 86380 86390 1
529368 99529368 1001 86380 86390 1
529412 99529412 1001 86380 86390 1
529477 99529477 1001 86380 86390 1
529308 99529308 1001 86380 86390 1
529219 99529219 1001 86380 86390 1
529170 99529170 1001 86380 86390 1
529784 99529784 1001 86380 86390 1
530452 99530452 1001 86380 86390 1
530467 99530467 1001 86380 86390 1
530480 99530480 1001 86380 86390 1
530468 99530468 1001 86380 86390 1
530391 99530391 1001 86380 86390 1
530392 99530392 1001 86380 86390 1
530368 99530368 1001 86380 86390 1
530145 99530145 1001 86380 86390 1
530303 99530303 1001 86380 86390 1
530187 99530187 1001 86380 86390 1
530153 99530153 1001 86380 86390 1
529949 99529949 1001 86380 86390 1
530020 99530020 1001 86380 86390 1
530630 99530630 1001 86380 86390 1
530665 99530665 1001 86380 86390 1
531251 99531251 1001 86380 86390 1
531177 99531177 1001 86380 86390 1
531360 99531360 1001 86380 86390 1
530997 99530997 1001 86380 86390 1
531064 99531064 1001 86380 86390 1
530966 99530966 1001 86380 86390 1
530762 99530762 1001 86380 86390 1
530945 99530945 1001 86380 86390 1
530793 99530793 1001 86380 86390 1
530845 99530845 1001 86380 86390 1
530939 99530939 1001 86380 86390 1
531533 99531533 1001 86380 86390 1
531488 99531488 1001 86380 86390 1
531424 99531424 1001 86380 86390 1
531438 99531438 1001 86380 86390 1
531529 99531529 1001 86380 86390 1
532011 99532011 1001 86380 86390 1
531953 99531953 1001 86380 86390 1
531840 99531840 1001 86380 86390 1
531664 99531664 1001 86380 86390 1
531725 99531725 1001 86380 86390 1
532282 99532282 1001 86380 86390 1
532401 99532401 1001 86380 86390 1
532363 99532363 1001 86380 86390 1
532319 99532319 1001 86380 86390 1
532956 99532956 1001 86380 86390 1
532997 99532997 1001 86380 86390 1
532957 99532957 1001 86380 86390 1
532921 99532921 1001 86380 86390 1
532988 99532988 1001 86380 86390 1
533022 99533022 1001 86380 86390 1
532954 99532954 1001 86380 86390 1
532645 99532645 1001 86380 86390 1
532716 99532716 1001 86380 86390 1
532783 99532783 1001 86380 86390 1
532628 99532628 1001 86380 86390 1
532707 99532707 1001 86380 86390 1
532813 99532813 1001 86380 86390 1
532491 99532491 1001 86380 86390 1
532543 99532543 1001 86380 86390 1
532494 99532494 1001 86380 86390 1
533195 99533195 1001 86380 86390 1
533487 99533487 1001 86380 86390 1
533591 99533591 1001 86380 86390 1
533476 99533476 1001 86380 86390 1
533515 99533515 1001 86380 86390 1
533516 99533516 1001 86380 86390 1
533607 99533607 1001 86380 86390 1
533570 99533570 1001 86380 86390 1
533532 99533532 1001 86380 86390 1
533597 99533597 1001 86380 86390 1
533520 99533520 1001 86380 86390 1
533433 99533433 1001 86380 86390 1
533281 99533281 1001 86380 86390 1
533334 99533334 1001 86380 86390 1
533430 99533430 1001 86380 86390 1
533366 99533366 1001 86380 86390 1
533920 99533920 1001 86380 86390 1
533973 99533973 1001 86380 86390 1
533904 99533904 1001 86380 86390 1
534518 99534518 1001 86380 86390 1
534546 99534546 1001 86380 86390 1
534656 99534656 1001 86380 86390 1
534615 99534615 1001 86380 86390 1
534676 99534676 1001 86380 86390 1
534286 99534286 1001 86380 86390 1
534378 99534378 1001 86380 86390 1
534371 99534371 1001 86380 86390 1
534148 99534148 1001 86380 86390 1
534165 99534165 1001 86380 86390 1
534178 99534178 1001 86380 86390 1
534792 99534792 1001 86380 86390 1
534691 99534691 1001 86380 86390 1
534862 99534862 1001 86380 86390 1
535478 99535478 1001 86380 86390 1
535336 99535336 1001 86380 86390 1
535349 99535349 1001 86380 86390 1
535404 99535404 1001 86380 86390 1
535266 99535266 1001 86380 86390 1
535205 99535205 1001 86380 86390 1
535237 99535237 1001 86380 86390 1
534925 99534925 1001 86380 86390 1
535548 99535548 1001 86380 86390 1
534890 99534890 1001 86380 86390 1
535607 99535607 1001 86380 86390 1
535608 99535608 1001 86380 86390 1
536138 99536138 1001 86380 86390 1
536267 99536267 1001 86380 86390 1
536259 99536259 1001 86380 86390 1
536113 99536113 1001 86380 86390 1
535945 99535945 1001 86380 86390 1
535911 99535911 1001 86380 86390 1
535731 99535731 1001 86380 86390 1
535849 99535849 1001 86380 86390 1
536477 99536477 1001 86380 86390 1
536490 99536490 1001 86380 86390 1
536471 99536471 1001 86380 86390 1
536497 99536497 1001 86380 86390 1
536486 99536486 1001 86380 86390 1
536538 99536538 1001 86380 86390 1
536384 99536384 1001 86380 86390 1
536954 99536954 1001 86380 86390 1
536556 99536556 1001 86380 86390 1
536702 99536702 1001 86380 86390 1
537325 99537325 1001 86380 86390 1
537928 99537928 1001 86380 86390 1
537893 99537893 1001 86380 86390 1
537629 99537629 1001 86380 86390 1
537636 99537636 1001 86380 86390 1
537587 99537587 1001 86380 86390 1
537563 99537563 1001 86380 86390 1
537447 99537447 1001 86380 86390 1
538012 99538012 1001 86380 86390 1
538016 99538016 1001 86380 86390 1
538179 99538179 1001 86380 86390 1
538661 99538661 1001 86380 86390 1
538755 99538755 1001 86380 86390 1
538656 99538656 1001 86380 86390 1
538803 99538803 1001 86380 86390 1
538671 99538671 1001 86380 86390 1
538441 99538441 1001 86380 86390 1
538532 99538532 1001 86380 86390 1
538560 99538560 1001 86380 86390 1
538513 99538513 1001 86380 86390 1
538488 99538488 1001 86380 86390 1
538592 99538592 1001 86380 86390 1
538262 99538262 1001 86380 86390 1
538330 99538330 1001 86380 86390 1
538279 99538279 1001 86380 86390 1
538214 99538214 1001 86380 86390 1
538269 99538269 1001 86380 86390 1
538296 99538296 1001 86380 86390 1
538374 99538374 1001 86380 86390 1
538843 99538843 1001 86380 86390 1
539015 99539015 1001 86380 86390 1
539513 99539513 1001 86380 86390 1
539463 99539463 1001 86380 86390 1
539479 99539479 1001 86380 86390 1
539165 99539165 1001 86380 86390 1
539166 99539166 1001 86380 86390 1
539106 99539106 1001 86380 86390 1
539158 99539158 1001 86380 86390 1
539224 99539224 1001 86380 86390 1
539697 99539697 1001 86380 86390 1
539801 99539801 1001 86380 86390 1
539715 99539715 1001 86380 86390 1
540340 99540340 1001 86380 86390 1
540292 99540292 1001 86380 86390 1
540295 99540295 1001 86380 86390 1
540172 99540172 1001 86380 86390 1
540160 99540160 1001 86380 86390 1
540229 99540229 1001 86380 86390 1
540064 99540064 1001 86380 86390 1
539902 99539902 1001 86380 86390 1
539936 99539936 1001 86380 86390 1
541206 99541206 1001 86380 86390 1
541129 99541129 1001 86380 86390 1
541248 99541248 1001 86380 86390 1
541284 99541284 1001 86380 86390 1
541149 99541149 1001 86380 86390 1
541002 99541002 1001 86380 86390 1
540706 99540706 1001 86380 86390 1
541322 99541322 1001 86380 86390 1
541375 99541375 1001 86380 86390 1
541972 99541972 1001 86380 86390 1
542029 99542029 1001 86380 86390 1
541830 99541830 1001 86380 86390 1
541757 99541757 1001 86380 86390 1
541899 99541899 1001 86380 86390 1
541553 99541553 1001 86380 86390 1
542318 99542318 1001 86380 86390 1
542915 99542915 1001 86380 86390 1
542874 99542874 1001 86380 86390 1
542851 99542851 1001 86380 86390 1
542762 99542762 1001 86380 86390 1
542907 99542907 1001 86380 86390 1
542695 99542695 1001 86380 86390 1
542721 99542721 1001 86380 86390 1
542596 99542596 1001 86380 86390 1
542469 99542469 1001 86380 86390 1
542508 99542508 1001 86380 86390 1
542340 99542340 1001 86380 86390 1
542510 99542510 1001 86380 86390 1
542398 99542398 1001 86380 86390 1
542348 99542348 1001 86380 86390 1
543126 99543126 1001 86380 86390 1
543142 99543142 1001 86380 86390 1
543016 99543016 1001 86380 86390 1
543094 99543094 1001 86380 86390 1
542964 99542964 1001 86380 86390 1
543618 99543618 1001 86380 86390 1
543685 99543685 1001 86380 86390 1
543752 99543752 1001 86380 86390 1
543628 99543628 1001 86380 86390 1
543553 99543553 1001 86380 86390 1
543360 99543360 1001 86380 86390 1
543376 99543376 1001 86380 86390 1
543432 99543432 1001 86380 86390 1
543420 99543420 1001 86380 86390 1
543191 99543191 1001 86380 86390 1
543258 99543258 1001 86380 86390 1
543276 99543276 1001 86380 86390 1
543265 99543265 1001 86380 86390 1
543952 99543952 1001 86380 86390 1
543787 99543787 1001 86380 86390 1
543841 99543841 1001 86380 86390 1
543858 99543858 1001 86380 86390 1
544501 99544501 1001 86380 86390 1
544492 99544492 1001 86380 86390 1
544520 99544520 1001 86380 86390 1
544206 99544206 1001 86380 86390 1
544220 99544220 1001 86380 86390 1
544363 99544363 1001 86380 86390 1
544119 99544119 1001 86380 86390 1
544030 99544030 1001 86380 86390 1
544047 99544047 1001 86380 86390 1
544101 99544101 1001 86380 86390 1
544665 99544665 1001 86380 86390 1
544735 99544735 1001 86380 86390 1
511758 966 1001 64963 65262 1
400075 99400075 1001 86380 86390 1
400680 99400680 1001 86380 86390 1
400828 99400828 1001 86380 86390 1
400725 99400725 1001 86380 86390 1
401041 99401041 1001 86380 86390 1
400960 99400960 1001 86380 86390 1
401158 99401158 1001 86380 86390 1
401306 99401306 1001 86380 86390 1
401365 99401365 1001 86380 86390 1
401527 99401527 1001 86380 86390 1
401547 99401547 1001 86380 86390 1
401539 99401539 1001 86380 86390 1
401667 99401667 1001 86380 86390 1
402235 99402235 1001 86380 86390 1
402221 99402221 1001 86380 86390 1
402352 99402352 1001 86380 86390 1
402411 99402411 1001 86380 86390 1
402642 99402642 1001 86380 86390 1
402762 99402762 1001 86380 86390 1
402839 99402839 1001 86380 86390 1
403225 99403225 1001 86380 86390 1
403458 99403458 1001 86380 86390 1
403691 99403691 1001 86380 86390 1
403832 99403832 1001 86380 86390 1
404023 99404023 1001 86380 86390 1
404186 99404186 1001 86380 86390 1
404394 99404394 1001 86380 86390 1
404385 99404385 1001 86380 86390 1
404647 99404647 1001 86380 86390 1
404757 99404757 1001 86380 86390 1
404779 99404779 1001 86380 86390 1
404908 99404908 1001 86380 86390 1
404861 99404861 1001 86380 86390 1
404942 99404942 1001 86380 86390 1
405128 99405128 1001 86380 86390 1
405196 99405196 1001 86380 86390 1
405152 99405152 1001 86380 86390 1
405290 99405290 1001 86380 86390 1
405382 99405382 1001 86380 86390 1
405459 99405459 1001 86380 86390 1
405553 99405553 1001 86380 86390 1
405714 99405714 1001 86380 86390 1
405723 99405723 1001 86380 86390 1
405770 99405770 1001 86380 86390 1
405973 99405973 1001 86380 86390 1
405876 99405876 1001 86380 86390 1
406036 99406036 1001 86380 86390 1
406619 99406619 1001 86380 86390 1
406634 99406634 1001 86380 86390 1
406827 99406827 1001 86380 86390 1
406980 99406980 1001 86380 86390 1
407040 99407040 1001 86380 86390 1
407250 99407250 1001 86380 86390 1
407272 99407272 1001 86380 86390 1
407357 99407357 1001 86380 86390 1
407548 99407548 1001 86380 86390 1
407557 99407557 1001 86380 86390 1
407651 99407651 1001 86380 86390 1
407947 99407947 1001 86380 86390 1
408292 99408292 1001 86380 86390 1
408369 99408369 1001 86380 86390 1
408356 99408356 1001 86380 86390 1
408459 99408459 1001 86380 86390 1
408461 99408461 1001 86380 86390 1
408644 99408644 1001 86380 86390 1
408738 99408738 1001 86380 86390 1
408700 99408700 1001 86380 86390 1
408795 99408795 1001 86380 86390 1
409049 99409049 1001 86380 86390 1
409188 99409188 1001 86380 86390 1
409252 99409252 1001 86380 86390 1
409441 99409441 1001 86380 86390 1
409561 99409561 1001 86380 86390 1
409593 99409593 1001 86380 86390 1
409703 99409703 1001 86380 86390 1
409765 99409765 1001 86380 86390 1
409834 99409834 1001 86380 86390 1
409788 99409788 1001 86380 86390 1
410103 99410103 1001 86380 86390 1
410159 99410159 1001 86380 86390 1
410382 99410382 1001 86380 86390 1
410447 99410447 1001 86380 86390 1
410433 99410433 1001 86380 86390 1
410866 99410866 1001 86380 86390 1
410818 99410818 1001 86380 86390 1
410979 99410979 1001 86380 86390 1
411016 99411016 1001 86380 86390 1
411108 99411108 1001 86380 86390 1
411142 99411142 1001 86380 86390 1
411196 99411196 1001 86380 86390 1
411374 99411374 1001 86380 86390 1
411378 99411378 1001 86380 86390 1
411649 99411649 1001 86380 86390 1
411623 99411623 1001 86380 86390 1
411824 99411824 1001 86380 86390 1
411893 99411893 1001 86380 86390 1
411965 99411965 1001 86380 86390 1
412208 99412208 1001 86380 86390 1
412332 99412332 1001 86380 86390 1
413456 99413456 1001 86380 86390 1
413541 99413541 1001 86380 86390 1
413146 99413146 1001 86380 86390 1
412892 99412892 1001 86380 86390 1
412668 99412668 1001 86380 86390 1
412646 99412646 1001 86380 86390 1
413970 99413970 1001 86380 86390 1
413839 99413839 1001 86380 86390 1
413897 99413897 1001 86380 86390 1
414052 99414052 1001 86380 86390 1
415222 99415222 1001 86380 86390 1
414950 99414950 1001 86380 86390 1
415068 99415068 1001 86380 86390 1
414937 99414937 1001 86380 86390 1
415072 99415072 1001 86380 86390 1
415312 99415312 1001 86380 86390 1
415023 99415023 1001 86380 86390 1
414868 99414868 1001 86380 86390 1
414624 99414624 1001 86380 86390 1
414630 99414630 1001 86380 86390 1
414166 99414166 1001 86380 86390 1
414149 99414149 1001 86380 86390 1
414343 99414343 1001 86380 86390 1
416726 99416726 1001 86380 86390 1
416784 99416784 1001 86380 86390 1
416587 99416587 1001 86380 86390 1
416863 99416863 1001 86380 86390 1
416217 99416217 1001 86380 86390 1
416458 99416458 1001 86380 86390 1
416310 99416310 1001 86380 86390 1
416462 99416462 1001 86380 86390 1
416184 99416184 1001 86380 86390 1
416006 99416006 1001 86380 86390 1
415935 99415935 1001 86380 86390 1
415926 99415926 1001 86380 86390 1
415774 99415774 1001 86380 86390 1
417030 99417030 1001 86380 86390 1
417469 99417469 1001 86380 86390 1
417571 99417571 1001 86380 86390 1
418597 99418597 1001 86380 86390 1
418715 99418715 1001 86380 86390 1
418510 99418510 1001 86380 86390 1
418609 99418609 1001 86380 86390 1
418571 99418571 1001 86380 86390 1
418159 99418159 1001 86380 86390 1
418181 99418181 1001 86380 86390 1
417678 99417678 1001 86380 86390 1
417770 99417770 1001 86380 86390 1
417757 99417757 1001 86380 86390 1
418991 99418991 1001 86380 86390 1
419012 99419012 1001 86380 86390 1
420101 99420101 1001 86380 86390 1
420413 99420413 1001 86380 86390 1
419803 99419803 1001 86380 86390 1
419913 99419913 1001 86380 86390 1
419890 99419890 1001 86380 86390 1
419680 99419680 1001 86380 86390 1
419930 99419930 1001 86380 86390 1
419474 99419474 1001 86380 86390 1
419507 99419507 1001 86380 86390 1
419533 99419533 1001 86380 86390 1
420577 99420577 1001 86380 86390 1
420731 99420731 1001 86380 86390 1
421870 99421870 1001 86380 86390 1
421825 99421825 1001 86380 86390 1
421702 99421702 1001 86380 86390 1
422094 99422094 1001 86380 86390 1
421267 99421267 1001 86380 86390 1
421618 99421618 1001 86380 86390 1
421380 99421380 1001 86380 86390 1
421283 99421283 1001 86380 86390 1
421389 99421389 1001 86380 86390 1
420961 99420961 1001 86380 86390 1
422507 99422507 1001 86380 86390 1
422154 99422154 1001 86380 86390 1
422266 99422266 1001 86380 86390 1
423677 99423677 1001 86380 86390 1
423388 99423388 1001 86380 86390 1
422981 99422981 1001 86380 86390 1
423034 99423034 1001 86380 86390 1
422949 99422949 1001 86380 86390 1
423161 99423161 1001 86380 86390 1
423284 99423284 1001 86380 86390 1
423083 99423083 1001 86380 86390 1
423103 99423103 1001 86380 86390 1
422598 99422598 1001 86380 86390 1
422678 99422678 1001 86380 86390 1
422604 99422604 1001 86380 86390 1
422930 99422930 1001 86380 86390 1
423886 99423886 1001 86380 86390 1
423796 99423796 1001 86380 86390 1
425286 99425286 1001 86380 86390 1
425037 99425037 1001 86380 86390 1
425288 99425288 1001 86380 86390 1
425289 99425289 1001 86380 86390 1
425041 99425041 1001 86380 86390 1
425271 99425271 1001 86380 86390 1
424788 99424788 1001 86380 86390 1
424603 99424603 1001 86380 86390 1
424998 99424998 1001 86380 86390 1
424895 99424895 1001 86380 86390 1
424611 99424611 1001 86380 86390 1
424373 99424373 1001 86380 86390 1
424301 99424301 1001 86380 86390 1
425518 99425518 1001 86380 86390 1
425528 99425528 1001 86380 86390 1
427012 99427012 1001 86380 86390 1
427059 99427059 1001 86380 86390 1
426933 99426933 1001 86380 86390 1
426740 99426740 1001 86380 86390 1
426597 99426597 1001 86380 86390 1
426592 99426592 1001 86380 86390 1
426015 99426015 1001 86380 86390 1
427204 99427204 1001 86380 86390 1
427383 99427383 1001 86380 86390 1
428608 99428608 1001 86380 86390 1
428500 99428500 1001 86380 86390 1
427979 99427979 1001 86380 86390 1
428254 99428254 1001 86380 86390 1
427760 99427760 1001 86380 86390 1
428907 99428907 1001 86380 86390 1
428342 99428342 1001 86380 86390 1
428930 99428930 1001 86380 86390 1
428776 99428776 1001 86380 86390 1
430165 99430165 1001 86380 86390 1
430336 99430336 1001 86380 86390 1
430284 99430284 1001 86380 86390 1
430355 99430355 1001 86380 86390 1
429805 99429805 1001 86380 86390 1
429723 99429723 1001 86380 86390 1
429608 99429608 1001 86380 86390 1
430395 99430395 1001 86380 86390 1
430578 99430578 1001 86380 86390 1
430773 99430773 1001 86380 86390 1
430515 99430515 1001 86380 86390 1
430724 99430724 1001 86380 86390 1
430603 99430603 1001 86380 86390 1
431949 99431949 1001 86380 86390 1
431703 99431703 1001 86380 86390 1
431818 99431818 1001 86380 86390 1
431470 99431470 1001 86380 86390 1
431371 99431371 1001 86380 86390 1
430837 99430837 1001 86380 86390 1
432234 99432234 1001 86380 86390 1
432236 99432236 1001 86380 86390 1
433548 99433548 1001 86380 86390 1
433160 99433160 1001 86380 86390 1
433100 99433100 1001 86380 86390 1
433274 99433274 1001 86380 86390 1
432976 99432976 1001 86380 86390 1
433201 99433201 1001 86380 86390 1
432956 99432956 1001 86380 86390 1
433086 99433086 1001 86380 86390 1
433133 99433133 1001 86380 86390 1
432772 99432772 1001 86380 86390 1
432616 99432616 1001 86380 86390 1
432661 99432661 1001 86380 86390 1
433991 99433991 1001 86380 86390 1
433994 99433994 1001 86380 86390 1
434060 99434060 1001 86380 86390 1
435082 99435082 1001 86380 86390 1
435165 99435165 1001 86380 86390 1
435388 99435388 1001 86380 86390 1
434612 99434612 1001 86380 86390 1
434468 99434468 1001 86380 86390 1
434402 99434402 1001 86380 86390 1
434311 99434311 1001 86380 86390 1
434367 99434367 1001 86380 86390 1
435866 99435866 1001 86380 86390 1
435526 99435526 1001 86380 86390 1
435632 99435632 1001 86380 86390 1
435743 99435743 1001 86380 86390 1
436880 99436880 1001 86380 86390 1
437132 99437132 1001 86380 86390 1
436913 99436913 1001 86380 86390 1
436357 99436357 1001 86380 86390 1
436581 99436581 1001 86380 86390 1
436677 99436677 1001 86380 86390 1
436008 99436008 1001 86380 86390 1
435960 99435960 1001 86380 86390 1
436201 99436201 1001 86380 86390 1
437215 99437215 1001 86380 86390 1
437186 99437186 1001 86380 86390 1
300006 99300006 1001 86380 86390 1
300025 99300025 1001 86380 86390 1
300002 99300002 1001 86380 86390 1
300705 99300705 1001 86380 86390 1
300429 99300429 1001 86380 86390 1
300458 99300458 1001 86380 86390 1
300199 99300199 1001 86380 86390 1
300193 99300193 1001 86380 86390 1
300260 99300260 1001 86380 86390 1
300771 99300771 1001 86380 86390 1
300827 99300827 1001 86380 86390 1
301467 99301467 1001 86380 86390 1
301458 99301458 1001 86380 86390 1
301300 99301300 1001 86380 86390 1
301237 99301237 1001 86380 86390 1
300999 99300999 1001 86380 86390 1
300987 99300987 1001 86380 86390 1
301130 99301130 1001 86380 86390 1
301043 99301043 1001 86380 86390 1
301073 99301073 1001 86380 86390 1
301604 99301604 1001 86380 86390 1
300935 99300935 1001 86380 86390 1
301731 99301731 1001 86380 86390 1
301615 99301615 1001 86380 86390 1
302240 99302240 1001 86380 86390 1
302266 99302266 1001 86380 86390 1
302308 99302308 1001 86380 86390 1
302321 99302321 1001 86380 86390 1
302220 99302220 1001 86380 86390 1
302116 99302116 1001 86380 86390 1
302095 99302095 1001 86380 86390 1
302134 99302134 1001 86380 86390 1
302162 99302162 1001 86380 86390 1
301891 99301891 1001 86380 86390 1
301930 99301930 1001 86380 86390 1
301944 99301944 1001 86380 86390 1
301764 99301764 1001 86380 86390 1
301857 99301857 1001 86380 86390 1
301808 99301808 1001 86380 86390 1
302586 99302586 1001 86380 86390 1
302486 99302486 1001 86380 86390 1
302540 99302540 1001 86380 86390 1
303036 99303036 1001 86380 86390 1
302732 99302732 1001 86380 86390 1
302759 99302759 1001 86380 86390 1
302773 99302773 1001 86380 86390 1
303314 99303314 1001 86380 86390 1
303292 99303292 1001 86380 86390 1
303921 99303921 1001 86380 86390 1
303886 99303886 1001 86380 86390 1
303674 99303674 1001 86380 86390 1
303522 99303522 1001 86380 86390 1
303436 99303436 1001 86380 86390 1
304056 99304056 1001 86380 86390 1
304140 99304140 1001 86380 86390 1
304182 99304182 1001 86380 86390 1
304094 99304094 1001 86380 86390 1
304460 99304460 1001 86380 86390 1
304502 99304502 1001 86380 86390 1
304620 99304620 1001 86380 86390 1
304646 99304646 1001 86380 86390 1
304559 99304559 1001 86380 86390 1
304575 99304575 1001 86380 86390 1
304343 99304343 1001 86380 86390 1
304301 99304301 1001 86380 86390 1
304947 99304947 1001 86380 86390 1
304896 99304896 1001 86380 86390 1
304447 99304447 1001 86380 86390 1
304916 99304916 1001 86380 86390 1
304994 99304994 1001 86380 86390 1
304878 99304878 1001 86380 86390 1
304906 99304906 1001 86380 86390 1
305638 99305638 1001 86380 86390 1
305665 99305665 1001 86380 86390 1
305525 99305525 1001 86380 86390 1
305633 99305633 1001 86380 86390 1
305401 99305401 1001 86380 86390 1
305158 99305158 1001 86380 86390 1
305094 99305094 1001 86380 86390 1
500084 99500084 1001 86380 86390 1
500813 99500813 1001 86380 86390 1
500613 99500613 1001 86380 86390 1
500720 99500720 1001 86380 86390 1
500671 99500671 1001 86380 86390 1
500723 99500723 1001 86380 86390 1
500436 99500436 1001 86380 86390 1
500490 99500490 1001 86380 86390 1
500257 99500257 1001 86380 86390 1
500336 99500336 1001 86380 86390 1
500936 99500936 1001 86380 86390 1
500950 99500950 1001 86380 86390 1
501473 99501473 1001 86380 86390 1
501591 99501591 1001 86380 86390 1
501540 99501540 1001 86380 86390 1
501594 99501594 1001 86380 86390 1
501530 99501530 1001 86380 86390 1
501482 99501482 1001 86380 86390 1
501521 99501521 1001 86380 86390 1
501484 99501484 1001 86380 86390 1
501600 99501600 1001 86380 86390 1
501389 99501389 1001 86380 86390 1
501339 99501339 1001 86380 86390 1
501431 99501431 1001 86380 86390 1
501239 99501239 1001 86380 86390 1
501179 99501179 1001 86380 86390 1
501102 99501102 1001 86380 86390 1
501782 99501782 1001 86380 86390 1
501655 99501655 1001 86380 86390 1
501786 99501786 1001 86380 86390 1
501799 99501799 1001 86380 86390 1
501711 99501711 1001 86380 86390 1
501724 99501724 1001 86380 86390 1
501763 99501763 1001 86380 86390 1
501701 99501701 1001 86380 86390 1
502402 99502402 1001 86380 86390 1
502340 99502340 1001 86380 86390 1
502334 99502334 1001 86380 86390 1
502458 99502458 1001 86380 86390 1
502120 99502120 1001 86380 86390 1
502068 99502068 1001 86380 86390 1
502166 99502166 1001 86380 86390 1
501956 99501956 1001 86380 86390 1
502010 99502010 1001 86380 86390 1
502633 99502633 1001 86380 86390 1
502612 99502612 1001 86380 86390 1
503192 99503192 1001 86380 86390 1
503157 99503157 1001 86380 86390 1
503278 99503278 1001 86380 86390 1
503096 99503096 1001 86380 86390 1
503150 99503150 1001 86380 86390 1
502959 99502959 1001 86380 86390 1
502895 99502895 1001 86380 86390 1
503079 99503079 1001 86380 86390 1
502989 99502989 1001 86380 86390 1
502954 99502954 1001 86380 86390 1
502889 99502889 1001 86380 86390 1
503059 99503059 1001 86380 86390 1
503086 99503086 1001 86380 86390 1
502714 99502714 1001 86380 86390 1
503465 99503465 1001 86380 86390 1
503323 99503323 1001 86380 86390 1
503353 99503353 1001 86380 86390 1
504118 99504118 1001 86380 86390 1
503928 99503928 1001 86380 86390 1
503931 99503931 1001 86380 86390 1
504097 99504097 1001 86380 86390 1
503822 99503822 1001 86380 86390 1
503734 99503734 1001 86380 86390 1
503723 99503723 1001 86380 86390 1
503867 99503867 1001 86380 86390 1
503821 99503821 1001 86380 86390 1
503503 99503503 1001 86380 86390 1
503569 99503569 1001 86380 86390 1
503548 99503548 1001 86380 86390 1
504278 99504278 1001 86380 86390 1
504175 99504175 1001 86380 86390 1
504201 99504201 1001 86380 86390 1
504123 99504123 1001 86380 86390 1
504907 99504907 1001 86380 86390 1
504745 99504745 1001 86380 86390 1
504757 99504757 1001 86380 86390 1
504891 99504891 1001 86380 86390 1
504828 99504828 1001 86380 86390 1
504702 99504702 1001 86380 86390 1
504536 99504536 1001 86380 86390 1
504710 99504710 1001 86380 86390 1
504582 99504582 1001 86380 86390 1
504342 99504342 1001 86380 86390 1
504513 99504513 1001 86380 86390 1
504412 99504412 1001 86380 86390 1
504981 99504981 1001 86380 86390 1
505109 99505109 1001 86380 86390 1
505694 99505694 1001 86380 86390 1
505700 99505700 1001 86380 86390 1
505438 99505438 1001 86380 86390 1
505490 99505490 1001 86380 86390 1
505555 99505555 1001 86380 86390 1
505403 99505403 1001 86380 86390 1
505404 99505404 1001 86380 86390 1
505496 99505496 1001 86380 86390 1
505271 99505271 1001 86380 86390 1
505273 99505273 1001 86380 86390 1
505248 99505248 1001 86380 86390 1
505327 99505327 1001 86380 86390 1
505315 99505315 1001 86380 86390 1
505161 99505161 1001 86380 86390 1
505834 99505834 1001 86380 86390 1
505912 99505912 1001 86380 86390 1
506580 99506580 1001 86380 86390 1
506516 99506516 1001 86380 86390 1
506506 99506506 1001 86380 86390 1
506214 99506214 1001 86380 86390 1
506190 99506190 1001 86380 86390 1
506283 99506283 1001 86380 86390 1
506174 99506174 1001 86380 86390 1
505980 99505980 1001 86380 86390 1
506007 99506007 1001 86380 86390 1
506125 99506125 1001 86380 86390 1
506775 99506775 1001 86380 86390 1
506700 99506700 1001 86380 86390 1
506690 99506690 1001 86380 86390 1
507395 99507395 1001 86380 86390 1
507264 99507264 1001 86380 86390 1
506805 99506805 1001 86380 86390 1
507001 99507001 1001 86380 86390 1
506978 99506978 1001 86380 86390 1
507433 99507433 1001 86380 86390 1
507531 99507531 1001 86380 86390 1
507429 99507429 1001 86380 86390 1
507599 99507599 1001 86380 86390 1
507587 99507587 1001 86380 86390 1
508069 99508069 1001 86380 86390 1
508177 99508177 1001 86380 86390 1
508158 99508158 1001 86380 86390 1
507992 99507992 1001 86380 86390 1
507869 99507869 1001 86380 86390 1
507926 99507926 1001 86380 86390 1
507831 99507831 1001 86380 86390 1
508377 99508377 1001 86380 86390 1
508265 99508265 1001 86380 86390 1
508449 99508449 1001 86380 86390 1
509048 99509048 1001 86380 86390 1
508979 99508979 1001 86380 86390 1
508967 99508967 1001 86380 86390 1
508956 99508956 1001 86380 86390 1
509064 99509064 1001 86380 86390 1
508701 99508701 1001 86380 86390 1
508728 99508728 1001 86380 86390 1
508793 99508793 1001 86380 86390 1
508757 99508757 1001 86380 86390 1
508653 99508653 1001 86380 86390 1
508577 99508577 1001 86380 86390 1
509127 99509127 1001 86380 86390 1
509097 99509097 1001 86380 86390 1
509714 99509714 1001 86380 86390 1
509883 99509883 1001 86380 86390 1
509821 99509821 1001 86380 86390 1
509667 99509667 1001 86380 86390 1
509333 99509333 1001 86380 86390 1
509426 99509426 1001 86380 86390 1
510017 99510017 1001 86380 86390 1
509941 99509941 1001 86380 86390 1
509943 99509943 1001 86380 86390 1
509904 99509904 1001 86380 86390 1
510693 99510693 1001 86380 86390 1
510589 99510589 1001 86380 86390 1
510605 99510605 1001 86380 86390 1
510706 99510706 1001 86380 86390 1
510340 99510340 1001 86380 86390 1
510379 99510379 1001 86380 86390 1
510343 99510343 1001 86380 86390 1
510372 99510372 1001 86380 86390 1
510325 99510325 1001 86380 86390 1
510158 99510158 1001 86380 86390 1
510137 99510137 1001 86380 86390 1
510219 99510219 1001 86380 86390 1
510129 99510129 1001 86380 86390 1
510825 99510825 1001 86380 86390 1
510890 99510890 1001 86380 86390 1
511355 99511355 1001 86380 86390 1
511010 99511010 1001 86380 86390 1
511051 99511051 1001 86380 86390 1
511065 99511065 1001 86380 86390 1
511016 99511016 1001 86380 86390 1
511108 99511108 1001 86380 86390 1
511005 99511005 1001 86380 86390 1
511031 99511031 1001 86380 86390 1
511683 99511683 1001 86380 86390 1
511608 99511608 1001 86380 86390 1
511740 99511740 1001 86380 86390 1
511731 99511731 1001 86380 86390 1
512270 99512270 1001 86380 86390 1
512258 99512258 1001 86380 86390 1
512224 99512224 1001 86380 86390 1
512063 99512063 1001 86380 86390 1
512142 99512142 1001 86380 86390 1
511917 99511917 1001 86380 86390 1
512481 99512481 1001 86380 86390 1
512391 99512391 1001 86380 86390 1
512561 99512561 1001 86380 86390 1
512423 99512423 1001 86380 86390 1
512488 99512488 1001 86380 86390 1
512553 99512553 1001 86380 86390 1
512492 99512492 1001 86380 86390 1
513178 99513178 1001 86380 86390 1
513108 99513108 1001 86380 86390 1
512949 99512949 1001 86380 86390 1
512993 99512993 1001 86380 86390 1
512894 99512894 1001 86380 86390 1
512998 99512998 1001 86380 86390 1
512688 99512688 1001 86380 86390 1
512651 99512651 1001 86380 86390 1
512719 99512719 1001 86380 86390 1
512630 99512630 1001 86380 86390 1
512738 99512738 1001 86380 86390 1
513311 99513311 1001 86380 86390 1
513221 99513221 1001 86380 86390 1
513381 99513381 1001 86380 86390 1
513226 99513226 1001 86380 86390 1
513669 99513669 1001 86380 86390 1
513527 99513527 1001 86380 86390 1
513479 99513479 1001 86380 86390 1
513609 99513609 1001 86380 86390 1
513560 99513560 1001 86380 86390 1
513486 99513486 1001 86380 86390 1
514145 99514145 1001 86380 86390 1
514109 99514109 1001 86380 86390 1
514098 99514098 1001 86380 86390 1
514218 99514218 1001 86380 86390 1
514064 99514064 1001 86380 86390 1
514155 99514155 1001 86380 86390 1
514169 99514169 1001 86380 86390 1
514234 99514234 1001 86380 86390 1
514222 99514222 1001 86380 86390 1
514729 99514729 1001 86380 86390 1
514686 99514686 1001 86380 86390 1
514751 99514751 1001 86380 86390 1
514497 99514497 1001 86380 86390 1
514576 99514576 1001 86380 86390 1
514584 99514584 1001 86380 86390 1
514467 99514467 1001 86380 86390 1
514398 99514398 1001 86380 86390 1
515003 99515003 1001 86380 86390 1
515561 99515561 1001 86380 86390 1
515615 99515615 1001 86380 86390 1
515311 99515311 1001 86380 86390 1
515367 99515367 1001 86380 86390 1
515471 99515471 1001 86380 86390 1
515143 99515143 1001 86380 86390 1
515201 99515201 1001 86380 86390 1
515266 99515266 1001 86380 86390 1
515786 99515786 1001 86380 86390 1
515723 99515723 1001 86380 86390 1
515740 99515740 1001 86380 86390 1
515753 99515753 1001 86380 86390 1
515780 99515780 1001 86380 86390 1
516371 99516371 1001 86380 86390 1
516176 99516176 1001 86380 86390 1
516107 99516107 1001 86380 86390 1
516200 99516200 1001 86380 86390 1
516019 99516019 1001 86380 86390 1
516060 99516060 1001 86380 86390 1
516010 99516010 1001 86380 86390 1
515947 99515947 1001 86380 86390 1
515986 99515986 1001 86380 86390 1
516651 99516651 1001 86380 86390 1
516524 99516524 1001 86380 86390 1
516708 99516708 1001 86380 86390 1
516593 99516593 1001 86380 86390 1
517259 99517259 1001 86380 86390 1
517224 99517224 1001 86380 86390 1
517321 99517321 1001 86380 86390 1
517243 99517243 1001 86380 86390 1
517180 99517180 1001 86380 86390 1
517044 99517044 1001 86380 86390 1
516928 99516928 1001 86380 86390 1
516995 99516995 1001 86380 86390 1
517047 99517047 1001 86380 86390 1
516944 99516944 1001 86380 86390 1
517062 99517062 1001 86380 86390 1
516716 99516716 1001 86380 86390 1
517403 99517403 1001 86380 86390 1
517497 99517497 1001 86380 86390 1
518129 99518129 1001 86380 86390 1
518009 99518009 1001 86380 86390 1
518013 99518013 1001 86380 86390 1
518117 99518117 1001 86380 86390 1
518148 99518148 1001 86380 86390 1
518096 99518096 1001 86380 86390 1
517868 99517868 1001 86380 86390 1
517859 99517859 1001 86380 86390 1
517770 99517770 1001 86380 86390 1
517839 99517839 1001 86380 86390 1
517545 99517545 1001 86380 86390 1
517560 99517560 1001 86380 86390 1
517664 99517664 1001 86380 86390 1
518346 99518346 1001 86380 86390 1
518256 99518256 1001 86380 86390 1
518179 99518179 1001 86380 86390 1
518249 99518249 1001 86380 86390 1
518861 99518861 1001 86380 86390 1
518939 99518939 1001 86380 86390 1
518863 99518863 1001 86380 86390 1
518814 99518814 1001 86380 86390 1
518853 99518853 1001 86380 86390 1
518935 99518935 1001 86380 86390 1
518601 99518601 1001 86380 86390 1
518653 99518653 1001 86380 86390 1
518693 99518693 1001 86380 86390 1
518762 99518762 1001 86380 86390 1
518688 99518688 1001 86380 86390 1
518637 99518637 1001 86380 86390 1
518513 99518513 1001 86380 86390 1
518372 99518372 1001 86380 86390 1
518399 99518399 1001 86380 86390 1
518507 99518507 1001 86380 86390 1
518546 99518546 1001 86380 86390 1
519134 99519134 1001 86380 86390 1
519147 99519147 1001 86380 86390 1
519044 99519044 1001 86380 86390 1
519779 99519779 1001 86380 86390 1
519766 99519766 1001 86380 86390 1
519792 99519792 1001 86380 86390 1
519653 99519653 1001 86380 86390 1
519805 99519805 1001 86380 86390 1
519561 99519561 1001 86380 86390 1
519485 99519485 1001 86380 86390 1
519604 99519604 1001 86380 86390 1
519477 99519477 1001 86380 86390 1
519212 99519212 1001 86380 86390 1
519214 99519214 1001 86380 86390 1
519229 99519229 1001 86380 86390 1
519296 99519296 1001 86380 86390 1
519335 99519335 1001 86380 86390 1
519902 99519902 1001 86380 86390 1
519980 99519980 1001 86380 86390 1
519194 99519194 1001 86380 86390 1
519931 99519931 1001 86380 86390 1
519973 99519973 1001 86380 86390 1
520520 99520520 1001 86380 86390 1
520508 99520508 1001 86380 86390 1
520631 99520631 1001 86380 86390 1
520371 99520371 1001 86380 86390 1
520269 99520269 1001 86380 86390 1
520311 99520311 1001 86380 86390 1
520341 99520341 1001 86380 86390 1
520110 99520110 1001 86380 86390 1
520149 99520149 1001 86380 86390 1
520021 99520021 1001 86380 86390 1
520126 99520126 1001 86380 86390 1
520159 99520159 1001 86380 86390 1
520686 99520686 1001 86380 86390 1
520765 99520765 1001 86380 86390 1
521339 99521339 1001 86380 86390 1
521296 99521296 1001 86380 86390 1
521427 99521427 1001 86380 86390 1
521209 99521209 1001 86380 86390 1
521204 99521204 1001 86380 86390 1
521217 99521217 1001 86380 86390 1
521231 99521231 1001 86380 86390 1
520859 99520859 1001 86380 86390 1
522182 99522182 1001 86380 86390 1
522273 99522273 1001 86380 86390 1
522120 99522120 1001 86380 86390 1
522186 99522186 1001 86380 86390 1
522053 99522053 1001 86380 86390 1
521885 99521885 1001 86380 86390 1
521994 99521994 1001 86380 86390 1
521903 99521903 1001 86380 86390 1
522311 99522311 1001 86380 86390 1
522429 99522429 1001 86380 86390 1
522328 99522328 1001 86380 86390 1
522341 99522341 1001 86380 86390 1
523071 99523071 1001 86380 86390 1
523009 99523009 1001 86380 86390 1
522734 99522734 1001 86380 86390 1
522842 99522842 1001 86380 86390 1
522792 99522792 1001 86380 86390 1
522884 99522884 1001 86380 86390 1
522538 99522538 1001 86380 86390 1
523324 99523324 1001 86380 86390 1
523196 99523196 1001 86380 86390 1
523823 99523823 1001 86380 86390 1
523786 99523786 1001 86380 86390 1
523812 99523812 1001 86380 86390 1
523802 99523802 1001 86380 86390 1
523689 99523689 1001 86380 86390 1
523534 99523534 1001 86380 86390 1
523703 99523703 1001 86380 86390 1
523652 99523652 1001 86380 86390 1
523575 99523575 1001 86380 86390 1
523655 99523655 1001 86380 86390 1
523734 99523734 1001 86380 86390 1
523541 99523541 1001 86380 86390 1
523555 99523555 1001 86380 86390 1
523483 99523483 1001 86380 86390 1
523328 99523328 1001 86380 86390 1
523385 99523385 1001 86380 86390 1
524058 99524058 1001 86380 86390 1
524584 99524584 1001 86380 86390 1
524598 99524598 1001 86380 86390 1
524360 99524360 1001 86380 86390 1
524465 99524465 1001 86380 86390 1
524480 99524480 1001 86380 86390 1
524443 99524443 1001 86380 86390 1
524258 99524258 1001 86380 86390 1
524155 99524155 1001 86380 86390 1
524818 99524818 1001 86380 86390 1
524870 99524870 1001 86380 86390 1
525534 99525534 1001 86380 86390 1
525407 99525407 1001 86380 86390 1
525460 99525460 1001 86380 86390 1
525486 99525486 1001 86380 86390 1
525583 99525583 1001 86380 86390 1
525403 99525403 1001 86380 86390 1
525251 99525251 1001 86380 86390 1
525367 99525367 1001 86380 86390 1
525265 99525265 1001 86380 86390 1
525304 99525304 1001 86380 86390 1
525294 99525294 1001 86380 86390 1
525003 99525003 1001 86380 86390 1
525133 99525133 1001 86380 86390 1
525084 99525084 1001 86380 86390 1
525150 99525150 1001 86380 86390 1
525037 99525037 1001 86380 86390 1
525730 99525730 1001 86380 86390 1
525743 99525743 1001 86380 86390 1
526298 99526298 1001 86380 86390 1
526350 99526350 1001 86380 86390 1
526352 99526352 1001 86380 86390 1
526069 99526069 1001 86380 86390 1
526046 99526046 1001 86380 86390 1
525834 99525834 1001 86380 86390 1
525970 99525970 1001 86380 86390 1
526567 99526567 1001 86380 86390 1
526620 99526620 1001 86380 86390 1
527200 99527200 1001 86380 86390 1
527157 99527157 1001 86380 86390 1
526914 99526914 1001 86380 86390 1
526863 99526863 1001 86380 86390 1
526956 99526956 1001 86380 86390 1
527010 99527010 1001 86380 86390 1
527038 99527038 1001 86380 86390 1
526948 99526948 1001 86380 86390 1
526798 99526798 1001 86380 86390 1
526665 99526665 1001 86380 86390 1
527339 99527339 1001 86380 86390 1
527445 99527445 1001 86380 86390 1
527290 99527290 1001 86380 86390 1
527329 99527329 1001 86380 86390 1
527356 99527356 1001 86380 86390 1
527423 99527423 1001 86380 86390 1
528044 99528044 1001 86380 86390 1
528008 99528008 1001 86380 86390 1
527705 99527705 1001 86380 86390 1
527783 99527783 1001 86380 86390 1
527707 99527707 1001 86380 86390 1
527813 99527813 1001 86380 86390 1
527802 99527802 1001 86380 86390 1
527511 99527511 1001 86380 86390 1
527633 99527633 1001 86380 86390 1
528204 99528204 1001 86380 86390 1
528270 99528270 1001 86380 86390 1
528156 99528156 1001 86380 86390 1
528183 99528183 1001 86380 86390 1
528715 99528715 1001 86380 86390 1
528757 99528757 1001 86380 86390 1
528835 99528835 1001 86380 86390 1
528797 99528797 1001 86380 86390 1
528625 99528625 1001 86380 86390 1
528652 99528652 1001 86380 86390 1
528436 99528436 1001 86380 86390 1
528333 99528333 1001 86380 86390 1
528937 99528937 1001 86380 86390 1
529002 99529002 1001 86380 86390 1
529043 99529043 1001 86380 86390 1
529026 99529026 1001 86380 86390 1
529052 99529052 1001 86380 86390 1
529664 99529664 1001 86380 86390 1
529653 99529653 1001 86380 86390 1
529717 99529717 1001 86380 86390 1
529546 99529546 1001 86380 86390 1
529662 99529662 1001 86380 86390 1
529522 99529522 1001 86380 86390 1
529486 99529486 1001 86380 86390 1
529375 99529375 1001 86380 86390 1
529236 99529236 1001 86380 86390 1
529149 99529149 1001 86380 86390 1
529266 99529266 1001 86380 86390 1
529306 99529306 1001 86380 86390 1
529286 99529286 1001 86380 86390 1
529804 99529804 1001 86380 86390 1
529763 99529763 1001 86380 86390 1
530492 99530492 1001 86380 86390 1
530351 99530351 1001 86380 86390 1
530523 99530523 1001 86380 86390 1
530537 99530537 1001 86380 86390 1
530383 99530383 1001 86380 86390 1
530372 99530372 1001 86380 86390 1
530193 99530193 1001 86380 86390 1
530273 99530273 1001 86380 86390 1
530312 99530312 1001 86380 86390 1
530340 99530340 1001 86380 86390 1
530214 99530214 1001 86380 86390 1
530282 99530282 1001 86380 86390 1
530283 99530283 1001 86380 86390 1
530091 99530091 1001 86380 86390 1
530095 99530095 1001 86380 86390 1
529969 99529969 1001 86380 86390 1
530590 99530590 1001 86380 86390 1
530582 99530582 1001 86380 86390 1
530717 99530717 1001 86380 86390 1
530653 99530653 1001 86380 86390 1
531252 99531252 1001 86380 86390 1
531261 99531261 1001 86380 86390 1
531249 99531249 1001 86380 86390 1
531111 99531111 1001 86380 86390 1
531014 99531014 1001 86380 86390 1
531055 99531055 1001 86380 86390 1
530928 99530928 1001 86380 86390 1
530951 99530951 1001 86380 86390 1
531522 99531522 1001 86380 86390 1
531422 99531422 1001 86380 86390 1
531463 99531463 1001 86380 86390 1
532084 99532084 1001 86380 86390 1
532138 99532138 1001 86380 86390 1
531869 99531869 1001 86380 86390 1
531624 99531624 1001 86380 86390 1
531663 99531663 1001 86380 86390 1
531782 99531782 1001 86380 86390 1
531706 99531706 1001 86380 86390 1
531732 99531732 1001 86380 86390 1
531604 99531604 1001 86380 86390 1
531682 99531682 1001 86380 86390 1
531595 99531595 1001 86380 86390 1
532387 99532387 1001 86380 86390 1
532312 99532312 1001 86380 86390 1
532274 99532274 1001 86380 86390 1
532329 99532329 1001 86380 86390 1
532241 99532241 1001 86380 86390 1
532358 99532358 1001 86380 86390 1
532968 99532968 1001 86380 86390 1
532945 99532945 1001 86380 86390 1
532972 99532972 1001 86380 86390 1
532928 99532928 1001 86380 86390 1
532659 99532659 1001 86380 86390 1
532713 99532713 1001 86380 86390 1
532752 99532752 1001 86380 86390 1
532653 99532653 1001 86380 86390 1
532772 99532772 1001 86380 86390 1
532425 99532425 1001 86380 86390 1
532505 99532505 1001 86380 86390 1
532471 99532471 1001 86380 86390 1
533680 99533680 1001 86380 86390 1
533695 99533695 1001 86380 86390 1
533687 99533687 1001 86380 86390 1
533819 99533819 1001 86380 86390 1
533464 99533464 1001 86380 86390 1
533624 99533624 1001 86380 86390 1
533332 99533332 1001 86380 86390 1
533282 99533282 1001 86380 86390 1
533442 99533442 1001 86380 86390 1
534000 99534000 1001 86380 86390 1
534030 99534030 1001 86380 86390 1
533888 99533888 1001 86380 86390 1
533968 99533968 1001 86380 86390 1
533943 99533943 1001 86380 86390 1
534510 99534510 1001 86380 86390 1
534500 99534500 1001 86380 86390 1
534632 99534632 1001 86380 86390 1
534401 99534401 1001 86380 86390 1
534314 99534314 1001 86380 86390 1
534328 99534328 1001 86380 86390 1
534409 99534409 1001 86380 86390 1
534219 99534219 1001 86380 86390 1
534079 99534079 1001 86380 86390 1
534172 99534172 1001 86380 86390 1
534227 99534227 1001 86380 86390 1
534733 99534733 1001 86380 86390 1
534701 99534701 1001 86380 86390 1
534805 99534805 1001 86380 86390 1
535307 99535307 1001 86380 86390 1
535425 99535425 1001 86380 86390 1
535414 99535414 1001 86380 86390 1
535327 99535327 1001 86380 86390 1
535236 99535236 1001 86380 86390 1
534996 99534996 1001 86380 86390 1
535062 99535062 1001 86380 86390 1
534895 99534895 1001 86380 86390 1
535039 99535039 1001 86380 86390 1
536164 99536164 1001 86380 86390 1
536324 99536324 1001 86380 86390 1
535955 99535955 1001 86380 86390 1
536007 99536007 1001 86380 86390 1
535996 99535996 1001 86380 86390 1
535999 99535999 1001 86380 86390 1
535734 99535734 1001 86380 86390 1
535815 99535815 1001 86380 86390 1
536537 99536537 1001 86380 86390 1
536408 99536408 1001 86380 86390 1
536396 99536396 1001 86380 86390 1
536487 99536487 1001 86380 86390 1
537060 99537060 1001 86380 86390 1
537022 99537022 1001 86380 86390 1
536997 99536997 1001 86380 86390 1
537114 99537114 1001 86380 86390 1
537117 99537117 1001 86380 86390 1
536979 99536979 1001 86380 86390 1
537159 99537159 1001 86380 86390 1
536907 99536907 1001 86380 86390 1
536897 99536897 1001 86380 86390 1
536923 99536923 1001 86380 86390 1
536807 99536807 1001 86380 86390 1
536801 99536801 1001 86380 86390 1
536720 99536720 1001 86380 86390 1
536630 99536630 1001 86380 86390 1
537330 99537330 1001 86380 86390 1
537813 99537813 1001 86380 86390 1
537982 99537982 1001 86380 86390 1
537807 99537807 1001 86380 86390 1
537693 99537693 1001 86380 86390 1
537643 99537643 1001 86380 86390 1
537721 99537721 1001 86380 86390 1
537538 99537538 1001 86380 86390 1
537552 99537552 1001 86380 86390 1
537542 99537542 1001 86380 86390 1
537454 99537454 1001 86380 86390 1
537532 99537532 1001 86380 86390 1
537442 99537442 1001 86380 86390 1
538001 99538001 1001 86380 86390 1
538194 99538194 1001 86380 86390 1
538104 99538104 1001 86380 86390 1
538715 99538715 1001 86380 86390 1
538745 99538745 1001 86380 86390 1
538444 99538444 1001 86380 86390 1
538568 99538568 1001 86380 86390 1
538267 99538267 1001 86380 86390 1
538307 99538307 1001 86380 86390 1
538359 99538359 1001 86380 86390 1
538282 99538282 1001 86380 86390 1
538218 99538218 1001 86380 86390 1
538838 99538838 1001 86380 86390 1
538932 99538932 1001 86380 86390 1
538908 99538908 1001 86380 86390 1
538871 99538871 1001 86380 86390 1
538885 99538885 1001 86380 86390 1
538951 99538951 1001 86380 86390 1
539333 99539333 1001 86380 86390 1
539426 99539426 1001 86380 86390 1
539298 99539298 1001 86380 86390 1
539325 99539325 1001 86380 86390 1
539251 99539251 1001 86380 86390 1
539381 99539381 1001 86380 86390 1
539344 99539344 1001 86380 86390 1
539085 99539085 1001 86380 86390 1
539087 99539087 1001 86380 86390 1
539144 99539144 1001 86380 86390 1
539832 99539832 1001 86380 86390 1
539740 99539740 1001 86380 86390 1
540304 99540304 1001 86380 86390 1
540237 99540237 1001 86380 86390 1
540126 99540126 1001 86380 86390 1
540204 99540204 1001 86380 86390 1
540181 99540181 1001 86380 86390 1
540635 99540635 1001 86380 86390 1
540055 99540055 1001 86380 86390 1
541218 99541218 1001 86380 86390 1
541190 99541190 1001 86380 86390 1
541065 99541065 1001 86380 86390 1
540968 99540968 1001 86380 86390 1
540738 99540738 1001 86380 86390 1
540797 99540797 1001 86380 86390 1
540761 99540761 1001 86380 86390 1
541386 99541386 1001 86380 86390 1
541480 99541480 1001 86380 86390 1
542040 99542040 1001 86380 86390 1
541759 99541759 1001 86380 86390 1
541904 99541904 1001 86380 86390 1
541882 99541882 1001 86380 86390 1
541782 99541782 1001 86380 86390 1
541570 99541570 1001 86380 86390 1
541505 99541505 1001 86380 86390 1
541532 99541532 1001 86380 86390 1
541676 99541676 1001 86380 86390 1
541573 99541573 1001 86380 86390 1
541536 99541536 1001 86380 86390 1
542131 99542131 1001 86380 86390 1
542172 99542172 1001 86380 86390 1
542200 99542200 1001 86380 86390 1
542176 99542176 1001 86380 86390 1
542928 99542928 1001 86380 86390 1
542840 99542840 1001 86380 86390 1
542802 99542802 1001 86380 86390 1
542939 99542939 1001 86380 86390 1
542573 99542573 1001 86380 86390 1
542625 99542625 1001 86380 86390 1
542664 99542664 1001 86380 86390 1
542600 99542600 1001 86380 86390 1
542725 99542725 1001 86380 86390 1
542687 99542687 1001 86380 86390 1
542507 99542507 1001 86380 86390 1
542365 99542365 1001 86380 86390 1
542488 99542488 1001 86380 86390 1
542336 99542336 1001 86380 86390 1
543008 99543008 1001 86380 86390 1
543081 99543081 1001 86380 86390 1
543713 99543713 1001 86380 86390 1
543637 99543637 1001 86380 86390 1
543702 99543702 1001 86380 86390 1
543641 99543641 1001 86380 86390 1
543667 99543667 1001 86380 86390 1
543446 99543446 1001 86380 86390 1
543434 99543434 1001 86380 86390 1
543314 99543314 1001 86380 86390 1
543890 99543890 1001 86380 86390 1
543904 99543904 1001 86380 86390 1
543829 99543829 1001 86380 86390 1
543908 99543908 1001 86380 86390 1
544457 99544457 1001 86380 86390 1
544577 99544577 1001 86380 86390 1
544367 99544367 1001 86380 86390 1
544358 99544358 1001 86380 86390 1
544294 99544294 1001 86380 86390 1
544309 99544309 1001 86380 86390 1
544262 99544262 1001 86380 86390 1
544210 99544210 1001 86380 86390 1
544029 99544029 1001 86380 86390 1
544042 99544042 1001 86380 86390 1
544004 99544004 1001 86380 86390 1
544178 99544178 1001 86380 86390 1
544065 99544065 1001 86380 86390 1
543989 99543989 1001 86380 86390 1
544616 99544616 1001 86380 86390 1
544722 99544722 1001 86380 86390 1
544619 99544619 1001 86380 86390 1
534182 739 1002 43451 45483 1
539806 863 1002 55985 60357 1
539823 1053 1001 44163 44463 1
400016 99400016 1001 86380 86390 1
400178 99400178 1001 86380 86390 1
400284 99400284 1001 86380 86390 1
400425 99400425 1001 86380 86390 1
400528 99400528 1001 86380 86390 1
400695 99400695 1001 86380 86390 1
400775 99400775 1001 86380 86390 1
400873 99400873 1001 86380 86390 1
400921 99400921 1001 86380 86390 1
401020 99401020 1001 86380 86390 1
401255 99401255 1001 86380 86390 1
401250 99401250 1001 86380 86390 1
401360 99401360 1001 86380 86390 1
401318 99401318 1001 86380 86390 1
401525 99401525 1001 86380 86390 1
401702 99401702 1001 86380 86390 1
401853 99401853 1001 86380 86390 1
402053 99402053 1001 86380 86390 1
402187 99402187 1001 86380 86390 1
402292 99402292 1001 86380 86390 1
402481 99402481 1001 86380 86390 1
402276 99402276 1001 86380 86390 1
402667 99402667 1001 86380 86390 1
402671 99402671 1001 86380 86390 1
402676 99402676 1001 86380 86390 1
402872 99402872 1001 86380 86390 1
403503 99403503 1001 86380 86390 1
403476 99403476 1001 86380 86390 1
403679 99403679 1001 86380 86390 1
403627 99403627 1001 86380 86390 1
403668 99403668 1001 86380 86390 1
403755 99403755 1001 86380 86390 1
403916 99403916 1001 86380 86390 1
403937 99403937 1001 86380 86390 1
404565 99404565 1001 86380 86390 1
404571 99404571 1001 86380 86390 1
404558 99404558 1001 86380 86390 1
404483 99404483 1001 86380 86390 1
404488 99404488 1001 86380 86390 1
404542 99404542 1001 86380 86390 1
404685 99404685 1001 86380 86390 1
404728 99404728 1001 86380 86390 1
404760 99404760 1001 86380 86390 1
405086 99405086 1001 86380 86390 1
405022 99405022 1001 86380 86390 1
405204 99405204 1001 86380 86390 1
405120 99405120 1001 86380 86390 1
405406 99405406 1001 86380 86390 1
405483 99405483 1001 86380 86390 1
405440 99405440 1001 86380 86390 1
405578 99405578 1001 86380 86390 1
405568 99405568 1001 86380 86390 1
405644 99405644 1001 86380 86390 1
405659 99405659 1001 86380 86390 1
405820 99405820 1001 86380 86390 1
405863 99405863 1001 86380 86390 1
405831 99405831 1001 86380 86390 1
405832 99405832 1001 86380 86390 1
406128 99406128 1001 86380 86390 1
406204 99406204 1001 86380 86390 1
406207 99406207 1001 86380 86390 1
406212 99406212 1001 86380 86390 1
406421 99406421 1001 86380 86390 1
406837 99406837 1001 86380 86390 1
406891 99406891 1001 86380 86390 1
406922 99406922 1001 86380 86390 1
406956 99406956 1001 86380 86390 1
407058 99407058 1001 86380 86390 1
407230 99407230 1001 86380 86390 1
407163 99407163 1001 86380 86390 1
407146 99407146 1001 86380 86390 1
407619 99407619 1001 86380 86390 1
407657 99407657 1001 86380 86390 1
407693 99407693 1001 86380 86390 1
407976 99407976 1001 86380 86390 1
407896 99407896 1001 86380 86390 1
407906 99407906 1001 86380 86390 1
407970 99407970 1001 86380 86390 1
408094 99408094 1001 86380 86390 1
408231 99408231 1001 86380 86390 1
408747 99408747 1001 86380 86390 1
408821 99408821 1001 86380 86390 1
408943 99408943 1001 86380 86390 1
408921 99408921 1001 86380 86390 1
408997 99408997 1001 86380 86390 1
409009 99409009 1001 86380 86390 1
409010 99409010 1001 86380 86390 1
409129 99409129 1001 86380 86390 1
409207 99409207 1001 86380 86390 1
409241 99409241 1001 86380 86390 1
409335 99409335 1001 86380 86390 1
409336 99409336 1001 86380 86390 1
409416 99409416 1001 86380 86390 1
409993 99409993 1001 86380 86390 1
410299 99410299 1001 86380 86390 1
410264 99410264 1001 86380 86390 1
410329 99410329 1001 86380 86390 1
410439 99410439 1001 86380 86390 1
410410 99410410 1001 86380 86390 1
410507 99410507 1001 86380 86390 1
410725 99410725 1001 86380 86390 1
410855 99410855 1001 86380 86390 1
411135 99411135 1001 86380 86390 1
411230 99411230 1001 86380 86390 1
411320 99411320 1001 86380 86390 1
411461 99411461 1001 86380 86390 1
411860 99411860 1001 86380 86390 1
411913 99411913 1001 86380 86390 1
411884 99411884 1001 86380 86390 1
412070 99412070 1001 86380 86390 1
412364 99412364 1001 86380 86390 1
412344 99412344 1001 86380 86390 1
412337 99412337 1001 86380 86390 1
413453 99413453 1001 86380 86390 1
413457 99413457 1001 86380 86390 1
413186 99413186 1001 86380 86390 1
413028 99413028 1001 86380 86390 1
413108 99413108 1001 86380 86390 1
412625 99412625 1001 86380 86390 1
412660 99412660 1001 86380 86390 1
415096 99415096 1001 86380 86390 1
415263 99415263 1001 86380 86390 1
414850 99414850 1001 86380 86390 1
414528 99414528 1001 86380 86390 1
414369 99414369 1001 86380 86390 1
415678 99415678 1001 86380 86390 1
415484 99415484 1001 86380 86390 1
415347 99415347 1001 86380 86390 1
415711 99415711 1001 86380 86390 1
415609 99415609 1001 86380 86390 1
415384 99415384 1001 86380 86390 1
416898 99416898 1001 86380 86390 1
416350 99416350 1001 86380 86390 1
416305 99416305 1001 86380 86390 1
415808 99415808 1001 86380 86390 1
415813 99415813 1001 86380 86390 1
415983 99415983 1001 86380 86390 1
417356 99417356 1001 86380 86390 1
417291 99417291 1001 86380 86390 1
417341 99417341 1001 86380 86390 1
417251 99417251 1001 86380 86390 1
417499 99417499 1001 86380 86390 1
417438 99417438 1001 86380 86390 1
418624 99418624 1001 86380 86390 1
418775 99418775 1001 86380 86390 1
418452 99418452 1001 86380 86390 1
418274 99418274 1001 86380 86390 1
418058 99418058 1001 86380 86390 1
418420 99418420 1001 86380 86390 1
418155 99418155 1001 86380 86390 1
417849 99417849 1001 86380 86390 1
418008 99418008 1001 86380 86390 1
417725 99417725 1001 86380 86390 1
417669 99417669 1001 86380 86390 1
417915 99417915 1001 86380 86390 1
418912 99418912 1001 86380 86390 1
419037 99419037 1001 86380 86390 1
420281 99420281 1001 86380 86390 1
420100 99420100 1001 86380 86390 1
420314 99420314 1001 86380 86390 1
420368 99420368 1001 86380 86390 1
420226 99420226 1001 86380 86390 1
420228 99420228 1001 86380 86390 1
420350 99420350 1001 86380 86390 1
419880 99419880 1001 86380 86390 1
420060 99420060 1001 86380 86390 1
419676 99419676 1001 86380 86390 1
419950 99419950 1001 86380 86390 1
419794 99419794 1001 86380 86390 1
419936 99419936 1001 86380 86390 1
419513 99419513 1001 86380 86390 1
419424 99419424 1001 86380 86390 1
419243 99419243 1001 86380 86390 1
419499 99419499 1001 86380 86390 1
419441 99419441 1001 86380 86390 1
419370 99419370 1001 86380 86390 1
420490 99420490 1001 86380 86390 1
420538 99420538 1001 86380 86390 1
420618 99420618 1001 86380 86390 1
420465 99420465 1001 86380 86390 1
420620 99420620 1001 86380 86390 1
420584 99420584 1001 86380 86390 1
422073 99422073 1001 86380 86390 1
421812 99421812 1001 86380 86390 1
421482 99421482 1001 86380 86390 1
421308 99421308 1001 86380 86390 1
421583 99421583 1001 86380 86390 1
420845 99420845 1001 86380 86390 1
420846 99420846 1001 86380 86390 1
420902 99420902 1001 86380 86390 1
421200 99421200 1001 86380 86390 1
422150 99422150 1001 86380 86390 1
422490 99422490 1001 86380 86390 1
422344 99422344 1001 86380 86390 1
422157 99422157 1001 86380 86390 1
422454 99422454 1001 86380 86390 1
422381 99422381 1001 86380 86390 1
423747 99423747 1001 86380 86390 1
423496 99423496 1001 86380 86390 1
423596 99423596 1001 86380 86390 1
423062 99423062 1001 86380 86390 1
423176 99423176 1001 86380 86390 1
422990 99422990 1001 86380 86390 1
423235 99423235 1001 86380 86390 1
423039 99423039 1001 86380 86390 1
422955 99422955 1001 86380 86390 1
423022 99423022 1001 86380 86390 1
422551 99422551 1001 86380 86390 1
422657 99422657 1001 86380 86390 1
422813 99422813 1001 86380 86390 1
422567 99422567 1001 86380 86390 1
423874 99423874 1001 86380 86390 1
425102 99425102 1001 86380 86390 1
425032 99425032 1001 86380 86390 1
425352 99425352 1001 86380 86390 1
424626 99424626 1001 86380 86390 1
424946 99424946 1001 86380 86390 1
424437 99424437 1001 86380 86390 1
424195 99424195 1001 86380 86390 1
425388 99425388 1001 86380 86390 1
425596 99425596 1001 86380 86390 1
427069 99427069 1001 86380 86390 1
426454 99426454 1001 86380 86390 1
426459 99426459 1001 86380 86390 1
426684 99426684 1001 86380 86390 1
426443 99426443 1001 86380 86390 1
426066 99426066 1001 86380 86390 1
425918 99425918 1001 86380 86390 1
426129 99426129 1001 86380 86390 1
425994 99425994 1001 86380 86390 1
426063 99426063 1001 86380 86390 1
427335 99427335 1001 86380 86390 1
427160 99427160 1001 86380 86390 1
428638 99428638 1001 86380 86390 1
428413 99428413 1001 86380 86390 1
428088 99428088 1001 86380 86390 1
428278 99428278 1001 86380 86390 1
427972 99427972 1001 86380 86390 1
428010 99428010 1001 86380 86390 1
428243 99428243 1001 86380 86390 1
428317 99428317 1001 86380 86390 1
427577 99427577 1001 86380 86390 1
427744 99427744 1001 86380 86390 1
429103 99429103 1001 86380 86390 1
428973 99428973 1001 86380 86390 1
429082 99429082 1001 86380 86390 1
429997 99429997 1001 86380 86390 1
429755 99429755 1001 86380 86390 1
429640 99429640 1001 86380 86390 1
429818 99429818 1001 86380 86390 1
429602 99429602 1001 86380 86390 1
429647 99429647 1001 86380 86390 1
429747 99429747 1001 86380 86390 1
429247 99429247 1001 86380 86390 1
429427 99429427 1001 86380 86390 1
430616 99430616 1001 86380 86390 1
430464 99430464 1001 86380 86390 1
431943 99431943 1001 86380 86390 1
431400 99431400 1001 86380 86390 1
431359 99431359 1001 86380 86390 1
431360 99431360 1001 86380 86390 1
431509 99431509 1001 86380 86390 1
431471 99431471 1001 86380 86390 1
431623 99431623 1001 86380 86390 1
431550 99431550 1001 86380 86390 1
430892 99430892 1001 86380 86390 1
431009 99431009 1001 86380 86390 1
430887 99430887 1001 86380 86390 1
432242 99432242 1001 86380 86390 1
432350 99432350 1001 86380 86390 1
432272 99432272 1001 86380 86390 1
433660 99433660 1001 86380 86390 1
433412 99433412 1001 86380 86390 1
433006 99433006 1001 86380 86390 1
433204 99433204 1001 86380 86390 1
433264 99433264 1001 86380 86390 1
433266 99433266 1001 86380 86390 1
432861 99432861 1001 86380 86390 1
432884 99432884 1001 86380 86390 1
432766 99432766 1001 86380 86390 1
432663 99432663 1001 86380 86390 1
432875 99432875 1001 86380 86390 1
434092 99434092 1001 86380 86390 1
433916 99433916 1001 86380 86390 1
434109 99434109 1001 86380 86390 1
435321 99435321 1001 86380 86390 1
435043 99435043 1001 86380 86390 1
435136 99435136 1001 86380 86390 1
435119 99435119 1001 86380 86390 1
435048 99435048 1001 86380 86390 1
434620 99434620 1001 86380 86390 1
434646 99434646 1001 86380 86390 1
434668 99434668 1001 86380 86390 1
434327 99434327 1001 86380 86390 1
435610 99435610 1001 86380 86390 1
436827 99436827 1001 86380 86390 1
437019 99437019 1001 86380 86390 1
437004 99437004 1001 86380 86390 1
436917 99436917 1001 86380 86390 1
436919 99436919 1001 86380 86390 1
437101 99437101 1001 86380 86390 1
436821 99436821 1001 86380 86390 1
436975 99436975 1001 86380 86390 1
436728 99436728 1001 86380 86390 1
436476 99436476 1001 86380 86390 1
436022 99436022 1001 86380 86390 1
436112 99436112 1001 86380 86390 1
300031 99300031 1001 86380 86390 1
300028 99300028 1001 86380 86390 1
300628 99300628 1001 86380 86390 1
300481 99300481 1001 86380 86390 1
300253 99300253 1001 86380 86390 1
300293 99300293 1001 86380 86390 1
300113 99300113 1001 86380 86390 1
300191 99300191 1001 86380 86390 1
300308 99300308 1001 86380 86390 1
300182 99300182 1001 86380 86390 1
300843 99300843 1001 86380 86390 1
300934 99300934 1001 86380 86390 1
300832 99300832 1001 86380 86390 1
300932 99300932 1001 86380 86390 1
301354 99301354 1001 86380 86390 1
301406 99301406 1001 86380 86390 1
301447 99301447 1001 86380 86390 1
301553 99301553 1001 86380 86390 1
301223 99301223 1001 86380 86390 1
301278 99301278 1001 86380 86390 1
301283 99301283 1001 86380 86390 1
301078 99301078 1001 86380 86390 1
301133 99301133 1001 86380 86390 1
301099 99301099 1001 86380 86390 1
301699 99301699 1001 86380 86390 1
301609 99301609 1001 86380 86390 1
301637 99301637 1001 86380 86390 1
301730 99301730 1001 86380 86390 1
301616 99301616 1001 86380 86390 1
302217 99302217 1001 86380 86390 1
302194 99302194 1001 86380 86390 1
302238 99302238 1001 86380 86390 1
302046 99302046 1001 86380 86390 1
302142 99302142 1001 86380 86390 1
301991 99301991 1001 86380 86390 1
302147 99302147 1001 86380 86390 1
302045 99302045 1001 86380 86390 1
303123 99303123 1001 86380 86390 1
303195 99303195 1001 86380 86390 1
302963 99302963 1001 86380 86390 1
302864 99302864 1001 86380 86390 1
302829 99302829 1001 86380 86390 1
302883 99302883 1001 86380 86390 1
302936 99302936 1001 86380 86390 1
302599 99302599 1001 86380 86390 1
302693 99302693 1001 86380 86390 1
302602 99302602 1001 86380 86390 1
302645 99302645 1001 86380 86390 1
302779 99302779 1001 86380 86390 1
303282 99303282 1001 86380 86390 1
303376 99303376 1001 86380 86390 1
303341 99303341 1001 86380 86390 1
303849 99303849 1001 86380 86390 1
303518 99303518 1001 86380 86390 1
303618 99303618 1001 86380 86390 1
303621 99303621 1001 86380 86390 1
304048 99304048 1001 86380 86390 1
304091 99304091 1001 86380 86390 1
304234 99304234 1001 86380 86390 1
304837 99304837 1001 86380 86390 1
304815 99304815 1001 86380 86390 1
304818 99304818 1001 86380 86390 1
304807 99304807 1001 86380 86390 1
304533 99304533 1001 86380 86390 1
304546 99304546 1001 86380 86390 1
304484 99304484 1001 86380 86390 1
304426 99304426 1001 86380 86390 1
305016 99305016 1001 86380 86390 1
304991 99304991 1001 86380 86390 1
304904 99304904 1001 86380 86390 1
305684 99305684 1001 86380 86390 1
305610 99305610 1001 86380 86390 1
305662 99305662 1001 86380 86390 1
305540 99305540 1001 86380 86390 1
305467 99305467 1001 86380 86390 1
305313 99305313 1001 86380 86390 1
305307 99305307 1001 86380 86390 1
305272 99305272 1001 86380 86390 1
305068 99305068 1001 86380 86390 1
305690 99305690 1001 86380 86390 1
500693 99500693 1001 86380 86390 1
500758 99500758 1001 86380 86390 1
500804 99500804 1001 86380 86390 1
500773 99500773 1001 86380 86390 1
500503 99500503 1001 86380 86390 1
500276 99500276 1001 86380 86390 1
500199 99500199 1001 86380 86390 1
500279 99500279 1001 86380 86390 1
500269 99500269 1001 86380 86390 1
500857 99500857 1001 86380 86390 1
501577 99501577 1001 86380 86390 1
501475 99501475 1001 86380 86390 1
501481 99501481 1001 86380 86390 1
501371 99501371 1001 86380 86390 1
501269 99501269 1001 86380 86390 1
501426 99501426 1001 86380 86390 1
501073 99501073 1001 86380 86390 1
501766 99501766 1001 86380 86390 1
501668 99501668 1001 86380 86390 1
501773 99501773 1001 86380 86390 1
501790 99501790 1001 86380 86390 1
502264 99502264 1001 86380 86390 1
502355 99502355 1001 86380 86390 1
502409 99502409 1001 86380 86390 1
502449 99502449 1001 86380 86390 1
502347 99502347 1001 86380 86390 1
502148 99502148 1001 86380 86390 1
502110 99502110 1001 86380 86390 1
502207 99502207 1001 86380 86390 1
502027 99502027 1001 86380 86390 1
501902 99501902 1001 86380 86390 1
501881 99501881 1001 86380 86390 1
501947 99501947 1001 86380 86390 1
502581 99502581 1001 86380 86390 1
502640 99502640 1001 86380 86390 1
502537 99502537 1001 86380 86390 1
502628 99502628 1001 86380 86390 1
503280 99503280 1001 86380 86390 1
503200 99503200 1001 86380 86390 1
503075 99503075 1001 86380 86390 1
502946 99502946 1001 86380 86390 1
502975 99502975 1001 86380 86390 1
502943 99502943 1001 86380 86390 1
502995 99502995 1001 86380 86390 1
502756 99502756 1001 86380 86390 1
502785 99502785 1001 86380 86390 1
503414 99503414 1001 86380 86390 1
504050 99504050 1001 86380 86390 1
503825 99503825 1001 86380 86390 1
503817 99503817 1001 86380 86390 1
503911 99503911 1001 86380 86390 1
503657 99503657 1001 86380 86390 1
503515 99503515 1001 86380 86390 1
503558 99503558 1001 86380 86390 1
504158 99504158 1001 86380 86390 1
504742 99504742 1001 86380 86390 1
504726 99504726 1001 86380 86390 1
504739 99504739 1001 86380 86390 1
504625 99504625 1001 86380 86390 1
504653 99504653 1001 86380 86390 1
504705 99504705 1001 86380 86390 1
504630 99504630 1001 86380 86390 1
504363 99504363 1001 86380 86390 1
504403 99504403 1001 86380 86390 1
504484 99504484 1001 86380 86390 1
504516 99504516 1001 86380 86390 1
504970 99504970 1001 86380 86390 1
504740 99504740 1001 86380 86390 1
504962 99504962 1001 86380 86390 1
505575 99505575 1001 86380 86390 1
505529 99505529 1001 86380 86390 1
505441 99505441 1001 86380 86390 1
505444 99505444 1001 86380 86390 1
505269 99505269 1001 86380 86390 1
505153 99505153 1001 86380 86390 1
505210 99505210 1001 86380 86390 1
505288 99505288 1001 86380 86390 1
505793 99505793 1001 86380 86390 1
505915 99505915 1001 86380 86390 1
505941 99505941 1001 86380 86390 1
505890 99505890 1001 86380 86390 1
505916 99505916 1001 86380 86390 1
505804 99505804 1001 86380 86390 1
506379 99506379 1001 86380 86390 1
506244 99506244 1001 86380 86390 1
506364 99506364 1001 86380 86390 1
506038 99506038 1001 86380 86390 1
506142 99506142 1001 86380 86390 1
506686 99506686 1001 86380 86390 1
506778 99506778 1001 86380 86390 1
506701 99506701 1001 86380 86390 1
506677 99506677 1001 86380 86390 1
506640 99506640 1001 86380 86390 1
506709 99506709 1001 86380 86390 1
507294 99507294 1001 86380 86390 1
507406 99507406 1001 86380 86390 1
507146 99507146 1001 86380 86390 1
507123 99507123 1001 86380 86390 1
506900 99506900 1001 86380 86390 1
506864 99506864 1001 86380 86390 1
507565 99507565 1001 86380 86390 1
507443 99507443 1001 86380 86390 1
508247 99508247 1001 86380 86390 1
508040 99508040 1001 86380 86390 1
508016 99508016 1001 86380 86390 1
507768 99507768 1001 86380 86390 1
508298 99508298 1001 86380 86390 1
508389 99508389 1001 86380 86390 1
508332 99508332 1001 86380 86390 1
509025 99509025 1001 86380 86390 1
508942 99508942 1001 86380 86390 1
508932 99508932 1001 86380 86390 1
508718 99508718 1001 86380 86390 1
508596 99508596 1001 86380 86390 1
508646 99508646 1001 86380 86390 1
509178 99509178 1001 86380 86390 1
509115 99509115 1001 86380 86390 1
509833 99509833 1001 86380 86390 1
509743 99509743 1001 86380 86390 1
509528 99509528 1001 86380 86390 1
509580 99509580 1001 86380 86390 1
509516 99509516 1001 86380 86390 1
509597 99509597 1001 86380 86390 1
509576 99509576 1001 86380 86390 1
509526 99509526 1001 86380 86390 1
509419 99509419 1001 86380 86390 1
509459 99509459 1001 86380 86390 1
509331 99509331 1001 86380 86390 1
510092 99510092 1001 86380 86390 1
509938 99509938 1001 86380 86390 1
509990 99509990 1001 86380 86390 1
510020 99510020 1001 86380 86390 1
509920 99509920 1001 86380 86390 1
510037 99510037 1001 86380 86390 1
510638 99510638 1001 86380 86390 1
510613 99510613 1001 86380 86390 1
510396 99510396 1001 86380 86390 1
510250 99510250 1001 86380 86390 1
510280 99510280 1001 86380 86390 1
510165 99510165 1001 86380 86390 1
510209 99510209 1001 86380 86390 1
510887 99510887 1001 86380 86390 1
511389 99511389 1001 86380 86390 1
511383 99511383 1001 86380 86390 1
511194 99511194 1001 86380 86390 1
511323 99511323 1001 86380 86390 1
511103 99511103 1001 86380 86390 1
511027 99511027 1001 86380 86390 1
510964 99510964 1001 86380 86390 1
511054 99511054 1001 86380 86390 1
511044 99511044 1001 86380 86390 1
511032 99511032 1001 86380 86390 1
511126 99511126 1001 86380 86390 1
511671 99511671 1001 86380 86390 1
511662 99511662 1001 86380 86390 1
511572 99511572 1001 86380 86390 1
511728 99511728 1001 86380 86390 1
511588 99511588 1001 86380 86390 1
512213 99512213 1001 86380 86390 1
512331 99512331 1001 86380 86390 1
512293 99512293 1001 86380 86390 1
512354 99512354 1001 86380 86390 1
512184 99512184 1001 86380 86390 1
512197 99512197 1001 86380 86390 1
512276 99512276 1001 86380 86390 1
512009 99512009 1001 86380 86390 1
512130 99512130 1001 86380 86390 1
511903 99511903 1001 86380 86390 1
511855 99511855 1001 86380 86390 1
512470 99512470 1001 86380 86390 1
512500 99512500 1001 86380 86390 1
512578 99512578 1001 86380 86390 1
512449 99512449 1001 86380 86390 1
513031 99513031 1001 86380 86390 1
513148 99513148 1001 86380 86390 1
512818 99512818 1001 86380 86390 1
512989 99512989 1001 86380 86390 1
512927 99512927 1001 86380 86390 1
512732 99512732 1001 86380 86390 1
512672 99512672 1001 86380 86390 1
513276 99513276 1001 86380 86390 1
513879 99513879 1001 86380 86390 1
513845 99513845 1001 86380 86390 1
514018 99514018 1001 86380 86390 1
513978 99513978 1001 86380 86390 1
513822 99513822 1001 86380 86390 1
513706 99513706 1001 86380 86390 1
513643 99513643 1001 86380 86390 1
513773 99513773 1001 86380 86390 1
513515 99513515 1001 86380 86390 1
513582 99513582 1001 86380 86390 1
513610 99513610 1001 86380 86390 1
513484 99513484 1001 86380 86390 1
513616 99513616 1001 86380 86390 1
514160 99514160 1001 86380 86390 1
514085 99514085 1001 86380 86390 1
514039 99514039 1001 86380 86390 1
514677 99514677 1001 86380 86390 1
514758 99514758 1001 86380 86390 1
514762 99514762 1001 86380 86390 1
514641 99514641 1001 86380 86390 1
514500 99514500 1001 86380 86390 1
514617 99514617 1001 86380 86390 1
514493 99514493 1001 86380 86390 1
514239 99514239 1001 86380 86390 1
514397 99514397 1001 86380 86390 1
514437 99514437 1001 86380 86390 1
514414 99514414 1001 86380 86390 1
514993 99514993 1001 86380 86390 1
515612 99515612 1001 86380 86390 1
515675 99515675 1001 86380 86390 1
515454 99515454 1001 86380 86390 1
515468 99515468 1001 86380 86390 1
515294 99515294 1001 86380 86390 1
515192 99515192 1001 86380 86390 1
515170 99515170 1001 86380 86390 1
515176 99515176 1001 86380 86390 1
515215 99515215 1001 86380 86390 1
515736 99515736 1001 86380 86390 1
515767 99515767 1001 86380 86390 1
515757 99515757 1001 86380 86390 1
516407 99516407 1001 86380 86390 1
516370 99516370 1001 86380 86390 1
516510 99516510 1001 86380 86390 1
516334 99516334 1001 86380 86390 1
516388 99516388 1001 86380 86390 1
516492 99516492 1001 86380 86390 1
516350 99516350 1001 86380 86390 1
516240 99516240 1001 86380 86390 1
516268 99516268 1001 86380 86390 1
516153 99516153 1001 86380 86390 1
516219 99516219 1001 86380 86390 1
516236 99516236 1001 86380 86390 1
516120 99516120 1001 86380 86390 1
516072 99516072 1001 86380 86390 1
515903 99515903 1001 86380 86390 1
515975 99515975 1001 86380 86390 1
516536 99516536 1001 86380 86390 1
516511 99516511 1001 86380 86390 1
516693 99516693 1001 86380 86390 1
516655 99516655 1001 86380 86390 1
516668 99516668 1001 86380 86390 1
516580 99516580 1001 86380 86390 1
516516 99516516 1001 86380 86390 1
517236 99517236 1001 86380 86390 1
517185 99517185 1001 86380 86390 1
517201 99517201 1001 86380 86390 1
517219 99517219 1001 86380 86390 1
516982 99516982 1001 86380 86390 1
516728 99516728 1001 86380 86390 1
516783 99516783 1001 86380 86390 1
516739 99516739 1001 86380 86390 1
517390 99517390 1001 86380 86390 1
517474 99517474 1001 86380 86390 1
518031 99518031 1001 86380 86390 1
517968 99517968 1001 86380 86390 1
517775 99517775 1001 86380 86390 1
517854 99517854 1001 86380 86390 1
517830 99517830 1001 86380 86390 1
517779 99517779 1001 86380 86390 1
517818 99517818 1001 86380 86390 1
517821 99517821 1001 86380 86390 1
517635 99517635 1001 86380 86390 1
517649 99517649 1001 86380 86390 1
517614 99517614 1001 86380 86390 1
517589 99517589 1001 86380 86390 1
518224 99518224 1001 86380 86390 1
518289 99518289 1001 86380 86390 1
518267 99518267 1001 86380 86390 1
518204 99518204 1001 86380 86390 1
518874 99518874 1001 86380 86390 1
518770 99518770 1001 86380 86390 1
518771 99518771 1001 86380 86390 1
518590 99518590 1001 86380 86390 1
518777 99518777 1001 86380 86390 1
518596 99518596 1001 86380 86390 1
518524 99518524 1001 86380 86390 1
519092 99519092 1001 86380 86390 1
519118 99519118 1001 86380 86390 1
519032 99519032 1001 86380 86390 1
519808 99519808 1001 86380 86390 1
519633 99519633 1001 86380 86390 1
519437 99519437 1001 86380 86390 1
519543 99519543 1001 86380 86390 1
519361 99519361 1001 86380 86390 1
519939 99519939 1001 86380 86390 1
519952 99519952 1001 86380 86390 1
520594 99520594 1001 86380 86390 1
520599 99520599 1001 86380 86390 1
520241 99520241 1001 86380 86390 1
520270 99520270 1001 86380 86390 1
520231 99520231 1001 86380 86390 1
520363 99520363 1001 86380 86390 1
520389 99520389 1001 86380 86390 1
520420 99520420 1001 86380 86390 1
520036 99520036 1001 86380 86390 1
520193 99520193 1001 86380 86390 1
520224 99520224 1001 86380 86390 1
520802 99520802 1001 86380 86390 1
521380 99521380 1001 86380 86390 1
521309 99521309 1001 86380 86390 1
521210 99521210 1001 86380 86390 1
521074 99521074 1001 86380 86390 1
520879 99520879 1001 86380 86390 1
520892 99520892 1001 86380 86390 1
521025 99521025 1001 86380 86390 1
521583 99521583 1001 86380 86390 1
521483 99521483 1001 86380 86390 1
522126 99522126 1001 86380 86390 1
522231 99522231 1001 86380 86390 1
522264 99522264 1001 86380 86390 1
522132 99522132 1001 86380 86390 1
521950 99521950 1001 86380 86390 1
521930 99521930 1001 86380 86390 1
521705 99521705 1001 86380 86390 1
521850 99521850 1001 86380 86390 1
521863 99521863 1001 86380 86390 1
521721 99521721 1001 86380 86390 1
521761 99521761 1001 86380 86390 1
522358 99522358 1001 86380 86390 1
522474 99522474 1001 86380 86390 1
522423 99522423 1001 86380 86390 1
522436 99522436 1001 86380 86390 1
522360 99522360 1001 86380 86390 1
522324 99522324 1001 86380 86390 1
522456 99522456 1001 86380 86390 1
522314 99522314 1001 86380 86390 1
522917 99522917 1001 86380 86390 1
522956 99522956 1001 86380 86390 1
523048 99523048 1001 86380 86390 1
522986 99522986 1001 86380 86390 1
523051 99523051 1001 86380 86390 1
523040 99523040 1001 86380 86390 1
522823 99522823 1001 86380 86390 1
522888 99522888 1001 86380 86390 1
522840 99522840 1001 86380 86390 1
522789 99522789 1001 86380 86390 1
522882 99522882 1001 86380 86390 1
522857 99522857 1001 86380 86390 1
522603 99522603 1001 86380 86390 1
523275 99523275 1001 86380 86390 1
523229 99523229 1001 86380 86390 1
523754 99523754 1001 86380 86390 1
523743 99523743 1001 86380 86390 1
523899 99523899 1001 86380 86390 1
523789 99523789 1001 86380 86390 1
523678 99523678 1001 86380 86390 1
523718 99523718 1001 86380 86390 1
523668 99523668 1001 86380 86390 1
523568 99523568 1001 86380 86390 1
523362 99523362 1001 86380 86390 1
523533 99523533 1001 86380 86390 1
524116 99524116 1001 86380 86390 1
524052 99524052 1001 86380 86390 1
524065 99524065 1001 86380 86390 1
524117 99524117 1001 86380 86390 1
524069 99524069 1001 86380 86390 1
524147 99524147 1001 86380 86390 1
524665 99524665 1001 86380 86390 1
524576 99524576 1001 86380 86390 1
524514 99524514 1001 86380 86390 1
524503 99524503 1001 86380 86390 1
524510 99524510 1001 86380 86390 1
524499 99524499 1001 86380 86390 1
524177 99524177 1001 86380 86390 1
524308 99524308 1001 86380 86390 1
524167 99524167 1001 86380 86390 1
524236 99524236 1001 86380 86390 1
524172 99524172 1001 86380 86390 1
524264 99524264 1001 86380 86390 1
524898 99524898 1001 86380 86390 1
524927 99524927 1001 86380 86390 1
524955 99524955 1001 86380 86390 1
525573 99525573 1001 86380 86390 1
525575 99525575 1001 86380 86390 1
525539 99525539 1001 86380 86390 1
525556 99525556 1001 86380 86390 1
525442 99525442 1001 86380 86390 1
525262 99525262 1001 86380 86390 1
525382 99525382 1001 86380 86390 1
525233 99525233 1001 86380 86390 1
525209 99525209 1001 86380 86390 1
525096 99525096 1001 86380 86390 1
525180 99525180 1001 86380 86390 1
525066 99525066 1001 86380 86390 1
525622 99525622 1001 86380 86390 1
525674 99525674 1001 86380 86390 1
525757 99525757 1001 86380 86390 1
526235 99526235 1001 86380 86390 1
526265 99526265 1001 86380 86390 1
526412 99526412 1001 86380 86390 1
526179 99526179 1001 86380 86390 1
526012 99526012 1001 86380 86390 1
526170 99526170 1001 86380 86390 1
525919 99525919 1001 86380 86390 1
525921 99525921 1001 86380 86390 1
526435 99526435 1001 86380 86390 1
526450 99526450 1001 86380 86390 1
526580 99526580 1001 86380 86390 1
526477 99526477 1001 86380 86390 1
527084 99527084 1001 86380 86390 1
527226 99527226 1001 86380 86390 1
527159 99527159 1001 86380 86390 1
526898 99526898 1001 86380 86390 1
526938 99526938 1001 86380 86390 1
526847 99526847 1001 86380 86390 1
526887 99526887 1001 86380 86390 1
526642 99526642 1001 86380 86390 1
526697 99526697 1001 86380 86390 1
527338 99527338 1001 86380 86390 1
527352 99527352 1001 86380 86390 1
527448 99527448 1001 86380 86390 1
527306 99527306 1001 86380 86390 1
528043 99528043 1001 86380 86390 1
527889 99527889 1001 86380 86390 1
528007 99528007 1001 86380 86390 1
527959 99527959 1001 86380 86390 1
527764 99527764 1001 86380 86390 1
527700 99527700 1001 86380 86390 1
527637 99527637 1001 86380 86390 1
527468 99527468 1001 86380 86390 1
527573 99527573 1001 86380 86390 1
527464 99527464 1001 86380 86390 1
528216 99528216 1001 86380 86390 1
528230 99528230 1001 86380 86390 1
528169 99528169 1001 86380 86390 1
528250 99528250 1001 86380 86390 1
528798 99528798 1001 86380 86390 1
528696 99528696 1001 86380 86390 1
528689 99528689 1001 86380 86390 1
528522 99528522 1001 86380 86390 1
528602 99528602 1001 86380 86390 1
528499 99528499 1001 86380 86390 1
528332 99528332 1001 86380 86390 1
528399 99528399 1001 86380 86390 1
528339 99528339 1001 86380 86390 1
528291 99528291 1001 86380 86390 1
528473 99528473 1001 86380 86390 1
528305 99528305 1001 86380 86390 1
529059 99529059 1001 86380 86390 1
528983 99528983 1001 86380 86390 1
529040 99529040 1001 86380 86390 1
529105 99529105 1001 86380 86390 1
529560 99529560 1001 86380 86390 1
529616 99529616 1001 86380 86390 1
529643 99529643 1001 86380 86390 1
529571 99529571 1001 86380 86390 1
529721 99529721 1001 86380 86390 1
529523 99529523 1001 86380 86390 1
529407 99529407 1001 86380 86390 1
529434 99529434 1001 86380 86390 1
529438 99529438 1001 86380 86390 1
529478 99529478 1001 86380 86390 1
529467 99529467 1001 86380 86390 1
529213 99529213 1001 86380 86390 1
529190 99529190 1001 86380 86390 1
529180 99529180 1001 86380 86390 1
529143 99529143 1001 86380 86390 1
529895 99529895 1001 86380 86390 1
529818 99529818 1001 86380 86390 1
529757 99529757 1001 86380 86390 1
529852 99529852 1001 86380 86390 1
529866 99529866 1001 86380 86390 1
530407 99530407 1001 86380 86390 1
530201 99530201 1001 86380 86390 1
530049 99530049 1001 86380 86390 1
529934 99529934 1001 86380 86390 1
530015 99530015 1001 86380 86390 1
529977 99529977 1001 86380 86390 1
530030 99530030 1001 86380 86390 1
530056 99530056 1001 86380 86390 1
530759 99530759 1001 86380 86390 1
530669 99530669 1001 86380 86390 1
530709 99530709 1001 86380 86390 1
530636 99530636 1001 86380 86390 1
531184 99531184 1001 86380 86390 1
531300 99531300 1001 86380 86390 1
530982 99530982 1001 86380 86390 1
530995 99530995 1001 86380 86390 1
531022 99531022 1001 86380 86390 1
531027 99531027 1001 86380 86390 1
531131 99531131 1001 86380 86390 1
531145 99531145 1001 86380 86390 1
531171 99531171 1001 86380 86390 1
531122 99531122 1001 86380 86390 1
530914 99530914 1001 86380 86390 1
531510 99531510 1001 86380 86390 1
531479 99531479 1001 86380 86390 1
532026 99532026 1001 86380 86390 1
532199 99532199 1001 86380 86390 1
531884 99531884 1001 86380 86390 1
531862 99531862 1001 86380 86390 1
531810 99531810 1001 86380 86390 1
531817 99531817 1001 86380 86390 1
531731 99531731 1001 86380 86390 1
532321 99532321 1001 86380 86390 1
532391 99532391 1001 86380 86390 1
532239 99532239 1001 86380 86390 1
532846 99532846 1001 86380 86390 1
532885 99532885 1001 86380 86390 1
532924 99532924 1001 86380 86390 1
532838 99532838 1001 86380 86390 1
532877 99532877 1001 86380 86390 1
532763 99532763 1001 86380 86390 1
532740 99532740 1001 86380 86390 1
532706 99532706 1001 86380 86390 1
532695 99532695 1001 86380 86390 1
532657 99532657 1001 86380 86390 1
532478 99532478 1001 86380 86390 1
532414 99532414 1001 86380 86390 1
532429 99532429 1001 86380 86390 1
532614 99532614 1001 86380 86390 1
533176 99533176 1001 86380 86390 1
533156 99533156 1001 86380 86390 1
533157 99533157 1001 86380 86390 1
533209 99533209 1001 86380 86390 1
533730 99533730 1001 86380 86390 1
533826 99533826 1001 86380 86390 1
533798 99533798 1001 86380 86390 1
533684 99533684 1001 86380 86390 1
533458 99533458 1001 86380 86390 1
533486 99533486 1001 86380 86390 1
533460 99533460 1001 86380 86390 1
533565 99533565 1001 86380 86390 1
533578 99533578 1001 86380 86390 1
533638 99533638 1001 86380 86390 1
533330 99533330 1001 86380 86390 1
533293 99533293 1001 86380 86390 1
533285 99533285 1001 86380 86390 1
533298 99533298 1001 86380 86390 1
533933 99533933 1001 86380 86390 1
533862 99533862 1001 86380 86390 1
534623 99534623 1001 86380 86390 1
534625 99534625 1001 86380 86390 1
534561 99534561 1001 86380 86390 1
534515 99534515 1001 86380 86390 1
534326 99534326 1001 86380 86390 1
534347 99534347 1001 86380 86390 1
534098 99534098 1001 86380 86390 1
534217 99534217 1001 86380 86390 1
534256 99534256 1001 86380 86390 1
534852 99534852 1001 86380 86390 1
534700 99534700 1001 86380 86390 1
534845 99534845 1001 86380 86390 1
535509 99535509 1001 86380 86390 1
535332 99535332 1001 86380 86390 1
535353 99535353 1001 86380 86390 1
535503 99535503 1001 86380 86390 1
535394 99535394 1001 86380 86390 1
535125 99535125 1001 86380 86390 1
535148 99535148 1001 86380 86390 1
535087 99535087 1001 86380 86390 1
535011 99535011 1001 86380 86390 1
534977 99534977 1001 86380 86390 1
535599 99535599 1001 86380 86390 1
535640 99535640 1001 86380 86390 1
535591 99535591 1001 86380 86390 1
535544 99535544 1001 86380 86390 1
536165 99536165 1001 86380 86390 1
536323 99536323 1001 86380 86390 1
536258 99536258 1001 86380 86390 1
536127 99536127 1001 86380 86390 1
536063 99536063 1001 86380 86390 1
535987 99535987 1001 86380 86390 1
535861 99535861 1001 86380 86390 1
535826 99535826 1001 86380 86390 1
535736 99535736 1001 86380 86390 1
535738 99535738 1001 86380 86390 1
535844 99535844 1001 86380 86390 1
537133 99537133 1001 86380 86390 1
537104 99537104 1001 86380 86390 1
537040 99537040 1001 86380 86390 1
536712 99536712 1001 86380 86390 1
536739 99536739 1001 86380 86390 1
536613 99536613 1001 86380 86390 1
536731 99536731 1001 86380 86390 1
536551 99536551 1001 86380 86390 1
537216 99537216 1001 86380 86390 1
537359 99537359 1001 86380 86390 1
537256 99537256 1001 86380 86390 1
537339 99537339 1001 86380 86390 1
537211 99537211 1001 86380 86390 1
537954 99537954 1001 86380 86390 1
537799 99537799 1001 86380 86390 1
537838 99537838 1001 86380 86390 1
537894 99537894 1001 86380 86390 1
537611 99537611 1001 86380 86390 1
537598 99537598 1001 86380 86390 1
537424 99537424 1001 86380 86390 1
537464 99537464 1001 86380 86390 1
537507 99537507 1001 86380 86390 1
538193 99538193 1001 86380 86390 1
538148 99538148 1001 86380 86390 1
538788 99538788 1001 86380 86390 1
538791 99538791 1001 86380 86390 1
538481 99538481 1001 86380 86390 1
538420 99538420 1001 86380 86390 1
538591 99538591 1001 86380 86390 1
538439 99538439 1001 86380 86390 1
538312 99538312 1001 86380 86390 1
538343 99538343 1001 86380 86390 1
538242 99538242 1001 86380 86390 1
538297 99538297 1001 86380 86390 1
538942 99538942 1001 86380 86390 1
538907 99538907 1001 86380 86390 1
538924 99538924 1001 86380 86390 1
539467 99539467 1001 86380 86390 1
539548 99539548 1001 86380 86390 1
539373 99539373 1001 86380 86390 1
539348 99539348 1001 86380 86390 1
539401 99539401 1001 86380 86390 1
539272 99539272 1001 86380 86390 1
539186 99539186 1001 86380 86390 1
539212 99539212 1001 86380 86390 1
539758 99539758 1001 86380 86390 1
539799 99539799 1001 86380 86390 1
539661 99539661 1001 86380 86390 1
539753 99539753 1001 86380 86390 1
540344 99540344 1001 86380 86390 1
540386 99540386 1001 86380 86390 1
539859 99539859 1001 86380 86390 1
539899 99539899 1001 86380 86390 1
539881 99539881 1001 86380 86390 1
540519 99540519 1001 86380 86390 1
541258 99541258 1001 86380 86390 1
541037 99541037 1001 86380 86390 1
540884 99540884 1001 86380 86390 1
540992 99540992 1001 86380 86390 1
541020 99541020 1001 86380 86390 1
541048 99541048 1001 86380 86390 1
540679 99540679 1001 86380 86390 1
541410 99541410 1001 86380 86390 1
541307 99541307 1001 86380 86390 1
541310 99541310 1001 86380 86390 1
541441 99541441 1001 86380 86390 1
541484 99541484 1001 86380 86390 1
541872 99541872 1001 86380 86390 1
541821 99541821 1001 86380 86390 1
542145 99542145 1001 86380 86390 1
542265 99542265 1001 86380 86390 1
542126 99542126 1001 86380 86390 1
542870 99542870 1001 86380 86390 1
542772 99542772 1001 86380 86390 1
542760 99542760 1001 86380 86390 1
542931 99542931 1001 86380 86390 1
542599 99542599 1001 86380 86390 1
542677 99542677 1001 86380 86390 1
542613 99542613 1001 86380 86390 1
542717 99542717 1001 86380 86390 1
542668 99542668 1001 86380 86390 1
542669 99542669 1001 86380 86390 1
542580 99542580 1001 86380 86390 1
542619 99542619 1001 86380 86390 1
542724 99542724 1001 86380 86390 1
542634 99542634 1001 86380 86390 1
542463 99542463 1001 86380 86390 1
542982 99542982 1001 86380 86390 1
542958 99542958 1001 86380 86390 1
543065 99543065 1001 86380 86390 1
543143 99543143 1001 86380 86390 1
543621 99543621 1001 86380 86390 1
543764 99543764 1001 86380 86390 1
543654 99543654 1001 86380 86390 1
543616 99543616 1001 86380 86390 1
543720 99543720 1001 86380 86390 1
543414 99543414 1001 86380 86390 1
543428 99543428 1001 86380 86390 1
543444 99543444 1001 86380 86390 1
543188 99543188 1001 86380 86390 1
543343 99543343 1001 86380 86390 1
543189 99543189 1001 86380 86390 1
543851 99543851 1001 86380 86390 1
543922 99543922 1001 86380 86390 1
544486 99544486 1001 86380 86390 1
544552 99544552 1001 86380 86390 1
544505 99544505 1001 86380 86390 1
544415 99544415 1001 86380 86390 1
544393 99544393 1001 86380 86390 1
544348 99544348 1001 86380 86390 1
544375 99544375 1001 86380 86390 1
544287 99544287 1001 86380 86390 1
544122 99544122 1001 86380 86390 1
544026 99544026 1001 86380 86390 1
544739 99544739 1001 86380 86390 1
544613 99544613 1001 86380 86390 1
544710 99544710 1001 86380 86390 1
508957 765 1002 34492 36027 1
522945 1124 1001 40030 40330 1
400003 99400003 1001 86380 86390 1
400050 99400050 1001 86380 86390 1
400036 99400036 1001 86380 86390 1
400155 99400155 1001 86380 86390 1
400251 99400251 1001 86380 86390 1
400795 99400795 1001 86380 86390 1
401009 99401009 1001 86380 86390 1
401449 99401449 1001 86380 86390 1
401396 99401396 1001 86380 86390 1
401433 99401433 1001 86380 86390 1
401464 99401464 1001 86380 86390 1
401796 99401796 1001 86380 86390 1
401847 99401847 1001 86380 86390 1
402271 99402271 1001 86380 86390 1
402345 99402345 1001 86380 86390 1
402376 99402376 1001 86380 86390 1
402386 99402386 1001 86380 86390 1
402512 99402512 1001 86380 86390 1
402504 99402504 1001 86380 86390 1
402636 99402636 1001 86380 86390 1
402765 99402765 1001 86380 86390 1
402803 99402803 1001 86380 86390 1
402805 99402805 1001 86380 86390 1
402795 99402795 1001 86380 86390 1
402971 99402971 1001 86380 86390 1
403195 99403195 1001 86380 86390 1
403405 99403405 1001 86380 86390 1
403618 99403618 1001 86380 86390 1
403768 99403768 1001 86380 86390 1
403782 99403782 1001 86380 86390 1
403944 99403944 1001 86380 86390 1
404082 99404082 1001 86380 86390 1
404140 99404140 1001 86380 86390 1
404066 99404066 1001 86380 86390 1
404322 99404322 1001 86380 86390 1
404551 99404551 1001 86380 86390 1
404679 99404679 1001 86380 86390 1
404926 99404926 1001 86380 86390 1
405082 99405082 1001 86380 86390 1
405515 99405515 1001 86380 86390 1
405601 99405601 1001 86380 86390 1
405782 99405782 1001 86380 86390 1
405882 99405882 1001 86380 86390 1
405934 99405934 1001 86380 86390 1
406259 99406259 1001 86380 86390 1
406605 99406605 1001 86380 86390 1
406783 99406783 1001 86380 86390 1
406854 99406854 1001 86380 86390 1
406994 99406994 1001 86380 86390 1
407427 99407427 1001 86380 86390 1
407876 99407876 1001 86380 86390 1
408147 99408147 1001 86380 86390 1
409013 99409013 1001 86380 86390 1
409052 99409052 1001 86380 86390 1
408983 99408983 1001 86380 86390 1
409236 99409236 1001 86380 86390 1
409314 99409314 1001 86380 86390 1
409304 99409304 1001 86380 86390 1
409529 99409529 1001 86380 86390 1
409614 99409614 1001 86380 86390 1
409824 99409824 1001 86380 86390 1
409787 99409787 1001 86380 86390 1
409973 99409973 1001 86380 86390 1
409994 99409994 1001 86380 86390 1
410126 99410126 1001 86380 86390 1
410193 99410193 1001 86380 86390 1
410384 99410384 1001 86380 86390 1
410482 99410482 1001 86380 86390 1
410684 99410684 1001 86380 86390 1
410744 99410744 1001 86380 86390 1
410756 99410756 1001 86380 86390 1
410874 99410874 1001 86380 86390 1
410986 99410986 1001 86380 86390 1
410935 99410935 1001 86380 86390 1
410945 99410945 1001 86380 86390 1
411000 99411000 1001 86380 86390 1
411263 99411263 1001 86380 86390 1
411407 99411407 1001 86380 86390 1
411377 99411377 1001 86380 86390 1
411614 99411614 1001 86380 86390 1
411742 99411742 1001 86380 86390 1
411656 99411656 1001 86380 86390 1
412203 99412203 1001 86380 86390 1
412351 99412351 1001 86380 86390 1
413458 99413458 1001 86380 86390 1
413553 99413553 1001 86380 86390 1
413416 99413416 1001 86380 86390 1
413688 99413688 1001 86380 86390 1
413096 99413096 1001 86380 86390 1
413126 99413126 1001 86380 86390 1
413026 99413026 1001 86380 86390 1
413130 99413130 1001 86380 86390 1
412866 99412866 1001 86380 86390 1
412781 99412781 1001 86380 86390 1
412827 99412827 1001 86380 86390 1
412769 99412769 1001 86380 86390 1
414037 99414037 1001 86380 86390 1
414925 99414925 1001 86380 86390 1
414932 99414932 1001 86380 86390 1
415017 99415017 1001 86380 86390 1
415049 99415049 1001 86380 86390 1
414943 99414943 1001 86380 86390 1
414637 99414637 1001 86380 86390 1
414804 99414804 1001 86380 86390 1
414815 99414815 1001 86380 86390 1
414735 99414735 1001 86380 86390 1
415675 99415675 1001 86380 86390 1
415581 99415581 1001 86380 86390 1
416756 99416756 1001 86380 86390 1
416917 99416917 1001 86380 86390 1
416882 99416882 1001 86380 86390 1
416554 99416554 1001 86380 86390 1
416150 99416150 1001 86380 86390 1
416033 99416033 1001 86380 86390 1
416052 99416052 1001 86380 86390 1
415883 99415883 1001 86380 86390 1
415862 99415862 1001 86380 86390 1
415988 99415988 1001 86380 86390 1
415915 99415915 1001 86380 86390 1
416065 99416065 1001 86380 86390 1
415923 99415923 1001 86380 86390 1
415980 99415980 1001 86380 86390 1
415879 99415879 1001 86380 86390 1
417470 99417470 1001 86380 86390 1
417559 99417559 1001 86380 86390 1
417561 99417561 1001 86380 86390 1
417437 99417437 1001 86380 86390 1
417517 99417517 1001 86380 86390 1
418656 99418656 1001 86380 86390 1
418418 99418418 1001 86380 86390 1
418422 99418422 1001 86380 86390 1
418118 99418118 1001 86380 86390 1
418231 99418231 1001 86380 86390 1
418383 99418383 1001 86380 86390 1
417783 99417783 1001 86380 86390 1
418981 99418981 1001 86380 86390 1
420220 99420220 1001 86380 86390 1
420185 99420185 1001 86380 86390 1
420117 99420117 1001 86380 86390 1
419884 99419884 1001 86380 86390 1
419976 99419976 1001 86380 86390 1
419374 99419374 1001 86380 86390 1
419593 99419593 1001 86380 86390 1
419242 99419242 1001 86380 86390 1
419279 99419279 1001 86380 86390 1
419289 99419289 1001 86380 86390 1
420514 99420514 1001 86380 86390 1
420655 99420655 1001 86380 86390 1
421888 99421888 1001 86380 86390 1
421742 99421742 1001 86380 86390 1
422060 99422060 1001 86380 86390 1
421802 99421802 1001 86380 86390 1
421856 99421856 1001 86380 86390 1
421488 99421488 1001 86380 86390 1
421681 99421681 1001 86380 86390 1
421502 99421502 1001 86380 86390 1
421208 99421208 1001 86380 86390 1
420954 99420954 1001 86380 86390 1
421006 99421006 1001 86380 86390 1
420907 99420907 1001 86380 86390 1
421116 99421116 1001 86380 86390 1
422203 99422203 1001 86380 86390 1
422152 99422152 1001 86380 86390 1
422132 99422132 1001 86380 86390 1
423406 99423406 1001 86380 86390 1
423469 99423469 1001 86380 86390 1
423540 99423540 1001 86380 86390 1
423624 99423624 1001 86380 86390 1
423128 99423128 1001 86380 86390 1
423007 99423007 1001 86380 86390 1
423008 99423008 1001 86380 86390 1
423252 99423252 1001 86380 86390 1
423183 99423183 1001 86380 86390 1
422996 99422996 1001 86380 86390 1
422697 99422697 1001 86380 86390 1
422699 99422699 1001 86380 86390 1
422908 99422908 1001 86380 86390 1
422640 99422640 1001 86380 86390 1
422690 99422690 1001 86380 86390 1
422929 99422929 1001 86380 86390 1
424109 99424109 1001 86380 86390 1
424011 99424011 1001 86380 86390 1
424034 99424034 1001 86380 86390 1
425260 99425260 1001 86380 86390 1
425338 99425338 1001 86380 86390 1
425016 99425016 1001 86380 86390 1
425046 99425046 1001 86380 86390 1
424907 99424907 1001 86380 86390 1
424967 99424967 1001 86380 86390 1
424944 99424944 1001 86380 86390 1
424812 99424812 1001 86380 86390 1
424919 99424919 1001 86380 86390 1
424975 99424975 1001 86380 86390 1
424902 99424902 1001 86380 86390 1
424638 99424638 1001 86380 86390 1
424851 99424851 1001 86380 86390 1
424492 99424492 1001 86380 86390 1
424414 99424414 1001 86380 86390 1
424533 99424533 1001 86380 86390 1
424345 99424345 1001 86380 86390 1
424278 99424278 1001 86380 86390 1
424375 99424375 1001 86380 86390 1
424254 99424254 1001 86380 86390 1
424518 99424518 1001 86380 86390 1
424427 99424427 1001 86380 86390 1
424261 99424261 1001 86380 86390 1
425581 99425581 1001 86380 86390 1
425666 99425666 1001 86380 86390 1
425404 99425404 1001 86380 86390 1
426871 99426871 1001 86380 86390 1
427055 99427055 1001 86380 86390 1
427075 99427075 1001 86380 86390 1
426861 99426861 1001 86380 86390 1
427025 99427025 1001 86380 86390 1
426576 99426576 1001 86380 86390 1
426580 99426580 1001 86380 86390 1
426500 99426500 1001 86380 86390 1
426518 99426518 1001 86380 86390 1
425924 99425924 1001 86380 86390 1
426206 99426206 1001 86380 86390 1
425979 99425979 1001 86380 86390 1
426182 99426182 1001 86380 86390 1
427315 99427315 1001 86380 86390 1
427424 99427424 1001 86380 86390 1
427358 99427358 1001 86380 86390 1
428609 99428609 1001 86380 86390 1
428482 99428482 1001 86380 86390 1
428417 99428417 1001 86380 86390 1
428436 99428436 1001 86380 86390 1
428138 99428138 1001 86380 86390 1
427995 99427995 1001 86380 86390 1
428223 99428223 1001 86380 86390 1
427853 99427853 1001 86380 86390 1
427561 99427561 1001 86380 86390 1
429040 99429040 1001 86380 86390 1
430068 99430068 1001 86380 86390 1
430375 99430375 1001 86380 86390 1
429971 99429971 1001 86380 86390 1
430082 99430082 1001 86380 86390 1
429619 99429619 1001 86380 86390 1
429624 99429624 1001 86380 86390 1
429578 99429578 1001 86380 86390 1
429919 99429919 1001 86380 86390 1
429731 99429731 1001 86380 86390 1
429265 99429265 1001 86380 86390 1
429346 99429346 1001 86380 86390 1
429532 99429532 1001 86380 86390 1
429486 99429486 1001 86380 86390 1
430731 99430731 1001 86380 86390 1
430758 99430758 1001 86380 86390 1
431894 99431894 1001 86380 86390 1
431751 99431751 1001 86380 86390 1
431854 99431854 1001 86380 86390 1
431399 99431399 1001 86380 86390 1
431649 99431649 1001 86380 86390 1
431271 99431271 1001 86380 86390 1
430950 99430950 1001 86380 86390 1
431215 99431215 1001 86380 86390 1
431010 99431010 1001 86380 86390 1
430904 99430904 1001 86380 86390 1
431157 99431157 1001 86380 86390 1
430909 99430909 1001 86380 86390 1
431170 99431170 1001 86380 86390 1
432383 99432383 1001 86380 86390 1
432210 99432210 1001 86380 86390 1
432277 99432277 1001 86380 86390 1
432101 99432101 1001 86380 86390 1
432388 99432388 1001 86380 86390 1
432394 99432394 1001 86380 86390 1
433396 99433396 1001 86380 86390 1
433587 99433587 1001 86380 86390 1
433442 99433442 1001 86380 86390 1
433326 99433326 1001 86380 86390 1
433354 99433354 1001 86380 86390 1
433450 99433450 1001 86380 86390 1
432951 99432951 1001 86380 86390 1
433193 99433193 1001 86380 86390 1
433007 99433007 1001 86380 86390 1
433147 99433147 1001 86380 86390 1
432929 99432929 1001 86380 86390 1
432538 99432538 1001 86380 86390 1
432744 99432744 1001 86380 86390 1
433883 99433883 1001 86380 86390 1
434052 99434052 1001 86380 86390 1
433929 99433929 1001 86380 86390 1
435108 99435108 1001 86380 86390 1
435138 99435138 1001 86380 86390 1
434683 99434683 1001 86380 86390 1
434640 99434640 1001 86380 86390 1
434873 99434873 1001 86380 86390 1
434766 99434766 1001 86380 86390 1
434719 99434719 1001 86380 86390 1
434914 99434914 1001 86380 86390 1
434590 99434590 1001 86380 86390 1
434201 99434201 1001 86380 86390 1
434429 99434429 1001 86380 86390 1
434193 99434193 1001 86380 86390 1
435544 99435544 1001 86380 86390 1
435892 99435892 1001 86380 86390 1
435440 99435440 1001 86380 86390 1
435465 99435465 1001 86380 86390 1
435637 99435637 1001 86380 86390 1
436799 99436799 1001 86380 86390 1
436428 99436428 1001 86380 86390 1
436602 99436602 1001 86380 86390 1
436077 99436077 1001 86380 86390 1
300601 99300601 1001 86380 86390 1
300669 99300669 1001 86380 86390 1
300534 99300534 1001 86380 86390 1
300421 99300421 1001 86380 86390 1
300513 99300513 1001 86380 86390 1
300443 99300443 1001 86380 86390 1
300482 99300482 1001 86380 86390 1
300315 99300315 1001 86380 86390 1
300305 99300305 1001 86380 86390 1
300163 99300163 1001 86380 86390 1
300245 99300245 1001 86380 86390 1
300246 99300246 1001 86380 86390 1
300221 99300221 1001 86380 86390 1
300275 99300275 1001 86380 86390 1
300911 99300911 1001 86380 86390 1
300918 99300918 1001 86380 86390 1
300736 99300736 1001 86380 86390 1
300764 99300764 1001 86380 86390 1
301522 99301522 1001 86380 86390 1
301359 99301359 1001 86380 86390 1
301450 99301450 1001 86380 86390 1
301181 99301181 1001 86380 86390 1
301337 99301337 1001 86380 86390 1
301327 99301327 1001 86380 86390 1
301290 99301290 1001 86380 86390 1
301280 99301280 1001 86380 86390 1
301243 99301243 1001 86380 86390 1
301347 99301347 1001 86380 86390 1
300942 99300942 1001 86380 86390 1
301606 99301606 1001 86380 86390 1
301619 99301619 1001 86380 86390 1
301739 99301739 1001 86380 86390 1
301627 99301627 1001 86380 86390 1
301564 99301564 1001 86380 86390 1
302355 99302355 1001 86380 86390 1
302323 99302323 1001 86380 86390 1
302207 99302207 1001 86380 86390 1
302118 99302118 1001 86380 86390 1
301832 99301832 1001 86380 86390 1
301835 99301835 1001 86380 86390 1
302572 99302572 1001 86380 86390 1
302397 99302397 1001 86380 86390 1
302491 99302491 1001 86380 86390 1
302544 99302544 1001 86380 86390 1
303005 99303005 1001 86380 86390 1
303186 99303186 1001 86380 86390 1
303138 99303138 1001 86380 86390 1
303114 99303114 1001 86380 86390 1
302995 99302995 1001 86380 86390 1
302905 99302905 1001 86380 86390 1
302622 99302622 1001 86380 86390 1
302637 99302637 1001 86380 86390 1
303412 99303412 1001 86380 86390 1
303221 99303221 1001 86380 86390 1
303316 99303316 1001 86380 86390 1
303254 99303254 1001 86380 86390 1
303332 99303332 1001 86380 86390 1
303944 99303944 1001 86380 86390 1
304015 99304015 1001 86380 86390 1
303838 99303838 1001 86380 86390 1
303649 99303649 1001 86380 86390 1
303760 99303760 1001 86380 86390 1
303774 99303774 1001 86380 86390 1
303826 99303826 1001 86380 86390 1
303607 99303607 1001 86380 86390 1
303414 99303414 1001 86380 86390 1
303524 99303524 1001 86380 86390 1
303615 99303615 1001 86380 86390 1
304082 99304082 1001 86380 86390 1
304124 99304124 1001 86380 86390 1
304062 99304062 1001 86380 86390 1
304103 99304103 1001 86380 86390 1
304858 99304858 1001 86380 86390 1
304733 99304733 1001 86380 86390 1
304746 99304746 1001 86380 86390 1
304787 99304787 1001 86380 86390 1
304843 99304843 1001 86380 86390 1
304470 99304470 1001 86380 86390 1
304355 99304355 1001 86380 86390 1
304265 99304265 1001 86380 86390 1
304436 99304436 1001 86380 86390 1
304386 99304386 1001 86380 86390 1
305002 99305002 1001 86380 86390 1
304956 99304956 1001 86380 86390 1
305508 99305508 1001 86380 86390 1
305594 99305594 1001 86380 86390 1
305445 99305445 1001 86380 86390 1
305342 99305342 1001 86380 86390 1
305306 99305306 1001 86380 86390 1
305461 99305461 1001 86380 86390 1
305412 99305412 1001 86380 86390 1
305309 99305309 1001 86380 86390 1
305388 99305388 1001 86380 86390 1
305130 99305130 1001 86380 86390 1
305083 99305083 1001 86380 86390 1
305269 99305269 1001 86380 86390 1
500057 99500057 1001 86380 86390 1
500688 99500688 1001 86380 86390 1
500651 99500651 1001 86380 86390 1
500618 99500618 1001 86380 86390 1
500631 99500631 1001 86380 86390 1
500508 99500508 1001 86380 86390 1
500449 99500449 1001 86380 86390 1
500566 99500566 1001 86380 86390 1
500605 99500605 1001 86380 86390 1
500311 99500311 1001 86380 86390 1
500203 99500203 1001 86380 86390 1
500929 99500929 1001 86380 86390 1
500947 99500947 1001 86380 86390 1
500963 99500963 1001 86380 86390 1
500849 99500849 1001 86380 86390 1
501542 99501542 1001 86380 86390 1
501470 99501470 1001 86380 86390 1
501308 99501308 1001 86380 86390 1
501374 99501374 1001 86380 86390 1
501324 99501324 1001 86380 86390 1
501365 99501365 1001 86380 86390 1
501050 99501050 1001 86380 86390 1
501821 99501821 1001 86380 86390 1
501735 99501735 1001 86380 86390 1
501801 99501801 1001 86380 86390 1
501816 99501816 1001 86380 86390 1
502318 99502318 1001 86380 86390 1
502457 99502457 1001 86380 86390 1
502225 99502225 1001 86380 86390 1
502239 99502239 1001 86380 86390 1
502137 99502137 1001 86380 86390 1
501889 99501889 1001 86380 86390 1
502046 99502046 1001 86380 86390 1
501891 99501891 1001 86380 86390 1
502608 99502608 1001 86380 86390 1
502577 99502577 1001 86380 86390 1
502603 99502603 1001 86380 86390 1
503132 99503132 1001 86380 86390 1
502974 99502974 1001 86380 86390 1
502923 99502923 1001 86380 86390 1
502941 99502941 1001 86380 86390 1
503019 99503019 1001 86380 86390 1
502865 99502865 1001 86380 86390 1
502829 99502829 1001 86380 86390 1
502688 99502688 1001 86380 86390 1
502820 99502820 1001 86380 86390 1
502769 99502769 1001 86380 86390 1
502823 99502823 1001 86380 86390 1
503460 99503460 1001 86380 86390 1
503389 99503389 1001 86380 86390 1
503364 99503364 1001 86380 86390 1
503390 99503390 1001 86380 86390 1
504081 99504081 1001 86380 86390 1
504044 99504044 1001 86380 86390 1
503929 99503929 1001 86380 86390 1
504025 99504025 1001 86380 86390 1
503988 99503988 1001 86380 86390 1
503751 99503751 1001 86380 86390 1
503808 99503808 1001 86380 86390 1
503619 99503619 1001 86380 86390 1
503632 99503632 1001 86380 86390 1
503701 99503701 1001 86380 86390 1
504267 99504267 1001 86380 86390 1
504741 99504741 1001 86380 86390 1
504859 99504859 1001 86380 86390 1
504837 99504837 1001 86380 86390 1
504708 99504708 1001 86380 86390 1
504479 99504479 1001 86380 86390 1
504494 99504494 1001 86380 86390 1
504368 99504368 1001 86380 86390 1
505023 99505023 1001 86380 86390 1
505011 99505011 1001 86380 86390 1
505145 99505145 1001 86380 86390 1
505057 99505057 1001 86380 86390 1
505674 99505674 1001 86380 86390 1
505704 99505704 1001 86380 86390 1
505436 99505436 1001 86380 86390 1
505372 99505372 1001 86380 86390 1
505546 99505546 1001 86380 86390 1
505196 99505196 1001 86380 86390 1
505845 99505845 1001 86380 86390 1
505821 99505821 1001 86380 86390 1
505849 99505849 1001 86380 86390 1
506439 99506439 1001 86380 86390 1
506340 99506340 1001 86380 86390 1
506295 99506295 1001 86380 86390 1
506055 99506055 1001 86380 86390 1
506083 99506083 1001 86380 86390 1
506110 99506110 1001 86380 86390 1
506164 99506164 1001 86380 86390 1
506165 99506165 1001 86380 86390 1
505985 99505985 1001 86380 86390 1
506738 99506738 1001 86380 86390 1
506650 99506650 1001 86380 86390 1
507337 99507337 1001 86380 86390 1
507153 99507153 1001 86380 86390 1
507182 99507182 1001 86380 86390 1
506982 99506982 1001 86380 86390 1
507454 99507454 1001 86380 86390 1
507467 99507467 1001 86380 86390 1
507586 99507586 1001 86380 86390 1
508187 99508187 1001 86380 86390 1
508225 99508225 1001 86380 86390 1
508116 99508116 1001 86380 86390 1
508054 99508054 1001 86380 86390 1
507901 99507901 1001 86380 86390 1
508044 99508044 1001 86380 86390 1
508007 99508007 1001 86380 86390 1
507851 99507851 1001 86380 86390 1
507905 99507905 1001 86380 86390 1
508042 99508042 1001 86380 86390 1
507861 99507861 1001 86380 86390 1
507783 99507783 1001 86380 86390 1
507696 99507696 1001 86380 86390 1
508395 99508395 1001 86380 86390 1
508309 99508309 1001 86380 86390 1
508885 99508885 1001 86380 86390 1
509027 99509027 1001 86380 86390 1
508918 99508918 1001 86380 86390 1
508751 99508751 1001 86380 86390 1
508713 99508713 1001 86380 86390 1
508656 99508656 1001 86380 86390 1
508581 99508581 1001 86380 86390 1
508633 99508633 1001 86380 86390 1
508505 99508505 1001 86380 86390 1
509124 99509124 1001 86380 86390 1
509086 99509086 1001 86380 86390 1
509132 99509132 1001 86380 86390 1
509108 99509108 1001 86380 86390 1
509901 99509901 1001 86380 86390 1
509840 99509840 1001 86380 86390 1
509739 99509739 1001 86380 86390 1
509729 99509729 1001 86380 86390 1
509670 99509670 1001 86380 86390 1
509296 99509296 1001 86380 86390 1
509315 99509315 1001 86380 86390 1
510053 99510053 1001 86380 86390 1
510043 99510043 1001 86380 86390 1
509916 99509916 1001 86380 86390 1
509970 99509970 1001 86380 86390 1
510087 99510087 1001 86380 86390 1
509933 99509933 1001 86380 86390 1
510654 99510654 1001 86380 86390 1
510680 99510680 1001 86380 86390 1
510631 99510631 1001 86380 86390 1
510649 99510649 1001 86380 86390 1
510723 99510723 1001 86380 86390 1
510342 99510342 1001 86380 86390 1
510360 99510360 1001 86380 86390 1
510361 99510361 1001 86380 86390 1
510427 99510427 1001 86380 86390 1
510323 99510323 1001 86380 86390 1
510161 99510161 1001 86380 86390 1
510150 99510150 1001 86380 86390 1
510204 99510204 1001 86380 86390 1
510843 99510843 1001 86380 86390 1
511518 99511518 1001 86380 86390 1
511353 99511353 1001 86380 86390 1
511395 99511395 1001 86380 86390 1
511473 99511473 1001 86380 86390 1
511462 99511462 1001 86380 86390 1
511488 99511488 1001 86380 86390 1
511322 99511322 1001 86380 86390 1
511286 99511286 1001 86380 86390 1
511325 99511325 1001 86380 86390 1
511224 99511224 1001 86380 86390 1
511025 99511025 1001 86380 86390 1
511131 99511131 1001 86380 86390 1
510969 99510969 1001 86380 86390 1
511008 99511008 1001 86380 86390 1
511733 99511733 1001 86380 86390 1
511625 99511625 1001 86380 86390 1
512265 99512265 1001 86380 86390 1
512309 99512309 1001 86380 86390 1
512338 99512338 1001 86380 86390 1
512018 99512018 1001 86380 86390 1
512047 99512047 1001 86380 86390 1
512075 99512075 1001 86380 86390 1
511825 99511825 1001 86380 86390 1
511851 99511851 1001 86380 86390 1
511929 99511929 1001 86380 86390 1
511943 99511943 1001 86380 86390 1
511805 99511805 1001 86380 86390 1
512522 99512522 1001 86380 86390 1
512383 99512383 1001 86380 86390 1
512501 99512501 1001 86380 86390 1
512530 99512530 1001 86380 86390 1
513177 99513177 1001 86380 86390 1
512924 99512924 1001 86380 86390 1
512875 99512875 1001 86380 86390 1
512799 99512799 1001 86380 86390 1
512702 99512702 1001 86380 86390 1
512602 99512602 1001 86380 86390 1
513346 99513346 1001 86380 86390 1
513341 99513341 1001 86380 86390 1
513213 99513213 1001 86380 86390 1
513369 99513369 1001 86380 86390 1
513924 99513924 1001 86380 86390 1
513976 99513976 1001 86380 86390 1
513791 99513791 1001 86380 86390 1
513784 99513784 1001 86380 86390 1
513429 99513429 1001 86380 86390 1
513471 99513471 1001 86380 86390 1
513588 99513588 1001 86380 86390 1
513432 99513432 1001 86380 86390 1
514229 99514229 1001 86380 86390 1
514170 99514170 1001 86380 86390 1
514772 99514772 1001 86380 86390 1
514657 99514657 1001 86380 86390 1
514712 99514712 1001 86380 86390 1
514446 99514446 1001 86380 86390 1
514643 99514643 1001 86380 86390 1
514634 99514634 1001 86380 86390 1
514532 99514532 1001 86380 86390 1
514470 99514470 1001 86380 86390 1
514395 99514395 1001 86380 86390 1
514309 99514309 1001 86380 86390 1
514363 99514363 1001 86380 86390 1
514260 99514260 1001 86380 86390 1
514985 99514985 1001 86380 86390 1
514961 99514961 1001 86380 86390 1
514967 99514967 1001 86380 86390 1
514944 99514944 1001 86380 86390 1
515585 99515585 1001 86380 86390 1
515483 99515483 1001 86380 86390 1
515497 99515497 1001 86380 86390 1
515592 99515592 1001 86380 86390 1
515340 99515340 1001 86380 86390 1
515275 99515275 1001 86380 86390 1
515393 99515393 1001 86380 86390 1
515280 99515280 1001 86380 86390 1
515261 99515261 1001 86380 86390 1
515242 99515242 1001 86380 86390 1
515178 99515178 1001 86380 86390 1
515700 99515700 1001 86380 86390 1
515871 99515871 1001 86380 86390 1
516162 99516162 1001 86380 86390 1
516214 99516214 1001 86380 86390 1
516140 99516140 1001 86380 86390 1
516031 99516031 1001 86380 86390 1
515996 99515996 1001 86380 86390 1
516587 99516587 1001 86380 86390 1
516604 99516604 1001 86380 86390 1
516695 99516695 1001 86380 86390 1
517300 99517300 1001 86380 86390 1
517188 99517188 1001 86380 86390 1
517296 99517296 1001 86380 86390 1
517015 99517015 1001 86380 86390 1
516979 99516979 1001 86380 86390 1
516940 99516940 1001 86380 86390 1
516981 99516981 1001 86380 86390 1
517112 99517112 1001 86380 86390 1
517050 99517050 1001 86380 86390 1
517090 99517090 1001 86380 86390 1
516896 99516896 1001 86380 86390 1
516801 99516801 1001 86380 86390 1
516828 99516828 1001 86380 86390 1
516856 99516856 1001 86380 86390 1
517375 99517375 1001 86380 86390 1
517401 99517401 1001 86380 86390 1
517479 99517479 1001 86380 86390 1
517378 99517378 1001 86380 86390 1
517499 99517499 1001 86380 86390 1
518048 99518048 1001 86380 86390 1
518113 99518113 1001 86380 86390 1
518118 99518118 1001 86380 86390 1
518029 99518029 1001 86380 86390 1
518152 99518152 1001 86380 86390 1
517918 99517918 1001 86380 86390 1
517810 99517810 1001 86380 86390 1
517571 99517571 1001 86380 86390 1
517562 99517562 1001 86380 86390 1
517745 99517745 1001 86380 86390 1
517551 99517551 1001 86380 86390 1
517553 99517553 1001 86380 86390 1
518290 99518290 1001 86380 86390 1
518305 99518305 1001 86380 86390 1
518345 99518345 1001 86380 86390 1
518362 99518362 1001 86380 86390 1
518324 99518324 1001 86380 86390 1
518223 99518223 1001 86380 86390 1
518881 99518881 1001 86380 86390 1
518907 99518907 1001 86380 86390 1
518731 99518731 1001 86380 86390 1
518680 99518680 1001 86380 86390 1
518655 99518655 1001 86380 86390 1
518772 99518772 1001 86380 86390 1
518695 99518695 1001 86380 86390 1
518683 99518683 1001 86380 86390 1
518739 99518739 1001 86380 86390 1
518753 99518753 1001 86380 86390 1
518433 99518433 1001 86380 86390 1
518410 99518410 1001 86380 86390 1
518423 99518423 1001 86380 86390 1
518384 99518384 1001 86380 86390 1
518425 99518425 1001 86380 86390 1
518509 99518509 1001 86380 86390 1
519076 99519076 1001 86380 86390 1
519038 99519038 1001 86380 86390 1
519143 99519143 1001 86380 86390 1
519160 99519160 1001 86380 86390 1
519648 99519648 1001 86380 86390 1
519765 99519765 1001 86380 86390 1
519727 99519727 1001 86380 86390 1
519729 99519729 1001 86380 86390 1
519693 99519693 1001 86380 86390 1
519484 99519484 1001 86380 86390 1
519499 99519499 1001 86380 86390 1
519365 99519365 1001 86380 86390 1
519353 99519353 1001 86380 86390 1
519211 99519211 1001 86380 86390 1
519955 99519955 1001 86380 86390 1
519969 99519969 1001 86380 86390 1
519918 99519918 1001 86380 86390 1
519842 99519842 1001 86380 86390 1
519829 99519829 1001 86380 86390 1
519987 99519987 1001 86380 86390 1
520604 99520604 1001 86380 86390 1
520517 99520517 1001 86380 86390 1
520545 99520545 1001 86380 86390 1
520533 99520533 1001 86380 86390 1
520535 99520535 1001 86380 86390 1
520295 99520295 1001 86380 86390 1
520309 99520309 1001 86380 86390 1
520402 99520402 1001 86380 86390 1
520433 99520433 1001 86380 86390 1
520343 99520343 1001 86380 86390 1
520206 99520206 1001 86380 86390 1
520103 99520103 1001 86380 86390 1
520195 99520195 1001 86380 86390 1
520767 99520767 1001 86380 86390 1
520806 99520806 1001 86380 86390 1
520839 99520839 1001 86380 86390 1
520776 99520776 1001 86380 86390 1
521266 99521266 1001 86380 86390 1
521361 99521361 1001 86380 86390 1
521145 99521145 1001 86380 86390 1
521171 99521171 1001 86380 86390 1
521124 99521124 1001 86380 86390 1
521087 99521087 1001 86380 86390 1
521142 99521142 1001 86380 86390 1
521027 99521027 1001 86380 86390 1
521028 99521028 1001 86380 86390 1
521046 99521046 1001 86380 86390 1
520870 99520870 1001 86380 86390 1
521504 99521504 1001 86380 86390 1
521636 99521636 1001 86380 86390 1
521512 99521512 1001 86380 86390 1
521744 99521744 1001 86380 86390 1
521813 99521813 1001 86380 86390 1
522305 99522305 1001 86380 86390 1
522401 99522401 1001 86380 86390 1
522337 99522337 1001 86380 86390 1
522468 99522468 1001 86380 86390 1
522927 99522927 1001 86380 86390 1
522747 99522747 1001 86380 86390 1
522865 99522865 1001 86380 86390 1
522894 99522894 1001 86380 86390 1
522578 99522578 1001 86380 86390 1
522513 99522513 1001 86380 86390 1
522645 99522645 1001 86380 86390 1
522660 99522660 1001 86380 86390 1
523312 99523312 1001 86380 86390 1
523186 99523186 1001 86380 86390 1
523240 99523240 1001 86380 86390 1
523189 99523189 1001 86380 86390 1
523752 99523752 1001 86380 86390 1
523659 99523659 1001 86380 86390 1
523340 99523340 1001 86380 86390 1
523360 99523360 1001 86380 86390 1
523361 99523361 1001 86380 86390 1
524128 99524128 1001 86380 86390 1
524118 99524118 1001 86380 86390 1
523979 99523979 1001 86380 86390 1
524617 99524617 1001 86380 86390 1
524572 99524572 1001 86380 86390 1
524474 99524474 1001 86380 86390 1
524527 99524527 1001 86380 86390 1
524386 99524386 1001 86380 86390 1
524428 99524428 1001 86380 86390 1
524351 99524351 1001 86380 86390 1
524235 99524235 1001 86380 86390 1
524288 99524288 1001 86380 86390 1
524265 99524265 1001 86380 86390 1
524875 99524875 1001 86380 86390 1
524837 99524837 1001 86380 86390 1
525576 99525576 1001 86380 86390 1
525503 99525503 1001 86380 86390 1
525558 99525558 1001 86380 86390 1
525381 99525381 1001 86380 86390 1
525346 99525346 1001 86380 86390 1
525387 99525387 1001 86380 86390 1
525026 99525026 1001 86380 86390 1
524988 99524988 1001 86380 86390 1
525651 99525651 1001 86380 86390 1
525613 99525613 1001 86380 86390 1
525796 99525796 1001 86380 86390 1
526386 99526386 1001 86380 86390 1
526323 99526323 1001 86380 86390 1
526404 99526404 1001 86380 86390 1
526242 99526242 1001 86380 86390 1
526127 99526127 1001 86380 86390 1
525901 99525901 1001 86380 86390 1
526569 99526569 1001 86380 86390 1
526455 99526455 1001 86380 86390 1
526600 99526600 1001 86380 86390 1
526445 99526445 1001 86380 86390 1
527055 99527055 1001 86380 86390 1
526953 99526953 1001 86380 86390 1
527005 99527005 1001 86380 86390 1
527037 99527037 1001 86380 86390 1
526999 99526999 1001 86380 86390 1
526630 99526630 1001 86380 86390 1
526748 99526748 1001 86380 86390 1
526802 99526802 1001 86380 86390 1
526805 99526805 1001 86380 86390 1
527278 99527278 1001 86380 86390 1
527396 99527396 1001 86380 86390 1
527322 99527322 1001 86380 86390 1
528001 99528001 1001 86380 86390 1
527915 99527915 1001 86380 86390 1
527942 99527942 1001 86380 86390 1
527808 99527808 1001 86380 86390 1
527733 99527733 1001 86380 86390 1
527814 99527814 1001 86380 86390 1
527500 99527500 1001 86380 86390 1
527541 99527541 1001 86380 86390 1
527645 99527645 1001 86380 86390 1
528210 99528210 1001 86380 86390 1
528224 99528224 1001 86380 86390 1
528868 99528868 1001 86380 86390 1
528794 99528794 1001 86380 86390 1
528771 99528771 1001 86380 86390 1
528580 99528580 1001 86380 86390 1
528530 99528530 1001 86380 86390 1
528667 99528667 1001 86380 86390 1
528694 99528694 1001 86380 86390 1
528328 99528328 1001 86380 86390 1
528406 99528406 1001 86380 86390 1
529083 99529083 1001 86380 86390 1
529007 99529007 1001 86380 86390 1
528916 99528916 1001 86380 86390 1
528996 99528996 1001 86380 86390 1
528997 99528997 1001 86380 86390 1
529673 99529673 1001 86380 86390 1
529463 99529463 1001 86380 86390 1
529518 99529518 1001 86380 86390 1
529415 99529415 1001 86380 86390 1
529481 99529481 1001 86380 86390 1
529262 99529262 1001 86380 86390 1
529215 99529215 1001 86380 86390 1
529138 99529138 1001 86380 86390 1
529168 99529168 1001 86380 86390 1
529933 99529933 1001 86380 86390 1
529869 99529869 1001 86380 86390 1
529782 99529782 1001 86380 86390 1
530376 99530376 1001 86380 86390 1
530429 99530429 1001 86380 86390 1
530369 99530369 1001 86380 86390 1
530475 99530475 1001 86380 86390 1
530194 99530194 1001 86380 86390 1
530315 99530315 1001 86380 86390 1
530140 99530140 1001 86380 86390 1
530011 99530011 1001 86380 86390 1
529979 99529979 1001 86380 86390 1
530673 99530673 1001 86380 86390 1
530727 99530727 1001 86380 86390 1
530562 99530562 1001 86380 86390 1
531194 99531194 1001 86380 86390 1
531237 99531237 1001 86380 86390 1
530971 99530971 1001 86380 86390 1
530801 99530801 1001 86380 86390 1
530885 99530885 1001 86380 86390 1
531482 99531482 1001 86380 86390 1
531485 99531485 1001 86380 86390 1
531410 99531410 1001 86380 86390 1
532057 99532057 1001 86380 86390 1
532111 99532111 1001 86380 86390 1
531988 99531988 1001 86380 86390 1
531999 99531999 1001 86380 86390 1
531667 99531667 1001 86380 86390 1
532399 99532399 1001 86380 86390 1
532272 99532272 1001 86380 86390 1
532287 99532287 1001 86380 86390 1
532378 99532378 1001 86380 86390 1
532280 99532280 1001 86380 86390 1
532293 99532293 1001 86380 86390 1
532880 99532880 1001 86380 86390 1
532998 99532998 1001 86380 86390 1
532949 99532949 1001 86380 86390 1
532990 99532990 1001 86380 86390 1
532753 99532753 1001 86380 86390 1
532515 99532515 1001 86380 86390 1
532426 99532426 1001 86380 86390 1
532550 99532550 1001 86380 86390 1
533120 99533120 1001 86380 86390 1
533057 99533057 1001 86380 86390 1
533151 99533151 1001 86380 86390 1
533235 99533235 1001 86380 86390 1
533778 99533778 1001 86380 86390 1
533540 99533540 1001 86380 86390 1
533343 99533343 1001 86380 86390 1
533319 99533319 1001 86380 86390 1
533273 99533273 1001 86380 86390 1
533889 99533889 1001 86380 86390 1
534035 99534035 1001 86380 86390 1
534574 99534574 1001 86380 86390 1
534524 99534524 1001 86380 86390 1
534552 99534552 1001 86380 86390 1
534514 99534514 1001 86380 86390 1
534630 99534630 1001 86380 86390 1
534673 99534673 1001 86380 86390 1
534274 99534274 1001 86380 86390 1
534368 99534368 1001 86380 86390 1
534333 99534333 1001 86380 86390 1
534117 99534117 1001 86380 86390 1
534746 99534746 1001 86380 86390 1
534879 99534879 1001 86380 86390 1
534689 99534689 1001 86380 86390 1
534742 99534742 1001 86380 86390 1
535411 99535411 1001 86380 86390 1
535387 99535387 1001 86380 86390 1
535501 99535501 1001 86380 86390 1
535472 99535472 1001 86380 86390 1
535269 99535269 1001 86380 86390 1
535194 99535194 1001 86380 86390 1
534896 99534896 1001 86380 86390 1
534936 99534936 1001 86380 86390 1
535573 99535573 1001 86380 86390 1
535632 99535632 1001 86380 86390 1
535558 99535558 1001 86380 86390 1
536286 99536286 1001 86380 86390 1
536157 99536157 1001 86380 86390 1
536093 99536093 1001 86380 86390 1
535939 99535939 1001 86380 86390 1
535984 99535984 1001 86380 86390 1
535998 99535998 1001 86380 86390 1
535857 99535857 1001 86380 86390 1
536363 99536363 1001 86380 86390 1
536342 99536342 1001 86380 86390 1
536433 99536433 1001 86380 86390 1
536460 99536460 1001 86380 86390 1
536962 99536962 1001 86380 86390 1
536568 99536568 1001 86380 86390 1
536543 99536543 1001 86380 86390 1
536637 99536637 1001 86380 86390 1
536691 99536691 1001 86380 86390 1
536579 99536579 1001 86380 86390 1
536670 99536670 1001 86380 86390 1
536566 99536566 1001 86380 86390 1
537173 99537173 1001 86380 86390 1
537296 99537296 1001 86380 86390 1
537350 99537350 1001 86380 86390 1
537221 99537221 1001 86380 86390 1
537913 99537913 1001 86380 86390 1
537801 99537801 1001 86380 86390 1
537931 99537931 1001 86380 86390 1
537759 99537759 1001 86380 86390 1
537714 99537714 1001 86380 86390 1
537585 99537585 1001 86380 86390 1
537679 99537679 1001 86380 86390 1
537524 99537524 1001 86380 86390 1
537460 99537460 1001 86380 86390 1
537512 99537512 1001 86380 86390 1
538064 99538064 1001 86380 86390 1
537994 99537994 1001 86380 86390 1
538103 99538103 1001 86380 86390 1
538725 99538725 1001 86380 86390 1
538648 99538648 1001 86380 86390 1
538785 99538785 1001 86380 86390 1
538629 99538629 1001 86380 86390 1
538709 99538709 1001 86380 86390 1
538493 99538493 1001 86380 86390 1
538548 99538548 1001 86380 86390 1
538434 99538434 1001 86380 86390 1
538313 99538313 1001 86380 86390 1
538225 99538225 1001 86380 86390 1
538295 99538295 1001 86380 86390 1
538865 99538865 1001 86380 86390 1
538956 99538956 1001 86380 86390 1
538985 99538985 1001 86380 86390 1
538909 99538909 1001 86380 86390 1
538965 99538965 1001 86380 86390 1
538992 99538992 1001 86380 86390 1
539617 99539617 1001 86380 86390 1
539459 99539459 1001 86380 86390 1
539636 99539636 1001 86380 86390 1
539243 99539243 1001 86380 86390 1
539707 99539707 1001 86380 86390 1
539786 99539786 1001 86380 86390 1
539662 99539662 1001 86380 86390 1
540342 99540342 1001 86380 86390 1
540253 99540253 1001 86380 86390 1
540090 99540090 1001 86380 86390 1
540260 99540260 1001 86380 86390 1
540144 99540144 1001 86380 86390 1
539940 99539940 1001 86380 86390 1
539878 99539878 1001 86380 86390 1
539934 99539934 1001 86380 86390 1
540491 99540491 1001 86380 86390 1
540578 99540578 1001 86380 86390 1
541141 99541141 1001 86380 86390 1
541116 99541116 1001 86380 86390 1
541156 99541156 1001 86380 86390 1
541148 99541148 1001 86380 86390 1
540893 99540893 1001 86380 86390 1
540949 99540949 1001 86380 86390 1
540750 99540750 1001 86380 86390 1
540870 99540870 1001 86380 86390 1
540693 99540693 1001 86380 86390 1
540827 99540827 1001 86380 86390 1
540879 99540879 1001 86380 86390 1
541407 99541407 1001 86380 86390 1
541382 99541382 1001 86380 86390 1
541412 99541412 1001 86380 86390 1
541426 99541426 1001 86380 86390 1
541493 99541493 1001 86380 86390 1
541380 99541380 1001 86380 86390 1
541458 99541458 1001 86380 86390 1
542017 99542017 1001 86380 86390 1
542061 99542061 1001 86380 86390 1
542067 99542067 1001 86380 86390 1
541892 99541892 1001 86380 86390 1
541880 99541880 1001 86380 86390 1
541780 99541780 1001 86380 86390 1
541732 99541732 1001 86380 86390 1
541503 99541503 1001 86380 86390 1
541608 99541608 1001 86380 86390 1
541612 99541612 1001 86380 86390 1
542210 99542210 1001 86380 86390 1
542278 99542278 1001 86380 86390 1
542267 99542267 1001 86380 86390 1
542177 99542177 1001 86380 86390 1
542679 99542679 1001 86380 86390 1
542366 99542366 1001 86380 86390 1
542497 99542497 1001 86380 86390 1
542459 99542459 1001 86380 86390 1
543108 99543108 1001 86380 86390 1
543579 99543579 1001 86380 86390 1
543572 99543572 1001 86380 86390 1
543766 99543766 1001 86380 86390 1
543655 99543655 1001 86380 86390 1
543412 99543412 1001 86380 86390 1
543543 99543543 1001 86380 86390 1
543415 99543415 1001 86380 86390 1
543557 99543557 1001 86380 86390 1
544447 99544447 1001 86380 86390 1
544426 99544426 1001 86380 86390 1
544587 99544587 1001 86380 86390 1
544250 99544250 1001 86380 86390 1
544277 99544277 1001 86380 86390 1
544256 99544256 1001 86380 86390 1
544218 99544218 1001 86380 86390 1
544110 99544110 1001 86380 86390 1
544660 99544660 1001 86380 86390 1
544600 99544600 1001 86380 86390 1
544731 99544731 1001 86380 86390 1
528560 1020 1001 52186 52285 1
400037 99400037 1001 86380 86390 1
400150 99400150 1001 86380 86390 1
400238 99400238 1001 86380 86390 1
400391 99400391 1001 86380 86390 1
400550 99400550 1001 86380 86390 1
400638 99400638 1001 86380 86390 1
400776 99400776 1001 86380 86390 1
400747 99400747 1001 86380 86390 1
400984 99400984 1001 86380 86390 1
401002 99401002 1001 86380 86390 1
401123 99401123 1001 86380 86390 1
401203 99401203 1001 86380 86390 1
401207 99401207 1001 86380 86390 1
401263 99401263 1001 86380 86390 1
401305 99401305 1001 86380 86390 1
401491 99401491 1001 86380 86390 1
401589 99401589 1001 86380 86390 1
401818 99401818 1001 86380 86390 1
402171 99402171 1001 86380 86390 1
402102 99402102 1001 86380 86390 1
402223 99402223 1001 86380 86390 1
402471 99402471 1001 86380 86390 1
402397 99402397 1001 86380 86390 1
402414 99402414 1001 86380 86390 1
402549 99402549 1001 86380 86390 1
402916 99402916 1001 86380 86390 1
403154 99403154 1001 86380 86390 1
403303 99403303 1001 86380 86390 1
403272 99403272 1001 86380 86390 1
403583 99403583 1001 86380 86390 1
403602 99403602 1001 86380 86390 1
403536 99403536 1001 86380 86390 1
403909 99403909 1001 86380 86390 1
404110 99404110 1001 86380 86390 1
404464 99404464 1001 86380 86390 1
404637 99404637 1001 86380 86390 1
404664 99404664 1001 86380 86390 1
405000 99405000 1001 86380 86390 1
404974 99404974 1001 86380 86390 1
405252 99405252 1001 86380 86390 1
405349 99405349 1001 86380 86390 1
405399 99405399 1001 86380 86390 1
405556 99405556 1001 86380 86390 1
405605 99405605 1001 86380 86390 1
405681 99405681 1001 86380 86390 1
405667 99405667 1001 86380 86390 1
406214 99406214 1001 86380 86390 1
406488 99406488 1001 86380 86390 1
406431 99406431 1001 86380 86390 1
406433 99406433 1001 86380 86390 1
406400 99406400 1001 86380 86390 1
406621 99406621 1001 86380 86390 1
406807 99406807 1001 86380 86390 1
406836 99406836 1001 86380 86390 1
406760 99406760 1001 86380 86390 1
406976 99406976 1001 86380 86390 1
407012 99407012 1001 86380 86390 1
407081 99407081 1001 86380 86390 1
407213 99407213 1001 86380 86390 1
407231 99407231 1001 86380 86390 1
407294 99407294 1001 86380 86390 1
407739 99407739 1001 86380 86390 1
407814 99407814 1001 86380 86390 1
407881 99407881 1001 86380 86390 1
408156 99408156 1001 86380 86390 1
408252 99408252 1001 86380 86390 1
408569 99408569 1001 86380 86390 1
408736 99408736 1001 86380 86390 1
408971 99408971 1001 86380 86390 1
408945 99408945 1001 86380 86390 1
408987 99408987 1001 86380 86390 1
409237 99409237 1001 86380 86390 1
409311 99409311 1001 86380 86390 1
409520 99409520 1001 86380 86390 1
409522 99409522 1001 86380 86390 1
409631 99409631 1001 86380 86390 1
409659 99409659 1001 86380 86390 1
410255 99410255 1001 86380 86390 1
410441 99410441 1001 86380 86390 1
410545 99410545 1001 86380 86390 1
410718 99410718 1001 86380 86390 1
410698 99410698 1001 86380 86390 1
410726 99410726 1001 86380 86390 1
410848 99410848 1001 86380 86390 1
410815 99410815 1001 86380 86390 1
411023 99411023 1001 86380 86390 1
411215 99411215 1001 86380 86390 1
411370 99411370 1001 86380 86390 1
411444 99411444 1001 86380 86390 1
411558 99411558 1001 86380 86390 1
411596 99411596 1001 86380 86390 1
412154 99412154 1001 86380 86390 1
412157 99412157 1001 86380 86390 1
412218 99412218 1001 86380 86390 1
412338 99412338 1001 86380 86390 1
412300 99412300 1001 86380 86390 1
412415 99412415 1001 86380 86390 1
413316 99413316 1001 86380 86390 1
413497 99413497 1001 86380 86390 1
413500 99413500 1001 86380 86390 1
413648 99413648 1001 86380 86390 1
413652 99413652 1001 86380 86390 1
413559 99413559 1001 86380 86390 1
413208 99413208 1001 86380 86390 1
413212 99413212 1001 86380 86390 1
413082 99413082 1001 86380 86390 1
412555 99412555 1001 86380 86390 1
414059 99414059 1001 86380 86390 1
414015 99414015 1001 86380 86390 1
413973 99413973 1001 86380 86390 1
413930 99413930 1001 86380 86390 1
415062 99415062 1001 86380 86390 1
414959 99414959 1001 86380 86390 1
415074 99415074 1001 86380 86390 1
414739 99414739 1001 86380 86390 1
414803 99414803 1001 86380 86390 1
414824 99414824 1001 86380 86390 1
414642 99414642 1001 86380 86390 1
414646 99414646 1001 86380 86390 1
414669 99414669 1001 86380 86390 1
414753 99414753 1001 86380 86390 1
414325 99414325 1001 86380 86390 1
414206 99414206 1001 86380 86390 1
414412 99414412 1001 86380 86390 1
414368 99414368 1001 86380 86390 1
414371 99414371 1001 86380 86390 1
415534 99415534 1001 86380 86390 1
416637 99416637 1001 86380 86390 1
416703 99416703 1001 86380 86390 1
416743 99416743 1001 86380 86390 1
416600 99416600 1001 86380 86390 1
416236 99416236 1001 86380 86390 1
416191 99416191 1001 86380 86390 1
416480 99416480 1001 86380 86390 1
416484 99416484 1001 86380 86390 1
416559 99416559 1001 86380 86390 1
416047 99416047 1001 86380 86390 1
417353 99417353 1001 86380 86390 1
417123 99417123 1001 86380 86390 1
417226 99417226 1001 86380 86390 1
417372 99417372 1001 86380 86390 1
417456 99417456 1001 86380 86390 1
417435 99417435 1001 86380 86390 1
417491 99417491 1001 86380 86390 1
417516 99417516 1001 86380 86390 1
418476 99418476 1001 86380 86390 1
418735 99418735 1001 86380 86390 1
418435 99418435 1001 86380 86390 1
418698 99418698 1001 86380 86390 1
418520 99418520 1001 86380 86390 1
418177 99418177 1001 86380 86390 1
417711 99417711 1001 86380 86390 1
417635 99417635 1001 86380 86390 1
417666 99417666 1001 86380 86390 1
417873 99417873 1001 86380 86390 1
417689 99417689 1001 86380 86390 1
417644 99417644 1001 86380 86390 1
418028 99418028 1001 86380 86390 1
418966 99418966 1001 86380 86390 1
420195 99420195 1001 86380 86390 1
420070 99420070 1001 86380 86390 1
420087 99420087 1001 86380 86390 1
420089 99420089 1001 86380 86390 1
420374 99420374 1001 86380 86390 1
420092 99420092 1001 86380 86390 1
419748 99419748 1001 86380 86390 1
420009 99420009 1001 86380 86390 1
420042 99420042 1001 86380 86390 1
419991 99419991 1001 86380 86390 1
420049 99420049 1001 86380 86390 1
419296 99419296 1001 86380 86390 1
419302 99419302 1001 86380 86390 1
419327 99419327 1001 86380 86390 1
419557 99419557 1001 86380 86390 1
421748 99421748 1001 86380 86390 1
421643 99421643 1001 86380 86390 1
421071 99421071 1001 86380 86390 1
420979 99420979 1001 86380 86390 1
421055 99421055 1001 86380 86390 1
420980 99420980 1001 86380 86390 1
422527 99422527 1001 86380 86390 1
422311 99422311 1001 86380 86390 1
422509 99422509 1001 86380 86390 1
422412 99422412 1001 86380 86390 1
423340 99423340 1001 86380 86390 1
423391 99423391 1001 86380 86390 1
423646 99423646 1001 86380 86390 1
423088 99423088 1001 86380 86390 1
423058 99423058 1001 86380 86390 1
422980 99422980 1001 86380 86390 1
422917 99422917 1001 86380 86390 1
422663 99422663 1001 86380 86390 1
422939 99422939 1001 86380 86390 1
424021 99424021 1001 86380 86390 1
423927 99423927 1001 86380 86390 1
425171 99425171 1001 86380 86390 1
425160 99425160 1001 86380 86390 1
425347 99425347 1001 86380 86390 1
425287 99425287 1001 86380 86390 1
425272 99425272 1001 86380 86390 1
424668 99424668 1001 86380 86390 1
424806 99424806 1001 86380 86390 1
424838 99424838 1001 86380 86390 1
424999 99424999 1001 86380 86390 1
425002 99425002 1001 86380 86390 1
424532 99424532 1001 86380 86390 1
424573 99424573 1001 86380 86390 1
424304 99424304 1001 86380 86390 1
424583 99424583 1001 86380 86390 1
424487 99424487 1001 86380 86390 1
425499 99425499 1001 86380 86390 1
425474 99425474 1001 86380 86390 1
425505 99425505 1001 86380 86390 1
425396 99425396 1001 86380 86390 1
425791 99425791 1001 86380 86390 1
426822 99426822 1001 86380 86390 1
426742 99426742 1001 86380 86390 1
426663 99426663 1001 86380 86390 1
426596 99426596 1001 86380 86390 1
426316 99426316 1001 86380 86390 1
426093 99426093 1001 86380 86390 1
426061 99426061 1001 86380 86390 1
427356 99427356 1001 86380 86390 1
427277 99427277 1001 86380 86390 1
427339 99427339 1001 86380 86390 1
428409 99428409 1001 86380 86390 1
428574 99428574 1001 86380 86390 1
428483 99428483 1001 86380 86390 1
428488 99428488 1001 86380 86390 1
428465 99428465 1001 86380 86390 1
428422 99428422 1001 86380 86390 1
428439 99428439 1001 86380 86390 1
427689 99427689 1001 86380 86390 1
427806 99427806 1001 86380 86390 1
427544 99427544 1001 86380 86390 1
427765 99427765 1001 86380 86390 1
427919 99427919 1001 86380 86390 1
428811 99428811 1001 86380 86390 1
428960 99428960 1001 86380 86390 1
429066 99429066 1001 86380 86390 1
429098 99429098 1001 86380 86390 1
429030 99429030 1001 86380 86390 1
428957 99428957 1001 86380 86390 1
430043 99430043 1001 86380 86390 1
430097 99430097 1001 86380 86390 1
430060 99430060 1001 86380 86390 1
429857 99429857 1001 86380 86390 1
429671 99429671 1001 86380 86390 1
429953 99429953 1001 86380 86390 1
429347 99429347 1001 86380 86390 1
429209 99429209 1001 86380 86390 1
429455 99429455 1001 86380 86390 1
430576 99430576 1001 86380 86390 1
430797 99430797 1001 86380 86390 1
431998 99431998 1001 86380 86390 1
431896 99431896 1001 86380 86390 1
431557 99431557 1001 86380 86390 1
431463 99431463 1001 86380 86390 1
431410 99431410 1001 86380 86390 1
431499 99431499 1001 86380 86390 1
431282 99431282 1001 86380 86390 1
431146 99431146 1001 86380 86390 1
431100 99431100 1001 86380 86390 1
431021 99431021 1001 86380 86390 1
431023 99431023 1001 86380 86390 1
432149 99432149 1001 86380 86390 1
432462 99432462 1001 86380 86390 1
432226 99432226 1001 86380 86390 1
432473 99432473 1001 86380 86390 1
432954 99432954 1001 86380 86390 1
433307 99433307 1001 86380 86390 1
432611 99432611 1001 86380 86390 1
432604 99432604 1001 86380 86390 1
433899 99433899 1001 86380 86390 1
433819 99433819 1001 86380 86390 1
435107 99435107 1001 86380 86390 1
435229 99435229 1001 86380 86390 1
434718 99434718 1001 86380 86390 1
434865 99434865 1001 86380 86390 1
434729 99434729 1001 86380 86390 1
434735 99434735 1001 86380 86390 1
434421 99434421 1001 86380 86390 1
434593 99434593 1001 86380 86390 1
434289 99434289 1001 86380 86390 1
434281 99434281 1001 86380 86390 1
434199 99434199 1001 86380 86390 1
435545 99435545 1001 86380 86390 1
435806 99435806 1001 86380 86390 1
437151 99437151 1001 86380 86390 1
436854 99436854 1001 86380 86390 1
437160 99437160 1001 86380 86390 1
436727 99436727 1001 86380 86390 1
436684 99436684 1001 86380 86390 1
436573 99436573 1001 86380 86390 1
436713 99436713 1001 86380 86390 1
436696 99436696 1001 86380 86390 1
436414 99436414 1001 86380 86390 1
436055 99436055 1001 86380 86390 1
436006 99436006 1001 86380 86390 1
437191 99437191 1001 86380 86390 1
300106 99300106 1001 86380 86390 1
300577 99300577 1001 86380 86390 1
300706 99300706 1001 86380 86390 1
300543 99300543 1001 86380 86390 1
300570 99300570 1001 86380 86390 1
300636 99300636 1001 86380 86390 1
300446 99300446 1001 86380 86390 1
300411 99300411 1001 86380 86390 1
300309 99300309 1001 86380 86390 1
300311 99300311 1001 86380 86390 1
300895 99300895 1001 86380 86390 1
300858 99300858 1001 86380 86390 1
300848 99300848 1001 86380 86390 1
300772 99300772 1001 86380 86390 1
300863 99300863 1001 86380 86390 1
300931 99300931 1001 86380 86390 1
300749 99300749 1001 86380 86390 1
300854 99300854 1001 86380 86390 1
300737 99300737 1001 86380 86390 1
301442 99301442 1001 86380 86390 1
301247 99301247 1001 86380 86390 1
301039 99301039 1001 86380 86390 1
301053 99301053 1001 86380 86390 1
301030 99301030 1001 86380 86390 1
301069 99301069 1001 86380 86390 1
301695 99301695 1001 86380 86390 1
301634 99301634 1001 86380 86390 1
301600 99301600 1001 86380 86390 1
302358 99302358 1001 86380 86390 1
302371 99302371 1001 86380 86390 1
302111 99302111 1001 86380 86390 1
302143 99302143 1001 86380 86390 1
302172 99302172 1001 86380 86390 1
301942 99301942 1001 86380 86390 1
301791 99301791 1001 86380 86390 1
302539 99302539 1001 86380 86390 1
302514 99302514 1001 86380 86390 1
303169 99303169 1001 86380 86390 1
303176 99303176 1001 86380 86390 1
303100 99303100 1001 86380 86390 1
302808 99302808 1001 86380 86390 1
302809 99302809 1001 86380 86390 1
302996 99302996 1001 86380 86390 1
302830 99302830 1001 86380 86390 1
302986 99302986 1001 86380 86390 1
302770 99302770 1001 86380 86390 1
302777 99302777 1001 86380 86390 1
302752 99302752 1001 86380 86390 1
303245 99303245 1001 86380 86390 1
303350 99303350 1001 86380 86390 1
303359 99303359 1001 86380 86390 1
303959 99303959 1001 86380 86390 1
303986 99303986 1001 86380 86390 1
303899 99303899 1001 86380 86390 1
303904 99303904 1001 86380 86390 1
303672 99303672 1001 86380 86390 1
303650 99303650 1001 86380 86390 1
303665 99303665 1001 86380 86390 1
303490 99303490 1001 86380 86390 1
303503 99303503 1001 86380 86390 1
303505 99303505 1001 86380 86390 1
304035 99304035 1001 86380 86390 1
304463 99304463 1001 86380 86390 1
304595 99304595 1001 86380 86390 1
304471 99304471 1001 86380 86390 1
304472 99304472 1001 86380 86390 1
305012 99305012 1001 86380 86390 1
304924 99304924 1001 86380 86390 1
304992 99304992 1001 86380 86390 1
304967 99304967 1001 86380 86390 1
304945 99304945 1001 86380 86390 1
305036 99305036 1001 86380 86390 1
305062 99305062 1001 86380 86390 1
305557 99305557 1001 86380 86390 1
305565 99305565 1001 86380 86390 1
305290 99305290 1001 86380 86390 1
305450 99305450 1001 86380 86390 1
305121 99305121 1001 86380 86390 1
305199 99305199 1001 86380 86390 1
305161 99305161 1001 86380 86390 1
500014 99500014 1001 86380 86390 1
500046 99500046 1001 86380 86390 1
500786 99500786 1001 86380 86390 1
500617 99500617 1001 86380 86390 1
500655 99500655 1001 86380 86390 1
500406 99500406 1001 86380 86390 1
500322 99500322 1001 86380 86390 1
500400 99500400 1001 86380 86390 1
500838 99500838 1001 86380 86390 1
500996 99500996 1001 86380 86390 1
501604 99501604 1001 86380 86390 1
501579 99501579 1001 86380 86390 1
501593 99501593 1001 86380 86390 1
501477 99501477 1001 86380 86390 1
501465 99501465 1001 86380 86390 1
501411 99501411 1001 86380 86390 1
501321 99501321 1001 86380 86390 1
501375 99501375 1001 86380 86390 1
501249 99501249 1001 86380 86390 1
501264 99501264 1001 86380 86390 1
501187 99501187 1001 86380 86390 1
501150 99501150 1001 86380 86390 1
501205 99501205 1001 86380 86390 1
501169 99501169 1001 86380 86390 1
501827 99501827 1001 86380 86390 1
501659 99501659 1001 86380 86390 1
502364 99502364 1001 86380 86390 1
502288 99502288 1001 86380 86390 1
502382 99502382 1001 86380 86390 1
502408 99502408 1001 86380 86390 1
502410 99502410 1001 86380 86390 1
502249 99502249 1001 86380 86390 1
502085 99502085 1001 86380 86390 1
502202 99502202 1001 86380 86390 1
501911 99501911 1001 86380 86390 1
501990 99501990 1001 86380 86390 1
501967 99501967 1001 86380 86390 1
501942 99501942 1001 86380 86390 1
501882 99501882 1001 86380 86390 1
502618 99502618 1001 86380 86390 1
502619 99502619 1001 86380 86390 1
502658 99502658 1001 86380 86390 1
502533 99502533 1001 86380 86390 1
502500 99502500 1001 86380 86390 1
502526 99502526 1001 86380 86390 1
503112 99503112 1001 86380 86390 1
503260 99503260 1001 86380 86390 1
503140 99503140 1001 86380 86390 1
503124 99503124 1001 86380 86390 1
503080 99503080 1001 86380 86390 1
502856 99502856 1001 86380 86390 1
502845 99502845 1001 86380 86390 1
502678 99502678 1001 86380 86390 1
502681 99502681 1001 86380 86390 1
502696 99502696 1001 86380 86390 1
503380 99503380 1001 86380 86390 1
503372 99503372 1001 86380 86390 1
503450 99503450 1001 86380 86390 1
503441 99503441 1001 86380 86390 1
503454 99503454 1001 86380 86390 1
504006 99504006 1001 86380 86390 1
504090 99504090 1001 86380 86390 1
503961 99503961 1001 86380 86390 1
503727 99503727 1001 86380 86390 1
503581 99503581 1001 86380 86390 1
503647 99503647 1001 86380 86390 1
503700 99503700 1001 86380 86390 1
503638 99503638 1001 86380 86390 1
503690 99503690 1001 86380 86390 1
504819 99504819 1001 86380 86390 1
504795 99504795 1001 86380 86390 1
504873 99504873 1001 86380 86390 1
504939 99504939 1001 86380 86390 1
504801 99504801 1001 86380 86390 1
504583 99504583 1001 86380 86390 1
504565 99504565 1001 86380 86390 1
504453 99504453 1001 86380 86390 1
504390 99504390 1001 86380 86390 1
504332 99504332 1001 86380 86390 1
504501 99504501 1001 86380 86390 1
504464 99504464 1001 86380 86390 1
504478 99504478 1001 86380 86390 1
504994 99504994 1001 86380 86390 1
505039 99505039 1001 86380 86390 1
505595 99505595 1001 86380 86390 1
505623 99505623 1001 86380 86390 1
505574 99505574 1001 86380 86390 1
505163 99505163 1001 86380 86390 1
505286 99505286 1001 86380 86390 1
505338 99505338 1001 86380 86390 1
505222 99505222 1001 86380 86390 1
505239 99505239 1001 86380 86390 1
505858 99505858 1001 86380 86390 1
505911 99505911 1001 86380 86390 1
505783 99505783 1001 86380 86390 1
506455 99506455 1001 86380 86390 1
506523 99506523 1001 86380 86390 1
506581 99506581 1001 86380 86390 1
506587 99506587 1001 86380 86390 1
506223 99506223 1001 86380 86390 1
506290 99506290 1001 86380 86390 1
506239 99506239 1001 86380 86390 1
506279 99506279 1001 86380 86390 1
506194 99506194 1001 86380 86390 1
506128 99506128 1001 86380 86390 1
506052 99506052 1001 86380 86390 1
506606 99506606 1001 86380 86390 1
506605 99506605 1001 86380 86390 1
507296 99507296 1001 86380 86390 1
507315 99507315 1001 86380 86390 1
507343 99507343 1001 86380 86390 1
507332 99507332 1001 86380 86390 1
507104 99507104 1001 86380 86390 1
506879 99506879 1001 86380 86390 1
506923 99506923 1001 86380 86390 1
506926 99506926 1001 86380 86390 1
506966 99506966 1001 86380 86390 1
507563 99507563 1001 86380 86390 1
507583 99507583 1001 86380 86390 1
507481 99507481 1001 86380 86390 1
508133 99508133 1001 86380 86390 1
508018 99508018 1001 86380 86390 1
507982 99507982 1001 86380 86390 1
507860 99507860 1001 86380 86390 1
507680 99507680 1001 86380 86390 1
507720 99507720 1001 86380 86390 1
507721 99507721 1001 86380 86390 1
507727 99507727 1001 86380 86390 1
508274 99508274 1001 86380 86390 1
508420 99508420 1001 86380 86390 1
508252 99508252 1001 86380 86390 1
508370 99508370 1001 86380 86390 1
508409 99508409 1001 86380 86390 1
508398 99508398 1001 86380 86390 1
509071 99509071 1001 86380 86390 1
508692 99508692 1001 86380 86390 1
508801 99508801 1001 86380 86390 1
508853 99508853 1001 86380 86390 1
508583 99508583 1001 86380 86390 1
508492 99508492 1001 86380 86390 1
509246 99509246 1001 86380 86390 1
509260 99509260 1001 86380 86390 1
509119 99509119 1001 86380 86390 1
509225 99509225 1001 86380 86390 1
509850 99509850 1001 86380 86390 1
509851 99509851 1001 86380 86390 1
509774 99509774 1001 86380 86390 1
509621 99509621 1001 86380 86390 1
509616 99509616 1001 86380 86390 1
509369 99509369 1001 86380 86390 1
509460 99509460 1001 86380 86390 1
510010 99510010 1001 86380 86390 1
509986 99509986 1001 86380 86390 1
510012 99510012 1001 86380 86390 1
510599 99510599 1001 86380 86390 1
510536 99510536 1001 86380 86390 1
510698 99510698 1001 86380 86390 1
510580 99510580 1001 86380 86390 1
510662 99510662 1001 86380 86390 1
510483 99510483 1001 86380 86390 1
510509 99510509 1001 86380 86390 1
510486 99510486 1001 86380 86390 1
510359 99510359 1001 86380 86390 1
510465 99510465 1001 86380 86390 1
510112 99510112 1001 86380 86390 1
510232 99510232 1001 86380 86390 1
510284 99510284 1001 86380 86390 1
510261 99510261 1001 86380 86390 1
510118 99510118 1001 86380 86390 1
510792 99510792 1001 86380 86390 1
510845 99510845 1001 86380 86390 1
510877 99510877 1001 86380 86390 1
511364 99511364 1001 86380 86390 1
511547 99511547 1001 86380 86390 1
511179 99511179 1001 86380 86390 1
511169 99511169 1001 86380 86390 1
511342 99511342 1001 86380 86390 1
511213 99511213 1001 86380 86390 1
511163 99511163 1001 86380 86390 1
510935 99510935 1001 86380 86390 1
511072 99511072 1001 86380 86390 1
510933 99510933 1001 86380 86390 1
511613 99511613 1001 86380 86390 1
512199 99512199 1001 86380 86390 1
512195 99512195 1001 86380 86390 1
512234 99512234 1001 86380 86390 1
512250 99512250 1001 86380 86390 1
511784 99511784 1001 86380 86390 1
512572 99512572 1001 86380 86390 1
512510 99512510 1001 86380 86390 1
512511 99512511 1001 86380 86390 1
512434 99512434 1001 86380 86390 1
513170 99513170 1001 86380 86390 1
513056 99513056 1001 86380 86390 1
513183 99513183 1001 86380 86390 1
513046 99513046 1001 86380 86390 1
513195 99513195 1001 86380 86390 1
512897 99512897 1001 86380 86390 1
512938 99512938 1001 86380 86390 1
512809 99512809 1001 86380 86390 1
512879 99512879 1001 86380 86390 1
512675 99512675 1001 86380 86390 1
513345 99513345 1001 86380 86390 1
513269 99513269 1001 86380 86390 1
513312 99513312 1001 86380 86390 1
513366 99513366 1001 86380 86390 1
513957 99513957 1001 86380 86390 1
513854 99513854 1001 86380 86390 1
513992 99513992 1001 86380 86390 1
514028 99514028 1001 86380 86390 1
513807 99513807 1001 86380 86390 1
513514 99513514 1001 86380 86390 1
513618 99513618 1001 86380 86390 1
513425 99513425 1001 86380 86390 1
513444 99513444 1001 86380 86390 1
513523 99513523 1001 86380 86390 1
513459 99513459 1001 86380 86390 1
514122 99514122 1001 86380 86390 1
514175 99514175 1001 86380 86390 1
514100 99514100 1001 86380 86390 1
514090 99514090 1001 86380 86390 1
514053 99514053 1001 86380 86390 1
514682 99514682 1001 86380 86390 1
514670 99514670 1001 86380 86390 1
514837 99514837 1001 86380 86390 1
514842 99514842 1001 86380 86390 1
514789 99514789 1001 86380 86390 1
514620 99514620 1001 86380 86390 1
514331 99514331 1001 86380 86390 1
514396 99514396 1001 86380 86390 1
514358 99514358 1001 86380 86390 1
514320 99514320 1001 86380 86390 1
514242 99514242 1001 86380 86390 1
514351 99514351 1001 86380 86390 1
514998 99514998 1001 86380 86390 1
515038 99515038 1001 86380 86390 1
514929 99514929 1001 86380 86390 1
515020 99515020 1001 86380 86390 1
515033 99515033 1001 86380 86390 1
515651 99515651 1001 86380 86390 1
515493 99515493 1001 86380 86390 1
515611 99515611 1001 86380 86390 1
515351 99515351 1001 86380 86390 1
515423 99515423 1001 86380 86390 1
515335 99515335 1001 86380 86390 1
515264 99515264 1001 86380 86390 1
515113 99515113 1001 86380 86390 1
515140 99515140 1001 86380 86390 1
515256 99515256 1001 86380 86390 1
516472 99516472 1001 86380 86390 1
516360 99516360 1001 86380 86390 1
516374 99516374 1001 86380 86390 1
516467 99516467 1001 86380 86390 1
516498 99516498 1001 86380 86390 1
516378 99516378 1001 86380 86390 1
516137 99516137 1001 86380 86390 1
516100 99516100 1001 86380 86390 1
516180 99516180 1001 86380 86390 1
516277 99516277 1001 86380 86390 1
516058 99516058 1001 86380 86390 1
515929 99515929 1001 86380 86390 1
516067 99516067 1001 86380 86390 1
515952 99515952 1001 86380 86390 1
516561 99516561 1001 86380 86390 1
516600 99516600 1001 86380 86390 1
516537 99516537 1001 86380 86390 1
516669 99516669 1001 86380 86390 1
516618 99516618 1001 86380 86390 1
516644 99516644 1001 86380 86390 1
516673 99516673 1001 86380 86390 1
516712 99516712 1001 86380 86390 1
517311 99517311 1001 86380 86390 1
517213 99517213 1001 86380 86390 1
517227 99517227 1001 86380 86390 1
517279 99517279 1001 86380 86390 1
517190 99517190 1001 86380 86390 1
517028 99517028 1001 86380 86390 1
516967 99516967 1001 86380 86390 1
516897 99516897 1001 86380 86390 1
516731 99516731 1001 86380 86390 1
516876 99516876 1001 86380 86390 1
516774 99516774 1001 86380 86390 1
516853 99516853 1001 86380 86390 1
516750 99516750 1001 86380 86390 1
516866 99516866 1001 86380 86390 1
517998 99517998 1001 86380 86390 1
517867 99517867 1001 86380 86390 1
517881 99517881 1001 86380 86390 1
517778 99517778 1001 86380 86390 1
517865 99517865 1001 86380 86390 1
517596 99517596 1001 86380 86390 1
517675 99517675 1001 86380 86390 1
518163 99518163 1001 86380 86390 1
518246 99518246 1001 86380 86390 1
518171 99518171 1001 86380 86390 1
518840 99518840 1001 86380 86390 1
518971 99518971 1001 86380 86390 1
518775 99518775 1001 86380 86390 1
518703 99518703 1001 86380 86390 1
518613 99518613 1001 86380 86390 1
518394 99518394 1001 86380 86390 1
518526 99518526 1001 86380 86390 1
518436 99518436 1001 86380 86390 1
518570 99518570 1001 86380 86390 1
518405 99518405 1001 86380 86390 1
519089 99519089 1001 86380 86390 1
519086 99519086 1001 86380 86390 1
519676 99519676 1001 86380 86390 1
519769 99519769 1001 86380 86390 1
519774 99519774 1001 86380 86390 1
519609 99519609 1001 86380 86390 1
519429 99519429 1001 86380 86390 1
519471 99519471 1001 86380 86390 1
519362 99519362 1001 86380 86390 1
519273 99519273 1001 86380 86390 1
519313 99519313 1001 86380 86390 1
519867 99519867 1001 86380 86390 1
519817 99519817 1001 86380 86390 1
519888 99519888 1001 86380 86390 1
520531 99520531 1001 86380 86390 1
520585 99520585 1001 86380 86390 1
520229 99520229 1001 86380 86390 1
520347 99520347 1001 86380 86390 1
520386 99520386 1001 86380 86390 1
520399 99520399 1001 86380 86390 1
520391 99520391 1001 86380 86390 1
520276 99520276 1001 86380 86390 1
520250 99520250 1001 86380 86390 1
520075 99520075 1001 86380 86390 1
520142 99520142 1001 86380 86390 1
520728 99520728 1001 86380 86390 1
520743 99520743 1001 86380 86390 1
520681 99520681 1001 86380 86390 1
520683 99520683 1001 86380 86390 1
520657 99520657 1001 86380 86390 1
521325 99521325 1001 86380 86390 1
521306 99521306 1001 86380 86390 1
521248 99521248 1001 86380 86390 1
521132 99521132 1001 86380 86390 1
521229 99521229 1001 86380 86390 1
521219 99521219 1001 86380 86390 1
521118 99521118 1001 86380 86390 1
520993 99520993 1001 86380 86390 1
521528 99521528 1001 86380 86390 1
521606 99521606 1001 86380 86390 1
521506 99521506 1001 86380 86390 1
521654 99521654 1001 86380 86390 1
521525 99521525 1001 86380 86390 1
522259 99522259 1001 86380 86390 1
522252 99522252 1001 86380 86390 1
522150 99522150 1001 86380 86390 1
521958 99521958 1001 86380 86390 1
521827 99521827 1001 86380 86390 1
521853 99521853 1001 86380 86390 1
521728 99521728 1001 86380 86390 1
521704 99521704 1001 86380 86390 1
521684 99521684 1001 86380 86390 1
522345 99522345 1001 86380 86390 1
522411 99522411 1001 86380 86390 1
522336 99522336 1001 86380 86390 1
522418 99522418 1001 86380 86390 1
523031 99523031 1001 86380 86390 1
522995 99522995 1001 86380 86390 1
522850 99522850 1001 86380 86390 1
522841 99522841 1001 86380 86390 1
522753 99522753 1001 86380 86390 1
522832 99522832 1001 86380 86390 1
522729 99522729 1001 86380 86390 1
522537 99522537 1001 86380 86390 1
523770 99523770 1001 86380 86390 1
523799 99523799 1001 86380 86390 1
523675 99523675 1001 86380 86390 1
523538 99523538 1001 86380 86390 1
523564 99523564 1001 86380 86390 1
523733 99523733 1001 86380 86390 1
523631 99523631 1001 86380 86390 1
523686 99523686 1001 86380 86390 1
523351 99523351 1001 86380 86390 1
523465 99523465 1001 86380 86390 1
524033 99524033 1001 86380 86390 1
524034 99524034 1001 86380 86390 1
524686 99524686 1001 86380 86390 1
524727 99524727 1001 86380 86390 1
524678 99524678 1001 86380 86390 1
524717 99524717 1001 86380 86390 1
524513 99524513 1001 86380 86390 1
524541 99524541 1001 86380 86390 1
524274 99524274 1001 86380 86390 1
524170 99524170 1001 86380 86390 1
524315 99524315 1001 86380 86390 1
524266 99524266 1001 86380 86390 1
524886 99524886 1001 86380 86390 1
524835 99524835 1001 86380 86390 1
524928 99524928 1001 86380 86390 1
524815 99524815 1001 86380 86390 1
525553 99525553 1001 86380 86390 1
525218 99525218 1001 86380 86390 1
525004 99525004 1001 86380 86390 1
525604 99525604 1001 86380 86390 1
526279 99526279 1001 86380 86390 1
526128 99526128 1001 86380 86390 1
526038 99526038 1001 86380 86390 1
526053 99526053 1001 86380 86390 1
526188 99526188 1001 86380 86390 1
525856 99525856 1001 86380 86390 1
525810 99525810 1001 86380 86390 1
526563 99526563 1001 86380 86390 1
526514 99526514 1001 86380 86390 1
526527 99526527 1001 86380 86390 1
526516 99526516 1001 86380 86390 1
526562 99526562 1001 86380 86390 1
527160 99527160 1001 86380 86390 1
527162 99527162 1001 86380 86390 1
527165 99527165 1001 86380 86390 1
527228 99527228 1001 86380 86390 1
527076 99527076 1001 86380 86390 1
527209 99527209 1001 86380 86390 1
526903 99526903 1001 86380 86390 1
526856 99526856 1001 86380 86390 1
526886 99526886 1001 86380 86390 1
526764 99526764 1001 86380 86390 1
526700 99526700 1001 86380 86390 1
526795 99526795 1001 86380 86390 1
527406 99527406 1001 86380 86390 1
527947 99527947 1001 86380 86390 1
527954 99527954 1001 86380 86390 1
528060 99528060 1001 86380 86390 1
527906 99527906 1001 86380 86390 1
527742 99527742 1001 86380 86390 1
527761 99527761 1001 86380 86390 1
527841 99527841 1001 86380 86390 1
527558 99527558 1001 86380 86390 1
527523 99527523 1001 86380 86390 1
527596 99527596 1001 86380 86390 1
528092 99528092 1001 86380 86390 1
528149 99528149 1001 86380 86390 1
528870 99528870 1001 86380 86390 1
528791 99528791 1001 86380 86390 1
528702 99528702 1001 86380 86390 1
528647 99528647 1001 86380 86390 1
528523 99528523 1001 86380 86390 1
528489 99528489 1001 86380 86390 1
528467 99528467 1001 86380 86390 1
528313 99528313 1001 86380 86390 1
528301 99528301 1001 86380 86390 1
528964 99528964 1001 86380 86390 1
529587 99529587 1001 86380 86390 1
529591 99529591 1001 86380 86390 1
529707 99529707 1001 86380 86390 1
529636 99529636 1001 86380 86390 1
529572 99529572 1001 86380 86390 1
529676 99529676 1001 86380 86390 1
529498 99529498 1001 86380 86390 1
529350 99529350 1001 86380 86390 1
529186 99529186 1001 86380 86390 1
529155 99529155 1001 86380 86390 1
529209 99529209 1001 86380 86390 1
529118 99529118 1001 86380 86390 1
529274 99529274 1001 86380 86390 1
529753 99529753 1001 86380 86390 1
529797 99529797 1001 86380 86390 1
529875 99529875 1001 86380 86390 1
530387 99530387 1001 86380 86390 1
530367 99530367 1001 86380 86390 1
530258 99530258 1001 86380 86390 1
530264 99530264 1001 86380 86390 1
530316 99530316 1001 86380 86390 1
530240 99530240 1001 86380 86390 1
529972 99529972 1001 86380 86390 1
530040 99530040 1001 86380 86390 1
530054 99530054 1001 86380 86390 1
529995 99529995 1001 86380 86390 1
530696 99530696 1001 86380 86390 1
530640 99530640 1001 86380 86390 1
531208 99531208 1001 86380 86390 1
531197 99531197 1001 86380 86390 1
531167 99531167 1001 86380 86390 1
531148 99531148 1001 86380 86390 1
531497 99531497 1001 86380 86390 1
531384 99531384 1001 86380 86390 1
532155 99532155 1001 86380 86390 1
532185 99532185 1001 86380 86390 1
532086 99532086 1001 86380 86390 1
531927 99531927 1001 86380 86390 1
531933 99531933 1001 86380 86390 1
531985 99531985 1001 86380 86390 1
531830 99531830 1001 86380 86390 1
531909 99531909 1001 86380 86390 1
531612 99531612 1001 86380 86390 1
531717 99531717 1001 86380 86390 1
531694 99531694 1001 86380 86390 1
531707 99531707 1001 86380 86390 1
531643 99531643 1001 86380 86390 1
532258 99532258 1001 86380 86390 1
532403 99532403 1001 86380 86390 1
532393 99532393 1001 86380 86390 1
532381 99532381 1001 86380 86390 1
532869 99532869 1001 86380 86390 1
532785 99532785 1001 86380 86390 1
532709 99532709 1001 86380 86390 1
532735 99532735 1001 86380 86390 1
532450 99532450 1001 86380 86390 1
532490 99532490 1001 86380 86390 1
532558 99532558 1001 86380 86390 1
532488 99532488 1001 86380 86390 1
533072 99533072 1001 86380 86390 1
533171 99533171 1001 86380 86390 1
533780 99533780 1001 86380 86390 1
533525 99533525 1001 86380 86390 1
533488 99533488 1001 86380 86390 1
533648 99533648 1001 86380 86390 1
533509 99533509 1001 86380 86390 1
533395 99533395 1001 86380 86390 1
533318 99533318 1001 86380 86390 1
533244 99533244 1001 86380 86390 1
533416 99533416 1001 86380 86390 1
533365 99533365 1001 86380 86390 1
534509 99534509 1001 86380 86390 1
534645 99534645 1001 86380 86390 1
534348 99534348 1001 86380 86390 1
534091 99534091 1001 86380 86390 1
534248 99534248 1001 86380 86390 1
534224 99534224 1001 86380 86390 1
534161 99534161 1001 86380 86390 1
534252 99534252 1001 86380 86390 1
534790 99534790 1001 86380 86390 1
534687 99534687 1001 86380 86390 1
534870 99534870 1001 86380 86390 1
534794 99534794 1001 86380 86390 1
534706 99534706 1001 86380 86390 1
534823 99534823 1001 86380 86390 1
535311 99535311 1001 86380 86390 1
535100 99535100 1001 86380 86390 1
535282 99535282 1001 86380 86390 1
535155 99535155 1001 86380 86390 1
535006 99535006 1001 86380 86390 1
535098 99535098 1001 86380 86390 1
535010 99535010 1001 86380 86390 1
535664 99535664 1001 86380 86390 1
535590 99535590 1001 86380 86390 1
535512 99535512 1001 86380 86390 1
536156 99536156 1001 86380 86390 1
536247 99536247 1001 86380 86390 1
536199 99536199 1001 86380 86390 1
536187 99536187 1001 86380 86390 1
536168 99536168 1001 86380 86390 1
536027 99536027 1001 86380 86390 1
536029 99536029 1001 86380 86390 1
536096 99536096 1001 86380 86390 1
536008 99536008 1001 86380 86390 1
536074 99536074 1001 86380 86390 1
535811 99535811 1001 86380 86390 1
535812 99535812 1001 86380 86390 1
535879 99535879 1001 86380 86390 1
535816 99535816 1001 86380 86390 1
535725 99535725 1001 86380 86390 1
536365 99536365 1001 86380 86390 1
536353 99536353 1001 86380 86390 1
537038 99537038 1001 86380 86390 1
536965 99536965 1001 86380 86390 1
537019 99537019 1001 86380 86390 1
536945 99536945 1001 86380 86390 1
536876 99536876 1001 86380 86390 1
536799 99536799 1001 86380 86390 1
536738 99536738 1001 86380 86390 1
537276 99537276 1001 86380 86390 1
537184 99537184 1001 86380 86390 1
537810 99537810 1001 86380 86390 1
537974 99537974 1001 86380 86390 1
537615 99537615 1001 86380 86390 1
537632 99537632 1001 86380 86390 1
537638 99537638 1001 86380 86390 1
537781 99537781 1001 86380 86390 1
537486 99537486 1001 86380 86390 1
537526 99537526 1001 86380 86390 1
537370 99537370 1001 86380 86390 1
538040 99538040 1001 86380 86390 1
538783 99538783 1001 86380 86390 1
538650 99538650 1001 86380 86390 1
538615 99538615 1001 86380 86390 1
538796 99538796 1001 86380 86390 1
538801 99538801 1001 86380 86390 1
538523 99538523 1001 86380 86390 1
538526 99538526 1001 86380 86390 1
538553 99538553 1001 86380 86390 1
538437 99538437 1001 86380 86390 1
538426 99538426 1001 86380 86390 1
538365 99538365 1001 86380 86390 1
538239 99538239 1001 86380 86390 1
538195 99538195 1001 86380 86390 1
538855 99538855 1001 86380 86390 1
539541 99539541 1001 86380 86390 1
539616 99539616 1001 86380 86390 1
539455 99539455 1001 86380 86390 1
539521 99539521 1001 86380 86390 1
539586 99539586 1001 86380 86390 1
539587 99539587 1001 86380 86390 1
539236 99539236 1001 86380 86390 1
539277 99539277 1001 86380 86390 1
539050 99539050 1001 86380 86390 1
539102 99539102 1001 86380 86390 1
539154 99539154 1001 86380 86390 1
539080 99539080 1001 86380 86390 1
539108 99539108 1001 86380 86390 1
539719 99539719 1001 86380 86390 1
539800 99539800 1001 86380 86390 1
539659 99539659 1001 86380 86390 1
540265 99540265 1001 86380 86390 1
540459 99540459 1001 86380 86390 1
540108 99540108 1001 86380 86390 1
540084 99540084 1001 86380 86390 1
540240 99540240 1001 86380 86390 1
540164 99540164 1001 86380 86390 1
540191 99540191 1001 86380 86390 1
540244 99540244 1001 86380 86390 1
540142 99540142 1001 86380 86390 1
539890 99539890 1001 86380 86390 1
539970 99539970 1001 86380 86390 1
540035 99540035 1001 86380 86390 1
540049 99540049 1001 86380 86390 1
540583 99540583 1001 86380 86390 1
541126 99541126 1001 86380 86390 1
541269 99541269 1001 86380 86390 1
541237 99541237 1001 86380 86390 1
541108 99541108 1001 86380 86390 1
541062 99541062 1001 86380 86390 1
541050 99541050 1001 86380 86390 1
540927 99540927 1001 86380 86390 1
540716 99540716 1001 86380 86390 1
540833 99540833 1001 86380 86390 1
540822 99540822 1001 86380 86390 1
540696 99540696 1001 86380 86390 1
541460 99541460 1001 86380 86390 1
541373 99541373 1001 86380 86390 1
542085 99542085 1001 86380 86390 1
541918 99541918 1001 86380 86390 1
542060 99542060 1001 86380 86390 1
541958 99541958 1001 86380 86390 1
542013 99542013 1001 86380 86390 1
541823 99541823 1001 86380 86390 1
541894 99541894 1001 86380 86390 1
541769 99541769 1001 86380 86390 1
541796 99541796 1001 86380 86390 1
541512 99541512 1001 86380 86390 1
541596 99541596 1001 86380 86390 1
541650 99541650 1001 86380 86390 1
541574 99541574 1001 86380 86390 1
542185 99542185 1001 86380 86390 1
542225 99542225 1001 86380 86390 1
542778 99542778 1001 86380 86390 1
542895 99542895 1001 86380 86390 1
542770 99542770 1001 86380 86390 1
542822 99542822 1001 86380 86390 1
542773 99542773 1001 86380 86390 1
542934 99542934 1001 86380 86390 1
542561 99542561 1001 86380 86390 1
542574 99542574 1001 86380 86390 1
542553 99542553 1001 86380 86390 1
542696 99542696 1001 86380 86390 1
542645 99542645 1001 86380 86390 1
542685 99542685 1001 86380 86390 1
542557 99542557 1001 86380 86390 1
542389 99542389 1001 86380 86390 1
542428 99542428 1001 86380 86390 1
542532 99542532 1001 86380 86390 1
542332 99542332 1001 86380 86390 1
542514 99542514 1001 86380 86390 1
542974 99542974 1001 86380 86390 1
542988 99542988 1001 86380 86390 1
543722 99543722 1001 86380 86390 1
543687 99543687 1001 86380 86390 1
543680 99543680 1001 86380 86390 1
543452 99543452 1001 86380 86390 1
543165 99543165 1001 86380 86390 1
543218 99543218 1001 86380 86390 1
543283 99543283 1001 86380 86390 1
543289 99543289 1001 86380 86390 1
543328 99543328 1001 86380 86390 1
543853 99543853 1001 86380 86390 1
543855 99543855 1001 86380 86390 1
544456 99544456 1001 86380 86390 1
544420 99544420 1001 86380 86390 1
544322 99544322 1001 86380 86390 1
544196 99544196 1001 86380 86390 1
544098 99544098 1001 86380 86390 1
544000 99544000 1001 86380 86390 1
544027 99544027 1001 86380 86390 1
544677 99544677 1001 86380 86390 1
544691 99544691 1001 86380 86390 1
544653 99544653 1001 86380 86390 1
544631 99544631 1001 86380 86390 1
544736 99544736 1001 86380 86390 1
426542 234 1001 27360 28077 1
503608 1124 1002 27231 31238 1
400087 99400087 1001 86380 86390 1
400160 99400160 1001 86380 86390 1
400182 99400182 1001 86380 86390 1
400292 99400292 1001 86380 86390 1
400564 99400564 1001 86380 86390 1
400580 99400580 1001 86380 86390 1
400581 99400581 1001 86380 86390 1
400694 99400694 1001 86380 86390 1
400719 99400719 1001 86380 86390 1
400974 99400974 1001 86380 86390 1
400943 99400943 1001 86380 86390 1
401229 99401229 1001 86380 86390 1
401260 99401260 1001 86380 86390 1
401285 99401285 1001 86380 86390 1
401581 99401581 1001 86380 86390 1
401687 99401687 1001 86380 86390 1
401769 99401769 1001 86380 86390 1
402081 99402081 1001 86380 86390 1
402167 99402167 1001 86380 86390 1
402192 99402192 1001 86380 86390 1
402340 99402340 1001 86380 86390 1
402524 99402524 1001 86380 86390 1
402709 99402709 1001 86380 86390 1
402777 99402777 1001 86380 86390 1
402984 99402984 1001 86380 86390 1
403013 99403013 1001 86380 86390 1
403120 99403120 1001 86380 86390 1
403373 99403373 1001 86380 86390 1
403380 99403380 1001 86380 86390 1
403614 99403614 1001 86380 86390 1
403644 99403644 1001 86380 86390 1
403920 99403920 1001 86380 86390 1
403923 99403923 1001 86380 86390 1
404086 99404086 1001 86380 86390 1
404323 99404323 1001 86380 86390 1
404572 99404572 1001 86380 86390 1
404555 99404555 1001 86380 86390 1
404943 99404943 1001 86380 86390 1
405310 99405310 1001 86380 86390 1
405314 99405314 1001 86380 86390 1
405430 99405430 1001 86380 86390 1
405435 99405435 1001 86380 86390 1
405619 99405619 1001 86380 86390 1
405623 99405623 1001 86380 86390 1
405858 99405858 1001 86380 86390 1
405838 99405838 1001 86380 86390 1
405864 99405864 1001 86380 86390 1
406011 99406011 1001 86380 86390 1
406020 99406020 1001 86380 86390 1
406103 99406103 1001 86380 86390 1
406086 99406086 1001 86380 86390 1
406625 99406625 1001 86380 86390 1
406734 99406734 1001 86380 86390 1
406777 99406777 1001 86380 86390 1
407632 99407632 1001 86380 86390 1
407708 99407708 1001 86380 86390 1
407703 99407703 1001 86380 86390 1
407768 99407768 1001 86380 86390 1
407858 99407858 1001 86380 86390 1
407962 99407962 1001 86380 86390 1
408045 99408045 1001 86380 86390 1
407993 99407993 1001 86380 86390 1
408187 99408187 1001 86380 86390 1
408498 99408498 1001 86380 86390 1
408757 99408757 1001 86380 86390 1
409180 99409180 1001 86380 86390 1
409346 99409346 1001 86380 86390 1
409476 99409476 1001 86380 86390 1
409549 99409549 1001 86380 86390 1
409616 99409616 1001 86380 86390 1
409726 99409726 1001 86380 86390 1
409729 99409729 1001 86380 86390 1
409935 99409935 1001 86380 86390 1
410203 99410203 1001 86380 86390 1
410270 99410270 1001 86380 86390 1
410367 99410367 1001 86380 86390 1
410852 99410852 1001 86380 86390 1
410955 99410955 1001 86380 86390 1
411025 99411025 1001 86380 86390 1
411102 99411102 1001 86380 86390 1
411261 99411261 1001 86380 86390 1
411298 99411298 1001 86380 86390 1
411431 99411431 1001 86380 86390 1
411510 99411510 1001 86380 86390 1
411495 99411495 1001 86380 86390 1
411697 99411697 1001 86380 86390 1
412037 99412037 1001 86380 86390 1
411991 99411991 1001 86380 86390 1
412084 99412084 1001 86380 86390 1
412168 99412168 1001 86380 86390 1
412355 99412355 1001 86380 86390 1
412450 99412450 1001 86380 86390 1
412455 99412455 1001 86380 86390 1
412280 99412280 1001 86380 86390 1
413543 99413543 1001 86380 86390 1
413655 99413655 1001 86380 86390 1
413694 99413694 1001 86380 86390 1
412984 99412984 1001 86380 86390 1
412918 99412918 1001 86380 86390 1
412998 99412998 1001 86380 86390 1
412615 99412615 1001 86380 86390 1
412508 99412508 1001 86380 86390 1
412850 99412850 1001 86380 86390 1
412592 99412592 1001 86380 86390 1
413786 99413786 1001 86380 86390 1
413703 99413703 1001 86380 86390 1
413957 99413957 1001 86380 86390 1
413960 99413960 1001 86380 86390 1
413879 99413879 1001 86380 86390 1
413831 99413831 1001 86380 86390 1
415195 99415195 1001 86380 86390 1
415300 99415300 1001 86380 86390 1
414674 99414674 1001 86380 86390 1
414657 99414657 1001 86380 86390 1
414533 99414533 1001 86380 86390 1
414851 99414851 1001 86380 86390 1
414858 99414858 1001 86380 86390 1
414167 99414167 1001 86380 86390 1
414131 99414131 1001 86380 86390 1
414151 99414151 1001 86380 86390 1
414445 99414445 1001 86380 86390 1
414173 99414173 1001 86380 86390 1
414498 99414498 1001 86380 86390 1
415386 99415386 1001 86380 86390 1
415455 99415455 1001 86380 86390 1
415323 99415323 1001 86380 86390 1
415628 99415628 1001 86380 86390 1
415383 99415383 1001 86380 86390 1
416993 99416993 1001 86380 86390 1
416912 99416912 1001 86380 86390 1
416725 99416725 1001 86380 86390 1
416524 99416524 1001 86380 86390 1
416218 99416218 1001 86380 86390 1
416226 99416226 1001 86380 86390 1
416574 99416574 1001 86380 86390 1
415724 99415724 1001 86380 86390 1
416128 99416128 1001 86380 86390 1
417478 99417478 1001 86380 86390 1
417562 99417562 1001 86380 86390 1
417602 99417602 1001 86380 86390 1
418349 99418349 1001 86380 86390 1
418211 99418211 1001 86380 86390 1
417797 99417797 1001 86380 86390 1
417853 99417853 1001 86380 86390 1
417874 99417874 1001 86380 86390 1
417700 99417700 1001 86380 86390 1
417959 99417959 1001 86380 86390 1
419055 99419055 1001 86380 86390 1
418918 99418918 1001 86380 86390 1
418813 99418813 1001 86380 86390 1
420400 99420400 1001 86380 86390 1
419632 99419632 1001 86380 86390 1
419830 99419830 1001 86380 86390 1
419869 99419869 1001 86380 86390 1
419997 99419997 1001 86380 86390 1
419844 99419844 1001 86380 86390 1
419519 99419519 1001 86380 86390 1
419420 99419420 1001 86380 86390 1
420833 99420833 1001 86380 86390 1
420615 99420615 1001 86380 86390 1
420709 99420709 1001 86380 86390 1
420501 99420501 1001 86380 86390 1
421820 99421820 1001 86380 86390 1
421791 99421791 1001 86380 86390 1
421372 99421372 1001 86380 86390 1
421573 99421573 1001 86380 86390 1
421520 99421520 1001 86380 86390 1
421683 99421683 1001 86380 86390 1
421047 99421047 1001 86380 86390 1
420871 99420871 1001 86380 86390 1
421022 99421022 1001 86380 86390 1
421007 99421007 1001 86380 86390 1
421034 99421034 1001 86380 86390 1
422468 99422468 1001 86380 86390 1
423405 99423405 1001 86380 86390 1
423663 99423663 1001 86380 86390 1
423668 99423668 1001 86380 86390 1
423154 99423154 1001 86380 86390 1
424121 99424121 1001 86380 86390 1
424133 99424133 1001 86380 86390 1
423930 99423930 1001 86380 86390 1
423864 99423864 1001 86380 86390 1
425108 99425108 1001 86380 86390 1
425209 99425209 1001 86380 86390 1
425356 99425356 1001 86380 86390 1
424962 99424962 1001 86380 86390 1
424739 99424739 1001 86380 86390 1
424789 99424789 1001 86380 86390 1
424750 99424750 1001 86380 86390 1
424344 99424344 1001 86380 86390 1
424156 99424156 1001 86380 86390 1
424501 99424501 1001 86380 86390 1
425412 99425412 1001 86380 86390 1
425456 99425456 1001 86380 86390 1
425483 99425483 1001 86380 86390 1
425485 99425485 1001 86380 86390 1
425578 99425578 1001 86380 86390 1
425774 99425774 1001 86380 86390 1
427038 99427038 1001 86380 86390 1
426920 99426920 1001 86380 86390 1
426718 99426718 1001 86380 86390 1
426904 99426904 1001 86380 86390 1
426762 99426762 1001 86380 86390 1
426789 99426789 1001 86380 86390 1
426422 99426422 1001 86380 86390 1
426094 99426094 1001 86380 86390 1
425915 99425915 1001 86380 86390 1
425964 99425964 1001 86380 86390 1
426073 99426073 1001 86380 86390 1
426002 99426002 1001 86380 86390 1
426181 99426181 1001 86380 86390 1
427433 99427433 1001 86380 86390 1
428518 99428518 1001 86380 86390 1
428373 99428373 1001 86380 86390 1
428612 99428612 1001 86380 86390 1
428353 99428353 1001 86380 86390 1
428597 99428597 1001 86380 86390 1
428124 99428124 1001 86380 86390 1
427955 99427955 1001 86380 86390 1
427829 99427829 1001 86380 86390 1
429174 99429174 1001 86380 86390 1
428839 99428839 1001 86380 86390 1
430249 99430249 1001 86380 86390 1
430356 99430356 1001 86380 86390 1
429700 99429700 1001 86380 86390 1
429345 99429345 1001 86380 86390 1
429527 99429527 1001 86380 86390 1
429277 99429277 1001 86380 86390 1
429233 99429233 1001 86380 86390 1
429188 99429188 1001 86380 86390 1
429263 99429263 1001 86380 86390 1
430613 99430613 1001 86380 86390 1
430482 99430482 1001 86380 86390 1
430546 99430546 1001 86380 86390 1
431716 99431716 1001 86380 86390 1
431922 99431922 1001 86380 86390 1
431777 99431777 1001 86380 86390 1
431805 99431805 1001 86380 86390 1
432033 99432033 1001 86380 86390 1
431311 99431311 1001 86380 86390 1
431334 99431334 1001 86380 86390 1
431172 99431172 1001 86380 86390 1
431211 99431211 1001 86380 86390 1
431073 99431073 1001 86380 86390 1
431103 99431103 1001 86380 86390 1
432083 99432083 1001 86380 86390 1
432072 99432072 1001 86380 86390 1
432197 99432197 1001 86380 86390 1
433329 99433329 1001 86380 86390 1
433427 99433427 1001 86380 86390 1
433361 99433361 1001 86380 86390 1
433017 99433017 1001 86380 86390 1
433247 99433247 1001 86380 86390 1
432999 99432999 1001 86380 86390 1
432908 99432908 1001 86380 86390 1
433058 99433058 1001 86380 86390 1
433014 99433014 1001 86380 86390 1
433045 99433045 1001 86380 86390 1
433158 99433158 1001 86380 86390 1
432555 99432555 1001 86380 86390 1
433750 99433750 1001 86380 86390 1
433746 99433746 1001 86380 86390 1
435339 99435339 1001 86380 86390 1
435377 99435377 1001 86380 86390 1
435000 99435000 1001 86380 86390 1
434755 99434755 1001 86380 86390 1
434833 99434833 1001 86380 86390 1
434431 99434431 1001 86380 86390 1
434187 99434187 1001 86380 86390 1
435623 99435623 1001 86380 86390 1
435792 99435792 1001 86380 86390 1
435584 99435584 1001 86380 86390 1
435720 99435720 1001 86380 86390 1
435816 99435816 1001 86380 86390 1
435694 99435694 1001 86380 86390 1
435722 99435722 1001 86380 86390 1
435452 99435452 1001 86380 86390 1
436819 99436819 1001 86380 86390 1
436423 99436423 1001 86380 86390 1
436460 99436460 1001 86380 86390 1
436714 99436714 1001 86380 86390 1
436646 99436646 1001 86380 86390 1
436356 99436356 1001 86380 86390 1
436464 99436464 1001 86380 86390 1
436540 99436540 1001 86380 86390 1
435936 99435936 1001 86380 86390 1
436225 99436225 1001 86380 86390 1
436062 99436062 1001 86380 86390 1
300042 99300042 1001 86380 86390 1
437300 99437300 1001 86380 86390 1
300098 99300098 1001 86380 86390 1
300011 99300011 1001 86380 86390 1
300090 99300090 1001 86380 86390 1
300665 99300665 1001 86380 86390 1
300691 99300691 1001 86380 86390 1
300427 99300427 1001 86380 86390 1
300506 99300506 1001 86380 86390 1
300417 99300417 1001 86380 86390 1
300173 99300173 1001 86380 86390 1
300188 99300188 1001 86380 86390 1
300268 99300268 1001 86380 86390 1
300184 99300184 1001 86380 86390 1
300798 99300798 1001 86380 86390 1
300853 99300853 1001 86380 86390 1
301455 99301455 1001 86380 86390 1
301272 99301272 1001 86380 86390 1
301186 99301186 1001 86380 86390 1
301226 99301226 1001 86380 86390 1
301321 99301321 1001 86380 86390 1
301040 99301040 1001 86380 86390 1
301031 99301031 1001 86380 86390 1
301683 99301683 1001 86380 86390 1
301736 99301736 1001 86380 86390 1
301711 99301711 1001 86380 86390 1
301713 99301713 1001 86380 86390 1
301691 99301691 1001 86380 86390 1
302205 99302205 1001 86380 86390 1
302295 99302295 1001 86380 86390 1
302366 99302366 1001 86380 86390 1
301971 99301971 1001 86380 86390 1
302075 99302075 1001 86380 86390 1
302168 99302168 1001 86380 86390 1
302119 99302119 1001 86380 86390 1
302018 99302018 1001 86380 86390 1
302109 99302109 1001 86380 86390 1
301879 99301879 1001 86380 86390 1
301919 99301919 1001 86380 86390 1
301868 99301868 1001 86380 86390 1
302424 99302424 1001 86380 86390 1
302385 99302385 1001 86380 86390 1
303187 99303187 1001 86380 86390 1
303002 99303002 1001 86380 86390 1
302940 99302940 1001 86380 86390 1
302889 99302889 1001 86380 86390 1
302812 99302812 1001 86380 86390 1
302839 99302839 1001 86380 86390 1
302854 99302854 1001 86380 86390 1
302619 99302619 1001 86380 86390 1
302725 99302725 1001 86380 86390 1
302767 99302767 1001 86380 86390 1
303392 99303392 1001 86380 86390 1
303344 99303344 1001 86380 86390 1
303397 99303397 1001 86380 86390 1
303908 99303908 1001 86380 86390 1
303846 99303846 1001 86380 86390 1
303794 99303794 1001 86380 86390 1
303814 99303814 1001 86380 86390 1
303417 99303417 1001 86380 86390 1
303499 99303499 1001 86380 86390 1
304137 99304137 1001 86380 86390 1
304178 99304178 1001 86380 86390 1
304195 99304195 1001 86380 86390 1
304040 99304040 1001 86380 86390 1
304831 99304831 1001 86380 86390 1
304751 99304751 1001 86380 86390 1
304603 99304603 1001 86380 86390 1
304592 99304592 1001 86380 86390 1
304477 99304477 1001 86380 86390 1
304569 99304569 1001 86380 86390 1
304465 99304465 1001 86380 86390 1
304571 99304571 1001 86380 86390 1
304316 99304316 1001 86380 86390 1
304370 99304370 1001 86380 86390 1
304322 99304322 1001 86380 86390 1
304865 99304865 1001 86380 86390 1
304867 99304867 1001 86380 86390 1
304907 99304907 1001 86380 86390 1
305050 99305050 1001 86380 86390 1
305570 99305570 1001 86380 86390 1
305562 99305562 1001 86380 86390 1
305602 99305602 1001 86380 86390 1
305376 99305376 1001 86380 86390 1
305248 99305248 1001 86380 86390 1
305197 99305197 1001 86380 86390 1
305243 99305243 1001 86380 86390 1
500153 99500153 1001 86380 86390 1
500142 99500142 1001 86380 86390 1
500091 99500091 1001 86380 86390 1
500070 99500070 1001 86380 86390 1
500126 99500126 1001 86380 86390 1
500727 99500727 1001 86380 86390 1
500667 99500667 1001 86380 86390 1
500680 99500680 1001 86380 86390 1
500657 99500657 1001 86380 86390 1
500749 99500749 1001 86380 86390 1
500505 99500505 1001 86380 86390 1
500489 99500489 1001 86380 86390 1
500319 99500319 1001 86380 86390 1
500371 99500371 1001 86380 86390 1
500360 99500360 1001 86380 86390 1
500890 99500890 1001 86380 86390 1
500903 99500903 1001 86380 86390 1
500845 99500845 1001 86380 86390 1
500897 99500897 1001 86380 86390 1
501638 99501638 1001 86380 86390 1
501450 99501450 1001 86380 86390 1
501630 99501630 1001 86380 86390 1
501293 99501293 1001 86380 86390 1
501235 99501235 1001 86380 86390 1
501262 99501262 1001 86380 86390 1
501168 99501168 1001 86380 86390 1
501780 99501780 1001 86380 86390 1
501758 99501758 1001 86380 86390 1
502404 99502404 1001 86380 86390 1
502419 99502419 1001 86380 86390 1
502446 99502446 1001 86380 86390 1
502370 99502370 1001 86380 86390 1
502400 99502400 1001 86380 86390 1
502190 99502190 1001 86380 86390 1
502221 99502221 1001 86380 86390 1
501858 99501858 1001 86380 86390 1
501912 99501912 1001 86380 86390 1
501904 99501904 1001 86380 86390 1
502047 99502047 1001 86380 86390 1
502024 99502024 1001 86380 86390 1
501883 99501883 1001 86380 86390 1
502543 99502543 1001 86380 86390 1
502531 99502531 1001 86380 86390 1
502496 99502496 1001 86380 86390 1
502498 99502498 1001 86380 86390 1
502538 99502538 1001 86380 86390 1
502590 99502590 1001 86380 86390 1
502655 99502655 1001 86380 86390 1
503100 99503100 1001 86380 86390 1
503265 99503265 1001 86380 86390 1
503169 99503169 1001 86380 86390 1
503272 99503272 1001 86380 86390 1
503134 99503134 1001 86380 86390 1
502942 99502942 1001 86380 86390 1
502830 99502830 1001 86380 86390 1
502780 99502780 1001 86380 86390 1
502833 99502833 1001 86380 86390 1
502706 99502706 1001 86380 86390 1
502812 99502812 1001 86380 86390 1
503303 99503303 1001 86380 86390 1
503331 99503331 1001 86380 86390 1
503373 99503373 1001 86380 86390 1
503477 99503477 1001 86380 86390 1
503493 99503493 1001 86380 86390 1
503953 99503953 1001 86380 86390 1
504088 99504088 1001 86380 86390 1
504048 99504048 1001 86380 86390 1
503749 99503749 1001 86380 86390 1
503725 99503725 1001 86380 86390 1
503855 99503855 1001 86380 86390 1
503883 99503883 1001 86380 86390 1
503572 99503572 1001 86380 86390 1
504274 99504274 1001 86380 86390 1
504216 99504216 1001 86380 86390 1
504765 99504765 1001 86380 86390 1
504834 99504834 1001 86380 86390 1
504887 99504887 1001 86380 86390 1
504889 99504889 1001 86380 86390 1
504597 99504597 1001 86380 86390 1
504633 99504633 1001 86380 86390 1
504528 99504528 1001 86380 86390 1
504438 99504438 1001 86380 86390 1
505112 99505112 1001 86380 86390 1
505088 99505088 1001 86380 86390 1
504973 99504973 1001 86380 86390 1
505103 99505103 1001 86380 86390 1
505117 99505117 1001 86380 86390 1
505083 99505083 1001 86380 86390 1
505608 99505608 1001 86380 86390 1
505676 99505676 1001 86380 86390 1
505613 99505613 1001 86380 86390 1
505719 99505719 1001 86380 86390 1
505528 99505528 1001 86380 86390 1
505177 99505177 1001 86380 86390 1
505268 99505268 1001 86380 86390 1
505256 99505256 1001 86380 86390 1
505263 99505263 1001 86380 86390 1
505872 99505872 1001 86380 86390 1
505792 99505792 1001 86380 86390 1
506430 99506430 1001 86380 86390 1
506395 99506395 1001 86380 86390 1
506591 99506591 1001 86380 86390 1
506315 99506315 1001 86380 86390 1
506079 99506079 1001 86380 86390 1
506093 99506093 1001 86380 86390 1
505990 99505990 1001 86380 86390 1
506004 99506004 1001 86380 86390 1
506134 99506134 1001 86380 86390 1
506000 99506000 1001 86380 86390 1
506792 99506792 1001 86380 86390 1
506600 99506600 1001 86380 86390 1
506730 99506730 1001 86380 86390 1
506731 99506731 1001 86380 86390 1
507319 99507319 1001 86380 86390 1
507171 99507171 1001 86380 86390 1
507137 99507137 1001 86380 86390 1
507074 99507074 1001 86380 86390 1
506808 99506808 1001 86380 86390 1
507003 99507003 1001 86380 86390 1
506954 99506954 1001 86380 86390 1
506891 99506891 1001 86380 86390 1
507448 99507448 1001 86380 86390 1
508068 99508068 1001 86380 86390 1
508049 99508049 1001 86380 86390 1
508167 99508167 1001 86380 86390 1
507879 99507879 1001 86380 86390 1
507936 99507936 1001 86380 86390 1
507798 99507798 1001 86380 86390 1
508349 99508349 1001 86380 86390 1
508354 99508354 1001 86380 86390 1
508446 99508446 1001 86380 86390 1
508930 99508930 1001 86380 86390 1
508970 99508970 1001 86380 86390 1
508675 99508675 1001 86380 86390 1
508780 99508780 1001 86380 86390 1
508704 99508704 1001 86380 86390 1
508681 99508681 1001 86380 86390 1
508709 99508709 1001 86380 86390 1
508493 99508493 1001 86380 86390 1
508616 99508616 1001 86380 86390 1
508642 99508642 1001 86380 86390 1
509098 99509098 1001 86380 86390 1
509111 99509111 1001 86380 86390 1
509121 99509121 1001 86380 86390 1
509828 99509828 1001 86380 86390 1
509873 99509873 1001 86380 86390 1
509885 99509885 1001 86380 86390 1
509820 99509820 1001 86380 86390 1
509896 99509896 1001 86380 86390 1
509504 99509504 1001 86380 86390 1
509677 99509677 1001 86380 86390 1
509549 99509549 1001 86380 86390 1
509524 99509524 1001 86380 86390 1
509694 99509694 1001 86380 86390 1
509338 99509338 1001 86380 86390 1
509301 99509301 1001 86380 86390 1
509978 99509978 1001 86380 86390 1
509914 99509914 1001 86380 86390 1
510641 99510641 1001 86380 86390 1
510528 99510528 1001 86380 86390 1
510606 99510606 1001 86380 86390 1
510470 99510470 1001 86380 86390 1
510316 99510316 1001 86380 86390 1
510491 99510491 1001 86380 86390 1
510337 99510337 1001 86380 86390 1
510159 99510159 1001 86380 86390 1
510768 99510768 1001 86380 86390 1
510836 99510836 1001 86380 86390 1
510840 99510840 1001 86380 86390 1
511501 99511501 1001 86380 86390 1
511214 99511214 1001 86380 86390 1
511203 99511203 1001 86380 86390 1
511052 99511052 1001 86380 86390 1
511080 99511080 1001 86380 86390 1
510951 99510951 1001 86380 86390 1
511125 99511125 1001 86380 86390 1
511656 99511656 1001 86380 86390 1
511684 99511684 1001 86380 86390 1
511673 99511673 1001 86380 86390 1
511715 99511715 1001 86380 86390 1
511665 99511665 1001 86380 86390 1
512192 99512192 1001 86380 86390 1
512084 99512084 1001 86380 86390 1
512086 99512086 1001 86380 86390 1
512017 99512017 1001 86380 86390 1
512160 99512160 1001 86380 86390 1
511928 99511928 1001 86380 86390 1
511794 99511794 1001 86380 86390 1
512494 99512494 1001 86380 86390 1
513015 99513015 1001 86380 86390 1
513145 99513145 1001 86380 86390 1
513186 99513186 1001 86380 86390 1
513059 99513059 1001 86380 86390 1
513088 99513088 1001 86380 86390 1
512977 99512977 1001 86380 86390 1
512862 99512862 1001 86380 86390 1
512838 99512838 1001 86380 86390 1
512893 99512893 1001 86380 86390 1
512668 99512668 1001 86380 86390 1
512720 99512720 1001 86380 86390 1
512697 99512697 1001 86380 86390 1
513320 99513320 1001 86380 86390 1
513765 99513765 1001 86380 86390 1
513624 99513624 1001 86380 86390 1
513795 99513795 1001 86380 86390 1
513808 99513808 1001 86380 86390 1
513579 99513579 1001 86380 86390 1
513544 99513544 1001 86380 86390 1
514105 99514105 1001 86380 86390 1
514833 99514833 1001 86380 86390 1
514549 99514549 1001 86380 86390 1
514454 99514454 1001 86380 86390 1
514558 99514558 1001 86380 86390 1
514507 99514507 1001 86380 86390 1
514265 99514265 1001 86380 86390 1
514399 99514399 1001 86380 86390 1
514869 99514869 1001 86380 86390 1
514873 99514873 1001 86380 86390 1
515017 99515017 1001 86380 86390 1
514891 99514891 1001 86380 86390 1
515618 99515618 1001 86380 86390 1
515475 99515475 1001 86380 86390 1
515282 99515282 1001 86380 86390 1
515231 99515231 1001 86380 86390 1
515262 99515262 1001 86380 86390 1
515243 99515243 1001 86380 86390 1
515746 99515746 1001 86380 86390 1
515851 99515851 1001 86380 86390 1
515686 99515686 1001 86380 86390 1
515887 99515887 1001 86380 86390 1
516356 99516356 1001 86380 86390 1
516486 99516486 1001 86380 86390 1
516454 99516454 1001 86380 86390 1
516286 99516286 1001 86380 86390 1
516210 99516210 1001 86380 86390 1
515923 99515923 1001 86380 86390 1
516094 99516094 1001 86380 86390 1
516689 99516689 1001 86380 86390 1
516677 99516677 1001 86380 86390 1
516660 99516660 1001 86380 86390 1
517220 99517220 1001 86380 86390 1
517288 99517288 1001 86380 86390 1
517238 99517238 1001 86380 86390 1
517204 99517204 1001 86380 86390 1
517085 99517085 1001 86380 86390 1
516959 99516959 1001 86380 86390 1
516985 99516985 1001 86380 86390 1
516846 99516846 1001 86380 86390 1
516813 99516813 1001 86380 86390 1
517495 99517495 1001 86380 86390 1
517971 99517971 1001 86380 86390 1
518062 99518062 1001 86380 86390 1
517961 99517961 1001 86380 86390 1
517829 99517829 1001 86380 86390 1
517847 99517847 1001 86380 86390 1
517567 99517567 1001 86380 86390 1
517554 99517554 1001 86380 86390 1
517712 99517712 1001 86380 86390 1
517661 99517661 1001 86380 86390 1
517611 99517611 1001 86380 86390 1
517727 99517727 1001 86380 86390 1
517704 99517704 1001 86380 86390 1
517627 99517627 1001 86380 86390 1
517707 99517707 1001 86380 86390 1
517746 99517746 1001 86380 86390 1
518173 99518173 1001 86380 86390 1
518164 99518164 1001 86380 86390 1
518924 99518924 1001 86380 86390 1
518850 99518850 1001 86380 86390 1
518941 99518941 1001 86380 86390 1
518908 99518908 1001 86380 86390 1
518661 99518661 1001 86380 86390 1
518597 99518597 1001 86380 86390 1
518562 99518562 1001 86380 86390 1
518434 99518434 1001 86380 86390 1
519052 99519052 1001 86380 86390 1
519002 99519002 1001 86380 86390 1
519097 99519097 1001 86380 86390 1
[truncated: 4,092,124 more chars]
